# Supplementary material for: Time-Course Analysis of Brain Regional Expression Network Responses to Chronic Intermittent Ethanol and Withdrawal: Implications for Mechanisms Underlying Excessive Ethanol Consumption
Source: PLoS One. 2016 Jan 5;11(1):e0146257. doi: 10.1371/journal.pone.0146257 (PMC4701666; doi:10.1371/journal.pone.0146257)
Supplement: S1 Table — Results include log-ratios (called coefficients), t-statistics, p-values, FDR adjusted p-values, F-statistics from ANOVA, F-statistic p-values, F-statistic FDR adjusted p-values, and RMA values. Data for PFC. (XLSX) [file pone.0146257.s011.xlsx]

## Sheet: PFC
ProbesetID	GeneSymbol	Coef.e.0h-c.0h	Coef.e.8h-c.8h	Coef.e.72h-c.72h	Coef.e.7d-c.7d	t.e.0h-c.0h	t.e.8h-c.8h	t.e.72h-c.72h	t.e.7d-c.7d	p.value.e.0h-c.0h	p.value.e.8h-c.8h	p.value.e.72h-c.72h	p.value.e.7d-c.7d	p.value.adj.e.0h-c.0h	p.value.adj.e.8h-c.8h	p.value.adj.e.72h-c.72h	p.value.adj.e.7d-c.7d	F statistic	F.p.value	F.p.value.adj	Average Expression	ProbesetID	12_B6_pfc_Ctrl_0hr.CEL	2_B6_pfc_Ctrl_0hr.CEL	20_B6_pfc_Ctrl_0hr.CEL	48_B6_pfc_Ctrl_0hr.CEL	56_B6_pfc_Ctrl_0hr.CEL	78_B6_pfc_Ctrl_0hr.CEL	66_B6_pfc_Ctrl_8hr.CEL	75_B6_pfc_Ctrl_8hr.CEL	79_B6_pfc_Ctrl_8hr.CEL	32_B6_pfc_Ctrl_8hr.CEL	42_B6_pfc_Ctrl_8hr.CEL	50_B6_pfc_Ctrl_8hr.CEL	24_B6_pfc_Ctrl_72hr.CEL	34_B6_pfc_Ctrl_72hr.CEL	44_B6_pfc_Ctrl_72hr.CEL	6_B6_pfc_Ctrl_72hr.CEL	52_B6_pfc_Ctrl_72hr.CEL	68_B6_pfc_Ctrl_72hr.CEL	18_B6_pfc_Ctrl_7day.CEL	22_B6_pfc_Ctrl_7day.CEL	28_B6_pfc_Ctrl_7day.CEL	46_B6_pfc_Ctrl_7day.CEL	70_B6_pfc_Ctrl_7day.CEL	80_B6_pfc_Ctrl_7day.CEL	11_B6_pfc_CIE_0hr.CEL	17_B6_pfc_CIE_0hr.CEL	43_b6_pfc_CIE_0hr.CEL
1415670_at	Copg	-0.308	-0.21	-0.047	-0.087	-3.1	-2.01	-0.48	-0.88	0.00346	0.05081	0.63662	0.38646	0.028941	0.179465	0.90469	0.714025	3.65	0.01201	0.044978	10.18	1415670_at	10.3488	10.265	9.97642	10.3958	10.4501	10.2891	10.2197	10.316	10.1595	10.3093	10.2365	10.166	10.1656	10.271	10.0966	10.3835	10.0276	10.2339	10.4484	10.3166	10.4013	10.0065	10.3407	10.3197	10.1659	9.69948	9.9892
1415671_at	Atp6v0d1	-0.054	-0.072	-0.045	-0.035	-1.45	-1.83	-1.19	-0.95	0.15547	0.07418	0.23932	0.34765	0.358233	0.224701	0.667956	0.686802	1.94	0.12092	0.223965	12.76	1415671_at	12.7633	12.8388	12.8817	12.7939	12.6839	12.7264	12.7091	12.7742	12.8197	12.7903	12.7837	12.8073	12.7804	12.8261	12.713	12.7888	12.8247	12.762	12.7696	12.7836	12.8094	12.8363	12.8223	12.8094	12.6977	12.7939	12.7012
1415672_at	Golga7	-0.034	-0.054	-0.055	-0.07	-0.52	-0.79	-0.83	-1.07	0.60844	0.43572	0.40843	0.29194	0.787765	0.637461	0.798528	0.640444	0.68	0.60943	0.693368	12.2	1415672_at	12.1489	12.3541	12.2673	12.147	12.158	12.1935	12.2443	12.1442	12.1529	12.0856	12.2184	12.2294	12.3859	12.2498	12.3699	12.1184	12.2222	12.2246	12.0929	12.3048	12.1833	12.2857	12.2613	12.3726	12.2067	12.2028	12.1908
1415673_at	Psph	-0.166	-0.06	-0.038	-0.19	-2.46	-0.85	-0.56	-2.81	0.01818	0.39949	0.57565	0.00741	0.089779	0.606771	0.883827	0.106975	3.75	0.01065	0.041406	9.48	1415673_at	9.54548	9.82197	9.42861	9.54917	9.63135	9.51191	9.59997	9.43745	9.43276	9.50907	9.44254	9.55691	9.73519	9.36843	9.59636	9.50107	9.38952	9.3537	9.51364	9.60361	9.5152	9.53343	9.54969	9.77171	9.5026	9.36775	9.5168
1415674_a_at	Trappc4	-0.197	-0.059	0.053	-0.042	-3.56	-1.01	0.96	-0.77	0.00093	0.31606	0.34233	0.44674	0.011769	0.528868	0.756625	0.754398	3.8	0.00987	0.039352	10.28	1415674_a_at	10.355	10.4874	10.2851	10.2189	10.4137	10.3045	10.28	10.2584	10.2671	10.2807	10.3202	10.238	10.2405	10.2552	10.3522	10.2727	10.2333	10.2861	10.4362	10.4288	10.4362	10.326	10.2086	10.2749	10.2724	10.1206	10.1876
1415675_at	Dpm2	-0.066	0.008	0.001	0.033	-1.01	0.12	0.01	0.51	0.31994	0.90879	0.9937	0.61256	0.552797	0.953816	0.998785	0.848868	0.32	0.86196	0.892729	10.35	1415675_at	10.4205	10.2675	10.2493	10.3725	10.4528	10.456	10.397	10.387	10.4297	10.3496	10.1993	10.3419	10.312	10.3585	10.2434	10.3113	10.3443	10.4047	10.394	10.4679	10.3429	10.2545	10.3	10.309	10.3634	10.1526	10.2479
1415676_a_at	Psmb5	-0.047	-0.135	-0.022	0.069	-0.7	-1.91	-0.33	1.02	0.49017	0.06353	0.74479	0.31251	0.700836	0.204948	0.938159	0.658827	1.32	0.27928	0.400284	12.25	1415676_a_at	12.3013	12.2376	12.1652	12.298	12.3625	12.298	12.3128	12.3671	12.3199	12.3307	12.2621	12.3116	12.2446	12.3083	12.1162	12.2758	12.1154	12.3171	12.2567	12.1793	12.3415	12.1422	12.2376	12.3059	12.2074	12.1881	12.2891
1415677_at	Dhrs1	-0.045	-0.185	0	0.048	-0.55	-2.17	0	0.59	0.58223	0.03595	0.99827	0.55557	0.769146	0.146092	0.999703	0.819597	1.34	0.27153	0.3926	10.53	1415677_at	10.604	10.361	10.238	10.5457	10.6016	10.4788	10.7038	10.6752	10.6366	10.5939	10.5885	10.626	10.5389	10.456	10.3506	10.5122	10.5887	10.7362	10.7005	10.5928	10.5987	10.3748	10.4652	10.5735	10.4732	10.1656	10.5212
1415678_at	Ppm1a	0.086	-0.029	0.012	-0.031	1.97	-0.64	0.27	-0.71	0.05565	0.5285	0.78606	0.48225	0.186924	0.712417	0.948443	0.776467	1.21	0.31939	0.44026	12.05	1415678_at	11.9836	12.2786	12.1662	12.0668	12.0466	12.1074	11.9795	12.0027	12.0366	12.1241	12.11	12.0684	12.0802	12.0173	11.9442	11.9652	12.0107	12.0107	11.9932	12.0668	12.0314	12.0943	11.9788	12.0027	12.114	12.2919	12.2673
1415679_at	Psenen	0.006	0.137	0.095	0.03	0.14	2.92	2.12	0.68	0.88598	0.00554	0.0398	0.50248	0.948348	0.049952	0.314494	0.788927	3.38	0.01732	0.058062	11.63	1415679_at	11.5501	11.7363	11.6639	11.4892	11.6816	11.6143	11.6337	11.5621	11.6722	11.6804	11.5881	11.6581	11.6205	11.593	11.5678	11.458	11.5432	11.6312	11.5577	11.6307	11.6337	11.5442	11.5012	11.6249	11.7322	11.6432	11.5785
1415680_at	Anapc1	0.142	0.103	0.038	0.037	2.41	1.67	0.64	0.63	0.02022	0.10286	0.52719	0.53398	0.096423	0.271457	0.862458	0.806365	2.35	0.06941	0.152087	8.56	1415680_at	8.56358	8.57631	8.77454	8.53685	8.46417	8.443	8.34935	8.36424	8.34002	8.53923	8.55005	8.43856	8.63258	8.51751	8.40233	8.5158	8.4752	8.54693	8.58986	8.61221	8.52939	8.50271	8.62703	8.5156	8.65768	8.89465	8.62723
1415681_at	Mrpl43	-0.141	-0.075	0.027	0.014	-3.06	-1.56	0.58	0.29	0.00377	0.12589	0.56652	0.76945	0.030673	0.307625	0.880471	0.921263	3.06	0.02642	0.077942	10.76	1415681_at	10.8036	10.785	10.7671	10.7416	10.8596	10.7176	10.8165	10.8607	10.8097	10.7534	10.8218	10.7351	10.7663	10.7593	10.602	10.7988	10.7542	10.815	10.8618	10.7692	10.831	10.7684	10.7096	10.755	10.6982	10.7279	10.6627
1415682_at	Xpo7	-0.055	-0.063	-0.035	-0.141	-0.83	-0.91	-0.53	-2.13	0.41164	0.36706	0.59684	0.03897	0.637797	0.577274	0.891861	0.251576	1.59	0.1957	0.313236	8.75	1415682_at	8.68498	8.73752	9.00451	8.85261	8.66183	8.72831	8.62142	8.71848	8.7907	8.70188	8.7166	8.67239	8.88344	8.82716	8.7839	8.83463	8.80391	8.74221	8.75386	8.6957	8.89314	9.07845	8.86337	8.83231	8.56286	8.85652	8.77146
1415683_at	Nmt1	0.245	0.154	0.004	-0.008	4.18	2.5	0.06	-0.13	0.00014	0.01623	0.95215	0.89484	0.003301	0.092016	0.989361	0.968062	5.95	0.00068	0.006187	11.42	1415683_at	11.3	11.5115	11.4788	11.4527	11.3524	11.2998	11.3909	11.4721	11.4154	11.3076	11.3729	11.5035	11.3024	11.3963	11.1746	11.2819	11.3365	11.3811	11.3844	11.3512	11.398	11.4257	11.336	11.3285	11.5018	11.8294	11.5902
1415684_at	Atg5	0.029	-0.108	0.142	0.057	0.23	-0.84	1.16	0.46	0.8171	0.40382	0.25313	0.64481	0.91264	0.610706	0.682416	0.864812	0.58	0.67826	0.749409	8.76	1415684_at	8.56788	9.42661	9.02334	8.64204	8.64591	8.67901	8.76723	8.7255	8.64386	8.70832	8.61308	9.16915	8.63093	8.82396	8.73581	8.62804	8.75693	8.68876	8.72482	8.66854	8.57627	8.85001	8.51316	8.53608	8.57065	9.20371	9.00895
1415685_at	Mtif2	0.141	-0.087	-0.014	0.06	2.47	-1.45	-0.25	1.04	0.01764	0.15512	0.80151	0.30208	0.087988	0.347316	0.951885	0.649651	2.34	0.0707	0.15409	9.73	1415685_at	9.61678	9.69349	9.70171	9.78158	9.67979	9.60501	9.73433	9.72785	9.71174	9.74136	9.86696	9.76565	9.66812	9.776	9.71544	9.76007	9.73852	9.88734	9.88416	9.55045	9.71365	9.6035	9.6735	9.55637	9.69918	9.9883	9.80362
1415686_at	Rab14	-0.111	-0.021	-0.046	-0.089	-2.39	-0.42	-0.99	-1.9	0.02152	0.67741	0.32784	0.0642	0.100481	0.817355	0.74481	0.321866	2.62	0.04836	0.118377	11.4	1415686_at	11.3806	11.2675	11.635	11.488	11.4269	11.4505	11.3297	11.3788	11.3535	11.4519	11.4039	11.363	11.5093	11.4413	11.4567	11.5013	11.3739	11.3162	11.5428	11.4505	11.4087	11.614	11.3826	11.4762	11.2857	11.3902	11.3158
1415687_a_at	Psap	0.003	-0.105	-0.02	0.071	0.05	-1.53	-0.31	1.09	0.9582	0.13267	0.75667	0.28252	0.981231	0.317477	0.941398	0.632526	0.91	0.46756	0.574687	13.42	1415687_a_at	13.4793	13.2911	13.2604	13.5523	13.5238	13.4261	13.4434	13.4176	13.4434	13.4917	13.4092	13.5046	13.3796	13.4653	13.4154	13.4412	13.3438	13.4459	13.4357	13.3553	13.4561	13.1487	13.5744	13.4561	13.4214	13.2409	13.4434
1415688_at	Ube2g1	0.024	-0.033	0.002	-0.059	0.4	-0.53	0.03	-0.98	0.6946	0.60124	0.97921	0.33205	0.843069	0.766677	0.995864	0.675484	0.35	0.84311	0.878078	11.34	1415688_at	11.3117	11.1754	11.3811	11.3263	11.3973	11.3039	11.5001	11.4857	11.4956	11.2743	11.3471	11.4677	11.2358	11.3573	11.2153	11.2372	11.4185	11.53	11.3836	11.2914	11.3344	11.424	11.2979	11.2919	11.2826	11.5102	11.3432
1415689_s_at	Zkscan3	-0.022	-0.043	0.057	0.018	-0.3	-0.56	0.78	0.24	0.76238	0.57888	0.44216	0.80964	0.882696	0.750272	0.81684	0.936845	0.27	0.89786	0.920634	9.66	1415689_s_at	9.68896	9.88844	9.82419	9.65724	9.7095	9.65737	9.62852	9.57132	9.69162	9.82755	9.45071	9.69517	9.75584	9.66798	9.64808	9.48651	9.64081	9.53363	9.52362	9.70562	9.52164	9.80198	9.56842	9.61179	9.77397	9.90979	9.73315
1415690_at	Mrpl27	-0.005	-0.196	0.073	0.038	-0.07	-2.98	1.16	0.61	0.94142	0.00471	0.25341	0.54634	0.974707	0.045715	0.682659	0.814172	2.65	0.04594	0.114387	11.79	1415690_at	11.8413	11.9271	11.7455	11.8335	11.8382	11.8022	11.8405	11.8961	11.8361	11.8325	11.8588	11.756	11.6631	11.7395	11.5828	11.741	11.6264	11.8473	11.8946	11.8516	11.8217	11.7355	11.7449	11.7912	11.8618	11.7605	11.8179
1415691_at	Dlg1	-0.005	0.119	-0.029	-0.111	-0.08	1.97	-0.5	-1.93	0.93394	0.05571	0.61646	0.06008	0.971033	0.189233	0.898164	0.312292	1.97	0.11712	0.218942	12	1415691_at	11.9265	12.0745	12.0729	11.9467	11.9193	11.9761	11.9609	11.9526	12.0359	12.0983	12.0176	12.0069	12.1086	11.9726	12.086	12.0101	12.0443	11.9595	11.901	11.9615	11.9588	12.2418	12.0084	12.0023	11.9804	12.0484	12.0084
1415692_s_at	Canx	0.031	0.066	0.056	0.112	0.7	1.41	1.25	2.52	0.49032	0.16583	0.21667	0.01558	0.700896	0.361251	0.644531	0.15848	2.6	0.0495	0.120302	12.35	1415692_s_at	12.3668	12.3376	12.3438	12.3653	12.3566	12.3745	12.3394	12.354	12.3457	12.3743	12.3458	12.3832	12.2837	12.2622	12.2975	12.2622	12.3971	12.2937	12.3098	12.3072	12.2595	12.2489	12.1489	12.2761	12.4312	12.2785	12.3421
1415693_at	Derl1	0.174	-0.025	-0.025	0.17	3.04	-0.41	-0.44	2.97	0.00398	0.68269	0.66332	0.00484	0.031827	0.820738	0.914656	0.08457	4.62	0.00347	0.01899	9.19	1415693_at	9.11756	9.18224	9.05941	9.10401	9.1642	9.13013	9.27472	9.33746	9.35131	9.26561	9.25295	9.32433	9.23209	9.0303	9.15819	9.0572	9.17024	9.16222	8.96107	8.97784	9.00714	9.11603	9.12235	9.25352	9.32173	9.11029	9.31673
1415694_at	Wars	-0.192	0.005	-0.093	-0.018	-1.61	0.04	-0.78	-0.15	0.11442	0.96801	0.43769	0.87939	0.29566	0.9836	0.813878	0.962804	0.81	0.52639	0.624183	8.46	1415694_at	8.67436	8.33299	8.18567	8.65443	8.78253	8.465	8.39328	8.49923	8.49961	8.3627	8.39034	8.42963	8.42438	8.67622	8.28759	8.43976	8.22137	8.64821	8.8546	8.57525	8.78231	8.07276	8.74869	8.58143	8.47172	7.94791	8.45178
1415695_at	Psma1	-0.042	0.197	0.111	0.058	-0.68	3	1.77	0.92	0.5021	0.00454	0.08374	0.36142	0.710728	0.044709	0.442434	0.696591	3.36	0.01785	0.059352	11.24	1415695_at	11.2536	11.2891	11.3678	11.3081	11.2256	11.3612	11.2613	11.323	11.2077	11.2469	11.1286	11.2088	11.098	11.1407	11.1225	11.1428	11.2077	11.2387	11.2746	11.2957	11.102	11.1869	10.8533	11.0822	11.1634	11.3481	11.3571
1415696_at	Sar1a	-0.09	-0.093	-0.015	-0.002	-2.12	-2.09	-0.36	-0.04	0.03942	0.04287	0.72017	0.96791	0.150066	0.161807	0.930818	0.990721	2.25	0.07938	0.166679	11.31	1415696_at	11.3658	11.4064	11.1927	11.3327	11.4096	11.3089	11.319	11.2962	11.2927	11.3377	11.3721	11.2855	11.314	11.3265	11.283	11.3336	11.3253	11.346	11.2759	11.3656	11.3059	11.3987	11.3684	11.3382	11.2947	11.3006	11.1936
1415697_at	G3bp2	-0.192	-0.214	-0.034	-0.016	-1.51	-1.61	-0.27	-0.13	0.13715	0.11505	0.7922	0.90007	0.331244	0.291006	0.949855	0.969812	1.24	0.30751	0.428692	10.43	1415697_at	10.5909	10.2469	10.0527	10.6808	10.6361	10.5969	10.5371	10.5563	10.4587	10.5531	10.6136	10.5152	10.306	10.4286	10.4	10.4429	10.2583	10.5003	10.6677	10.6176	10.5434	10.3053	10.412	10.6264	10.4764	9.89353	10.249
1415698_at	Golm1	0.043	0.203	-0.052	-0.213	0.4	1.79	-0.49	-1.98	0.69452	0.07989	0.62869	0.054	0.843017	0.234425	0.901922	0.295682	1.88	0.13067	0.236903	9.09	1415698_at	8.9666	9.2943	9.25212	9.23522	9.37348	9.15342	8.91602	9.15108	9.06702	8.81994	9.16626	9.13133	9.04044	9.06359	8.95386	8.8053	9.09038	9.09142	9.08164	9.03398	9.03933	9.39565	9.17651	8.99457	8.9201	9.60713	9.21086
1415699_a_at	Gps1	-0.063	-0.121	-0.122	-0.017	-1.19	-2.19	-2.3	-0.33	0.23927	0.03404	0.0263	0.74676	0.465352	0.141314	0.258894	0.911109	2.91	0.03262	0.09039	11.36	1415699_a_at	11.3552	11.4068	11.3137	11.3176	11.3819	11.2417	11.506	11.4934	11.4691	11.3633	11.4785	11.3477	11.4215	11.4004	11.2671	11.4145	11.4691	11.4679	11.4109	11.3707	11.4674	11.3975	11.4726	11.3579	11.3642	11.3043	11.28
1415700_a_at	Ssr3	0.181	0.03	-0.047	-0.144	2.12	0.33	-0.54	-1.68	0.03983	0.74029	0.58872	0.09978	0.151049	0.856751	0.888681	0.397678	1.93	0.12225	0.225688	11.34	1415700_a_at	11.1721	11.6705	11.6304	11.53	11.3258	11.4076	11.3422	11.3167	11.4019	11.3914	11.193	11.3419	11.4007	11.1785	11.4267	11.2538	11.3461	11.1854	11.1692	11.3601	11.1597	11.3811	11.1975	11.2645	11.5456	11.8623	11.505
1415701_x_at	Rpl23	0.053	-0.034	-0.001	0.039	1.48	-0.89	-0.03	1.09	0.14659	0.37913	0.9768	0.28358	0.345499	0.588812	0.995455	0.633793	1.04	0.39829	0.513126	13.58	1415701_x_at	13.5569	13.5811	13.5793	13.5079	13.4901	13.5234	13.6448	13.5716	13.5768	13.6158	13.5173	13.5778	13.5918	13.5641	13.5768	13.6308	13.5206	13.5811	13.5108	13.603	13.5742	13.5262	13.6056	13.589	13.6512	13.589	13.5262
1415702_a_at	Ctbp1	0.211	0.056	0.015	0.05	2.69	0.68	0.19	0.64	0.01018	0.50267	0.84636	0.52449	0.060964	0.691993	0.964851	0.800755	2.03	0.10661	0.20536	11.91	1415702_a_at	11.7045	12.0019	12.049	11.7446	11.7141	11.7176	11.8714	11.9294	11.978	11.8108	11.8581	11.9139	11.9708	11.8405	11.8038	11.7864	12.1534	11.9402	11.7166	11.7362	11.8287	12.0667	11.907	11.7897	11.8964	12.1974	12.0943
1415703_at	Huwe1	0.037	-0.013	-0.039	0.105	0.4	-0.13	-0.43	1.15	0.69072	0.89681	0.67131	0.25752	0.840709	0.947278	0.917271	0.606989	0.42	0.7938	0.840335	10.19	1415703_at	10.3342	9.9559	9.84433	10.1319	10.1699	10.1701	9.90654	10.0812	10.3112	10.4011	10.2353	10.2034	10.3901	10.1111	10.0736	10.3379	10.1292	10.0784	10.3264	10.2011	10.2979	10.0976	10.3222	10.2211	10.2397	9.67363	10.2336
1415704_a_at	Cdv3	-0.138	-0.118	-0.024	-0.149	-2.9	-2.36	-0.5	-3.12	0.00595	0.02288	0.6169	0.00326	0.042057	0.11176	0.898164	0.06843	5.98	0.00065	0.006006	10.64	1415704_a_at	10.6527	10.6693	10.8254	10.6295	10.8127	10.715	10.5516	10.6201	10.5851	10.778	10.6081	10.5717	10.677	10.6923	10.607	10.6539	10.6958	10.6602	10.8828	10.7776	10.7358	10.7275	10.6483	10.7316	10.6292	10.7069	10.566
1415705_at	9130011J15Rik	-0.084	0.005	-0.055	-0.063	-1.3	0.08	-0.86	-0.98	0.1996	0.93812	0.39559	0.3332	0.417126	0.968877	0.791838	0.675844	0.85	0.50186	0.603886	10.23	1415705_at	10.2126	10.4531	9.95312	10.1963	10.3073	10.2346	10.254	10.2662	10.2113	10.2121	10.3411	10.4024	10.2555	10.2213	10.3252	10.1261	10.2109	10.3466	10.2157	10.275	10.3507	10.2381	10.2362	10.2834	10.1497	10.0672	10.2537
1415706_at	Copa	-0.021	-0.189	0.048	0.059	-0.38	-3.3	0.88	1.08	0.70764	0.00198	0.38465	0.28785	0.850315	0.028034	0.784566	0.636689	3.23	0.02102	0.066587	11.68	1415706_at	11.6629	11.9094	11.7344	11.644	11.6398	11.6226	11.6166	11.6629	11.7408	11.776	11.6696	11.6949	11.736	11.622	11.699	11.6105	11.7514	11.6773	11.6525	11.5962	11.6971	11.6866	11.7923	11.6245	11.6649	11.6694	11.7771
1415707_at	Anapc2	0.126	0.123	-0.002	0.008	1.6	1.49	-0.03	0.1	0.11706	0.14462	0.97737	0.92296	0.299889	0.333774	0.99559	0.977775	1.19	0.32714	0.448069	10.12	1415707_at	9.96612	10.2751	10.3182	9.95693	9.94266	9.94721	9.98935	9.97365	10.0501	10.0607	10.0593	10.046	10.3128	10.1596	10.0053	10.1045	10.1625	10.0308	10.0277	10.0705	10.135	10.2034	10.1302	10.1463	10.1142	10.3599	10.1786
1415708_at	Tug1	-0.107	0.026	-0.052	-0.166	-1.09	0.26	-0.53	-1.69	0.28195	0.79916	0.59684	0.0986	0.513827	0.890839	0.891861	0.395925	1.1	0.37031	0.488092	10.99	1415708_at	10.9437	11.2126	11.3748	10.9872	10.8463	10.9843	10.7026	10.7733	10.8746	11.1921	10.9651	10.9045	11.3024	11.0627	11.0385	11.1573	10.9652	10.6767	10.9216	11.1916	10.8947	11.3359	11.1286	11.1368	10.8771	11.1743	10.8897
1415709_s_at	Gbf1	0.013	-0.01	-0.024	0.047	0.22	-0.17	-0.42	0.8	0.82423	0.86782	0.67916	0.42647	0.916429	0.930825	0.919342	0.741433	0.22	0.9235	0.941354	8.61	1415709_s_at	8.43635	8.46702	8.426	8.59815	8.51647	8.43068	8.63566	8.72524	8.81683	8.59579	8.60846	8.774	8.54731	8.70125	8.59543	8.66192	8.76314	8.63852	8.51004	8.48036	8.64965	8.59328	8.74435	8.59664	8.4812	8.48302	8.56752
1415710_at	Cox18	-0.193	-0.005	0.096	0.025	-3.46	-0.09	1.72	0.45	0.00123	0.92592	0.09343	0.65488	0.01435	0.963149	0.463359	0.870245	3.78	0.01012	0.040024	9.37	1415710_at	9.42991	9.55896	9.54679	9.2877	9.40459	9.35727	9.34234	9.31578	9.31889	9.45019	9.2618	9.42323	9.34663	9.36218	9.32614	9.3432	9.35954	9.34109	9.40507	9.45264	9.42712	9.57828	9.24264	9.32281	9.21411	9.31803	9.23299
1415711_at	Arfgef1	0.062	0.039	0.082	0.137	1.03	0.62	1.37	2.28	0.30959	0.53781	0.17632	0.02757	0.542859	0.71959	0.596704	0.211164	2.13	0.093	0.186193	10.91	1415711_at	10.7576	10.8684	10.9836	10.9145	10.8708	10.7815	11.0367	11.0327	11.0099	10.9042	10.9233	10.9061	10.8024	10.7979	10.7721	10.796	11.0653	11.0311	10.783	10.7104	10.7826	10.9042	10.7191	10.7451	10.7583	11.0836	10.9091
1415712_at	Zranb1	-0.046	0.273	-0.066	-0.268	-0.45	2.55	-0.65	-2.62	0.65726	0.01448	0.51886	0.01211	0.818335	0.086262	0.857641	0.138755	3.5	0.01479	0.052057	9.32	1415712_at	9.2351	9.59006	9.79566	9.36102	9.23857	9.32748	9.1504	9.16993	8.99841	9.06711	9.24592	9.37909	9.43864	9.35194	9.33199	9.28341	9.55916	9.18247	9.33615	9.37645	9.33667	9.64744	9.45359	9.16221	9.05295	9.73866	9.37548
1415713_a_at	Ddx24	-0.051	-0.075	0	0.003	-0.78	-1.08	-0.01	0.04	0.4414	0.2865	0.99555	0.96607	0.662595	0.499407	0.999231	0.990375	0.44	0.77705	0.827763	11.11	1415713_a_at	11.0736	11.3423	11.2359	11.227	11.0949	10.9934	11.1187	11.131	11.0957	11.2026	11.1525	11.0577	11.124	10.9794	10.8845	10.9814	11.3761	11.1857	11.2261	11.1482	11.0517	11.1969	11.1796	10.9425	10.9939	11.2003	11.1866
1415714_a_at	Snrnp27	-0.039	-0.002	0.046	0.037	-0.69	-0.04	0.82	0.65	0.49472	0.97016	0.41788	0.52027	0.704465	0.984673	0.803457	0.79904	0.39	0.81369	0.855172	11.39	1415714_a_at	11.411	11.6595	11.4324	11.4233	11.3935	11.3925	11.4025	11.462	11.426	11.5001	11.3971	11.4059	11.277	11.287	11.3268	11.2061	11.2925	11.3374	11.3311	11.5373	11.3192	11.4025	11.1768	11.3405	11.4547	11.5862	11.3565
1415715_at	Tmem129	-0.096	0.043	-0.061	-0.11	-1.42	0.6	-0.9	-1.63	0.16317	0.55339	0.37381	0.11083	0.36938	0.731151	0.777249	0.418201	1.46	0.23199	0.35237	8.79	1415715_at	8.87452	8.97915	8.96425	8.83841	8.92074	8.67405	8.79801	8.77298	8.692	8.71184	8.75996	8.84205	8.83848	8.76803	8.73124	8.70407	8.90603	8.80332	8.95941	8.80265	8.89678	8.97106	8.76301	8.65445	8.61034	9.0301	8.87938
1415716_a_at	NA	0.014	0.27	-0.003	-0.039	0.17	3.21	-0.03	-0.49	0.86356	0.00255	0.97376	0.62895	0.937045	0.032486	0.995056	0.857191	2.64	0.04694	0.116077	13.14	1415716_a_at	13.0945	13.4809	13.3996	13.1391	13.1069	13.1536	13.0306	13.0405	13.0212	12.9661	12.9498	12.9217	13.257	13.133	13.3228	13.2245	12.9267	12.955	12.9939	13.2415	12.9814	13.1407	13.1767	13.1297	13.2915	13.3758	13.0733
1415717_at	Rnf220	0.083	-0.047	-0.017	0.098	1.4	-0.75	-0.29	1.66	0.16803	0.45565	0.7769	0.10478	0.376226	0.653951	0.946587	0.406733	1.34	0.27063	0.391726	10.53	1415717_at	10.5868	10.3888	10.2871	10.4321	10.4321	10.5505	10.517	10.5714	10.6291	10.5988	10.3692	10.557	10.6125	10.5536	10.5331	10.4911	10.5345	10.4942	10.568	10.5373	10.6441	10.4172	10.497	10.5312	10.5066	10.2854	10.6537
1415718_at	Sap30l	0.071	0.011	-0.024	-0.093	1.32	0.19	-0.45	-1.71	0.19532	0.85219	0.65485	0.09434	0.412167	0.922353	0.911758	0.387075	1.22	0.31484	0.43597	10.62	1415718_at	10.5513	10.8592	10.9493	10.7174	10.7388	10.7245	10.5731	10.5741	10.6856	10.5394	10.5024	10.7131	10.5797	10.5486	10.5024	10.5587	10.5738	10.5315	10.5414	10.5701	10.5769	10.6695	10.5547	10.5547	10.7259	11.0345	10.761
1415719_s_at	Armc1	-0.061	0.164	0.038	-0.082	-0.86	2.21	0.54	-1.16	0.39206	0.03284	0.59141	0.25354	0.620328	0.138058	0.889649	0.603094	1.81	0.14432	0.25373	10.72	1415719_s_at	10.5804	11.0487	10.846	10.7524	10.7102	10.6426	10.614	10.6356	10.6419	10.658	10.7067	10.7274	10.7159	10.745	10.7995	10.6951	10.6815	10.6727	10.6934	10.7331	10.6827	10.9244	10.7206	10.6111	10.6364	10.865	10.6944
1415720_s_at	Mad2l1bp	-0.143	-0.163	-0.069	-0.103	-2.57	-2.8	-1.25	-1.85	0.01391	0.00768	0.21961	0.07117	0.074774	0.060179	0.647466	0.336779	4.85	0.00259	0.015566	8.55	1415720_s_at	8.69787	8.63086	8.72195	8.54532	8.65661	8.59996	8.64262	8.61515	8.69192	8.6435	8.41132	8.58314	8.56045	8.5506	8.57705	8.64361	8.55641	8.64151	8.55667	8.61099	8.56149	8.62761	8.6078	8.57994	8.47246	8.67752	8.45247
1415721_a_at	Nat15	0.17	0.224	0.105	0.056	1.4	1.76	0.87	0.47	0.16849	0.0853	0.38977	0.64425	0.376606	0.243572	0.788102	0.864493	1.51	0.21654	0.335773	9.45	1415721_a_at	9.1233	9.63577	9.63152	9.34213	9.33189	9.34911	9.18511	9.36676	9.4584	9.60033	9.52058	9.30361	9.52686	9.21901	9.39459	9.17311	9.80279	9.23646	9.22802	9.36453	9.23325	9.71234	9.27021	9.23595	9.50392	9.65663	9.72853
1415722_a_at	Vta1	-0.136	-0.06	0.042	-0.058	-2.87	-1.21	0.88	-1.23	0.00643	0.23366	0.3821	0.22506	0.044367	0.443015	0.78243	0.575257	2.99	0.02904	0.08325	10.81	1415722_a_at	10.7175	11.0508	10.8288	10.8931	10.8935	10.8548	10.7879	10.7972	10.7834	10.8456	10.9129	10.8423	10.8618	10.8037	10.7621	10.8544	10.7697	10.8081	10.8581	10.8808	10.8995	10.7838	10.8045	10.8156	10.7738	10.8328	10.7474
1415723_at	Eif5	0.119	-0.024	0.03	-0.085	2.03	-0.38	0.5	-1.45	0.04873	0.70264	0.61669	0.15397	0.171683	0.833345	0.898164	0.486794	1.66	0.17785	0.293731	12.51	1415723_at	12.4425	12.5089	12.7093	12.5563	12.5161	12.4485	12.2993	12.3191	12.3305	12.4998	12.6407	12.4379	12.5341	12.4831	12.4233	12.4975	12.5725	12.4533	12.6128	12.5672	12.4692	12.585	12.6128	12.4714	12.5323	12.8483	12.614
1415724_a_at	Cdc42	0.032	-0.151	0.041	0.116	0.38	-1.71	0.49	1.38	0.70576	0.09421	0.62962	0.17535	0.849265	0.257597	0.902168	0.516252	1.3	0.28443	0.405315	10.25	1415724_a_at	10.077	10.4349	10.2802	10.069	10.3266	10.1916	10.4427	10.3571	10.293	10.276	10.2983	10.5029	10.3365	10.0825	10.4068	10.0055	10.3965	10.3111	9.91957	9.95813	10.1579	10.201	10.2121	10.2999	10.0915	10.2049	10.5132
1415725_at	Rrn3	-0.095	-0.044	0.069	-0.027	-1.1	-0.48	0.8	-0.31	0.27771	0.63159	0.42948	0.75644	0.509405	0.786667	0.8092	0.915796	0.54	0.7043	0.76956	9.09	1415725_at	9.23535	9.53084	9.39729	8.994	9.04767	9.02698	9.02447	9.17289	9.21489	9.13753	8.80153	9.13753	9.06227	8.97911	9.03409	8.93943	9.20679	9.18853	9.23694	9.09374	9.01261	9.21719	8.92732	8.80842	8.98208	9.33107	9.20138
1415726_at	Ankrd17	0.164	0.132	0.109	0.036	1.82	1.4	1.21	0.4	0.07514	0.16997	0.23403	0.69172	0.227208	0.366164	0.662023	0.8871	1.72	0.16257	0.27577	11.02	1415726_at	10.8738	11.2594	11.1311	10.9252	10.8398	10.8459	10.8883	10.956	11.0103	11.0248	10.9318	10.9679	11.0495	10.8902	10.9841	10.9347	11.1375	10.9085	10.8954	10.9195	10.8438	11.1487	10.9064	10.9011	10.9783	11.3826	11.1979
1415727_at	Apoa1bp	-0.028	-0.096	0.031	0.001	-0.47	-1.57	0.52	0.02	0.6399	0.12474	0.60401	0.98472	0.807484	0.305945	0.893512	0.995071	0.74	0.57196	0.662736	11.2	1415727_at	11.1217	11.3805	11.1517	11.1937	11.3052	11.0551	11.297	11.2776	11.2911	11.1701	11.1841	11.1661	11.2535	11.1889	11.1399	11.1864	11.184	11.3221	11.292	11.1992	11.2239	11.1413	11.1208	11.2029	11.2317	11.1783	11.2272
1415728_at	Pabpn1	0.296	-0.288	-0.275	0.407	1.1	-1.03	-1.03	1.52	0.27556	0.31005	0.30951	0.1361	0.507171	0.523267	0.731646	0.460056	1.41	0.2469	0.367821	9.96	1415728_at	10.189	8.39743	8.5651	9.86527	10.0926	9.94921	10.3283	10.2171	10.3536	9.91348	9.84584	10.3803	10.0194	10.359	10.1164	10.3764	9.71965	10.3489	9.89107	9.7401	10.2615	9.20268	10.2968	10.1332	10.0255	8.76283	9.86576
1415729_at	Pdpk1	-0.042	-0.088	0.016	0.049	-0.85	-1.69	0.33	0.98	0.40095	0.09832	0.74377	0.33175	0.627998	0.264365	0.938133	0.675221	1.16	0.34099	0.46095	11.5	1415729_at	11.608	11.2433	11.4999	11.6158	11.5362	11.5372	11.5466	11.5733	11.573	11.489	11.5848	11.565	11.3608	11.5191	11.3357	11.4961	11.5828	11.5744	11.4877	11.5524	11.4568	11.4704	11.4805	11.4833	11.5161	11.5012	11.4017
1415730_at	Cpsf7	-0.033	-0.029	0.024	0.041	-0.68	-0.56	0.49	0.84	0.50088	0.57566	0.62575	0.4046	0.70962	0.748202	0.900879	0.727718	0.43	0.78452	0.833354	10.99	1415730_at	11.0462	10.7345	11.1076	11.0408	11.0337	11.0303	10.9817	10.9777	11.0053	10.9651	10.9358	10.9536	10.9811	10.9444	10.8551	11.0109	10.9941	10.9633	11.038	11.0797	11.0251	10.9534	11.0191	10.9731	10.9756	10.9952	10.9329
1415731_at	Angel2	-0.097	0.168	0.046	-0.214	-0.96	1.59	0.46	-2.12	0.34288	0.11947	0.64713	0.03964	0.574903	0.298234	0.908979	0.25397	2.04	0.10574	0.204133	9.34	1415731_at	9.23443	9.66936	9.70736	9.27479	9.31522	9.37162	9.25366	9.33525	9.35916	9.26538	9.18148	9.2152	9.43254	9.14665	9.27854	9.18177	9.61192	9.23264	9.35829	9.45451	9.28268	9.65646	9.28546	9.2763	9.14378	9.69715	9.32634
1415732_at	Abhd16a	-0.013	0.093	-0.036	-0.034	-0.17	1.22	-0.5	-0.47	0.86345	0.22778	0.61863	0.64082	0.936995	0.436656	0.898548	0.863056	0.5	0.73589	0.79474	10.3	1415732_at	10.3139	10.4233	10.5917	10.2752	10.2776	10.2367	10.0423	10.1896	10.2431	10.2356	10.1796	10.096	10.5129	10.2518	10.1772	10.2105	10.5201	10.253	10.2497	10.3648	10.2752	10.5804	10.3746	10.3334	10.2675	10.4801	10.3216
1415733_a_at	Tomm5	-0.007	-0.031	0.028	0.001	-0.11	-0.47	0.44	0.01	0.91592	0.64412	0.66365	0.99321	0.962461	0.795497	0.914656	0.997994	0.1	0.98019	0.984637	11.24	1415733_a_at	11.26	11.1574	11.0079	11.223	11.3475	11.105	11.3958	11.3706	11.3614	11.3784	11.2414	11.232	11.1226	11.2301	11.0272	11.2061	11.2947	11.4142	11.2811	11.1147	11.3133	11.3014	11.2088	11.1396	11.2193	11.1708	11.2726
1415734_at	Rab7	0.019	-0.007	0.05	0.051	0.39	-0.14	1.02	1.05	0.70001	0.88658	0.31382	0.29994	0.846213	0.941696	0.734604	0.647173	0.58	0.6803	0.750878	12.58	1415734_at	12.5962	12.6659	12.7087	12.6059	12.5131	12.4432	12.483	12.5016	12.554	12.6768	12.5273	12.4255	12.66	12.5633	12.5452	12.4877	12.6242	12.5249	12.5241	12.5694	12.5588	12.633	12.6004	12.5683	12.554	12.7563	12.633
1415735_at	Ddb1	-0.01	-0.061	-0.134	-0.01	-0.16	-0.96	-2.21	-0.16	0.87469	0.34238	0.0323	0.8744	0.942641	0.554729	0.287207	0.96179	1.47	0.22893	0.349148	10.59	1415735_at	10.7187	10.4173	10.4105	10.7002	10.6367	10.5405	10.5277	10.5382	10.5766	10.574	10.5936	10.6605	10.7501	10.695	10.6967	10.6322	10.5789	10.5812	10.6311	10.6057	10.7134	10.5179	10.7696	10.594	10.5737	10.332	10.7263
1415736_at	Pfdn5	-0.056	0.065	0.029	-0.027	-0.89	0.99	0.47	-0.44	0.38065	0.32878	0.64211	0.66443	0.61015	0.541516	0.907577	0.874853	0.54	0.70525	0.770351	11.96	1415736_at	11.9758	12.0355	11.9526	11.8153	11.8996	12.011	11.9188	11.9723	11.9277	11.8978	11.8878	11.8857	12.0323	11.9131	12.1237	12.0268	11.7228	11.9209	11.9323	12.0369	12.0556	11.9307	11.9439	12.0861	12.022	11.7079	11.8097
1415737_at	Rfk	-0.116	0.114	-0.058	-0.163	-2.39	2.25	-1.2	-3.37	0.02123	0.02974	0.23562	0.00162	0.099643	0.130637	0.664131	0.047038	5.89	0.00072	0.006473	10.27	1415737_at	10.2003	10.3794	10.4414	10.3128	10.3621	10.3072	10.2553	10.238	10.293	10.1472	10.285	10.2262	10.3704	10.2811	10.4616	10.2726	10.2922	10.1845	10.341	10.1762	10.3344	10.3826	10.2681	10.3204	10.161	10.3383	10.2507
1415738_at	Txndc12	-0.003	-0.181	-0.166	-0.043	-0.04	-2.4	-2.31	-0.6	0.96939	0.02077	0.0258	0.54909	0.986205	0.106052	0.256847	0.815988	2.87	0.03439	0.093788	9.02	1415738_at	8.91719	9.3936	9.05282	9.01511	8.95075	8.84381	9.14625	9.07567	9.14499	9.16145	9.03299	8.99756	9.18815	9.04973	9.23067	9.07077	8.93612	9.05578	8.9126	8.89949	9.1455	9.0977	9.09051	9.15094	9.04141	9.12045	9.0549
1415739_at	Rbm42	-0.004	0.073	-0.047	-0.009	-0.07	1.11	-0.75	-0.15	0.94811	0.27436	0.45969	0.88351	0.977843	0.486879	0.826898	0.964337	0.45	0.7702	0.822331	10.37	1415739_at	10.2716	10.6291	10.5141	10.4296	10.3503	10.3394	10.3425	10.3444	10.4248	10.2683	10.3415	10.2301	10.4933	10.3149	10.2127	10.2233	10.4705	10.4022	10.398	10.503	10.2483	10.3845	10.3706	10.3203	10.4298	10.5421	10.3994
1415740_at	Psmc5	-0.105	-0.065	0.041	0.029	-1.36	-0.81	0.53	0.38	0.18127	0.42337	0.59802	0.70736	0.394552	0.627606	0.891887	0.894747	0.73	0.57558	0.665684	12.16	1415740_at	12.2834	12.258	12.1545	12.326	12.3586	12.2849	12.1422	12.1372	12.1728	12.2532	12.211	12.313	12.014	12.1346	12.0403	12.0617	11.9873	12.1709	12.2849	12.1611	12.1758	12.0019	12.095	12.0932	12.1338	12.0707	12.1979
1415741_at	Tmem165	0.056	0.044	-0.049	-0.076	1.04	0.78	-0.92	-1.41	0.30244	0.43786	0.36251	0.16532	0.535266	0.639177	0.770154	0.501775	1.14	0.35262	0.471638	10.79	1415741_at	10.7284	10.7605	10.8396	10.7533	10.8014	10.7458	10.6026	10.6019	10.5021	10.7819	10.7516	10.848	10.9963	10.9257	10.7498	10.8602	10.7514	10.7392	10.7936	10.7847	10.9446	11.0133	10.9027	10.8751	10.7533	10.8692	10.8049
1415742_at	Aup1	-0.129	-0.011	-0.117	-0.011	-1.36	-0.11	-1.23	-0.12	0.18103	0.91018	0.22698	0.90605	0.394184	0.954738	0.656142	0.971378	0.84	0.50473	0.606159	8.87	1415742_at	9.07072	8.56044	8.66692	9.08232	9.05641	8.98461	8.81568	8.92797	8.79434	8.83185	8.82377	8.79754	8.98066	9.09269	8.95588	8.91509	8.53593	8.81524	9.04913	9.02257	9.05546	8.8166	9.0685	9.04049	8.96152	8.39954	8.75084
1415743_at	Hdac5	-0.007	-0.133	-0.038	0.204	-0.05	-0.99	-0.3	1.6	0.9594	0.32606	0.7661	0.11756	0.981788	0.5388	0.944119	0.429455	0.91	0.46809	0.575093	9.79	1415743_at	10.0461	9.46446	9.20662	9.84373	9.73981	9.87241	9.96461	9.94221	10.0916	10.0023	9.81881	9.74834	9.63941	9.79004	9.79041	9.92451	9.32821	9.95967	9.7532	9.88094	9.84988	9.26474	9.9867	9.91524	9.89481	9.24061	9.58722
1415744_at	H2-Ke2	-0.095	-0.095	-0.166	0.024	-1.1	-1.04	-1.91	0.28	0.2782	0.30468	0.06302	0.78049	0.509653	0.517913	0.390732	0.925975	1.5	0.21861	0.338028	11.03	1415744_at	11.202	10.9603	10.9112	11.1068	11.2043	11.0627	11.1512	11.0441	11.0131	11.0239	11.0221	11.2298	11.0071	11.1826	11.0327	11.1639	10.7978	11.1648	11.1238	10.9563	11.2291	10.8221	11.2077	11.0938	11.0295	10.8872	11.0071
1415745_a_at	Dscr3	-0.017	-0.307	-0.026	-0.079	-0.3	-5.11	-0.45	-1.37	0.76286	1e-05	0.6565	0.17685	0.882982	0.001252	0.912086	0.51814	7.06	0.00019	0.002536	9.37	1415745_a_at	9.37484	9.48432	9.48037	9.38345	9.46472	9.30878	9.42627	9.38664	9.34801	9.43536	9.26171	9.4277	9.42951	9.41662	9.30124	9.382	9.48682	9.43077	9.60043	9.35414	9.45433	9.55341	9.40019	9.37797	9.33376	9.48609	9.51056
1415746_at	Cic	0.17	0.001	-0.054	0.2	2.04	0.01	-0.65	2.41	0.04711	0.99298	0.51622	0.02058	0.167909	0.996137	0.857077	0.181358	2.6	0.04948	0.12029	8.93	1415746_at	8.84208	8.73831	8.50219	8.86289	8.81147	8.78695	8.78595	8.81849	9.13768	8.89433	8.84756	8.86216	9.04582	8.96841	8.88301	8.94684	9.02281	8.89051	8.97024	8.99143	8.93661	8.90976	8.96718	8.93181	9.008	8.581	8.97231
1415747_s_at	Riok3	-0.079	-0.03	-0.056	-0.076	-1.21	-0.43	-0.85	-1.15	0.23387	0.66839	0.40012	0.25507	0.459288	0.811365	0.795193	0.604525	0.92	0.45875	0.567139	11.17	1415747_s_at	11.1401	11.3251	11.2139	11.2158	11.1879	11.3865	11.1641	11.1364	11.1536	11.1359	11.2521	11.2367	11.1101	11.2451	11.4147	11.0743	11.3973	11.1934	11.0339	11.1396	11.0729	11.3718	11.1499	11.1555	11.0986	11.2287	11.1434
1415748_a_at	Dctn5	0.085	-0.204	-0.027	0.161	0.87	-2.02	-0.28	1.66	0.38673	0.05021	0.78428	0.10398	0.615862	0.178247	0.948184	0.405189	1.92	0.12532	0.229825	11.11	1415748_a_at	11.1761	11.1904	10.6215	11.1034	11.189	11.0761	11.295	11.2739	11.2624	11.2558	11.2028	11.1472	10.982	11.114	11.028	11.0999	11.0112	11.2649	11.1853	11.0849	11.1355	10.8089	11.0723	11.0307	11.3	10.848	11.1853
1415749_a_at	Rragc	0.184	-0.059	-0.037	-0.055	3.44	-1.05	-0.69	-1.03	0.0013	0.29754	0.49191	0.30943	0.014899	0.5108	0.844481	0.656445	3.63	0.01247	0.046098	11.1	1415749_a_at	10.8784	11.0101	11.0944	11.0274	11.0461	10.9558	11.0754	11.0245	11.0979	11.1616	11.1992	11.1606	11.161	11.2146	11.131	11.1662	11.1686	11.1187	11.0177	11.0071	11.131	11.287	11.1683	11.0393	11.1669	11.3352	11.1513
1415750_at	Tbl3	-0.088	0.234	0.051	-0.117	-0.8	2.03	0.47	-1.06	0.43015	0.04875	0.64322	0.29483	0.652986	0.175232	0.907832	0.642986	1.52	0.21255	0.331653	7.83	1415750_at	7.68912	8.33228	8.22689	7.69487	7.67633	7.55823	7.56873	7.77195	7.63822	7.74133	7.73055	7.57151	8.22525	7.79591	7.6163	7.85749	7.83537	7.66244	8.0622	7.75492	7.91253	8.10724	8.00735	7.74052	7.6344	8.09153	7.78112
1415751_at	Hp1bp3	0.134	0.056	0.017	0.051	2.44	0.97	0.31	0.93	0.01884	0.33785	0.75968	0.35828	0.091997	0.550408	0.94214	0.695012	1.96	0.11722	0.219073	12.02	1415751_at	11.8829	12.0236	12.0435	11.9519	11.9003	11.9919	11.9628	11.9124	12.0435	12.1107	11.9116	12.0294	12.1005	11.972	12.1094	11.9573	12.032	11.9187	11.8057	11.9614	11.8958	12.117	11.9664	12.0339	12.0922	12.0955	12.1724
1415752_at	BC031181	-0.107	-0.046	-0.026	-0.101	-2.79	-1.14	-0.68	-2.64	0.00791	0.26174	0.49928	0.0114	0.050987	0.474011	0.84785	0.134574	4.13	0.00646	0.029132	12.02	1415752_at	12.0446	12.2321	12.0156	12.07	12.1571	12.0283	12.0419	12.0247	12.0159	12.0657	12.0537	12.0905	12.0003	12.045	12.0075	11.9784	12.0129	12.0535	12.0834	12.0901	12.0619	12.0428	12.0264	12.061	12.0273	12.0264	11.9979
1415753_at	Fam108a	0.145	0.189	0.046	0.052	2.05	2.55	0.66	0.74	0.0461	0.01446	0.5155	0.46289	0.165944	0.086189	0.85687	0.765427	2.92	0.0318	0.088846	11.31	1415753_at	11.2844	11.3601	11.4131	11.2061	11.2178	11.1222	11.2216	11.2825	11.3889	11.2602	11.2842	11.1525	11.3329	11.1263	10.9876	11.1361	11.5507	11.2829	11.2614	11.1135	11.2703	11.3434	11.273	11.2281	11.2534	11.5347	11.5446
1415754_at	Polr2f	-0.078	0.049	-0.035	-0.028	-1.74	1.03	-0.78	-0.62	0.08916	0.30665	0.43745	0.53611	0.252833	0.519942	0.813808	0.807929	1.27	0.29477	0.41585	10.84	1415754_at	10.898	11.1331	10.8721	10.8436	10.9453	10.8781	10.8558	10.8908	10.8721	10.8046	10.7486	10.8203	10.9198	10.7783	10.701	10.8103	10.7542	10.8658	10.79	10.8039	10.8494	10.8498	10.7896	10.8843	10.8318	10.8069	10.8859
1415755_a_at	Ube2v1	0.025	-0.026	-0.031	-0.079	0.3	-0.29	-0.37	-0.95	0.76822	0.77067	0.71334	0.34895	0.885997	0.875084	0.929158	0.687714	0.3	0.87505	0.903062	10.84	1415755_a_at	10.7526	11.009	10.9541	10.8126	10.7425	10.7487	10.7905	10.8746	10.9329	10.9203	10.7988	10.6062	10.9794	10.7266	10.7194	10.7425	11.1623	10.9184	10.8906	10.8453	10.8279	11.0605	10.9465	10.764	10.736	10.9451	11.066
1415756_a_at	Snapin	-0.042	-0.326	-0.03	-0.168	-0.66	-4.83	-0.46	-2.62	0.51441	2e-05	0.64505	0.01228	0.720669	0.001971	0.908396	0.140061	7.71	9e-05	0.001572	10.73	1415756_a_at	10.6472	10.9552	10.7743	10.7413	10.7859	10.7456	10.7642	10.7594	10.6173	10.7171	10.8665	10.7448	10.9699	10.8158	10.7724	10.7993	10.6386	10.7878	10.7918	10.8549	10.8113	10.7315	10.9601	11.0248	10.8505	10.6218	10.776
1415757_at	Gbf1	-0.076	-0.225	-0.033	0.029	-0.86	-2.43	-0.37	0.33	0.39262	0.01926	0.71131	0.74504	0.620741	0.101607	0.928937	0.910496	1.73	0.16164	0.274634	8	1415757_at	7.99263	8.17886	7.86068	8.17152	7.99498	7.79927	8.2444	8.29117	8.24185	8.0739	8.00418	7.99769	7.92502	8.03874	7.96598	7.90615	8.2589	8.06271	8.05679	8.11532	8.13065	7.76785	8.06084	7.72264	7.8909	7.93901	7.95004
1415758_at	Fryl	0.04	0.096	-0.027	-0.145	0.47	1.09	-0.32	-1.72	0.63781	0.28231	0.75379	0.09231	0.806445	0.494841	0.940254	0.383396	1.12	0.36024	0.47871	10.16	1415758_at	10.0646	10.1541	10.4361	10.2364	10.1781	10.1619	10.0692	10.0944	10.2415	9.99294	10.1344	9.97603	10.3387	10.1859	10.3412	10.1625	10.0618	10.0726	10.0796	10.2266	9.98967	10.1691	10.272	10.2479	10.2281	10.4583	10.0821
1415759_a_at	Hbxip	-0.039	0.014	0.08	0.027	-0.83	0.28	1.71	0.58	0.41395	0.78177	0.09513	0.56243	0.639608	0.881132	0.466521	0.823038	1	0.41654	0.529795	11.24	1415759_a_at	11.183	11.4594	11.35	11.2755	11.3334	11.2477	11.3298	11.2671	11.2904	11.3078	11.2836	11.2294	11.1627	11.2064	11.1109	11.1009	11.1481	11.2203	11.2221	11.2492	11.2459	11.1673	11.0265	11.1489	11.3359	11.3809	11.2523
1415760_s_at	Atox1	0.167	-0.013	0.102	0.056	2.59	-0.19	1.59	0.86	0.0131	0.84782	0.11954	0.39263	0.072026	0.91992	0.51315	0.719349	2.5	0.05633	0.131452	10.59	1415760_s_at	10.485	10.8335	10.5648	10.4208	10.6514	10.4172	10.6639	10.6955	10.6443	10.6327	10.4389	10.6233	10.5089	10.4787	10.3284	10.4344	10.5716	10.674	10.6386	10.3895	10.6521	10.4858	10.5407	10.4835	10.6453	10.9156	10.8608
1415761_at	Mrpl52	-0.168	0.155	0.029	-0.118	-2.44	2.15	0.42	-1.71	0.01872	0.03731	0.67299	0.09401	0.091546	0.149085	0.917443	0.38662	3.43	0.01622	0.055465	9.38	1415761_at	9.4065	9.88347	9.48837	9.26919	9.37665	9.3587	9.29917	9.28446	9.18596	9.3855	9.14287	9.36845	9.56342	9.38026	9.47297	9.46	9.20399	9.35052	9.28531	9.42656	9.40028	9.50229	9.54491	9.47964	9.45654	9.43838	9.23818
1415762_x_at	Mrpl52	-0.174	0.111	0.116	-0.021	-2.6	1.58	1.73	-0.31	0.01278	0.12077	0.09124	0.75732	0.070961	0.300026	0.458682	0.91619	3.09	0.0256	0.076147	9.59	1415762_x_at	9.47032	10.1073	9.83366	9.54089	9.58959	9.58219	9.51878	9.49801	9.39191	9.42742	9.57008	9.60236	9.69769	9.53083	9.63958	9.53308	9.43775	9.5705	9.56063	9.62368	9.47062	9.75961	9.60747	9.61607	9.58547	9.63067	9.47152
1415763_a_at	NA	-0.004	0.092	-0.049	-0.086	-0.07	1.4	-0.78	-1.37	0.94414	0.16808	0.44035	0.1781	0.975827	0.363988	0.815784	0.519576	1.11	0.36287	0.481226	10.45	1415763_a_at	10.3451	10.5653	10.6931	10.4597	10.5263	10.4296	10.419	10.38	10.365	10.3141	10.5263	10.5733	10.426	10.3893	10.3342	10.307	10.5719	10.5109	10.4458	10.5065	10.3949	10.5706	10.563	10.3659	10.503	10.6575	10.4692
1415764_at	Zc3h11a	-0.057	0.021	0.01	0.026	-1.05	0.37	0.19	0.48	0.29941	0.7108	0.85307	0.6353	0.532003	0.838081	0.966327	0.859841	0.38	0.82416	0.863138	12.06	1415764_at	12.0837	11.9073	12.1106	12.1346	12.1209	12.1226	12.024	12.0173	12.0507	12.1127	12.0768	12.03	12.0724	12.0933	12.203	12.1966	11.9238	11.9306	11.8768	12.1122	11.943	12.1122	12.1022	12.1576	12.1408	12.0634	11.887
1415765_at	Hnrnpul2	0.019	-0.102	-0.063	0.288	0.12	-0.61	-0.4	1.81	0.90647	0.54651	0.69301	0.07796	0.957833	0.726478	0.922676	0.35203	0.95	0.44417	0.55393	7.81	1415765_at	7.82707	7.46384	7.35701	7.6587	7.95029	7.57506	8.55286	8.13255	7.8141	7.66892	7.77095	8.3545	7.65216	7.79717	7.81683	8.07454	7.65485	8.24967	7.21288	7.19674	8.0129	7.46851	8.0795	7.70233	7.73485	7.5842	7.39832
1415766_at	Sec22b	0.147	-0.011	-0.032	-0.133	2.08	-0.14	-0.45	-1.89	0.04333	0.8873	0.65456	0.06562	0.159617	0.941972	0.911758	0.324586	2.03	0.10687	0.205704	10.18	1415766_at	10.1055	10.2374	10.3573	10.2265	10.2024	10.1168	10.2355	10.184	10.242	10.1752	10.185	10.2397	10.1125	10.2656	10.0822	10.217	10.2329	10.2571	10.2541	9.92318	10.2707	10.2772	10.064	10.0531	10.1768	10.6595	10.4323
1415767_at	Ythdf1	-0.032	-0.111	0.055	-0.074	-0.59	-1.96	1.02	-1.38	0.55861	0.05613	0.31573	0.17599	0.752129	0.190159	0.735729	0.517218	1.78	0.15021	0.261029	10.56	1415767_at	10.4666	10.5868	10.5589	10.6428	10.6879	10.5708	10.5371	10.6107	10.5669	10.6347	10.5988	10.6211	10.5075	10.4344	10.444	10.4963	10.6279	10.5856	10.6992	10.5736	10.6167	10.6094	10.6101	10.5497	10.5193	10.4512	10.6771
1415768_a_at	Ube2r2	0.146	0.1	-0.003	-0.008	1.68	1.09	-0.04	-0.09	0.10096	0.28022	0.96835	0.92521	0.27333	0.492649	0.993812	0.978636	1	0.4159	0.529236	10.46	1415768_a_at	10.3649	10.6901	10.6066	10.3835	10.4089	10.3776	10.3811	10.4236	10.5012	10.3758	10.3518	10.5527	10.4397	10.2852	10.4306	10.3256	10.718	10.4602	10.4818	10.4806	10.3647	10.3903	10.3396	10.3295	10.55	10.7129	10.8066
1415769_at	Itch	-0.027	0.074	-0.098	-0.122	-0.35	0.91	-1.26	-1.57	0.72753	0.36751	0.21395	0.12393	0.862027	0.577823	0.641222	0.440216	1.25	0.30376	0.424897	10.37	1415769_at	10.2168	10.5947	10.5313	10.3576	10.395	10.4466	10.4369	10.4252	10.4365	10.2653	10.2477	10.3352	10.477	10.4045	10.5554	10.3173	10.496	10.4261	10.1532	10.3474	10.281	10.5418	10.3125	10.3936	10.2814	10.6344	10.4432
1415770_at	Wdr6	0.28	0.186	-0.122	0.07	2.5	1.59	-1.09	0.63	0.01619	0.11982	0.28024	0.53412	0.083023	0.298722	0.706265	0.80643	2.59	0.04973	0.120702	10.74	1415770_at	10.6806	10.6636	10.6022	10.5306	10.6561	10.7323	10.2461	10.4189	10.664	10.7598	10.6444	10.31	10.8854	10.654	11.0101	10.9748	10.7935	10.4956	10.7444	10.9635	10.704	10.7197	10.7653	10.7813	10.967	10.7545	10.8183
1415771_at	Ncl	-0.012	-0.404	-0.147	0.193	-0.06	-1.78	-0.68	0.89	0.95496	0.08159	0.49998	0.37656	0.97999	0.237493	0.848183	0.707217	1.11	0.36362	0.481959	12.05	1415771_at	12.2875	11.31	11.1862	12.3046	12.277	12.2911	12.2409	12.1525	12.0638	12.2351	12.2599	12.4251	11.9498	12.2184	12.3208	12.2251	11.6852	12.2323	12.1502	12.2338	12.2547	11.5013	12.2119	12.2732	12.2423	11.1509	11.9012
1415772_at	Ncl	0.02	0.038	-0.038	0.053	0.26	0.48	-0.51	0.7	0.7981	0.63667	0.61558	0.48803	0.902291	0.790301	0.897797	0.77991	0.26	0.90226	0.924263	8.46	1415772_at	8.40322	8.48361	8.2974	8.50643	8.47072	8.5732	8.59031	8.53984	8.43299	8.39238	8.44746	8.42099	8.40148	8.42015	8.64593	8.47129	8.31799	8.4759	8.56137	8.47129	8.42904	8.14941	8.40305	8.4435	8.5835	8.17139	8.46095
1415773_at	Ncl	0.068	-1.088	-0.076	0.356	0.16	-2.38	-0.17	0.81	0.87745	0.02208	0.86244	0.41998	0.944019	0.109658	0.96891	0.736706	1.59	0.19432	0.311719	10.09	1415773_at	10.3564	9.10141	8.69475	10.3962	10.3339	10.4043	10.4941	10.3564	10.128	10.306	10.5558	10.5656	9.77007	10.3697	10.5669	10.4991	9.50501	10.4416	10.1612	10.1506	10.5648	9.3657	10.2558	10.6043	10.4894	8.54708	10.0484
1415774_at	Elp2	0.028	0.232	0.055	-0.029	0.25	1.98	0.49	-0.26	0.80181	0.05453	0.62744	0.79803	0.904385	0.186809	0.901283	0.932863	1.07	0.38345	0.499457	8.77	1415774_at	8.56683	9.21735	9.21595	8.67471	8.58931	8.7069	8.58348	8.68032	8.66581	8.71901	8.69642	8.50861	8.88718	8.52135	8.83209	8.53754	8.95923	8.68829	8.64949	8.64462	8.59214	9.03169	8.80723	8.60457	8.65372	9.17986	8.81588
1415775_at	Rbbp7	-0.059	0.022	0.047	-0.003	-1.38	0.5	1.11	-0.07	0.17474	0.61899	0.27367	0.94601	0.385298	0.778336	0.701088	0.984959	0.85	0.50306	0.604841	12.53	1415775_at	12.5107	12.3456	12.5542	12.5511	12.6324	12.621	12.4623	12.4846	12.5223	12.5329	12.5329	12.5902	12.5141	12.5511	12.5385	12.5096	12.4502	12.4935	12.4623	12.5363	12.5677	12.7212	12.5096	12.559	12.4869	12.4809	12.4366
1415776_at	Aldh3a2	-0.092	-0.043	-0.134	-0.023	-1.42	-0.63	-2.08	-0.36	0.16228	0.53132	0.04386	0.72215	0.368154	0.714937	0.328363	0.901416	1.72	0.16422	0.277853	8.86	1415776_at	8.92224	8.99346	8.73092	9.0456	8.8193	9.00901	8.80122	8.81043	8.84977	8.93289	8.86478	8.8052	9.14296	8.98531	8.99018	8.95449	8.81986	8.80207	8.89559	9.06964	8.83463	8.779	8.83463	8.9077	8.7831	8.81344	8.97044
1415777_at	Pnliprp1	0.271	-0.095	0.057	0.356	3.22	-1.07	0.68	4.22	0.00246	0.28946	0.50065	0.00012	0.022957	0.502448	0.848783	0.011469	7.46	0.00012	0.00189	4.31	1415777_at	4.24805	4.1427	4.14709	4.15576	4.12981	4.20783	4.48205	4.49471	4.70324	4.48389	4.18213	4.24412	4.25817	4.03157	3.89477	4.15107	4.429	4.465	4.08046	3.95677	4.09987	4.12944	4.1719	4.42153	4.3346	4.58821	4.46617
1415778_at	Morf4l2	-0.07	0.108	-0.047	-0.076	-1.54	2.26	-1.03	-1.66	0.13175	0.02914	0.30913	0.10332	0.323349	0.129034	0.731201	0.403579	2.82	0.03653	0.097725	12.66	1415778_at	12.6485	12.6448	12.7274	12.632	12.6213	12.6729	12.6331	12.6619	12.6829	12.6753	12.6853	12.5855	12.6855	12.6753	12.721	12.7386	12.6647	12.6042	12.6842	12.6887	12.6829	12.7657	12.6375	12.646	12.5895	12.6011	12.5482
1415779_s_at	Actg1	0.029	-0.055	-0.045	-0.035	0.88	-1.62	-1.39	-1.07	0.38223	0.11181	0.17323	0.28981	0.611551	0.285831	0.593417	0.638467	1.62	0.18656	0.303451	13.58	1415779_s_at	13.5442	13.4395	13.5556	13.5735	13.5534	13.5073	13.5605	13.5704	13.5018	13.5968	13.5968	13.5709	13.6093	13.651	13.6317	13.64	13.6702	13.6205	13.5831	13.6119	13.6455	13.6702	13.6424	13.6455	13.5754	13.5269	13.5735
1415780_a_at	Armcx2	-0.009	-0.034	0.043	-0.003	-0.15	-0.52	0.7	-0.05	0.87969	0.60458	0.49071	0.95781	0.944855	0.768774	0.844087	0.988355	0.2	0.93947	0.953553	11.2	1415780_a_at	11.1338	11.2061	11.2652	11.0628	11.1769	11.033	11.1985	11.2071	11.2393	11.1301	11.1117	11.2178	11.183	11.2039	11.0551	11.2369	11.4031	11.305	11.423	11.0759	11.214	11.2896	11.1324	11.1672	11.0656	11.1667	11.2833
1415781_a_at	NA	0.004	0.099	-0.008	-0.043	0.1	2.47	-0.22	-1.13	0.92226	0.01764	0.83045	0.26633	0.965307	0.096613	0.959594	0.616515	1.85	0.13606	0.243438	13.65	1415781_a_at	13.5874	13.6194	13.6144	13.6652	13.628	13.6652	13.6004	13.5948	13.5852	13.5803	13.6348	13.6481	13.6229	13.6936	13.7868	13.628	13.6716	13.6115	13.5677	13.6838	13.6874	13.7212	13.6531	13.6168	13.6558	13.6558	13.6229
1415782_at	Sumo2	-0.076	-0.001	-0.002	-0.036	-1.78	-0.01	-0.05	-0.83	0.08203	0.9887	0.95734	0.40862	0.240355	0.994224	0.990985	0.729667	0.97	0.43501	0.546126	13.02	1415782_at	12.969	13.0913	13.1692	13.0183	13.0118	13.0183	12.9826	12.9941	12.9886	13.089	12.989	13.0619	13.0748	13.0151	13.0695	13.0605	12.9997	12.9784	12.9886	13.0536	13.0578	13.1385	13.0183	13.0518	12.99	12.9812	12.9378
1415783_at	Vps35	-0.051	0.036	0.103	0.054	-1.09	0.73	2.21	1.15	0.28028	0.47109	0.03272	0.25617	0.511935	0.666532	0.289008	0.605737	1.98	0.11475	0.21603	12.29	1415783_at	12.198	12.4712	12.3204	12.2994	12.1566	12.2571	12.231	12.2443	12.2372	12.3785	12.2931	12.2931	12.2866	12.2626	12.3883	12.2302	12.2491	12.2352	12.231	12.2394	12.2251	12.3527	12.2419	12.2468	12.2288	12.3346	12.2549
1415784_at	Vps35	-0.082	-0.657	0.099	0.288	-0.18	-1.37	0.22	0.63	0.85911	0.17716	0.82947	0.53177	0.934639	0.375152	0.959263	0.805299	0.59	0.67178	0.74421	7.46	1415784_at	7.92688	6.18551	6.39622	7.88415	7.7059	7.5426	7.88264	7.99861	7.38874	7.66256	8.14723	7.52603	6.54671	7.50453	7.72482	7.58856	6.89925	7.76301	7.58338	7.78061	7.76516	6.73361	7.80209	7.95555	8.01446	5.37294	7.31641
1415785_a_at	Cct8	-0.021	-0.142	0.083	0.179	-0.4	-2.57	1.57	3.38	0.68894	0.01374	0.12349	0.00155	0.839251	0.083625	0.520258	0.046156	5.17	0.00174	0.011787	11.17	1415785_a_at	11.0809	11.2814	11.1167	11.1484	11.1375	11.2137	11.3016	11.3186	11.2963	11.3351	11.2023	11.2566	11.0675	11.0203	11.1645	11.0353	11.1812	11.2503	11.2302	11.1645	11.0774	11.0553	10.8094	11.0437	11.1212	11.1058	11.1555
1415786_at	Pgc	-0.045	-0.146	0.289	0.375	-0.4	-1.23	2.57	3.33	0.69029	0.22377	0.0139	0.00181	0.840347	0.431847	0.190105	0.049898	4.84	0.00263	0.01571	4.98	1415786_at	5.01828	5.25448	5.2954	5.14154	5.18188	4.96747	4.89323	4.93392	4.92536	4.80398	4.98698	5.02988	4.82713	4.47946	4.68579	4.74114	4.87887	5.06834	5.00525	5.06818	4.63078	4.84054	4.75306	4.53599	4.93457	5.36578	5.01146
1415787_at	Ganab	-0.031	0.215	0.052	-0.03	-0.35	2.29	0.58	-0.33	0.72803	0.02692	0.56655	0.74097	0.86233	0.122808	0.880483	0.90881	1.45	0.23277	0.353159	8.25	1415787_at	8.12351	8.19282	8.63048	8.18439	8.13258	8.15248	7.9834	8.02236	8.07238	8.41046	8.00647	8.2111	8.50284	8.30256	8.26427	8.25481	8.28404	7.98485	8.19317	8.15466	8.24517	8.3783	8.39108	8.33702	8.06613	8.29436	8.2939
1415788_at	NA	-0.06	-0.174	-0.002	-0.033	-0.84	-2.33	-0.03	-0.47	0.40335	0.02444	0.9764	0.64344	0.63021	0.115734	0.995429	0.8643	1.59	0.19354	0.310837	11.1	1415788_at	11.0449	11.4081	11.0534	11.1596	11.1165	11.1345	11.2246	11.1897	11.1608	11.165	11.1887	11.3168	11.0568	11.1529	10.9067	11.0479	11.13	11.2026	11.212	11.0069	11.1572	11.1124	11.0619	10.9569	10.9727	11.2925	11.2304
1415789_a_at	NA	-0.082	-0.193	0.185	0.043	-0.64	-1.44	1.45	0.33	0.52824	0.15741	0.15544	0.7412	0.730328	0.350318	0.569444	0.908908	1.17	0.3378	0.45811	8.96	1415789_a_at	8.84168	9.19177	8.64256	9.06813	9.16055	9.03505	9.0746	9.13615	8.95762	9.10403	9.22296	9.02024	8.66409	8.84633	8.97497	8.69868	9.07351	9.05318	9.13875	8.96856	8.97475	8.82894	8.7935	8.7782	8.88004	8.63238	9.19823
1415790_at	NA	-0.303	-0.303	-0.011	-0.152	-2.3	-2.19	-0.08	-1.15	0.02661	0.034	0.93417	0.25645	0.116157	0.141202	0.985519	0.606003	2.85	0.03514	0.095236	9.91	1415790_at	9.9779	10.0343	9.90155	10.2477	10.3131	10.1645	9.89816	9.86459	9.89011	10.0973	10.1027	9.9101	9.7046	9.92581	9.94736	9.8395	9.9124	9.92362	10.3091	10.2266	10.0779	9.90867	9.93994	9.89888	9.81676	9.59687	10.0934
1415791_at	Rnf34	0.189	-0.033	-0.015	0.055	3.96	-0.66	-0.31	1.15	0.00028	0.512	0.76092	0.25465	0.005247	0.699567	0.942675	0.603996	4.38	0.00466	0.023309	10.48	1415791_at	10.4439	10.61	10.3829	10.259	10.3371	10.3625	10.4455	10.4319	10.4346	10.5112	10.4533	10.6114	10.4619	10.5124	10.5245	10.5135	10.4525	10.4451	10.4284	10.3433	10.5655	10.4074	10.4312	10.5369	10.5949	10.6353	10.5959
1415792_at	Rbck1	0.226	0.142	0.015	0.034	3.59	2.15	0.24	0.54	0.00085	0.03718	0.80797	0.59413	0.011137	0.148723	0.953704	0.839956	4.46	0.00421	0.021698	9.36	1415792_at	9.25916	9.26382	9.21458	9.2932	9.3909	9.28104	9.12837	9.29777	9.46468	9.33801	9.34449	9.28104	9.46672	9.29756	9.22266	9.32702	9.30345	9.32375	9.34263	9.43865	9.29408	9.11788	9.33715	9.37014	9.62588	9.49824	9.43213
1415793_at	Pnpo	-0.063	-0.216	-0.056	-0.062	-0.9	-2.93	-0.8	-0.88	0.37566	0.00541	0.43062	0.3827	0.605397	0.049343	0.809489	0.71188	2.7	0.04307	0.109345	10.14	1415793_at	10.3358	10.2474	9.93019	10.0171	10.1799	10.0867	10.1466	10.2043	10.14	10.1873	10.1528	10.1107	10.1245	10.2034	9.94783	10.2169	10.2	10.3241	10.4865	10.231	10.3831	10.1397	10.2296	10.1321	10.0133	9.98233	10.2429
1415794_a_at	Spin1	-0.093	0.005	-0.059	-0.093	-1.86	0.1	-1.18	-1.87	0.07021	0.91921	0.24512	0.06886	0.217555	0.959603	0.673256	0.331706	2.08	0.09981	0.195747	12.07	1415794_a_at	12.113	12.137	12.3202	12.2147	12.1215	12.209	12.0039	12.0438	12.0047	12.108	11.9858	12.0617	12.111	12.1301	12.2114	12.1362	12.1285	11.9103	12.1481	12.1481	11.9645	12.1889	11.9687	12.0202	12.0187	12.2194	12.0813
1415795_at	Spin1	0.047	-0.104	-0.251	-0.149	0.42	-0.89	-2.25	-1.33	0.67409	0.37662	0.02946	0.18901	0.829592	0.586396	0.274322	0.533534	1.96	0.11817	0.220376	6.57	1415795_at	6.41869	6.36836	6.49236	6.88158	6.59395	6.79391	6.69346	6.6982	6.82057	6.44255	6.65033	6.68037	6.58789	6.59712	6.71562	6.72407	6.27263	6.58464	6.61402	6.53419	6.88042	6.54436	6.63355	6.87089	6.63745	6.48949	6.69721
1415796_at	Dazap2	-0.013	0.065	0.042	-0.013	-0.24	1.1	0.75	-0.23	0.81172	0.27816	0.46023	0.82117	0.90968	0.490521	0.827151	0.941113	0.47	0.759	0.813221	11.84	1415796_at	11.7463	11.9757	11.967	11.7669	11.8052	11.7664	11.8342	11.7553	11.7965	11.7811	11.8328	11.7893	11.9727	11.8132	11.9685	11.725	11.8164	11.8005	11.683	11.865	11.7664	11.8613	11.8607	11.9319	11.8675	11.9496	11.8358
1415797_at	Ddr1	0.155	-0.057	0.059	0.195	1.23	-0.43	0.47	1.55	0.22558	0.66822	0.64188	0.12849	0.448759	0.811266	0.907414	0.447091	1.08	0.3783	0.495153	8.5	1415797_at	8.64082	8.28145	8.1264	8.20948	8.33823	8.30003	8.92624	8.5818	8.54323	8.18597	8.43556	8.55029	8.76302	8.39623	8.6904	8.50481	8.25521	8.61032	8.21632	8.47227	8.34675	8.02537	8.86156	8.64446	8.5792	8.19575	8.39047
1415798_at	Ddr1	0.425	-0.413	-0.064	0.534	1.34	-1.24	-0.2	1.69	0.18681	0.2214	0.84141	0.0992	0.40133	0.429193	0.963514	0.397056	1.56	0.20364	0.321924	6.14	1415798_at	6.24273	4.59335	4.64869	5.77171	6.16433	5.87624	6.93014	6.58193	6.17589	6.01146	6.33041	6.35542	5.75245	6.32172	6.61819	6.58746	5.44432	6.49657	5.67543	5.73291	6.53576	5.37559	6.99769	6.63911	6.55926	4.86975	5.65861
1415799_at	Wbp11	0.152	0.238	-0.047	-0.087	1.29	1.93	-0.4	-0.74	0.2035	0.0601	0.69096	0.46088	0.421804	0.198148	0.922233	0.764099	1.53	0.2112	0.330261	10.07	1415799_at	9.92723	10.2041	10.4457	9.87782	9.80742	9.84465	9.91269	9.97914	10.0281	9.85116	10.0007	10.0399	10.2672	9.99041	10.1715	9.96601	10.4914	10.0355	9.96118	9.99334	9.96546	10.4966	9.95499	9.83315	9.94557	10.4644	10.1814
1415800_at	Gja1	0.105	0.026	0.108	0.155	1.14	0.27	1.18	1.68	0.25939	0.78912	0.24612	0.09978	0.48847	0.885552	0.674026	0.397678	1.4	0.25086	0.371678	11.42	1415800_at	11.2263	11.1267	11.2022	11.2827	11.4222	11.3939	11.5837	11.4773	11.4928	11.2395	11.4928	11.4681	11.6075	11.2585	11.8422	11.3493	11.4946	11.4726	11.253	11.2718	11.1346	11.138	11.2245	11.4374	11.3605	11.236	11.4331
1415801_at	Gja1	0.134	-0.953	0.17	0.785	0.23	-1.56	0.29	1.34	0.81925	0.12701	0.77272	0.18581	0.913741	0.309154	0.946031	0.529731	1.09	0.3727	0.490196	7.7	1415801_at	8.16022	6.01998	5.49481	8.15521	8.30993	7.64701	8.33854	8.14413	7.93384	8.17231	8.73017	7.81361	7.3434	7.86055	7.82435	7.8999	6.42416	8.15316	7.87622	7.64013	7.81619	5.9884	8.11396	8.401	8.49944	5.15988	7.62679
1415802_at	Slc16a1	-0.13	0.047	-0.036	0.065	-1.32	0.46	-0.37	0.66	0.19276	0.65118	0.71309	0.51587	0.408779	0.799976	0.929158	0.796258	0.63	0.64291	0.720787	10.73	1415802_at	11.0524	10.5921	10.8855	10.531	10.587	10.5697	10.7246	10.5697	10.4503	10.6096	10.4534	10.5854	11.1832	10.7413	11.0687	10.8327	10.6682	10.7597	10.713	10.8597	10.7349	10.7494	10.8781	10.8155	10.6312	10.5236	10.599
1415803_at	Cx3cl1	-0.255	0.108	0.053	0.038	-1.87	0.76	0.39	0.28	0.06782	0.45288	0.70087	0.77944	0.212809	0.651595	0.925279	0.925726	1.08	0.37909	0.49586	11.2	1415803_at	11.3284	10.6894	10.7786	11.3956	11.4883	11.3562	11.2797	11.3819	11.3671	11.3199	11.3505	11.3867	10.8302	11.3071	10.9927	11.1187	11.0393	11.2559	11.4205	11.2559	11.3328	10.7587	11.3979	11.3092	11.0723	10.7676	10.8152
1415804_at	Cx3cl1	-0.422	-0.039	0.002	-0.194	-3.61	-0.32	0.02	-1.66	0.0008	0.75265	0.98457	0.10399	0.010679	0.864281	0.997129	0.405189	3.97	0.00791	0.033638	7.67	1415804_at	7.70461	7.55702	7.51768	7.93391	8.00215	7.83588	7.97532	7.84498	7.78197	7.54949	8.03459	7.81773	7.29681	7.73984	7.54092	7.59605	7.45641	7.86526	7.94914	7.78952	8.05321	7.80753	7.84548	7.59455	7.52669	7.352	7.1776
1415805_at	Clps	-0.221	0.07	0.264	0.225	-1.7	0.52	2.03	1.73	0.09636	0.60875	0.04905	0.09121	0.265469	0.771577	0.345793	0.381704	2.56	0.052	0.12454	4.61	1415805_at	4.92073	4.8208	4.84552	4.70615	5.22134	4.76318	4.52433	4.57971	4.5521	4.40928	4.64179	4.67794	4.26811	4.09951	4.41834	4.19672	4.26559	4.5273	4.82978	5.0851	4.30304	4.45478	4.49012	4.109	4.68219	4.64734	4.56545
1415806_at	Plat	0.366	0.408	0.047	0.072	3.9	4.15	0.5	0.77	0.00033	0.00016	0.62222	0.44553	0.00584	0.006508	0.899642	0.753269	8.33	5e-05	0.000997	8.9	1415806_at	8.73981	9.02772	8.89047	8.89047	9.24819	9.1043	8.74889	8.72541	8.81736	8.76741	8.61544	8.99058	8.94239	8.78261	8.71818	8.57287	8.76385	8.6151	8.73244	8.65138	8.62105	8.66028	8.70956	8.72068	9.10309	9.55377	9.37119
1415807_s_at	Srsf2	-0.139	-0.099	0.09	0.036	-1.03	-0.69	0.67	0.27	0.3105	0.49269	0.50916	0.78972	0.543627	0.683946	0.853347	0.92946	0.51	0.72728	0.787864	9.81	1415807_s_at	9.88276	9.62253	9.57613	9.98956	10.0341	9.90073	9.91403	9.97108	9.86756	9.81179	10.0641	9.46001	9.7379	9.76132	9.55503	9.85771	9.6348	9.89722	9.83883	9.88594	9.9283	9.69078	9.75414	10.0407	9.85521	9.46618	9.65056
1415808_at	Tpbpa	-0.13	0.126	0.042	0.19	-1.76	1.62	0.57	2.57	0.08606	0.11366	0.57478	0.01388	0.247623	0.288878	0.883682	0.149325	3.15	0.02349	0.071814	4.09	1415808_at	4.15832	4.00494	4.12723	4.4269	4.09821	3.99521	4.10112	3.97181	4.12126	3.97489	4.02453	4.05143	3.92032	4.10897	4.11756	3.88378	4.28115	4.26794	3.91594	4.06546	4.05936	3.94028	3.74615	4.06183	3.87036	4.13657	4.11611
1415809_at	Tpbpa	0.08	0.024	-0.056	-0.063	1.44	0.41	-1	-1.13	0.15816	0.68444	0.3221	0.26605	0.36221	0.821931	0.740513	0.616107	1.13	0.35693	0.475599	3.84	1415809_at	3.77648	3.8347	3.8299	3.81147	3.85221	3.80145	3.79373	3.80656	3.78886	3.88281	3.87718	3.77368	3.84983	3.79328	3.92372	4.09873	3.77212	3.77579	3.82115	3.97688	3.80564	3.84697	3.93601	3.74999	3.88539	3.84353	3.90594
1415810_at	Uhrf1	0.215	-0.01	0.021	0.199	1.57	-0.07	0.16	1.45	0.12281	0.94414	0.87623	0.15372	0.308618	0.97221	0.972311	0.486541	1.15	0.34435	0.464339	4.34	1415810_at	4.17529	4.23446	4.3187	4.39742	4.18175	4.26853	4.15786	4.18273	4.12376	4.05996	4.29276	4.32501	4.62235	4.54268	4.39543	4.27918	4.41388	4.15501	4.16567	4.63358	4.07805	4.20688	4.37113	4.27414	4.69406	4.58038	4.33602
1415811_at	Uhrf1	-0.098	0.059	0.021	0.052	-1.07	0.62	0.23	0.57	0.29133	0.54155	0.8196	0.575	0.523798	0.722591	0.956979	0.829805	0.47	0.7552	0.810113	4.57	1415811_at	4.75224	4.4886	4.75433	4.80934	4.84087	4.77145	4.68579	4.63106	4.49242	4.26623	4.62708	4.55489	4.47564	4.40906	4.42346	4.42918	4.5857	4.60912	4.78956	4.68239	4.37645	4.432	4.2156	4.44334	4.61397	4.51111	4.80392
1415812_at	Gsn	0.165	0.113	-0.208	0.047	0.97	0.63	-1.22	0.27	0.33967	0.52929	0.22926	0.78527	0.571972	0.713146	0.658176	0.927553	0.72	0.58012	0.669415	10.43	1415812_at	10.4525	10.3689	10.5628	10.3923	10.379	10.3718	10.2963	10.1051	10.3455	10.4146	10.2584	10.3767	11.2978	10.4566	10.6841	10.3747	10.1409	10.2106	9.89685	10.6565	10.2811	10.2306	10.5882	10.8544	10.8609	10.5436	10.3884
1415813_at	Api5	-0.059	0.022	0.027	-0.072	-0.57	0.2	0.26	-0.69	0.57434	0.84021	0.79341	0.49133	0.763427	0.915486	0.949938	0.78177	0.23	0.92107	0.939234	10.06	1415813_at	9.86871	10.4447	10.4362	10.1913	10.0739	9.93352	10.0359	10.0114	10.0193	10.2171	10.0051	9.96484	10.1344	9.94694	9.95983	9.93328	10.2619	9.99415	10.0883	10.0543	9.97106	10.2463	9.96721	9.92893	9.96334	10.3984	10.1115
1415814_at	Atp6v1b2	0.021	-0.119	-0.062	-0.007	0.4	-2.14	-1.18	-0.14	0.69385	0.03815	0.24528	0.89323	0.842645	0.15099	0.673309	0.967631	1.54	0.20914	0.327891	12.98	1415814_at	12.9752	13.0531	13.2129	13.006	12.8933	12.8694	12.9485	12.9398	12.9928	13.1081	12.9863	12.9898	13.0575	13.0001	13.0095	12.9414	13.1492	12.9355	12.952	12.9398	12.9884	13.1701	13.0139	12.8738	12.9898	13.1312	13.0504
1415815_at	Trim27	0.059	-0.124	-0.062	0.043	0.72	-1.44	-0.76	0.52	0.47574	0.15696	0.45031	0.60313	0.690117	0.349725	0.821272	0.844034	0.86	0.49444	0.597347	4.24	1415815_at	4.32741	4.24214	4.28276	4.35594	4.50006	4.44639	4.30314	4.46451	4.32435	4.1319	4.37437	4.19017	3.93829	4.06137	4.23618	3.93498	4.26168	4.30229	4.42136	4.4948	4.06033	4.17473	3.98954	4.14177	4.45311	4.47051	4.52832
1415816_at	Cct7	-0.103	-0.054	-0.022	0.005	-2.36	-1.17	-0.5	0.12	0.0229	0.24925	0.62225	0.90121	0.104761	0.46012	0.899659	0.970066	1.8	0.14664	0.256638	11.69	1415816_at	11.6266	11.7331	11.6512	11.6561	11.7218	11.599	11.7456	11.7218	11.7488	11.8268	11.806	11.7581	11.7033	11.7033	11.6555	11.7117	11.7496	11.748	11.6707	11.6415	11.7782	11.7324	11.7351	11.6901	11.6776	11.5785	11.5089
1415817_s_at	Cct7	-0.035	-0.366	-0.066	0.127	-0.45	-4.46	-0.85	1.62	0.65405	6e-05	0.40282	0.11255	0.816528	0.00363	0.796611	0.421389	5.87	0.00075	0.006603	11.61	1415817_s_at	11.7478	11.5469	11.5045	11.5089	11.6976	11.6631	11.7552	11.8121	11.7397	11.7238	11.5945	11.6598	11.6398	11.6322	11.5162	11.6427	11.5864	11.7342	11.6689	11.5634	11.7849	11.4964	11.6043	11.6834	11.6683	11.3387	11.6828
1415818_at	Anxa6	-0.3	-0.239	0.031	0.005	-2.51	-1.91	0.26	0.04	0.01592	0.06243	0.79887	0.96629	0.082121	0.202792	0.950885	0.990375	2.51	0.05595	0.130836	6.95	1415818_at	6.99608	7.38341	7.10431	7.2197	7.42315	6.6311	7.02649	7.16353	7.14285	6.90125	6.88179	7.08592	6.84391	6.81733	6.4911	6.88148	7.20204	7.20794	7.17604	6.75438	7.07844	6.89065	7.05234	6.8189	6.50807	7.18638	6.98196
1415819_a_at	Ppp2r1a	0.026	-0.235	-0.2	0.076	0.15	-1.28	-1.14	0.43	0.88337	0.20882	0.26251	0.66756	0.946907	0.41447	0.690704	0.87637	0.78	0.54339	0.638408	10.18	1415819_a_at	10.1881	9.78426	9.31227	10.6688	10.2889	10.1529	10.2145	10.2335	10.2371	10.2995	10.4791	10.0921	10.1752	10.3638	10.3111	10.2539	10.0992	10.2778	10.2095	10.2817	10.3572	10.0655	10.4701	10.3509	10.417	9.29954	10.2474
1415820_x_at	Nono	0.015	0.177	0.019	0.121	0.17	1.92	0.21	1.37	0.86494	0.06193	0.83303	0.17648	0.937394	0.201924	0.9607	0.517703	1.41	0.24708	0.368017	10.38	1415820_x_at	10.2268	10.4872	10.4068	10.2981	10.2409	10.3376	10.3703	10.3874	10.3615	10.3794	10.3852	10.3007	10.4009	10.3404	10.6245	10.4138	10.4209	10.3468	10.0323	10.329	10.2509	10.3912	10.2169	10.2787	10.3836	10.3796	10.3039
1415821_at	Nptn	-0.064	0.162	0.049	-0.091	-0.81	1.98	0.63	-1.17	0.42025	0.05455	0.53376	0.24895	0.64478	0.186809	0.865448	0.599081	1.58	0.19638	0.313972	12.84	1415821_at	12.7486	12.8366	12.9182	12.8857	12.8254	12.899	12.7976	12.8062	12.7963	12.7968	12.9008	12.7968	12.7685	12.8511	12.8907	12.6954	12.9376	12.8353	12.7927	12.776	12.8353	13.0261	12.8179	12.7346	12.6586	12.8448	12.8949
1415822_at	Scd2	0.163	-0.007	-0.041	-0.021	2.99	-0.12	-0.75	-0.39	0.00462	0.90685	0.45786	0.69898	0.035217	0.952671	0.825726	0.89052	2.42	0.06336	0.142761	13.53	1415822_at	13.4434	13.4541	13.4742	13.5044	13.4541	13.5756	13.5585	13.4842	13.5423	13.5405	13.5588	13.5949	13.578	13.5015	13.5451	13.4913	13.5118	13.4935	13.3721	13.5756	13.4437	13.482	13.5496	13.6107	13.6797	13.6107	13.695
1415823_at	Scd2	0.123	-1.07	-0.142	0.322	0.29	-2.41	-0.34	0.76	0.77371	0.0204	0.73843	0.45094	0.88911	0.105006	0.937087	0.757465	1.64	0.18074	0.297059	11.3	1415823_at	11.5762	10.5924	9.86371	11.5327	11.4856	11.5333	11.7468	11.5964	11.6145	11.8002	11.9846	11.5851	11.3696	11.4958	11.4362	11.457	10.7656	11.6629	11.3001	11.5256	11.4749	10.29	11.6332	11.8891	11.9296	9.60671	11.1801
1415824_at	Scd2	-0.206	-0.35	0.018	-0.091	-0.54	-0.87	0.05	-0.24	0.59531	0.39142	0.9638	0.81443	0.778404	0.599621	0.992488	0.938469	0.27	0.89345	0.917053	7.91	1415824_at	8.11252	7.2337	7.00076	8.7036	8.27735	8.51116	8.27334	7.97926	7.8004	7.60135	8.61617	7.64991	7.26661	8.06964	8.22276	7.84608	7.12344	7.92182	8.17344	8.50701	8.31295	6.95961	8.51945	8.79741	8.39347	6.64245	7.62386
1415825_s_at	NA	0.052	-0.257	-0.086	0.223	0.31	-1.46	-0.51	1.33	0.75749	0.15104	0.61083	0.19024	0.880295	0.342082	0.895208	0.535266	1.07	0.38451	0.500347	9.94	1415825_s_at	10.2246	9.44233	9.15399	9.90094	10.1196	9.97795	10.2286	10.1263	10.134	10.0998	9.93227	10.2763	9.87974	10.0608	10.0114	10.1422	9.68853	10.1434	9.89676	9.78898	10.0761	9.48281	10.0058	9.95681	10.1571	9.1087	9.94944
1415826_at	Atp6v1h	0.011	-0.082	0.018	0.083	0.24	-1.74	0.39	1.86	0.81204	0.08922	0.69755	0.06947	0.909844	0.249784	0.924313	0.332906	1.68	0.17329	0.288401	12.51	1415826_at	12.4907	12.4677	12.5455	12.5169	12.45	12.4708	12.6088	12.6037	12.6077	12.5549	12.4252	12.6131	12.3718	12.4531	12.3678	12.5517	12.5449	12.6166	12.5776	12.4202	12.5025	12.4239	12.4239	12.4622	12.4346	12.5922	12.5728
1415827_a_at	Serp1	0.182	0.067	0.024	-0.044	3.37	1.19	0.44	-0.82	0.0016	0.24037	0.66181	0.41765	0.017128	0.450391	0.914381	0.734994	3.41	0.01654	0.056176	10.64	1415827_a_at	10.5233	10.7101	10.6272	10.7101	10.7709	10.5641	10.5711	10.6357	10.6008	10.6295	10.6371	10.8312	10.637	10.6203	10.6661	10.5099	10.4723	10.503	10.454	10.4688	10.5673	10.7338	10.54	10.62	10.8135	10.9435	10.86
1415828_a_at	Serp1	0.116	-0.289	0.134	0.065	0.52	-1.23	0.6	0.29	0.60771	0.22697	0.55317	0.77219	0.787208	0.435685	0.87472	0.922434	0.55	0.69779	0.76428	8.85	1415828_a_at	8.87909	8.64488	8.31502	9.17237	9.25275	8.91451	9.0476	9.02564	8.93475	9.08973	9.23705	8.78737	8.74218	8.80601	8.56593	8.53552	8.42016	8.87034	8.7606	8.69863	9.06645	8.60896	8.80083	9.1726	9.27759	8.43746	9.05838
1415829_at	Lbr	0.051	0.071	-0.109	0.013	0.56	0.74	-1.21	0.14	0.58057	0.46283	0.23456	0.88627	0.768061	0.660032	0.662624	0.965478	0.58	0.67635	0.747853	9.42	1415829_at	9.50153	9.40982	9.53032	9.44841	9.2898	9.61391	9.33877	9.24071	9.31679	9.44117	9.39678	9.44466	9.71046	9.46514	9.4649	9.38648	9.48285	9.33531	9.16685	9.53844	9.22731	9.41975	9.38055	9.5432	9.4904	9.5862	9.39521
1415830_at	Orc5	0.24	-0.14	0.098	0.023	3.14	-1.74	1.28	0.3	0.00306	0.08876	0.2087	0.76252	0.026707	0.249144	0.635906	0.918459	3.65	0.01201	0.04498	9.44	1415830_at	9.27079	9.87569	9.57275	9.40639	9.43474	9.36364	9.42644	9.45477	9.45538	9.48762	9.26778	9.39318	9.37113	9.35622	9.34822	9.29288	9.4485	9.51666	9.32407	9.32433	9.37113	9.52814	9.30954	9.20054	9.70188	9.97319	9.71751
1415831_at	Psmd2	-0.026	0.03	-0.048	0.087	-0.5	0.54	-0.93	1.67	0.61722	0.58877	0.35989	0.10135	0.79324	0.757333	0.768299	0.400372	1.05	0.39158	0.50698	11.79	1415831_at	11.7687	11.7432	11.5645	11.7994	11.771	11.7198	11.7457	11.7954	11.7954	11.8679	11.8872	11.9066	11.84	11.82	11.8174	11.8235	11.7618	11.826	11.7367	11.7655	11.873	11.76	11.8006	11.7878	11.7777	11.5793	11.6918
1415832_at	Agtr2	0.045	0.12	0.033	-0.059	0.59	1.51	0.43	-0.77	0.55831	0.1382	0.6697	0.44263	0.752017	0.324975	0.916875	0.751817	0.85	0.49922	0.601539	4.05	1415832_at	4.10847	4.01292	4.13456	4.15242	4.01121	4.11338	3.98444	4.07556	4.07787	4.08344	4.0745	4.10855	4.10636	3.91044	3.92392	3.79126	4.03395	4.0903	3.96587	4.19143	4.26254	3.95878	3.86023	3.84554	4.07951	4.02217	4.36444
1415833_x_at	Rps29	-0.01	-0.02	0.033	0.04	-0.27	-0.5	0.89	1.08	0.78922	0.61798	0.37771	0.28801	0.897409	0.777746	0.779601	0.636778	0.57	0.68633	0.755276	14.23	1415833_x_at	14.2473	14.3614	14.2981	14.199	14.1816	14.1816	14.2811	14.2439	14.2635	14.3024	14.1694	14.2336	14.22	14.199	14.1706	14.2811	14.1323	14.2439	14.1816	14.199	14.199	14.1706	14.2811	14.199	14.2439	14.2981	14.1539
1415834_at	Dusp6	-0.68	-0.003	-0.013	-0.197	-3.89	-0.02	-0.07	-1.13	0.00035	0.98538	0.94069	0.2665	0.006053	0.992687	0.987209	0.616518	4.1	0.00675	0.030091	10.75	1415834_at	11.2665	10.9492	10.6686	10.9101	11.2744	10.8635	11.0654	11.0773	11.0206	11.1931	10.4757	10.7776	10.5098	10.9771	10.6069	10.3926	10.9973	10.9405	11.0672	10.3857	10.8753	11.2388	10.7163	10.5878	10.5431	10.5063	10.7377
1415835_at	Prl3b1	0.062	-0.105	0.045	0.09	0.87	-1.41	0.63	1.27	0.38881	0.16602	0.53101	0.21091	0.617412	0.361535	0.864026	0.559346	1.19	0.32938	0.450158	3.84	1415835_at	3.93902	3.9323	3.88605	3.92715	3.57897	3.85149	3.95153	3.86982	3.82791	3.74303	4.07746	3.82865	3.9342	3.77508	3.56389	3.79848	3.76949	3.81058	3.81206	3.85906	4.05392	3.59002	3.75427	3.68268	3.86785	3.93649	3.90435
1415836_at	Aldh18a1	-0.182	-0.212	-0.041	0.064	-1.89	-2.1	-0.42	0.66	0.06566	0.04132	0.67385	0.51246	0.208787	0.158317	0.917482	0.794425	2.15	0.09074	0.182898	6.17	1415836_at	6.23358	6.44083	6.22122	6.16955	6.09741	6.01367	6.30958	6.4417	6.23422	6.10304	6.0787	6.15673	6.31389	6.41834	5.81483	6.33923	6.17441	6.29833	6.15526	6.24479	6.37132	5.97472	6.21179	6.19225	5.93146	6.14969	6.21509
1415837_at	Klk1	0.106	-0.02	0.131	0.265	1.02	-0.18	1.25	2.53	0.3145	0.85896	0.21793	0.01507	0.547324	0.926037	0.645843	0.155539	2.26	0.07821	0.165026	3.91	1415837_at	3.58656	3.74993	3.84586	3.69842	3.62449	3.84209	4.35829	4.13023	4.03271	4.05077	3.72778	3.72788	3.6568	3.69633	4.13218	3.68589	4.0408	4.10209	3.77781	4.00407	3.7366	3.82229	3.70327	3.6139	3.67626	3.85996	3.93392
1415838_at	Serinc1	-0.036	-0.087	0.02	-0.02	-0.74	-1.69	0.42	-0.4	0.46512	0.09818	0.6784	0.6891	0.681064	0.264152	0.919106	0.886045	0.93	0.45307	0.56207	13.38	1415838_at	13.42	13.3768	13.2296	13.5059	13.4387	13.4412	13.4057	13.3924	13.3967	13.4543	13.5124	13.424	13.3103	13.3792	13.4755	13.2507	13.3886	13.3924	13.3842	13.4084	13.3567	13.4236	13.3232	13.4126	13.4106	13.2329	13.3886
1415839_a_at	Npm1	0.055	-0.013	0.038	0.037	1.19	-0.27	0.82	0.81	0.23988	0.78606	0.41551	0.42239	0.466107	0.883811	0.80222	0.738805	0.71	0.59167	0.6789	12.13	1415839_a_at	12.1068	12.2075	12.0919	12.0358	12.0474	12.1756	12.1496	12.1235	12.0962	12.0986	12.0533	12.1559	12.1462	12.0812	12.2616	12.1487	12.1842	12.1122	12.024	12.151	12.1298	12.2144	11.9601	12.1023	12.1427	12.1587	12.1674
1415840_at	Elovl5	-0.159	-0.199	-0.106	-0.053	-1.97	-2.34	-1.31	-0.66	0.05581	0.02403	0.19644	0.51453	0.18732	0.114701	0.621067	0.795473	2.87	0.03406	0.093172	11.42	1415840_at	11.6223	11.3411	11.3486	11.3501	11.3999	11.3066	11.407	11.2752	11.2576	11.5197	11.4098	11.4652	11.8166	11.5354	11.5688	11.5313	11.3131	11.467	11.3888	11.6582	11.4225	11.5409	11.6503	11.8413	11.4843	11.0991	11.1866
1415841_at	Dync1i2	0.031	-0.045	0.002	0.067	0.48	-0.68	0.03	1.04	0.63168	0.50106	0.97563	0.30274	0.802459	0.691044	0.99511	0.650352	0.45	0.77488	0.826132	11.5	1415841_at	11.4239	11.585	11.5974	11.4109	11.3583	11.5037	11.5653	11.5567	11.5697	11.5365	11.3943	11.435	11.4777	11.4418	11.5085	11.5254	11.5759	11.5367	11.335	11.4463	11.4095	11.6075	11.4458	11.4716	11.5096	11.6274	11.4126
1415842_at	Mlst8	0.228	0.015	-0.094	-0.06	4.12	0.26	-1.69	-1.08	0.00017	0.79349	0.09816	0.2856	0.003768	0.887879	0.472749	0.634503	5.27	0.00153	0.010855	8.14	1415842_at	8.02173	8.18713	7.8776	8.11968	8.18629	8.03165	7.93626	8.16625	8.25791	8.1317	8.1167	8.12126	8.29885	8.12829	8.13297	8.01855	8.12285	8.16202	8.21056	8.25738	8.16944	8.032	8.11951	8.18611	8.27665	8.13382	8.2982
1415843_at	Mlst8	-0.279	-0.32	-0.058	0.051	-1.59	-1.74	-0.33	0.29	0.11862	0.08838	0.74285	0.77162	0.302343	0.248353	0.938009	0.922169	1.44	0.23644	0.35717	6.45	1415843_at	6.56837	6.1682	6.00222	6.86655	6.74853	6.51795	6.6586	6.5694	6.3554	6.54509	6.47957	6.29704	6.26748	6.79434	6.36689	6.72746	5.92227	6.686	6.71704	6.64424	6.90976	6.23712	6.71728	6.75046	6.22524	5.84517	6.12548
1415844_at	Syt4	0.11	0.311	0.284	0.155	1.15	3.08	2.95	1.61	0.25788	0.0036	0.00514	0.11545	0.486748	0.03936	0.116302	0.425849	5.52	0.00113	0.008753	10.65	1415844_at	10.4742	10.8233	10.6501	10.2286	10.5243	10.6283	10.7522	10.7341	10.7127	10.561	10.502	10.5919	10.339	10.4618	10.9721	10.537	10.7695	10.5991	10.4935	10.4991	10.3504	10.5487	10.2146	10.2401	10.6299	10.6241	10.7378
1415845_at	Syt4	-0.047	-0.048	-0.016	-0.073	-0.81	-0.79	-0.27	-1.25	0.42233	0.43541	0.78797	0.21822	0.64634	0.637141	0.948746	0.567566	0.73	0.57789	0.667581	12.2	1415845_at	12.1974	12.3891	12.2952	12.2789	12.3882	12.1831	12.3217	12.2474	12.2789	12.3155	12.1234	12.1234	12.1131	12.131	12.1831	12.2823	12.2542	12.1343	12.3443	12.1807	12.1758	12.2522	12.1661	12.0365	12.3658	12.2352	12.2534
1415846_a_at	Ldhc	-0.023	-0.034	0.045	-0.08	-0.28	-0.4	0.56	-0.99	0.77929	0.6882	0.57872	0.32743	0.892005	0.824112	0.884809	0.671357	0.38	0.81861	0.859065	3.73	1415846_a_at	3.62569	4.26552	3.80224	3.75422	3.72986	3.7414	3.57214	3.5756	3.48102	3.76093	3.69163	3.87229	3.75561	3.79465	3.6922	3.46257	3.56006	3.67187	3.63315	3.86097	3.80431	3.96509	3.79423	3.80704	3.66285	3.85423	3.99852
1415847_at	Ldhc	-0.485	-0.171	0.061	0.203	-4.89	-1.65	0.62	2.05	1e-05	0.10641	0.54028	0.04639	0.000698	0.277426	0.869213	0.275838	7.82	8e-05	0.001454	4.84	1415847_at	5.34764	4.99919	4.8903	5.39807	5.1424	5.15062	4.98823	5.0464	5.05759	4.83974	4.81764	4.86195	4.50657	4.72172	4.51935	4.56771	4.9846	5.01647	5.05044	4.77439	4.71836	4.50835	4.65681	4.6928	4.68464	4.48507	4.73448
1415848_at	Prl3d1	-0.185	-0.071	0.02	0.027	-1.27	-0.46	0.14	0.19	0.2119	0.64611	0.89249	0.85351	0.432308	0.796843	0.976685	0.953017	0.47	0.75865	0.812906	5.04	1415848_at	4.91477	5.22577	5.04776	4.9046	5.201	5.24634	5.16185	5.27973	5.34073	4.93483	5.20012	4.99116	4.575	5.01311	5.00017	4.89421	5.42716	5.38929	5.13153	5.083	4.9464	5.03557	4.80272	4.83507	5.02294	4.95256	4.80708
1415849_s_at	Stmn1	-0.043	-0.021	-0.048	-0.018	-1.23	-0.57	-1.38	-0.51	0.22692	0.57437	0.17511	0.61578	0.450459	0.747287	0.595708	0.850681	1	0.42068	0.533702	14.08	1415849_s_at	14.1149	14.0494	14.1506	14.0836	14.0619	14.1506	14.1041	14.0674	14.0619	14.1451	14.036	14.0884	14.0978	14.1132	14.0494	14.1041	14.1132	14.0978	14.0898	14.1041	14.1132	14.0782	14.0836	14.0563	14.0324	14.0563	14.0724
1415850_at	Rasa3	-0.118	-0.277	0.01	-0.069	-1.77	-3.96	0.15	-1.03	0.08333	0.00028	0.87776	0.30944	0.242524	0.008982	0.972757	0.656445	4.98	0.0022	0.013879	9.42	1415850_at	9.51405	9.2578	9.49221	9.3048	9.4661	9.23545	9.53108	9.4312	9.35396	9.35787	9.37076	9.42561	9.50341	9.45452	9.49615	9.52476	9.58739	9.54513	9.57135	9.50023	9.5284	9.56005	9.623	9.54667	9.38765	9.2578	9.18261
1415851_a_at	Impdh2	0.001	-0.164	0.053	0.037	0.03	-3.11	1.06	0.74	0.9782	0.00337	0.29405	0.46126	0.990008	0.037968	0.719343	0.764199	2.83	0.03609	0.096954	10.76	1415851_a_at	10.8918	10.824	10.8068	10.6477	10.802	10.6353	10.7777	10.8107	10.7843	10.7142	10.7337	10.8943	10.7231	10.7558	10.6806	10.8909	10.6977	10.7357	10.794	10.8174	10.7086	10.7135	10.7589	10.7382	10.8148	10.9248	10.6728
1415852_at	Impdh2	-0.093	-0.18	-0.029	0.057	-2.14	-3.97	-0.68	1.32	0.03799	0.00027	0.49949	0.19551	0.14641	0.008865	0.847932	0.541426	5.63	0.00099	0.007989	10.62	1415852_at	10.643	10.5503	10.4822	10.5887	10.6525	10.5991	10.6979	10.683	10.7209	10.6938	10.6408	10.7075	10.6957	10.7499	10.6772	10.7091	10.5596	10.6702	10.5887	10.6515	10.7095	10.6352	10.6107	10.7112	10.616	10.4005	10.4147
1415853_at	Def8	0.481	0.343	0.005	0.098	7.03	4.78	0.08	1.43	0	2e-05	0.93793	0.16015	6e-06	0.002158	0.986654	0.494216	18.58	0	3e-06	8.09	1415853_at	7.77947	7.8438	7.88225	7.90379	7.87664	7.83843	7.82227	7.9905	8.08527	8.05631	8.03418	8.05047	7.99636	7.96356	8.31025	7.92261	8.16023	7.97298	7.90297	7.91291	8.00052	8.17044	7.99717	7.95712	8.28079	8.3139	8.4113
1415854_at	Kitl	-0.165	-0.051	0.073	-0.054	-1.69	-0.5	0.75	-0.55	0.0992	0.62076	0.45828	0.58467	0.270266	0.779531	0.825939	0.835127	0.99	0.42427	0.536563	4.04	1415854_at	3.94268	3.91314	3.89989	4.32942	4.52638	4.21056	4.10285	4.27174	4.12218	4.15613	4.03227	3.98181	4.13218	3.80127	3.71316	3.86655	4.14217	4.11783	4.02007	3.99422	4.03119	3.82002	4.02706	4.35341	3.93556	3.83473	4.00101
1415855_at	Kitl	0.261	0.556	0.072	0.07	1.3	2.63	0.36	0.35	0.20212	0.01173	0.72364	0.73156	0.420194	0.076328	0.931802	0.904929	2.21	0.08345	0.172376	9.64	1415855_at	9.30113	9.24011	9.91469	9.74158	9.71539	9.82524	9.24518	9.38169	9.7319	9.25372	9.85942	9.63517	9.63189	9.60327	10.2112	9.39561	9.34901	8.94089	9.02333	9.76325	9.09623	10.105	9.03412	9.64225	9.86849	10.0662	9.62869
1415856_at	Emb	-0.225	-0.085	0.032	-0.046	-1.81	-0.65	0.26	-0.37	0.07672	0.516	0.79717	0.71058	0.230293	0.702824	0.950713	0.896389	0.98	0.42779	0.539645	9.17	1415856_at	9.29323	9.5623	9.40896	9.21073	9.35501	9.04588	9.39665	9.30382	9.28935	9.38587	9.13767	9.24289	9.12156	9.18486	8.77238	9.10634	9.23098	9.32489	9.44233	9.04165	9.29432	9.12035	8.86621	8.85069	9.00953	9.40727	9.38247
1415857_at	Emb	-0.241	-0.323	0.026	-0.031	-1.57	-2	0.17	-0.2	0.12477	0.05149	0.86491	0.84266	0.312081	0.180596	0.969766	0.948985	1.63	0.1833	0.299986	9.39	1415857_at	9.49551	9.48275	9.03115	9.65708	9.64198	9.304	9.79621	9.67403	9.68293	9.59681	9.64028	9.39022	9.40234	9.35265	9.00845	9.28194	9.36781	9.77841	9.69744	9.27603	9.78375	9.26484	9.08683	9.3312	9.30261	9.18333	9.48744
1415858_at	Eif3c	-0.005	0.001	0.121	0.076	-0.11	0.02	2.69	1.68	0.90954	0.98059	0.01027	0.09947	0.959385	0.990136	0.162348	0.397204	2.52	0.05538	0.130027	11.87	1415858_at	11.8573	12.0002	11.8767	11.7164	11.8194	11.7842	11.7876	11.7973	11.7876	11.9622	11.909	11.8367	11.9737	11.82	11.8024	11.893	11.7783	11.7897	11.8519	11.8525	11.8482	11.8538	11.7824	11.8672	11.8258	11.9101	11.8545
1415859_at	Eif3c	-0.35	-0.466	-0.105	-0.049	-1.71	-2.17	-0.51	-0.24	0.09434	0.03554	0.60973	0.81362	0.262031	0.145216	0.895017	0.938263	1.99	0.11319	0.21394	12.04	1415859_at	12.3285	12.1675	12.1544	12.3341	12.2661	12.229	12.1827	12.1446	12.0795	12.2037	12.3352	11.2503	12.0929	12.0607	12.0407	12.3065	12.0861	12.2103	12.3125	12.246	12.2831	11.9297	12.2578	12.2325	12.0752	11.5075	11.8687
1415860_at	Kpna2	-0.113	-0.328	0.057	-0.079	-1.67	-4.63	0.84	-1.17	0.10128	3e-05	0.40636	0.24793	0.273862	0.002806	0.79778	0.598479	6.58	0.00032	0.003723	10.55	1415860_at	10.7869	10.9233	10.5566	10.3995	10.5653	10.5513	10.5248	10.5687	10.3961	10.5336	10.4858	10.7536	10.5141	10.6375	10.5423	10.5928	10.6378	10.6506	10.752	10.6593	10.6485	10.6958	10.5153	10.5408	10.498	10.6268	10.6523
1415861_at	Tyrp1	0.222	-0.094	-0.26	-0.094	2.17	-0.87	-2.54	-0.92	0.03557	0.38674	0.01467	0.36213	0.140325	0.595171	0.195391	0.696962	3.2	0.02199	0.068615	4	1415861_at	4.02978	3.88891	3.85325	3.90419	3.85024	3.82411	3.87923	4.08974	4.24799	3.83016	3.96896	4.00749	4.41737	4.17742	3.98033	4.26485	4.0853	3.98567	3.68921	3.66972	4.10312	4.53327	4.29086	3.95709	3.96842	4.12859	4.25417
1415862_at	Tyrp1	0.048	-0.067	-0.161	-0.035	0.56	-0.75	-1.89	-0.41	0.57518	0.45997	0.06592	0.68662	0.763905	0.657346	0.399171	0.884801	1.15	0.34601	0.465757	4.19	1415862_at	4.09145	4.25752	4.10944	4.18553	4.05003	3.95015	4.30383	4.22284	4.24455	4.34492	4.22289	3.98171	4.06886	4.45957	4.3306	4.12621	4.59407	4.46287	4.04256	4.04248	4.1967	4.58687	4.15479	4.20669	4.13999	4.41472	4.12861
1415863_at	Eif4g2	-0.004	0.02	-0.024	-0.032	-0.06	0.28	-0.35	-0.47	0.95372	0.78217	0.72543	0.64002	0.979712	0.881293	0.932342	0.862677	0.11	0.97948	0.984109	12.3	1415863_at	12.199	12.4517	12.3716	12.3175	12.2676	12.2388	12.3337	12.3194	12.3111	12.2783	12.2595	12.261	12.4062	12.3038	12.3596	12.2783	12.5175	12.2693	12.2927	12.1586	12.1958	12.4252	12.2776	12.3024	12.216	12.3928	12.4113
1415864_at	Bpgm	-0.072	-0.447	-0.087	-0.057	-0.53	-3.1	-0.63	-0.42	0.60044	0.00339	0.52943	0.67883	0.78208	0.038107	0.863607	0.881011	2.62	0.04797	0.117742	10.1	1415864_at	10.254	10.2412	9.80669	10.0234	10.0164	10.2918	10.3063	10.2209	10.2315	10.1978	10.2495	10.1221	10.2996	10.1397	10.4996	10.2219	10.022	10.241	9.97654	10.2781	10.1541	9.88352	10.1088	10.3365	10.306	9.78774	10.0074
1415865_s_at	Bpgm	-0.077	-0.147	-0.049	-0.096	-1.09	-2	-0.7	-1.37	0.28034	0.05146	0.48478	0.17835	0.511995	0.180552	0.840697	0.51995	1.9	0.12884	0.234467	10.4	1415865_s_at	10.3953	10.6437	10.3794	10.2978	10.3128	10.4439	10.4756	10.3168	10.4281	10.4377	10.5023	10.4574	10.5542	10.4825	10.5602	10.4715	10.3361	10.4612	10.1948	10.57	10.4265	10.2589	10.5155	10.644	10.4601	10.4231	10.2505
1415866_at	Unc45a	-0.049	-0.076	-0.046	0.227	-0.37	-0.55	-0.35	1.71	0.71252	0.58655	0.72977	0.09537	0.852902	0.755742	0.934397	0.389118	0.87	0.49159	0.595072	6.75	1415866_at	6.87629	6.47983	6.18836	6.68506	6.73702	6.66027	6.95389	6.88055	6.86996	7.04303	6.89175	6.70195	6.62978	6.82433	6.58183	6.99343	6.51671	6.96489	6.73013	6.81504	6.88915	6.2207	6.96216	6.70641	6.82838	6.17423	6.28725
1415867_at	Cct4	-0.235	-0.113	-0.007	-0.005	-5.17	-2.36	-0.16	-0.12	1e-05	0.02276	0.87635	0.90885	0.000386	0.111515	0.972311	0.9723	8.09	6e-05	0.001192	11.68	1415867_at	11.7589	12.0401	11.7546	11.7639	11.7527	11.7478	11.6868	11.6999	11.6968	11.747	11.7013	11.6829	11.7154	11.6868	11.7666	11.7412	11.5751	11.6599	11.7041	11.7949	11.6819	11.7175	11.6064	11.668	11.6605	11.6335	11.5448
1415868_at	Cct4	-0.67	-0.639	-0.015	0.081	-3.61	-3.28	-0.08	0.44	0.0008	0.00206	0.93431	0.66394	0.010707	0.028655	0.985519	0.874686	6	0.00064	0.005941	6.07	1415868_at	6.45847	6.26277	5.83803	6.15321	6.27029	6.22166	6.36069	6.38758	6.33143	6.48381	6.24482	5.98833	5.9863	6.16331	6.08724	6.15	6.26259	6.35157	6.54991	6.38371	6.19363	6.06218	6.04805	6.00513	5.91165	5.10353	5.76335
1415869_a_at	Trim28	0.057	-0.053	-0.01	0.107	0.76	-0.67	-0.13	1.41	0.45383	0.50782	0.89792	0.16561	0.672147	0.696122	0.977684	0.502358	0.76	0.55968	0.652111	10.09	1415869_a_at	10.1504	9.91224	9.90956	10.0234	9.96212	10.0204	9.85478	9.98127	10.1776	10.2813	9.84314	10.0071	10.3492	10.1233	10.1677	10.1004	10.0757	10.0098	10.0871	10.1421	10.106	9.93157	10.2712	10.2145	10.168	9.72412	10.0924
1415870_at	Calu	0.028	-0.007	-0.039	0.008	0.44	-0.1	-0.61	0.12	0.66476	0.91782	0.54674	0.90206	0.823496	0.958969	0.871617	0.970368	0.15	0.96361	0.971918	10.11	1415870_at	10.0315	10.3803	10.279	10	10.1274	9.98544	9.98275	10.0402	10.0516	10.2403	10.0872	10.0132	10.3048	10.1005	10.1102	10.1028	10.1026	10.0133	10.0174	10.0543	9.99336	10.1993	10.1559	10.1739	10.1305	10.258	10.2018
1415871_at	Tgfbi	0.043	-0.15	-0.008	0.087	0.32	-1.06	-0.06	0.65	0.75144	0.293	0.9547	0.52151	0.876648	0.506089	0.990233	0.799619	0.41	0.79752	0.843131	5.49	1415871_at	5.60751	5.59613	5.84411	5.71925	6.09857	5.75012	5.27953	5.25458	5.43319	5.42198	5.45177	5.50789	5.4817	5.30863	5.29308	5.41432	5.26466	5.28297	5.27487	5.9526	5.21627	5.18474	5.26257	5.78249	5.73088	6.01231	5.69521
1415872_at	Hnrnph1	0.01	0.057	0.071	0.098	0.19	1.09	1.42	1.96	0.84808	0.28086	0.16374	0.05667	0.929346	0.493388	0.580824	0.303398	1.77	0.15282	0.26411	12.34	1415872_at	12.3303	12.1911	12.2449	12.2107	12.2523	12.2802	12.3393	12.3221	12.3564	12.3927	12.2652	12.36	12.3979	12.3115	12.4754	12.3626	12.3564	12.258	12.1353	12.3393	12.2931	12.3419	12.2913	12.3489	12.4246	12.2335	12.1809
1415873_a_at	Actr1a	0.091	0.3	-0.008	-0.172	0.51	1.59	-0.04	-0.96	0.61514	0.11813	0.96461	0.34358	0.792016	0.296152	0.992809	0.683981	0.93	0.45571	0.564429	11.12	1415873_a_at	10.901	11.8139	11.7837	11.0572	10.8504	10.9204	10.8117	10.9232	11.0356	11.052	10.85	10.8844	11.4817	10.9672	10.9741	10.9543	11.4454	10.9426	11.0894	11.1183	10.9027	11.5357	11.1041	10.9763	11.0524	11.8713	11.3991
1415874_at	Spry1	0.168	0.186	0.157	-0.105	1.34	1.42	1.25	-0.84	0.18679	0.16363	0.21826	0.4073	0.401327	0.358374	0.64603	0.729151	1.52	0.2141	0.333412	7.1	1415874_at	6.76635	7.19887	7.67525	6.86512	6.98767	7.13648	7.10744	7.02085	7.07648	7.05636	6.79945	7.11327	7.01482	6.95582	7.03118	6.75818	7.30193	7.10214	6.92431	7.00513	7.01227	7.39259	7.0349	6.92695	7.06233	7.67655	7.26722
1415875_at	NA	-0.058	-0.059	-0.011	-0.154	-0.8	-0.78	-0.15	-2.14	0.42558	0.4375	0.88057	0.03782	0.649385	0.638903	0.973466	0.247521	1.47	0.22821	0.348355	4.2	1415875_at	4.30942	4.40036	4.22887	4.39173	4.39576	4.33175	4.16182	4.18669	4.18571	4.27522	4.20576	4.06104	4.09332	3.9145	4.19764	4.29718	4.29017	4.14653	4.61401	4.32469	4.10342	4.00236	4.30035	4.09319	4.28055	4.15168	4.33403
1415876_a_at	Rps26	-0.005	0.034	-0.022	-0.007	-0.09	0.57	-0.38	-0.13	0.93243	0.57063	0.70368	0.8973	0.970452	0.744604	0.926271	0.969239	0.12	0.97291	0.978912	12.94	1415876_a_at	12.9786	13.1967	13.0821	12.7792	12.8947	12.9757	12.9412	12.9469	12.9395	12.9271	12.8188	12.9249	13.0432	12.8972	12.9247	12.9732	12.8686	12.8813	12.8272	12.9877	12.8714	12.9247	12.9498	12.9906	13.0335	13.0432	12.8794
1415877_at	Dpysl3	0.02	-0.213	-0.139	0.14	0.15	-1.51	-1.03	1.04	0.88182	0.13774	0.30697	0.30315	0.946079	0.324234	0.729063	0.650695	1.12	0.36133	0.479748	8.44	1415877_at	8.60918	8.25979	8.19348	8.24453	8.2499	8.48849	8.50446	8.50165	8.48785	8.69776	8.43628	8.3882	8.68853	8.52158	8.58823	8.8618	8.18493	8.49955	8.46576	8.67572	8.68162	7.84483	8.30151	8.66852	8.79897	7.9025	8.36919
1415878_at	Rrm1	-0.046	-0.105	-0.063	-0.058	-0.63	-1.37	-0.86	-0.79	0.53363	0.17848	0.39663	0.43315	0.734024	0.376863	0.792885	0.745769	0.91	0.46898	0.575813	8.27	1415878_at	8.20137	8.65698	8.50632	8.30135	8.26119	8.27972	8.2338	8.21522	8.21516	8.36236	8.17373	8.36981	8.47978	8.2751	8.50394	8.30662	8.22026	8.20791	8.12117	8.27572	8.27656	8.35472	8.15015	8.34118	8.22271	8.44507	8.36289
1415879_a_at	Rplp2	-0.025	-0.052	-0.013	0.029	-0.6	-1.16	-0.3	0.69	0.55456	0.25067	0.76688	0.49659	0.749804	0.461726	0.944324	0.784524	0.57	0.68753	0.756204	13.74	1415879_a_at	13.767	13.6409	13.8604	13.7228	13.7332	13.7598	13.7635	13.7948	13.7526	13.7099	13.6624	13.7255	13.8078	13.7459	13.7228	13.8206	13.6967	13.7487	13.7228	13.7712	13.7089	13.7387	13.7635	13.7948	13.7821	13.7165	13.627
1415880_a_at	Lamp1	0.06	-0.034	0.004	-0.002	1.04	-0.56	0.07	-0.04	0.30404	0.57889	0.94177	0.96802	0.536919	0.750272	0.987363	0.990721	0.35	0.84219	0.877296	12.49	1415880_a_at	12.3474	12.5655	12.6289	12.4445	12.4358	12.4312	12.4417	12.414	12.457	12.4356	12.5569	12.486	12.6279	12.4764	12.5885	12.4202	12.5234	12.4501	12.3254	12.5896	12.3993	12.5665	12.5248	12.5823	12.5876	12.6219	12.4511
1415881_at	Ghitm	-0.009	-0.122	0.008	-0.001	-0.18	-2.27	0.16	-0.02	0.86043	0.02853	0.87272	0.98739	0.935431	0.127122	0.971681	0.995722	1.3	0.28567	0.406509	12.75	1415881_at	12.7419	12.6398	12.8041	12.7908	12.8534	12.7664	12.8749	12.8785	12.8474	12.7821	12.7807	12.8643	12.6801	12.7201	12.6741	12.6547	12.897	12.8652	12.8584	12.6714	12.74	12.7434	12.5694	12.6034	12.6674	12.8189	12.8666
1415882_at	Ghitm	0.118	-0.125	0.095	0.055	1.17	-1.18	0.94	0.55	0.24895	0.24552	0.35127	0.58794	0.476753	0.456197	0.761131	0.837218	0.98	0.42607	0.538195	12.4	1415882_at	12.3954	12.1416	12.024	12.449	12.5004	12.3069	12.4629	12.4378	12.3345	12.511	12.5199	12.4661	12.3503	12.446	12.2479	12.3628	12.2897	12.4172	12.4471	12.2427	12.5683	12.3777	12.3475	12.5455	12.4694	12.2443	12.5419
1415883_a_at	Cela3b	-0.117	0.012	-0.111	-0.142	-1.34	0.13	-1.27	-1.63	0.18869	0.89422	0.21019	0.11098	0.403665	0.945887	0.637341	0.418604	1.52	0.21419	0.333481	4.34	1415883_a_at	4.44743	4.37833	4.49922	4.49564	4.06183	4.30046	4.43823	4.4694	4.34261	4.39949	4.61807	4.31789	4.4539	4.32192	4.15548	4.33195	4.45698	4.52688	4.40404	4.23842	4.45209	4.41568	4.44726	4.33829	4.10524	4.33464	4.1651
1415884_at	Cela3b	-0.119	0.442	0.562	0.266	-1	3.57	4.75	2.25	0.32134	0.00091	2e-05	0.02965	0.554183	0.017974	0.006014	0.219451	10.34	1e-05	0.000235	6.39	1415884_at	6.14879	6.79074	6.35025	6.25627	6.56097	6.43054	6.06322	5.96001	5.98771	6.33675	6.63082	6.143	6.05585	6.22099	6.35003	6.06462	5.97459	5.98586	6.62567	6.54511	6.17685	6.52857	5.87102	6.00783	6.27094	6.35314	6.24372
1415885_at	Chgb	-0.033	-0.036	-0.046	-0.004	-0.48	-0.5	-0.67	-0.05	0.63542	0.62258	0.5056	0.95698	0.805132	0.780619	0.851376	0.988172	0.23	0.91892	0.937605	13.28	1415885_at	13.2369	13.1399	13.2843	13.3714	13.3263	13.3179	13.4093	13.5309	13.4226	13.3795	13.3387	13.442	13.208	13.2557	13.0698	13.1946	13.3956	13.3714	13.2937	13.1463	13.3051	13.2916	13.2345	13.1753	13.1055	13.3028	13.3494
1415886_at	Sh2d3c	0.234	0.074	-0.154	-0.102	2.52	0.76	-1.67	-1.11	0.01553	0.45028	0.1032	0.27506	0.080744	0.649445	0.481842	0.624923	2.73	0.04124	0.106208	7.59	1415886_at	7.44713	7.76313	7.86203	7.63915	7.49442	7.62544	7.36137	7.51955	7.6246	7.78653	7.52414	7.3471	7.8512	7.46097	7.18842	7.58088	7.60698	7.42568	7.77209	7.64386	7.62625	7.72897	7.60193	7.52891	7.58405	7.89672	8.0565
1415887_at	Tfg	-0.059	0.044	0.075	-0.039	-0.68	0.48	0.87	-0.46	0.49972	0.63071	0.3881	0.64852	0.708586	0.786115	0.787159	0.866511	0.42	0.79527	0.841412	11.09	1415887_at	11.0759	11.3496	11.2888	11.1331	11.1098	10.9238	11.039	11.0198	11.0311	11.1866	11.0477	11.1216	11.0531	10.992	10.922	11.0048	11.0874	11.0459	11.1389	11.1085	11.0402	11.1836	11.041	11.0677	11.032	11.4275	11.1396
1415888_at	Hdgf	-0.138	0.038	-0.077	-0.213	-1.28	0.33	-0.71	-1.98	0.20875	0.73987	0.47863	0.05408	0.42821	0.856545	0.838028	0.295759	1.54	0.20678	0.325338	10.82	1415888_at	10.844	11.2159	11.2754	10.8394	10.8401	10.8416	10.6676	10.7354	10.8144	10.7731	10.6075	10.674	11.1307	10.8242	10.7523	10.7912	11.023	10.6508	10.8903	10.9671	10.8264	11.1893	10.8006	10.7826	10.6501	11.0705	10.9504
1415889_a_at	Hsp90b1	0.064	0.154	0.026	0.023	0.98	2.24	0.4	0.36	0.33324	0.03054	0.69438	0.7232	0.566277	0.132551	0.92323	0.901721	1.56	0.20185	0.319818	12.13	1415889_a_at	12.0578	12.4777	12.2802	12.2713	12.1484	12.323	12.0189	12.0493	12.128	12.1226	12.104	12.1081	12.0739	12.0272	12.2508	12.0402	12.0472	11.903	11.9501	11.9892	12.0384	12.0487	11.9817	11.9605	12.2305	12.3463	12.3349
1415890_at	Papss1	0.132	-0.029	0.012	0.006	2.07	-0.43	0.18	0.1	0.04483	0.66941	0.85694	0.92242	0.163095	0.811965	0.967639	0.977616	1.13	0.35744	0.476085	11.39	1415890_at	11.3593	11.4593	11.4254	11.2592	11.2187	11.3514	11.2665	11.2354	11.2563	11.4177	11.4215	11.4039	11.609	11.4562	11.5184	11.2971	11.2597	11.2597	11.2187	11.4077	11.3404	11.4211	11.4428	11.5572	11.4792	11.5211	11.4344
1415891_at	Suclg1	-0.145	0.048	0.045	-0.106	-2.87	0.9	0.89	-2.1	0.00634	0.3744	0.38071	0.04205	0.043995	0.584116	0.78179	0.262311	3.56	0.01366	0.049342	11.68	1415891_at	11.6795	11.826	11.6875	11.6934	11.7039	11.7132	11.6118	11.6179	11.6191	11.7286	11.706	11.8368	11.6968	11.7366	11.6222	11.7079	11.5695	11.6526	11.8233	11.7268	11.8286	11.7426	11.6455	11.7113	11.5291	11.6468	11.6267
1415892_at	Sgpl1	0.087	0.25	0.099	-0.018	0.5	1.37	0.57	-0.1	0.62036	0.17743	0.57351	0.9195	0.795537	0.375483	0.883054	0.976459	0.62	0.65387	0.729502	7.86	1415892_at	7.71149	8.62657	8.59	7.76601	7.89079	7.65555	7.49345	7.46304	7.72128	8.04995	7.72525	7.62879	8.2114	7.44222	7.75165	7.58306	8.143	7.65388	7.81488	7.7289	7.56625	8.11214	7.7328	7.4492	7.86669	8.43252	8.41448
1415893_at	Sgpl1	-0.144	0.098	0.083	0.049	-0.82	0.53	0.47	0.28	0.41608	0.59956	0.64065	0.78251	0.641344	0.765395	0.90681	0.926581	0.31	0.86763	0.896881	4.71	1415893_at	4.68335	4.42522	4.17873	4.63739	4.73204	4.86667	4.76897	4.52272	4.46211	5.19785	4.78627	4.40766	5.0339	4.97653	4.74064	5.01774	4.33916	4.49808	4.68181	4.58406	5.00497	4.35944	4.93112	5.04734	4.83899	4.23812	4.30221
1415894_at	Enpp2	-0.298	0.339	0.026	-0.15	-2.36	2.57	0.21	-1.19	0.02272	0.01386	0.83521	0.24061	0.104177	0.083974	0.961469	0.592023	3.41	0.01663	0.056375	7.5	1415894_at	7.66104	7.89455	8.05523	7.62171	7.60897	7.59683	7.47458	7.30361	7.44969	7.29584	7.40717	7.53803	7.59636	7.28646	7.71365	7.18945	7.70291	7.4099	7.30757	7.73221	7.04665	7.61621	7.44164	7.38924	7.19829	7.71226	7.54264
1415895_at	NA	0.043	-0.169	0.037	-0.018	0.72	-2.7	0.61	-0.3	0.47437	0.00983	0.54319	0.76813	0.688906	0.069201	0.870333	0.920618	2.07	0.10122	0.197697	13.15	1415895_at	13.1454	13.1649	13.1188	13.39	13.2142	13.0464	13.1218	13.1423	13.2106	13.2204	13.2681	13.2231	12.9861	13.1246	12.8531	13.0714	13.0899	13.1959	13.2739	13.1976	13.2968	13.088	13.2318	13.1529	13.2025	13.2673	13.2318
1415896_x_at	NA	0.071	-0.188	0.039	-0.012	1.14	-2.86	0.62	-0.19	0.26116	0.00649	0.54121	0.84762	0.490445	0.054546	0.86975	0.950315	2.48	0.05839	0.134829	13.13	1415896_x_at	13.1043	13.0133	13.0411	13.3443	13.1712	13.0425	13.1418	13.1323	13.2153	13.208	13.2384	13.1806	12.9922	13.1323	12.849	13.0911	13.054	13.163	13.24	13.155	13.2741	13.0941	13.2351	13.1564	13.1788	13.2351	13.163
1415897_a_at	Mgst1	0.497	0.713	0.292	0.101	2.33	3.19	1.37	0.47	0.02445	0.00267	0.17728	0.63764	0.109531	0.033262	0.597878	0.861343	4.43	0.00439	0.022356	9.02	1415897_a_at	8.09172	9.72906	9.47336	9.40368	9.62643	9.44818	9.37417	9.1603	9.42955	8.44981	9.10837	9.05655	9.18349	8.4307	9.20717	8.44899	8.13467	8.31269	8.02192	8.33864	8.07779	8.38036	8.30532	8.8067	10.0307	9.84287	9.52132
1415898_at	Mgst1	0.107	0.193	0.232	0.109	1.34	2.31	2.92	1.37	0.18629	0.02577	0.00562	0.1794	0.400707	0.119628	0.121814	0.521132	4.38	0.0047	0.023409	4.03	1415898_at	3.80005	4.29661	4.02373	4.0566	3.91068	3.93947	3.90164	3.88507	3.84001	4.27073	3.95399	4.01117	3.93259	3.7986	3.94147	3.7974	3.93665	3.8991	3.95799	4.02402	3.89946	3.85135	4.219	3.76269	4.04261	4.12179	4.08946
1415899_at	Junb	-0.858	-0.072	-0.396	0.108	-2.96	-0.24	-1.37	0.37	0.00496	0.81349	0.179	0.71151	0.037098	0.899047	0.600481	0.896669	2.71	0.0425	0.10837	7.18	1415899_at	8.6968	6.99061	6.63607	7.84636	7.72183	8.03752	7.52995	7.45525	7.25	8.07757	6.8508	6.88113	7.05422	7.65581	7.03516	7.08921	7.05898	7.27281	7.25338	6.9097	7.09842	7.49987	7.00989	7.20478	7.33383	6.17318	6.89507
1415900_a_at	Kit	-0.288	0.234	-0.055	-0.089	-2.2	1.7	-0.42	-0.68	0.03325	0.09562	0.67766	0.50166	0.134016	0.260016	0.91891	0.788519	2.1	0.09817	0.193537	5.16	1415900_a_at	5.15856	5.17896	5.05274	5.18949	5.28481	5.16538	5.04055	5.00233	5.0583	5.24093	5.17814	4.98248	5.49092	5.43359	5.28168	5.33199	5.03069	5.00888	4.99017	5.25145	5.1613	5.37738	5.36637	5.3671	5.1016	4.71065	4.89117
1415901_at	Plod3	0.337	0.023	-0.159	-0.053	4.42	0.28	-2.09	-0.7	7e-05	0.77881	0.04257	0.48809	0.001958	0.879603	0.324225	0.779917	6.13	0.00055	0.005354	8.24	1415901_at	7.97934	8.09663	8.20058	7.95774	8.08694	7.89465	8.24291	8.25624	8.39982	8.29525	8.08646	8.29354	8.59734	8.24176	8.24664	8.21231	8.39982	8.24153	8.0146	8.22522	8.23543	8.3905	8.29485	8.39345	8.38672	8.44583	8.34858
1415902_at	Aldh7a1	-0.057	0.274	0.299	0.179	-0.74	3.39	3.88	2.32	0.4617	0.00151	0.00036	0.02522	0.678378	0.023546	0.027694	0.201781	8.12	6e-05	0.001162	4.44	1415902_at	4.47046	4.52151	4.23947	4.76013	4.31668	4.3814	4.48226	4.40997	4.35739	4.38335	4.36291	4.4039	4.17524	4.16128	4.02382	4.32072	4.33531	4.38175	4.36313	4.45167	4.23198	4.29635	4.38457	4.30118	4.48038	4.33635	4.30371
1415903_at	Slc38a1	-0.195	-0.439	-0.189	-0.049	-1.62	-3.48	-1.58	-0.41	0.11228	0.00116	0.12235	0.68723	0.291876	0.020374	0.518301	0.885155	4.35	0.00486	0.023944	9.97	1415903_at	10.1086	9.73448	9.62688	10.1696	10.1037	10.0641	10.0676	10.1246	10.1074	10.0207	10.2455	10.0194	10.1444	10.2045	9.97228	10.1444	10.0842	10.1744	10.188	10.0182	10.2185	9.92639	10.2673	10.105	9.88468	9.1975	9.89068
1415904_at	Lpl	0.365	-0.087	0.433	-0.055	1.61	-0.37	1.9	-0.24	0.11559	0.71564	0.06391	0.81156	0.297481	0.841534	0.393156	0.937547	1.6	0.19243	0.309573	8.46	1415904_at	8.18718	8.23475	8.23456	7.78343	8.81937	7.85198	8.29254	8.31432	8.22987	8.09009	8.56866	8.55671	8.36325	8.05038	8.81235	8.49962	8.1593	8.34475	8.28268	8.98318	8.26242	8.94706	8.28014	8.72694	9.53105	8.59187	7.95305
1415905_at	Reg1	0.176	0.182	-0.069	-0.189	1.63	1.62	-0.64	-1.75	0.10973	0.11316	0.52314	0.08674	0.288075	0.287986	0.859832	0.37258	2.19	0.08589	0.176038	4.34	1415905_at	4.38328	4.20569	4.57343	4.23755	4.23344	4.36588	3.94886	4.0438	4.11262	4.1865	4.27928	4.31171	4.536	4.68436	4.61994	4.36228	4.00114	3.96262	4.33648	4.68258	4.48727	4.42314	4.42671	4.55156	4.34093	4.85875	4.47439
1415906_at	Tmsb4x	0.039	0.056	0.014	0.017	1.29	1.75	0.47	0.55	0.20509	0.08665	0.64148	0.58679	0.423663	0.245493	0.907285	0.836498	1.31	0.28056	0.401481	14.2	1415906_at	14.2006	14.245	14.2002	14.2212	14.1718	14.2212	14.1438	14.1828	14.2212	14.1918	14.1918	14.1918	14.1828	14.1828	14.1087	14.1828	14.2002	14.2002	14.245	14.1718	14.1718	14.1828	14.1551	14.1258	14.2002	14.2822	14.2822
1415907_at	Ccnd3	-0.174	-0.081	-0.141	0.137	-1.88	-0.83	-1.53	1.48	0.06695	0.40852	0.13421	0.146	0.211132	0.614946	0.536699	0.475617	2.19	0.08642	0.176813	7.21	1415907_at	7.40483	6.99091	7.01058	7.29702	7.52709	7.29622	7.19952	7.25104	7.22201	7.3716	7.11622	7.28216	7.52562	7.27124	7.0708	7.03767	7.24822	7.19998	7.27438	7.296	7.39852	7.12302	7.24184	7.08262	7.06366	6.89384	7.27307
1415908_at	Tspyl1	-0.013	0.313	0.102	0.082	-0.14	3.21	1.1	0.89	0.8898	0.0025	0.27659	0.38002	0.950011	0.032109	0.703497	0.709915	3.09	0.0256	0.076144	11.04	1415908_at	10.875	10.722	10.8624	11.0363	10.8378	11.2857	10.9723	11.1077	10.9641	10.8464	10.9952	11.2132	10.9153	11.1013	11.4027	10.9935	11.0677	10.8892	10.9516	10.8648	10.8896	11.0978	10.6789	11.0326	10.6307	10.8271	10.9954
1415909_at	Stip1	-0.241	-0.089	0.01	0.074	-2.31	-0.81	0.1	0.71	0.02584	0.42271	0.92093	0.48037	0.113721	0.627135	0.983459	0.775542	1.63	0.18522	0.301925	9.51	1415909_at	9.562	9.62537	9.18472	9.64983	9.6674	9.48803	9.78279	9.76216	9.84958	9.71257	9.44225	9.42625	9.38416	9.44358	9.28687	9.40421	9.64805	9.72785	9.7679	9.43042	9.60932	9.23408	9.47614	9.38777	9.44825	8.8987	9.46838
1415910_s_at	Ciapin1	0.021	-0.084	0.063	0.084	0.33	-1.24	0.98	1.3	0.74271	0.22044	0.33306	0.19945	0.871423	0.428023	0.749052	0.546134	1.08	0.37922	0.495975	9.11	1415910_s_at	9.13652	9.33418	9.00072	9.06064	9.16156	8.9538	8.98226	8.95628	8.87495	9.16722	9.2419	9.13946	9.08404	9.2	9.08571	8.9755	8.99624	9.1856	9.15345	9.06064	9.29481	9.04808	9.23388	9.08141	9.09431	9.14089	9.21386
1415911_at	Impact	-0.057	-0.06	-0.061	0.074	-1.05	-1.04	-1.12	1.35	0.3	0.3029	0.26848	0.18449	0.532604	0.516151	0.695636	0.528269	1.32	0.27935	0.400332	12.48	1415911_at	12.6075	12.4747	12.5161	12.5539	12.4309	12.6596	12.515	12.509	12.5276	12.4891	12.4871	12.4891	12.4238	12.4747	12.6991	12.6286	12.4119	12.4	12.5285	12.5767	12.3624	12.3181	12.3197	12.4673	12.5068	12.4757	12.3204
1415912_a_at	Rps13	-0.032	0.064	0.104	-0.011	-0.62	1.16	1.99	-0.21	0.53993	0.25208	0.05249	0.83244	0.738615	0.463375	0.356788	0.94537	1.44	0.23785	0.358687	12.62	1415912_a_at	12.6382	12.8394	12.6961	12.5038	12.5443	12.6016	12.6255	12.5948	12.5939	12.6618	12.5735	12.4899	12.6692	12.5578	12.4908	12.65	12.4684	12.5315	12.5717	12.7111	12.6174	12.5621	12.6213	12.678	12.6951	12.5726	12.5664
1415913_at	Rps13	0.075	-0.095	0.144	0.182	0.6	-0.73	1.16	1.46	0.55037	0.46729	0.25172	0.1503	0.746593	0.663405	0.680528	0.481507	1.1	0.3694	0.487292	6.68	1415913_at	6.94062	7.09457	6.90467	6.50485	6.50554	6.86356	6.88001	6.6801	6.85111	6.86551	6.23706	6.82918	6.60175	6.49813	6.36595	6.22144	6.79571	6.80291	6.46684	6.72728	6.38195	6.57796	6.37241	6.36481	6.81806	6.87581	6.82436
1415914_at	Hnrnpab	-0.046	-0.213	-0.01	0.043	-0.71	-3.1	-0.16	0.66	0.48082	0.00339	0.87384	0.51024	0.694149	0.038071	0.97191	0.79352	2.65	0.04603	0.11456	12.03	1415914_at	12.0594	11.9873	11.9147	11.9951	12.0195	12.0545	12.0967	12.0952	12.1211	12.055	12.055	12.0294	12.1116	12.0343	12.0908	12.1376	11.9425	12.041	12.0458	12.1157	12.0994	12.0873	12.0209	12.1994	12.0935	11.8495	11.927
1415915_at	Ddx1	-0.055	-0.196	0.02	0.049	-1.06	-3.57	0.38	0.93	0.29524	0.00089	0.70818	0.35524	0.527607	0.017695	0.927628	0.692541	3.73	0.01089	0.042002	11.96	1415915_at	11.9176	12.0836	12.0347	12.0288	11.9561	11.9183	12.1048	12.0962	12.0658	12.0449	12.0158	12.0335	11.8784	11.8918	11.7989	11.936	12.0991	12.0953	11.9852	11.9374	11.9166	11.9553	11.8515	11.8451	11.88	12.1361	11.9618
1415916_a_at	Mthfd1	0.051	-0.031	-0.044	-0.051	1.08	-0.64	-0.94	-1.07	0.28783	0.52758	0.35266	0.28854	0.520454	0.711667	0.762714	0.637158	0.9	0.47215	0.578681	10	1415916_a_at	9.98712	9.88989	10.0406	9.94822	10.0408	9.86745	9.9556	9.88342	9.85446	10.0292	10.0348	10.1183	10.1	10.0356	10.0196	10.1008	10.0122	10.0247	9.94599	9.99008	10.0591	10.1611	10.0365	10.0635	10.0852	10.1493	9.97286
1415917_at	Mthfd1	0.027	-0.061	-0.01	-0.044	0.39	-0.86	-0.15	-0.65	0.69888	0.39669	0.87866	0.51968	0.845727	0.60439	0.972906	0.798774	0.33	0.8546	0.886959	8.97	1415917_at	8.88532	9.07033	9.10094	8.77396	8.86749	8.82261	8.90674	8.9897	8.95377	9.05826	9.03958	9.04545	9.13302	8.95633	8.93685	8.87915	9.09047	9.04287	8.97424	8.96833	8.93685	9.16798	8.9623	8.96006	8.84264	9.10514	9.10047
1415918_a_at	Tpi1	-0.049	-0.196	-0.014	0.023	-1.05	-4.02	-0.3	0.49	0.30024	0.00024	0.76749	0.62319	0.532814	0.00821	0.944324	0.854196	4.39	0.00463	0.0232	13.25	1415918_a_at	13.3645	13.1931	13.1668	13.2453	13.3135	13.2695	13.3365	13.3506	13.3469	13.3322	13.2386	13.3104	13.2215	13.3154	13.089	13.2712	13.2674	13.3192	13.3882	13.2061	13.3968	13.1996	13.2695	13.2486	13.1996	13.1852	13.2408
1415919_at	Npdc1	-0.064	0.125	-0.065	-0.11	-1.04	1.92	-1.05	-1.76	0.30624	0.06146	0.30106	0.08504	0.53949	0.200878	0.724434	0.368996	2.24	0.08042	0.168224	11.25	1415919_at	11.2319	11.3769	11.4526	11.3465	11.233	11.248	11.1168	11.2326	11.2457	11.2542	11.2606	11.0919	11.3541	11.2326	11.039	11.1518	11.3742	11.2667	11.2503	11.2894	11.2898	11.3497	11.3732	11.2401	11.1168	11.3446	11.3304
1415920_at	Cstf2t	0.021	0.11	-0.018	-0.067	0.33	1.64	-0.27	-1.05	0.74177	0.10853	0.7847	0.29971	0.871039	0.28073	0.948349	0.646967	0.99	0.42144	0.534262	11.9	1415920_at	11.8434	11.9931	11.9972	11.8119	11.8454	11.8753	11.8521	11.8258	11.8587	11.8873	11.798	11.9723	11.9194	11.9683	12.0181	11.8745	11.9097	11.838	11.7958	11.891	11.891	11.9654	11.9359	11.9259	11.8649	11.9593	11.9292
1415921_a_at	Tnfrsf19	0.123	0.057	-0.052	0.081	1.23	0.55	-0.53	0.82	0.22426	0.58739	0.60068	0.41821	0.447269	0.756421	0.892974	0.735391	0.69	0.60192	0.687458	4.48	1415921_a_at	4.58627	4.71085	4.46761	4.59724	4.74456	4.46423	4.28668	4.31035	4.47715	4.51297	4.63574	4.4025	4.54611	4.39474	4.35552	4.36524	4.2632	4.28523	4.75779	4.28903	4.45439	4.1319	4.37553	4.54748	5.0524	4.70671	4.56112
1415922_s_at	Marcksl1	0.252	0.196	-0.005	-0.193	0.92	0.68	-0.02	-0.7	0.36237	0.49953	0.9865	0.48489	0.592879	0.689588	0.997335	0.778317	0.45	0.7703	0.822399	7.45	1415922_s_at	7.17385	7.96052	7.93692	7.13439	7.42872	7.03085	7.38781	7.18179	7.48876	7.20804	7.01915	7.1356	8.06933	6.94701	7.90071	7.28157	7.84566	7.16324	7.63025	7.39832	7.13833	8.12936	7.17247	7.22531	7.6629	7.98036	7.78834
1415923_at	Ndn	0.076	-0.108	-0.192	0.109	0.8	-1.08	-2	1.13	0.43056	0.28821	0.05202	0.26286	0.653205	0.501255	0.355358	0.612998	1.77	0.15298	0.264233	12.37	1415923_at	12.3137	12.4695	12.4416	12.2546	11.8041	12.5315	12.4035	12.4161	12.3996	12.4814	12.3422	12.2404	12.5714	12.4534	12.7403	12.3623	12.6559	12.3734	12.1606	12.3996	12.335	12.3674	12.2538	12.4534	12.1643	12.4654	12.2508
1415924_at	Tnp1	0.127	0.143	0.083	0.182	2.21	2.37	1.44	3.16	0.03235	0.02264	0.15616	0.00288	0.131678	0.111167	0.570217	0.064743	5.64	0.00098	0.007906	3.84	1415924_at	3.75704	3.80698	3.81544	3.62989	3.6922	3.83474	3.95988	3.81757	3.8178	3.9119	3.86724	3.69846	3.74147	3.8717	3.65327	3.79696	3.75147	3.82573	3.62841	3.63065	3.69908	3.7872	3.90974	3.73507	3.85321	4.00696	3.85485
1415925_a_at	Nup62	0.101	-0.379	-0.031	0.177	1.12	-4.02	-0.34	1.96	0.26824	0.00023	0.73365	0.05619	0.498656	0.008164	0.935379	0.301718	5.35	0.0014	0.010171	9.35	1415925_a_at	9.56291	9.30986	9.1221	9.15337	9.14424	9.38595	9.44366	9.47426	9.59044	9.55509	9.20387	9.40526	9.45821	9.4371	9.18308	9.43315	9.46464	9.49331	9.21464	9.3648	9.35237	9.19984	9.3187	9.46104	9.33556	9.2644	9.50009
1415926_at	Nup62	-0.189	-0.236	-0.033	0.059	-2.15	-2.56	-0.37	0.67	0.03711	0.01397	0.71293	0.50541	0.144268	0.084291	0.929158	0.790875	2.95	0.03083	0.08701	9	1415926_at	9.28266	9.17179	8.58212	8.98147	9.10146	9.11034	9.04954	9.21322	9.09874	9.15795	9.02156	9.08863	8.96199	9.09051	9.01356	9.0437	8.95892	9.15647	9.09091	9.21657	9.00693	8.70688	9.01073	9.00476	8.94386	8.51686	8.8675
1415927_at	Actc1	0.022	0.276	-0.034	-0.038	0.27	3.24	-0.42	-0.46	0.78971	0.00231	0.67431	0.64607	0.897641	0.030655	0.917616	0.865344	2.74	0.04064	0.105211	4.7	1415927_at	4.62527	4.67309	4.50567	4.6458	4.62819	4.75428	4.46796	4.54969	4.53818	4.78618	4.58017	4.81138	4.73315	4.74813	4.79194	4.78165	4.5082	4.58319	4.78797	4.50265	4.76028	4.81641	4.84568	4.70936	4.47488	4.76362	4.88154
1415928_a_at	Map1lc3b	0.071	0.048	0.068	0.011	1.77	1.15	1.69	0.28	0.08373	0.25766	0.09817	0.7777	0.243341	0.46999	0.472749	0.924787	1.85	0.13734	0.245025	12.49	1415928_a_at	12.474	12.4895	12.4887	12.5754	12.4736	12.5786	12.4746	12.4289	12.4434	12.4615	12.5496	12.5496	12.4254	12.449	12.4993	12.388	12.4415	12.4254	12.4819	12.4285	12.449	12.4193	12.4065	12.4013	12.5489	12.563	12.6116
1415929_at	Map1lc3b	0.037	-0.214	0.019	-0.04	0.87	-4.87	0.46	-0.96	0.38861	2e-05	0.64663	0.34266	0.617243	0.001847	0.908574	0.683119	6.41	0.00039	0.004265	12.16	1415929_at	12.1433	12.2385	12.2775	12.2853	12.2555	12.2562	12.2434	12.2078	12.2258	12.2572	12.2028	12.1602	12.1832	12.1341	11.988	12.0085	12.2211	12.1849	12.2211	12.0962	12.1696	12.1296	12.1349	12.1627	12.1569	12.2998	12.3471
1415930_a_at	Map1lc3b	0.061	-0.163	0.251	0.263	0.48	-1.22	1.96	2.06	0.63299	0.23034	0.05629	0.04601	0.803464	0.439249	0.370335	0.274714	2.45	0.06083	0.138795	11.53	1415930_a_at	11.4409	11.3084	10.9791	11.6826	11.6687	11.6701	11.7008	11.6592	11.5807	11.6446	11.874	11.5737	11.2101	11.4517	11.2121	11.3641	11.1852	11.6185	11.6639	11.4672	11.5542	11.0507	11.3346	11.493	11.7027	11.099	11.5677
1415931_at	Igf2	-0.106	-0.09	-0.026	0.053	-1.12	-0.91	-0.27	0.56	0.26739	0.36958	0.78522	0.57756	0.497731	0.579757	0.948411	0.831063	0.62	0.65148	0.72771	4.07	1415931_at	3.8948	4.46133	4.20005	4.22105	4.11005	4.0256	3.99992	4.20132	4.20128	4.15937	3.90039	3.93059	4.15519	3.98622	3.85162	4.14896	4.15224	4.19823	3.97342	4.10322	4.12156	4.40967	3.89993	3.94863	3.98795	4.3278	3.9698
1415932_x_at	Atp9a	0.042	-0.359	-0.25	0.035	0.28	-2.29	-1.68	0.24	0.77876	0.0268	0.10118	0.81492	0.891787	0.122452	0.477689	0.938684	2.05	0.10426	0.202043	11.54	1415932_x_at	11.7251	11.1286	11.1472	11.6919	11.7297	11.5981	11.6544	11.641	11.6596	11.5955	11.6441	11.6939	11.5969	11.6985	11.5927	11.8344	11.323	11.6852	11.604	11.5384	11.754	11.264	11.9856	11.6611	11.7086	11.0688	11.475
1415933_a_at	Cox5a	-0.128	0.113	0.046	-0.049	-2.07	1.74	0.74	-0.79	0.04453	0.08902	0.46584	0.43596	0.162266	0.249502	0.83106	0.74769	2.12	0.09509	0.189367	13.03	1415933_a_at	12.9923	13.0069	12.9877	13.03	13.055	13.1337	13.0357	13.0325	12.9639	12.9437	12.9437	13.0946	12.9552	13.0807	13.1678	13.0051	13.0386	13.0478	13.0616	12.9862	13.0775	13.1634	12.9414	13.0155	12.848	12.9524	13.018
1415934_at	Cops8	-0.113	-0.125	-0.089	-0.138	-2.74	-2.9	-2.16	-3.34	0.00897	0.00591	0.03653	0.00173	0.055723	0.051708	0.302871	0.048754	7.93	7e-05	0.001338	10.54	1415934_at	10.6083	10.7663	10.6452	10.6511	10.6416	10.6508	10.5426	10.5401	10.5144	10.5543	10.5331	10.5149	10.625	10.5569	10.4811	10.5519	10.5576	10.5144	10.6284	10.6098	10.5969	10.7313	10.613	10.5824	10.5292	10.6405	10.516
1415935_at	Smoc2	0.553	0.015	-0.266	-0.141	1.39	0.03	-0.67	-0.35	0.17198	0.97242	0.50791	0.72535	0.381307	0.985792	0.85259	0.90306	0.63	0.64688	0.724068	5.69	1415935_at	4.69914	5.34688	5.47878	4.79361	7.0134	4.9043	4.92503	5.90865	6.30052	5.2174	5.49947	5.16929	6.12365	5.42805	7.25677	5.83926	6.52992	5.32934	5.51144	5.02018	5.54725	6.51253	5.96858	5.70591	6.14628	5.36761	5.39694
1415936_at	Bcar3	0.061	0.085	-0.077	-0.121	0.75	1	-0.95	-1.49	0.45807	0.322	0.34963	0.14354	0.675534	0.534535	0.760055	0.472201	1.17	0.33756	0.457906	8.03	1415936_at	7.74412	8.18233	8.20345	7.92562	8.11368	7.81464	8.10242	7.84588	8.07494	8.02703	8.03009	8.04275	8.20345	8.04063	8.29459	8.07945	8.19597	8.03812	8.10753	8.06044	7.80623	8.05387	7.84919	8.13688	8.13859	8.34554	8.01497
1415937_s_at	Pdcd6ip	-0.159	0.184	-0.048	-0.153	-1.58	1.74	-0.48	-1.53	0.12178	0.08863	0.6326	0.13462	0.307016	0.248837	0.903086	0.457578	2.02	0.10849	0.207906	8.73	1415937_s_at	8.57998	8.70883	8.99108	8.77789	8.44143	8.83676	8.76686	8.7449	8.74959	8.83551	8.596	8.49902	8.97364	8.75189	8.99108	8.83487	9.08704	8.61752	8.57711	8.69304	8.61377	9.09941	8.66388	8.75768	8.2361	8.80332	8.77561
1415938_at	Spink3	0.334	-0.153	0.075	0.394	3.71	-1.63	0.83	4.38	0.00059	0.11142	0.41024	8e-05	0.008673	0.285152	0.799403	0.008554	9.08	2e-05	0.000565	4.48	1415938_at	4.55287	4.43748	4.3109	4.03771	4.31622	4.33933	4.46581	4.49776	4.49187	4.44279	4.50355	4.47009	4.44752	4.38614	4.29165	4.47709	4.5577	4.3109	4.73876	4.03091	4.42683	4.16863	4.29471	4.40044	4.6374	4.86764	4.59124
1415939_at	Fmod	-0.348	-0.099	-0.249	0.586	-0.83	-0.22	-0.59	1.39	0.41391	0.82412	0.55811	0.17248	0.639608	0.904922	0.876812	0.512528	0.75	0.56281	0.65464	5.11	1415939_at	4.75125	4.80527	4.95062	4.77086	7.50954	4.69112	4.8715	5.00132	4.98858	5.1423	5.36445	5.18768	6.99126	4.91766	4.92593	4.75404	4.88844	4.91684	4.88725	4.6118	5.67453	4.88644	4.58966	4.78874	4.6355	4.98232	4.7943
1415940_at	Zfand2a	0.065	-0.115	-0.188	-0.009	0.88	-1.49	-2.56	-0.12	0.38209	0.14408	0.01398	0.90305	0.611449	0.333134	0.190701	0.970656	2.39	0.06526	0.145664	11.28	1415940_at	11.5723	11.1845	11.099	11.2526	11.2568	11.4356	11.2454	11.3304	11.4292	11.2971	11.1524	11.3914	11.3588	11.3021	11.0894	11.384	11.3664	11.305	11.4158	11.2634	11.3304	11.2241	11.2889	11.3344	11.1999	11.1969	11.502
1415941_s_at	Zfand2a	0.43	0.334	0.04	0.225	6.29	4.65	0.59	3.3	0	3e-05	0.56132	0.00199	3.1e-05	0.00271	0.878352	0.052624	18.09	0	3e-06	9.43	1415941_s_at	9.20641	9.27112	9.32586	9.05202	9.13013	9.43014	9.3686	9.43361	9.43137	9.26809	9.32364	9.38163	9.29544	9.2945	9.53362	9.35226	9.4982	9.44754	9.20839	9.12313	9.18902	9.37669	9.136	9.26897	9.45431	9.69715	9.68452
1415942_at	Rpl10	0.101	0.068	-0.03	0.059	2.2	1.4	-0.66	1.28	0.03348	0.16772	0.51302	0.20833	0.134631	0.36374	0.855355	0.555811	2.22	0.08324	0.172117	13.32	1415942_at	13.2302	13.3298	13.3278	13.303	13.2661	13.3611	13.32	13.3048	13.3849	13.4071	13.3569	13.1904	13.3827	13.2381	13.3048	13.2573	13.2516	13.199	13.1624	13.3849	13.2573	13.2269	13.268	13.3431	13.5039	13.3097	13.3575
1415943_at	Sdc1	0.236	0.185	0.08	0.319	1.92	1.44	0.65	2.59	0.06177	0.15856	0.51868	0.01308	0.200337	0.351758	0.857641	0.144615	3.22	0.02145	0.067496	5.51	1415943_at	5.42475	5.43265	5.56639	4.91362	5.05526	5.32201	5.17456	5.39376	5.46846	5.65092	5.45357	5.53601	5.60686	5.43014	5.98816	5.57306	5.35185	5.28938	5.0599	5.26348	5.22084	5.31883	5.64229	5.71327	5.69264	5.56978	5.25582
1415944_at	Sdc1	-0.388	-0.052	-0.06	0.041	-3.78	-0.48	-0.58	0.4	0.00048	0.63471	0.5628	0.68843	0.00747	0.788894	0.879059	0.885822	3.76	0.01041	0.040773	5.07	1415944_at	5.08204	5.12276	5.43696	5.35135	5.08045	5.1909	5.00755	5.02295	5.15463	4.86573	5.31848	5.15536	5.08824	5.07995	5.2155	5.03056	5.20622	5.19192	5.16184	5.19923	5.00627	5.22118	4.76749	5.06331	4.80976	4.94011	4.66544
1415945_at	Mcm5	-0.692	-0.065	-0.278	-0.476	-5.36	-0.48	-2.15	-3.69	0	0.6337	0.03693	0.00063	0.00025	0.788079	0.304189	0.027854	11.82	0	8.9e-05	5.38	1415945_at	5.79056	5.67498	5.40211	5.57024	5.63488	5.6211	5.20888	5.30575	5.29864	5.6938	5.16253	5.20191	5.85591	5.71156	5.48981	5.68741	5.43767	5.35245	5.63097	5.6185	5.81513	5.72663	5.74902	5.87162	5.23665	4.64181	4.99094
1415946_at	Pigq	-0.002	-0.012	-0.106	-0.088	-0.03	-0.18	-1.68	-1.39	0.97909	0.86078	0.10039	0.1704	0.990393	0.927084	0.476562	0.50961	1.2	0.32512	0.446063	10.26	1415946_at	10.2653	10.1673	10.2162	10.37	10.3228	10.1828	10.2108	10.2995	10.3037	10.2649	10.1662	10.2028	10.4961	10.2941	10.2935	10.2643	10.3347	10.2395	10.3793	10.1476	10.3821	10.3329	10.3595	10.2383	10.1358	10.1186	10.4846
1415947_at	Creg1	0.184	-0.197	0.05	0.113	1.77	-1.81	0.48	1.09	0.08415	0.07792	0.63388	0.28223	0.244014	0.231201	0.90337	0.632291	1.95	0.11933	0.221929	9.95	1415947_at	9.88921	9.98422	9.79013	9.92206	10.1263	9.90703	9.98511	9.96465	9.9352	10.0111	9.94506	9.98761	9.91824	9.8926	9.94545	9.84732	9.87092	9.93071	9.88985	9.93374	9.95368	9.76343	9.93045	9.94942	10.1972	9.86001	10.1353
1415948_at	Creg1	0.089	-0.069	-0.102	-0.119	1.18	-0.87	-1.34	-1.57	0.24544	0.39092	0.18856	0.12481	0.472644	0.599271	0.61153	0.441635	1.59	0.19343	0.310714	9.64	1415948_at	9.39307	9.86622	9.92586	9.76171	9.77409	9.68296	9.60441	9.56357	9.59466	9.49848	9.6575	9.6732	9.77232	9.68003	9.77472	9.58168	9.65808	9.56402	9.6515	9.61329	9.63561	9.83688	9.69385	9.56484	9.75059	10.1104	9.78731
1415949_at	Cpe	-0.046	0.112	0.005	-0.011	-0.82	1.9	0.08	-0.19	0.41576	0.06409	0.93584	0.8508	0.641158	0.206046	0.985819	0.95187	1.08	0.37708	0.494138	13.82	1415949_at	13.829	13.6426	13.7929	13.9012	13.8841	13.9617	13.743	13.7719	13.726	13.8255	13.9231	13.8131	13.7856	13.8841	14.0246	13.768	13.8006	13.7558	13.8711	13.8416	13.7753	13.8006	13.6981	13.7719	13.7856	13.7288	13.7856
1415950_a_at	Pebp1	0.005	-0.063	0.032	0.015	0.13	-1.57	0.84	0.4	0.90054	0.12482	0.40677	0.69475	0.955192	0.3061	0.797939	0.888445	0.83	0.51279	0.612647	13.25	1415950_a_at	13.2465	13.1901	13.2286	13.2631	13.336	13.2065	13.179	13.2286	13.2119	13.3264	13.2944	13.3114	13.1939	13.2631	13.153	13.2396	13.2119	13.2234	13.318	13.3072	13.2759	13.2856	13.2646	13.2166	13.2646	13.2646	13.2443
1415951_at	Fkbp10	0.369	0.228	-0.099	0.204	4.32	2.54	-1.15	2.38	9e-05	0.01485	0.25592	0.0218	0.002492	0.087364	0.684881	0.186678	8.02	6e-05	0.001257	5.71	1415951_at	5.62837	5.38976	5.39319	5.48205	5.63399	5.44797	5.60999	5.69156	5.61656	5.54802	5.65154	5.71178	5.80179	5.74211	5.71018	5.80997	5.39237	5.65205	5.53533	5.43125	6.01718	5.54616	5.77735	5.84324	5.79458	5.62347	6.03488
1415952_at	Mark2	0.039	0.229	-0.075	-0.079	0.32	1.77	-0.61	-0.64	0.75402	0.08424	0.54662	0.52882	0.878099	0.241754	0.871617	0.803416	1	0.41849	0.531692	10.11	1415952_at	10.0755	10.0613	10.3816	10.0161	9.96583	9.95118	9.69202	9.94208	10.2893	10.0667	9.94698	9.86374	10.7036	10.0916	9.89272	10.1268	10.4169	9.81846	10.1268	10.3158	10.0679	10.4181	10.0698	10.0424	10.0724	10.0931	10.2214
1415953_s_at	Mark2	0.097	0.045	0.203	0.046	0.98	0.43	2.05	0.46	0.33239	0.66976	0.04629	0.64458	0.565215	0.812173	0.336736	0.864719	1.39	0.25239	0.373219	7.64	1415953_s_at	7.37616	7.43569	7.6025	7.63108	7.55291	7.80929	7.57561	7.51095	7.51544	7.56046	7.52608	7.59181	7.51234	7.56571	7.69761	7.39626	7.53751	7.54085	7.63547	7.75266	7.78229	7.66169	7.90071	7.59035	7.70151	7.68403	7.60515
1415954_at	NA	0.213	0.048	-0.034	0.161	3.4	0.73	-0.55	2.57	0.00146	0.46666	0.58558	0.01387	0.016086	0.663123	0.887884	0.149256	4.75	0.00293	0.016921	3.76	1415954_at	3.71898	3.59426	3.67956	3.59141	3.6149	3.57553	3.78747	3.70619	3.79395	3.8929	3.71805	3.72238	3.90134	3.62233	3.73949	3.76184	3.76431	3.85054	3.46783	3.62272	3.7085	4.00577	3.75534	3.50313	3.89871	3.8734	3.66804
1415955_x_at	Prm1	0.098	0.38	-0.12	-0.189	1	3.71	-1.23	-1.94	0.3226	0.00059	0.22674	0.0595	0.555559	0.01386	0.655778	0.310863	5.01	0.00212	0.013508	6.85	1415955_x_at	6.49712	6.48418	6.64205	6.77613	6.78359	6.60875	6.83131	6.82008	6.80096	6.85703	6.6636	6.89625	6.83945	7.02044	7.36894	6.93482	6.64853	6.95269	6.86754	6.77229	7.03212	6.98367	7.14228	6.74894	6.78282	6.49903	6.69794
1415956_a_at	Cdk16	-0.118	-0.285	-0.186	0.04	-1.01	-2.34	-1.61	0.35	0.31667	0.02404	0.11586	0.72909	0.549525	0.114736	0.506294	0.904077	2.3	0.07429	0.159324	9.1	1415956_a_at	9.25089	8.89935	8.79012	9.32805	9.27028	8.9596	9.32555	9.37088	9.26519	9.04524	9.06144	9.25921	8.99134	9.31889	9.03339	9.14309	9.04229	9.41507	9.3032	8.99507	9.42501	8.79361	9.35213	9.2888	8.95788	8.66538	9.13991
1415957_a_at	Rrp1	-0.441	-1.217	-0.233	0.184	-0.92	-2.42	-0.49	0.38	0.36224	0.01963	0.62873	0.70294	0.592793	0.10276	0.901922	0.892666	1.78	0.15095	0.261943	10.11	1415957_a_at	10.5882	9.02375	8.94028	10.8487	10.7279	10.6392	10.7166	10.6833	10.3335	10.3772	10.899	10.3992	9.48569	10.5111	10.1952	10.5252	9.47799	10.7924	10.674	10.4317	10.6808	9.06393	10.6855	10.6671	10.3561	8.25606	9.62875
1415958_at	Slc2a4	0.038	-0.085	0.052	0.075	0.33	-0.71	0.46	0.66	0.74141	0.47854	0.64582	0.51156	0.870765	0.67284	0.908465	0.79388	0.32	0.86404	0.894135	5.87	1415958_at	5.76514	5.9747	6.13966	5.78755	5.82171	5.63072	6.09887	5.93811	6.08438	5.56784	5.8816	5.95585	5.79834	5.73728	5.85428	5.65224	6.19717	6.09003	5.74994	5.82398	5.75841	6.11892	5.5732	5.69946	5.75893	6.22992	5.76453
1415959_at	Slc2a4	-0.083	0.1	0.245	0.175	-0.75	0.86	2.22	1.59	0.45801	0.39382	0.03166	0.11989	0.675468	0.601521	0.284088	0.433837	2.19	0.08634	0.176669	5.51	1415959_at	5.4532	5.44925	5.52801	5.31666	5.41689	5.4937	5.54425	5.55299	5.62084	5.40909	5.38705	5.75147	5.31726	5.5377	5.62674	5.18622	5.24036	5.53056	5.61864	5.67568	5.29259	5.08885	5.54286	5.42572	5.37122	5.24661	5.40454
1415960_at	Mpo	0.081	0.042	0.064	0.367	0.83	0.41	0.66	3.77	0.41244	0.68247	0.51161	0.0005	0.638425	0.820574	0.854382	0.024645	3.88	0.00898	0.036838	4.3	1415960_at	4.26598	4.3573	4.37671	3.91565	4.19493	4.3475	4.47053	4.418	4.33119	4.43835	4.12404	4.42783	4.03211	4.18647	4.04175	4.11819	4.6722	4.50693	4.15982	4.06115	3.91795	4.11931	3.99687	4.05378	4.30717	4.34806	4.35131
1415961_at	Itm2c	0.044	0.009	-0.066	0.023	0.99	0.2	-1.5	0.53	0.32792	0.83935	0.14022	0.59996	0.560661	0.9151	0.545435	0.842698	0.89	0.47831	0.58383	13.54	1415961_at	13.5417	13.4415	13.5604	13.5799	13.5426	13.6074	13.4678	13.5305	13.5623	13.461	13.5554	13.5339	13.6379	13.5354	13.591	13.5743	13.5167	13.4731	13.372	13.5773	13.545	13.5962	13.5885	13.5885	13.5725	13.5604	13.5499
1415962_at	Eif3h	-0.071	-0.042	0.002	-0.025	-1.42	-0.8	0.04	-0.5	0.16391	0.42832	0.96751	0.62072	0.370349	0.631218	0.993705	0.852895	0.72	0.58041	0.669615	11.84	1415962_at	11.8524	12.0864	12.0475	11.9029	11.9498	11.9213	11.828	11.7941	11.8176	11.943	11.8202	11.8096	11.9002	11.7421	11.7695	11.7663	11.7827	11.803	11.9302	11.9281	11.8206	11.8236	11.7544	11.8146	11.9302	11.9621	11.7928
1415963_at	Hnrnph2	0.092	0.323	0.069	0.02	0.97	3.24	0.72	0.21	0.33959	0.00229	0.4738	0.83725	0.571912	0.030514	0.835006	0.94699	3.01	0.02852	0.082221	11.65	1415963_at	11.5353	11.4845	11.5266	11.3767	11.4839	11.6705	11.5598	11.5566	11.5818	11.5602	11.5858	11.6839	11.5966	11.665	11.901	11.609	11.7368	11.5766	11.4971	11.4867	11.5877	11.8057	11.505	11.5553	11.574	11.5781	11.6469
1415964_at	Scd1	0.184	0.216	0.138	-0.15	1.84	2.06	1.38	-1.5	0.0724	0.04582	0.17414	0.14182	0.221726	0.16857	0.594302	0.469396	2.94	0.03099	0.087302	12.02	1415964_at	11.6235	12.3962	12.4797	12.2515	12.1692	12.0599	12.1895	12.1575	12.2261	11.7955	12.0174	11.9919	11.9779	11.705	11.7846	11.6514	11.9304	11.9558	11.6745	11.8905	11.6514	11.7953	11.9806	11.9757	12.3147	12.5387	12.2522
1415965_at	Scd1	0.254	0.331	0.043	-0.066	2.06	2.56	0.35	-0.54	0.04524	0.01403	0.73021	0.59517	0.163961	0.084478	0.934567	0.840581	2.81	0.03731	0.099275	6.1	1415965_at	6.08325	6.76204	6.12143	6.09816	5.86236	5.98865	6.11821	6.25062	6.04847	5.65187	6.24421	6.19571	6.13171	5.74606	5.70353	5.86152	6.09564	6.27041	5.92008	5.89347	5.92794	5.82823	6.09243	5.94727	6.37001	6.60467	6.36984
1415966_a_at	Ndufv1	0.018	-0.139	0.035	0.058	0.35	-2.63	0.69	1.15	0.72731	0.01197	0.49115	0.25651	0.861996	0.077293	0.844303	0.606003	2.2	0.08453	0.174073	12.48	1415966_a_at	12.492	12.5985	12.4859	12.436	12.436	12.4277	12.5597	12.6032	12.5701	12.5572	12.5252	12.5915	12.3719	12.4352	12.2871	12.4741	12.5285	12.6121	12.5129	12.4034	12.4976	12.3413	12.49	12.3809	12.4921	12.587	12.5554
1415967_at	Ndufv1	0.027	-0.123	0.012	0.043	0.62	-2.71	0.28	0.99	0.53643	0.00975	0.78229	0.3262	0.735868	0.068898	0.947814	0.670403	2.19	0.08585	0.175975	12.31	1415967_at	12.3061	12.3733	12.2363	12.3248	12.3005	12.2437	12.3257	12.3549	12.383	12.3874	12.3197	12.3011	12.2639	12.3037	12.233	12.3223	12.273	12.3886	12.3549	12.28	12.4067	12.2925	12.2813	12.3471	12.3448	12.2857	12.343
1415968_a_at	Kap	0.351	0.591	0.114	-0.035	2.32	3.72	0.75	-0.23	0.02515	0.00058	0.45535	0.81607	0.111705	0.013697	0.824265	0.939118	4.96	0.00224	0.014065	5.26	1415968_a_at	4.94708	5.33971	5.01868	5.10151	4.86849	4.91703	4.72016	4.80155	4.91905	5.04459	5.3744	5.45311	5.37341	5.47053	5.56029	5.36212	5.09987	4.71117	4.96022	4.86353	5.33353	5.58719	5.18348	5.32722	5.22288	5.57996	5.33871
1415969_s_at	Kap	0.088	-0.035	0.026	-0.201	1.58	-0.6	0.48	-3.62	0.12135	0.55119	0.63694	0.00077	0.306506	0.729595	0.904711	0.031492	4.05	0.00717	0.031411	3.85	1415969_s_at	3.80256	3.74273	3.73125	3.74402	3.76159	3.79024	3.85396	3.78218	3.79063	3.94948	3.83119	3.86791	4.16886	3.96137	3.87832	3.95978	3.74343	3.7749	3.95903	3.81581	3.91578	4.16743	3.8433	4.00517	3.93032	3.79801	3.89184
1415970_at	Cox6c	-0.012	-0.038	0.06	0.001	-0.34	-1.04	1.73	0.03	0.73285	0.30203	0.09136	0.97458	0.865353	0.515134	0.459015	0.992306	1.05	0.39366	0.508992	13.65	1415970_at	13.6863	13.7283	13.6162	13.6308	13.6774	13.6083	13.684	13.6652	13.6584	13.7051	13.6574	13.6802	13.5622	13.6023	13.5058	13.5995	13.6162	13.6972	13.7177	13.6746	13.6804	13.6112	13.6112	13.6468	13.6468	13.6774	13.6524
1415971_at	Marcks	-0.145	0.063	-0.099	-0.047	-1.35	0.56	-0.92	-0.44	0.18283	0.57792	0.36144	0.66101	0.396349	0.749625	0.769389	0.873562	0.8	0.53286	0.629854	11.29	1415971_at	11.2415	11.2072	11.5931	11.1949	11.2016	11.3751	11.2983	11.2669	11.2916	11.2297	11.2933	11.0324	11.4968	11.2557	11.6122	11.4298	11.4082	11.1336	11.1879	11.4143	11.2928	11.5017	11.2802	11.3604	11.2679	11.1174	10.9102
1415972_at	Marcks	-0.055	0.387	0.096	0.145	-0.44	2.97	0.77	1.17	0.66245	0.00492	0.44471	0.24908	0.821996	0.046875	0.81823	0.599221	2.74	0.04095	0.105674	9.83	1415972_at	9.82638	9.93032	9.99974	9.6944	9.72725	9.69493	9.68753	9.57557	9.66776	9.60843	9.71716	9.92376	9.89059	9.8302	10.0775	9.55611	10.1914	9.46686	9.72437	9.97752	9.51245	9.94889	9.45832	9.55995	9.74642	9.7957	9.73347
1415973_at	Marcks	-0.113	0.005	-0.089	-0.081	-1.06	0.05	-0.83	-0.76	0.29433	0.96423	0.40994	0.45234	0.526841	0.981968	0.799371	0.75856	0.6	0.66516	0.738546	11.22	1415973_at	11.1811	11.2726	11.4639	11.1264	11.0359	11.2783	11.2203	11.1509	11.1761	11.1955	11.1977	11.0811	11.4587	11.2693	11.5438	11.4605	11.2421	10.9954	11.0553	11.5042	11.0903	11.4937	11.2603	11.412	11.3239	10.971	10.9356
1415974_at	Map2k2	-0.174	-0.083	-0.116	0.009	-2.73	-1.24	-1.82	0.14	0.00907	0.22138	0.07533	0.88748	0.056186	0.429193	0.424301	0.96587	3.09	0.02548	0.075891	9.77	1415974_at	9.93703	9.82848	9.71038	9.79147	9.93134	9.82657	9.85297	9.93999	9.90637	9.80936	9.81237	9.76268	9.78596	9.837	9.60966	9.72379	9.93083	9.91616	9.93817	9.77488	9.81537	9.55877	9.87436	9.77281	9.74849	9.50186	9.72115
1415975_at	Carhsp1	0.389	0.227	-0.182	-0.329	1.69	0.94	-0.79	-1.43	0.09917	0.35343	0.43361	0.16133	0.270239	0.565042	0.812104	0.495935	1.59	0.19324	0.310521	9.21	1415975_at	9.06932	9.21682	9.52399	8.95054	8.52039	9.34466	8.98546	8.81265	8.96339	9.14643	8.91118	9.04375	9.91498	9.284	9.55995	9.22093	9.11587	8.98192	8.62791	9.78615	8.93638	9.33063	9.4521	9.96923	9.79334	9.67964	9.26158
1415976_a_at	Carhsp1	0.346	0.322	0.026	0.12	2.27	2.02	0.17	0.79	0.02815	0.05019	0.86428	0.43636	0.120661	0.178247	0.969686	0.747869	2.47	0.05905	0.135874	6.85	1415976_a_at	6.81926	6.4738	6.79547	6.94124	6.45128	6.82091	6.74289	6.55862	6.43904	6.73868	6.72162	6.55947	6.89866	6.94096	6.96889	6.83052	6.37139	6.96937	6.58139	7.09575	6.5765	6.40786	7.00743	7.23516	7.37511	6.82769	6.76609
1415977_at	Isyna1	-0.031	-0.245	-0.066	0.213	-0.13	-0.97	-0.27	0.88	0.89756	0.33743	0.786	0.38139	0.95388	0.549967	0.948443	0.710919	0.45	0.7691	0.821396	7.19	1415977_at	7.40749	6.77721	6.22494	7.42309	8.18909	7.30126	7.074	7.0608	7.1546	7.14631	7.72428	7.24713	7.06723	7.49065	6.89083	7.41612	6.54384	6.9958	7.5321	7.31674	7.48942	6.47274	7.34155	7.4958	7.74817	6.42094	7.20911
1415978_at	Tubb3	-0.179	0.08	-0.079	-0.266	-2.13	0.9	-0.94	-3.17	0.03858	0.37144	0.35	0.00284	0.147827	0.581501	0.760248	0.064197	4.07	0.00694	0.030688	10.49	1415978_at	10.5724	10.5107	10.5631	10.6471	10.6515	10.3176	10.4167	10.4032	10.3288	10.4029	10.4012	10.3354	10.5941	10.5684	10.366	10.5766	10.6321	10.4352	10.8271	10.5387	10.8089	10.8334	10.8229	10.5367	10.4021	10.3251	10.5691
1415979_x_at	Rpl7	0.073	-0.011	0.043	0.063	1.84	-0.27	1.1	1.6	0.07303	0.7914	0.27885	0.11697	0.223046	0.886692	0.705289	0.428485	1.8	0.14593	0.255794	12.61	1415979_x_at	12.5647	12.6531	12.5768	12.5003	12.5361	12.596	12.6728	12.6402	12.6491	12.6602	12.6386	12.6224	12.6173	12.5321	12.6637	12.6031	12.6031	12.6125	12.5075	12.6321	12.4624	12.5321	12.5096	12.5692	12.7197	12.6204	12.5621
1415980_at	Atp5g2	0.05	-0.088	0.035	0.099	0.85	-1.42	0.6	1.69	0.40158	0.16202	0.55265	0.09909	0.62858	0.356531	0.874364	0.396854	1.49	0.22337	0.343186	11.51	1415980_at	11.5127	11.5814	11.4516	11.5273	11.5451	11.3833	11.4952	11.4965	11.4853	11.5195	11.4863	11.4387	11.5778	11.4801	11.4872	11.4658	11.4378	11.5604	11.4825	11.5152	11.5134	11.4795	11.4617	11.4588	11.6851	11.4383	11.5551
1415981_at	Herpud2	0.062	0.117	0.009	0.023	0.75	1.34	0.11	0.27	0.45752	0.18639	0.91097	0.78629	0.674971	0.38631	0.980906	0.927994	0.61	0.65544	0.730697	10.61	1415981_at	10.4856	10.7041	10.7956	10.4565	10.486	10.5699	10.4582	10.5365	10.5377	10.6213	10.4405	10.744	10.6358	10.6085	10.7306	10.6215	10.7665	10.5272	10.4753	10.4941	10.4613	10.772	10.4833	10.5158	10.5254	10.7885	10.7893
1415982_at	Herpud2	0.016	-0.135	0.024	-0.037	0.15	-1.27	0.24	-0.36	0.878	0.20986	0.81432	0.71737	0.944301	0.415795	0.955753	0.899441	0.46	0.76579	0.81861	9.45	1415982_at	9.47144	9.34382	9.56715	9.53066	9.4116	9.41144	9.2571	9.39718	9.4545	9.68464	9.29102	9.26738	9.70064	9.45689	9.41237	9.40577	9.54775	9.41497	9.4814	9.5124	9.49761	9.63004	9.39745	9.5406	9.43436	9.34204	9.63827
1415983_at	Lcp1	-0.299	0.784	0.254	-0.275	-1.39	3.48	1.18	-1.28	0.17202	0.00117	0.24404	0.20788	0.381365	0.020483	0.672491	0.55539	4.27	0.00541	0.025721	6.14	1415983_at	5.97268	7.17232	7.30418	6.13965	6.04481	5.92307	5.81536	5.74625	5.64413	6.05225	5.54634	6.05009	6.79895	5.83679	6.20345	5.81459	5.78947	5.68339	6.20478	6.09268	5.82746	6.41003	5.92094	6.21611	6.40315	6.55167	5.87765
1415984_at	Acadm	-0.036	-0.13	-0.037	0.021	-0.55	-1.86	-0.55	0.32	0.58685	0.06956	0.58183	0.75329	0.772285	0.216029	0.886567	0.914007	1.04	0.39618	0.511164	10.55	1415984_at	10.3898	10.8034	10.6565	10.6105	10.5688	10.5632	10.597	10.5885	10.6654	10.6211	10.6259	10.6357	10.6843	10.5279	10.6425	10.5816	10.4463	10.5654	10.3446	10.5923	10.4563	10.5273	10.5181	10.5743	10.6461	10.6965	10.4449
1415985_at	Sf3b3	-0.199	0.046	0.055	-0.042	-1.99	0.44	0.55	-0.42	0.05298	0.66009	0.58547	0.67664	0.181168	0.806008	0.88786	0.880359	1.16	0.34227	0.462239	10.1	1415985_at	10.2249	10.3749	10.5143	10.0601	9.97423	10.181	9.96435	10.075	10.1684	10.1649	10.0612	9.77404	10.3014	9.99217	9.86884	10.0134	10.2021	9.9157	10.191	10.37	9.95187	10.3364	10.14	10.0582	9.98611	10.1376	10.0847
1415986_at	Clcn4-2	0.086	0.05	0.049	-0.036	1.34	0.74	0.76	-0.56	0.18793	0.46274	0.45182	0.57852	0.402722	0.659988	0.82206	0.831575	0.81	0.52733	0.62503	11.88	1415986_at	11.7417	11.9212	12.1049	11.7832	11.8514	11.7465	11.7586	11.8334	11.8586	11.9075	11.9106	11.8924	11.9431	11.857	11.758	11.7429	11.9212	11.8372	11.8916	11.7935	11.879	12.0189	11.8888	11.8085	11.7676	12.2039	11.9634
1415987_at	Hdlbp	0.156	0.125	0.073	0.072	2.22	1.71	1.04	1.03	0.03146	0.09485	0.30516	0.30742	0.129415	0.258684	0.72778	0.654392	2.5	0.05635	0.131471	8.77	1415987_at	8.53317	8.76816	8.71323	8.71616	8.67609	8.53897	8.71323	8.74082	8.85284	8.71474	8.8633	8.73476	8.85436	8.6949	8.56569	8.59771	8.78077	8.76785	8.65499	8.66747	8.78201	8.73661	8.89801	8.71116	8.83253	9.0004	8.89357
1415988_at	Hdlbp	-0.428	-0.87	-0.232	-0.237	-1.16	-2.25	-0.63	-0.64	0.25295	0.02994	0.53259	0.52374	0.481073	0.131196	0.864951	0.800569	1.8	0.14671	0.256711	9.12	1415988_at	9.38888	8.709	8.54823	9.84497	9.64158	9.58087	9.5275	9.54349	9.31502	9.22936	10.0051	8.40879	8.84701	9.37909	9.47517	9.24355	9.07949	9.42364	9.74169	9.52009	9.60355	8.74176	9.47035	9.69364	9.24925	7.89585	9.01252
1415989_at	Vcam1	-0.429	-0.245	-0.043	0.12	-2.87	-1.57	-0.29	0.81	0.00629	0.12482	0.77691	0.4247	0.043715	0.3061	0.946587	0.740187	2.86	0.03465	0.094255	7.41	1415989_at	7.28411	7.65314	7.31833	7.26843	7.8767	7.06186	7.4989	7.35495	7.35267	7.53007	7.23834	7.30289	7.74293	7.38088	7.26297	7.41813	7.50041	7.55995	7.60574	7.62894	7.52021	7.70232	7.67893	7.76209	7.43403	6.78737	6.88287
1415990_at	Vdac2	-0.139	-0.209	-0.013	-0.125	-2.06	-2.94	-0.2	-1.84	0.04572	0.00524	0.84593	0.07237	0.165034	0.048473	0.964851	0.339375	4.08	0.00687	0.03048	12.81	1415990_at	12.846	12.972	12.7802	12.9012	12.9188	12.8296	12.8445	12.8181	12.8419	12.8901	12.8354	12.8683	12.8818	12.8928	12.7862	12.8818	12.7669	12.8419	13.0008	12.8869	13.004	12.8734	12.8419	12.9122	12.7645	12.7632	12.7887
1415991_a_at	Klhdc3	0.049	0.106	-0.016	-0.001	0.84	1.73	-0.27	-0.01	0.4055	0.09176	0.78877	0.98835	0.632205	0.253575	0.948935	0.995981	0.94	0.45087	0.560136	12.52	1415991_a_at	12.4242	12.4814	12.6687	12.6446	12.5091	12.5292	12.4546	12.4823	12.577	12.4219	12.5594	12.5928	12.4793	12.5646	12.4688	12.3959	12.5505	12.492	12.4199	12.445	12.492	12.5695	12.5253	12.3608	12.4296	12.8088	12.5346
1415992_at	Pigo	0.105	-0.077	0.007	0.017	1.39	-0.96	0.1	0.22	0.17256	0.34166	0.92232	0.82884	0.382038	0.554147	0.983459	0.944131	0.73	0.57873	0.668243	7.87	1415992_at	7.95846	7.76037	7.69384	7.77158	7.87429	7.66458	7.89279	7.87009	7.96157	7.98649	7.82197	8.02496	7.82222	7.96454	7.51992	7.92741	7.78272	7.85409	7.96628	7.91616	8.07088	7.62536	8.09242	7.86011	7.98422	7.80879	7.84085
1415993_at	Sqle	0.06	-0.37	-0.126	0.089	0.71	-4.2	-1.5	1.05	0.48242	0.00013	0.14191	0.29833	0.695272	0.006117	0.548103	0.64612	5.37	0.00136	0.010003	11.13	1415993_at	11.288	11.2237	11.2601	10.9066	10.6553	11.0169	10.9199	11.0212	10.892	11.2581	11.1643	11.1297	11.375	11.2773	11.1338	11.2854	11.1929	11.1524	11.0838	11.2971	11.3152	11.3614	11.3435	11.3327	11.2443	11.2255	11.0598
1415994_at	Cyp2e1	-0.18	0.051	-0.14	-0.281	-1.67	0.45	-1.3	-2.6	0.10277	0.65402	0.20055	0.01268	0.276493	0.802132	0.626534	0.142177	2.86	0.03463	0.094249	4.75	1415994_at	4.61996	4.53432	4.97436	4.69651	4.79276	4.70128	4.77818	4.73557	4.79815	4.82623	4.39173	4.98775	4.86627	5.17731	5.28839	4.89302	4.74846	4.7766	4.53053	4.73393	4.75836	5.48189	4.62047	5.0073	4.61633	4.49971	4.47926
1415995_at	Casp6	0.035	-0.142	0.083	0.329	0.33	-1.26	0.77	3.08	0.74503	0.21281	0.44343	0.00365	0.872825	0.419631	0.817495	0.072904	2.94	0.03105	0.087404	6.5	1415995_at	6.41404	6.81295	6.68368	6.40208	6.51801	6.28892	6.47996	6.57594	6.69405	6.51569	6.49395	6.42835	6.53552	6.42271	6.44297	6.19982	6.80246	6.47414	6.29344	6.34193	6.21636	6.52258	6.28295	6.30003	6.4801	6.79281	6.57569
1415996_at	Txnip	0.689	0.358	-0.215	-0.007	4.05	2.01	-1.27	-0.04	0.00021	0.05128	0.21212	0.96552	0.004303	0.180256	0.639456	0.990375	5.52	0.00114	0.008805	8.77	1415996_at	8.33632	8.50361	8.60169	8.49876	9.04628	8.54336	8.63188	8.4501	8.38347	8.34281	8.70744	8.69994	9.41659	8.85117	9.22445	8.61824	8.56299	8.40603	8.56709	8.77783	8.41909	8.76197	8.88608	8.75561	9.2638	9.14882	9.2366
1415997_at	Txnip	0.741	0.002	0.036	0.281	3.9	0.01	0.19	1.48	0.00034	0.99337	0.84958	0.14603	0.005931	0.996329	0.965967	0.475639	4.35	0.00484	0.023885	6.09	1415997_at	5.69664	5.21107	5.35612	5.71254	5.83567	5.64505	5.98357	5.93287	5.8075	6.38364	6.01286	5.95005	6.43471	6.22767	6.61092	6.07132	5.81315	5.81848	5.56103	5.80146	6.20199	6.04183	6.42315	6.31152	6.44804	5.66802	6.31507
1415998_at	Vdac1	0.033	-0.16	0.053	0.305	0.25	-1.14	0.39	2.28	0.8064	0.25882	0.69616	0.0276	0.906862	0.471199	0.923882	0.211304	1.68	0.1718	0.286589	12.83	1415998_at	13.0423	12.7567	12.4094	12.9099	12.8905	12.6762	13.1093	12.9429	12.8437	12.7865	12.7846	13.2001	12.406	12.9566	12.6275	13.0842	12.5479	13.0982	12.9932	12.2393	12.9196	12.3293	12.9577	12.7567	13.025	12.5042	12.7116
1415999_at	Hey1	-0.11	-0.345	-0.119	-0.07	-1.55	-4.63	-1.68	-0.99	0.12844	3e-05	0.10073	0.3295	0.318212	0.00281	0.477279	0.673175	6.9	0.00022	0.002878	10.49	1415999_at	10.5689	10.6312	10.5511	10.2717	10.6789	10.257	10.5385	10.5004	10.5536	10.5067	10.5013	10.6319	10.5442	10.5502	10.4757	10.6149	10.7029	10.6172	10.6848	10.5985	10.6198	10.8614	10.5919	10.5801	10.5379	10.4158	10.3343
1416000_a_at	Prdx1	0.007	-0.047	-0.038	0.01	0.1	-0.65	-0.54	0.14	0.92034	0.52178	0.59164	0.8865	0.964591	0.707212	0.889715	0.965572	0.19	0.94492	0.957788	12.39	1416000_a_at	12.2749	12.5886	12.4936	12.3745	12.2588	12.4145	12.4707	12.4661	12.4331	12.3826	12.4162	12.2844	12.5925	12.3347	12.4944	12.3822	12.25	12.3386	12.2117	12.4444	12.3394	12.3643	12.3386	12.5378	12.4833	12.4567	12.3117
1416001_a_at	Cotl1	0.126	0.034	-0.14	-0.065	1.35	0.35	-1.5	-0.7	0.18275	0.73037	0.13977	0.48938	0.396284	0.851004	0.545189	0.780626	1.18	0.33482	0.455361	8.73	1416001_a_at	8.73895	8.44296	8.37396	8.78959	8.82301	8.70243	8.74466	8.56121	8.65783	8.83854	8.86072	8.6694	8.53127	8.8779	9.05325	8.83276	8.57829	8.67874	8.75113	8.94879	8.83629	8.56531	8.88162	8.83424	9.03066	8.49652	8.47343
1416002_x_at	Cotl1	-0.085	-0.194	-0.054	0.203	-0.36	-0.77	-0.22	0.85	0.72322	0.44348	0.82325	0.3999	0.859311	0.643617	0.957694	0.724871	0.37	0.82535	0.864086	8.34	1416002_x_at	8.63363	7.95873	7.33964	8.58681	8.62795	8.60647	8.39989	8.29059	8.22144	8.27169	8.56332	8.59128	8.03566	8.56099	8.58355	8.71548	7.87234	8.18827	8.42736	8.65374	8.50686	7.62509	8.64616	8.62923	8.74166	7.56902	7.80624
1416003_at	Cldn11	0.211	0.651	-0.012	-0.164	0.79	2.33	-0.05	-0.62	0.43279	0.02445	0.96342	0.5406	0.655251	0.115769	0.992348	0.810808	1.61	0.18856	0.305631	10.04	1416003_at	9.87761	10.4757	10.6149	10.082	9.25366	10.3684	10.0106	9.7888	9.92539	9.61596	9.95051	9.72985	10.5084	9.93875	10.8335	9.96851	9.82477	9.73563	9.06776	10.2034	9.22756	9.72555	9.98321	10.3081	10.2471	10.7547	10.0953
1416004_at	Ywhah	-0.033	-0.052	-0.009	-0.039	-0.87	-1.32	-0.23	-1.04	0.38878	0.19253	0.82093	0.30545	0.617402	0.394218	0.957161	0.652688	0.91	0.46693	0.574151	13.71	1416004_at	13.6796	13.7465	13.8028	13.8028	13.7565	13.7714	13.6459	13.6765	13.6676	13.7754	13.7188	13.7117	13.7073	13.7307	13.6933	13.6765	13.7565	13.6735	13.7504	13.7214	13.7377	13.8286	13.7605	13.7277	13.6707	13.7538	13.7411
1416005_at	Psmc1	-0.032	0.021	-0.028	0.014	-0.7	0.45	-0.62	0.31	0.48854	0.65504	0.53571	0.75482	0.699756	0.802896	0.866864	0.914872	0.29	0.87972	0.906744	11.32	1416005_at	11.2729	11.4508	11.2874	11.3693	11.336	11.3516	11.4007	11.3715	11.3549	11.3711	11.3431	11.3752	11.2696	11.3477	11.2501	11.348	11.2325	11.3973	11.343	11.3188	11.3289	11.2529	11.2246	11.2592	11.2944	11.2884	11.2986
1416006_at	Mdk	-0.193	-0.205	-0.229	-0.047	-1.81	-1.83	-2.14	-0.44	0.07777	0.07448	0.03809	0.66329	0.232325	0.225208	0.30856	0.874467	2.85	0.03539	0.095739	6.93	1416006_at	7.1197	7.17181	6.91954	6.95638	7.07938	6.79136	7.12891	7.1166	7.09694	6.89825	6.88758	6.78084	7.17818	7.0403	7.18002	6.92023	6.94427	7.15327	6.87242	7.1088	6.98285	7.15826	6.74061	7.0726	6.99859	6.91503	6.64101
1416007_at	Satb1	-0.277	-0.108	0.04	0.063	-2.75	-1.02	0.4	0.63	0.00865	0.31357	0.6921	0.53253	0.054274	0.526557	0.922531	0.805705	2.29	0.07499	0.160266	11.28	1416007_at	11.4497	11.413	11.5997	11.3053	11.245	11.5128	11.6026	11.4037	11.3368	11.6166	11.2388	11.208	11.353	11.1851	11.076	11.34	11.5836	11.3956	11.4244	11.2607	11.2593	10.9552	11.0187	10.755	11.0036	11.4244	11.425
1416008_at	Satb1	-0.179	0.158	-0.041	0.001	-2.49	2.1	-0.57	0.01	0.01661	0.04188	0.57473	0.99064	0.0846	0.159547	0.883623	0.996724	2.73	0.04113	0.10599	11.41	1416008_at	11.5005	11.4604	11.4178	11.5018	11.4446	11.5722	11.6903	11.4066	11.4519	11.3599	11.2647	11.3544	11.4405	11.5241	11.3813	11.3074	11.519	11.4833	11.5253	11.4425	11.5325	11.2332	11.1955	11.1735	11.2719	11.4531	11.4248
1416009_at	Tspan3	0.094	-0.082	0.003	0.024	2.03	-1.68	0.07	0.52	0.04907	0.10072	0.94379	0.60287	0.172533	0.268416	0.987626	0.843863	1.8	0.14663	0.256638	12.34	1416009_at	12.2329	12.2252	12.2554	12.2872	12.3577	12.3317	12.3912	12.3809	12.3733	12.4659	12.4106	12.391	12.3136	12.2958	12.3833	12.2643	12.4174	12.3981	12.3317	12.3128	12.2865	12.3799	12.2504	12.2872	12.3429	12.4035	12.3493
1416010_a_at	Ehd1	-0.25	0.26	-0.217	-0.238	-2.68	2.65	-2.32	-2.54	0.01052	0.0112	0.02506	0.01468	0.062246	0.07443	0.253255	0.153731	6.51	0.00035	0.003917	8.12	1416010_a_at	8.31912	8.06943	8.49617	8.24621	8.1964	8.18218	7.96411	8.0664	7.93749	7.81117	8.00906	8.20832	8.35828	8.37798	8.34539	8.38016	7.72178	7.94938	8.06385	8.3003	8.36782	8.30278	8.22276	8.40267	8.08126	7.9823	7.80348
1416011_x_at	Ehd1	0.018	0.072	-0.135	-0.003	0.24	0.93	-1.83	-0.04	0.81404	0.35957	0.07487	0.9685	0.910894	0.57077	0.423267	0.990771	1.06	0.38688	0.50265	7.91	1416011_x_at	7.89592	7.77222	7.88916	7.79168	7.85654	7.76623	7.96397	8.0025	7.87604	7.70734	7.85269	7.90926	8.14446	8.05389	8.07461	8.01468	7.70901	7.84375	7.62046	7.92299	8.0383	7.93678	8.16372	8.09659	7.81297	7.84682	7.68025
1416012_at	Ehd1	0.04	-0.232	-0.198	0.015	0.36	-2.01	-1.8	0.13	0.72	0.05054	0.07857	0.89367	0.857291	0.178889	0.430866	0.967773	1.86	0.13487	0.242045	5.91	1416012_at	6.01512	5.75163	5.6901	5.84544	5.91306	5.76851	6.06602	6.09258	6.06872	6.02275	5.91261	5.9899	5.86152	6.03188	5.8707	6.0313	6.04517	6.05759	6.06602	5.85265	6.19398	5.62792	6.03205	6.03742	5.99817	5.54491	5.9251
1416013_at	Pld3	-0.06	-0.225	0.07	0.103	-0.33	-1.2	0.39	0.57	0.74042	0.23508	0.69514	0.5686	0.870314	0.444444	0.923339	0.825666	0.51	0.72727	0.787864	11.66	1416013_at	11.904	11.5034	10.9794	11.7667	11.8987	11.6706	11.7324	11.7781	11.8352	11.7745	11.7407	11.7722	11.2538	11.7289	11.3493	11.7708	11.2678	11.8552	12.0067	11.718	11.8261	11.0823	12.0364	11.7938	11.9281	11.0024	11.4495
1416014_at	Abce1	-0.299	0.067	0.039	-0.052	-3.83	0.82	0.5	-0.67	0.00042	0.41862	0.6192	0.50734	0.006873	0.623743	0.898809	0.792046	4	0.00763	0.03281	9.88	1416014_at	9.94169	10.3626	10.0168	9.80065	9.87906	9.80044	9.87343	9.86773	9.77572	9.95506	9.76254	9.85957	9.87012	9.85797	10.0066	9.99536	9.92959	9.88534	10.0057	9.90344	9.93081	10.0037	9.88422	9.81348	9.55031	9.77471	9.80873
1416015_s_at	Abce1	-0.258	-0.088	0.064	-0.027	-4.79	-1.56	1.19	-0.5	2e-05	0.12615	0.24157	0.62152	0.000886	0.307971	0.670913	0.853439	6.77	0.00026	0.003208	10.43	1416015_s_at	10.4382	10.7227	10.407	10.3922	10.484	10.3984	10.4118	10.4389	10.3481	10.4553	10.4686	10.5337	10.4519	10.5164	10.4917	10.4986	10.4814	10.4135	10.5574	10.5156	10.4121	10.4968	10.3966	10.4109	10.2045	10.3279	10.318
1416016_at	NA	1.009	0.883	0.389	0.126	3.71	3.09	1.43	0.46	0.00059	0.00348	0.16001	0.64638	0.008671	0.038659	0.575868	0.865529	6.4	0.0004	0.004277	6.43	1416016_at	5.81079	5.68073	7.49416	6.6926	6.79731	6.2192	7.1225	5.93016	5.74578	6.04517	6.3171	5.82151	6.88759	5.73709	6.16343	5.64737	5.77206	5.88826	5.99977	6.17773	5.63326	6.08215	6.0005	5.66882	8.55486	7.31062	6.55943
1416017_at	Copg	-0.066	-0.091	-0.008	-0.05	-1.03	-1.34	-0.12	-0.77	0.31085	0.1858	0.90471	0.44458	0.543842	0.385643	0.979011	0.752874	0.87	0.49121	0.594753	11.03	1416017_at	10.9699	11.1637	11.1725	11.1306	11.0501	10.8764	10.9554	11.1172	11.1633	11.091	10.9643	11.0149	11.1135	11.0705	10.9204	10.9566	11.1318	11.0834	11.1258	10.9708	11.1266	11.1104	11.1645	10.9443	10.8909	11.1553	11.068
1416018_at	Dr1	0.125	0.431	0.207	0.15	1.07	3.55	1.79	1.29	0.28843	0.00096	0.08124	0.20243	0.521075	0.018457	0.436359	0.549803	4.65	0.00333	0.018491	9.24	1416018_at	9.20745	9.32272	9.08206	9.06524	9.15773	9.20737	9.17603	9.31802	9.15239	9.21251	9.06284	9.38439	8.97168	9.03085	9.23643	9.13198	9.28366	9.12199	9.24939	8.92503	9.03551	9.09193	8.83749	8.98285	9.04095	9.34774	9.47958
1416019_at	Dr1	0.056	-0.283	0.198	0.283	0.4	-1.93	1.42	2.02	0.69372	0.06039	0.16418	0.04982	0.842618	0.198639	0.581639	0.28483	2.49	0.05738	0.133106	7.03	1416019_at	7.2092	7.03478	6.7639	6.86113	6.95307	6.79241	7.26341	7.52504	7.19691	7.27552	7.32332	7.02166	6.6364	6.92222	6.83127	6.9688	7.06052	7.24617	6.9283	6.58904	6.96736	6.8359	6.61428	7.0303	7.02906	6.66749	6.97558
1416020_a_at	Atp5g1	-0.065	-0.24	-0.026	-0.003	-0.76	-2.67	-0.31	-0.03	0.45329	0.01067	0.76012	0.97302	0.671675	0.072476	0.942262	0.992158	1.95	0.11951	0.222173	12.36	1416020_a_at	12.5273	12.4209	12.2339	12.3582	12.4683	12.2913	12.4468	12.5175	12.4572	12.415	12.2975	12.4797	12.3093	12.4209	12.0747	12.3639	12.4014	12.5745	12.569	12.3378	12.495	12.3378	12.3688	12.4198	12.3111	12.2261	12.4426
1416021_a_at	NA	0.038	-0.093	0.078	-0.003	0.71	-1.65	1.45	-0.05	0.48402	0.10607	0.15546	0.95703	0.6961	0.276843	0.569444	0.988172	1.33	0.27449	0.395674	12.93	1416021_a_at	13.014	13.0526	12.8092	12.7072	12.7907	12.7135	12.8769	12.8106	12.7309	12.7914	12.958	13.0185	13.0076	12.9616	12.9444	12.9675	12.9632	13.0406	12.9351	12.9865	13.0185	13.0155	13.0095	12.9722	12.9909	12.9378	12.9118
1416022_at	Fabp5	-0.091	-0.246	-0.033	0.063	-1.33	-3.45	-0.49	0.93	0.18959	0.00129	0.63012	0.35832	0.404623	0.021604	0.902264	0.695012	3.69	0.0115	0.043638	11.5	1416022_at	11.6623	11.4574	11.2083	11.4228	11.4252	11.325	11.4948	11.5118	11.3538	11.6281	11.5561	11.5093	11.6697	11.5807	11.4737	11.6097	11.542	11.7339	11.656	11.6756	11.6426	11.4911	11.5847	11.6545	11.4942	11.1138	11.413
1416023_at	Fabp3	0.024	-0.02	0.006	0.049	0.31	-0.25	0.07	0.62	0.76073	0.80712	0.9427	0.53818	0.882057	0.895683	0.987394	0.809609	0.14	0.96807	0.975496	11.72	1416023_at	11.8339	11.742	11.4081	11.6365	11.8477	11.6692	11.8043	11.7529	11.6877	11.8912	11.6371	11.6183	11.6238	11.6985	11.521	11.7913	11.6542	11.7706	11.9519	11.6843	11.829	11.7509	11.7004	11.6388	11.7111	11.4626	11.7756
1416024_x_at	Cct3	-0.156	-0.094	-0.021	-0.038	-3.58	-2.04	-0.47	-0.86	0.00088	0.04737	0.63922	0.39426	0.011415	0.171849	0.906151	0.720829	4.48	0.00412	0.021421	11.99	1416024_x_at	12.0023	12.2567	11.9905	12.0125	12.0008	12.0562	12.0297	12.0392	12.0185	11.9879	12.0358	12.0177	12.0289	12.0078	12.0951	12.0521	11.981	12.0217	11.9772	12.062	12.0193	12.0185	11.9525	12.0555	11.9372	12.0061	11.8531
1416025_at	Fgg	0.049	-0.038	0.008	0.058	0.53	-0.38	0.09	0.62	0.60169	0.70304	0.93079	0.53886	0.782713	0.833671	0.984949	0.809918	0.2	0.93489	0.95003	4.19	1416025_at	3.8267	4.44634	4.14012	4.04183	4.07865	3.81688	4.48589	4.3686	4.32299	4.2357	4.3461	4.07485	4.0206	4.12961	4.03818	4.12294	4.32246	4.25654	4.45029	4.1881	4.29408	4.30473	3.87959	4.13989	4.21725	4.05989	3.85889
1416026_a_at	Rpl12	-0.162	-0.029	-0.032	-0.05	-2.66	-0.45	-0.53	-0.82	0.01091	0.65253	0.6022	0.41892	0.063799	0.800878	0.893297	0.73588	2.06	0.10317	0.200571	12.55	1416026_a_at	12.724	12.6319	12.5002	12.4993	12.6053	12.5683	12.5902	12.6148	12.5764	12.5093	12.5796	12.4083	12.6065	12.5193	12.5508	12.6271	12.5255	12.5836	12.6727	12.637	12.5827	12.5459	12.5913	12.6407	12.5847	12.2022	12.383
1416027_at	Pdcd6	0.02	0.03	0.106	-0.009	0.39	0.55	2.04	-0.17	0.69535	0.58335	0.04802	0.8635	0.843423	0.753462	0.342315	0.95775	1.16	0.34239	0.462335	11.52	1416027_at	11.4905	11.4905	11.608	11.4858	11.617	11.433	11.4774	11.5048	11.4202	11.4323	11.5156	11.6059	11.5294	11.4923	11.3416	11.4536	11.4347	11.4615	11.5997	11.4823	11.5884	11.5479	11.4109	11.5584	11.5591	11.7033	11.5985
1416028_a_at	Hn1	-0.327	-0.271	0.012	-0.009	-2.26	-1.78	0.08	-0.06	0.02906	0.08143	0.93353	0.95009	0.123174	0.237258	0.985407	0.986035	2.07	0.10095	0.197325	9.95	1416028_a_at	10.0641	9.98747	9.61289	10.164	10.241	10.0478	9.93035	10.1148	9.89484	10.1466	10.0845	10.0081	9.82355	9.95039	9.85199	9.98251	9.81712	10.0892	10.3341	10.1572	10.1361	9.82588	10.0943	10.2298	9.91058	9.35571	9.69051
1416029_at	Klf10	-1.245	0.258	-0.234	0.062	-8.75	1.73	-1.64	0.43	0	0.09078	0.10804	0.66643	0	0.252112	0.492617	0.875783	20.6	0	1e-06	9.69	1416029_at	10.3689	10.406	10.0593	10.1218	9.94681	10.1557	9.5933	9.74132	9.73916	10.0995	9.1733	9.65344	9.96158	9.9896	9.75511	9.6741	10.0158	9.69516	9.56514	9.57599	9.64189	10.0877	9.56723	9.67692	8.93277	9.39394	9.053
1416030_a_at	Mcm7	0.029	-0.251	-0.007	0.021	0.27	-2.24	-0.07	0.2	0.78808	0.03032	0.94672	0.84171	0.896868	0.132057	0.988165	0.948642	1.28	0.29115	0.412088	7.77	1416030_a_at	7.80016	8.11598	7.82786	7.76051	7.47948	7.76107	7.75546	7.88454	7.94142	7.86278	7.70482	7.77002	8.22503	7.71675	7.5603	7.80782	7.54809	7.64232	7.72342	8.03699	7.77291	7.57235	7.77237	7.96039	7.82484	7.84357	7.81448
1416031_s_at	Mcm7	0.147	0.086	0.041	0.008	1.78	0.99	0.5	0.1	0.08154	0.32763	0.61771	0.91994	0.23949	0.54022	0.898453	0.976672	1.11	0.36591	0.484087	7.94	1416031_s_at	7.83944	8.11536	7.98706	7.78379	7.77837	7.97031	7.8938	7.99555	7.95669	7.88735	7.99934	7.70486	8.15035	7.79901	7.85453	7.97433	7.90324	7.75168	7.81348	8.02474	7.83848	7.92644	7.80993	7.92988	8.03442	8.12067	7.96156
1416032_at	Tmem109	-0.023	0.176	-0.083	0.03	-0.11	0.84	-0.42	0.15	0.90904	0.40403	0.67969	0.87932	0.959187	0.610883	0.919611	0.962804	0.23	0.92007	0.938387	8.28	1416032_at	8.31789	8.90074	8.9075	8.06742	7.90118	8.19703	8.22098	8.09688	8.34857	8.5042	7.86954	8.12184	8.62229	8.22874	8.36519	8.16341	8.54357	8.10521	7.78601	8.09439	7.99936	8.92075	8.09846	8.18401	8.21335	8.86487	8.28412
1416033_at	Tmem109	-0.057	0.107	-0.053	0.357	-0.51	0.91	-0.47	3.19	0.61189	0.36698	0.63837	0.00264	0.790205	0.577274	0.905698	0.061378	2.88	0.03385	0.092773	4.57	1416033_at	4.89874	4.3892	4.29812	4.52616	4.40818	4.49844	4.83484	4.63794	4.46735	4.43641	4.58078	4.85478	4.43974	4.54368	4.4824	4.7146	4.37442	4.61794	4.40864	4.38799	4.48803	4.23168	4.59235	4.58652	4.54759	4.16681	4.34223
1416034_at	Cd24a	0.092	-0.545	0.206	-0.072	0.34	-1.92	0.76	-0.27	0.73541	0.06112	0.44893	0.79206	0.867033	0.200192	0.820744	0.930838	1.12	0.36091	0.479295	6.66	1416034_at	6.48819	6.64753	6.13681	6.48445	6.5686	6.57684	6.86148	6.33961	6.50263	6.90962	6.74473	6.69371	7.9429	6.24551	6.09263	7.33586	6.88163	6.4598	7.22328	7.41421	6.67556	6.31829	6.0514	6.95805	7.1553	6.27415	6.78551
1416035_at	Hif1a	0.047	0.124	0.084	-0.012	0.61	1.52	1.07	-0.16	0.54536	0.13684	0.28956	0.87517	0.742872	0.323037	0.715662	0.961891	0.96	0.43849	0.549081	9.33	1416035_at	9.28576	9.43136	9.32158	9.03223	9.23905	9.22286	9.2068	9.20801	9.06485	9.42314	9.24449	9.38486	9.36708	9.28753	9.40344	9.38518	9.4078	9.32708	9.34122	9.24718	9.40129	9.54476	9.24433	9.27425	9.23014	9.42283	9.30556
1416036_at	Fkbp1a	-0.045	-0.404	0.039	0.077	-0.29	-2.48	0.25	0.5	0.77254	0.01709	0.80508	0.62082	0.888593	0.094713	0.952813	0.852989	1.64	0.18221	0.298793	12.52	1416036_at	12.5762	12.227	12.1128	12.619	12.8006	12.5495	12.6267	12.7276	12.6459	12.6222	12.7648	12.5707	12.458	12.5551	12.5441	12.5306	12.2286	12.6537	12.6626	12.5541	12.7182	12.3198	12.5714	12.7483	12.7446	11.9086	12.4098
1416037_a_at	Cct2	-0.065	-0.097	-0.104	-0.08	-1.46	-2.07	-2.34	-1.81	0.15133	0.04466	0.02378	0.07743	0.352536	0.165888	0.247248	0.3508	3.8	0.00997	0.039599	11.78	1416037_a_at	11.7795	11.9833	11.8005	11.8374	11.8295	11.8244	11.7763	11.8101	11.8317	11.8941	11.8056	11.7883	11.8671	11.7973	11.8509	11.8766	11.7035	11.7732	11.8276	11.8935	11.8509	11.7894	11.7368	11.8701	11.7953	11.7946	11.7484
1416038_at	Snd1	0.119	0.086	-0.004	0.071	1.8	1.23	-0.05	1.07	0.07942	0.22368	0.95721	0.28916	0.235589	0.431813	0.990974	0.637944	1.48	0.22597	0.34614	8.82	1416038_at	8.76967	8.58114	8.60494	8.94741	8.76741	8.70713	8.81892	8.83639	9.05447	8.87521	8.75027	8.63145	8.85122	8.73677	8.67036	8.85036	8.71057	8.8416	8.77621	8.84761	8.83891	8.63953	8.94803	8.81643	8.96122	8.63629	8.85589
1416039_x_at	Cyr61	-0.053	-0.564	-0.456	0.498	-0.17	-1.76	-1.49	1.63	0.86248	0.08566	0.14293	0.11083	0.936509	0.244058	0.549144	0.418201	2	0.11154	0.211846	5.99	1416039_x_at	7.03337	6.02259	5.67673	5.43869	5.34191	6.00276	7.11913	6.56369	6.53122	6.87569	5.69082	5.57491	6.34634	6.32156	6.09498	5.69188	6.4307	6.29954	5.16776	4.68655	5.67382	6.97996	5.78286	5.94618	5.72795	6.10086	5.74808
1416040_at	Lipf	0.112	-0.027	-0.115	-0.066	1.77	-0.4	-1.81	-1.04	0.08456	0.68916	0.07773	0.3041	0.244728	0.824798	0.42885	0.651484	1.91	0.12668	0.231715	4.25	1416040_at	4.25632	4.49672	4.2092	4.0746	4.16814	4.27856	4.21643	4.37749	4.37091	4.32285	4.31068	4.21596	4.2018	4.32117	4.16642	4.28692	4.37401	4.35099	4.14603	4.06368	4.28448	4.31162	4.38815	4.08592	4.44387	4.48213	4.29811
1416041_at	Sgk1	0.608	0.859	-0.078	-0.067	3.79	5.1	-0.49	-0.42	0.00047	1e-05	0.62897	0.67717	0.007405	0.001253	0.901978	0.880395	10.21	1e-05	0.000257	12.02	1416041_at	11.7583	11.8814	12.0857	12.27	11.789	12.585	11.7633	11.8564	11.542	11.4754	11.9253	11.8137	11.8855	12.4357	11.6975	11.7293	11.7999	11.5673	11.6933	11.9653	11.5172	11.8754	11.8393	12.15	12.8076	12.813	12.7655
1416042_s_at	Nasp	-0.508	-0.269	-0.077	-0.073	-6.56	-3.31	-0.99	-0.94	0	0.00189	0.32561	0.35194	1.7e-05	0.027236	0.742904	0.689748	13.96	0	2.5e-05	8.54	1416042_s_at	8.78899	8.71872	8.56025	8.64238	8.82348	8.69244	8.57738	8.5651	8.59337	8.79139	8.49321	8.61778	8.70352	8.70485	8.64292	8.74576	8.44181	8.45391	8.66646	8.88453	8.69713	8.57238	8.62149	8.74594	8.37157	8.18092	8.17247
1416043_at	Nasp	-0.18	-0.12	-0.107	0.121	-1.73	-1.11	-1.03	1.16	0.09031	0.27481	0.30797	0.25067	0.25483	0.487321	0.730266	0.600372	1.66	0.17651	0.29226	4.09	1416043_at	4.44396	3.57853	3.88848	4.45282	4.27004	3.94264	4.44158	4.32626	4.3229	4.10042	4.08337	4.11978	4.35244	4.12655	4.14486	4.09996	3.78059	4.3006	4.1749	3.98855	4.08164	4.02797	4.13726	3.92469	4.09292	3.74613	3.85708
1416044_at	Flii	-0.106	-0.167	-0.125	0.05	-1.39	-2.08	-1.64	0.66	0.17225	0.04333	0.1081	0.51318	0.381696	0.162775	0.492617	0.794729	2.35	0.06955	0.1523	9.4	1416044_at	9.46324	9.29806	9.17332	9.38936	9.50741	9.49525	9.50271	9.47512	9.57941	9.58051	9.39653	9.38422	9.59949	9.54916	9.42632	9.52305	9.44352	9.37989	9.51802	9.55229	9.56467	9.05341	9.37092	9.44169	9.46858	8.99185	9.31589
1416045_a_at	Smarcb1	0.007	-0.1	-0.05	0.081	0.1	-1.26	-0.67	1.07	0.92364	0.21315	0.50786	0.29159	0.96605	0.420016	0.852561	0.640147	0.8	0.53305	0.629954	9.64	1416045_a_at	9.69598	9.28236	9.57668	9.59169	9.65446	9.63549	9.6739	9.73907	9.71434	9.67095	9.72267	9.40089	9.69761	9.59596	9.5581	9.67741	9.81863	9.75139	9.74206	9.85673	9.66692	9.53149	9.66366	9.69609	9.67628	9.36369	9.5469
1416046_a_at	Fuca2	0.111	-0.027	0.008	-0.046	1.19	-0.28	0.09	-0.5	0.23915	0.78033	0.93007	0.61955	0.465214	0.880644	0.984785	0.852378	0.44	0.77863	0.828916	8.89	1416046_a_at	8.75751	9.1165	9.09401	8.87113	8.9004	8.82267	9.01447	9.04161	8.89195	8.684	8.93108	9.0531	8.76874	8.85228	8.72474	8.66494	9.05995	8.98943	8.98325	8.8072	8.79648	8.94481	8.6724	8.71909	8.89097	9.32135	9.15441
1416047_at	Fuca2	-0.07	-0.081	-0.046	0.068	-0.9	-1	-0.59	0.88	0.37312	0.32513	0.55884	0.38609	0.602706	0.537741	0.877255	0.713986	0.73	0.57728	0.667081	4.23	1416047_at	4.47658	4.60405	4.18433	4.29545	4.06559	4.1952	4.19564	4.33888	4.47362	4.22134	4.21441	4.2241	4.14417	4.33845	4.28828	4.21042	4.28924	4.31035	4.26682	4.30125	4.06794	3.95492	4.08401	4.22885	4.19468	4.34758	4.03774
1416048_at	Phc2	0.066	-0.186	-0.134	0.037	1.04	-2.82	-2.13	0.59	0.30202	0.0073	0.03885	0.56057	0.534841	0.058356	0.310957	0.822017	3.48	0.01513	0.052887	9.62	1416048_at	9.60193	9.53793	9.59226	9.59178	9.56569	9.58557	9.67358	9.69815	9.82799	9.64907	9.54385	9.59395	9.82364	9.63319	9.62095	9.54433	9.8538	9.72117	9.62879	9.81019	9.58721	9.56514	9.63437	9.58998	9.80645	9.62617	9.57978
1416049_at	Gldc	-0.507	-0.132	-0.203	-0.204	-6.97	-1.73	-2.79	-2.8	0	0.09044	0.00791	0.00762	6e-06	0.251683	0.14222	0.108689	16.8	0	6e-06	8.02	1416049_at	8.13003	8.38827	8.20497	8.12741	8.19923	8.19166	8.04006	7.90118	8.01952	7.95057	8.30785	8.0874	8.27538	8.12339	8.45185	8.18489	8.12741	8.06781	7.97836	8.19946	7.98712	8.17389	8.06318	8.39455	7.56543	7.7778	7.67412
1416050_a_at	Scarb1	0.069	-0.173	-0.037	0.064	0.97	-2.32	-0.52	0.89	0.33866	0.02526	0.60353	0.37678	0.570884	0.118092	0.893338	0.707373	1.85	0.13764	0.245442	7.61	1416050_a_at	7.79616	7.38021	7.34963	7.64988	7.51623	7.57245	7.57037	7.59363	7.60525	7.49361	7.75757	7.50893	7.71213	7.70063	7.47098	7.70063	7.62501	7.62066	7.57739	7.91033	7.72083	7.5544	7.83658	7.55191	7.73261	7.59667	7.63379
1416051_at	C2	0.042	-0.002	-0.335	-0.075	0.23	-0.01	-1.84	-0.41	0.81776	0.9936	0.0724	0.6834	0.912974	0.996428	0.41734	0.882967	0.9	0.47017	0.576823	4.96	1416051_at	4.90761	4.73093	5.12326	5.00681	6.22602	4.80804	4.88328	4.90851	4.8676	4.97341	4.95994	5.01738	5.62062	4.73857	4.90771	4.77561	4.85886	4.88725	4.94098	4.71823	5.24701	5.17181	4.93139	5.02186	5.17871	5.02537	5.15903
1416052_at	Prps1	-0.002	-0.129	-0.042	0.044	-0.03	-2.46	-0.84	0.88	0.97229	0.01823	0.40437	0.382	0.987242	0.098403	0.797152	0.711289	1.88	0.13153	0.238022	11.59	1416052_at	11.5478	11.718	11.676	11.5412	11.5095	11.6148	11.5501	11.7001	11.6573	11.642	11.5355	11.6325	11.5717	11.5575	11.6479	11.6492	11.6441	11.6573	11.538	11.6112	11.6031	11.6681	11.5183	11.5669	11.5076	11.7093	11.5408
1416053_at	Lrrn1	0.228	0.135	-0.074	-0.144	2.06	1.16	-0.67	-1.3	0.04585	0.25211	0.50715	0.20085	0.16531	0.463399	0.85206	0.548044	1.93	0.12313	0.226961	9.67	1416053_at	9.59932	9.72279	9.56706	9.52494	9.39056	9.58755	9.66228	9.65602	9.39238	9.60186	9.60787	9.69395	9.8892	9.74626	9.95679	9.77434	9.55964	9.60145	9.64201	9.83731	9.48258	9.56264	9.7475	9.83851	9.81392	9.78449	9.86543
1416054_at	Rps5	-0.017	0.027	0.055	0.06	-0.35	0.52	1.12	1.21	0.73088	0.6057	0.26846	0.23329	0.864159	0.769564	0.695636	0.583821	0.78	0.54611	0.640678	12.95	1416054_at	12.9628	13.1049	12.9859	12.893	12.9096	13.0004	12.93	12.8878	12.9055	12.9769	12.9933	12.9727	13.002	12.8878	12.9608	12.9494	12.8194	12.8697	12.8411	13.0206	12.9055	12.8246	12.9167	12.9842	13.0474	12.9096	12.8697
1416055_at	NA	-0.212	-0.004	0.002	0.111	-3.48	-0.06	0.03	1.81	0.00118	0.95435	0.97532	0.0771	0.013994	0.977243	0.99511	0.35018	3.84	0.00939	0.038006	3.76	1416055_at	3.86046	3.71631	4.12233	3.82567	3.69869	3.88253	3.75992	3.6867	3.80637	3.78744	3.62004	3.81723	3.81185	3.74173	3.92365	3.92973	3.67276	3.68521	3.78893	3.7545	3.60904	3.58173	3.66597	3.72182	3.66382	3.64073	3.59277
1416056_a_at	Ndufb11	-0.11	-0.004	-0.018	-0.071	-2.93	-0.09	-0.47	-1.87	0.00543	0.92753	0.64231	0.0684	0.039394	0.963694	0.907704	0.330739	3.08	0.02594	0.076884	12.63	1416056_a_at	12.6509	12.7624	12.7235	12.6917	12.67	12.5872	12.712	12.6558	12.6009	12.5627	12.6581	12.7276	12.6569	12.6675	12.5998	12.6619	12.5862	12.6518	12.6685	12.6273	12.694	12.6102	12.6663	12.6397	12.6055	12.7031	12.5481
1416057_at	Ndufb11	-0.002	-0.085	0.117	0.126	-0.03	-1.57	2.25	2.44	0.97642	0.12361	0.02934	0.01884	0.989185	0.304311	0.273602	0.173472	3.38	0.01731	0.058036	12.69	1416057_at	12.7055	12.9217	12.6414	12.554	12.6656	12.6118	12.7711	12.7784	12.772	12.6387	12.6827	12.7329	12.6861	12.6118	12.5027	12.682	12.682	12.7663	12.6303	12.6139	12.7055	12.5746	12.6303	12.6064	12.6949	12.73	12.73
1416058_s_at	Atp5c1	-0.012	-0.011	0.103	0.057	-0.28	-0.25	2.41	1.34	0.78115	0.80238	0.02016	0.18662	0.892726	0.892733	0.229107	0.530829	1.94	0.12082	0.223898	13.2	1416058_s_at	13.1221	13.4325	13.2287	13.2308	13.21	13.1322	13.1602	13.1628	13.1387	13.1939	13.2496	13.2855	13.1387	13.1823	13.1116	13.1179	13.1571	13.1525	13.2184	13.1585	13.1678	13.1525	13.1356	13.1199	13.1955	13.3286	13.279
1416059_at	Sec23b	-0.037	0.062	-0.01	0.018	-0.67	1.09	-0.18	0.33	0.50436	0.28286	0.85969	0.74364	0.712479	0.495429	0.968402	0.909748	0.44	0.77603	0.826971	10.68	1416059_at	10.6232	11.0094	10.795	10.7518	10.7214	10.6898	10.654	10.7031	10.746	10.7324	10.6139	10.7514	10.6286	10.5783	10.4935	10.6006	10.6857	10.6519	10.6495	10.6324	10.5647	10.5874	10.6414	10.6508	10.7027	10.9325	10.7337
1416060_at	Tbc1d15	0.043	0.431	0.068	0.001	0.47	4.5	0.75	0.02	0.63929	5e-05	0.45756	0.98808	0.80727	0.003444	0.825525	0.995934	5.25	0.00157	0.011044	10.43	1416060_at	10.4021	10.5815	10.3516	10.3419	10.3061	10.523	10.2392	10.3185	10.1997	10.303	10.3705	10.3611	10.5858	10.4675	10.6132	10.4186	10.2371	10.1856	10.1926	10.3016	10.3431	10.3771	10.3188	10.4588	10.3941	10.5436	10.3761
1416061_at	Tbc1d15	-0.127	-0.147	0.089	0.071	-2.37	-2.61	1.66	1.33	0.02254	0.01235	0.10499	0.19186	0.103599	0.078802	0.486506	0.537478	4.23	0.00566	0.026533	9.46	1416061_at	9.50873	9.59887	9.41717	9.50053	9.50127	9.59972	9.66797	9.54892	9.52677	9.40461	9.59675	9.45209	9.39647	9.43228	9.45302	9.3705	9.4624	9.46994	9.30686	9.37138	9.38503	9.56952	9.35929	9.54483	9.42228	9.36973	9.34555
1416062_at	Tbc1d15	-0.047	-0.518	-0.096	-0.013	-0.14	-1.5	-0.29	-0.04	0.88717	0.14055	0.77215	0.96824	0.948869	0.328198	0.945825	0.990767	0.59	0.67134	0.743752	7.06	1416062_at	7.2604	6.53671	5.88971	7.49625	7.21713	7.30465	7.37577	7.5117	7.2658	7.2817	7.61057	6.58239	6.70101	7.1466	7.2676	7.16751	6.82213	7.26365	7.09956	7.25311	7.448	6.55226	7.51554	7.70495	7.36533	5.63379	6.98756
1416063_x_at	Ceacam11	0.062	0.1	-0.018	-0.052	0.91	1.4	-0.26	-0.76	0.36804	0.17016	0.79725	0.45035	0.598391	0.366415	0.950713	0.757057	0.86	0.49836	0.600749	3.66	1416063_x_at	3.5657	3.62531	3.54511	3.57336	3.76828	3.5507	3.53473	3.51976	3.59563	3.65075	3.48134	3.84293	3.67474	3.79966	3.56136	3.71642	3.76785	3.59553	3.38547	3.88809	3.77851	3.67509	3.70924	3.67198	3.48837	3.63518	3.69123
1416064_a_at	Hspa5	-0.006	0.205	-0.062	0.011	-0.06	1.99	-0.63	0.11	0.95048	0.05269	0.53129	0.9111	0.978653	0.183044	0.864228	0.97307	1.1	0.3705	0.488224	12.52	1416064_a_at	12.3564	12.625	12.4575	13.0387	12.9302	12.8987	12.6321	12.7073	12.8628	12.5444	12.5155	12.5514	12.3821	12.4612	12.5168	12.4184	12.1229	12.1919	12.1783	12.4411	12.2648	12.3532	12.3332	12.4498	12.795	12.5598	12.7457
1416065_a_at	Ankrd10	0.224	0.439	0.066	0.185	1.91	3.56	0.56	1.57	0.06352	0.00092	0.58023	0.12394	0.204202	0.018054	0.885589	0.440216	4.77	0.00285	0.01662	9.64	1416065_a_at	9.51022	9.54077	9.59629	9.40721	9.3375	9.64776	9.57572	9.61224	9.66654	9.71869	9.47392	9.46741	9.69688	9.57615	9.74029	9.63831	9.77935	9.61886	9.17612	9.50049	9.33502	9.53686	9.28725	9.33278	9.67016	9.856	9.68342
1416066_at	Cd9	-0.041	-0.246	-0.076	-0.071	-0.23	-1.31	-0.43	-0.39	0.82117	0.19823	0.67289	0.69511	0.914765	0.401076	0.917429	0.888445	0.52	0.71854	0.780854	10.51	1416066_at	10.5843	10.5101	10.6009	10.2661	10.3697	10.4502	10.8001	10.3553	10.389	10.4568	10.4748	10.3771	11.1994	10.389	10.7691	10.6123	10.2524	10.4065	10.3421	11.0573	10.4212	10.2503	10.8916	11.1602	10.9384	10.1063	10.1117
1416067_at	Ifrd1	-0.139	0.159	-0.087	-0.149	-2.14	2.34	-1.35	-2.3	0.03794	0.02423	0.18498	0.02626	0.14624	0.115106	0.607888	0.205743	4.29	0.00525	0.025237	10.63	1416067_at	10.904	10.7555	10.7413	10.6753	10.7959	10.7534	10.6054	10.7319	10.5423	10.4584	10.5417	10.5663	10.6401	10.6311	10.5416	10.6738	10.6493	10.583	10.7789	10.5762	10.6545	10.9196	10.5089	10.636	10.59	10.7329	10.703
1416068_at	Kars	0.005	-0.074	0.06	0.054	0.08	-1.14	0.97	0.87	0.93618	0.26005	0.33855	0.38723	0.972144	0.472486	0.753814	0.714674	0.75	0.56202	0.65398	10.23	1416068_at	10.1727	10.4665	10.2878	10.1817	10.2584	10.1567	10.3255	10.3032	10.3465	10.3675	10.1357	10.2354	10.1707	10.0066	10.0942	10.1037	10.341	10.2842	10.3561	10.2937	10.1349	10.152	10.0312	10.0622	10.3902	10.2872	10.249
1416069_at	Pfkp	-0.264	-0.245	-0.128	0.017	-5.3	-4.7	-2.57	0.35	0	3e-05	0.01368	0.72943	0.000286	0.002496	0.188572	0.904223	14.23	0	2.2e-05	12.39	1416069_at	12.5506	12.3876	12.5244	12.5668	12.3639	12.4838	12.381	12.455	12.4242	12.472	12.4337	12.445	12.4827	12.504	12.3197	12.5419	12.3886	12.4788	12.453	12.5892	12.4709	12.4158	12.4685	12.456	12.2314	12.1997	12.1673
1416070_a_at	Ddx18	-0.191	0.013	-0.126	-0.077	-3.06	0.19	-2.02	-1.24	0.00384	0.84667	0.04922	0.22176	0.031048	0.919295	0.346273	0.571955	3.76	0.01052	0.041062	8.45	1416070_a_at	8.44441	8.88401	8.61439	8.56671	8.55133	8.53892	8.48037	8.56431	8.43919	8.44153	8.36397	8.30109	8.54072	8.49598	8.55149	8.46572	8.55038	8.43556	8.4398	8.57721	8.40909	8.50119	8.4278	8.3737	8.49202	8.52356	8.37209
1416071_at	Ddx18	-0.156	-0.086	0.063	0.028	-2.54	-1.34	1.03	0.46	0.01481	0.18863	0.30969	0.64555	0.078035	0.389237	0.731834	0.865008	2.38	0.06685	0.148141	8.91	1416071_at	8.86759	9.28511	9.03391	8.94701	8.97354	8.97095	8.94065	8.84748	8.88662	8.93999	8.84428	8.81677	8.89986	8.89579	8.88882	8.85978	8.92118	8.90685	8.85323	9.02109	8.92967	9.03816	8.69475	8.85454	8.84408	8.98274	8.84345
1416072_at	Cd34	-0.025	0.246	0.042	-0.1	-0.19	1.76	0.31	-0.76	0.85405	0.08508	0.75525	0.45392	0.932063	0.243286	0.940786	0.759349	0.95	0.44306	0.552936	9.96	1416072_at	9.76938	10.3553	10.2121	10.0798	10.2209	9.94411	9.98172	9.96658	10.009	10.0795	9.69766	9.97092	10.0938	9.76517	9.55936	9.69136	10.1748	9.78948	10.1286	9.61982	9.90403	10.1889	9.87318	9.56064	9.72147	10.2737	10.4008
1416073_a_at	NA	-0.131	0.073	-0.067	-0.142	-1.99	1.05	-1.01	-2.16	0.05282	0.29768	0.31688	0.03662	0.180904	0.510959	0.736615	0.243621	2.69	0.04368	0.110483	9.16	1416073_a_at	9.14591	9.42372	9.32598	9.25441	9.15946	9.20254	8.96216	8.99205	9.06875	9.304	9.20076	9.07601	9.27972	9.28026	9.28208	9.13361	9.13862	9.03594	9.14818	9.29211	9.17404	9.39478	9.23347	9.18063	9.16526	9.27209	9.00474
1416074_a_at	Rpl28	-0.006	0.004	-0.017	-0.008	-0.14	0.07	-0.37	-0.16	0.89317	0.9424	0.71389	0.87232	0.951549	0.971259	0.929158	0.961274	0.05	0.99577	0.996923	13.31	1416074_a_at	13.36	13.4477	13.3381	13.2103	13.2686	13.2135	13.3088	13.3206	13.3339	13.2778	13.222	13.2145	13.4247	13.2668	13.246	13.3564	13.3023	13.3401	13.2498	13.3165	13.3276	13.3359	13.359	13.3739	13.3185	13.3443	13.2782
1416075_at	Sav1	0.124	0.022	0.108	-0.07	1.4	0.24	1.21	-0.79	0.16921	0.81175	0.23224	0.43591	0.377431	0.898356	0.660565	0.747689	1.03	0.40532	0.519482	7.45	1416075_at	7.27177	7.4007	7.3277	7.54424	7.61915	7.59572	7.43719	7.56841	7.40376	7.20564	7.49363	7.62428	7.30137	7.4203	6.9487	7.39591	7.40095	7.43719	7.81281	7.49269	7.52768	7.19294	7.46329	7.36516	7.40522	7.64322	7.827
1416076_at	Ccnb1	0.061	-0.091	0.068	0.12	0.85	-1.21	0.95	1.68	0.39955	0.23194	0.345	0.10116	0.62673	0.441092	0.757604	0.400176	1.48	0.2256	0.345784	4.04	1416076_at	4.17349	3.86376	4.15557	4.1134	3.98668	4.00082	4.26763	4.04137	4.08141	3.94595	4.11056	4.13427	4.09606	3.861	3.80616	3.9549	3.79797	4.05675	4.04692	4.15591	3.95969	3.89398	3.79928	4.12207	4.05386	4.04666	4.11038
1416077_at	Adm	-0.517	0.041	-0.048	-0.031	-3.4	0.26	-0.32	-0.2	0.00146	0.79714	0.75421	0.84031	0.016062	0.889628	0.940454	0.948108	2.95	0.03085	0.087034	6.75	1416077_at	6.87276	6.67148	7.02018	6.78308	7.47208	7.24827	6.87976	6.75877	6.41434	6.85722	6.33723	7.06149	6.97343	6.87859	6.42477	6.71584	6.72453	6.76161	6.75794	6.59559	6.94154	6.97496	6.79863	6.68468	6.0511	7.05248	6.77483
1416078_s_at	Raf1	0.002	-0.08	0.074	0.073	0.04	-1.25	1.21	1.19	0.9718	0.21898	0.23113	0.24007	0.987027	0.426551	0.659752	0.591275	1.11	0.36282	0.481195	9.92	1416078_s_at	9.91203	9.90562	10.0609	9.90537	9.91047	9.91501	9.86669	9.82819	9.8934	10.0057	9.9953	9.95611	10.0008	9.85787	9.73105	9.83391	10.036	9.90509	9.95701	9.87601	9.80264	9.99694	9.86325	9.83836	9.86431	10.0475	9.95294
1416079_a_at	Arpc1a	0.09	-0.103	-0.009	0.002	1.85	-2.03	-0.2	0.05	0.07076	0.04864	0.8457	0.96135	0.218527	0.174934	0.964833	0.989384	1.9	0.12817	0.23356	11.95	1416079_a_at	11.9609	12.0462	11.9854	11.9822	11.9502	12.0134	11.9346	11.9244	11.9551	11.9577	11.9623	11.9556	11.9382	11.959	11.9158	11.9944	11.8461	11.923	11.9433	12.0034	11.8788	11.8318	11.9222	11.9319	12.0988	12.133	12.058
1416080_at	Adam15	-0.089	-0.045	0.121	0.105	-0.45	-0.21	0.61	0.53	0.65566	0.83119	0.54676	0.60185	0.817387	0.909831	0.871617	0.84348	0.22	0.92395	0.941685	6.58	1416080_at	6.73093	6.18469	6.35117	6.91207	6.95034	6.81364	6.65861	6.68609	6.78198	6.51897	6.49854	6.96418	6.14261	6.43497	6.43476	6.64296	5.83285	6.64731	7.00582	6.66483	6.66446	5.88497	6.68575	6.53392	6.8963	6.26416	6.37536
1416081_at	Smad1	0.134	-0.397	-0.12	0.021	1.44	-4.07	-1.29	0.23	0.15595	0.0002	0.20314	0.82207	0.358848	0.007428	0.62911	0.941292	5.09	0.00191	0.012595	8.42	1416081_at	8.43007	8.25598	8.45841	8.47025	8.40046	8.56691	8.32565	8.45841	8.4404	8.48327	8.63475	8.3829	8.49492	8.4602	8.52251	8.53278	8.55975	8.46075	8.27509	8.46218	8.35402	8.55449	8.47072	8.43554	8.4914	8.45147	8.59223
1416082_at	Rab1	-0.088	0.011	0.01	0.015	-1.82	0.22	0.2	0.31	0.0765	0.82586	0.84053	0.75995	0.229834	0.906157	0.963259	0.917553	0.87	0.48976	0.593551	12.84	1416082_at	12.8653	12.8984	12.8491	12.9471	12.9388	12.8618	12.8631	12.8468	12.8748	12.9044	12.8728	12.8728	12.7441	12.7762	12.775	12.7843	12.8577	12.8564	12.9332	12.8674	12.765	12.8195	12.7604	12.7577	12.8257	12.805	12.8217
1416083_at	Zfand5	0.075	0.078	-0.102	-0.099	1.59	1.57	-2.16	-2.1	0.11958	0.124	0.03682	0.04184	0.30383	0.304762	0.303802	0.261381	3.51	0.01457	0.051545	12.58	1416083_at	12.5517	12.4943	12.6182	12.7003	12.5901	12.5825	12.52	12.5347	12.5541	12.5569	12.576	12.525	12.5952	12.664	12.6906	12.548	12.6726	12.5191	12.5159	12.5901	12.594	12.7918	12.5774	12.5931	12.5815	12.7423	12.6865
1416084_at	Zfand5	-0.065	-0.368	-0.04	-0.168	-0.37	-2.01	-0.23	-0.96	0.71332	0.05091	0.81993	0.34048	0.85339	0.179544	0.95706	0.680989	1.29	0.28962	0.410435	9.99	1416084_at	10.1019	10.0036	10.0843	10.3171	10.2638	10.1894	10.0484	10.1244	9.90174	10.0795	10.2373	9.7039	9.87092	9.94058	9.94497	9.83261	10.1039	10.0473	10.2443	10.2422	10.0963	10.0995	9.92003	9.99745	9.99237	9.95298	10.228
1416085_s_at	Zfand5	-0.031	-0.159	-0.023	-0.117	-0.28	-1.35	-0.21	-1.04	0.78342	0.18281	0.83513	0.30305	0.894165	0.381898	0.961431	0.650608	0.76	0.55696	0.649844	12.28	1416085_s_at	12.3187	12.0475	12.3597	12.5626	12.4693	12.3874	12.2295	12.2917	12.1841	12.2822	12.4816	11.9348	12.2044	12.3277	12.2348	12.2385	12.3771	12.24	12.4605	12.4425	12.403	12.4615	12.2884	12.3962	12.3101	12.1466	12.4766
1416086_at	Tpst2	0.235	0.161	-0.032	-0.026	2.44	1.59	-0.33	-0.27	0.01896	0.11908	0.74302	0.78571	0.092378	0.297584	0.938071	0.927699	2.17	0.08916	0.180642	9.08	1416086_at	8.98253	9.26609	9.34267	9.00403	9.09842	8.95688	8.85698	8.93512	8.94863	8.913	9.02811	8.88088	9.21665	9.02914	8.75717	8.92462	9.16263	8.99211	9.19224	9.07496	9.05935	9.22437	9.07712	8.94312	9.0852	9.5718	9.37086
1416087_at	Ap1s1	-0.005	-0.274	-0.02	0.12	-0.02	-1.01	-0.08	0.46	0.98418	0.31767	0.93746	0.64487	0.992431	0.53037	0.9865	0.864812	0.31	0.86896	0.898075	11.13	1416087_at	11.3943	10.4734	9.87149	11.336	11.4753	11.1992	11.3788	11.4345	11.3343	11.2541	11.4491	11.2565	10.6912	11.2595	10.9547	11.2595	10.8057	11.5103	11.4539	11.2608	11.4249	10.5013	11.3986	11.3191	11.5301	9.74041	11.0543
1416088_a_at	Rps15	-0.034	0.056	-0.022	-0.028	-0.59	0.92	-0.39	-0.47	0.56108	0.36295	0.70058	0.6382	0.753936	0.573957	0.925257	0.861636	0.39	0.81407	0.855381	13.09	1416088_a_at	13.1275	13.3462	13.1414	12.9916	13.0947	13.0612	13.0511	13.0883	13.1107	12.9494	13.0555	12.961	13.1819	13.0229	13.073	13.1338	13.0152	13.0821	13.0093	13.1723	13.0821	13.0625	13.1754	13.1414	13.2003	13.0271	12.9846
1416089_at	Rps15	-0.015	0.058	0.045	0.002	-0.31	1.13	0.92	0.04	0.76119	0.26491	0.3629	0.97118	0.882168	0.477369	0.770219	0.99152	0.55	0.69698	0.763652	13.28	1416089_at	13.3394	13.3908	13.1926	13.1877	13.3134	13.2397	13.2199	13.2397	13.2638	13.2869	13.2242	13.2362	13.3175	13.2959	13.1633	13.3508	13.1309	13.2353	13.2484	13.3015	13.3464	13.2043	13.3625	13.3663	13.3327	13.1214	13.216
1416090_at	Pdhb	-0.042	-0.127	0.095	0.006	-0.75	-2.16	1.7	0.1	0.45489	0.03619	0.09654	0.92035	0.673077	0.146497	0.469241	0.976908	2.04	0.10636	0.205026	12.32	1416090_at	12.3465	12.52	12.3049	12.3353	12.4082	12.2464	12.4287	12.4535	12.393	12.2847	12.3083	12.4826	12.1816	12.2324	12.0558	12.2371	12.317	12.4314	12.4902	12.299	12.3406	12.3596	12.2307	12.1978	12.304	12.3969	12.4189
1416091_at	Mtap4	-0.132	-0.252	-0.102	-0.131	-1.42	-2.61	-1.11	-1.42	0.16146	0.01252	0.27393	0.16172	0.366869	0.079451	0.701088	0.496425	3.02	0.02793	0.081054	10.52	1416091_at	10.6447	10.5722	10.7088	10.4835	10.5272	10.4843	10.5698	10.4464	10.5624	10.4917	10.505	10.6005	10.9189	10.425	10.5975	10.4158	10.7054	10.6372	10.4953	10.8173	10.5132	10.5008	10.7073	10.8985	10.4442	10.5071	10.537
1416092_a_at	Mtap4	-0.213	-0.353	-0.204	-0.093	-1.14	-1.8	-1.09	-0.5	0.26128	0.07832	0.28033	0.62155	0.490571	0.231769	0.706423	0.853439	1.5	0.21974	0.339215	9.83	1416092_a_at	10.1739	9.59348	9.3947	9.82071	9.99951	9.98127	9.90719	9.83327	9.8394	9.93617	10.0259	10.0613	10.2222	10.0336	10.0948	9.93857	9.52347	10.0219	9.92909	10.0736	10.0304	9.48247	10.1436	10.4218	9.86365	8.95379	9.71929
1416093_a_at	Mrpl20	-0.004	0.106	0.113	0.034	-0.07	1.78	1.99	0.59	0.94642	0.08265	0.05308	0.55752	0.977209	0.239057	0.359178	0.820765	1.87	0.1337	0.240623	11.09	1416093_a_at	11.0499	11.2128	11.0231	11.1248	11.1719	10.9086	11.1447	11.1701	11.1231	10.9888	11.0682	11.048	10.8754	11.0398	10.8722	10.9851	11.0559	11.1993	11.1975	11.0398	11.1291	11.0653	10.9423	10.977	11.0871	11.1667	11.1406
1416094_at	Adam9	0.166	0.199	0.014	-0.047	2.57	2.93	0.22	-0.73	0.0136	0.00541	0.82872	0.46762	0.073826	0.049329	0.959108	0.767924	3.95	0.00815	0.034327	10.82	1416094_at	10.6609	10.725	10.9252	10.7711	10.8518	10.7606	10.8144	10.7849	10.8019	10.6474	10.8242	10.9673	10.8596	10.8228	10.7835	10.7655	10.7256	10.6998	10.6324	10.5782	10.8122	11.0432	10.749	10.8437	10.8488	11.1399	10.92
1416095_x_at	Sarnp	-0.021	-0.025	-0.021	-0.003	-0.4	-0.44	-0.4	-0.05	0.69225	0.66029	0.68756	0.95749	0.841704	0.806131	0.92132	0.988228	0.13	0.97048	0.977203	10.84	1416095_x_at	10.948	11.1376	10.8331	10.7936	10.8308	10.8943	10.9264	10.9327	10.9085	10.8401	10.7032	10.8645	10.7518	10.8305	10.9092	10.7504	10.8206	10.8863	10.7437	10.8485	10.8362	10.7089	10.7678	10.8173	10.8951	10.8703	10.9214
1416096_at	Vipas39	0.107	0.027	-0.003	-0.07	1.75	0.42	-0.05	-1.14	0.08731	0.67588	0.96151	0.26115	0.249784	0.816245	0.99177	0.611175	1.13	0.35306	0.471988	9.83	1416096_at	9.82967	9.9534	10.0401	9.73905	9.71205	9.79557	9.67607	9.69829	9.60904	9.72757	9.83224	9.80668	9.9606	9.85902	9.7055	9.85661	9.85259	9.75976	9.95309	9.86804	9.87624	9.91097	9.84846	9.78857	9.92004	10.1437	9.8837
1416097_at	Lrrc4	0.137	0.039	0.08	0.011	1.04	0.28	0.61	0.08	0.30397	0.78159	0.54775	0.93338	0.536842	0.881101	0.872135	0.981003	0.38	0.81907	0.859392	10.1	1416097_at	10.0175	10.1693	10.5374	9.95365	10.0106	9.8717	9.85196	10.0048	10.0706	10.0091	9.98067	9.96981	10.3515	10.0504	9.93652	9.88953	10.4857	9.93891	10.0727	9.84486	10.0373	10.5728	9.95344	9.97399	9.85231	10.5357	10.5802
1416098_at	Syngr3	-0.078	0.028	-0.026	-0.076	-0.93	0.32	-0.31	-0.91	0.35625	0.75083	0.76066	0.36957	0.587437	0.863281	0.942553	0.703188	0.47	0.7559	0.810638	10.77	1416098_at	10.8046	10.9901	11.1602	10.8139	10.7969	10.7129	10.708	10.7881	10.9043	10.7834	10.726	10.5488	10.8289	10.6412	10.6738	10.8056	10.8498	10.6379	10.8427	10.8868	10.7262	10.9463	10.6057	10.6459	10.7585	11.0264	10.7832
1416099_at	Rpl27	-0.112	-0.02	-0.019	-0.116	-2.04	-0.34	-0.34	-2.1	0.04754	0.73181	0.73265	0.04195	0.168918	0.851616	0.935005	0.261822	2.2	0.08516	0.175011	12.37	1416099_at	12.4343	12.6595	12.5159	12.2325	12.3418	12.3222	12.375	12.4156	12.4074	12.3899	12.4096	12.3237	12.4932	12.2742	12.3618	12.4823	12.281	12.3772	12.3874	12.4645	12.414	12.3855	12.4547	12.4349	12.2959	12.3847	12.2498
1416100_at	Eif3d	-0.154	-0.218	-0.088	-0.01	-2.69	-3.62	-1.54	-0.18	0.01026	0.00077	0.13072	0.85903	0.061223	0.016207	0.531287	0.955754	5.69	0.00092	0.007644	11.21	1416100_at	11.3466	11.1357	11.1163	11.2212	11.2391	11.1784	11.2352	11.2271	11.1967	11.2949	11.2377	11.1795	11.3613	11.2871	11.1982	11.3401	11.2166	11.3369	11.3471	11.3091	11.3504	11.2655	11.4039	11.3504	11.1598	11.0223	10.9966
1416101_a_at	Hist1h1c	0.063	0.002	0.142	0.013	0.54	0.01	1.23	0.11	0.58954	0.98866	0.22669	0.90917	0.77438	0.994202	0.655778	0.972392	0.45	0.76936	0.821645	10.1	1416101_a_at	9.89412	9.89685	10.1788	9.81274	10.1329	9.96602	10.25	10.0781	9.78952	9.5891	10.2432	10.2544	10.5944	10.2398	10.6357	10.0281	10.2393	10.324	9.78726	9.81584	9.8175	9.94454	10.1697	9.97492	9.90062	10.0513	10.014
1416102_at	Ywhaz	0.007	-0.149	-0.06	-0.001	0.06	-1.32	-0.56	-0.01	0.95197	0.19258	0.57899	0.99046	0.979087	0.394265	0.884923	0.996652	0.52	0.72338	0.785037	13.1	1416102_at	13.217	12.7254	12.5707	13.2058	13.1554	13.1734	13.0946	13.1652	13.1522	13.0343	13.2031	13.0462	13.1766	13.1668	13.2058	13.3084	13.1231	13.1054	13.2122	13.1746	13.2644	13.1439	13.2163	13.2108	13.0975	12.391	13.1087
1416103_at	Ywhaz	-0.146	-0.103	-0.026	-0.008	-1.48	-1	-0.26	-0.08	0.14502	0.32506	0.79597	0.93809	0.343184	0.537645	0.950686	0.982296	0.82	0.52135	0.619911	10.76	1416103_at	10.8661	10.9806	10.7689	10.7892	10.7528	10.5989	10.8417	10.9226	10.8837	10.5515	10.6383	10.6967	10.7549	10.7116	10.6977	10.626	11.1349	10.9422	10.7521	10.6087	10.7704	11.0577	10.9127	10.704	10.5325	10.7425	10.785
1416104_at	Mpdu1	-0.026	-0.001	0.214	0.194	-0.19	-0.01	1.57	1.42	0.8503	0.99433	0.12444	0.1628	0.930262	0.996745	0.521703	0.497705	1.13	0.35637	0.47522	9.04	1416104_at	9.1952	8.76773	8.49477	8.97554	9.14616	8.94382	9.08992	9.03035	8.90818	9.12229	9.09999	9.35682	8.86032	9.07499	8.83639	9.08064	8.56577	9.06848	9.1122	9.10834	9.2082	8.47169	9.27994	9.10581	9.04217	8.49974	8.83054
1416105_at	Nnt	0.073	0.148	-0.07	-0.148	0.6	1.17	-0.58	-1.22	0.55009	0.24813	0.5673	0.22839	0.74628	0.459041	0.880623	0.578555	0.89	0.47823	0.58379	9.02	1416105_at	8.6841	9.3692	9.42003	9.03892	8.94035	8.74812	8.95032	9.0984	9.01057	8.79964	8.93934	8.93898	9.27163	8.96633	9.04344	8.97388	9.4044	9.03919	8.87995	8.83033	8.9033	9.40153	8.98555	8.94084	8.80913	9.58586	9.16922
1416106_at	Kti12	-0.09	-0.016	0.081	0.015	-1.28	-0.21	1.15	0.22	0.20742	0.83434	0.25794	0.82679	0.426767	0.911867	0.686717	0.943091	0.76	0.55613	0.649137	8.72	1416106_at	8.68249	8.71504	9.01755	8.65612	8.70245	8.79829	8.66007	8.84129	8.81704	8.73829	8.66844	8.5769	8.75022	8.67646	8.46998	8.627	8.7665	8.74653	8.65462	8.62741	8.73482	9.01431	8.55451	8.86248	8.63607	8.72926	8.89667
1416107_at	Nsg2	0.178	0.083	-0.025	-0.082	2.15	0.96	-0.3	-0.99	0.03724	0.34418	0.76663	0.32916	0.144576	0.556319	0.944303	0.672833	1.65	0.17924	0.295342	12.49	1416107_at	12.3612	12.4435	12.3583	12.4345	12.537	12.3745	12.3262	12.3551	12.4941	12.5601	12.4452	12.2895	12.5525	12.4838	12.6048	12.724	12.3488	12.2289	12.595	12.6028	12.5445	12.5298	12.55	12.6237	12.8299	12.4499	12.4198
1416108_a_at	Tmed3	0.042	0.04	-0.008	-0.078	0.65	0.59	-0.12	-1.23	0.51658	0.55504	0.9036	0.22646	0.722571	0.732632	0.979001	0.576517	0.58	0.68178	0.751986	9.78	1416108_a_at	9.70212	10.1479	10.1593	9.85498	9.79836	9.87714	9.70471	9.73696	9.75666	9.7268	9.75724	9.70573	9.89182	9.69365	9.72098	9.68085	9.67492	9.7299	9.803	9.76998	9.6776	9.75636	9.70896	9.58835	9.88995	10.0983	9.92705
1416109_at	Fuca1	0.096	0.035	-0.015	-0.029	1.65	0.57	-0.26	-0.49	0.10652	0.57018	0.79556	0.6269	0.282668	0.744238	0.950521	0.856102	0.84	0.50845	0.609067	9.62	1416109_at	9.57698	9.71973	9.69091	9.62276	9.82844	9.65645	9.67966	9.63329	9.63838	9.50412	9.66464	9.77951	9.70657	9.47408	9.51173	9.544	9.56846	9.67108	9.68145	9.51064	9.55814	9.33683	9.59298	9.5402	9.76016	9.78946	9.77118
1416110_at	Slc35a4	0.258	0.334	0.081	-0.015	2.01	2.48	0.63	-0.12	0.05111	0.01722	0.53188	0.90795	0.177173	0.095174	0.864527	0.972053	2.65	0.04639	0.115092	8.32	1416110_at	8.04714	8.69991	8.47826	8.15446	8.16549	7.9904	8.03842	8.10489	8.33005	8.29845	7.96282	8.29914	8.62946	8.20035	8.04663	7.96068	8.65446	8.23575	8.2611	8.03536	8.27223	8.51241	8.19674	8.16383	8.35163	8.83795	8.72611
1416111_at	Cd83	0.146	-0.061	0.139	-0.015	0.82	-0.32	0.77	-0.09	0.41905	0.74878	0.44334	0.93213	0.643811	0.861989	0.817448	0.980367	0.34	0.84674	0.880982	8.41	1416111_at	8.20458	8.9836	8.70509	8.23954	8.74076	8.0097	8.70665	8.25192	8.53643	8.45469	8.16344	8.29324	8.28028	7.94747	8.43386	8.54609	8.42197	8.17851	9.03405	8.4243	8.45612	8.21915	8.15775	7.75101	8.7271	8.55635	8.50682
1416112_at	Cox8a	0.02	-0.146	0.028	0.032	0.36	-2.49	0.5	0.56	0.71694	0.01677	0.62103	0.57565	0.855285	0.093607	0.89928	0.829935	1.72	0.16229	0.275457	13.61	1416112_at	13.6603	13.714	13.5696	13.5569	13.6935	13.5445	13.6505	13.7029	13.6935	13.5657	13.5671	13.7363	13.5739	13.6237	13.4039	13.5445	13.6407	13.7029	13.6663	13.4902	13.6692	13.6266	13.6475	13.6071	13.6131	13.6441	13.7077
1416113_at	Fkbp8	0.012	0.015	-0.003	-0.002	0.17	0.2	-0.04	-0.03	0.86932	0.84546	0.96885	0.97376	0.939655	0.918601	0.993972	0.992238	0.02	0.9994	0.999557	9.52	1416113_at	9.5152	9.63467	9.12649	9.73955	9.57613	9.36673	9.55273	9.53586	9.54289	9.561	9.51571	9.40644	9.41517	9.47047	9.49358	9.51228	9.55031	9.56658	9.45649	9.4628	9.65994	9.48618	9.76807	9.54564	9.62555	9.44476	9.4765
1416114_at	Sparcl1	-0.095	-0.067	-0.051	-0.029	-2.46	-1.66	-1.32	-0.76	0.01824	0.10523	0.19417	0.4524	0.090011	0.275268	0.619431	0.75856	2.77	0.03918	0.102792	13.6	1416114_at	13.6506	13.6816	13.6095	13.6347	13.6694	13.651	13.6984	13.6786	13.6758	13.6989	13.6237	13.6156	13.6174	13.561	13.6124	13.5659	13.7027	13.7123	13.632	13.6426	13.5174	13.5958	13.5659	13.5539	13.4272	13.5635	13.648
1416115_at	Orc3	0.172	0.009	-0.019	-0.077	2.07	0.1	-0.23	-0.93	0.04437	0.91879	0.81923	0.359	0.161958	0.959417	0.956955	0.695491	1.3	0.28388	0.404805	8.91	1416115_at	8.71656	9.01891	9.13784	9.0896	8.80008	8.92642	8.637	8.77589	8.65194	8.82118	9.07247	8.80891	9.00463	8.9141	8.95346	9.02677	8.71775	8.70418	8.81093	8.99844	8.95767	9.11926	8.95704	8.9751	8.99658	9.30911	9.09123
1416116_at	Orc3	-0.132	0.122	0.045	-0.025	-1.24	1.09	0.42	-0.24	0.22106	0.27995	0.67719	0.81246	0.443444	0.492425	0.918824	0.937928	0.74	0.56794	0.659184	7.68	1416116_at	7.46071	8.14799	8.12813	7.78697	7.3753	7.82626	7.65555	7.81147	7.64091	7.53511	7.62006	7.49488	7.63624	7.64817	7.83455	7.67204	7.67275	7.66497	7.63393	7.77101	7.43681	7.84254	7.53676	7.56776	7.57061	7.94619	7.60426
1416117_at	Orc3	-0.069	0.165	0.037	0.085	-0.75	1.71	0.4	0.93	0.45673	0.09532	0.69062	0.35934	0.674426	0.259445	0.922155	0.695507	1.12	0.35824	0.476817	6.86	1416117_at	6.78077	6.85459	6.93516	6.77088	6.68299	6.80305	6.85516	6.84393	6.83965	6.86564	6.7319	7.01325	6.89791	6.96713	6.8777	6.89577	6.86116	6.7732	6.78332	6.71618	6.72202	7.05738	6.76747	6.73726	6.74772	6.71869	6.73615
1416118_at	Trim59	-0.236	-0.259	-0.11	-0.145	-1.04	-1.09	-0.49	-0.64	0.30322	0.28144	0.62918	0.52449	0.536104	0.493935	0.902132	0.800755	0.73	0.57576	0.66582	9.58	1416118_at	9.92839	9.74926	9.92447	9.24387	8.73634	9.63635	9.6945	9.37398	9.43819	9.66237	9.6768	9.72602	10.2816	9.63538	10.6547	9.75657	9.40785	9.61325	9.16103	10.0681	9.39673	9.2773	9.9065	10.1085	9.44448	9.14561	9.09294
1416119_at	Txn1	-0.019	0.01	-0.046	0.017	-0.32	0.16	-0.76	0.28	0.75129	0.872	0.45006	0.77863	0.876575	0.933062	0.82122	0.925206	0.2	0.93844	0.952715	12.16	1416119_at	12.1576	12.4544	12.3746	12.0984	12.0697	12.1678	12.1185	12.1522	12.1407	12.2137	11.9811	12.1013	12.2878	12.1557	12.2147	12.2097	12.1113	12.1089	12.0546	12.182	12.1668	12.2842	11.9751	12.1201	12.1877	12.3813	12.1472
1416120_at	Rrm2	0.056	0.069	0.088	-0.144	0.45	0.53	0.7	-1.15	0.65769	0.60079	0.48593	0.25527	0.818626	0.766462	0.841403	0.604806	0.58	0.6821	0.752126	4.59	1416120_at	4.70295	4.45536	4.43418	4.4928	4.69925	4.67451	4.23752	4.21708	4.15465	4.73727	4.46424	4.81321	4.81597	4.79735	4.30161	4.77704	4.16729	4.20212	4.73008	5.03426	4.73301	4.60789	4.71564	4.86344	5.0492	4.46115	4.64671
1416121_at	Lox	0.146	0.356	0.299	0.14	1.06	2.47	2.17	1.01	0.29342	0.01762	0.03526	0.31624	0.52601	0.096512	0.298013	0.662067	3.25	0.02064	0.065743	4.43	1416121_at	4.44533	4.67296	4.47863	3.96259	4.8401	4.51545	4.1971	4.22027	4.21993	4.34057	4.76657	4.36058	4.22224	3.82916	4.13727	4.21028	4.18637	4.19266	4.88893	4.54204	4.20457	4.09385	4.10902	4.00885	4.44391	4.62033	4.64481
1416122_at	Ccnd2	-0.105	-0.077	-0.077	-0.058	-1.08	-0.76	-0.8	-0.6	0.28709	0.45349	0.42939	0.55094	0.519536	0.652054	0.809166	0.816804	0.68	0.60756	0.6918	10.23	1416122_at	10.4726	9.95879	10.1238	10.5437	10.6932	10.4767	10.151	10.3398	10.1865	10.1027	10.1045	10.5137	10.179	10.4564	9.9606	10.2212	10.074	10.193	10.1973	10.3186	10.2813	10.3674	10.2501	10.2267	10.3754	10.3225	10.2198
1416123_at	Ccnd2	-0.381	-0.007	-0.246	-0.17	-3.85	-0.07	-2.49	-1.71	0.00039	0.9471	0.01688	0.09369	0.006496	0.973412	0.209718	0.385979	5.99	0.00064	0.00596	7.71	1416123_at	7.85582	7.73312	7.76571	8.15743	8.16464	8.05491	7.77356	7.96455	7.76509	7.3045	7.7304	7.85744	7.88259	7.90287	7.7317	7.75601	7.8587	7.7933	7.58342	7.64546	7.78754	8.0937	7.60814	7.68161	7.70858	7.63208	7.58242
1416124_at	Ccnd2	-0.423	-0.096	-0.085	-0.214	-4.31	-0.94	-0.86	-2.18	9e-05	0.35464	0.39345	0.03491	0.002514	0.566216	0.790746	0.237937	6.24	0.00048	0.004873	4.17	1416124_at	4.24456	4.38492	4.14736	4.80573	4.67092	4.61357	4.01364	4.29186	4.12952	4.01175	4.17846	4.33407	3.91101	4.39144	4.126	4.13346	4.01617	4.17305	4.47745	4.67956	4.17227	4.06009	4.17864	4.36723	4.23867	4.04827	4.14282
1416125_at	Fkbp5	0.505	0.444	0.01	0.168	4.9	4.11	0.1	1.63	1e-05	0.00018	0.92168	0.11137	0.000698	0.006946	0.983459	0.419151	10.88	0	0.000164	9.25	1416125_at	9.04543	9.02998	8.72707	9.12151	9.32485	9.32417	9.26515	9.35379	9.45622	8.98502	9.1281	9.37518	9.16757	9.24445	9.19341	8.99392	8.99506	9.21705	9.00611	8.98096	8.89847	8.93541	9.03248	8.98662	9.37709	9.75889	9.44596
1416126_at	Polr1b	0.05	-0.408	-0.088	0.071	0.56	-4.34	-0.99	0.79	0.57684	9e-05	0.32918	0.43134	0.764978	0.004629	0.745771	0.744708	5.19	0.00169	0.011564	7.58	1416126_at	7.62409	7.16511	7.26445	7.39659	7.64244	7.51029	7.70164	7.85735	7.74657	7.60271	7.60697	7.82045	7.37031	7.82258	7.59011	7.78608	7.63113	7.80624	7.66498	7.45503	7.8407	7.54134	7.69314	7.70242	7.53736	7.21597	7.51908
1416127_a_at	Dnpep	0.015	-0.095	-0.051	0.031	0.29	-1.71	-0.96	0.59	0.77701	0.09389	0.34221	0.56014	0.890781	0.257046	0.756597	0.821934	1.07	0.38262	0.49878	10.06	1416127_a_at	10.0687	10.1699	10.0295	10.0796	10.1517	10.0831	10.0705	10.1979	10.0976	10.0968	10.1011	10.0521	10.0961	10.0161	9.90408	10.1093	9.94303	10.095	9.99539	10.0788	10.1959	9.98083	10.031	10.1101	10.3432	10.0363	10.078
1416128_at	NA	0.139	0.022	-0.306	-0.292	1.31	0.2	-2.9	-2.77	0.19559	0.84304	0.00583	0.00828	0.412407	0.917054	0.124148	0.11326	4.47	0.00419	0.021648	6.04	1416128_at	6.00637	6.00565	6.20295	5.92604	6.0684	5.88654	6.24614	6.21839	6.19986	5.66895	5.90275	6.08299	6.44623	6.22883	5.99043	6.1469	6.21382	6.09322	6.09684	5.83772	6.25995	6.12261	6.16731	6.17237	6.36036	6.18615	5.81882
1416129_at	Errfi1	0.047	0.002	-0.065	0.049	0.65	0.03	-0.9	0.67	0.52062	0.97427	0.37368	0.50355	0.724836	0.986679	0.77718	0.789827	0.42	0.79257	0.839406	10.07	1416129_at	10.2405	10.1142	10.0644	10.0916	10.0608	10.2028	10.0235	9.96708	10.0085	10.0271	9.96054	10.1403	10.1793	10.2257	10.0346	9.92888	10.0664	10.0592	9.86182	10.1524	9.98751	10.1052	9.99691	10.0955	10.1073	10.4705	10.1336
1416130_at	Prnp	-0.067	-0.399	-0.036	-0.031	-0.54	-3.05	-0.29	-0.25	0.59538	0.00395	0.77482	0.80277	0.778468	0.041293	0.946274	0.934252	2.43	0.06224	0.141008	12.98	1416130_at	13.0109	12.69	12.7713	13.2824	13.2067	13.1807	13.1045	13.1335	13.0774	13.0811	13.1699	12.9753	12.8696	13.0506	12.925	13.0012	12.7961	13.0805	13.1678	13.2067	13.1232	12.791	13.0371	13.1527	13.126	12.5406	12.9662
1416131_s_at	Efr3a	-0.266	0.37	0.073	-0.054	-2.39	3.17	0.66	-0.48	0.02126	0.00282	0.51236	0.63265	0.099736	0.034164	0.854923	0.858724	4.11	0.00663	0.02967	11.23	1416131_s_at	11.4149	11.6897	11.2752	11.2394	11.1615	11.4277	11.3792	11.3133	11.2782	11.1268	11.077	11.1916	11.118	11.1805	11.2497	11.158	11.4294	11.316	11.4107	11.1142	11.1786	11.0059	10.8571	10.8322	10.8787	11.2993	11.3728
1416132_at	Efr3a	-0.268	-0.813	0.164	0.287	-0.81	-2.35	0.5	0.87	0.41978	0.0233	0.62198	0.38892	0.644433	0.112777	0.89959	0.716275	1.8	0.1463	0.256246	9.76	1416132_at	10.1705	9.65121	9.07075	10.1987	9.8803	9.85027	10.2864	10.224	10.0923	10.3024	10.3251	9.69057	9.61302	9.68201	9.49687	9.69634	9.70417	10.2042	10.0152	9.54867	9.91754	9.10654	9.50876	9.66636	9.65205	9.00877	9.96099
1416133_at	Efr3a	-0.194	0.132	0.077	-0.055	-1.95	1.26	0.77	-0.55	0.0576	0.2137	0.44635	0.58273	0.191249	0.420496	0.819059	0.833925	1.57	0.19845	0.316284	11.72	1416133_at	11.7641	12.0779	11.9237	11.8006	11.6839	11.681	11.8424	11.7691	11.8177	11.8965	11.5116	11.8195	11.7438	11.6596	11.35	11.7212	11.8878	11.7582	11.8686	11.5635	11.7478	11.5647	11.6454	11.3957	11.4138	11.8946	11.8985
1416134_at	Aplp1	0.084	-0.116	-0.096	0.087	0.88	-1.15	-1.01	0.91	0.38531	0.25579	0.31952	0.3694	0.614423	0.467708	0.738496	0.702988	0.98	0.42679	0.538815	10.07	1416134_at	10.1779	10.0423	9.79304	10.173	9.90165	9.90444	9.96787	10.0238	10.1824	9.97202	10.1214	9.82024	10.3687	10.136	10.0736	10.0997	10.0824	10.0427	9.90259	10.2474	10.2113	9.94769	10.2711	10.3312	10.2624	9.69294	10.089
1416135_at	Apex1	-0.146	0.043	0.085	-0.056	-2.25	0.62	1.3	-0.85	0.02989	0.53644	0.20141	0.39787	0.125409	0.718736	0.627292	0.723596	1.96	0.1176	0.219566	10.1	1416135_at	10.141	10.3408	10.2105	10.091	10.1804	10.0501	9.9056	9.99758	9.91232	10.224	10.1349	9.94932	10.1739	10.09	10.0695	10.0734	10.0118	10.057	10.2122	10.2082	10.2468	10.2676	10.01	10.1261	10.0965	10.0471	9.96541
1416136_at	Mmp2	-0.031	0.203	-0.199	-0.225	-0.19	1.18	-1.21	-1.37	0.8493	0.24406	0.23318	0.17746	0.929744	0.454449	0.660912	0.518887	1.19	0.32742	0.448309	5.25	1416136_at	5.04316	5.73789	6.12816	5.42256	5.07117	5.26246	4.72016	4.9211	4.93056	5.50732	5.27032	4.96523	5.88483	5.41523	5.41339	5.22996	5.62217	4.91403	5.11034	5.08757	5.13968	5.50956	5.06093	5.41012	5.54736	5.64699	5.54736
1416137_at	Anxa7	-0.121	0.163	-0.013	-0.193	-0.93	1.19	-0.1	-1.48	0.36006	0.24206	0.92197	0.14696	0.590783	0.452235	0.983459	0.476628	1.11	0.36255	0.481007	9.13	1416137_at	8.94811	9.75531	9.58982	9.11518	8.97689	9.17358	8.94659	9.04798	9.05222	9.20777	8.86412	9.19414	9.20933	9.17571	9.08584	9.00347	9.48251	9.03837	9.20372	9.1701	8.99434	9.43831	9.09956	8.9762	8.96917	9.5016	9.19365
1416138_at	Anxa7	0.077	0.028	-0.115	0.014	1.47	0.52	-2.19	0.26	0.14969	0.60803	0.03383	0.79394	0.350004	0.771161	0.2929	0.931646	1.82	0.14183	0.250522	10.89	1416138_at	10.8391	10.9915	10.9717	10.9438	10.824	10.9677	10.8594	10.9138	10.8446	10.8798	10.7429	10.8677	10.9297	10.957	10.8321	10.9904	10.8852	10.8376	10.8726	10.9344	10.8878	10.8143	10.8878	10.8525	10.8996	11.1325	10.9734
1416139_at	Reg2	-0.365	0.137	0.268	0.161	-3.35	1.2	2.45	1.47	0.00171	0.23655	0.01844	0.14844	0.017992	0.446126	0.219195	0.478913	5.2	0.00167	0.011464	4.92	1416139_at	4.94697	4.92052	4.98861	5.29273	5.23846	5.02968	4.97515	5.1146	5.05269	4.89158	5.05513	4.83712	4.74707	4.71959	4.71592	4.5283	5.00421	5.04784	4.93124	5.04929	4.77469	4.51761	4.71724	4.56877	4.9996	4.66791	4.57889
1416140_a_at	Dhx30	0.04	-0.35	-0.01	0.249	0.23	-1.92	-0.06	1.43	0.81972	0.06108	0.95575	0.15891	0.913875	0.200139	0.990386	0.493107	1.45	0.23331	0.353787	10.93	1416140_a_at	11.1437	10.5644	10.0906	10.8314	10.9786	10.9305	11.0797	11.0915	11.1358	11.0461	11.1421	11.1396	10.7791	11.089	10.7779	11.1489	10.6496	11.2136	11.1383	10.9954	11.174	10.2241	11.2062	10.9585	11.0717	10.2072	10.7493
1416141_a_at	NA	0.033	-0.019	-0.005	0.005	0.97	-0.54	-0.16	0.14	0.33753	0.58998	0.87727	0.89088	0.570186	0.758083	0.972547	0.966702	0.32	0.86321	0.893502	13.93	1416141_a_at	13.9004	13.9129	13.9797	13.8343	13.894	13.8506	13.9698	13.9129	13.9437	13.9636	13.9636	13.9529	13.9797	13.924	13.8826	13.9383	13.9288	13.9547	13.8886	13.9288	13.9332	13.9491	13.9288	13.9491	13.9288	13.9755	13.8886
1416142_at	Rps6	-0.156	0.133	-0.004	-0.141	-1.76	1.42	-0.05	-1.59	0.08556	0.16233	0.96256	0.11906	0.246739	0.356826	0.99217	0.432346	1.91	0.12573	0.230381	8.69	1416142_at	8.626	8.97352	8.88242	8.64543	8.6353	8.68137	8.79664	8.5892	8.51487	8.47197	8.75895	8.728	8.86711	8.62988	8.99835	8.70289	8.58421	8.61246	8.59749	8.93316	8.62189	8.67678	8.64812	9.01852	8.63581	8.78033	8.39427
1416143_at	Atp5j	0.008	-0.037	0.057	-0.036	0.18	-0.84	1.35	-0.84	0.85811	0.40616	0.18465	0.40519	0.933998	0.612742	0.607695	0.727948	0.82	0.52253	0.62081	12.96	1416143_at	12.9723	13.0286	13.0358	12.9526	12.9746	12.8148	13.021	12.9991	12.9963	13.0148	12.927	12.9502	12.9904	12.9671	12.8661	12.9388	12.9362	12.9403	13.01	12.8963	13.0409	12.9814	12.9333	12.9126	12.9333	13.077	13.0551
1416144_a_at	Dhx15	0.106	0.517	0.091	0.13	0.99	4.57	0.85	1.21	0.32955	4e-05	0.40219	0.23481	0.562301	0.00306	0.796308	0.585724	6	0.00064	0.005945	11.06	1416144_a_at	10.9516	11.2881	10.9313	10.8217	10.7279	11.064	11.0658	10.968	10.9181	10.9279	10.9753	11.0908	10.9967	10.9972	11.3717	10.9835	11.0793	10.928	10.7409	10.7877	10.8861	10.862	10.8265	10.9719	11.0172	11.1314	11.1388
1416145_at	Dhx15	0	0.153	0.001	-0.005	0	2.94	0.01	-0.11	0.99848	0.0053	0.98917	0.9166	0.999284	0.048799	0.9979	0.975275	2.16	0.08966	0.181398	11.8	1416145_at	11.8114	11.9585	11.9233	11.7968	11.7717	11.7919	11.7787	11.8074	11.7781	11.8154	11.7371	11.7267	11.8352	11.7774	11.7768	11.7673	11.7543	11.7298	11.7358	11.8522	11.6951	11.7954	11.6406	11.6971	11.8585	11.9542	11.7501
1416146_at	Hspa4	-0.016	-0.075	-0.034	-0.047	-0.33	-1.44	-0.68	-0.93	0.74638	0.15758	0.49925	0.35541	0.873813	0.350532	0.84785	0.692776	0.88	0.48502	0.58958	10.39	1416146_at	10.4398	10.3361	10.5256	10.4753	10.494	10.4354	10.2948	10.279	10.1985	10.4324	10.4344	10.4113	10.3684	10.4052	10.3686	10.4144	10.3367	10.5092	10.5311	10.4958	10.3855	10.3874	10.3919	10.413	10.388	10.5599	10.4159
1416147_at	Hspa4	-0.614	-0.683	-0.18	0.452	-1.35	-1.43	-0.4	0.99	0.18387	0.15879	0.69334	0.32546	0.397545	0.352012	0.922801	0.669898	1.26	0.30163	0.422805	9.88	1416147_at	10.7002	8.69116	8.27593	10.5726	10.5353	10.2108	10.7314	10.0806	9.7591	9.95887	10.2106	10.8778	9.26561	10.2764	10.1135	10.545	9.23814	10.4096	10.5863	9.55838	10.3342	8.79907	10.0461	10.1901	9.4397	7.70505	9.51402
1416148_at	Laptm4b	0.121	-0.209	0.044	-0.086	1.22	-2	0.44	-0.87	0.22973	0.05202	0.65927	0.39083	0.454069	0.181646	0.913416	0.717909	1.61	0.18997	0.307063	11.27	1416148_at	11.2267	11.4207	11.156	11.3549	11.503	11.0888	11.4485	11.4131	11.3115	11.229	11.3226	11.5198	11.1223	11.1956	10.8827	11.046	11.4137	11.4776	11.5147	11.0495	11.3985	11.2138	11.3404	11.0596	11.2054	11.4357	11.7134
1416149_at	Olig1	0.043	-0.096	-0.131	-0.23	0.39	-0.82	-1.18	-2.07	0.69876	0.4147	0.2446	0.04408	0.845654	0.620137	0.673011	0.268867	1.63	0.18385	0.300508	11.83	1416149_at	11.8186	11.9721	12.1164	11.6951	11.5164	11.7735	11.7742	11.6302	11.7984	11.6721	11.8404	11.809	12.3252	11.8561	12.0681	11.8275	11.9874	11.7918	11.6424	12.1223	11.7428	11.9546	12.1196	12.1476	12.0094	11.9238	11.8668
1416150_a_at	Srsf3	-0.246	0.223	-0.074	-0.09	-3.9	3.36	-1.17	-1.42	0.00034	0.00165	0.24912	0.16275	0.005931	0.024943	0.677761	0.497705	7.47	0.00012	0.001875	10.84	1416150_a_at	10.8816	11.0064	10.7999	10.8584	10.8844	10.9918	10.7898	10.7447	10.6801	10.822	10.8286	10.772	10.9453	10.945	11.2003	10.8833	10.7091	10.7699	10.8284	10.9245	10.9214	10.9613	10.8047	10.9442	10.764	10.541	10.6827
1416151_at	Srsf3	-0.225	0.231	0.114	0.048	-3.2	3.15	1.63	0.68	0.00257	0.00302	0.11048	0.50048	0.023663	0.03567	0.496742	0.78744	5.82	0.00079	0.006871	10.13	1416151_at	10.1829	9.93918	10.0848	10.0079	9.95279	10.1408	10.206	10.0772	9.92843	9.97434	10.0213	10.099	10.1642	10.1449	10.4511	10.2444	10.1112	10.0878	10.1246	10.078	10.1818	10.1474	10.0992	10.1827	9.92864	9.7686	9.88008
1416152_a_at	Srsf3	-0.286	0.054	0.04	-0.001	-4.39	0.78	0.61	-0.02	7e-05	0.43747	0.54647	0.98453	0.002111	0.63888	0.871592	0.995004	5.07	0.00197	0.012868	10.94	1416152_a_at	11.0847	11.1943	10.8202	10.8277	10.9038	11.0567	10.9819	11.0168	10.8304	10.9109	10.8423	10.8825	10.9188	10.9961	11.1887	10.9331	11.0456	11.0392	11.0224	10.9489	10.9411	10.9908	10.7932	10.9171	10.7073	10.5833	10.848
1416153_at	NA	-0.147	-0.118	-0.125	-0.121	-3.64	-2.8	-3.09	-3.01	0.00073	0.00767	0.0035	0.00433	0.010051	0.060161	0.095882	0.079608	9.93	1e-05	0.000312	12.24	1416153_at	12.2285	12.3771	12.3074	12.3803	12.33	12.335	12.2851	12.2773	12.2942	12.2869	12.3106	12.2927	12.3	12.312	12.3112	12.2639	12.2471	12.2992	12.2423	12.3717	12.3007	12.3209	12.2851	12.3057	12.2014	12.2349	12.1957
1416154_at	NA	-0.983	-0.187	-0.274	-0.566	-7.31	-1.33	-2.04	-4.21	0	0.19196	0.04807	0.00013	3e-06	0.393401	0.342315	0.011815	19.28	0	2e-06	5	1416154_at	5.47851	5.09772	4.98394	5.74236	5.8082	5.60677	5.15329	4.99217	4.97997	4.97953	5.10548	5.14367	5.06064	5.26076	5.50116	5.22542	4.92573	4.96179	5.61518	5.58887	5.51821	4.94437	5.11283	5.20835	4.4821	4.18217	4.506
1416155_at	Hmgb3	0.125	-0.383	-0.121	0.186	0.71	-2.08	-0.69	1.06	0.47992	0.04315	0.49191	0.29351	0.693389	0.162526	0.844481	0.641339	1.62	0.18773	0.304751	9.96	1416155_at	10.2409	9.13213	9.12428	9.7299	9.84093	10.0437	9.92147	9.93607	9.76737	9.87226	10.1435	10.2227	10.0132	10.1199	10.1987	10.116	9.98241	10.3121	9.78789	9.98218	10.1824	9.97386	10.3757	10.3242	9.80135	9.18048	9.92715
1416156_at	Vcl	0.202	0.113	0.095	-0.094	1.93	1.03	0.91	-0.9	0.06039	0.31012	0.3705	0.37313	0.197562	0.523269	0.774873	0.705401	1.6	0.19145	0.308584	9.21	1416156_at	9.09681	9.07496	9.26804	9.02229	9.37423	9.08039	9.18662	8.86054	8.99625	8.98866	9.2151	9.19224	9.45524	9.20161	9.47267	9.21141	9.07957	8.94956	9.15013	9.16278	9.02488	9.33934	9.23781	9.35831	9.37692	9.65629	9.3607
1416157_at	Vcl	0.045	-0.24	0.224	0.154	0.36	-1.81	1.77	1.21	0.72141	0.07724	0.08378	0.23152	0.858417	0.229814	0.442532	0.581979	2	0.11114	0.211328	4.85	1416157_at	5.19503	4.25778	4.62873	4.92776	4.99669	4.65281	4.99929	4.81104	4.73077	4.81379	4.87427	4.83621	4.7687	4.75453	4.52528	4.69467	4.41643	4.78705	4.95248	5.10762	4.96925	4.65549	5.0582	5.23631	4.96441	4.48541	4.81764
1416158_at	Nr2f2	-0.113	0.145	-0.026	-0.096	-1.28	1.56	-0.29	-1.09	0.20842	0.12655	0.77079	0.28367	0.427962	0.308566	0.945401	0.633854	1.33	0.27394	0.395106	3.93	1416158_at	3.76682	3.61621	3.67405	4.22049	4.10551	3.87095	3.88812	3.90535	4.02878	3.8792	3.87095	3.84576	4.28338	3.92949	4.15984	3.87553	3.86414	3.88534	3.84839	3.75701	3.99145	4.27126	4.02989	4.11044	3.67362	3.81593	3.77339
1416159_at	Nr2f2	0.245	-0.013	-0.033	0.094	1.45	-0.07	-0.2	0.55	0.15512	0.94155	0.84601	0.58252	0.35785	0.970769	0.964851	0.833879	0.61	0.65676	0.73169	8.04	1416159_at	7.66625	7.90981	8.51108	7.78235	8.56757	7.87715	7.73574	7.95059	8.00837	8.12268	8.0264	7.67909	8.47934	7.82733	8.08183	7.73758	8.25532	7.75987	7.92696	7.99344	7.67606	8.54205	7.92109	7.90745	7.98161	8.64806	8.43233
1416160_at	Nr2f2	-0.011	-0.147	-0.368	0.05	-0.09	-1.08	-2.82	0.38	0.93027	0.28738	0.00732	0.7033	0.969404	0.500374	0.137201	0.892806	2.31	0.07299	0.157339	4.54	1416160_at	4.33284	4.01048	4.19527	4.54567	4.89732	4.40942	4.3939	4.52536	4.74213	4.24294	4.74144	4.4287	5.14848	4.97784	4.89118	4.59304	5.0422	4.56051	4.21938	4.35219	4.64761	4.66777	4.92621	4.81387	4.22331	4.36887	4.48084
1416161_at	Rad21	0.161	0.512	0.094	0.023	1.26	3.81	0.73	0.18	0.21619	0.00044	0.46684	0.85919	0.437713	0.011748	0.831417	0.955828	4.16	0.0062	0.028314	10.7	1416161_at	10.518	10.5634	10.8569	10.4445	10.1972	10.6294	10.5732	10.5559	10.5941	10.5425	10.7477	10.6248	10.7631	10.6429	11.0321	10.6903	10.8168	10.5321	10.3828	10.5004	10.47	10.8294	10.5794	10.5713	10.3849	10.7924	10.6936
1416162_at	Rad21	-0.009	-0.466	0.132	0.131	-0.05	-2.47	0.74	0.73	0.96078	0.0174	0.46451	0.46818	0.982259	0.095755	0.830272	0.768085	1.8	0.14623	0.25617	8.57	1416162_at	8.73001	8.43544	8.3382	8.67727	8.47333	8.63603	8.6441	8.61705	8.65248	8.86924	8.90478	8.46808	8.66059	8.52078	8.46931	8.4576	8.57423	8.56914	8.53662	8.70496	8.54979	8.41828	8.48649	8.81152	8.67126	8.0836	8.67497
1416163_at	Cops4	-0.268	-0.16	-0.013	-0.09	-4.31	-2.46	-0.21	-1.45	9e-05	0.01803	0.83753	0.15526	0.002527	0.097845	0.962423	0.48815	6.69	0.00028	0.003405	10.6	1416163_at	10.6605	11.085	10.7066	10.6947	10.7475	10.6884	10.6334	10.7256	10.6377	10.6768	10.6285	10.5347	10.5694	10.5441	10.5973	10.6957	10.5981	10.6668	10.8263	10.6593	10.6788	10.6007	10.5841	10.5674	10.5438	10.4711	10.5272
1416164_at	Fbln5	0.107	0.149	-0.14	0.267	0.39	0.53	-0.52	0.99	0.69514	0.60114	0.60776	0.32921	0.843419	0.766647	0.894764	0.672833	0.42	0.79425	0.840612	6.32	1416164_at	6.12632	6.37329	5.96223	6.1969	7.54429	6.17747	5.89864	5.90351	6.05907	6.29379	6.19458	6.3486	7.37049	6.24123	6.32259	5.89121	6.19754	5.82612	6.22037	5.84996	6.68547	6.58681	6.14577	6.11218	6.26139	6.89169	6.28024
1416165_at	Rab31	0.309	0.006	-0.118	-0.122	3.28	0.06	-1.26	-1.3	0.00207	0.95156	0.21528	0.20192	0.02048	0.976054	0.642642	0.549204	3.51	0.01461	0.051635	10.4	1416165_at	10.2904	10.4431	10.5064	10.2938	10.189	10.2938	10.347	10.2412	10.289	10.3618	10.4402	10.3857	10.6956	10.3768	10.6283	10.4028	10.3107	10.2943	10.1345	10.5131	10.2386	10.3829	10.5439	10.6446	10.6242	10.7653	10.5888
1416166_a_at	Prdx4	0.116	0.931	0.119	0.056	0.65	4.94	0.66	0.31	0.52165	1e-05	0.51141	0.75683	0.725437	0.001704	0.854342	0.915997	6.34	0.00043	0.004492	6.6	1416166_a_at	6.34365	7.08149	6.75238	6.36088	6.43241	6.79652	6.24039	6.56719	6.38552	6.27864	6.74331	6.42689	6.52335	6.36213	6.8523	6.59439	6.66182	6.29828	6.52756	6.15836	6.07909	6.40773	5.92116	6.43462	6.50237	6.84886	6.77265
1416167_at	Prdx4	-0.102	0.241	0.018	-0.12	-1.18	2.65	0.21	-1.38	0.24469	0.01118	0.83687	0.17424	0.471738	0.07437	0.96214	0.514631	2.59	0.04973	0.120699	9.85	1416167_at	9.76248	10.4936	10.0556	9.92004	9.83038	9.96865	9.66068	9.63668	9.64043	9.72907	9.88774	9.74733	10.0266	9.79737	9.93719	9.83083	9.67473	9.62007	9.92522	9.89711	9.81375	9.78125	9.81958	9.85712	9.82831	10.0118	9.85477
1416168_at	Serpinf1	-0.279	0.103	-0.236	0.191	-0.98	0.34	-0.83	0.67	0.33226	0.73259	0.41148	0.50518	0.56516	0.852224	0.80027	0.790739	0.55	0.6965	0.763295	6.48	1416168_at	6.30473	6.76512	6.49955	5.95918	7.70037	5.99923	6.27694	6.40301	6.27848	6.12882	6.56615	6.08467	8.0215	6.53123	6.52163	6.23981	6.29621	6.28815	6.26934	6.1612	6.7781	6.85197	6.51667	6.60282	6.10077	6.2576	6.22666
1416169_at	Tpbpb	0.205	0.121	-0.042	0.058	2.39	1.34	-0.49	0.67	0.02133	0.18654	0.62366	0.50568	0.100015	0.386462	0.900187	0.790922	2.05	0.10404	0.201693	3.89	1416169_at	3.68943	3.76145	3.73808	3.61088	3.80366	3.73049	3.96758	3.8953	3.83275	4.00199	3.72125	4.02374	3.7387	3.89982	3.91332	3.87808	3.85636	3.92211	3.70232	3.52489	3.87649	4.21835	4.0722	3.90818	3.8868	3.81931	4.01966
1416170_at	Trap1	-0.23	-0.033	-0.009	-0.076	-1.99	-0.27	-0.08	-0.66	0.05316	0.78524	0.9378	0.51196	0.181615	0.883441	0.986595	0.794147	1.12	0.36041	0.478823	9.03	1416170_at	9.14818	9.2488	8.56337	9.11704	9.40115	8.94155	9.06067	9.04132	9.04373	9.15373	9.11027	9.00548	8.93774	9.11521	8.87657	9.11166	8.9115	9.23708	9.35566	9.1802	9.26438	8.728	9.09658	9.0159	9.08444	8.62993	8.90445
1416171_at	Kansl2	-0.073	-0.107	-0.076	-0.095	-1.63	-2.29	-1.7	-2.13	0.11042	0.02692	0.09554	0.03911	0.289157	0.122821	0.467388	0.251931	3.84	0.00946	0.038186	10.53	1416171_at	10.6531	10.3894	10.6411	10.5686	10.6762	10.6066	10.5041	10.4938	10.4974	10.5304	10.4723	10.6109	10.5664	10.6365	10.4728	10.598	10.5209	10.5489	10.6456	10.6442	10.6456	10.5992	10.5902	10.5212	10.6058	10.5366	10.5372
1416172_at	Pes1	-0.113	0.043	0.139	0.011	-2.01	0.73	2.46	0.19	0.0511	0.4676	0.01813	0.84709	0.177167	0.663649	0.217898	0.950225	2.66	0.04547	0.113538	9.15	1416172_at	9.1992	9.22305	9.32133	9.1675	9.2405	9.19232	9.09821	9.07764	9.13113	9.2787	9.14707	9.13087	9.08901	9.01549	8.89367	9.01715	9.11872	9.01201	9.26582	9.38496	9.0909	9.1985	9.03802	8.96776	9.18729	9.03165	9.10861
1416173_at	Pes1	-0.061	0.006	0.13	0.111	-0.68	0.06	1.44	1.23	0.50218	0.9495	0.15767	0.22578	0.710746	0.974762	0.572049	0.575963	1.01	0.41284	0.526533	6.5	1416173_at	6.48506	6.81003	6.47504	6.51438	6.38384	6.5072	6.38744	6.3767	6.33692	6.48666	6.45925	6.57265	6.53594	6.51687	6.58042	6.46354	6.36668	6.22247	6.46482	6.48751	6.41407	6.48339	6.46645	6.62014	6.3666	6.52525	6.6256
1416174_at	Rbbp9	0.388	0.346	0.223	0.236	2.66	2.26	1.53	1.62	0.01096	0.02868	0.13316	0.11226	0.063962	0.127597	0.535162	0.420884	4.29	0.00523	0.025186	8.44	1416174_at	7.96145	8.63721	8.66048	8.11572	8.13571	8.25143	8.22345	8.204	8.20276	8.33086	8.48606	8.39881	8.44498	8.26673	8.70539	8.28652	8.45046	8.14701	7.97444	8.35362	8.10786	8.38756	8.14996	8.17836	8.49526	8.94041	8.57182
1416175_a_at	Vdac3	-0.057	-0.07	0.052	0.047	-1.1	-1.3	1.01	0.9	0.27695	0.20156	0.31701	0.37231	0.508441	0.405164	0.736615	0.704848	1.18	0.33179	0.452343	12.17	1416175_a_at	12.132	12.3371	12.1681	12.1845	12.1531	12.1953	12.1749	12.2047	12.0774	12.1479	12.1628	12.3334	12.0747	12.1398	12.1398	12.1293	12.2315	12.1953	12.1845	12.174	12.1723	12.1022	12.0888	12.127	12.1194	12.1178	12.2371
1416176_at	Hmgb1	-0.077	0.048	-0.005	0.025	-1.19	0.7	-0.08	0.38	0.2423	0.48638	0.93926	0.70633	0.469038	0.678922	0.986971	0.894174	0.51	0.72706	0.787794	11.58	1416176_at	11.5615	11.7713	11.5634	11.5315	11.4995	11.6119	11.5596	11.4209	11.507	11.6022	11.6169	11.5649	11.6313	11.6255	11.8074	11.6006	11.5569	11.5157	11.4973	11.5789	11.5753	11.6343	11.5458	11.5445	11.4984	11.5401	11.4481
1416177_at	Rbmxl1	-0.01	0.148	0.201	0.242	-0.19	2.6	3.7	4.44	0.8485	0.01284	0.00062	6e-05	0.92941	0.080685	0.037152	0.00795	10.04	1e-05	0.000289	10.35	1416177_at	10.2231	10.3477	10.2424	10.2081	10.171	10.2999	10.3394	10.3289	10.3374	10.4325	10.4227	10.4013	10.2682	10.2667	10.3071	10.3736	10.2348	10.2498	10.111	10.2316	10.1743	10.2667	10.2119	10.2944	10.309	10.2927	10.204
1416178_a_at	Plekhb1	0.153	-0.021	-0.034	-0.05	1	-0.13	-0.22	-0.33	0.32486	0.89892	0.82531	0.74403	0.557651	0.948361	0.958351	0.910073	0.29	0.88193	0.908575	12.85	1416178_a_at	12.8119	13.1675	13.0242	12.6982	12.3062	12.7271	12.8748	12.5823	12.7864	12.8315	12.7928	12.8762	13.2615	12.7853	13.0448	12.7097	12.784	12.784	12.3089	13.1043	12.75	12.83	13.095	13.3361	13.1124	13.0152	12.8532
1416179_a_at	Rdx	0.201	0.393	0.18	0.207	1.38	2.57	1.23	1.41	0.1757	0.01392	0.2256	0.16495	0.386782	0.084155	0.654417	0.501184	3	0.02889	0.082938	9.49	1416179_a_at	9.35427	9.65875	9.40172	9.13758	8.98497	9.4578	9.48525	9.35734	9.2648	9.25647	9.48843	9.38989	9.64974	9.39195	9.92835	9.4651	9.3979	9.38482	9.09478	9.43851	9.01001	9.27014	9.3157	9.4609	9.56982	9.52569	9.47624
1416180_a_at	Rdx	-0.28	-0.352	-0.169	-0.2	-2.03	-2.44	-1.23	-1.45	0.04826	0.01907	0.22536	0.15345	0.170688	0.101089	0.654006	0.486106	3.42	0.01628	0.055587	10.46	1416180_a_at	10.5618	10.4741	10.5187	10.6939	10.5867	10.8289	10.6185	10.5414	10.423	10.7212	10.5992	10.0148	10.7236	10.6094	10.6939	10.6847	10.3711	10.5332	10.5394	10.7195	10.6009	10.4177	10.5953	10.8649	10.4811	10.113	10.3103
1416181_at	Mesdc2	-0.044	0.098	-0.051	-0.028	-0.84	1.8	-0.97	-0.53	0.4067	0.07894	0.3358	0.59678	0.633127	0.23294	0.751697	0.841299	1.29	0.28776	0.408575	10.83	1416181_at	10.7596	10.9466	11.0597	10.8692	10.8444	10.8155	10.7086	10.7017	10.7113	10.8385	10.817	10.7755	10.9561	10.8664	10.8682	10.8409	10.7195	10.7198	10.8419	10.9509	10.8479	10.9063	10.8487	10.8645	10.8811	10.8947	10.766
1416182_at	Apba3	-0.005	0.137	-0.019	0.005	-0.06	1.72	-0.25	0.07	0.94884	0.09303	0.80252	0.94462	0.977913	0.255579	0.952108	0.984647	0.76	0.55963	0.652073	7.78	1416182_at	7.73124	7.87191	7.61827	7.6497	7.81962	7.59833	7.63642	7.82852	7.82461	7.84804	7.54436	7.8573	8.22457	7.84488	7.72296	7.64238	7.76787	7.72212	7.69111	7.65335	7.89202	7.89386	7.7258	7.83775	7.66744	7.8526	7.8435
1416183_a_at	Ldhb	-0.034	-0.279	0.024	-0.03	-0.47	-3.64	0.33	-0.42	0.63994	0.00074	0.74385	0.6794	0.807484	0.015743	0.938133	0.88132	3.43	0.01609	0.05517	13.53	1416183_a_at	13.6361	13.6331	13.5449	13.5116	13.6429	13.4735	13.6679	13.6955	13.6679	13.5761	13.497	13.6514	13.5144	13.5168	13.275	13.5354	13.6246	13.6646	13.6793	13.4679	13.6524	13.5067	13.5449	13.5042	13.4782	13.6113	13.6862
1416184_s_at	NA	0.136	0.295	-0.017	-0.087	1.01	2.1	-0.13	-0.65	0.31778	0.04182	0.89693	0.52194	0.550749	0.159379	0.977398	0.799747	1.46	0.22968	0.349849	8.58	1416184_s_at	8.47962	8.93344	9.00223	8.31283	8.26173	8.22658	8.32883	8.50549	8.57472	8.54102	8.27259	8.4724	8.7467	8.50417	8.53374	8.47474	9.04087	8.54362	8.66529	8.35043	8.4722	8.91536	8.62602	8.33803	8.24905	9.00795	8.93779
1416185_a_at	Adh5	-0.081	-0.047	-0.02	-0.114	-1.31	-0.72	-0.33	-1.85	0.19574	0.47469	0.74636	0.07165	0.412572	0.669603	0.938802	0.337794	1.44	0.23689	0.357637	11.35	1416185_a_at	11.3634	11.5667	11.4823	11.3716	11.354	11.4301	11.3644	11.3439	11.2258	11.3696	11.2185	11.3808	11.3996	11.3771	11.5166	11.3837	11.3456	11.3164	11.3705	11.4285	11.2497	11.472	11.3793	11.4262	11.2798	11.5226	11.3353
1416186_at	Pnrc2	0.127	-0.026	-0.133	-0.055	1.4	-0.27	-1.46	-0.6	0.17005	0.78725	0.15091	0.55016	0.378474	0.884525	0.561891	0.816317	1.13	0.35481	0.473817	9.42	1416186_at	9.45691	9.63722	9.47399	9.16402	9.25931	9.37249	9.37443	9.35824	9.35716	9.21271	9.29378	9.36402	9.66798	9.49224	9.68945	9.71036	9.29367	9.34788	9.26371	9.38029	9.46535	9.49092	9.49555	9.54825	9.52453	9.4847	9.31923
1416187_s_at	Pnrc2	0.044	0.344	0.098	0.045	0.28	2.13	0.63	0.29	0.77773	0.03921	0.52957	0.77116	0.891223	0.153748	0.863607	0.921925	1.27	0.29534	0.416361	8.93	1416187_s_at	8.88796	9.12783	9.08641	8.61158	8.73476	9.0563	8.81623	8.93183	8.74105	8.58658	8.82843	9.0148	8.95459	8.80472	9.53812	9.08423	8.8335	8.81636	8.73987	8.72132	8.62757	8.89633	8.58415	8.71901	8.72865	9.02819	8.88021
1416188_at	Gm2a	0.175	-0.647	-0.117	0.224	0.69	-2.42	-0.46	0.88	0.49476	0.01971	0.648	0.38325	0.704474	0.102992	0.909239	0.712156	1.83	0.14009	0.248447	8	1416188_at	8.1241	7.58921	7.14946	8.16768	8.23079	8.00289	8.30644	8.25509	8.09332	8.28015	8.33058	8.20087	7.75941	8.0118	8.03985	7.93749	7.82627	8.37071	8.12831	7.90344	8.26255	7.42728	8.13666	8.30418	8.37857	7.21381	8.08209
1416189_a_at	Sec61a1	-0.267	0.091	-0.063	-0.004	-3.98	1.29	-0.94	-0.06	0.00026	0.20232	0.35454	0.95249	0.005009	0.406149	0.764358	0.986701	4.6	0.00353	0.019225	10.43	1416189_a_at	10.6009	10.4472	10.3601	10.5162	10.7665	10.5718	10.4826	10.4898	10.4606	10.257	10.511	10.3888	10.4277	10.528	10.5315	10.5022	10.2021	10.378	10.3559	10.4379	10.3891	10.3904	10.5286	10.4755	10.432	10.1317	10.1995
1416190_a_at	Sec61a1	0.089	-0.637	-0.245	0.215	0.29	-1.95	-0.79	0.69	0.77669	0.0577	0.43604	0.4939	0.890686	0.193372	0.813079	0.782818	1.25	0.30642	0.427537	6.65	1416190_a_at	6.69987	5.16367	5.73279	7.24402	6.85442	7.09597	7.14105	7.29654	7.15603	6.85554	7.23586	6.72862	6.33866	6.7864	6.69542	6.80945	6.27855	7.13917	6.74137	6.73107	6.8168	5.8818	6.85782	6.95344	7.07837	5.59809	6.51377
1416191_at	Sec61a1	-0.175	-0.436	-0.248	0.055	-0.6	-1.43	-0.85	0.19	0.55142	0.16065	0.39984	0.85068	0.747446	0.354695	0.795102	0.95185	0.79	0.53848	0.63434	7.64	1416191_at	7.89266	6.63415	6.62334	8.08726	8.00076	8.0066	7.92098	7.90141	7.77614	7.99942	7.97464	7.89726	7.53316	7.95111	7.9302	7.88522	6.97777	7.92737	7.89183	7.96461	8.02681	6.82272	8.07838	8.04255	8.01795	6.30616	7.42792
1416192_at	Napa	-0.069	-0.161	0.068	-0.034	-0.7	-1.55	0.69	-0.34	0.48845	0.12753	0.49302	0.73334	0.699756	0.309659	0.844717	0.905679	0.87	0.48693	0.591132	9.22	1416192_at	9.1817	9.52389	9.4784	9.35322	9.3234	9.18787	9.27068	9.26473	9.19005	9.35613	9.10202	9.19705	9.27726	9.09534	9.0277	8.92612	9.51493	9.28197	9.35099	9.1076	9.1546	9.49929	9.0369	9.04206	8.98936	9.59538	9.58239
1416193_at	Car1	-0.223	0.273	-0.018	-0.144	-3.38	3.95	-0.27	-2.18	0.00155	0.00029	0.78956	0.03483	0.016802	0.009157	0.949341	0.237626	7.96	7e-05	0.001309	4.42	1416193_at	4.40268	4.41527	4.59132	4.49726	4.54935	4.45311	4.30617	4.14953	4.13202	4.40095	4.4333	4.4205	4.38013	4.66922	4.58684	4.58693	4.46269	4.30541	4.33769	4.55132	4.53389	4.42881	4.46422	4.52599	4.35317	4.33656	4.2754
1416194_at	Cyp4b1	0.347	0.025	-0.113	-0.093	2.1	0.14	-0.68	-0.56	0.04171	0.88839	0.49967	0.57829	0.155646	0.942443	0.848091	0.831426	1.3	0.28478	0.405657	5.04	1416194_at	4.61763	4.81738	4.62479	4.72486	4.64846	4.85583	4.97769	4.88554	4.99436	4.77544	4.86025	4.92501	5.24108	5.44399	5.268	5.36854	5.15534	4.93302	4.77587	4.72256	5.24123	5.8693	5.30095	5.44349	4.72115	5.20914	5.19071
1416195_at	Inpp5k	0.386	0.112	-0.046	-0.077	4.63	1.28	-0.56	-0.93	3e-05	0.20654	0.5796	0.35906	0.001262	0.411427	0.885341	0.695491	6.07	0.00059	0.005606	9.9	1416195_at	9.62548	9.92607	10.0419	9.96317	9.8571	9.84957	9.77072	9.74893	9.95472	9.88851	9.89261	9.93149	9.95768	9.91084	9.74745	9.82851	9.94519	9.69462	9.76632	9.8407	9.8239	9.89362	9.90956	9.78777	10.0627	10.6191	10.158
1416196_at	Rpsa	0.175	-0.063	0.035	0.079	1.49	-0.51	0.3	0.67	0.1445	0.61394	0.76687	0.50612	0.342508	0.774901	0.944324	0.790967	0.75	0.56245	0.654402	4.51	1416196_at	4.69904	4.84944	4.9321	4.95039	4.62815	4.70956	4.43027	4.43071	4.53137	4.5212	4.42126	4.46138	4.07413	4.13892	4.32268	4.10928	4.37354	4.43179	4.82743	4.79807	4.14838	4.10072	4.28691	4.26191	5.0975	4.99512	5.08843
1416197_at	Snrpc	-0.151	0.052	0.071	0.031	-2.86	0.94	1.35	0.59	0.0066	0.35208	0.1832	0.56107	0.045198	0.563787	0.605943	0.822389	2.8	0.03742	0.099458	10.19	1416197_at	10.1793	10.3973	10.3214	10.3388	10.2023	10.1677	10.2375	10.2199	10.1966	10.0695	10.1868	10.1014	10.0433	10.0763	10.144	10.0682	10.2138	10.2473	10.2219	10.3428	10.2336	10.2505	10.0953	10.107	10.1261	10.2445	10.0372
1416198_at	Th1l	-0.013	-0.085	-0.068	0.035	-0.26	-1.56	-1.31	0.68	0.79715	0.12543	0.19643	0.50302	0.901819	0.306906	0.621067	0.789241	1.17	0.3366	0.457037	9.13	1416198_at	9.07756	9.09597	9.12679	8.97826	9.11011	9.24291	9.22108	9.17208	9.19935	9.22177	9.13977	9.16868	9.12553	9.14716	9.1592	9.25219	9.14561	9.18777	9.0918	9.10148	9.15161	8.98753	9.23434	9.1915	9.10885	9.06101	9.07282
1416199_at	Kifc3	-0.068	-0.08	0.022	0.022	-0.9	-1.01	0.3	0.3	0.37072	0.31649	0.76941	0.76812	0.600489	0.529288	0.944957	0.920618	0.51	0.73206	0.791575	8.6	1416199_at	8.58859	8.44365	8.51468	8.70107	8.64688	8.49866	8.76962	8.7382	8.71126	8.71028	8.69293	8.56194	8.51288	8.51468	8.31743	8.66698	8.50671	8.8322	8.70387	8.44324	8.81577	8.41545	8.79791	8.58191	8.53909	8.35198	8.55719
1416200_at	Il33	0.224	0.199	-0.046	-0.178	1.25	1.06	-0.26	-0.99	0.2178	0.29671	0.79941	0.32549	0.439481	0.509826	0.951028	0.669919	0.93	0.45348	0.562474	10.57	1416200_at	10.4405	10.4614	10.4951	10.3256	9.85857	10.4132	10.4894	10.2408	10.0062	10.2655	10.8065	10.5154	11.091	10.7662	11.1917	10.5627	10.5678	10.7461	10.151	10.8537	10.4129	10.4809	10.8739	11.124	10.6993	10.6504	10.6374
1416201_at	Crk	-0.131	-0.214	-0.025	0.012	-1.62	-2.53	-0.31	0.15	0.11313	0.01536	0.75445	0.88349	0.293299	0.089072	0.940588	0.964337	2.28	0.07645	0.162408	10.49	1416201_at	10.4883	10.5112	10.2519	10.7812	10.6101	10.6123	10.6695	10.5879	10.5643	10.6445	10.6332	10.4505	10.435	10.4815	10.3362	10.5233	10.5563	10.611	10.5329	10.4195	10.4879	10.4727	10.5095	10.5889	10.5449	10.1882	10.4398
1416202_at	Phb2	-0.153	-0.148	0.005	0.012	-2.86	-2.64	0.09	0.23	0.00645	0.01143	0.92567	0.82	0.044475	0.075393	0.983762	0.940775	3.81	0.00974	0.038976	10.27	1416202_at	10.3583	10.2495	10.2601	10.2805	10.4803	10.2694	10.3315	10.3097	10.284	10.3439	10.2681	10.3285	10.2195	10.3347	10.1849	10.3023	10.3345	10.3942	10.4277	10.3124	10.3698	10.1369	10.2752	10.2708	10.2076	10.0743	10.2394
1416203_at	Aqp1	0.088	-0.151	0.292	0.119	0.72	-1.19	2.4	0.98	0.47505	0.2418	0.02066	0.33485	0.689557	0.452042	0.232381	0.676911	2.16	0.08937	0.180971	4.28	1416203_at	4.18343	3.74476	4.17779	4.58444	4.34184	4.13856	4.56695	4.25718	4.28732	4.25635	4.41741	4.25172	4.15056	3.91197	4.07181	3.84196	4.24138	4.26111	4.58521	4.44292	4.17346	4.32006	4.23443	4.09739	4.46387	4.65795	4.32255
1416204_at	Gpd1	-0.191	-0.149	0.237	0.282	-1.16	-0.86	1.43	1.7	0.2544	0.39647	0.15983	0.0956	0.482764	0.60423	0.575868	0.389585	1.75	0.15576	0.267679	6.71	1416204_at	6.95004	6.41356	6.19775	6.87719	6.82774	6.70004	7.01064	6.93118	6.84042	6.75111	6.93897	6.75193	6.16737	6.68136	6.63139	6.73337	6.31506	7.07987	6.73376	6.55937	6.88212	6.15943	6.69852	6.66618	6.73134	6.37818	6.19844
1416205_at	Glb1	0.175	-0.123	-0.012	0.06	2.16	-1.44	-0.15	0.74	0.03641	0.15637	0.8846	0.46099	0.142301	0.349008	0.974748	0.764099	1.83	0.14055	0.248974	8.58	1416205_at	8.5824	8.95887	8.62499	8.51455	8.50114	8.39689	8.62637	8.65049	8.5953	8.58031	8.60374	8.65892	8.55081	8.54422	8.1036	8.46395	8.68687	8.6749	8.59671	8.40753	8.65505	8.57973	8.56817	8.34226	8.56008	8.84621	8.96873
1416206_at	Sipa1	0.175	-0.22	0.013	0.05	2.04	-2.45	0.15	0.58	0.04747	0.01863	0.88268	0.56243	0.168749	0.09955	0.974104	0.823038	2.63	0.04751	0.116991	7.09	1416206_at	7.07222	7.09593	6.92379	6.99098	7.1474	6.9389	7.22357	7.19107	7.19727	7.28041	7.08741	7.1237	6.94155	7.15243	6.79072	7.13407	6.91731	7.19951	7.1312	7.11032	7.35579	6.65506	7.29376	7.09145	7.04735	7.12604	7.23151
1416207_at	Taz	0.007	-0.011	-0.01	-0.078	0.14	-0.2	-0.2	-1.53	0.89156	0.84039	0.84107	0.13261	0.950733	0.915569	0.963462	0.453721	0.61	0.6557	0.730909	9.72	1416207_at	9.77607	9.79197	9.90824	9.60442	9.82944	9.64424	9.70474	9.5873	9.6906	9.67368	9.64501	9.6618	9.83351	9.72327	9.68639	9.6486	9.75766	9.70186	9.80442	9.74707	9.74591	9.86263	9.71347	9.72775	9.76722	9.91544	9.73645
1416208_at	Usp14	-0.07	-0.173	0.039	0.028	-1.4	-3.28	0.78	0.55	0.17001	0.00206	0.43771	0.58543	0.378457	0.028655	0.813878	0.835529	3.41	0.0166	0.056328	11.21	1416208_at	11.2641	11.3578	11.1174	11.1855	11.0963	11.1859	11.2172	11.2453	11.1987	11.2655	11.2641	11.3317	11.2585	11.2821	11.2774	11.2177	11.2105	11.2198	11.2247	11.1706	11.3629	11.3141	11.0557	11.2319	11.0886	11.0921	11.2914
1416209_at	Glud1	-0.212	-0.356	-0.109	-0.072	-2.49	-3.99	-1.27	-0.85	0.01672	0.00025	0.20923	0.40084	0.084961	0.008462	0.636174	0.7253	6.13	0.00055	0.005366	11.43	1416209_at	11.5455	11.4469	11.3948	11.4766	11.5487	11.2327	11.3909	11.409	11.364	11.5452	11.5364	11.4695	11.6991	11.539	11.6354	11.5979	11.5309	11.541	11.5849	11.5881	11.4706	11.6561	11.629	11.6402	11.3545	11.1167	11.2444
1416210_at	Imp3	0.072	-0.061	0.027	0.042	1.31	-1.06	0.49	0.77	0.19579	0.29662	0.62794	0.44556	0.412591	0.50978	0.901629	0.753269	0.92	0.46191	0.570035	10.46	1416210_at	10.3205	10.6568	10.421	10.4349	10.4481	10.4424	10.4119	10.4274	10.4815	10.4398	10.4766	10.5113	10.5414	10.4342	10.366	10.4175	10.2793	10.3695	10.3496	10.4825	10.5225	10.4589	10.4078	10.6459	10.6116	10.5107	10.438
1416211_a_at	Ptn	-0.189	-0.484	-0.108	-0.076	-1.19	-2.91	-0.68	-0.48	0.24048	0.00567	0.49853	0.63533	0.466813	0.050555	0.84745	0.859841	2.65	0.04616	0.114748	11.92	1416211_a_at	11.9235	11.8262	11.7625	11.8179	12.3279	11.7323	11.96	11.9226	11.9969	11.8391	12.2805	11.7761	12.0761	11.9061	12.0554	11.9361	12.2	12.0797	12.2775	12.123	12.0166	12.1788	12.166	12.3058	11.9639	11.1785	11.7527
1416212_at	Magoh	-0.119	-0.113	0.038	0.08	-1.74	-1.57	0.56	1.17	0.08844	0.12277	0.57855	0.24906	0.25183	0.3032	0.884755	0.599221	1.8	0.14665	0.256654	10.8	1416212_at	10.9937	11.0991	10.8444	10.7095	10.8076	10.8728	10.915	10.9369	10.8538	10.7679	10.6661	10.6835	10.8259	10.7	10.6828	10.8444	10.8148	10.8989	10.9114	10.8159	10.7304	10.7967	10.5784	10.7453	10.7668	10.8133	10.8381
1416213_x_at	Surf4	0.014	0.057	-0.005	-0.004	0.17	0.69	-0.07	-0.05	0.86428	0.49342	0.94665	0.96407	0.937304	0.684616	0.988139	0.989962	0.13	0.97131	0.977734	7.79	1416213_x_at	7.71337	7.93385	7.6547	7.85309	7.83749	7.80663	7.77872	7.85817	7.94213	7.77122	7.84834	7.8429	7.80971	7.77171	7.65681	7.68763	7.51815	7.79455	7.68387	7.73715	7.8107	7.62169	7.9969	7.96566	7.8659	7.82848	7.89106
1416214_at	Mcm4	-0.023	-0.046	-0.011	0.021	-0.27	-0.51	-0.13	0.24	0.79159	0.61254	0.89932	0.81103	0.898459	0.774105	0.978041	0.937411	0.1	0.98144	0.985486	8.28	1416214_at	8.1929	8.56312	8.52433	8.16686	8.23171	8.27765	8.11312	8.08957	7.98884	8.26408	8.2738	8.27178	8.55727	8.45173	8.46077	8.21381	8.12858	8.12277	8.09456	8.36985	8.26728	8.45805	8.30247	8.42742	8.28988	8.47196	8.33893
1416215_at	Gosr1	0.284	0.285	0.272	0.098	2.81	2.68	2.69	0.96	0.0075	0.01041	0.01016	0.34039	0.049208	0.071594	0.161505	0.680989	5.81	0.0008	0.00693	9.82	1416215_at	9.49851	9.81634	10.0485	9.65297	9.52396	9.53527	9.76728	9.75395	9.8785	9.71057	9.74169	9.59684	9.77319	9.55632	9.71425	9.67967	10.1395	9.71364	9.62204	9.75418	9.46897	9.96357	9.51265	9.46856	9.82104	10.2335	10.0733
1416216_at	Reps1	0.098	0.008	-0.021	-0.052	1.08	0.09	-0.23	-0.57	0.28519	0.92911	0.81879	0.56879	0.517675	0.964521	0.956935	0.825784	0.39	0.81419	0.855451	9.59	1416216_at	9.4438	9.82886	9.89232	9.58125	9.50813	9.57694	9.45768	9.54781	9.59241	9.61375	9.54693	9.3435	9.62601	9.45865	9.51993	9.47585	9.83398	9.56385	9.55875	9.65707	9.4235	9.779	9.57407	9.56171	9.59941	10.0707	9.75031
1416217_a_at	Rpl37a	0.102	-0.064	0.013	0.079	2.15	-1.28	0.28	1.66	0.03696	0.20648	0.78142	0.10419	0.143874	0.411358	0.947766	0.405716	2.28	0.07635	0.162249	13.92	1416217_a_at	13.9586	13.9219	13.8227	13.7519	13.8523	13.8607	13.9589	14.0064	14.0291	13.9422	13.9147	13.8784	13.9728	13.8433	13.8966	13.9786	13.8266	13.948	13.8433	13.8664	13.8607	13.8777	13.9382	13.9831	13.9728	13.8477	13.9686
1416218_x_at	Rpl37a	-0.056	-0.027	0.08	-0.045	-0.65	-0.3	0.92	-0.51	0.52022	0.76453	0.36382	0.60966	0.724716	0.871593	0.770681	0.847671	0.4	0.80426	0.848163	9.43	1416218_x_at	9.50426	9.51855	9.33001	9.40854	9.45449	9.47671	9.53179	9.48878	9.52115	9.52542	9.43875	9.40453	9.4493	9.32604	9.21379	9.43658	9.41397	9.50963	9.40329	9.51054	9.39709	9.37191	9.47384	9.41564	9.48762	9.21478	9.37369
1416219_at	Rpl19	0.118	-0.116	0.034	0.128	2.25	-2.11	0.64	2.44	0.02995	0.04115	0.52595	0.01891	0.125531	0.157903	0.861717	0.173805	3.96	0.00805	0.034032	13.56	1416219_at	13.5619	13.6134	13.5721	13.4129	13.4364	13.4411	13.6298	13.6188	13.6242	13.5468	13.4674	13.543	13.5649	13.4857	13.4782	13.5674	13.5887	13.6298	13.476	13.496	13.521	13.4735	13.5087	13.5374	13.6328	13.6425	13.5833
1416220_at	Spcs1	-0.043	-0.02	0.021	0.069	-1.02	-0.44	0.5	1.62	0.31503	0.65874	0.61855	0.11346	0.548032	0.805137	0.898548	0.422729	1.02	0.40603	0.520182	12.32	1416220_at	12.3455	12.4969	12.3062	12.3007	12.3623	12.4039	12.3796	12.4752	12.3847	12.3511	12.2198	12.3577	12.2669	12.3022	12.2513	12.3166	12.2896	12.3816	12.2472	12.3594	12.2333	12.1532	12.1684	12.363	12.3889	12.2762	12.2835
1416221_at	Fstl1	0.079	0.003	-0.155	0.072	0.71	0.02	-1.38	0.64	0.48357	0.98169	0.17386	0.52545	0.695883	0.99075	0.59388	0.801489	0.71	0.59249	0.679569	9.19	1416221_at	9.09681	9.57971	9.36609	9.25809	9.14275	9.29754	9.01552	9.08889	9.02896	9.32291	9.02153	9.07974	9.62076	9.20315	9.2801	9.41097	8.9762	9.06694	8.89933	9.1113	9.32038	9.05238	9.16347	9.1999	9.08471	9.69285	9.28176
1416222_at	Nsdhl	0.028	-0.123	-0.028	0.004	0.43	-1.79	-0.42	0.06	0.66794	0.08051	0.67426	0.95122	0.82545	0.235613	0.917616	0.986372	0.89	0.47609	0.581963	9.67	1416222_at	9.63177	9.82487	9.63892	9.61765	9.556	9.49689	9.68855	9.67748	9.45374	9.64166	9.64308	9.61775	9.6521	9.62821	9.53102	9.56941	9.80854	9.81545	9.69452	9.75413	9.8149	9.84655	9.87376	9.79163	9.76706	9.72464	9.64997
1416223_at	Sh3bp5l	-0.053	-0.1	-0.039	0.035	-1.09	-1.97	-0.79	0.72	0.28135	0.05568	0.43106	0.47648	0.513271	0.189233	0.809822	0.773779	1.55	0.20452	0.322925	9.05	1416223_at	9.05199	9.07525	9.08064	9.14531	9.12231	9.06453	9.0904	9.09645	9.15726	9.1127	9.06096	9.19912	8.99264	9.13674	9.00605	8.96676	9.03093	9.03926	9.12109	9.04325	9.19781	8.92417	8.99217	9.00689	8.95602	9.06803	9.10034
1416224_at	Zbtb17	-0.284	0.154	0.082	0.001	-4.13	2.14	1.19	0.02	0.00017	0.0383	0.23982	0.98276	0.003728	0.151383	0.668619	0.994777	5.76	0.00085	0.007244	8.83	1416224_at	8.81583	8.91411	8.83084	8.87687	8.97589	8.88267	8.71042	8.80128	8.875	9.05731	8.84907	8.81455	8.79769	8.7641	8.63388	8.77587	8.81649	8.8475	8.90665	8.85949	8.92652	8.78063	8.83352	8.77005	8.67085	8.63757	8.61544
1416225_at	Adh1	0.05	0.329	0.2	0.19	0.48	2.98	1.89	1.8	0.63486	0.00476	0.06498	0.07878	0.804649	0.045962	0.396781	0.354142	3.98	0.00781	0.033353	4.78	1416225_at	4.53851	4.87852	4.70699	4.84936	4.73833	4.62567	4.47048	4.62329	4.28012	4.60851	4.75648	4.80267	5.12068	4.85256	4.78558	4.70933	4.45949	4.472	4.42187	4.69161	4.5847	4.90641	4.88305	4.71552	4.61318	4.56057	4.84741
1416226_at	Arpc1b	-0.226	-0.146	-0.137	-0.128	-1.58	-0.97	-0.96	-0.9	0.12071	0.33554	0.34201	0.37352	0.305693	0.548058	0.756461	0.70547	1.3	0.28643	0.407329	8.1	1416226_at	8.27142	7.96514	8.37843	8.01493	8.46042	8.03352	8.59572	8.16956	8.09225	8.06954	8.23306	8.30407	8.5907	8.22583	8.18509	8.21844	7.69241	8.04748	7.94246	8.21459	8.01655	7.75579	8.38544	8.49962	8.39709	7.7462	7.6797
1416227_at	Arpc1b	0.159	0.458	0.172	-0.031	1.25	3.43	1.35	-0.24	0.21751	0.00136	0.18329	0.81058	0.439368	0.022253	0.605943	0.937294	3.8	0.00988	0.039398	5.95	1416227_at	5.72091	6.27007	5.96943	5.80545	5.79239	5.80385	5.64699	5.66626	5.65356	5.81752	6.03969	5.85613	5.73889	6.16708	5.90662	5.95457	5.6335	5.64778	5.7464	5.85588	5.86918	6.04849	5.89109	6.0565	6.06421	6.2621	5.85493
1416228_at	Pin1	-0.136	-0.157	-0.164	0.076	-0.71	-0.78	-0.85	0.39	0.48281	0.44075	0.39804	0.69502	0.695498	0.641469	0.793699	0.888445	0.5	0.73736	0.795893	11.19	1416228_at	11.4094	10.5393	10.4377	11.3373	11.5771	11.2628	11.4068	11.4837	11.3672	11.2609	11.3787	11.2699	11.0369	11.3177	11.0867	11.2808	11.1268	11.5118	11.4691	11.206	11.3994	10.8681	11.3091	11.2695	11.2217	10.1689	11.2177
1416229_at	Rfk	0.103	-0.15	0.178	0.348	0.51	-0.71	0.89	1.73	0.61152	0.48235	0.3809	0.09092	0.789946	0.675572	0.78183	0.381139	1.13	0.35295	0.471895	8.99	1416229_at	8.94853	8.32767	8.20383	9.114	9.09595	8.8324	9.32137	9.31044	9.23731	9.09859	9.2852	8.97214	8.79777	8.95199	8.79165	8.83919	8.58304	9.23436	9.02622	8.87318	9.1606	8.24306	8.93382	9.13353	9.11163	8.15328	8.8399
1416230_at	Rfk	0.101	-0.292	0.199	0.19	0.68	-1.87	1.34	1.28	0.49931	0.06816	0.18849	0.2087	0.708328	0.213757	0.61146	0.556399	1.85	0.1378	0.245677	9.5	1416230_at	9.43516	9.20537	8.95173	9.66117	9.64303	9.45844	9.63775	9.62995	9.68346	9.77186	9.62096	9.43688	9.36241	9.40547	9.40438	9.35424	9.17517	9.61222	9.56424	9.4683	9.45934	9.22749	9.47064	9.58989	9.60238	9.07692	9.6006
1416231_at	Vac14	-0.023	-0.34	-0.069	-0.058	-0.27	-3.82	-0.81	-0.68	0.78888	0.00042	0.42104	0.49937	0.897334	0.011446	0.804872	0.786749	3.95	0.00811	0.034209	6.09	1416231_at	6.1864	6.03254	6.28717	6.25553	6.03626	6.04239	5.91674	6.27136	6.25283	6.15026	6.01325	5.97288	6.23922	6.10884	6.04628	6.1982	6.07944	5.98195	6.2918	6.25842	6.14218	6.13291	6.44449	6.20104	6.05719	6.23649	6.17679
1416232_at	Olig2	-0.188	0.113	0.057	-0.155	-2.03	1.17	0.62	-1.67	0.04824	0.24837	0.54137	0.10148	0.170656	0.459266	0.869757	0.400553	2.17	0.08847	0.179692	8.31	1416232_at	8.23454	8.31699	8.28552	8.25887	8.15639	8.26103	8.16052	8.19294	8.26767	8.28818	8.29765	8.29781	8.59576	8.30231	8.42153	8.4162	8.17977	8.21222	8.21977	8.55148	8.4837	8.12234	8.58625	8.77588	8.29653	8.06642	8.10037
1416233_at	Eif3i	-0.021	-0.085	-0.007	-0.041	-0.39	-1.54	-0.13	-0.78	0.69743	0.13013	0.89565	0.43836	0.844733	0.313517	0.977289	0.749009	0.79	0.53745	0.633571	12.37	1416233_at	12.3739	12.6433	12.4428	12.2921	12.379	12.2558	12.3726	12.377	12.4059	12.3872	12.3939	12.4748	12.3532	12.3351	12.2398	12.4252	12.4298	12.3859	12.3614	12.3837	12.3594	12.4645	12.4368	12.3384	12.398	12.5397	12.3557
1416234_at	Lrrc59	-0.157	-0.086	-0.027	-0.057	-2.9	-1.52	-0.5	-1.05	0.00588	0.13599	0.61747	0.29877	0.041709	0.321862	0.898298	0.646311	3.02	0.02799	0.081171	11.2	1416234_at	11.2595	11.4078	11.2791	11.2777	11.2671	11.1508	11.1965	11.2299	11.3351	11.206	11.1897	11.2568	11.2337	11.2235	11.0689	11.2029	11.2349	11.2398	11.2987	11.2033	11.2791	11.2777	11.2497	11.1421	11.1373	11.1398	11.1545
1416235_at	Lrrc59	-0.145	-0.364	-0.009	0.206	-0.67	-1.6	-0.04	0.95	0.5065	0.11637	0.96814	0.34753	0.714281	0.293106	0.993812	0.686802	0.98	0.42839	0.540191	8.57	1416235_at	8.79033	8.23008	7.71411	8.85024	8.74053	8.58805	8.80752	8.78232	8.63883	8.73403	8.74011	8.8419	8.28709	8.84296	8.47617	8.70993	8.12387	8.78459	8.6943	8.39824	8.94197	8.15956	8.6917	8.86184	8.57692	7.69786	8.39952
1416236_a_at	Mpzl2	0.278	-0.187	-0.484	0.112	1.08	-0.69	-1.88	0.44	0.28617	0.49252	0.0666	0.66433	0.518718	0.683779	0.401517	0.874853	1.35	0.26896	0.389932	4.19	1416236_a_at	4.07029	3.65716	4.36278	4.21432	4.52491	4.22009	4.04472	4.18685	4.14548	3.65861	4.65788	4.04019	6.1115	4.11934	4.22603	4.08285	3.92432	3.96158	4.02958	3.9557	4.34531	4.34026	4.10114	4.17848	4.62419	4.69129	4.1778
1416237_at	Mpzl2	-0.176	-0.061	0.127	0.06	-2.19	-0.72	1.58	0.75	0.0339	0.4728	0.12154	0.45951	0.135817	0.667993	0.516805	0.763589	2.1	0.09813	0.193481	4.4	1416237_at	4.54528	4.56891	4.63127	4.61179	4.79143	4.54944	4.29765	4.50372	4.42252	4.44193	4.48225	4.30109	4.39112	4.18331	4.15511	4.21351	4.51971	4.39814	4.62256	4.41808	4.06469	4.52301	4.00353	4.18549	4.41273	4.39799	4.51524
1416238_at	Tie1	0.079	-0.104	-0.098	-0.107	0.8	-1	-0.98	-1.08	0.42999	0.32195	0.33051	0.2855	0.652892	0.534496	0.746841	0.634503	0.94	0.44768	0.557362	4.52	1416238_at	4.40578	4.08711	4.26182	4.31258	4.61171	4.6139	4.20721	4.52054	4.85601	4.36919	4.57169	4.6092	4.78484	4.75709	4.63674	4.57993	4.47228	4.49372	4.54678	4.55383	4.8311	4.55985	4.7953	4.70675	4.68801	4.10757	4.38308
1416239_at	Ass1	0.068	0.038	-0.099	-0.031	0.5	0.27	-0.73	-0.23	0.61624	0.78773	0.46729	0.81683	0.792687	0.88482	0.831661	0.939362	0.23	0.91994	0.93836	6.77	1416239_at	6.58483	6.3655	6.3776	7.01955	6.74996	6.88179	6.83266	6.81843	6.82764	6.81224	7.02704	6.65829	6.65328	6.84639	7.0244	6.95363	6.3392	6.91231	6.92114	7.08755	6.70695	6.30932	6.89961	6.96202	7.0864	6.35482	6.60477
1416240_at	Psmb7	-0.133	-0.199	0.114	0.064	-1.38	-1.97	1.18	0.66	0.17364	0.05561	0.24319	0.51321	0.38361	0.189128	0.67173	0.794729	1.91	0.12701	0.232145	9.56	1416240_at	9.52681	9.96287	9.36471	9.9774	9.51924	9.51279	9.5699	9.67213	9.54222	9.70427	9.63451	9.63171	9.37136	9.44774	9.66373	9.49621	9.38206	9.56624	9.54856	9.61906	9.63842	9.52556	9.45168	9.54488	9.5877	9.26765	9.64387
1416241_at	Sec13	-0.238	-0.158	-0.058	-0.052	-4.12	-2.61	-1	-0.9	0.00017	0.01258	0.32171	0.37254	0.003782	0.079678	0.74013	0.705105	6.4	0.0004	0.004298	10.23	1416241_at	10.3112	10.1999	10.2189	10.3133	10.4015	10.2756	10.3314	10.3497	10.2877	10.3352	10.2696	10.2359	10.328	10.2275	10.2318	10.2804	10.1986	10.2937	10.3314	10.3568	10.2431	10.3109	10.3217	10.3952	10.2198	9.94519	10.0898
1416242_at	Klhl13	0.335	0.188	0.059	-0.206	2.21	1.18	0.39	-1.36	0.03224	0.24389	0.70062	0.18091	0.131454	0.454338	0.925257	0.523381	2.07	0.101	0.197355	7.45	1416242_at	7.25068	7.81044	7.52289	7.20136	7.2183	7.15216	7.1731	7.28117	7.21912	7.52726	6.99339	7.55533	7.62564	7.29552	7.49111	7.53951	7.55399	7.21375	7.20026	7.79175	7.38088	7.54031	7.47022	7.63974	8.02285	7.90736	7.42659
1416243_a_at	NA	-0.067	0.072	0.068	0.012	-1.52	1.55	1.53	0.28	0.13535	0.12919	0.13256	0.78186	0.328685	0.312207	0.534126	0.926325	1.79	0.14955	0.260185	12.86	1416243_a_at	12.9156	13.1362	12.9057	12.8005	12.8368	12.851	12.8368	12.8699	12.851	12.8559	12.7947	12.7288	12.9364	12.7435	12.7817	12.8575	12.8424	12.8357	12.807	12.878	12.7689	12.8484	12.8229	12.8644	12.8825	12.8343	12.7977
1416244_a_at	Cnbp	0.041	-0.041	-0.01	0.022	1.11	-1.04	-0.26	0.59	0.27324	0.30231	0.79687	0.55692	0.504378	0.515446	0.95071	0.820278	0.68	0.60631	0.690771	13.07	1416244_a_at	13.0867	12.9986	13.0934	13.025	13.0562	13.1316	13.1014	13.0727	13.0547	13.0568	13.0534	13.0568	13.0921	13.0084	13.0856	13.0873	13.0499	13.0706	13.1048	13.0727	13.0441	13.0825	12.9652	13.0533	13.0781	13.1033	13.1091
1416245_at	Aurkaip1	-0.203	-0.09	-0.004	-0.064	-3.59	-1.51	-0.08	-1.13	0.00085	0.13804	0.93767	0.26297	0.011147	0.324704	0.986561	0.613009	4.11	0.0066	0.029558	11.46	1416245_at	11.5274	11.8013	11.4669	11.5707	11.6441	11.528	11.4986	11.5366	11.4259	11.5158	11.5243	11.5105	11.407	11.4497	11.4315	11.423	11.3471	11.5015	11.6472	11.53	11.4778	11.4235	11.5189	11.4319	11.4235	11.3204	11.4387
1416246_a_at	Coro1a	-0.22	-0.115	-0.091	0.263	-1.08	-0.54	-0.45	1.3	0.28434	0.58981	0.65491	0.20081	0.51652	0.757971	0.911758	0.548044	0.84	0.50732	0.608259	10.52	1416246_a_at	10.7776	10.0761	9.65818	10.699	10.6474	10.6311	10.7577	10.7064	10.7124	10.7935	10.561	10.3776	10.3898	10.6143	10.5545	10.7079	10.1796	10.7248	10.6818	10.5022	10.7774	10.0197	10.6859	10.6415	10.6754	9.35002	10.1704
1416247_at	Dctn3	-0.106	-0.137	-0.003	0.042	-1.4	-1.72	-0.04	0.55	0.16904	0.09338	0.96747	0.58318	0.377283	0.256154	0.993705	0.834274	1.3	0.2844	0.405303	12.28	1416247_at	12.4849	12.408	12.0573	12.3564	12.4426	12.3778	12.3695	12.3684	12.3614	12.4196	12.2973	12.3365	12.1735	12.2425	12.1612	12.2825	12.1302	12.3361	12.489	12.3705	12.3445	12.0151	12.2532	12.1966	12.3445	11.9363	12.3684
1416248_at	Nadk	0.176	0.117	0.009	-0.021	2.11	1.34	0.11	-0.25	0.04063	0.1861	0.91507	0.80076	0.153114	0.386054	0.981965	0.933661	1.59	0.1957	0.313236	9.69	1416248_at	9.61742	9.84471	9.84027	9.62843	9.63674	9.51463	9.43423	9.49063	9.63247	9.72275	9.57232	9.679	9.84303	9.59519	9.69756	9.57554	9.77833	9.48611	9.53764	9.72322	9.5934	9.95338	9.62369	9.63954	9.79986	10.0573	9.90637
1416249_at	Nadk	0.182	0.002	-0.038	0.058	1.87	0.02	-0.39	0.6	0.06781	0.98366	0.69683	0.55229	0.212809	0.991778	0.924104	0.817559	1.01	0.41497	0.528391	7.4	1416249_at	7.40523	7.5079	7.06938	7.35457	7.40127	7.44301	7.48326	7.59245	7.30691	7.3195	7.56366	7.32286	7.2626	7.32054	7.42188	7.27133	7.2975	7.51885	7.40811	7.41074	7.37882	7.19991	7.19059	7.43763	7.61268	7.10964	7.68169
1416250_at	Btg2	-0.435	-0.49	-0.248	0.247	-1.58	-1.7	-0.9	0.9	0.12094	0.09616	0.37173	0.37263	0.305988	0.260898	0.775397	0.70517	1.76	0.15545	0.267332	8.83	1416250_at	10.1177	8.442	8.19368	9.30497	9.18364	9.57772	9.37611	9.12004	8.95538	9.33411	9.05102	8.33602	8.72729	9.02275	8.83846	9.02251	8.23651	8.60592	8.89846	8.26733	8.82839	9.20299	8.96084	8.95426	8.89994	8.22374	8.17557
1416251_at	Mcm6	0.098	-0.737	-0.306	-0.213	0.62	-4.47	-1.95	-1.36	0.53668	6e-05	0.0581	0.18243	0.736056	0.003606	0.376457	0.525479	6.49	0.00036	0.003988	7.08	1416251_at	7.00141	7.5183	7.70818	6.96285	7.28274	7.15678	7.08427	7.02263	6.98122	7.25562	7.14126	7.22105	7.68757	6.97639	7.31851	7.20239	7.02313	6.9924	6.93176	7.5065	6.97737	7.49742	7.20098	7.32058	7.4013	7.50762	7.24934
1416252_at	Stk38	0.034	-0.066	0.054	0.161	0.62	-1.15	1	2.96	0.53629	0.25585	0.3253	0.00507	0.735868	0.467778	0.742903	0.086314	2.86	0.03474	0.094408	9.76	1416252_at	9.75611	9.86899	9.80498	9.71646	9.74483	9.68521	9.75164	9.72964	9.7411	9.85697	9.66679	9.76867	9.81624	9.63986	9.83138	9.75353	9.78987	9.71395	9.49669	9.62998	9.61101	9.87051	9.82416	9.60405	9.78256	9.91208	9.78593
1416253_at	NA	-0.169	-0.243	-0.183	-0.067	-1.86	-2.55	-2.02	-0.74	0.06938	0.01431	0.04958	0.46563	0.21596	0.085627	0.347077	0.767146	3.65	0.01201	0.044977	10.45	1416253_at	10.523	10.5014	10.1376	10.5969	10.6186	10.5331	10.4717	10.4564	10.4655	10.5749	10.4985	10.736	10.4774	10.6257	10.6011	10.6124	10.4432	10.6163	10.5221	10.5138	10.6954	10.4653	10.424	10.6128	10.2961	9.96213	10.4894
1416254_a_at	Vps16	-0.104	-0.175	-0.031	0.042	-1.71	-2.75	-0.51	0.69	0.09369	0.00874	0.61414	0.49486	0.2609	0.06468	0.896923	0.783656	2.81	0.03733	0.099295	9.69	1416254_a_at	9.82074	9.70478	9.68483	9.72971	9.70797	9.70037	9.72634	9.72891	9.73993	9.74915	9.66812	9.80041	9.74748	9.7096	9.46025	9.8083	9.63819	9.79787	9.77373	9.7493	9.80783	9.49076	9.83092	9.75671	9.64809	9.45858	9.61538
1416255_at	Gja4	-0.117	0.115	-0.092	-0.085	-0.71	0.67	-0.56	-0.52	0.4822	0.5091	0.58049	0.6083	0.695055	0.697118	0.885812	0.84699	0.38	0.82118	0.860942	5.21	1416255_at	4.98756	5.30194	5.39595	5.02248	5.60149	5.01121	5.00092	5.02847	5.04579	5.28524	5.05909	5.34841	5.65889	5.47997	5.26903	5.18976	5.12205	4.93097	5.33764	5.04725	5.30387	5.81445	5.3655	4.99612	4.93329	5.5464	4.95005
1416256_a_at	Tubb5	-0.041	-0.137	-0.014	0.048	-1.08	-3.42	-0.35	1.26	0.28537	0.00139	0.72506	0.21526	0.517844	0.022526	0.932075	0.563937	3.64	0.01217	0.04536	13.16	1416256_a_at	13.2153	13.219	13.105	13.0471	13.0991	13.0867	13.1431	13.1773	13.181	13.2328	13.1878	13.1819	13.1628	13.1431	13.0584	13.2088	13.1828	13.2208	13.2156	13.2172	13.2669	13.189	13.2499	13.1857	13.1477	13.0559	13.0791
1416257_at	Capn2	-0.091	-0.162	-0.012	-0.122	-1.31	-2.22	-0.17	-1.75	0.19788	0.03168	0.86345	0.08674	0.414928	0.135248	0.969335	0.37258	2.44	0.06159	0.139999	10.02	1416257_at	10.0812	10.1569	10.1867	10.1173	10.374	10.0509	10.0046	9.90354	9.92251	10.0299	10.108	10.0768	10.1444	10.1042	9.98833	10.0196	10.1249	10.0183	10.2122	10.1081	9.99497	10.0142	9.94026	9.87226	9.94348	10.3177	10.3153
1416258_at	Tk1	0.017	0.071	0.085	-0.016	0.25	0.99	1.24	-0.23	0.80622	0.3266	0.22207	0.82161	0.906748	0.539293	0.650612	0.941126	0.66	0.62442	0.705622	4.32	1416258_at	4.29461	4.43998	4.05661	4.27739	4.24753	4.29547	4.5498	4.25453	4.38059	4.33098	4.3835	4.1707	4.52582	4.20249	4.03078	4.22551	4.30048	4.32022	4.2981	4.27265	4.57258	4.32558	4.27696	4.14919	4.35533	4.23207	4.30741
1416259_at	Pex12	0.376	0.208	0.108	-0.017	4.05	2.14	1.16	-0.18	0.00021	0.03846	0.25296	0.85926	0.004364	0.151839	0.682114	0.955828	5.58	0.00105	0.008361	7.97	1416259_at	7.70893	8.3081	8.03658	7.78604	7.62986	7.88689	7.7243	7.83976	7.85782	7.91032	7.94594	7.84769	8.09531	7.84587	7.89522	7.85468	7.8698	7.86147	7.88491	7.92911	7.71791	8.01329	7.93736	7.89824	8.24024	8.58353	8.29356
1416260_a_at	Snx1	0.254	0.152	0.001	-0.013	4.01	2.28	0.01	-0.2	0.00024	0.02764	0.98977	0.84029	0.004747	0.124615	0.997923	0.948108	5.32	0.00144	0.010379	9.44	1416260_a_at	9.11875	9.49497	9.36418	9.23582	9.14635	9.2206	9.46402	9.4106	9.46523	9.35223	9.49278	9.45697	9.5802	9.43723	9.52819	9.3877	9.48305	9.44963	9.16139	9.36174	9.46265	9.46476	9.36388	9.48261	9.42758	9.56523	9.48629
1416261_at	Tmem19	0.18	-0.018	0.022	-0.027	2.74	-0.27	0.33	-0.42	0.009	0.79044	0.74201	0.67823	0.055828	0.88632	0.937796	0.880974	1.96	0.11764	0.21962	9.4	1416261_at	9.23584	9.5587	9.54612	9.36231	9.25527	9.31437	9.25563	9.28823	9.34449	9.38368	9.42745	9.38927	9.50004	9.27089	9.38926	9.30099	9.33044	9.31311	9.41651	9.33279	9.33744	9.5663	9.48136	9.43044	9.44343	9.82399	9.59307
1416262_at	Tmem19	0.186	-0.061	0.214	0.248	2.62	-0.81	3	3.48	0.01227	0.41997	0.00451	0.00115	0.069156	0.624743	0.108567	0.038797	7.16	0.00017	0.00236	8.86	1416262_at	8.80554	8.71531	8.61478	8.78645	8.66706	8.7455	9.0152	8.99098	8.91498	8.97489	8.89663	8.89551	8.63108	8.75167	8.69433	8.70796	8.68135	8.9476	8.71232	8.63305	8.79147	8.54799	8.74879	8.91147	8.9472	8.76684	8.83372
1416263_at	Abcb9	0.012	-0.05	-0.013	0.151	0.08	-0.34	-0.09	1.1	0.93277	0.73203	0.92516	0.27742	0.97055	0.851783	0.983641	0.627624	0.34	0.85194	0.884925	7.81	1416263_at	8.03262	7.18841	7.23948	7.91771	7.9066	7.90158	7.77839	7.95162	7.83442	7.70791	7.73621	7.79168	7.73037	8.02913	7.61811	7.78743	7.75648	8.00653	7.87809	7.83791	8.07324	7.76141	7.81128	7.8612	7.79158	7.44964	7.86499
1416264_at	Abcb9	-0.14	-0.158	-0.061	-0.007	-0.76	-0.82	-0.33	-0.04	0.45221	0.41918	0.74168	0.96873	0.670992	0.624171	0.937796	0.990776	0.34	0.85069	0.883999	7.33	1416264_at	7.47573	6.96503	6.83187	7.54477	7.57195	7.12853	7.38187	7.38776	7.25269	7.45354	7.68908	7.23157	7.11474	7.57175	7.22025	7.41668	6.92199	7.63891	7.68719	7.39936	7.77689	6.79424	7.87001	7.59515	7.53116	6.55233	7.07983
1416265_at	Capn10	-0.057	-0.11	-0.043	-0.005	-0.76	-1.4	-0.58	-0.06	0.45122	0.16867	0.56628	0.95083	0.670525	0.364743	0.880408	0.986269	0.72	0.58355	0.672181	7.82	1416265_at	7.94915	8.07177	8.00081	7.71654	7.84079	7.91049	7.90008	7.88383	7.95222	7.81981	7.52202	7.82905	7.75896	7.8913	7.74525	7.94187	7.80321	7.90061	7.80321	7.85064	7.75593	7.84213	7.75649	7.73075	7.80407	7.91712	7.83202
1416266_at	Pdyn	0.289	0.083	0.769	0.144	1.13	0.31	3	0.56	0.26482	0.75942	0.00446	0.57638	0.494862	0.868484	0.108239	0.830415	2.68	0.04447	0.11183	6.25	1416266_at	6.16991	6.85933	6.62999	6.02551	6.76136	6.02913	5.94881	5.83263	6.25514	6.04319	6.25034	6.15333	6.03765	5.23175	5.75067	5.72479	6.38918	5.70708	6.8117	6.77447	5.68265	5.87299	5.55544	5.5335	7.22684	6.83431	6.8458
1416267_at	Scoc	0.038	0.024	-0.022	-0.041	0.58	0.36	-0.34	-0.63	0.56277	0.72249	0.73748	0.53295	0.755204	0.845698	0.936869	0.805944	0.24	0.91156	0.931836	12.01	1416267_at	12.0201	12.0955	11.906	11.9236	11.9367	12.1102	12.0434	12.0528	11.9639	11.8747	12.0181	12.0479	11.938	12.0964	12.318	12.0418	12.1052	12.0403	11.9647	11.9152	11.9939	12.0665	11.8427	11.9576	11.9488	11.9818	12.1254
1416268_at	Ets2	0.456	-0.118	0.025	0.086	3.96	-0.98	0.22	0.75	0.00028	0.33205	0.82636	0.45906	0.005224	0.544612	0.958449	0.763099	4.31	0.0051	0.024741	10.76	1416268_at	10.4031	10.7386	10.7996	10.677	10.6866	10.6085	10.6839	10.8101	10.9742	10.8969	10.7037	10.6684	10.6887	10.5064	10.6495	10.869	10.7474	10.6085	10.7573	10.9153	10.4826	10.778	10.6037	10.5222	11.3167	11.1377	10.8791
1416269_at	Atp5j2	-0.079	-0.012	0.066	-0.007	-1.51	-0.23	1.25	-0.13	0.1382	0.82154	0.21663	0.89388	0.332654	0.903159	0.644466	0.967828	0.98	0.42793	0.539758	12.83	1416269_at	12.9028	13.0556	12.9129	12.7998	12.8444	12.717	12.8714	12.9291	12.8238	12.8448	12.7295	12.8382	12.8088	12.783	12.6713	12.8131	12.8315	12.8961	12.9016	12.783	12.9072	12.8075	12.7841	12.7938	12.7769	12.9276	12.936
1416270_at	Polr2g	-0.019	-0.119	-0.007	-0.063	-0.44	-2.6	-0.16	-1.44	0.66542	0.01275	0.87249	0.1576	0.823799	0.080307	0.97162	0.491382	2.26	0.07829	0.165122	11.74	1416270_at	11.7497	11.8641	11.726	11.754	11.7904	11.7255	11.7661	11.7614	11.7681	11.8217	11.6938	11.8	11.7074	11.8134	11.6569	11.7803	11.77	11.7642	11.7821	11.7433	11.8648	11.8486	11.7092	11.7904	11.7712	11.8286	11.8122
1416271_at	Perp	0.251	0.1	0.046	0.103	1.45	0.55	0.26	0.59	0.15521	0.58534	0.79428	0.55557	0.357967	0.754872	0.950245	0.819597	0.7	0.59328	0.680233	6.5	1416271_at	6.14818	6.35842	6.38045	5.91609	7.19959	6.33645	6.22346	6.42474	6.77812	6.14166	6.5665	6.87682	6.80709	6.3588	6.58399	6.50385	6.5562	6.1894	6.21725	6.3576	6.37184	6.61238	6.15286	6.37534	6.44373	6.73136	6.60861
1416272_at	Lamtor3	-0.095	0.083	-0.005	-0.043	-2.07	1.71	-0.11	-0.93	0.0448	0.09368	0.91462	0.35815	0.163032	0.256654	0.981948	0.694918	2.02	0.10841	0.207793	11.2	1416272_at	11.137	11.2389	11.2126	11.1846	11.2427	11.13	11.1979	11.1882	11.1903	11.1331	11.1342	11.3275	11.1994	11.2996	11.2049	11.1963	11.1526	11.2022	11.1345	11.1402	11.2895	11.3405	11.2531	11.245	11.0958	11.1989	11.1171
1416273_at	Tnfaip2	0.341	0.408	0.263	0.265	2.68	3.05	2.07	2.08	0.01049	0.00391	0.04475	0.04345	0.062173	0.04111	0.332	0.267091	6.27	0.00046	0.004752	5.42	1416273_at	4.82856	5.53634	5.29092	4.99966	5.15795	4.96925	5.31916	5.25408	5.34111	5.42602	5.46328	5.33746	5.22897	5.24131	5.32795	5.30727	5.62627	5.26052	5.11038	5.12882	5.2312	5.68676	5.22161	5.08069	5.41017	5.47527	5.54759
1416274_at	Ctns	0.112	-0.065	0.077	0.001	1.22	-0.67	0.83	0.02	0.23028	0.5057	0.40965	0.98733	0.454688	0.694421	0.799184	0.995709	0.66	0.62567	0.706519	7.38	1416274_at	7.28048	7.95716	7.54975	7.24787	7.24546	7.23435	7.2707	7.36496	7.50582	7.18911	7.24332	7.39826	7.34148	7.18786	7.32205	7.35036	7.43144	7.31986	7.32396	7.3592	7.41969	7.40538	7.39982	7.36724	7.39425	7.82712	7.58483
1416275_at	Slc26a6	0.017	0.131	-0.024	-0.096	0.15	1.09	-0.21	-0.83	0.88205	0.28354	0.83843	0.40878	0.946218	0.496195	0.962813	0.72972	0.48	0.74661	0.80326	6.99	1416275_at	6.89725	7.59641	7.15646	6.87799	7.20717	6.84099	6.71857	6.99231	7.04255	6.98563	6.82006	6.94728	7.18593	6.91589	6.91082	6.95994	7.1514	6.92589	6.73632	6.83872	6.82768	7.40413	6.86484	6.97908	6.99251	7.36881	7.13071
1416276_a_at	Rps4x	-0.016	0.028	-0.057	-0.074	-0.36	0.61	-1.3	-1.67	0.71693	0.5426	0.19986	0.10128	0.855285	0.723412	0.625325	0.400312	1.25	0.30343	0.424656	13.17	1416276_a_at	13.1501	13.3223	13.1826	13.1695	13.1163	13.171	13.1613	13.0958	13.1085	13.1893	13.0806	13.1929	13.2832	13.2351	13.278	13.2381	13.1149	13.0846	13.0598	13.2246	13.2206	13.1954	13.2296	13.2707	13.2246	13.1504	13.0926
1416277_a_at	Rplp1	-0.003	-0.058	-0.019	0.014	-0.07	-1.46	-0.5	0.37	0.94618	0.15232	0.62069	0.71131	0.977092	0.343785	0.899165	0.896633	0.63	0.64445	0.722029	14.11	1416277_a_at	14.1826	14.1891	14.0975	14.032	14.0912	14.032	14.144	14.1607	14.1607	14.1376	14.0076	14.1243	14.1146	14.0717	14.077	14.2101	14.077	14.1717	14.0554	14.0912	14.1146	14.0975	14.1607	14.1607	14.1327	14.0833	14.0429
1416278_a_at	Atp5o	-0.092	-0.049	0.021	-0.005	-1.51	-0.77	0.35	-0.09	0.13861	0.44484	0.73072	0.93126	0.333302	0.644669	0.934782	0.980212	0.75	0.5635	0.655239	12.87	1416278_a_at	12.9385	13.0889	12.9081	12.8205	12.8942	12.7584	12.9927	13.0728	12.9794	12.8385	12.7717	12.8624	12.7827	12.7973	12.6871	12.7899	13.0112	13.0369	13.0562	12.7973	12.9445	12.8815	12.7563	12.7465	12.7884	12.8421	12.9119
1416279_at	Ap1b1	0.082	0.068	0.017	-0.049	1.59	1.27	0.33	-0.95	0.11934	0.21259	0.74613	0.34736	0.303415	0.419339	0.93877	0.686802	1.28	0.29126	0.412204	9.63	1416279_at	9.5422	9.55369	9.66666	9.53845	9.58908	9.44202	9.56696	9.63544	9.70697	9.56164	9.58195	9.65807	9.60959	9.69213	9.53067	9.62289	9.67458	9.6516	9.69274	9.51348	9.80528	9.77151	9.74143	9.47581	9.46527	9.69676	9.72575
1416280_at	Uba2	-0.142	-0.166	-0.159	-0.091	-3.25	-3.62	-3.64	-2.09	0.00227	0.00079	0.00074	0.04289	0.021807	0.016432	0.040611	0.265139	10.3	1e-05	0.000242	11.58	1416280_at	11.696	11.7719	11.6607	11.5715	11.5505	11.6726	11.6696	11.6785	11.6573	11.722	11.5616	11.5957	11.6482	11.6385	11.7191	11.687	11.7211	11.6495	11.5505	11.627	11.638	11.7042	11.6164	11.5956	11.4088	11.6226	11.5371
1416281_at	Wdr45l	-0.029	-0.048	-0.015	-0.099	-0.55	-0.87	-0.28	-1.88	0.58455	0.38957	0.78296	0.06695	0.770719	0.597917	0.947866	0.327809	1.17	0.33856	0.458832	11.06	1416281_at	11.0429	11.3485	11.1837	11.0952	11.0876	11.0522	10.9938	10.9657	11.0535	11.08	11.0766	11.0477	10.9926	11.0666	11.1197	11.0376	11.1481	11.0458	11.0402	11.226	11.0514	11.1739	11.0746	10.9573	11.17	11.2402	11.012
1416282_at	Psmc3	-0.07	-0.176	-0.088	0.037	-1.1	-2.64	-1.39	0.58	0.27551	0.01142	0.1719	0.56829	0.507089	0.075325	0.591544	0.825481	2.62	0.04817	0.118085	12.16	1416282_at	12.1965	12.2506	12.0562	12.1626	12.2554	12.1491	12.2499	12.2688	12.2602	12.2265	12.1812	12.1581	12.2484	12.204	12.2009	12.2537	12.082	12.218	12.1255	12.1729	12.2031	12.0706	12.133	12.2381	12.1399	12.004	12.0706
1416283_at	Gart	-0.081	-0.039	-0.056	0.003	-1.21	-0.55	-0.83	0.04	0.23443	0.58411	0.41255	0.9695	0.459787	0.753852	0.800786	0.990972	0.61	0.65676	0.73169	8.68	1416283_at	8.71603	8.79024	8.51011	8.68547	8.81676	8.71827	8.73273	8.70765	8.71003	8.7683	8.70668	8.83979	8.65259	8.7346	8.62902	8.82431	8.61052	8.73031	8.75421	8.81216	8.74854	8.46764	8.64272	8.5938	8.65522	8.59995	8.63602
1416284_at	Mrpl28	-0.135	-0.116	-0.036	-0.062	-2.23	-1.83	-0.59	-1.02	0.03109	0.07391	0.55645	0.3135	0.128446	0.224306	0.876258	0.659653	2.43	0.06222	0.140983	10.46	1416284_at	10.519	10.7265	10.428	10.5912	10.5356	10.486	10.5989	10.588	10.5693	10.4347	10.4512	10.571	10.3834	10.4399	10.3126	10.5039	10.4369	10.5697	10.6052	10.3861	10.5508	10.3767	10.469	10.435	10.4844	10.4119	10.4681
1416285_at	Ndufc1	0.098	-0.094	0.063	0.042	1.63	-1.49	1.05	0.7	0.11139	0.14393	0.29971	0.48676	0.290749	0.332922	0.723163	0.779107	1.61	0.18844	0.305469	12.54	1416285_at	12.6002	12.7054	12.4582	12.3968	12.5312	12.3597	12.6254	12.6378	12.5901	12.5498	12.3647	12.5756	12.5139	12.5062	12.359	12.4871	12.6011	12.703	12.5929	12.4486	12.5542	12.5341	12.4744	12.5264	12.5711	12.7232	12.7104
1416286_at	Rgs4	-0.095	-0.028	0.18	-0.183	-0.57	-0.16	1.08	-1.1	0.57145	0.8707	0.28421	0.27635	0.761611	0.932547	0.710296	0.626434	0.69	0.60556	0.690164	11.97	1416286_at	12.1058	12.2466	12.2518	11.9245	12.28	11.6794	12.2201	12.0403	12.1618	11.9692	11.84	11.8556	11.6956	11.7197	11.5188	11.7833	12.3623	12.0451	12.4595	11.85	11.9372	12.2609	11.717	11.729	12.0803	12.1167	12.1512
1416287_at	Rgs4	-0.3	-0.355	0.042	-0.175	-1.38	-1.55	0.19	-0.8	0.17504	0.12742	0.84755	0.42688	0.385726	0.309481	0.96546	0.741878	1.25	0.30448	0.425604	11.28	1416287_at	11.6471	11.2084	11.0406	11.3906	11.8339	11.2235	11.7241	11.3753	11.4712	11.4639	11.4237	11.2375	10.9781	11.27	11.0144	11.1247	11.5584	11.3417	11.9832	11.233	11.5754	11.3776	11.2151	11.2649	11.5131	10.6571	11.3679
1416288_at	Dnaja1	-0.08	-0.23	0.069	0.172	-1.31	-3.6	1.13	2.82	0.19865	0.00082	0.26595	0.00722	0.415958	0.016775	0.693672	0.105394	5.98	0.00065	0.006013	12.87	1416288_at	12.9299	12.8843	12.7937	12.9855	12.9634	13.0066	13.0825	13.1106	13.1028	12.9734	12.9252	12.9467	12.6658	12.7552	12.6984	12.7694	12.883	12.9577	12.9563	12.8814	12.7415	12.6034	12.6218	12.7338	12.8945	12.7924	12.9285
1416289_at	Plod1	0.278	0.027	0.159	0.131	1.89	0.17	1.08	0.89	0.06561	0.86414	0.28445	0.37769	0.208634	0.928749	0.710447	0.708276	1.39	0.25273	0.373512	6.7	1416289_at	6.61926	6.84188	7.01741	6.58989	6.32345	6.54652	6.69748	6.56133	6.7558	6.74359	6.91937	6.25981	7.08402	6.47649	6.73475	6.49948	6.44554	6.51494	6.26142	6.66179	6.39222	6.43218	6.6861	6.97392	7.01664	7.03436	7.0614
1416290_a_at	Psmc4	0.016	0.418	0.141	0.183	0.15	3.78	1.34	1.74	0.88365	0.00048	0.18725	0.08877	0.947065	0.012229	0.610532	0.377023	4.79	0.00279	0.016387	11.05	1416290_a_at	10.8983	11.3337	11.0257	10.8661	10.7999	11.1336	10.9848	11.1737	11.0553	10.9671	10.8508	11.1673	10.8162	10.8668	11.3011	10.9237	11.1657	11.0428	10.9701	10.7377	10.7022	11.0161	10.6998	10.6942	10.8409	11.0995	11.1026
1416291_at	Psmc4	-0.226	-0.128	-0.055	-0.071	-4.23	-2.29	-1.03	-1.33	0.00012	0.0271	0.31001	0.19132	0.00298	0.123131	0.73192	0.536639	6.49	0.00036	0.003985	10.96	1416291_at	11.0644	11.1463	11.0638	11.0877	11.1209	11.0891	10.9898	11.0039	10.9643	11.0152	10.9319	10.9385	11.0118	11.0073	10.8922	11.0823	10.8621	10.924	11.1135	11.0814	11.0579	10.9685	11.0104	10.9589	10.8523	10.9732	10.8569
1416292_at	Prdx3	-0.088	-0.015	0.012	-0.089	-1.43	-0.23	0.19	-1.45	0.15941	0.81623	0.84839	0.15401	0.364059	0.900619	0.965634	0.486876	1.06	0.38694	0.50269	11.24	1416292_at	11.1738	11.6411	11.3283	11.3034	11.2688	11.2065	11.2475	11.3135	11.1545	11.2294	11.2271	11.0602	11.3156	11.2354	11.0923	11.233	11.2266	11.3501	11.394	11.3686	11.3008	11.2498	11.2144	11.2233	11.2436	11.3924	11.2417
1416293_at	Nfib	0.138	-0.385	-0.181	-0.069	1.1	-2.93	-1.44	-0.55	0.27811	0.00539	0.15597	0.58602	0.509618	0.049243	0.570014	0.836001	3.05	0.02693	0.078988	6.76	1416293_at	6.7377	6.40945	6.41793	6.69876	6.61173	6.78332	6.94132	6.92856	6.90583	6.83772	6.88027	6.53901	6.65802	7.07324	6.95561	6.8345	6.66577	7.00694	6.7691	6.77585	7.24621	6.91876	6.98136	6.92686	6.86311	6.82714	6.52125
1416294_at	Scamp3	-0.036	-0.047	-0.058	-0.136	-0.57	-0.69	-0.9	-2.11	0.57416	0.49365	0.3757	0.04102	0.763304	0.68484	0.778578	0.258032	1.51	0.21638	0.335647	9.18	1416294_at	9.15276	9.46577	9.19377	9.19964	9.31336	9.06058	9.08242	9.20581	9.20003	9.11952	9.14333	9.14984	9.34173	9.26243	8.94918	9.20718	9.21866	9.17146	9.29779	9.19377	9.27271	9.43934	9.33294	9.20874	9.18189	9.41339	9.25957
1416295_a_at	Il2rg	-0.096	0.283	0.029	-0.255	-0.43	1.21	0.13	-1.14	0.67052	0.2348	0.89636	0.26155	0.827331	0.444268	0.977289	0.61155	0.74	0.57199	0.662738	4.96	1416295_a_at	4.72902	4.74515	5.47202	4.82265	5.26545	4.73957	4.46356	4.78563	4.52623	4.92764	4.98586	5.07382	5.71842	5.19727	5.26083	5.2026	4.47464	4.49242	4.59847	4.57101	5.19359	5.48961	5.31819	5.23472	5.35664	4.89426	4.75064
1416296_at	Il2rg	-0.37	0.311	0.184	-0.118	-3.65	2.92	1.82	-1.17	0.00071	0.00552	0.07634	0.2499	0.009887	0.049838	0.425926	0.59972	6.63	0.00031	0.003583	4.69	1416296_at	4.6853	4.71882	5.23469	4.52887	4.72752	4.54452	4.67809	4.86603	4.86138	4.66106	4.60438	4.53558	4.83451	4.71872	4.6226	4.36898	4.81533	4.84355	4.57913	4.54885	4.58354	4.96543	4.63834	4.62344	4.40644	4.5148	4.44275
1416297_s_at	Reg3b	-0.097	0.245	-0.105	-0.305	-0.97	2.34	-1.05	-3.06	0.33702	0.02403	0.29986	0.00386	0.569654	0.114701	0.723175	0.075079	4.21	0.00579	0.02697	4.4	1416297_s_at	4.43464	4.97722	4.71757	4.29283	4.34317	4.26145	4.25731	4.28442	4.12236	4.32097	4.28943	4.28385	4.43681	4.62995	4.61838	4.31735	4.29139	4.25618	4.62621	4.49307	4.62253	4.69899	4.45285	4.48723	4.15924	4.44876	4.3869
1416298_at	Mmp9	0.264	0.106	-0.068	-0.018	2.53	0.96	-0.65	-0.17	0.01532	0.34035	0.51943	0.86399	0.079971	0.552755	0.858036	0.957837	1.94	0.12108	0.224172	5.3	1416298_at	5.12388	5.74862	5.40861	4.7278	5.41155	5.37352	5.31934	5.09704	5.34678	5.36826	5.09993	5.36741	5.13616	5.16602	5.43659	5.11653	5.47258	5.37462	5.40068	5.13912	5.29051	5.26465	5.14154	5.11425	5.3977	5.83515	5.63467
1416299_at	Shcbp1	-0.355	0.655	0.098	-0.264	-2.91	5.12	0.8	-2.16	0.00573	1e-05	0.42556	0.03606	0.040968	0.001239	0.806772	0.241393	10.01	1e-05	0.000297	5.61	1416299_at	5.43674	6.09143	5.89951	5.74314	5.57138	5.56486	5.02974	5.59113	5.38934	5.37895	5.37733	5.81554	5.68671	5.59851	5.89538	5.58347	5.58981	5.24952	5.55569	5.77947	5.56701	5.85876	5.52888	5.64389	5.3964	5.47712	5.5855
1416300_a_at	Slc25a3	-0.101	-0.055	0.01	-0.026	-2.56	-1.34	0.26	-0.66	0.014	0.18849	0.799	0.51214	0.075121	0.389046	0.950885	0.794203	2.21	0.0835	0.172438	13.5	1416300_a_at	13.5021	13.5349	13.5755	13.5857	13.551	13.4888	13.5141	13.5038	13.5223	13.5545	13.5309	13.5605	13.4762	13.5324	13.4544	13.5247	13.5223	13.5391	13.5875	13.5297	13.5349	13.5875	13.4714	13.4196	13.4308	13.5196	13.4916
1416301_a_at	Ebf1	0.106	0.142	0.358	0.049	0.74	0.94	2.5	0.34	0.46472	0.35008	0.01647	0.73235	0.680747	0.561921	0.206478	0.905213	1.95	0.11998	0.222811	4.82	1416301_a_at	4.5161	4.33828	4.88677	4.72913	4.77316	5.01677	4.51258	4.54231	4.69306	4.72009	4.69906	4.70143	5.33513	4.60283	4.44975	4.98062	4.49404	4.45044	4.84416	4.97582	4.74204	4.87591	4.76385	5.1039	5.35965	4.86229	4.72227
1416302_at	Ebf1	0.344	-0.148	0.36	0.204	2.77	-1.13	2.9	1.64	0.00836	0.26468	0.00593	0.10901	0.053053	0.477228	0.125412	0.41483	5	0.00215	0.013634	5.11	1416302_at	4.78518	4.90147	4.65389	4.93421	5.07712	5.02047	4.89675	4.84384	4.83754	5.10295	5.35391	5.06243	5.59569	4.98356	5.07982	5.15372	4.79137	4.73309	4.76172	5.37411	4.77603	5.08761	5.12425	5.3529	5.37705	5.45626	5.16012
1416303_at	Litaf	0.127	0.08	-0.1	-0.22	0.63	0.38	-0.5	-1.09	0.53295	0.70826	0.62064	0.28141	0.733521	0.836584	0.899165	0.631586	0.49	0.74016	0.798168	9.5	1416303_at	9.42615	9.70599	9.87084	9.18964	8.92117	9.45423	9.50127	9.05599	9.09507	9.37632	9.66978	9.28447	10.2558	9.52766	9.92777	9.53041	9.26783	9.35064	8.97426	9.96586	9.50767	9.40845	9.92553	10.1923	9.81947	9.63552	9.29568
1416304_at	Litaf	0.199	-0.241	0.03	0.009	0.98	-1.12	0.15	0.04	0.33443	0.26745	0.88536	0.96493	0.567429	0.480041	0.974985	0.990259	0.56	0.69313	0.760635	9.05	1416304_at	9.03604	8.9237	9.12112	8.68947	8.33823	8.85191	9.38227	8.7401	8.86569	9.35719	9.10893	8.98551	9.58256	9.02034	9.37864	8.99827	8.74022	9.04598	8.45849	9.31991	9.03285	8.90811	9.37449	9.75576	9.46135	8.862	8.8913
1416305_at	Sh3bp4	0.277	-0.058	-0.086	0.266	3.1	-0.62	-0.96	2.98	0.00344	0.53916	0.34226	0.00476	0.028837	0.720622	0.756625	0.083688	4.94	0.0023	0.014304	6.93	1416305_at	6.83754	6.83422	6.57657	6.80943	6.69736	6.63863	6.95713	6.94615	7.04681	6.87979	6.86654	7.16478	6.9108	7.12376	6.73205	7.04259	6.63054	6.94626	6.66276	7.04635	6.97751	6.84406	6.96643	6.8622	7.21752	6.62086	6.9576
1416306_at	Clca3	-0.121	0.058	0.065	0.151	-1.47	0.67	0.79	1.82	0.14976	0.50554	0.43388	0.07601	0.350043	0.694359	0.81231	0.347446	1.63	0.18343	0.300098	3.75	1416306_at	3.86925	3.89117	4.02498	3.82793	3.7393	3.77306	3.81764	3.76941	3.88036	3.80412	3.67903	3.58135	3.62218	3.61589	3.47532	3.5045	4.00315	3.81174	3.79007	3.74251	3.54719	3.61359	3.55001	3.73008	3.57842	3.83416	3.68326
1416307_at	Ap1m1	0.297	0.073	-0.011	-0.009	3.69	0.87	-0.14	-0.11	0.00063	0.38933	0.88734	0.9107	0.009087	0.59767	0.975568	0.972809	3.6	0.01291	0.047297	9.22	1416307_at	9.0298	9.27563	9.25786	9.10443	9.08475	8.97243	9.05921	9.12863	9.1429	9.19915	9.05958	9.14174	9.37352	9.25675	9.1357	9.07577	9.44236	9.11434	9.19269	9.1234	9.09991	9.5205	9.27893	9.20527	9.29442	9.65502	9.47032
1416308_at	Ugdh	0.086	0.002	0.131	0.159	1.13	0.02	1.71	2.08	0.26681	0.9805	0.09379	0.04369	0.497341	0.990061	0.46406	0.267771	2.13	0.09344	0.186896	9.4	1416308_at	9.1913	9.44928	9.45582	9.24043	9.24143	9.32852	9.50868	9.52807	9.53277	9.48384	9.30598	9.57743	9.34518	9.40698	9.38325	9.24959	9.56458	9.45391	9.19887	9.23443	9.14145	9.41779	9.09937	9.14658	9.41422	9.56708	9.41303
1416309_at	Nusap1	-0.023	0.189	0.318	0.345	-0.2	1.59	2.81	3.06	0.83975	0.11879	0.00736	0.00387	0.924845	0.297262	0.137436	0.075144	4.96	0.00226	0.01413	4.92	1416309_at	4.9322	5.17816	5.16368	5.17446	4.92119	4.84186	4.64232	4.6565	4.66659	4.93164	4.90222	4.94635	4.88377	4.53485	4.48175	4.76791	4.6269	4.7779	5.32376	5.18448	4.58142	4.38882	4.56527	4.62581	5.23784	5.00008	4.85698
1416310_at	Nusap1	-0.08	-0.096	-0.239	-0.074	-0.71	-0.81	-2.12	-0.66	0.48284	0.42146	0.03992	0.51447	0.695498	0.625992	0.314838	0.795434	1.52	0.2132	0.33238	4.03	1416310_at	3.8385	3.91504	4.09549	3.86992	3.97395	4.01587	3.84759	3.86562	3.8197	4.05772	4.1723	4.02346	4.46787	4.42498	4.26135	4.52591	3.92315	3.84064	3.89346	3.9641	4.12496	4.55684	4.24862	4.41364	4.10755	3.77664	3.82482
1416311_s_at	NA	-0.065	0.727	0.208	0.084	-0.42	4.5	1.35	0.54	0.67321	5e-05	0.18448	0.5886	0.829199	0.003444	0.607498	0.83759	5.63	0.00099	0.008008	7.7	1416311_s_at	7.37702	7.93873	7.38262	7.34996	7.51584	7.64052	7.38855	7.49641	7.3238	7.82112	7.59958	7.48714	7.47507	7.49229	8.02495	7.44078	8.08914	7.50687	7.74333	7.74554	7.57667	7.65204	7.52558	7.565	7.45809	7.53809	7.56644
1416312_at	Rars	-0.181	-0.12	0	-0.016	-3.04	-1.92	0	-0.28	0.00401	0.06157	0.99942	0.78371	0.031987	0.201102	0.999955	0.926941	3.25	0.02043	0.065268	10.41	1416312_at	10.5474	10.6139	10.4855	10.3337	10.5864	10.3493	10.365	10.4525	10.4024	10.4344	10.421	10.5381	10.4017	10.425	10.3312	10.4561	10.4219	10.4835	10.6136	10.4337	10.5069	10.4718	10.3388	10.3435	10.2585	10.3855	10.3826
1416313_at	Mllt11	-0.227	0.089	0.066	-0.041	-4.61	1.72	1.33	-0.84	4e-05	0.09292	0.18965	0.40357	0.001345	0.255452	0.613448	0.726644	6.66	0.00029	0.003476	12.44	1416313_at	12.4384	12.6278	12.5537	12.5777	12.4559	12.5621	12.3619	12.4365	12.4263	12.4603	12.472	12.472	12.3184	12.4306	12.3297	12.4581	12.4214	12.4272	12.4768	12.5453	12.4389	12.4864	12.3861	12.3093	12.2519	12.3935	12.3086
1416314_at	Mllt11	-0.017	0.381	0.131	-0.074	-0.12	2.59	0.93	-0.53	0.90325	0.01308	0.35673	0.60125	0.956377	0.08129	0.766211	0.843044	1.97	0.11683	0.218628	6.22	1416314_at	5.9669	6.3063	6.26368	6.03765	5.90325	6.25736	6.47177	6.46295	6.44291	6.20245	6.39434	6.23137	6.03102	6.04315	5.88509	5.9759	6.60642	6.39794	6.11739	5.85088	6.01894	6.26669	6.03667	6.03257	5.67705	6.42105	6.01511
1416315_at	Abhd4	0.058	0.248	0.033	-0.222	0.41	1.69	0.24	-1.59	0.68319	0.09917	0.81326	0.11991	0.835704	0.265906	0.955524	0.43387	1.4	0.25149	0.372261	9.3	1416315_at	8.79438	9.9052	9.82618	9.57378	9.47588	9.35446	9.21182	9.21624	9.37602	9.1389	9.13444	9.39845	9.698	9.19485	9.61854	9.00719	9.27252	9.05358	8.85922	9.12971	8.84458	9.36875	9.23982	9.31344	9.4689	9.7064	9.57054
1416316_at	Slc27a2	-0.167	0.06	-0.055	-0.096	-1.34	0.46	-0.45	-0.77	0.18645	0.65056	0.65795	0.44503	0.400924	0.799673	0.912515	0.753094	0.7	0.59556	0.682085	7.31	1416316_at	7.25596	7.50445	7.22208	7.15087	7.44196	7.1036	7.64118	7.63257	7.56976	7.29293	7.05717	7.38673	7.32554	7.28506	6.87473	7.51066	7.65995	7.68701	7.5864	7.07372	7.48345	7.48903	7.13445	7.02968	7.22929	7.09031	7.43091
1416317_a_at	Stambp	-0.001	-0.424	-0.021	-0.023	-0.01	-2.64	-0.14	-0.15	0.99315	0.01155	0.89002	0.8827	0.996978	0.075729	0.975957	0.963879	1.75	0.15638	0.268483	9.08	1416317_a_at	9.11242	9.10096	8.80937	9.15495	9.04586	9.12967	9.19718	9.27499	9.17234	8.93831	9.40534	8.87678	9.10431	9.21743	9.04856	9.18176	9.08135	9.24428	9.23138	9.21385	9.26195	8.95497	9.14105	9.29693	9.03688	8.75783	9.17068
1416318_at	Serpinb1a	-0.749	-0.707	0.016	-0.066	-3.46	-3.11	0.08	-0.31	0.00124	0.0033	0.9396	0.76163	0.014369	0.037475	0.987046	0.918042	5.44	0.00124	0.009362	8.05	1416318_at	8.20685	8.45888	8.12905	7.76825	7.56672	8.07347	8.22138	7.99174	7.65255	8.0155	8.48101	8.1625	8.93896	8.4213	8.66231	8.11636	8.2353	8.50721	7.56474	8.59669	8.17682	8.1505	8.4413	8.82971	7.40087	7.35278	7.55466
1416319_at	Adk	-0.111	-0.144	-0.065	-0.088	-1.9	-2.34	-1.11	-1.49	0.06479	0.02388	0.27258	0.14265	0.206886	0.114276	0.700177	0.470685	3.14	0.0239	0.072675	10.68	1416319_at	10.6501	11.1451	10.779	10.5787	10.803	10.6653	10.6996	10.6919	10.7012	10.69	10.7046	10.6529	10.8512	10.7142	10.7728	10.7191	10.77	10.7092	10.7336	10.6742	10.721	10.6301	10.6554	10.8148	10.7088	10.6904	10.6649
1416320_at	Sec22a	-0.169	-0.045	-0.098	-0.321	-2.67	-0.67	-1.54	-5.06	0.01081	0.50625	0.13124	1e-05	0.063425	0.694864	0.531892	0.002626	8.87	3e-05	0.000661	8.57	1416320_at	8.52518	9.03599	8.75028	8.70407	8.67945	8.68642	8.47337	8.53624	8.50616	8.56574	8.72956	8.55504	8.60574	8.66362	8.53395	8.69105	8.54533	8.55338	8.6985	8.78859	8.69502	8.83056	8.63613	8.62844	8.51422	8.74758	8.53419
1416321_s_at	Prelp	0.158	0.352	-0.028	0.181	0.58	1.23	-0.1	0.67	0.56456	0.22364	0.91697	0.50907	0.756605	0.431761	0.982635	0.792856	0.58	0.67936	0.750197	6.2	1416321_s_at	5.61761	6.31904	6.63048	6.12222	7.11789	5.86053	5.97657	5.90851	6.18404	5.90909	6.27897	5.80892	7.52601	6.01559	6.13592	5.97728	5.99407	6.0116	5.89575	5.82515	6.01494	6.29347	5.74492	5.84024	6.31104	6.96315	6.49916
1416322_at	Prelp	0.501	0.166	-0.096	0.323	4.25	1.35	-0.81	2.75	0.00011	0.18553	0.41966	0.00875	0.002851	0.385227	0.804355	0.117227	7.03	0.00019	0.002602	5.69	1416322_at	5.33538	5.79943	5.69527	5.48784	5.58693	5.42388	5.65985	5.44739	5.52135	5.67063	5.84216	5.30946	6.12173	5.74969	5.79705	5.50991	5.57275	5.62769	5.48603	5.28593	5.44987	5.78066	5.38477	5.46655	6.1768	6.1677	5.84039
1416323_at	Kctd20	-0.183	-0.314	-0.157	-0.047	-2.29	-3.74	-1.96	-0.59	0.02707	0.00055	0.05679	0.55877	0.117579	0.013349	0.372081	0.821302	5.85	0.00076	0.006697	8.54	1416323_at	8.58793	8.59585	8.609	8.60861	8.65351	8.82052	8.75482	8.76072	8.79078	8.57831	8.42443	8.68625	8.71056	8.63253	8.63402	8.58995	8.62243	8.6369	8.42906	8.54687	8.46724	8.68929	8.50575	8.60386	8.41975	8.37798	8.48545
1416324_s_at	Kctd20	-0.1	-0.023	0.04	0.064	-1.83	-0.39	0.73	1.17	0.07467	0.69619	0.46742	0.24729	0.226298	0.829171	0.831729	0.598018	1.35	0.26667	0.387728	8.77	1416324_s_at	8.67151	8.75004	8.77403	8.81518	8.67714	8.87609	8.83198	8.91336	8.92834	8.87855	8.6633	8.90544	8.80219	8.70149	8.74101	8.85108	8.68342	8.86768	8.63686	8.66321	8.77319	8.75534	8.79176	8.7264	8.6085	8.69426	8.59581
1416325_at	Crisp1	-0.102	0.108	0.034	-0.102	-1.67	1.68	0.56	-1.67	0.1015	0.09997	0.57633	0.10132	0.274299	0.26713	0.884114	0.400312	2.19	0.08655	0.176952	3.72	1416325_at	3.78086	3.91352	3.74959	3.88323	4.02766	3.87979	3.46716	3.52646	3.52632	3.62947	3.68645	3.72018	3.72266	3.49879	3.55885	3.67791	3.66561	3.51118	3.80596	4.07079	3.66335	3.75968	3.91484	3.73626	3.82167	3.66309	3.71585
1416326_at	Crip1	-0.084	0.138	-0.136	0.16	-0.38	0.59	-0.61	0.72	0.7075	0.55648	0.54238	0.47387	0.85024	0.733603	0.870075	0.771924	0.35	0.84371	0.878556	8.36	1416326_at	8.16424	8.59216	8.56011	8.10761	9.57436	8.16965	8.31036	8.10506	8.43683	7.8939	8.40402	8.38166	9.13347	8.10054	8.45443	8.13212	8.35402	8.11212	8.51495	7.99414	8.20288	8.36951	8.13233	8.28333	8.59083	8.54407	8.2382
1416327_at	Ufc1	0.013	-0.063	-0.03	-0.004	0.24	-1.08	-0.54	-0.07	0.80912	0.28739	0.59152	0.94253	0.908328	0.500379	0.889649	0.98407	0.38	0.82213	0.861579	11.71	1416327_at	11.6815	11.5805	11.6168	11.7194	11.8146	11.6716	11.7638	11.7814	11.7689	11.7225	11.7833	11.7652	11.7007	11.6891	11.5324	11.6691	11.6848	11.8119	11.7988	11.7652	11.819	11.7435	11.7429	11.6716	11.7511	11.6087	11.7677
1416328_a_at	Atp6v0e	0.234	0.174	-0.04	-0.047	2.55	1.8	-0.44	-0.51	0.0144	0.0782	0.66359	0.61332	0.076603	0.231549	0.914656	0.849261	2.55	0.05255	0.125426	10.08	1416328_a_at	9.9031	10.2894	10.2405	10.0395	10.16	9.9346	10.0277	9.97205	10.023	10.0819	9.86358	10.1234	10.3044	10.1124	10.0766	9.82718	9.96407	9.85668	9.90739	9.99016	9.90769	10.1817	10.0341	10.0792	10.1848	10.6299	10.2692
1416329_at	Cyfip1	-0.163	-0.066	-0.064	-0.098	-2.63	-1.01	-1.03	-1.59	0.01179	0.31807	0.31079	0.12014	0.067255	0.530616	0.732388	0.434275	2.88	0.03388	0.092812	11.21	1416329_at	11.1941	11.4352	11.4763	11.2744	11.3062	11.1513	11.2342	11.2101	11.2163	11.0745	11.2553	11.3586	11.3846	11.3256	11.324	11.1993	11.2764	11.1811	11.1568	11.2582	11.1959	11.2917	11.2347	11.249	11.0777	11.3117	11.1513
1416330_at	Cd81	0.126	-0.061	-0.083	-0.023	2.36	-1.09	-1.55	-0.43	0.02266	0.28213	0.12878	0.66834	0.104013	0.494612	0.528649	0.87691	2.34	0.07022	0.153411	12.83	1416330_at	12.7948	12.8017	12.8086	12.7399	12.8031	12.8229	12.9013	12.7926	12.8617	12.7931	12.8162	12.818	13.0138	12.8811	12.9219	12.8274	12.7641	12.8177	12.7127	12.8917	12.748	12.6483	12.9098	13.0243	13.0275	12.8769	12.8341
1416331_a_at	Nfe2l1	-0.065	-0.19	-0.165	-0.119	-0.58	-1.62	-1.48	-1.06	0.56524	0.1127	0.1474	0.29476	0.757176	0.287108	0.556761	0.642887	1.57	0.20092	0.318896	11.58	1416331_a_at	11.6768	11.3115	11.3135	11.7484	11.7623	11.6923	11.5065	11.608	11.7048	11.7721	11.5825	11.5689	11.7014	11.7948	11.4916	11.6323	11.6289	11.6224	11.73	11.6378	11.7933	11.5877	11.8934	11.7168	11.5653	11.2098	11.678
1416332_at	Cirbp	0.31	0.177	-0.079	-0.048	3.18	1.73	-0.81	-0.49	0.00277	0.09096	0.42302	0.62865	0.02483	0.252465	0.805478	0.857018	3.49	0.01485	0.05221	10.33	1416332_at	10.4235	10.076	9.90222	10.0255	10.2743	10.408	9.95986	9.94126	10.106	9.99896	10.3528	10.3074	10.3963	10.4133	10.4766	10.4403	10.242	10.3873	10.4466	10.3341	10.4751	10.4226	10.5496	10.4623	10.4448	10.1772	10.4885
1416333_at	Dok2	0.462	0.259	-0.041	0.121	6.01	3.22	-0.54	1.57	0	0.00247	0.59304	0.12409	5.7e-05	0.031815	0.890356	0.440402	12.31	0	6.7e-05	5.72	1416333_at	5.55528	5.2813	5.22237	5.3443	5.58723	5.28601	5.74341	5.74968	5.86319	5.60804	5.68913	5.77199	5.52112	5.91922	5.67841	5.75689	5.63806	5.7316	5.65835	5.34797	5.89971	5.77514	5.72448	5.64772	5.86482	5.69065	5.89465
1416334_at	Wwox	0.019	0.017	0.018	-0.01	0.17	0.15	0.16	-0.09	0.8667	0.88448	0.87484	0.92793	0.938237	0.940756	0.972144	0.979257	0.02	0.99912	0.999364	9.17	1416334_at	9.11219	9.4823	9.43215	9.53338	8.99401	9.43992	8.81474	9.4095	9.09685	9.21179	9.18089	9.18487	9.24164	9.20555	8.82209	8.90466	8.97224	9.11781	8.99722	9.19017	9.26323	9.01239	9.23146	9.14857	9.08542	9.45549	9.15309
1416335_at	Mif	-0.096	-0.135	0.054	0.05	-1.78	-2.39	1.01	0.93	0.08198	0.02132	0.31757	0.35673	0.240243	0.107353	0.737098	0.693567	2.69	0.04344	0.110019	13.09	1416335_at	13.2047	13.1937	13.1177	12.9947	13.1349	13.0423	13.1708	13.1774	13.1652	13.161	13.0945	13.0802	13.0614	13.015	12.9512	13.1125	13.1225	13.1676	13.1872	13.0828	13.1466	13.0466	13.0301	13.0749	13.0683	13.0177	13.0924
1416336_s_at	Snrpd1	-0.167	0.18	0.037	0.046	-2.98	3.07	0.67	0.83	0.00477	0.00373	0.50907	0.41154	0.035989	0.040003	0.853224	0.731231	4.85	0.00257	0.015473	9.78	1416336_s_at	9.86138	9.88257	9.75997	9.653	9.80564	9.80058	9.82043	9.81928	9.65823	9.793	9.58443	9.71656	9.78117	9.73955	9.84276	9.839	9.78726	9.8166	9.80704	9.84307	9.75508	9.84707	9.50518	9.72216	9.60976	9.6049	9.69088
1416337_at	Uqcrb	-0.146	-0.054	0.102	0.051	-2.62	-0.92	1.82	0.92	0.01224	0.36123	0.07631	0.36351	0.068984	0.572401	0.425863	0.698051	2.96	0.03031	0.08597	11.69	1416337_at	11.801	11.9158	11.7752	11.6308	11.6379	11.721	11.7254	11.8113	11.6651	11.6271	11.5784	11.6261	11.7038	11.673	11.689	11.6878	11.7299	11.7197	11.7786	11.6483	11.7156	11.7515	11.4966	11.5995	11.5939	11.589	11.7236
1416338_at	Sh3gl1	0.075	0.103	-0.079	-0.072	1.18	1.54	-1.24	-1.13	0.24438	0.13092	0.22354	0.26563	0.471348	0.314694	0.652167	0.615622	1.64	0.18162	0.298065	8.24	1416338_at	8.0639	8.3151	8.3756	8.25739	8.12706	8.15534	8.21699	8.15435	8.34326	8.23452	8.23881	8.0961	8.40393	8.22153	8.2135	8.09358	8.40371	8.27617	8.17808	8.30239	8.26518	8.31494	8.15667	8.21452	8.26667	8.46211	8.30844
1416339_a_at	Prkcsh	-0.045	0.036	0.031	0.111	-0.91	0.69	0.63	2.21	0.3679	0.49191	0.53361	0.03234	0.598248	0.683245	0.865405	0.228859	1.65	0.17954	0.295703	9.91	1416339_a_at	9.85682	9.9449	9.85495	9.88732	9.99575	9.8505	9.99816	9.97092	10.0472	9.95856	9.83431	9.84629	9.83452	9.87661	9.89985	9.77517	9.99077	9.98996	9.90039	9.92238	9.8725	9.8403	9.79988	9.79963	9.96984	9.84812	9.77826
1416340_a_at	Man2b1	0.162	0.091	-0.082	-0.093	2.77	1.48	-1.39	-1.58	0.00822	0.14529	0.17063	0.12143	0.052385	0.334404	0.590234	0.436438	3.58	0.01323	0.048132	9.98	1416340_a_at	9.86519	9.9175	9.99701	9.80879	10.0596	9.9389	9.93908	9.96057	10.0507	10.0155	10.017	9.9688	10.1962	10.0076	9.94772	9.97149	9.95624	9.87744	10.0184	9.95791	10.0275	9.92011	10.0258	9.96007	10.2389	9.9014	9.99349
1416341_at	Polr2c	-0.031	-0.074	-0.069	0.022	-0.54	-1.23	-1.21	0.38	0.59451	0.22462	0.23435	0.70524	0.777862	0.432966	0.662208	0.893617	0.85	0.50066	0.602876	10.77	1416341_at	10.8074	10.7245	10.7393	10.7021	10.7539	10.7397	10.9847	10.9589	10.9289	10.8384	10.7396	10.9477	10.7102	10.7589	10.6375	10.7836	10.8217	10.9134	10.7556	10.752	10.879	10.6408	10.7305	10.7571	10.7563	10.761	10.8034
1416342_at	Tnc	0.035	-0.166	-0.003	0.092	0.28	-1.28	-0.02	0.74	0.77867	0.2081	0.98274	0.46244	0.891725	0.413487	0.99657	0.765174	0.57	0.68862	0.75694	4.57	1416342_at	4.67173	4.03153	4.95258	4.1967	4.52397	4.39417	4.67292	4.62793	4.6471	4.34266	4.69207	4.60431	5.1745	4.35468	4.62803	4.56989	4.58404	4.60469	4.13107	4.62158	4.57691	4.62052	4.58268	4.83938	4.5611	4.50922	4.4619
1416343_a_at	Lamp2	0.011	-0.081	-0.041	-0.025	0.1	-0.71	-0.37	-0.23	0.91842	0.48028	0.71107	0.82151	0.963662	0.674117	0.928828	0.941126	0.18	0.949	0.960948	8.29	1416343_a_at	8.32719	8.57287	8.27924	8.3086	8.378	8.36037	8.44707	8.34134	8.29432	8.26833	8.47142	8.48719	8.44846	8.04729	8.27513	8.29708	8.12822	8.23194	8.2466	8.28381	8.19385	7.9319	8.24945	8.57132	8.5892	8.25294	8.29531
1416344_at	Lamp2	0.047	0.112	-0.06	-0.057	0.45	1.03	-0.57	-0.55	0.65391	0.30897	0.56912	0.58727	0.816479	0.52229	0.881807	0.836917	0.47	0.75517	0.810103	10.58	1416344_at	10.5396	10.5865	10.9156	10.5879	10.5413	10.5814	10.7402	10.4548	10.6141	10.2935	10.568	10.5309	10.8506	10.3702	10.5177	10.5348	10.5061	10.5908	10.3706	10.7659	10.4134	10.4629	10.6481	10.759	10.8955	10.6911	10.477
1416345_at	Timm8a1	-0.173	-0.147	0.04	-0.101	-2.08	-1.7	0.49	-1.22	0.04345	0.09721	0.62866	0.22877	0.159907	0.262579	0.901922	0.579021	2.23	0.08127	0.169288	9.72	1416345_at	9.70106	10.1351	9.90538	9.75434	9.8285	9.60665	9.79614	9.81921	9.64122	9.73943	9.74902	9.91964	9.73587	9.78506	9.48304	9.67242	9.80276	9.80335	9.83691	9.50717	9.85763	9.85423	9.72098	9.7356	9.49357	9.93572	9.81921
1416346_at	Timm8a1	-0.097	-0.139	0.169	0.027	-0.97	-1.33	1.69	0.27	0.33762	0.19141	0.09905	0.78927	0.57021	0.392673	0.474526	0.929225	1.4	0.24874	0.36959	8.01	1416346_at	8.02709	8.28242	7.75454	7.97648	8.06461	7.89702	8.14019	8.24838	8.09289	8.02041	8.15895	8.28665	7.86372	7.8806	7.79678	7.73706	7.87446	8.16248	8.08088	7.73212	8.22722	7.96528	7.93909	8.11859	7.87999	8.00742	8.17903
1416347_at	Men1	-0.119	-0.09	-0.043	0.058	-1.4	-1	-0.5	0.68	0.16982	0.32134	0.61744	0.49993	0.378182	0.53385	0.898296	0.787168	0.92	0.46219	0.570263	9.01	1416347_at	9.00765	9.0811	9.17949	8.89023	8.93545	8.88049	9.10707	9.25841	9.32626	8.96095	8.78976	8.92008	9.1476	8.97513	8.91459	9.03703	9.3573	9.18571	9.12749	8.91393	9.03653	9.01589	8.96116	8.84855	8.80281	9.07642	8.92974
1416348_at	Men1	0.051	-0.596	-0.172	0.229	0.15	-1.7	-0.51	0.68	0.87952	0.09708	0.61077	0.49721	0.944839	0.26242	0.895152	0.784764	0.91	0.46777	0.574831	6.41	1416348_at	6.83471	5.70906	4.8807	6.45373	6.58317	6.56706	6.72311	6.7449	6.69531	6.92076	6.64476	6.61486	6.0695	6.61474	6.25313	6.7099	5.79183	6.83603	6.81328	6.75939	6.86086	5.15723	7.01727	6.84507	6.88747	4.83974	6.09022
1416349_at	Mrpl34	0.039	-0.038	-0.052	0.017	0.45	-0.43	-0.62	0.2	0.65183	0.67235	0.54012	0.84064	0.815141	0.813842	0.869012	0.948201	0.2	0.93558	0.950526	10.13	1416349_at	10.2895	10.0744	9.98012	10.1278	10.182	10.0267	10.3307	10.3989	10.3276	10.1011	9.94616	10.1892	10.1227	10.1319	9.86547	10.078	10.1669	10.3149	10.0978	9.9333	10.2823	10.0508	10.1514	10.18	10.1519	10.1579	10.2883
1416350_at	Klf16	0.072	-0.115	0.092	0.198	0.7	-1.07	0.89	1.93	0.48833	0.29252	0.37646	0.06081	0.699703	0.505589	0.778898	0.314253	1.53	0.20979	0.328686	8.43	1416350_at	8.53922	8.00239	8.01149	8.19605	8.39834	8.41481	8.1192	8.41324	8.41624	8.40861	8.26423	8.64605	8.31682	8.47585	8.56508	8.62492	8.37688	8.37548	8.23143	8.45307	8.51998	8.55	8.55478	8.57658	8.63837	7.91827	8.21811
1416351_at	Map2k1	0	-0.108	-0.042	-0.019	-0.01	-2.13	-0.86	-0.4	0.99528	0.03925	0.39417	0.693	0.997918	0.153859	0.791063	0.887557	1.36	0.26529	0.386318	12.4	1416351_at	12.3333	12.3212	12.3826	12.4584	12.3906	12.4327	12.305	12.3799	12.4097	12.4895	12.4182	12.3668	12.4383	12.4218	12.5363	12.4451	12.3941	12.3337	12.351	12.5503	12.3784	12.483	12.4584	12.5121	12.4681	12.295	12.3337
1416352_s_at	Tecr	-0.107	-0.208	0.046	0.066	-1.48	-2.75	0.64	0.92	0.1469	0.00878	0.52819	0.3641	0.345931	0.064822	0.863074	0.69846	2.74	0.04063	0.105211	11.93	1416352_s_at	12.0732	12.1026	11.8996	12.1465	12.019	11.7808	12.0155	12.0164	11.9582	11.9985	11.9011	11.8767	11.9351	11.8888	11.611	11.8618	11.7595	12.0619	12.0227	11.8965	12.1562	11.7846	12.0548	11.9999	11.9836	11.8006	11.9758
1416353_at	Nr1h2	-0.315	0.119	0.267	0.08	-3.62	1.3	3.07	0.92	0.00078	0.19933	0.00371	0.36378	0.010479	0.402379	0.099313	0.698324	6.27	0.00046	0.004764	7.68	1416353_at	7.5935	8.18555	7.90103	7.83427	7.76763	7.55937	7.64937	7.54989	7.58944	7.63251	7.6169	7.60273	7.65794	7.5415	7.60266	7.31932	7.62154	7.60107	7.6698	7.70863	7.61593	7.84314	7.64751	7.48798	7.54386	7.5977	7.4817
1416354_at	Rbmx	0.041	0.057	0.182	0.069	0.73	0.97	3.28	1.25	0.4665	0.33563	0.00209	0.21768	0.682334	0.548153	0.073662	0.56695	3.45	0.0158	0.054498	9.28	1416354_at	9.33226	9.46635	9.41795	9.35916	9.14103	9.13671	9.10505	9.09928	9.01451	9.24123	9.1613	9.22172	9.28397	9.17183	9.19528	9.05301	9.13546	9.16647	9.35002	9.37832	9.296	9.31628	9.31264	9.22708	9.22892	9.42869	9.33507
1416355_at	Rbmx	-0.14	-0.869	-0.221	-0.109	-0.63	-3.7	-0.99	-0.49	0.53415	0.00062	0.32971	0.62798	0.734189	0.014194	0.745994	0.856699	3.82	0.00968	0.038797	7.22	1416355_at	7.4087	7.05802	6.68518	7.50376	7.48883	7.79277	7.53884	7.5145	7.48739	7.10185	7.78389	7.17998	7.2653	7.49401	7.41982	7.51997	7.14122	7.51116	7.15525	7.54294	7.31264	7.21337	7.37628	7.59185	7.38828	6.26323	7.17324
1416356_at	Gmpr2	-0.149	-0.103	0.035	0.012	-2.98	-1.97	0.7	0.24	0.00474	0.05535	0.48699	0.80868	0.035829	0.188549	0.84174	0.936592	3.33	0.01849	0.060817	8.92	1416356_at	8.92764	9.05673	9.04974	8.75843	8.9383	9.0168	8.93726	8.99003	8.97526	9.03216	8.94307	9.0105	8.90937	8.91484	8.84974	9.01745	8.83566	8.82685	8.93121	9.0178	8.93744	8.86765	8.87649	9.01207	8.92327	8.82127	8.83549
1416357_a_at	Mcam	0.017	-0.442	-0.152	-0.16	0.1	-2.57	-0.93	-0.98	0.91715	0.01374	0.35728	0.33465	0.963132	0.083625	0.766396	0.676793	2.11	0.09636	0.191056	7.2	1416357_a_at	7.24839	7.43031	7.49164	6.79339	7.06145	6.96882	7.3939	7.19593	7.36026	7.56519	7.31197	7.15099	7.85303	6.93454	7.24594	7.12976	7.59336	7.38553	7.08422	7.48419	7.04908	7.01942	7.4551	7.69897	7.30796	7.07683	7.18476
1416358_at	Mfsd10	0.004	0.197	-0.005	-0.192	0.04	2.02	-0.05	-2.06	0.96453	0.04942	0.96098	0.04525	0.984331	0.176593	0.991737	0.272185	2.09	0.09917	0.19482	7.73	1416358_at	7.85789	7.93403	8.10805	7.77168	7.78386	7.86941	7.21829	7.32789	7.32138	7.61901	7.70499	7.61372	8.0454	7.77379	7.4413	7.79788	7.80881	7.35003	7.92859	7.86799	7.85223	7.97495	7.85248	7.72227	7.73741	7.83918	7.90588
1416359_at	Snx18	-0.213	0.016	-0.097	-0.183	-2.74	0.2	-1.25	-2.36	0.00885	0.84449	0.21733	0.02309	0.055204	0.917947	0.645107	0.192786	3.67	0.01174	0.044257	9.07	1416359_at	9.11923	9.1395	9.42259	8.99794	9.1946	9.08278	9.06928	8.92981	9.11	9.11466	8.80307	9.09915	9.36616	9.02359	9.26698	9.10272	9.11522	8.93483	9.06563	9.13831	9.11177	9.36371	9.24223	9.2678	8.99156	9.14924	8.90286
1416360_at	Snx18	-0.049	-0.478	0.088	0.079	-0.24	-2.24	0.43	0.39	0.81241	0.03051	0.66592	0.70093	0.910027	0.132551	0.91543	0.891867	1.35	0.26697	0.387994	7.49	1416360_at	7.61792	7.12252	7.17384	7.41818	7.66013	7.24524	7.77392	7.62269	7.55204	7.72719	7.81941	7.42225	7.49097	7.56069	7.7436	7.55315	7.40742	7.45284	7.46866	7.37945	7.50496	7.48305	7.78554	7.69339	7.43055	6.62199	7.59468
1416361_a_at	Dync1i1	-0.015	-0.057	-0.047	0.039	-0.26	-0.92	-0.79	0.65	0.79783	0.36339	0.434	0.51801	0.902226	0.574245	0.81231	0.797599	0.49	0.74315	0.800448	11.72	1416361_a_at	11.728	11.9998	11.8971	11.6391	11.5807	11.785	11.686	11.6914	11.7452	11.8329	11.6354	11.718	11.6921	11.7103	11.9078	11.6965	11.7273	11.7037	11.6691	11.688	11.6595	11.827	11.6337	11.5339	11.6452	11.8276	11.7689
1416362_a_at	Fkbp4	-0.191	-0.374	-0.062	0.106	-1.6	-2.98	-0.52	0.89	0.11658	0.00471	0.60546	0.37987	0.299193	0.045724	0.894042	0.709824	3.13	0.02413	0.073105	9.94	1416362_a_at	10.1151	9.89224	9.72477	10.0022	10.0193	9.94918	10.214	10.1782	10.0865	10.032	9.98064	10.0496	9.87766	10.0757	9.80404	10.0914	9.75884	10.2437	9.95694	9.89662	10.2374	9.64563	10.0482	10.0709	9.95979	9.52945	9.7682
1416363_at	NA	0.147	-0.166	0.006	0.164	1.48	-1.59	0.06	1.64	0.14717	0.12013	0.95192	0.10844	0.346348	0.299101	0.989297	0.413643	1.85	0.13756	0.24533	6.75	1416363_at	6.60391	6.87274	6.68273	6.56104	6.39668	6.67889	7.02339	6.7112	7.0649	6.83192	6.64554	6.72999	6.60934	6.58682	6.68011	6.6593	7.2129	6.9361	6.64166	6.57309	6.65112	6.92403	6.63645	6.67076	6.76398	6.88082	6.9186
1416364_at	Hsp90ab1	-0.054	-0.176	-0.076	0.035	-1.09	-3.41	-1.54	0.72	0.28004	0.00144	0.12994	0.47795	0.511756	0.022967	0.53003	0.774417	3.93	0.00839	0.035086	13.5	1416364_at	13.6047	13.2914	13.6101	13.5389	13.4645	13.5765	13.5269	13.5688	13.6127	13.5101	13.4962	13.5069	13.5854	13.5461	13.5563	13.605	13.5413	13.4838	13.5519	13.5294	13.4857	13.4547	13.4954	13.4904	13.4838	13.4351	13.3756
1416365_at	Hsp90ab1	-0.087	-0.755	-0.149	0.083	-0.33	-2.73	-0.56	0.32	0.74441	0.00912	0.57556	0.7532	0.872451	0.066548	0.883827	0.913942	2	0.1121	0.212492	13.71	1416365_at	13.9271	13.3444	13.2847	13.9439	13.9084	13.9281	13.918	13.9382	13.9028	13.9529	14.1949	13.3555	13.6476	13.9223	13.8661	13.9223	13.6813	13.9028	13.9126	13.9126	13.9678	13.4138	13.8459	13.9126	13.892	12.8387	13.6975
1416366_at	Ndufc2	-0.042	-0.198	0.023	0.042	-0.74	-3.3	0.4	0.73	0.46451	0.00193	0.69021	0.46987	0.680625	0.027558	0.922044	0.769388	3.04	0.02725	0.079604	12.76	1416366_at	12.85	12.9198	12.6015	12.7466	12.7852	12.7824	12.8845	12.8705	12.8784	12.8802	12.7928	12.7049	12.7205	12.7205	12.6393	12.7432	12.8211	12.8937	12.817	12.7634	12.7674	12.6417	12.7242	12.708	12.7659	12.6862	12.8199
1416367_at	1110001J03Rik	-0.182	-0.139	-0.029	-0.021	-2.47	-1.8	-0.4	-0.28	0.01756	0.07884	0.69342	0.77821	0.08776	0.232746	0.922835	0.924979	2.4	0.06516	0.145571	10.54	1416367_at	10.6517	10.923	10.8118	10.4336	10.6204	10.4731	10.6804	10.7151	10.7001	10.5934	10.36	10.56	10.6491	10.4842	10.2765	10.5745	10.5266	10.6832	10.5262	10.4925	10.5895	10.5423	10.5465	10.5513	10.4851	10.672	10.4919
1416368_at	Gsta4	-0.383	-0.044	-0.039	-0.107	-3.66	-0.4	-0.37	-1.02	0.00069	0.69034	0.71344	0.31462	0.009675	0.82565	0.929158	0.660675	3.68	0.01163	0.043985	10.5	1416368_at	10.3002	11.1304	10.834	10.6677	10.8005	10.6843	10.3764	10.5754	10.4993	10.5354	10.6695	10.3771	10.6835	10.5239	10.7353	10.5874	10.1031	10.2651	10.4401	10.6194	10.4545	10.7229	10.5159	10.5701	10.5137	10.4154	10.216
1416369_at	Hiatl1	0.007	0.199	0.079	-0.079	0.07	2.12	0.88	-0.88	0.94129	0.04021	0.38353	0.38323	0.974649	0.155867	0.783561	0.712143	1.51	0.21669	0.335914	10.22	1416369_at	10.0678	10.4523	10.3913	10.0869	10.1312	10.2174	10.0509	10.1049	10.1136	10.1566	10.1662	10.2441	10.3699	10.2136	10.3576	10.2047	10.175	10.0999	10.0453	10.1398	10.2118	10.415	10.0567	10.2866	10.0973	10.4278	10.1679
1416370_at	Zscan21	-0.077	0.045	-0.076	-0.161	-1.15	0.63	-1.12	-2.39	0.25724	0.53084	0.268	0.02153	0.486012	0.714509	0.695147	0.185282	2.17	0.08889	0.180314	8.29	1416370_at	8.39702	8.29424	8.40611	8.3601	8.3739	8.42492	8.18934	8.2386	8.21895	8.33423	8.07849	8.34742	8.50688	8.37992	8.33868	8.33001	8.00409	8.2081	8.31073	8.34388	8.42243	8.46405	8.25974	8.44392	8.42722	8.41607	8.22296
1416371_at	Apod	0.484	0.588	-0.135	0.083	2.29	2.65	-0.64	0.39	0.02716	0.01121	0.52625	0.6955	0.117819	0.074509	0.861809	0.888725	3.21	0.02177	0.068156	12.42	1416371_at	12.2242	12.2037	12.5136	12.2267	12.6292	12.5272	12.5002	12.0535	12.4048	12.0571	12.0922	12.3133	12.9689	12.2981	12.583	12.0617	11.9722	12.1813	11.4827	12.5214	12.1199	11.9543	12.475	12.7856	13.1263	12.9893	12.3631
1416372_at	Ptdss1	0.033	-0.172	-0.138	-0.129	0.87	-4.34	-3.64	-3.4	0.38667	9e-05	0.00072	0.00148	0.61584	0.004651	0.040142	0.044973	11.11	0	0.000141	10.78	1416372_at	10.7392	10.8746	10.8013	10.7735	10.8519	10.7389	10.7654	10.7988	10.7578	10.838	10.777	10.8251	10.8895	10.8757	10.8324	10.8864	10.8231	10.795	10.7792	10.7961	10.8362	11.0088	10.8956	10.8447	10.8024	10.8412	10.8776
1416373_at	Nfs1	0.175	-0.15	0.003	0.058	3.63	-2.97	0.06	1.21	0.00075	0.00487	0.95505	0.23234	0.010215	0.04656	0.990234	0.582781	5.87	0.00074	0.006563	10.12	1416373_at	9.99536	10.2657	10.2154	10.0184	10.0918	10.0317	10.1551	10.1625	10.1742	10.1555	10.1049	10.282	10.0909	10.1664	10.1068	10.1199	10.127	10.0979	10.029	9.93483	10.125	10.1266	10.05	10.0625	10.2599	10.3636	10.3199
1416374_at	Ap3m1	-0.154	-0.22	-0.015	-0.059	-1.99	-2.71	-0.19	-0.76	0.05299	0.00953	0.84915	0.45263	0.181195	0.06807	0.965931	0.758598	2.99	0.0293	0.083835	8.17	1416374_at	8.22982	8.43895	8.24094	8.05771	8.17489	8.19897	8.15743	8.1602	8.15863	8.1938	8.17449	8.10587	8.33569	8.30409	8.3969	8.1105	8.14869	8.23281	8.09248	8.19432	8.15083	8.30561	8.30066	8.37607	8.10224	8.03933	8.1146
1416375_at	Ap3m1	-0.049	0.068	-0.035	-0.097	-1.12	1.48	-0.81	-2.23	0.26831	0.14721	0.42249	0.03141	0.498724	0.336882	0.805334	0.225633	2.26	0.0783	0.16513	8.28	1416375_at	8.26109	8.27235	8.21464	8.1898	8.25344	8.20501	8.18772	8.1899	8.18896	8.22141	8.35404	8.22918	8.28029	8.41097	8.45799	8.42448	8.22399	8.25995	8.34307	8.35825	8.36822	8.35711	8.39155	8.39407	8.23972	8.24217	8.20523
1416376_at	Tmem97	-0.132	-0.198	-0.066	-0.153	-1.9	-2.71	-0.95	-2.19	0.06447	0.00962	0.34978	0.03373	0.206224	0.068421	0.760122	0.233731	4.17	0.00617	0.028238	7.99	1416376_at	7.9679	8.3079	7.96322	7.97684	8.05083	7.90323	7.9762	8.03085	7.86514	7.99362	7.9944	8.10191	8.07922	8.181	7.94365	8.10315	7.9875	8.08101	8.27625	7.97106	8.22283	7.95921	8.22515	8.14229	7.93571	7.97149	7.94298
1416377_at	Pdcd7	-0.216	-0.039	-0.058	-0.133	-4.18	-0.72	-1.13	-2.57	0.00014	0.47756	0.26517	0.01375	0.003348	0.672146	0.693132	0.148559	6.46	0.00037	0.004088	9.01	1416377_at	8.98852	9.28913	9.19947	9.121	9.07521	9.10959	8.94546	8.94098	8.99697	9.04109	8.96944	9.13647	9.12294	9.05086	8.98322	9.01366	9.08431	8.98856	9.23836	9.12952	9.0408	9.09779	8.98168	9.04832	8.81239	9.05975	8.97344
1416378_at	Pnkp	0.208	0.116	-0.048	0.103	2.86	1.53	-0.66	1.41	0.0065	0.13455	0.51081	0.16455	0.044682	0.320094	0.854136	0.500623	3.24	0.02084	0.066209	7.91	1416378_at	7.96933	7.9563	7.80089	7.71345	7.82359	7.77924	7.88097	7.86963	7.7564	7.77094	7.88265	7.80355	7.9434	7.96701	7.56891	8.04677	7.83786	7.91821	8.04769	7.8424	8.09934	7.71968	7.94724	7.82153	8.03201	8.19814	8.04217
1416379_at	Panx1	0.125	0.018	-0.024	-0.029	1.98	0.28	-0.38	-0.46	0.05384	0.78269	0.70923	0.64794	0.182987	0.88163	0.927918	0.866321	1.09	0.37346	0.490786	8.38	1416379_at	8.26889	8.65834	8.36703	8.30381	8.27107	8.34019	8.37527	8.43056	8.36703	8.38166	8.40262	8.37452	8.31514	8.36893	8.31732	8.26435	8.41202	8.35061	8.33924	8.35628	8.37048	8.65115	8.3445	8.32381	8.51541	8.59108	8.53234
1416380_at	Mov10	-0.112	0.081	-0.117	-0.196	-1.28	0.88	-1.34	-2.24	0.20762	0.38508	0.18741	0.03055	0.427025	0.593916	0.61064	0.222778	2.3	0.07407	0.159019	5.32	1416380_at	5.51984	5.34214	5.20477	5.69704	5.70266	5.54758	5.1391	5.12198	5.17999	5.30209	5.26715	5.36077	5.47221	5.24876	5.06967	5.44124	5.17634	5.13484	5.68269	5.55293	5.43762	5.45968	5.43202	5.2593	5.47951	5.21209	5.36044
1416381_a_at	Prdx5	-0.06	-0.063	0.003	0.053	-1.23	-1.24	0.05	1.08	0.2253	0.22352	0.95751	0.28827	0.448423	0.431657	0.990985	0.636868	1.05	0.39306	0.508458	12.02	1416381_a_at	12.0554	12.0679	11.9135	12.0057	12.0448	12.0087	12.1367	12.122	12.1269	12.1411	12.0275	12.0674	11.9244	11.9725	11.9121	11.9759	12.0604	12.1514	12.0614	11.9824	11.9991	11.9478	11.9698	12.0233	11.9903	11.9264	12.0001
1416382_at	Ctsc	0.068	0.373	0.014	-0.038	0.34	1.77	0.07	-0.19	0.73482	0.08328	0.94619	0.85001	0.86661	0.240153	0.988124	0.951695	0.83	0.51621	0.615163	8.17	1416382_at	7.79182	8.32201	8.75796	8.41949	9.09623	7.98936	8.47364	8.36781	8.09451	7.60052	8.01898	8.3078	8.68824	7.90932	8.02486	8.00174	7.66908	7.99876	7.96441	7.70136	7.73246	7.93173	8.10673	7.9563	9.24309	8.25345	7.77512
1416383_a_at	Pcx	-0.035	0.095	0.004	-0.136	-0.42	1.09	0.05	-1.64	0.67578	0.28007	0.96213	0.10779	0.830707	0.492517	0.992125	0.412557	1.02	0.40851	0.522442	9.35	1416383_a_at	9.36848	9.18186	9.30013	9.39034	9.52211	9.27832	9.33595	9.29358	9.27382	9.21003	9.36308	9.44121	9.46029	9.47434	9.22212	9.21556	9.37502	9.39991	9.48684	9.15958	9.48114	9.41837	9.48622	9.42317	9.14621	9.41791	9.54613
1416384_a_at	Cope	0.003	-0.038	0.069	0.106	0.05	-0.59	1.14	1.74	0.95694	0.55509	0.26178	0.08824	0.980832	0.732632	0.690049	0.375792	1.17	0.336	0.456413	11.3	1416384_a_at	11.283	11.3604	11.194	11.3428	11.3479	11.2481	11.4023	11.3895	11.3899	11.3577	11.3433	11.1899	11.1893	11.2252	11.1128	11.2262	11.2456	11.4152	11.3387	11.2076	11.2505	11.1272	11.2688	11.2257	11.367	11.3442	11.3236
1416385_a_at	M6pr	-0.058	-0.027	0.013	-0.049	-1.41	-0.64	0.32	-1.2	0.16461	0.52806	0.74783	0.23519	0.371385	0.712104	0.939195	0.586225	0.99	0.42349	0.535982	11.08	1416385_a_at	11.0712	11.2775	11.1064	11.0526	11.0607	11.0567	11.085	11.0575	11.0472	11.0905	11.1065	11.1018	11.1905	11.0348	11.0982	11.0247	11.1061	11.0828	11.0669	11.1456	11.0261	11.1532	11.1313	11.1694	11.0441	11.1318	11.1048
1416386_a_at	M6pr	-0.231	-0.384	0.039	0.11	-1.57	-2.5	0.27	0.75	0.12351	0.01652	0.79104	0.45669	0.309883	0.092886	0.949514	0.761607	2.33	0.07099	0.154497	9.56	1416386_a_at	9.61825	9.43896	9.10056	9.67841	9.84313	9.65812	9.7374	9.77204	9.61972	9.72723	9.76903	9.66822	9.56993	9.62348	9.48295	9.58252	9.29003	9.68048	9.60918	9.63805	9.74545	9.29848	9.68725	9.83491	9.56805	8.80297	9.38439
1416387_at	Pip4k2c	0.099	0.117	0.009	0	1.12	1.27	0.1	0	0.2682	0.20984	0.91971	0.99804	0.498633	0.415785	0.983336	0.999676	0.72	0.5814	0.670432	11.33	1416387_at	11.3026	11.0004	11.4724	11.2579	11.3819	11.2193	11.2949	11.3781	11.5242	11.3288	11.1582	11.3281	11.3565	11.2694	11.1191	11.136	11.6124	11.274	11.3007	11.1033	11.1936	11.6233	11.4354	11.1906	11.1563	11.5247	11.5377
1416388_at	Pip4k2c	-0.071	-0.441	-0.028	0.327	-0.23	-1.36	-0.09	1.06	0.81918	0.18086	0.92899	0.29631	0.913733	0.379366	0.984561	0.644451	0.76	0.55879	0.651442	7.14	1416388_at	7.26467	6.42415	5.79711	7.37911	7.43611	7.29972	7.49212	7.53237	7.35571	7.49712	7.51921	7.17663	6.9167	7.30895	7.09606	7.18018	6.62228	7.52327	7.41237	6.88617	7.62827	6.25174	7.61217	7.33492	7.37189	5.39803	6.98903
1416389_a_at	Rcbtb2	-0.073	-0.003	0.051	-0.13	-0.78	-0.03	0.55	-1.4	0.43862	0.9726	0.584	0.16902	0.660459	0.985843	0.887472	0.507567	0.72	0.58397	0.67249	7.85	1416389_a_at	7.85121	8.36257	8.31062	7.87481	8.18844	7.91692	7.89252	7.86105	7.89779	7.58718	7.96074	7.94141	7.86523	7.63066	7.6151	7.58993	7.9095	7.75565	8.01231	7.90324	7.68327	7.80467	7.64284	7.71378	8.03298	8.14972	8.04987
1416390_at	Rcbtb2	0.283	0.219	-0.068	-0.028	2.28	1.68	-0.54	-0.23	0.02787	0.1001	0.5891	0.82246	0.119847	0.267286	0.888909	0.941331	2.09	0.09896	0.194526	7.12	1416390_at	6.67625	7.14796	7.26775	6.65389	6.85583	6.94315	7.09928	7.15947	7.14254	7.05416	7.12331	7.11316	7.28274	7.1817	7.63336	7.00947	7.41754	7.08707	6.71632	6.89429	7.04222	7.21564	6.99156	7.10215	7.06543	7.37799	7.29267
1416391_at	Ptcd1	0.245	0.122	-0.128	-0.242	2.65	1.26	-1.39	-2.62	0.0112	0.21401	0.17224	0.01199	0.064941	0.420791	0.591975	0.138175	4.36	0.00481	0.023763	7.31	1416391_at	7.1199	7.50623	7.01179	7.50957	7.39128	7.08874	6.967	7.09707	7.07559	7.32835	7.29019	7.30656	7.26778	7.50813	7.68181	7.32355	7.55912	7.06329	7.41808	7.50978	7.29542	7.44587	7.44025	7.3029	7.42935	7.38377	7.62314
1416392_a_at	Atp6v0c	0.025	0.02	-0.005	-0.003	0.61	0.47	-0.12	-0.07	0.54367	0.63763	0.90198	0.9479	0.741818	0.79083	0.978591	0.985497	0.15	0.95976	0.969072	13.59	1416392_a_at	13.5801	13.6145	13.6684	13.583	13.5196	13.5323	13.578	13.5344	13.5932	13.6622	13.6047	13.527	13.581	13.5467	13.5196	13.5561	13.6341	13.5932	13.6029	13.568	13.5217	13.7004	13.5932	13.595	13.5854	13.6091	13.6281
1416393_at	Emg1	-0.085	-0.089	-0.027	-0.02	-1.55	-1.55	-0.5	-0.37	0.12812	0.12764	0.62304	0.71279	0.317628	0.309817	0.899907	0.897027	1.3	0.28492	0.405777	10.67	1416393_at	10.7119	10.9415	10.6612	10.579	10.7067	10.6405	10.7474	10.7762	10.7371	10.7479	10.663	10.7063	10.717	10.6662	10.5779	10.6794	10.6708	10.7256	10.7402	10.717	10.6842	10.6618	10.6199	10.707	10.7249	10.6417	10.5919
1416394_at	Bag1	-0.095	-0.146	-0.1	0.002	-1.77	-2.6	-1.87	0.04	0.08442	0.01265	0.06869	0.97202	0.244566	0.079906	0.407273	0.991861	3.35	0.01805	0.059814	11.46	1416394_at	11.5184	11.6151	11.4148	11.454	11.4326	11.5009	11.384	11.4402	11.3827	11.5313	11.4497	11.4983	11.5547	11.5572	11.5985	11.5295	11.5379	11.4826	11.5485	11.5203	11.4546	11.5491	11.4789	11.5823	11.4154	11.3888	11.3999
1416395_at	Guk1	-0.028	0.046	-0.073	-0.074	-0.53	0.83	-1.4	-1.42	0.60133	0.41059	0.16773	0.16217	0.782526	0.616597	0.586718	0.496919	1.24	0.30839	0.429461	11.11	1416395_at	11.1784	11.2803	10.9788	11.1784	11.2457	11.0377	11.0851	11.068	11.0359	11.0223	11.1122	11.2353	11.0842	11.1443	11.0793	11.1202	11.0509	11.1475	11.2303	11.1756	11.1966	11.1043	11.1608	11.0692	11.1629	11.0162	11.1647
1416396_at	Snx4	0.208	0.195	0.03	-0.018	2.26	2.02	0.32	-0.2	0.02867	0.04947	0.74824	0.84622	0.122052	0.176709	0.939254	0.949896	2.34	0.07031	0.153545	4.71	1416396_at	4.28164	4.89205	4.65122	4.47866	4.55885	4.51093	4.75813	4.6287	4.77841	4.58975	4.78284	4.68292	4.64907	4.48871	4.78987	4.65527	4.86854	4.75438	4.56107	4.50607	4.71704	4.88731	4.7269	4.62005	4.82045	4.65874	4.87767
1416397_at	Mesdc1	0.005	0.052	-0.131	-0.11	0.03	0.26	-0.69	-0.58	0.97764	0.79568	0.49283	0.56195	0.989726	0.889018	0.844717	0.822836	0.22	0.92454	0.942178	6.31	1416397_at	6.12084	6.93468	6.55953	6.14494	6.10549	6.15619	6.28064	6.2796	6.28837	6.27665	5.96794	6.31813	6.5666	6.4559	6.43973	6.36409	6.52061	6.10229	6.22062	6.24277	6.32057	6.72433	6.46966	6.10282	6.27995	6.94097	6.31323
1416398_at	Mesdc1	-0.163	0.006	0.03	-0.221	-0.97	0.03	0.18	-1.31	0.33839	0.97344	0.86072	0.19778	0.570747	0.986226	0.968421	0.544343	0.67	0.61616	0.699008	5.05	1416398_at	5.24475	4.84292	4.26558	5.43414	5.2308	5.36158	4.97076	5.10486	5.10186	5.01498	4.96408	5.00567	5.10535	5.34455	5.08043	5.00462	5.05714	5.08202	5.08825	5.44654	5.44366	4.54129	5.09092	5.35438	5.17291	4.51181	4.88745
1416399_a_at	Hmox2	-0.076	-0.123	-0.028	-0.116	-1.72	-2.65	-0.62	-2.63	0.09215	0.01117	0.53627	0.01196	0.258211	0.074369	0.866997	0.13804	4.32	0.00505	0.024589	11.2	1416399_a_at	11.1585	11.5562	11.2726	11.2786	11.2654	11.2248	11.2287	11.2532	11.2125	11.2794	11.2176	11.2747	11.2252	11.2129	11.1622	11.2041	11.076	11.2184	11.2963	11.3304	11.2673	11.1353	11.2296	11.2147	11.2335	11.2463	11.2463
1416400_at	Pycrl	-0.298	-0.142	0.106	-0.017	-3.35	-1.52	1.19	-0.19	0.00169	0.13582	0.24039	0.85353	0.017828	0.321725	0.66921	0.953017	3.75	0.01061	0.041312	8.12	1416400_at	8.13211	8.36341	8.35823	8.05183	8.1825	8.05078	8.12604	8.25104	8.18462	7.96349	8.07401	8.31117	8.2013	8.12415	8.09227	8.26259	7.87793	8.07463	8.28642	8.20361	8.22301	8.00012	8.241	8.19027	8.10486	7.89568	7.87644
1416401_at	Cd82	0.275	0.08	-0.138	0.041	1.52	0.42	-0.76	0.23	0.13614	0.67712	0.45109	0.8218	0.329697	0.817239	0.821561	0.941143	0.78	0.54554	0.640325	8.71	1416401_at	8.6966	8.38281	8.49683	8.51804	8.43998	8.62038	8.94414	8.48493	8.50218	8.48361	8.57427	8.6834	9.30563	8.80218	9.17846	8.66954	8.34542	8.64951	8.22688	8.95097	8.68431	8.23168	8.98565	9.29245	9.18416	8.58078	8.52575
1416402_at	Abcb10	0.208	-0.412	-0.23	0.03	2.21	-4.17	-2.44	0.32	0.03238	0.00014	0.01894	0.75352	0.131736	0.006316	0.222185	0.914135	7.09	0.00018	0.002484	9.28	1416402_at	9.32239	9.22327	9.34263	8.92103	8.83917	9.18479	9.20671	9.14222	9.19004	9.37372	9.35306	9.40498	9.542	9.44766	9.63049	9.61419	9.32845	9.26139	9.11312	9.53945	9.2714	9.40009	9.49733	9.49639	9.45151	9.38883	9.28975
1416403_at	Abcb10	0.221	-0.7	-0.119	0.186	0.8	-2.42	-0.43	0.67	0.4288	0.01997	0.66947	0.50428	0.651795	0.103724	0.916875	0.790278	1.78	0.15048	0.261348	8.8	1416403_at	8.91052	7.71984	7.76056	8.93197	8.52001	9.09693	8.79879	8.77637	8.73036	8.99705	9.1844	8.76516	8.56249	9.05084	9.1697	9.083	8.63252	8.97678	8.92499	9.41426	8.95978	8.34761	9.3026	9.39469	9.32029	7.76237	8.63838
1416404_s_at	NA	0.122	0.036	0.012	0.116	2.92	0.81	0.3	2.77	0.00564	0.42357	0.76894	0.00837	0.040481	0.627677	0.944851	0.11413	4.22	0.00574	0.026806	13.02	1416404_s_at	12.9845	13.0383	12.9371	12.8237	12.9265	12.9224	13.0734	13.0639	13.0773	13.0173	12.9358	13.0503	13.0607	12.9385	13.0095	13.031	13.0677	13.0622	12.8619	12.9536	12.9884	12.921	12.9785	13.0013	13.1402	12.949	13.0095
1416405_at	Bgn	-0.537	-0.23	-0.302	-0.028	-1.92	-0.78	-1.08	-0.1	0.06159	0.43696	0.28591	0.92143	0.200002	0.63851	0.71144	0.977084	1.37	0.26043	0.381264	6.9	1416405_at	6.70981	6.99238	7.12949	6.90856	8.43561	6.71362	6.71317	6.89485	7.00881	6.61534	7.12784	6.89089	8.19344	6.79835	7.12973	6.87183	7.24543	6.87554	6.83207	7.48323	6.96315	6.62539	6.6836	6.95458	6.68597	6.53843	6.44874
1416406_at	Pea15a	0.172	0.096	0.024	-0.004	1.76	0.94	0.24	-0.04	0.08505	0.35487	0.80929	0.96702	0.245615	0.566358	0.954016	0.990375	1.01	0.41246	0.52619	11	1416406_at	10.884	11.0635	11.1339	10.8762	10.9486	10.77	10.8342	10.8143	10.8501	10.8817	10.8934	10.881	11.303	10.9135	11.1584	10.9317	10.8334	10.8352	10.734	11.0988	10.9632	11.1678	11.1674	11.1802	11.1075	11.192	11.0406
1416407_at	Pea15a	0.245	0.128	0.049	0.105	2.33	1.16	0.46	1	0.02454	0.25285	0.64569	0.32391	0.109834	0.464405	0.908438	0.668307	2	0.11216	0.212564	11.06	1416407_at	10.8522	10.988	10.9952	10.903	11.1323	10.8672	10.9662	10.9285	11.0782	11.0038	10.9966	10.717	11.0981	10.8725	11.3698	10.9161	10.937	10.9364	10.7994	11.2202	10.9765	11.1693	11.0986	11.128	11.3987	11.0327	11.0487
1416408_at	Acox1	0.313	-0.04	-0.008	0.071	5.92	-0.71	-0.16	1.35	0	0.47873	0.87585	0.18392	7e-05	0.672994	0.972214	0.52739	9.34	2e-05	0.000469	10.71	1416408_at	10.5158	10.5825	10.5201	10.5048	10.5048	10.593	10.6676	10.7114	10.7807	10.8068	10.7951	10.7978	10.7459	10.7198	10.7556	10.7501	10.7668	10.7308	10.4973	10.5649	10.6492	10.7215	10.68	10.7018	10.8325	10.9308	10.8851
1416409_at	Acox1	0.172	-0.513	-0.052	0.232	0.66	-1.89	-0.2	0.9	0.50993	0.06503	0.84276	0.37444	0.71712	0.207647	0.963869	0.706062	1.22	0.31713	0.438375	10.09	1416409_at	10.2302	9.3924	8.8239	10.3	10.1535	10.2056	10.3012	10.3034	10.2935	10.4086	10.3996	10.166	9.98575	10.1923	10.1626	10.1783	9.65726	10.2947	10.3546	10.2325	10.2553	9.46078	10.2165	10.4266	10.4128	9.22118	10.0372
1416410_at	Pafah1b3	-0.693	-0.123	0.078	0.144	-5.34	-0.9	0.61	1.11	0	0.37131	0.54828	0.27269	0.000262	0.581379	0.872393	0.62281	7.74	9e-05	0.001538	8.62	1416410_at	8.91402	8.86081	8.41567	8.58726	8.83161	8.46143	8.77472	8.74397	8.74921	8.85164	8.41228	8.64516	8.7933	8.65723	8.17459	8.87958	8.44371	8.83797	9.06861	8.49428	9.08053	8.49478	8.71094	8.66906	8.21318	7.93318	7.99277
1416411_at	Gstm2	0.01	0.084	0.026	0.062	0.07	0.55	0.18	0.42	0.94671	0.58727	0.8613	0.67697	0.977293	0.756381	0.968646	0.880395	0.13	0.9716	0.977919	4.62	1416411_at	4.45598	4.58539	4.51095	4.48979	5.21446	4.4273	4.49586	4.48396	4.47948	4.42253	4.71145	4.48578	5.01216	4.68299	4.78141	4.43632	4.39334	4.45397	4.57615	4.57516	4.66827	4.62006	4.70689	4.67635	4.45591	4.63663	4.68627
1416412_at	Nsmaf	-0.233	0.151	-0.056	-0.126	-3.39	2.1	-0.81	-1.83	0.00151	0.04198	0.41976	0.07468	0.016469	0.159833	0.804378	0.344713	4.97	0.00221	0.013933	8.3	1416412_at	8.40572	8.46057	8.50729	8.20684	8.09847	8.53282	8.20947	8.18141	8.22903	8.32447	8.37182	8.1432	8.50372	8.36675	8.3535	8.45349	8.46584	8.2496	8.3969	8.40586	8.28157	8.44974	8.14728	8.40054	7.91004	8.14545	8.24434
1416413_at	Ctsj	0.046	-0.044	0.028	0	0.67	-0.61	0.41	-0.01	0.50743	0.54264	0.68408	0.99438	0.715163	0.72343	0.920362	0.998502	0.25	0.90937	0.930108	3.75	1416413_at	3.6597	3.92858	3.63122	3.80797	3.58314	3.66169	3.7706	3.77048	3.84747	3.81627	3.58634	3.62888	3.7343	3.83203	3.88705	3.47235	3.70258	3.7537	3.76012	3.71168	3.89029	3.76504	3.73799	3.85614	3.76846	3.78023	3.90005
1416414_at	Emilin1	-0.239	-0.101	-0.109	0.195	-1.38	-0.56	-0.63	1.13	0.17365	0.58115	0.52898	0.26436	0.38361	0.751833	0.86333	0.614684	0.98	0.43046	0.5421	4.78	1416414_at	4.79001	5.01265	4.20813	4.62884	5.40642	4.73383	4.89239	4.78324	4.72568	4.85481	4.69439	4.79635	5.31769	4.55227	5.05615	4.91236	4.63072	4.70849	4.71193	4.53584	5.15626	4.56135	4.90007	4.8092	4.5715	4.48377	4.60185
1416415_a_at	H2afz	0.022	-0.004	0.033	0.044	0.56	-0.09	0.82	1.09	0.58096	0.93241	0.41583	0.28016	0.768372	0.96612	0.802443	0.63032	0.55	0.70209	0.767662	12.81	1416415_a_at	12.8672	12.7273	12.7826	12.7302	12.7562	12.751	12.8403	12.8694	12.8223	12.8648	12.8399	12.834	12.7676	12.7792	12.6394	12.7953	12.7953	12.8588	12.8389	12.8078	12.8287	12.7792	12.6658	12.8448	12.7993	12.769	12.8055
1416416_x_at	Gstm1	0.216	0.04	0.105	-0.01	1.75	0.31	0.85	-0.08	0.08674	0.76073	0.39769	0.93734	0.248813	0.869264	0.793347	0.981954	0.98	0.43069	0.542289	11.38	1416416_x_at	10.7248	11.9499	11.648	11.7827	11.7432	11.555	11.8255	11.5919	11.7266	11.4192	11.5462	11.3629	11.385	11.2643	11.6884	11.1209	10.9844	11.3162	10.6226	10.9056	10.8559	11.027	11.083	11.1429	11.9625	11.7412	11.6783
1416417_a_at	Ndufb7	-0.111	-0.158	0.009	0.036	-2.31	-3.15	0.18	0.75	0.02589	0.00296	0.85414	0.4588	0.11387	0.035189	0.966814	0.762913	3.96	0.008	0.033888	12.24	1416417_a_at	12.2599	12.3737	12.3133	12.1918	12.2524	12.1535	12.3639	12.3545	12.2791	12.1595	12.1605	12.3994	12.2137	12.2428	12.1925	12.266	12.3331	12.3595	12.3122	12.2105	12.3112	12.2366	12.2428	12.2374	12.1851	12.199	12.1446
1416418_at	Gabarapl1	-0.103	-0.394	-0.078	0.223	-0.59	-2.16	-0.45	1.28	0.55794	0.03649	0.65485	0.20642	0.751799	0.147109	0.911758	0.554131	1.72	0.16435	0.278023	12.5	1416418_at	12.769	12.1428	11.8858	12.7935	12.7083	12.7624	12.842	12.7321	12.6333	12.6811	12.685	12.6325	12.3621	12.5348	12.5937	12.5549	12.3063	12.7999	12.3505	12.2101	12.5783	12.1533	12.6369	12.5676	12.3962	11.8765	12.6541
1416419_s_at	Gabarapl1	-0.026	-0.213	-0.026	0.178	-0.31	-2.37	-0.3	2.08	0.76061	0.02216	0.76621	0.04402	0.881984	0.109886	0.9442	0.268754	2.53	0.05417	0.128107	13.22	1416419_s_at	13.3347	13.015	13.0229	13.3411	13.3258	13.2222	13.4353	13.4039	13.3278	13.3708	13.252	13.3303	13.1148	13.1469	13.1678	13.1526	13.1891	13.4016	13.0502	12.9198	13.2418	13.1356	13.2833	13.2022	13.0694	13.0665	13.3258
1416420_a_at	Rpl9	0.025	-0.009	-0.004	0.036	0.73	-0.23	-0.11	1.02	0.46896	0.81734	0.90916	0.31401	0.684489	0.901092	0.980597	0.660045	0.41	0.80057	0.845372	13.71	1416420_a_at	13.7432	13.6614	13.602	13.6799	13.6742	13.7277	13.734	13.7248	13.7277	13.7099	13.6972	13.7245	13.6896	13.7107	13.771	13.7311	13.6614	13.7248	13.6279	13.741	13.655	13.6494	13.6931	13.7499	13.786	13.6132	13.6439
1416421_a_at	Ssb	-0.5	-0.174	-0.104	-0.125	-3.54	-1.17	-0.74	-0.89	0.00098	0.24739	0.46385	0.37955	0.01221	0.458131	0.829775	0.709574	3.81	0.00976	0.039034	9.5	1416421_a_at	9.68518	9.62466	9.51092	9.75557	9.7246	9.82099	9.57344	9.64703	9.42829	9.65473	9.53603	9.20932	9.4218	9.67394	9.6803	9.66029	9.426	9.5592	9.90039	9.70009	9.78908	9.66874	9.23309	9.66008	9.23021	8.79022	9.26751
1416422_a_at	Ssb	0.013	0.618	0.378	0.297	0.12	5.2	3.33	2.62	0.90786	1e-05	0.00178	0.01222	0.958545	0.001114	0.067292	0.139503	11.25	0	0.000131	9.53	1416422_a_at	9.40454	9.41399	9.40474	9.31018	9.26253	9.59303	9.34602	9.36326	9.13236	9.34499	9.53129	9.49692	9.23451	9.35739	9.668	9.45412	9.43184	9.38778	9.49773	9.28587	9.2493	9.35187	9.13109	9.28213	9.23344	9.47553	9.42578
1416423_x_at	Ssb	-0.226	0.283	0.048	-0.059	-2.59	3.1	0.55	-0.68	0.01306	0.00346	0.58434	0.49933	0.07192	0.038558	0.887584	0.786742	4.27	0.00543	0.025789	8.97	1416423_x_at	9.12246	9.00421	8.9909	8.93286	9.04935	9.05359	8.89842	8.85621	8.7278	8.86021	8.87747	8.98484	8.76848	9.08486	9.21625	9.04705	8.89915	8.9296	9.01332	8.89997	9.05337	9.13372	8.9145	8.8977	8.66935	8.86919	8.84105
1416424_at	Plin3	0.168	0.176	-0.203	-0.05	0.8	0.8	-0.97	-0.24	0.42546	0.42596	0.33639	0.81303	0.649316	0.629421	0.752191	0.938188	0.57	0.68303	0.752742	8.01	1416424_at	8.04297	7.6891	7.77288	8.22004	7.78299	8.31705	8.22692	7.91945	7.77977	8.06753	8.20516	7.75018	8.48771	8.09412	8.49271	8.01322	7.40148	7.88348	7.42049	8.34513	7.70061	7.4124	8.41968	8.67949	8.56629	7.91751	7.79991
1416425_at	Pex19	0.145	0.042	0.072	0.053	2.23	0.62	1.11	0.81	0.03123	0.5392	0.27389	0.42042	0.128847	0.720632	0.701088	0.737236	1.81	0.14476	0.254179	9.79	1416425_at	9.74526	9.91554	9.82903	9.71584	9.66429	9.59883	9.67129	9.74405	9.82809	9.70198	9.71568	9.73673	9.79463	9.79117	9.59812	9.7092	9.8331	9.77187	9.73228	9.6945	9.8931	9.86258	9.76266	9.7417	9.74264	10.1234	9.91504
1416426_at	Rab5a	-0.06	0.188	-0.064	-0.091	-1	2.98	-1.06	-1.5	0.32268	0.00477	0.29331	0.13978	0.555645	0.046042	0.718747	0.46599	3.32	0.01882	0.061623	11.97	1416426_at	11.9725	12.0659	12.0849	12.0288	12.0118	12.0509	11.8268	11.8251	11.8547	11.9728	11.8908	11.9292	12.0288	12.0103	12.205	11.9577	11.9128	11.8412	12.048	11.9871	11.9789	11.9958	11.8827	11.9414	11.919	12.0214	12.0001
1416427_at	Ccni	0.121	0.283	0.05	-0.106	1.12	2.5	0.46	-0.99	0.26755	0.01636	0.64788	0.3297	0.497922	0.092334	0.909192	0.673253	2.17	0.08823	0.179338	12.72	1416427_at	12.5772	13.0712	13.1204	12.6311	12.6009	12.5246	12.5835	12.5797	12.6467	12.604	12.604	12.568	12.8662	12.5411	12.6332	12.5287	13.0263	12.5084	12.7109	12.5643	12.6019	13.0712	12.6184	12.4767	12.6901	13.1403	12.966
1416428_at	Thap11	-0.024	-0.105	-0.086	-0.061	-0.53	-2.22	-1.91	-1.35	0.59655	0.03166	0.06248	0.18535	0.779138	0.135218	0.389101	0.52898	2.67	0.04471	0.112228	9.38	1416428_at	9.35148	9.53176	9.44778	9.34294	9.37919	9.41864	9.44752	9.45841	9.51598	9.43958	9.37164	9.4944	9.38908	9.44859	9.47375	9.34574	9.43098	9.44881	9.30443	9.3935	9.37473	9.41726	9.30581	9.34557	9.29053	9.50364	9.38178
1416429_a_at	Cat	0.17	0.206	0.045	0.132	1.58	1.81	0.42	1.22	0.12235	0.07692	0.6765	0.22926	0.308025	0.229289	0.918637	0.579665	1.86	0.13535	0.242596	9.61	1416429_a_at	9.42657	9.6981	9.66478	9.38667	9.39191	9.63971	9.40021	9.53857	9.43769	9.3434	9.65133	9.68555	9.72935	9.70136	10.0034	9.58849	9.60093	9.45558	9.24455	9.26398	9.45048	9.64874	9.46182	9.6377	9.56722	9.70088	9.90105
1416430_at	Cat	-0.199	-0.057	-0.083	-0.161	-1.73	-0.47	-0.72	-1.4	0.09145	0.63782	0.47751	0.16914	0.256932	0.790926	0.8377	0.50774	1.42	0.24405	0.364919	9.76	1416430_at	9.78332	10.3255	10.2029	9.85041	9.71402	9.87211	9.66881	9.70311	9.71422	9.54169	9.72263	9.82912	10.0133	9.84637	10.2264	9.66282	9.85543	9.70149	9.64651	9.7578	9.53327	9.98848	9.6633	9.91521	9.5412	9.97131	9.81842
1416431_at	Tubb6	-0.108	-0.135	-0.142	0.132	-0.83	-0.98	-1.08	1.01	0.41382	0.33063	0.28534	0.31996	0.639591	0.543359	0.711099	0.664941	0.96	0.44023	0.550515	4.61	1416431_at	4.93476	4.86274	5.18509	4.56784	4.8258	4.90483	4.60925	4.83538	4.64266	4.39208	4.51246	4.48862	4.45576	4.51411	4.47634	4.4953	4.70851	4.66604	4.73434	4.84718	4.33594	4.49411	4.38396	4.34721	4.60376	4.89268	4.94411
1416432_at	Pfkfb3	-0.317	0.197	-0.034	-0.073	-3.08	1.83	-0.33	-0.71	0.00357	0.0743	0.74022	0.48018	0.029524	0.224872	0.937559	0.775458	3.37	0.0175	0.058511	8.56	1416432_at	8.74735	8.67459	8.63003	8.64931	8.75846	8.65934	8.54443	8.76158	8.75626	8.58388	8.17122	8.66238	8.7468	8.76083	8.42572	8.57395	8.69085	8.51948	8.65754	8.38848	8.60407	8.71323	8.26127	8.39529	8.10327	8.66845	8.65893
1416433_at	Rpa2	0.105	-0.279	-0.055	-0.116	1.45	-3.69	-0.76	-1.62	0.1535	0.00063	0.44918	0.11342	0.355518	0.014358	0.820944	0.42271	4.73	0.00299	0.017187	7.83	1416433_at	7.68423	8.16872	7.87842	7.93708	7.93406	7.84951	7.84842	7.6546	7.80077	7.82459	7.95449	7.97493	7.98899	7.88994	8.0151	7.76781	7.80558	7.78614	7.68703	7.91774	7.83283	7.88894	7.81051	7.88894	8.08174	8.09857	8.04563
1416434_at	Bcl2l10	-0.522	-0.172	-0.18	-0.334	-7.54	-2.37	-2.6	-4.82	0	0.02251	0.01284	2e-05	2e-06	0.110748	0.182543	0.003897	23.13	0	0	4.46	1416434_at	4.85808	4.68927	4.68889	4.89304	4.75991	4.88647	4.46208	4.51932	4.51821	4.44179	4.42664	4.46732	4.59676	4.58527	4.63369	4.73019	4.47107	4.4925	4.8846	4.59227	4.51423	4.45262	4.61478	4.43695	4.18005	4.24027	4.1994
1416435_at	Ltbr	0.015	0.363	-0.041	-0.042	0.12	2.76	-0.32	-0.33	0.90809	0.00842	0.74771	0.74018	0.958621	0.063252	0.939121	0.908371	1.97	0.117	0.218779	6.2	1416435_at	5.91327	6.48981	6.40973	6.28242	6.2986	6.03291	6.03309	5.82196	5.95631	6.24716	5.90613	6.29258	6.60567	6.17108	6.20689	6.09803	6.36705	5.9189	6.01854	6.22376	6.01916	6.64725	6.16096	6.00739	6.20061	6.41939	6.38449
1416436_a_at	Uqcc	-0.044	-0.333	-0.041	0.219	-0.25	-1.83	-0.24	1.26	0.80164	0.07403	0.81494	0.21417	0.9043	0.224478	0.955987	0.562646	1.27	0.29827	0.419302	8.24	1416436_a_at	8.29753	7.98244	7.66032	8.43877	8.52991	8.28645	8.53613	8.4651	8.36252	8.43914	8.47905	8.32539	7.88464	8.34754	8.26538	8.21465	7.94016	8.51437	8.29816	8.10943	8.47917	7.77795	8.30945	8.33679	8.43659	7.5852	8.1767
1416437_a_at	Mapk8ip3	-0.201	-0.772	-0.236	0.384	-0.38	-1.4	-0.45	0.73	0.7045	0.16834	0.65612	0.4685	0.848816	0.364361	0.912024	0.768324	0.71	0.58868	0.67651	7.89	1416437_a_at	8.56299	6.25029	5.73476	8.53201	8.41915	8.41445	8.51743	8.42901	8.15808	8.13299	8.58585	8.14554	7.20101	8.41425	7.89817	8.23143	6.8287	8.56904	8.56152	8.08037	8.5484	6.30376	8.71787	8.39542	8.34507	5.33307	7.32989
1416438_at	Puf60	-0.165	0.027	-0.038	-0.066	-2.82	0.44	-0.65	-1.13	0.00732	0.66288	0.5194	0.26561	0.048404	0.807695	0.858036	0.615622	2.46	0.06009	0.13768	11.21	1416438_at	11.2207	11.3684	11.4981	11.2854	11.2258	11.2392	11.1863	11.2025	11.2136	11.2016	11.149	11.0488	11.3629	11.201	11.0649	11.2204	11.2752	11.2136	11.2986	11.3007	11.1768	11.2728	11.33	11.2625	11.1682	11.19	11.0889
1416439_at	Dctpp1	0	0.065	0.073	0.035	0.01	1.13	1.32	0.64	0.99286	0.2635	0.19359	0.52726	0.996847	0.475752	0.618793	0.802606	0.86	0.4964	0.598978	8.87	1416439_at	8.92788	9.07424	8.72795	8.71506	8.85631	8.83819	8.8959	8.98535	8.83479	8.85987	8.87442	8.83175	8.75996	8.75842	8.66518	8.82171	8.80753	9.01875	8.89437	8.85044	8.80173	8.98469	8.77256	8.89084	8.82358	8.87459	8.90614
1416440_at	Cd164	0.052	-0.087	-0.207	0.005	0.49	-0.78	-1.94	0.05	0.6293	0.44088	0.05849	0.96122	0.801243	0.641587	0.377581	0.989358	1.16	0.34365	0.463595	11.13	1416440_at	11.246	11.1698	11.2605	10.8503	10.9067	11.1551	11.073	10.9586	11.0492	11.0756	11.1949	11.2224	11.4497	11.2631	11.5798	11.2743	11.0292	11.0587	10.8946	11.2187	11.1607	11.1373	11.0832	11.3863	11.125	11.2141	11.1008
1416441_at	Pgcp	-0.184	0.23	0.118	-0.045	-1.47	1.75	0.95	-0.36	0.14927	0.08757	0.34989	0.72193	0.349382	0.247152	0.760126	0.901344	1.56	0.20266	0.320799	7.92	1416441_at	7.68384	8.33968	8.20723	7.88485	8.33922	7.70752	7.81985	7.89416	7.75635	7.71918	7.75588	8.16012	8.27361	7.79146	7.80045	7.77761	7.87654	7.86969	7.977	7.69412	7.90985	7.98671	7.77108	7.71078	7.73555	7.96515	7.99383
1416442_at	Ier2	-0.773	-0.124	-0.112	0.226	-3.57	-0.55	-0.51	1.04	0.00091	0.58831	0.60926	0.30288	0.011621	0.756942	0.894969	0.650413	3.59	0.01303	0.04762	7.91	1416442_at	9.19492	8.21047	7.74422	7.95246	8.31524	8.48524	8.32191	7.95589	8.08052	8.62548	7.82325	7.82335	7.76582	8.25366	7.74611	7.67065	7.80074	7.503	8.05871	7.29474	7.88601	8.21645	7.78965	7.71828	7.61326	7.62324	7.5947
1416443_a_at	Sae1	-0.057	-0.35	-0.022	0.22	-0.43	-2.48	-0.16	1.64	0.67121	0.01714	0.87281	0.10938	0.827864	0.094856	0.971681	0.415641	2.26	0.07855	0.165501	10.43	1416443_a_at	10.4995	10.2436	9.85016	10.4648	10.6669	10.2585	10.8536	10.65	10.5225	10.4937	10.57	10.7848	10.2315	10.5383	10.4106	10.6285	10.2669	10.7298	10.332	10.0967	10.6966	10.1623	10.5792	10.4007	10.3446	9.96964	10.3651
1416444_at	Elovl2	-0.125	0.283	0.084	-0.246	-0.77	1.68	0.52	-1.53	0.44281	0.10063	0.60279	0.13306	0.663776	0.268256	0.893331	0.454509	1.51	0.2166	0.335828	7.16	1416444_at	7.08004	7.75441	7.64575	7.12097	7.10155	6.9993	6.54121	7.15586	7.0099	6.88229	7.06676	7.1512	7.15564	7.17653	7.09218	7.04611	7.42696	6.95765	7.27607	7.08601	7.25444	7.72716	7.07194	7.02079	7.04686	7.42878	7.28573
1416445_at	Fam98a	-0.155	-0.086	-0.104	-0.11	-2.9	-1.53	-1.95	-2.07	0.00584	0.13307	0.0578	0.0445	0.041548	0.318028	0.375468	0.270045	4.71	0.00307	0.017487	10.59	1416445_at	10.6708	10.8029	10.6027	10.6598	10.5914	10.6591	10.6231	10.6502	10.6164	10.6067	10.5815	10.7205	10.7006	10.7522	10.4411	10.6401	10.5623	10.6892	10.6892	10.5895	10.7603	10.5455	10.6788	10.6388	10.4185	10.6364	10.5727
1416446_at	Tmem30a	-0.032	0.207	-0.002	-0.075	-0.51	3.16	-0.04	-1.2	0.61482	0.00293	0.97134	0.23651	0.79184	0.034945	0.994681	0.587604	2.92	0.03217	0.089521	12.04	1416446_at	12.0116	12.0272	12.135	12.0218	12.0184	12.1405	11.9612	12.0059	11.9824	12.0168	12.0369	12.0182	12.057	12.0415	12.4978	12.0497	12.1188	11.9091	11.9953	12.0059	11.8855	12.0883	11.8606	11.9355	11.9197	12.0791	12.0263
1416447_at	Tmem30a	0.108	0.182	0.249	0.258	0.99	1.59	2.27	2.36	0.32975	0.11962	0.02807	0.02311	0.562445	0.298418	0.267474	0.192903	3.55	0.01371	0.049457	11.4	1416447_at	11.3907	11.145	10.8128	11.3947	11.2265	11.5334	11.3132	11.3482	11.2418	11.3577	11.7568	11.3482	11.0602	11.3212	11.6199	11.362	11.2758	11.3268	11.285	11.1825	11.2986	11.1564	11.2437	11.2717	11.4651	10.8545	11.4255
1416448_at	Itpa	-0.049	-0.091	0.013	0.01	-0.81	-1.43	0.22	0.17	0.42434	0.15865	0.82593	0.86342	0.648351	0.351862	0.958419	0.95775	0.7	0.59822	0.684429	10.03	1416448_at	10.108	10.2148	9.88449	10.0393	10.0617	10.1017	10.0899	10.0783	10.0519	10.0219	10.0333	9.9859	9.8779	9.99397	10.0826	10.0869	9.84963	10.0715	10.0552	10.096	10.1387	9.87897	10.0892	10.0943	10.0947	9.95628	9.97107
1416449_x_at	Stxbp2	0.161	0.068	-0.152	-0.074	1.67	0.68	-1.58	-0.77	0.10207	0.50126	0.12066	0.44653	0.275282	0.691115	0.515505	0.754178	1.59	0.19506	0.312562	7.54	1416449_x_at	7.4831	7.52565	7.8263	7.52362	6.99864	7.4368	7.49373	7.58451	7.51205	7.63854	7.31848	7.4648	7.86783	7.58298	7.41586	7.69639	7.56068	7.5603	7.41529	7.49592	7.6138	7.54223	7.7653	7.67504	7.53084	7.84516	7.42875
1416450_at	Taf8	-0.084	-0.073	0.167	0.345	-0.9	-0.75	1.79	3.7	0.3711	0.45872	0.07985	0.00061	0.600858	0.656513	0.433867	0.027442	4.57	0.00366	0.019744	6.12	1416450_at	6.46296	6.37667	6.1732	6.25785	6.15464	6.1792	6.12256	6.06657	6.05475	6.1575	5.98963	6.1353	5.96854	5.93686	5.68739	6.1337	5.757	6.09996	6.09088	6.0296	6.03733	5.67727	6.09622	6.01251	6.14123	6.13941	6.25023
1416451_s_at	Taf8	-0.051	-0.026	-0.021	-0.006	-0.71	-0.36	-0.3	-0.08	0.4798	0.72389	0.76609	0.93666	0.69331	0.846614	0.944119	0.981761	0.18	0.94614	0.958875	7.61	1416451_s_at	7.70706	7.90762	7.79259	7.72257	7.68168	7.74235	7.63674	7.57373	7.63074	7.74406	7.40983	7.66495	7.8327	7.60155	7.49633	7.5506	7.37619	7.47706	7.65143	7.57204	7.49087	7.60092	7.59227	7.52549	7.50844	7.84126	7.77262
1416452_at	Oat	0.015	-0.219	0.006	0.039	0.26	-3.79	0.1	0.71	0.79326	0.00047	0.91839	0.47937	0.899497	0.012131	0.983032	0.775094	3.73	0.01084	0.041897	10.88	1416452_at	10.8448	11.0894	10.8467	10.9348	10.8987	10.9586	10.9482	10.8954	10.9101	10.9305	10.9767	10.9413	10.9718	10.8429	10.9455	10.8126	10.8681	10.8866	10.8551	10.954	10.8266	10.7777	10.712	10.9464	11.0349	10.9482	10.9028
1416453_x_at	NA	0.114	-0.022	0.013	0.033	1.78	-0.32	0.21	0.51	0.0828	0.74864	0.83722	0.6094	0.24171	0.861913	0.96226	0.847671	0.89	0.47713	0.582807	12.62	1416453_x_at	12.5588	12.6444	12.6646	12.3666	12.5535	12.5305	12.68	12.6238	12.6419	12.5529	12.5694	12.5496	12.7128	12.5864	12.7061	12.6774	12.5403	12.5788	12.4602	12.7238	12.5305	12.5833	12.6683	12.7161	12.7188	12.6595	12.5348
1416454_s_at	Acta2	0.074	-0.055	0.03	0.426	0.18	-0.13	0.07	1.02	0.86042	0.89993	0.94294	0.31169	0.935431	0.948916	0.987394	0.658547	0.28	0.89238	0.916308	7.79	1416454_s_at	7.16784	7.63187	7.76179	7.30587	10.076	7.36547	7.57186	6.88211	8.03218	7.39037	7.96768	8.1264	8.99305	7.22776	7.33355	7.37978	8.14756	7.4128	8.32423	7.09126	8.08407	7.46213	7.32371	7.36904	8.34684	7.93925	7.5561
1416455_a_at	Cryab	-0.399	-0.206	-0.071	0.001	-2.22	-1.09	-0.4	0.01	0.03204	0.28287	0.69452	0.99474	0.130996	0.495431	0.92323	0.998676	1.56	0.20156	0.319539	10.52	1416455_a_at	10.7027	10.854	10.6508	10.8802	10.1299	10.6414	10.8562	10.4317	10.6576	10.7908	10.6389	10.4593	10.8836	10.5625	10.652	10.4857	9.95449	10.5264	9.85876	10.9346	10.6377	10.2514	10.9208	11.0506	10.6333	10.189	10.1195
1416456_a_at	Chia	0.293	0.111	0.167	-0.148	1.63	0.59	0.93	-0.82	0.11076	0.5599	0.3568	0.41516	0.289672	0.736289	0.766227	0.733456	1.14	0.35266	0.471638	5.34	1416456_a_at	5.16597	5.31803	5.28146	5.10575	5.24472	5.05051	5.13819	5.12355	5.60252	5.1913	5.49679	4.96891	5.46975	4.94649	5.76319	5.35338	5.21988	5.24084	5.18909	5.71571	5.09944	5.56165	5.19758	5.47425	6.16683	5.47112	5.42752
1416457_at	Ddah2	0.151	-0.262	-0.155	0.203	1.12	-1.85	-1.15	1.51	0.26908	0.07054	0.25582	0.13792	0.499603	0.218205	0.684851	0.462729	2.08	0.10066	0.196933	8.32	1416457_at	8.39996	8.15511	8.132	7.91306	8.13574	8.07243	8.03119	8.027	8.07417	8.25139	8.26149	8.40175	8.69336	8.59845	8.78604	8.61537	8.07806	8.17724	8.04727	8.50061	8.51209	8.4716	8.64387	8.74518	8.39519	8.19415	8.24465
1416458_at	Arf2	-0.015	-0.016	0.043	0.113	-0.27	-0.28	0.79	2.06	0.78566	0.77735	0.43471	0.04521	0.895554	0.878549	0.812675	0.272141	1.26	0.30105	0.422201	9.07	1416458_at	9.05801	9.29539	8.83734	8.92123	9.06602	8.97761	9.11905	9.13644	9.09708	9.11109	9.12263	9.11832	8.98393	9.04151	8.9959	8.96488	9.08634	9.14421	9.05687	9.08359	9.08987	9.01173	8.99661	9.01878	9.10219	8.81957	9.05874
1416459_at	Arf2	-0.209	-0.667	-0.048	0.135	-0.74	-2.25	-0.17	0.48	0.46513	0.02989	0.8675	0.63623	0.681064	0.131053	0.970453	0.860556	1.46	0.23073	0.351052	7.67	1416459_at	7.95581	7.28492	6.4806	7.80718	7.99148	7.80832	7.97586	8.03531	7.83361	8.1404	7.90766	7.94833	7.45242	7.82716	7.74782	7.99941	7.26943	8.06777	7.94985	7.97904	8.13902	7.05703	7.70204	7.97193	7.84425	6.23813	7.37253
1416460_at	Miox	0.328	0.104	-0.127	0.05	3.8	1.14	-1.47	0.58	0.00045	0.25867	0.14958	0.56822	0.007229	0.47105	0.559882	0.825481	4.56	0.00371	0.019901	4.18	1416460_at	4.07036	3.86781	4.12762	4.03882	4.19614	4.16773	4.00398	3.95678	3.942	4.30198	4.22754	4.15634	4.0824	4.46152	4.43787	4.19642	4.191	3.98487	3.88964	4.37743	4.07888	4.27302	4.2278	4.06814	4.46665	4.10508	4.38793
1416461_at	NA	-0.235	-0.041	-0.066	-0.078	-4.62	-0.77	-1.3	-1.54	4e-05	0.4478	0.20183	0.13077	0.001309	0.647263	0.628092	0.450928	6.49	0.00036	0.003986	11.16	1416461_at	11.1306	11.396	11.2105	11.3269	11.2383	11.2378	11.1975	11.1799	11.2311	11.2572	11.1924	11.177	11.2215	11.1595	11.3547	11.1849	11.1873	11.1545	11.1786	11.2358	11.1634	11.1849	11.1215	11.2561	11.1154	11.0298	11.0286
1416462_at	Caprin1	-0.243	-0.151	-0.066	-0.073	-5.67	-3.36	-1.54	-1.69	0	0.00165	0.12987	0.09743	0.00012	0.02495	0.53003	0.393701	12.19	0	7.1e-05	11.39	1416462_at	11.398	11.5135	11.4269	11.5273	11.5297	11.4539	11.5025	11.4622	11.4513	11.5209	11.4438	11.4342	11.5066	11.4324	11.499	11.4003	11.4182	11.3512	11.4553	11.4485	11.3603	11.464	11.3533	11.5043	11.3172	11.2148	11.2972
1416463_at	Caprin1	-0.39	-0.173	0.158	0.107	-5.18	-2.19	2.09	1.42	1e-05	0.03427	0.04223	0.16334	0.000378	0.141918	0.322895	0.498615	9.51	1e-05	0.000418	8.32	1416463_at	8.64281	8.60639	8.38989	8.55082	8.38652	8.3166	8.357	8.37106	8.32625	8.36913	8.58876	8.29657	8.20701	8.1208	8.24658	8.20954	8.36357	8.38594	8.56485	8.42058	8.18939	8.22884	8.20683	8.20598	8.10815	7.98213	8.1892
1416464_at	Slc4a1	-0.208	0.298	-0.168	-0.24	-2.28	3.1	-1.83	-2.63	0.02796	0.00338	0.07362	0.0118	0.12011	0.038008	0.420094	0.136828	6.28	0.00046	0.004737	4.29	1416464_at	4.54762	4.42273	4.27039	4.53737	4.39098	4.594	4.03351	4.02361	4.00495	4.4414	4.0542	4.17883	4.38085	4.43565	4.34517	4.53847	4.31733	3.95788	4.70753	4.59032	4.47713	4.57632	4.1457	4.10208	4.1095	4.18853	4.26444
1416465_a_at	Vapa	0.025	0.133	0.053	0.032	0.45	2.24	0.93	0.56	0.65517	0.03028	0.35744	0.57872	0.817138	0.131951	0.766448	0.831612	1.6	0.1916	0.308736	12.62	1416465_a_at	12.5216	12.479	12.4417	12.5151	12.5706	12.6708	12.6075	12.5598	12.5819	12.5647	12.5952	12.6753	12.6116	12.6519	12.7945	12.5664	12.5819	12.5643	12.5448	12.5631	12.6062	12.5728	12.6509	12.672	12.6234	12.5282	12.6053
1416466_at	Vapa	0.004	0.098	0.096	0.103	0.07	1.75	1.81	1.93	0.94409	0.08806	0.078	0.05998	0.975827	0.248025	0.429543	0.312061	2.51	0.05566	0.130399	12.42	1416466_at	12.3409	12.3217	12.3517	12.3482	12.3822	12.4488	12.4538	12.4674	12.4664	12.4163	12.4457	12.4396	12.3337	12.3267	12.4077	12.3649	12.4585	12.3859	12.383	12.3657	12.3197	12.3657	12.3089	12.4005	12.4016	12.2956	12.3985
1416467_at	Ddx3x	-0.201	-0.272	-0.002	-0.021	-1.99	-2.56	-0.02	-0.21	0.05328	0.01415	0.98473	0.83475	0.181836	0.085063	0.99713	0.946381	2.64	0.04706	0.116274	11.09	1416467_at	11.3395	11.2533	11.0618	11.2733	11.2594	11.1706	11.145	11.1892	11.081	11.2139	11.2623	10.9851	11.2116	11.0652	10.9419	11.0431	11.0555	11.1477	11.2662	11.2427	11.152	10.9816	11.0648	11.1496	11.1161	10.8387	11.0161
1416468_at	Aldh1a1	-0.276	-0.087	0.107	-0.362	-1.35	-0.41	0.53	-1.77	0.18342	0.68671	0.60198	0.08352	0.397009	0.823236	0.893265	0.365415	1.35	0.26639	0.38745	9.98	1416468_at	9.6613	10.4593	10.4188	10.4455	10.6174	10.2765	10.3394	10.1144	10.0138	9.70244	10.1674	10.5758	9.99188	10.2803	9.78218	9.21352	10.1738	10.2469	9.67322	9.53646	9.83799	10.2326	9.87561	9.88213	9.67084	10.6163	10.3739
1416469_at	Luzp1	-0.277	-0.098	0.118	-0.107	-1.78	-0.6	0.76	-0.69	0.08183	0.549	0.45226	0.49628	0.239958	0.728188	0.822462	0.784463	1.15	0.34762	0.467152	10.11	1416469_at	10.285	10.3456	10.1214	10.3157	10.5017	10.018	10.3055	10.2332	10.3222	10.1477	10.0943	10.5424	9.88487	10.0673	9.59597	9.88714	10.3262	10.3095	10.4926	9.74536	10.2218	10.1075	9.99945	9.79125	9.6713	10.2269	10.4439
1416470_a_at	Rpn1	0.072	-0.19	-0.043	0.082	1.06	-2.66	-0.63	1.2	0.29415	0.01095	0.5303	0.23657	0.526659	0.07346	0.863706	0.587679	2.51	0.05565	0.130399	11.77	1416470_a_at	11.7891	11.9999	11.6534	11.9116	11.8563	11.8343	11.9014	11.9369	11.9217	11.9014	11.8492	11.8085	11.6922	11.6625	11.5728	11.6888	11.7489	11.8855	11.6901	11.838	11.6136	11.5898	11.7255	11.6686	12.0338	11.9227	11.9279
1416471_at	Cept1	-0.089	-0.026	-0.068	-0.094	-1.93	-0.53	-1.47	-2.02	0.06066	0.60138	0.14961	0.05007	0.19804	0.766759	0.559882	0.285723	2.55	0.05267	0.125579	10.83	1416471_at	10.8326	11.0724	11.0293	10.7821	10.8695	10.7634	10.8858	10.8378	10.8367	10.7575	10.9105	10.8268	10.9216	10.8626	10.9511	10.8808	10.8249	10.8474	10.8138	10.9374	10.874	10.8686	10.8038	10.8358	10.8827	10.8493	10.7608
1416472_at	Syap1	-0.182	0.156	0.056	-0.012	-2.83	2.3	0.87	-0.19	0.00711	0.02639	0.3884	0.85095	0.047502	0.121244	0.787376	0.95192	3.52	0.01433	0.050967	9.95	1416472_at	9.95159	10.1268	10.2052	10.0183	9.96925	10.0107	9.91487	9.94356	9.91139	9.87026	9.97769	9.91072	9.94842	9.88833	9.91904	9.89284	9.93483	9.91956	9.89765	9.96362	9.89765	9.95824	9.89263	9.91904	9.83433	9.89887	9.88806
1416473_a_at	Igdcc4	-0.234	-0.2	-0.034	-0.128	-2.7	-2.2	-0.39	-1.48	0.00996	0.03335	0.69493	0.14614	0.060042	0.139489	0.923339	0.475645	3.62	0.01265	0.046586	9.7	1416473_a_at	9.74875	9.93794	9.84061	9.53203	9.62652	9.48499	9.70185	9.57694	9.62582	9.62244	9.79853	9.95032	10.0746	9.88053	9.86916	9.86133	9.76807	9.71549	9.82428	9.70952	9.89371	10.0727	9.73343	9.74761	9.4502	9.62404	9.56332
1416474_at	Igdcc4	-0.23	-0.179	-0.068	-0.077	-2.12	-1.58	-0.63	-0.71	0.03971	0.12186	0.53041	0.47929	0.150798	0.301774	0.863787	0.775075	1.98	0.11549	0.217002	8.78	1416474_at	8.94158	9.1061	9.21017	8.70386	8.9462	8.57244	8.78099	8.71241	8.78884	8.69888	8.82767	8.67305	9.06865	8.8016	8.82883	8.85613	8.98598	8.81023	8.97743	8.78048	8.86826	9.03099	8.72144	8.64804	8.59825	8.78821	8.9032
1416475_at	Ube2d2a	0.034	0.052	-0.009	-0.038	0.33	0.48	-0.09	-0.36	0.74421	0.63459	0.93047	0.71938	0.872404	0.788761	0.984794	0.900258	0.12	0.97505	0.980671	8.52	1416475_at	8.3417	8.91772	8.77244	8.47085	8.27446	8.53567	8.43374	8.65067	8.56067	8.60538	8.42685	8.20871	8.69816	8.41104	8.52996	8.34183	8.87813	8.52761	8.46251	8.41302	8.39513	8.6775	8.23309	8.56186	8.28151	8.92486	8.79893
1416476_a_at	Ube2d2a	0.116	0.429	0.181	0.168	1.06	3.76	1.67	1.55	0.29364	0.0005	0.10283	0.12914	0.526192	0.012683	0.481347	0.448255	5.12	0.00185	0.012321	11.18	1416476_a_at	11.0005	11.2204	11.1853	11.1409	10.9175	11.1618	11.1952	11.2494	11.2022	11.0332	11.138	11.1238	10.9441	11.0347	11.1565	10.9231	11.2498	11.1463	11.1177	10.8301	11.0045	11.0666	10.7617	10.9438	11.1516	11.2102	11.1636
1416477_at	Ube2d2a	0.219	0.13	0.076	0.107	2.49	1.41	0.86	1.22	0.01671	0.16542	0.3934	0.22924	0.0849	0.360773	0.790701	0.579647	2.61	0.04889	0.119254	11.33	1416477_at	11.1055	11.3764	11.557	11.166	11.1268	11.1615	11.2492	11.2915	11.358	11.3065	11.1741	11.2947	11.383	11.2288	11.1945	11.2507	11.4753	11.301	11.201	11.121	11.1888	11.464	11.2116	11.2112	11.3398	11.657	11.5106
1416478_a_at	Mdh2	-0.067	-0.02	0.068	-0.011	-1.6	-0.47	1.63	-0.27	0.11727	0.64399	0.10999	0.78845	0.300213	0.795449	0.495649	0.928769	1.38	0.25782	0.378819	13.05	1416478_a_at	13.0235	13.1737	13.0375	13.0938	13.0688	12.9526	13.048	13.0735	13.064	13.129	13.0879	13.1033	13.0194	13.0114	12.94	12.9868	13.0773	13.0808	13.1315	13.0582	13.0953	13.0998	13.0194	12.9583	12.9983	13.0438	13.0361
1416479_a_at	Tmem14c	-0.006	-0.192	-0.021	-0.007	-0.09	-2.7	-0.3	-0.11	0.92641	0.00992	0.76227	0.91326	0.967256	0.069585	0.942977	0.97388	1.85	0.13696	0.244576	10.63	1416479_a_at	10.7618	10.518	10.5542	10.636	10.6603	10.5681	10.7818	10.8082	10.7195	10.5969	10.6018	10.7605	10.5638	10.6092	10.4566	10.5638	10.6906	10.7727	10.7201	10.5397	10.7226	10.7518	10.6982	10.634	10.5621	10.5077	10.6853
1416480_a_at	NA	-0.078	-0.11	0.085	0.125	-1.17	-1.58	1.29	1.88	0.2485	0.12044	0.20471	0.06637	0.476253	0.299523	0.631028	0.326519	2.27	0.07713	0.163486	11.73	1416480_a_at	11.8166	11.9173	11.6421	11.6428	11.7367	11.7138	11.7983	11.9074	11.7647	11.7053	11.6885	11.9053	11.5848	11.6641	11.5118	11.5816	11.7755	12.0105	11.8206	11.6131	11.7452	11.5962	11.6269	11.6703	11.6248	11.7721	11.7607
1416481_s_at	Higd1a	-0.112	-0.203	0.036	0.028	-2.4	-4.16	0.77	0.6	0.02065	0.00015	0.4477	0.55244	0.097849	0.006458	0.820175	0.817652	6.01	0.00063	0.005898	11.47	1416481_s_at	11.523	11.5267	11.3805	11.4635	11.4003	11.4748	11.5322	11.5615	11.4267	11.5765	11.4325	11.5536	11.4554	11.5412	11.5886	11.4761	11.5333	11.5941	11.5847	11.4943	11.4814	11.5615	11.3655	11.4212	11.2972	11.3882	11.3289
1416482_at	Ttc3	-0.29	-0.688	-0.22	-0.115	-1.07	-2.42	-0.81	-0.42	0.29121	0.01998	0.42279	0.6739	0.52372	0.103756	0.805334	0.879365	1.96	0.11873	0.221143	11.53	1416482_at	11.573	11.3638	11.1139	11.9864	11.9898	11.9297	11.7896	11.6978	11.6707	11.6551	12.1255	11.1108	11.3285	11.6937	11.6738	11.6901	11.4702	11.7394	11.9494	11.8251	11.8756	11.2259	11.9442	11.9386	11.7097	10.311	11.4852
1416483_at	Ttc3	-0.036	-0.143	-0.046	-0.01	-0.85	-3.19	-1.09	-0.23	0.40106	0.00265	0.28165	0.81956	0.628037	0.03314	0.707219	0.940592	3.04	0.02729	0.079688	13.15	1416483_at	13.1947	13.1593	13.1471	13.1348	13.1985	13.1201	13.2016	13.1951	13.2204	13.2404	13.1759	13.1522	13.1517	13.1768	13.1471	13.21	13.2364	13.2048	13.1902	13.1253	13.1837	13.2225	13.1691	13.1236	13.1219	13.1043	13.1414
1416484_at	Ttc3	-0.328	-0.756	0.014	0.087	-1.26	-2.76	0.06	0.33	0.21547	0.00839	0.956	0.74174	0.436725	0.063207	0.990577	0.909058	2.33	0.07095	0.154453	11.93	1416484_at	12.2198	11.5406	11.3913	12.3455	12.2522	12.2544	12.3502	12.2191	12.0923	12.1964	12.4203	11.7905	11.7025	12.0105	11.9987	12.0219	11.8255	12.2357	12.2294	12.0074	12.1819	11.6295	11.918	12.2158	11.934	10.8583	11.7978
1416485_at	Timm23	-0.096	-0.037	0.079	0.022	-1.76	-0.65	1.45	0.4	0.0864	0.51986	0.15368	0.69119	0.248189	0.705783	0.566811	0.886976	1.44	0.23647	0.357198	11.68	1416485_at	11.6342	11.9079	11.7696	11.7494	11.7506	11.5599	11.7575	11.7838	11.745	11.6043	11.7337	11.7281	11.5785	11.6116	11.496	11.5661	11.7462	11.75	11.7911	11.6234	11.6925	11.6734	11.5599	11.5757	11.621	11.7512	11.6666
1416486_at	Aimp1	0.003	0.03	0.129	0.075	0.03	0.35	1.56	0.91	0.97334	0.7271	0.12578	0.36623	0.987842	0.848881	0.5232	0.699941	0.85	0.50202	0.603962	11.01	1416486_at	10.9708	11.1895	11.0666	11.0623	11.0708	10.9749	10.9719	10.8675	10.8713	11.0149	10.9467	10.9913	11.0179	10.9317	10.9723	11.009	10.6749	10.8629	11.0892	11.0426	11.0218	10.9212	10.8605	11.0194	11.0652	11.0931	10.9966
1416487_a_at	Yap1	0.115	0.104	0.174	0.14	1.15	1	1.75	1.41	0.2547	0.32466	0.0868	0.16696	0.483042	0.537224	0.449375	0.504387	1.84	0.1381	0.246061	6.28	1416487_a_at	6.37212	5.99527	6.1041	6.15496	6.15637	6.16907	6.45661	6.31958	6.36924	6.14871	6.21071	6.42954	6.3177	6.06507	6.14359	6.27653	6.05182	6.31157	6.34431	6.19269	6.32498	6.10868	5.93643	6.21222	6.48683	6.57236	6.20125
1416488_at	Ccng2	0.028	-0.097	0.058	-0.051	0.49	-1.64	1.04	-0.91	0.62598	0.10879	0.30616	0.36807	0.799253	0.281093	0.728573	0.701694	1.21	0.32225	0.443094	10.79	1416488_at	10.6665	10.7604	10.7773	10.8457	10.9381	10.7564	10.9427	10.9028	10.9737	10.753	10.7812	10.9609	10.5811	10.8224	10.8282	10.732	10.8	10.8744	10.6559	10.7792	10.7481	10.8211	10.6932	10.8123	10.9043	10.9145	10.7983
1416489_at	Pi4k2b	0.198	0.115	-0.016	-0.004	1.4	0.78	-0.11	-0.03	0.16812	0.4421	0.91136	0.97648	0.376329	0.642559	0.980915	0.992887	0.65	0.63321	0.712845	6.26	1416489_at	6.11635	6.6611	6.47164	5.93794	5.68263	6.223	6.17942	6.009	6.21306	6.26189	6.24328	6.14088	6.53539	6.17805	6.49462	6.33065	6.17523	6.0495	5.72507	6.58502	6.06249	6.39652	6.15424	6.65252	6.20985	6.69139	6.29708
1416490_at	Tmed6	-0.012	-0.018	-0.201	-0.165	-0.17	-0.24	-2.88	-2.36	0.86703	0.80951	0.00623	0.02283	0.938413	0.896857	0.128126	0.191537	3.49	0.015	0.052582	3.85	1416490_at	3.9203	3.89846	3.78609	3.70887	3.78701	3.78233	3.80373	3.66388	3.81246	3.78102	3.77498	4.05253	4.12103	4.02014	4.06898	3.99075	3.77712	3.79678	3.9181	3.76108	4.14992	4.16708	3.94782	4.00846	3.79941	3.92691	3.95642
1416491_at	Numbl	-0.108	-0.02	-0.186	0.082	-0.69	-0.12	-1.18	0.52	0.49663	0.90518	0.24609	0.60701	0.705838	0.951865	0.674026	0.846096	0.53	0.7114	0.775133	8.88	1416491_at	9.27331	8.43157	8.15695	9.02765	9.06416	8.96686	8.95278	9.11365	9.22365	9.06965	8.53252	8.72999	8.77531	8.99252	9.01359	9.01217	8.74894	9.05401	8.89665	8.98335	9.01601	8.55163	9.18954	8.99349	8.83912	8.06103	8.93186
1416492_at	Ccne1	-0.123	0.169	0.146	-0.02	-1.06	1.38	1.26	-0.17	0.2973	0.17416	0.21604	0.86305	0.52948	0.371553	0.643546	0.95763	1.16	0.34292	0.462866	7.84	1416492_at	7.911	8.09657	8.03919	7.65494	7.91893	7.54091	7.70327	7.92051	7.88286	7.70168	7.6897	7.82451	7.65387	7.728	7.53318	7.58857	7.99942	8.11904	8.07981	7.63995	7.89367	8.08382	7.815	7.59028	7.39493	7.97363	7.95954
1416493_at	Ddost	0.013	0.143	0.021	0.049	0.27	2.83	0.44	1.03	0.79033	0.00704	0.66519	0.31063	0.898001	0.057211	0.915076	0.657551	2.33	0.07102	0.154512	10.86	1416493_at	10.761	10.8814	10.8581	10.9758	10.9847	10.8511	10.7542	10.8056	10.7979	10.8111	10.8836	10.6997	10.9714	10.8143	10.8064	10.7896	10.7175	10.7223	10.7576	10.8597	10.8308	10.8499	10.8633	10.9448	10.9396	10.8909	10.8467
1416494_at	Ndufs5	-0.065	-0.288	-0.01	0.008	-0.96	-4.07	-0.15	0.12	0.34113	0.0002	0.88311	0.90742	0.573221	0.007455	0.9742	0.971904	4.38	0.00471	0.02345	12.51	1416494_at	12.6094	12.6387	12.5226	12.3664	12.4774	12.4428	12.6652	12.7932	12.6306	12.461	12.4571	12.5755	12.4663	12.496	12.4095	12.6766	12.6637	12.6537	12.5851	12.3804	12.6497	12.5361	12.4937	12.4586	12.3492	12.5745	12.5082
1416495_s_at	Ndufs5	-0.039	-0.011	0.069	0.06	-0.94	-0.24	1.64	1.43	0.35466	0.80881	0.10934	0.15981	0.585989	0.896498	0.494649	0.493996	1.41	0.24569	0.366698	12.58	1416495_s_at	12.5416	12.6659	12.5317	12.4001	12.4948	12.5437	12.6202	12.6758	12.5962	12.5871	12.5818	12.6019	12.577	12.604	12.6378	12.5954	12.657	12.6234	12.5829	12.5119	12.5141	12.5682	12.4597	12.5555	12.4569	12.5317	12.5916
1416496_at	Mrfap1	0.051	-0.046	0.005	0.051	1.53	-1.3	0.15	1.5	0.13434	0.20018	0.88244	0.14063	0.327129	0.403438	0.9741	0.467319	1.57	0.19845	0.316284	13.11	1416496_at	13.0456	13.0895	13.0911	13.0542	13.0633	13.0815	13.1277	13.1696	13.1292	13.1085	13.1671	13.107	13.1461	13.0928	13.1292	13.1103	13.1292	13.1292	13.0365	13.0734	13.0835	13.1357	13.0455	13.1146	13.1229	13.0851	13.0835
1416497_at	Pdia4	-0.045	-0.131	-0.311	0.122	-0.23	-0.64	-1.59	0.63	0.8202	0.52598	0.11816	0.53405	0.914209	0.710519	0.510412	0.806425	0.85	0.50199	0.603962	8.76	1416497_at	8.75471	8.35588	8.07283	9.34884	9.2158	9.19802	9.18971	9.3277	9.25225	8.94046	8.83229	8.91407	8.70161	8.7898	8.74572	8.82278	8.33159	8.85419	8.77486	8.92812	8.70456	7.96188	8.72019	8.69926	9.2532	7.81915	8.84813
1416498_at	Ppic	0.013	0.521	0.296	0.331	0.06	2.3	1.37	1.54	0.95364	0.0262	0.17687	0.13182	0.979712	0.120751	0.597226	0.45207	2.39	0.06581	0.146534	5.88	1416498_at	5.382	5.6825	5.76652	5.54593	6.48142	5.62914	5.32049	5.44702	5.481	5.3249	6.13896	5.81987	6.6456	5.81233	5.82214	5.62867	5.67292	5.46796	5.66613	5.44268	5.93279	5.88992	5.78422	5.92652	5.43256	6.06692	5.90998
1416499_a_at	Dctn6	0.147	0.393	0.136	0.141	1.55	3.94	1.43	1.48	0.1297	0.0003	0.16142	0.14517	0.320337	0.009244	0.577246	0.474358	5.54	0.00111	0.008648	11.26	1416499_a_at	11.1533	11.0003	11.2706	11.0205	11.0157	11.271	11.17	11.2125	11.1602	11.0749	11.2449	11.2536	11.2227	11.1641	11.5767	11.2505	11.2727	11.1144	11.1041	11.0308	11.1905	11.2335	10.8782	11.1474	11.1265	11.2516	11.231
1416500_at	Sacm1l	0.045	0.025	0.036	0.108	0.72	0.38	0.58	1.73	0.47777	0.70743	0.56772	0.09117	0.691749	0.835975	0.880721	0.381631	0.99	0.42147	0.53429	11.39	1416500_at	11.3078	11.4468	11.3201	11.3596	11.3576	11.2368	11.4994	11.5006	11.3596	11.3829	11.4362	11.4971	11.3224	11.4159	11.3728	11.3084	11.4411	11.4704	11.3038	11.2749	11.3389	11.2867	11.2695	11.2463	11.2225	11.5506	11.5564
1416501_at	Pdpk1	-0.136	-0.252	-0.099	-0.067	-1.87	-3.31	-1.37	-0.92	0.06774	0.00189	0.179	0.36201	0.212694	0.027295	0.600481	0.696962	4.3	0.0052	0.02508	11.38	1416501_at	11.5133	11.214	11.3518	11.4868	11.4749	11.4562	11.5	11.5867	11.5162	11.3606	11.5654	11.3451	11.3118	11.3969	11.3628	11.4868	11.4814	11.5646	11.4618	11.4681	11.4911	11.3786	11.5588	11.4497	11.3893	11.1572	11.3087
1416502_a_at	Preb	-0.02	0.11	0.042	0.013	-0.31	1.6	0.64	0.21	0.75932	0.11627	0.5244	0.83844	0.881265	0.292915	0.860446	0.947453	0.78	0.54453	0.639396	9.44	1416502_a_at	9.46887	9.30261	9.27608	9.59784	9.51879	9.26004	9.36742	9.323	9.32636	9.43694	9.59375	9.43042	9.42852	9.5358	9.35795	9.46619	9.06252	9.34966	9.49856	9.50541	9.5417	9.48642	9.60783	9.46708	9.48999	9.27773	9.36185
1416503_at	Lxn	-0.509	-0.296	-0.128	-0.187	-5.47	-3.03	-1.38	-2.01	0	0.00415	0.17612	0.05089	0.000196	0.042498	0.596704	0.288361	11.25	0	0.000131	10.58	1416503_at	10.6718	10.9903	10.8007	10.5327	10.7616	10.5784	10.8839	10.7032	10.5484	10.5656	10.4636	10.4064	10.9227	10.6069	10.816	10.7996	10.7678	10.8251	10.6641	10.7969	10.6845	10.7712	10.8478	10.8419	10.3165	10.2188	10.2374
1416504_at	Ulk1	0.016	-0.472	0.04	0.206	0.08	-2.06	0.18	0.94	0.94024	0.04574	0.85644	0.35068	0.974106	0.168433	0.967402	0.688915	1.29	0.28865	0.409514	7.14	1416504_at	7.25808	6.45936	6.2075	7.44832	7.3799	7.28199	7.55074	7.66019	7.54863	7.43668	7.27815	7.17539	6.90139	6.91837	6.67313	6.9546	7.0036	7.54185	7.60613	7.39433	7.22496	6.6564	7.1475	7.15176	7.28016	6.13145	7.26171
1416505_at	Nr4a1	-0.974	0.153	-0.207	0.173	-4	0.6	-0.85	0.71	0.00025	0.55294	0.39988	0.48226	0.004865	0.730809	0.795102	0.776467	4.39	0.00464	0.02323	10.6	1416505_at	11.7921	10.7831	10.5292	10.8861	11.1655	11.1721	11.0024	10.9786	11.044	11.454	10.1662	10.2465	10.543	10.702	10.516	10.2016	10.903	10.4655	10.7438	9.90609	10.3957	10.9313	10.1505	10.367	10.3466	10.3664	10.3377
1416506_at	Psma6	-0.087	0.061	-0.007	-0.024	-1.8	1.19	-0.14	-0.49	0.07926	0.2409	0.88898	0.62515	0.235334	0.451019	0.975957	0.855084	1.23	0.31357	0.434678	11.54	1416506_at	11.4931	11.6174	11.6131	11.6107	11.6039	11.6657	11.5425	11.5742	11.509	11.5097	11.5451	11.498	11.5348	11.5184	11.5715	11.5348	11.5257	11.5466	11.5815	11.6513	11.4985	11.576	11.3664	11.5676	11.5633	11.5601	11.4492
1416507_at	Cnpy2	-0.127	0.108	-0.038	-0.229	-1.07	0.87	-0.32	-1.92	0.29117	0.39125	0.74798	0.06113	0.52372	0.599512	0.939196	0.314799	1.42	0.24244	0.363331	4.66	1416507_at	4.89432	4.53569	4.56769	4.78146	4.46519	4.61631	4.44386	4.45817	4.45182	4.54547	4.53776	4.91572	5.06645	4.92786	4.41296	4.9425	4.37301	4.63321	4.72935	4.69633	4.79705	4.83555	4.96032	5.0749	4.48682	4.4594	4.57827
1416508_at	Med28	-0.021	-0.02	0.049	0.038	-0.42	-0.39	0.99	0.77	0.67702	0.70004	0.32556	0.44427	0.831386	0.831627	0.742904	0.752686	0.48	0.75169	0.807174	11.24	1416508_at	11.242	11.3852	11.3211	11.2028	11.2829	11.2318	11.273	11.2977	11.2908	11.2227	11.206	11.2536	11.2446	11.1777	11.1894	11.1969	11.0842	11.2172	11.1264	11.2925	11.2256	11.2537	11.1423	11.2336	11.3927	11.3025	11.2018
1416509_at	Tm9sf3	0.051	0.124	-0.017	0.004	0.95	2.22	-0.33	0.08	0.34597	0.03157	0.74576	0.93994	0.578015	0.135019	0.938762	0.98303	1.49	0.22203	0.3417	11.02	1416509_at	11.0471	10.7562	11.0241	11.1033	11.0932	11.0564	10.9788	10.9576	10.9721	10.9885	11.0219	11.1332	10.9444	10.9955	11.1305	10.9335	10.9676	10.9922	10.9302	10.9258	10.9973	11.0116	11.0415	11.0028	11.0339	11.0764	11.112
1416510_at	Mrpl4	-0.143	0.085	-0.038	0	-1.73	0.98	-0.46	0	0.0915	0.33459	0.64967	0.99938	0.257022	0.547138	0.909727	0.999755	1.04	0.40003	0.514694	9.91	1416510_at	9.94461	9.86911	9.54266	10.0111	10.0598	9.84703	10.0287	10.0422	10.0064	9.90946	9.96268	9.87095	9.8957	9.94941	9.6371	9.86103	9.92181	10.0763	9.99092	9.8797	10.0683	9.80921	10.013	9.89539	9.82281	9.51137	9.78107
1416511_a_at	Cdc42ep4	-0.037	-0.027	0.026	-0.016	-0.39	-0.26	0.27	-0.17	0.70149	0.79457	0.78939	0.86582	0.847161	0.888427	0.949237	0.958579	0.08	0.98815	0.990858	7.93	1416511_a_at	7.95132	8.23032	8.11386	7.78955	8.13364	7.78993	7.79432	7.79513	7.84202	7.83159	7.82018	7.83388	8.46482	7.7482	7.87266	7.9016	7.72176	7.76349	7.95614	7.91591	7.97985	8.0331	8.1021	8.09312	8.10712	7.97281	8.05175
1416512_at	Nubp2	0.123	0.044	0.072	0.013	2.53	0.86	1.49	0.27	0.01517	0.39349	0.14372	0.78626	0.079434	0.60137	0.550304	0.927994	2.36	0.06847	0.150636	8.91	1416512_at	8.8975	9.07264	8.77731	8.72301	8.81256	8.70834	8.8916	8.92413	8.86725	8.84207	8.93232	8.90044	8.88727	8.86923	8.96159	8.71916	8.9087	8.92755	8.96239	8.97937	8.88132	8.94288	8.86421	8.95359	8.92004	9.04483	9.01907
1416513_at	Lamb2	-0.483	-0.343	0.111	0.301	-1.96	-1.33	0.45	1.22	0.05609	0.19077	0.65531	0.22765	0.188028	0.391918	0.911758	0.577814	1.83	0.14051	0.248937	5.71	1416513_at	6.10429	5.02606	5.37395	5.7635	6.97111	5.98775	6.05326	5.81681	5.89071	5.65542	5.63031	6.36963	6.08736	5.67352	5.41745	5.80075	4.78279	5.53967	5.96339	5.68807	5.95038	5.00036	5.94339	5.81681	5.82801	4.77905	5.10636
1416514_a_at	Fscn1	-0.214	0.251	-0.032	-0.088	-3.83	4.28	-0.58	-1.57	0.00042	0.0001	0.56502	0.12349	0.006862	0.005227	0.879894	0.439654	8.94	2e-05	0.000629	12.84	1416514_a_at	12.823	12.7818	12.9694	12.9115	12.8825	12.9302	12.7637	12.9075	12.9198	12.6877	12.7994	12.8076	12.836	12.8522	12.9212	12.7983	12.8739	12.8481	12.938	12.8568	12.7854	12.9533	12.7578	12.8536	12.634	12.672	12.6752
1416515_at	Fscn1	-0.169	-0.446	-0.198	0.002	-0.87	-2.19	-1.02	0.01	0.38929	0.03411	0.3134	0.99251	0.617967	0.141491	0.734563	0.997676	1.65	0.18	0.296319	5.05	1416515_at	5.20703	4.23447	4.24201	5.19517	5.19947	5.0692	5.62674	5.69938	5.62944	5.01003	5.49911	5.17526	4.88358	5.43036	4.75454	5.11374	5.12835	5.63812	5.26297	4.74495	5.4211	4.67321	5.343	5.38092	4.83188	4.4254	4.39265
1416516_at	Fscn1	-0.271	-0.114	0.183	-0.055	-2.14	-0.86	1.44	-0.43	0.03779	0.39565	0.15607	0.6687	0.145902	0.603401	0.570162	0.87691	1.9	0.12785	0.233155	5.74	1416516_at	5.83652	5.60424	5.60356	6.11079	5.96343	5.97824	5.6233	5.64258	5.59552	6.0208	5.73559	6.01492	5.62302	5.83413	5.60292	5.53366	5.31197	5.64983	6.35394	6.02919	5.95813	5.21994	5.67265	6.06731	5.79866	5.62617	5.60383
1416517_at	Pnpla6	0.156	0.137	0.074	0	2.2	1.84	1.04	0.01	0.03302	0.07336	0.30412	0.99533	0.13338	0.223264	0.726987	0.998902	2.33	0.07161	0.155397	8.78	1416517_at	8.60385	8.73987	9.02911	8.69404	8.80581	8.6374	8.59716	8.70139	8.97888	8.7792	8.66197	8.75951	8.92074	8.75943	8.58728	8.57072	8.79425	8.6662	8.73184	8.76585	8.74363	8.7892	8.78528	8.63273	8.75901	8.95338	9.05299
1416518_at	H1foo	-0.05	-0.186	0.004	-0.063	-0.34	-1.22	0.03	-0.43	0.73413	0.23006	0.97724	0.66945	0.866117	0.439036	0.995537	0.877425	0.45	0.77447	0.825885	4.75	1416518_at	4.75534	4.50227	4.40158	4.6365	5.14542	4.67517	5.26942	5.22769	5.05572	4.75475	4.41865	5.12063	4.66172	4.56729	4.18084	4.62164	4.79701	5.03712	4.89134	4.80575	5.169	4.60464	4.90328	4.68435	4.77197	4.77388	4.35778
1416519_at	Rpl36	0.114	0.052	0.03	0.094	2.07	0.9	0.55	1.71	0.04436	0.37355	0.58727	0.09476	0.161958	0.583459	0.888296	0.387878	2.08	0.1002	0.196203	13.11	1416519_at	13.1175	13.2291	13.1944	12.805	12.9865	13.0274	13.1831	13.1619	13.1536	13.0586	13.0093	13.0122	13.1798	13.0182	13.0624	13.1215	13.1133	13.198	12.979	13.0289	13.079	12.9935	13.0433	13.1099	13.1749	13.2079	13.1198
1416520_x_at	Rpl36	0.047	0.101	0.015	-0.004	0.83	1.69	0.26	-0.06	0.41275	0.09878	0.79408	0.94931	0.638561	0.26519	0.950163	0.985948	0.9	0.4717	0.578228	12.18	1416520_x_at	12.138	12.3503	12.3116	11.9429	12.0478	12.0683	12.2029	12.1397	12.1604	12.0984	12.1191	12.0636	12.2959	12.1387	12.241	12.236	12.131	12.2011	12.0609	12.1682	12.1387	12.1604	12.2722	12.2243	12.2722	12.2706	12.0793
1416521_at	Sepw1	-0.136	-0.135	0.029	0.072	-1.5	-1.42	0.32	0.8	0.14198	0.164	0.75237	0.4301	0.338678	0.358809	0.940062	0.743627	1.24	0.30653	0.427658	9.4	1416521_at	9.43353	9.45995	9.17415	9.59352	9.53015	9.25836	9.4318	9.41717	9.42077	9.24307	9.38969	9.53406	9.17036	9.49754	9.31526	9.4278	9.32238	9.4983	9.45159	9.31629	9.59877	9.29194	9.65587	9.52537	9.36449	9.08942	9.13815
1416522_a_at	Grcc10	-0.023	-0.114	0.029	0.038	-0.5	-2.35	0.63	0.82	0.61677	0.02355	0.53187	0.41765	0.793112	0.113424	0.864527	0.734994	1.71	0.16564	0.279511	12.77	1416522_a_at	12.8576	12.894	12.8763	12.71	12.8012	12.736	12.7904	12.8038	12.8012	12.7996	12.7789	12.7804	12.8116	12.7326	12.6435	12.7987	12.7183	12.8025	12.8213	12.744	12.8154	12.7601	12.744	12.736	12.8154	12.8051	12.7842
1416523_at	Rnase1	-0.298	-0.013	-0.051	-0.147	-3.5	-0.14	-0.59	-1.72	0.00112	0.8887	0.55573	0.09187	0.013417	0.942448	0.875952	0.382427	3.89	0.00879	0.036272	5.45	1416523_at	5.37631	5.7451	5.78009	5.82552	5.71317	5.48854	5.50112	5.43227	5.42631	5.35628	5.33192	5.38044	5.57986	5.48193	5.56209	5.60684	5.33854	5.46208	5.53059	5.73022	5.34779	5.5266	5.27448	5.39893	5.21027	5.49623	5.49138
1416524_at	Spop	0.096	-0.25	-0.088	0.089	1.89	-4.67	-1.73	1.74	0.06596	3e-05	0.09147	0.08981	0.209227	0.002627	0.459313	0.378937	7.84	8e-05	0.001431	12.53	1416524_at	12.6363	12.5258	12.5905	12.5258	12.4518	12.5743	12.6072	12.5939	12.5584	12.5311	12.5438	12.5729	12.5948	12.5425	12.5081	12.5369	12.6134	12.5948	12.3536	12.5819	12.4918	12.4476	12.5756	12.5448	12.627	12.6034	12.6416
1416525_at	Spop	0.086	-0.607	-0.085	0.269	0.34	-2.29	-0.34	1.07	0.73458	0.02698	0.73826	0.29213	0.866421	0.122931	0.93708	0.640543	1.65	0.17847	0.294475	11.31	1416525_at	11.6114	10.5061	10.3944	11.603	11.5199	11.5214	11.5866	11.3998	11.2099	11.4987	11.6718	11.395	11.2395	11.5179	11.3368	11.425	11.0105	11.5636	11.3048	11.2677	11.5793	10.8984	11.5522	11.6271	11.4482	10.5537	11.3965
1416526_a_at	Park7	-0.219	-0.155	0.02	-0.011	-3.43	-2.32	0.31	-0.17	0.00133	0.02537	0.7595	0.86829	0.015138	0.11839	0.94214	0.95967	4.32	0.00504	0.024579	12.1	1416526_a_at	12.2294	12.3038	12.0607	12.1818	12.1923	12.1206	12.0974	12.1387	12.0395	12.1955	12.1005	12.1548	12.1649	12.207	12.0493	12.1562	11.9711	12.1519	12.2063	12.1907	12.2345	12.0074	12.1907	12.1835	12.0453	11.8504	12.0533
1416527_at	Rab32	0.156	0.054	0.038	0.005	1.58	0.52	0.38	0.05	0.12037	0.60488	0.70447	0.95958	0.305154	0.768963	0.926601	0.988806	0.73	0.57451	0.664836	5.39	1416527_at	5.26369	5.51788	5.46365	5.24383	5.6333	5.31967	5.04034	4.88346	5.04161	5.32952	5.46115	5.34673	5.64947	5.38303	5.66995	5.48857	5.14872	5.02391	5.25902	5.31204	5.40826	5.61714	5.55678	5.4606	5.60322	5.61748	5.58698
1416528_at	Sh3bgrl3	0.135	0.134	0.076	0.003	2.85	2.7	1.6	0.07	0.0068	0.01	0.11721	0.94529	0.046113	0.069912	0.508567	0.98476	4.48	0.00412	0.021407	11.99	1416528_at	11.9412	12.0877	11.92	11.958	11.9368	11.8347	11.8493	11.9537	11.7931	12.0443	11.9215	11.8923	11.8956	11.9278	11.9106	12.0082	11.7864	11.9257	11.9595	11.9993	11.9447	12.0315	12.1109	12.0585	12.1714	12.0157	11.9851
1416529_at	Emp1	0.21	0.119	0.042	0.228	1.36	0.73	0.27	1.48	0.18042	0.46714	0.78522	0.14691	0.393257	0.66328	0.948411	0.476628	1.16	0.34069	0.460675	4.6	1416529_at	4.55128	4.30376	4.36509	4.07956	4.7912	4.46643	4.97817	4.51617	4.5088	4.49505	4.47936	4.39996	5.47314	4.37194	4.40271	4.63976	4.34427	4.60149	4.48253	4.25867	4.62298	4.54912	4.41819	4.5966	4.87867	4.43824	4.53187
1416530_a_at	Pnp	-0.199	-0.113	0.059	-0.041	-2.12	-1.15	0.63	-0.44	0.03942	0.25529	0.53393	0.66084	0.150066	0.467061	0.86555	0.873541	1.61	0.18969	0.306738	9.33	1416530_a_at	9.33063	9.70206	9.5905	9.16805	9.41487	8.97173	9.64348	9.30085	9.33991	9.24659	9.31862	9.55538	9.48702	9.21443	9.4586	9.22008	9.31906	9.35986	9.32274	9.27486	9.34256	9.44059	9.32382	9.41149	9.46394	9.18626	9.06371
1416531_at	Gsto1	-0.073	0.074	0.081	-0.114	-1.35	1.32	1.5	-2.11	0.18289	0.19416	0.14065	0.04047	0.396405	0.396253	0.54636	0.256599	2.57	0.0512	0.123139	10.01	1416531_at	9.93996	10.1865	10.1209	10.0349	10.2022	9.96732	10.0298	10.0134	9.93251	10.0236	10.0259	9.98129	9.90312	9.90211	9.95402	9.90694	9.94167	9.94723	10.2411	10.0451	10.0893	10.0988	9.90153	9.9131	9.97091	10.1734	9.98484
1416532_at	Trrap	-0.028	0.052	-0.09	-0.101	-0.34	0.6	-1.09	-1.22	0.73409	0.54876	0.28203	0.23104	0.866117	0.728029	0.707585	0.581657	0.79	0.54041	0.636104	10.41	1416532_at	10.4871	10.243	10.653	10.4738	10.4582	10.4775	10.2073	10.328	10.5241	10.2984	10.3065	10.2269	10.6661	10.4585	10.331	10.5294	10.469	10.1534	10.4563	10.6003	10.4351	10.5461	10.602	10.4842	10.3862	10.4985	10.3915
1416533_at	Egln2	-0.001	-0.159	-0.18	-0.029	-0.01	-1.39	-1.64	-0.26	0.99075	0.17295	0.10889	0.79396	0.996053	0.370015	0.494099	0.931649	1.17	0.33843	0.458739	10.2	1416533_at	10.3421	9.64377	9.88198	10.2184	10.389	10.2896	10.4122	10.3964	10.4411	10.3812	10.2283	10.2294	10.1553	10.3199	10.2649	10.3156	10.1854	10.3998	10.2518	10.1847	10.2995	10.0791	10.3268	10.2839	10.2466	9.83476	10.0637
1416534_at	Dpf2	-0.035	-0.069	-0.004	-0.137	-0.38	-0.71	-0.05	-1.48	0.70548	0.48257	0.96248	0.14621	0.849101	0.675752	0.99217	0.475693	0.71	0.58974	0.677325	9.95	1416534_at	9.9829	9.99262	10.2991	9.84571	9.94214	9.89395	9.91056	9.9299	9.97242	9.97924	9.8731	9.93982	10.1573	10.0298	9.96748	9.83818	10.2153	9.82486	9.86479	9.99873	9.91767	10.282	9.84043	9.90289	9.78567	10.3113	10.1132
1416535_at	Mcrs1	0.088	0.056	-0.032	0.024	1.35	0.81	-0.49	0.37	0.18314	0.42084	0.62401	0.7111	0.396637	0.625445	0.900187	0.896556	0.72	0.58395	0.67249	10.32	1416535_at	10.3193	10.4364	10.4703	10.1365	10.0262	10.2194	10.2532	10.271	10.3084	10.2118	10.1786	10.1493	10.4658	10.2339	10.2861	10.2935	10.5442	10.2866	10.3056	10.248	10.373	10.4007	10.4428	10.3554	10.2476	10.4197	10.3682
1416536_at	Mum1	0.189	-0.047	-0.026	0.074	2.19	-0.52	-0.3	0.86	0.03398	0.60756	0.76271	0.39408	0.136052	0.770964	0.943164	0.720787	1.48	0.22656	0.346681	8.6	1416536_at	8.6873	8.45152	8.50993	8.3134	8.33729	8.54952	8.47397	8.50932	8.50864	8.70269	8.44724	8.52991	8.88604	8.68045	8.60586	8.76963	8.45859	8.53643	8.44375	8.71165	8.62903	8.60051	8.65455	8.74997	8.62535	8.65227	8.6175
1416537_at	Creld1	0.158	-0.142	-0.069	0.094	1.27	-1.09	-0.55	0.75	0.21092	0.28342	0.58313	0.45715	0.431005	0.496115	0.887089	0.761922	0.92	0.46367	0.571446	10.01	1416537_at	10.1676	9.60206	9.43372	9.97338	10.0509	9.93013	10.1422	10.1665	10.2104	10.1223	10.0519	10.0848	9.97667	10.1319	9.85445	10.1425	9.78288	10.0835	10.1412	9.91444	10.2454	9.71734	10.091	10.1002	10.2968	9.53103	10.1022
1416538_at	Siae	-0.282	-0.201	0.096	-0.104	-2.86	-1.94	0.97	-1.05	0.00656	0.05853	0.33814	0.29835	0.045025	0.194901	0.753446	0.64612	3.5	0.01475	0.051972	7.76	1416538_at	7.71992	8.26752	7.97848	7.72619	7.86298	7.90821	7.71348	7.89176	7.87263	7.722	7.90261	7.85826	7.70333	7.67923	7.57759	7.64209	7.89465	7.89993	8.08379	7.64357	7.71469	7.9936	7.66972	7.62858	7.34394	7.76857	7.88564
1416539_at	Siae	-0.199	-0.241	0.045	-0.112	-1.89	-2.17	0.43	-1.06	0.06623	0.03525	0.66906	0.2951	0.209678	0.144529	0.916826	0.643235	2.4	0.06499	0.145303	6.96	1416539_at	6.94551	7.30662	7.22531	6.79965	7.22797	6.78988	7.04544	7.03393	7.01265	6.94759	7.15035	7.14123	7.03481	7.05038	6.58754	6.70309	7.02762	7.04465	6.9878	6.89789	6.94231	7.45326	7.06188	7.04775	6.70938	7.20913	6.96026
1416540_at	Hgs	0.088	0.173	0.049	-0.012	1.56	2.92	0.87	-0.21	0.12566	0.00558	0.38868	0.83666	0.313526	0.050162	0.787575	0.946818	2.94	0.03112	0.087518	9.31	1416540_at	9.18051	9.3571	9.33323	9.20203	9.1806	9.12119	9.04481	9.13216	9.19326	9.30592	9.3245	9.2269	9.47405	9.37274	9.31634	9.21436	9.44555	9.19449	9.17811	9.30918	9.34871	9.38566	9.41594	9.28152	9.25887	9.38401	9.29334
1416541_at	Clpb	0.063	-0.043	0.001	0.109	0.63	-0.41	0.01	1.1	0.53001	0.68342	0.99253	0.27938	0.731646	0.821282	0.998462	0.629573	0.44	0.77718	0.827835	8.32	1416541_at	8.36594	8.24903	7.88107	8.29666	8.30696	8.29807	8.26916	8.34872	8.29345	8.33104	8.46833	8.43002	8.10273	8.41221	8.10557	8.44577	8.20457	8.50341	8.43755	8.44429	8.42789	7.85681	8.4698	8.35824	8.46486	8.05541	8.17878
1416542_at	Phf1	0.07	-0.047	-0.119	0.057	0.96	-0.62	-1.63	0.78	0.34316	0.53832	0.10992	0.43707	0.57518	0.719995	0.495595	0.748413	1.15	0.34797	0.467474	8.47	1416542_at	8.54107	8.20208	8.18741	8.37499	8.48441	8.45147	8.56403	8.56638	8.73927	8.51489	8.23095	8.46501	8.56988	8.47154	8.38635	8.55817	8.69163	8.58859	8.49778	8.47645	8.53558	8.33047	8.44874	8.46584	8.4907	8.22144	8.63688
1416543_at	Nfe2l2	-0.051	0.323	0.048	-0.017	-0.36	2.17	0.34	-0.12	0.71919	0.03563	0.73403	0.90436	0.85672	0.145443	0.935442	0.971014	1.24	0.30736	0.428545	8.03	1416543_at	7.73979	8.29877	8.2935	7.86377	8.23304	7.96622	8.06723	7.76811	7.94463	7.7819	7.93781	8.07748	8.45505	7.98108	8.42961	7.7164	7.93432	7.80456	7.64073	8.00289	7.69246	8.12387	7.98889	8.15061	8.24	8.09995	7.88578
1416544_at	Ezh2	0.115	0.108	0.029	-0.208	0.92	0.83	0.23	-1.67	0.36262	0.41278	0.81911	0.102	0.593088	0.618383	0.956955	0.401	1.09	0.37166	0.48921	7.04	1416544_at	6.77813	7.10004	7.18789	6.93649	6.82694	6.90803	6.75913	6.85145	6.99446	7.01357	6.88602	7.05031	7.52988	6.93825	7.23266	7.34877	6.85697	6.77437	6.7096	7.24572	6.90779	7.43148	7.16018	7.38117	7.09725	7.5069	6.9528
1416545_at	Zdhhc7	-0.032	-0.056	-0.033	0.034	-0.5	-0.84	-0.52	0.54	0.61617	0.406	0.6039	0.59113	0.792687	0.612581	0.893485	0.838566	0.38	0.82068	0.860578	8.8	1416545_at	8.86862	8.67836	8.47791	8.72081	8.87857	8.78492	8.74457	8.89043	8.95498	8.88809	8.62506	8.87502	8.78122	8.83613	8.81713	8.76633	8.84906	8.87153	8.93698	8.72818	8.94393	8.73215	8.90192	8.81786	8.7301	8.50284	8.79216
1416546_a_at	Rpl6	0.002	-0.013	0.027	0.038	0.05	-0.39	0.89	1.25	0.95999	0.69646	0.37885	0.2169	0.981949	0.829356	0.780173	0.566163	0.63	0.64402	0.721705	12.91	1416546_a_at	12.873	12.9631	12.9283	12.8662	12.8599	12.88	12.9382	12.9119	12.9145	12.9538	12.9048	12.8864	12.8968	12.88	12.8735	12.8888	12.8693	12.927	12.8662	12.927	12.93	12.8514	12.8888	12.8828	12.9323	12.9258	12.8599
1416547_at	Ndufb3	0.067	-0.104	0.1	0.127	1.46	-2.17	2.18	2.78	0.15077	0.03597	0.03479	0.0081	0.351712	0.146127	0.296211	0.111981	4.83	0.00267	0.015849	11.96	1416547_at	11.9648	12.0492	11.9113	11.8606	11.9222	11.786	12.076	12.0842	11.9866	11.9852	11.8835	12.0242	11.9047	11.8948	11.8737	11.9467	11.9673	12.031	11.9187	11.8773	11.9281	11.949	11.8424	11.8715	12.0366	11.9905	12.0685
1416548_at	Slc35b4	0.025	0.175	0.12	-0.423	0.13	0.9	0.65	-2.29	0.89455	0.37243	0.52131	0.02724	0.952118	0.582482	0.858869	0.210045	1.62	0.18693	0.30382	8	1416548_at	7.65903	8.7957	8.69661	7.86971	7.6184	7.74246	7.7217	7.96525	7.95561	8.00701	7.85078	8.08451	8.00895	7.87343	7.77924	7.8498	8.41756	7.91359	8.08181	7.77302	8.01545	8.61817	8.16282	7.91802	7.64394	8.80412	8.24433
1416549_at	Slc35b4	0.073	-0.045	0.118	-0.141	0.54	-0.32	0.86	-1.04	0.59415	0.7533	0.39191	0.30457	0.777667	0.864647	0.789809	0.651843	0.55	0.6971	0.763744	9.34	1416549_at	9.01373	9.80298	9.77098	9.38653	9.32086	9.05514	9.10448	9.35194	9.42884	9.35565	9.36154	9.27619	9.31123	9.0686	9.0567	9.17498	9.68203	9.2575	9.49929	9.32108	9.26868	9.63328	9.38632	9.26946	9.24038	9.94815	9.46508
1416550_at	Slc35b4	0.147	0.182	0.188	-0.076	1.59	1.87	2.03	-0.81	0.11998	0.06774	0.04889	0.41963	0.304479	0.21298	0.345153	0.736444	2.7	0.04303	0.109306	8.39	1416550_at	8.08912	8.56448	8.43289	8.36792	8.14021	8.07427	8.02536	8.40916	8.29883	8.34738	8.4447	8.35545	8.46986	8.25739	8.09788	8.33247	8.43095	8.28369	8.40834	8.08232	8.32875	8.6832	8.50552	8.53947	8.27306	8.42019	8.49412
1416551_at	Atp2a2	0.061	-0.007	0	0.004	1.42	-0.15	0	0.1	0.16162	0.8848	0.99823	0.92369	0.367114	0.940899	0.999703	0.978057	0.51	0.72516	0.786332	13.62	1416551_at	13.5495	13.4804	13.6544	13.6698	13.5963	13.5945	13.6354	13.6354	13.646	13.7	13.6215	13.6816	13.5765	13.6354	13.4782	13.5765	13.6981	13.663	13.6208	13.5524	13.5945	13.663	13.6019	13.5285	13.5458	13.7527	13.6664
1416552_at	Dppa5a	-0.165	-0.003	0.037	0.023	-1.89	-0.04	0.43	0.26	0.06507	0.97115	0.67271	0.79469	0.207461	0.984989	0.917429	0.931704	0.96	0.4397	0.550058	5.22	1416552_at	5.15821	5.64954	5.35571	5.61449	5.16091	5.52522	5.16956	5.17476	5.06059	5.21994	5.19259	5.24985	4.98692	5.27787	5.21396	5.07222	5.20029	5.20043	5.5115	5.36138	5.03258	5.19373	4.96134	5.01176	5.00931	5.41654	5.36668
1416553_at	Stra13	-0.003	-0.111	-0.245	-0.175	-0.04	-1.39	-3.22	-2.3	0.97179	0.17237	0.00247	0.0267	0.987027	0.369144	0.07939	0.207753	4.39	0.00464	0.023216	7.67	1416553_at	7.64454	8.0395	7.75021	7.64352	7.84206	7.51335	7.89381	7.98436	7.91519	7.75061	7.538	7.53752	7.73046	7.68881	7.67729	7.64904	7.67205	7.89633	7.64888	7.61305	7.81684	7.67082	7.761	7.79995	7.88239	7.68749	7.69878
1416554_at	Pdlim1	-0.104	0.15	-0.192	-0.03	-0.96	1.33	-1.78	-0.28	0.34185	0.19134	0.08235	0.78081	0.573821	0.392564	0.438625	0.926035	1.48	0.22435	0.344248	9.16	1416554_at	9.23139	9.46829	9.17558	9.17821	8.62298	9.20113	9.2998	9.30511	8.992	9.29701	9.19129	8.96626	9.407	9.27586	9.24165	9.20418	9.10129	9.2284	9.09728	9.32994	9.24109	8.94498	9.20672	9.28125	8.88129	9.25533	9.03543
1416555_at	Ei24	0.084	0.018	-0.107	0.053	1.71	0.36	-2.19	1.09	0.09379	0.72223	0.03399	0.28303	0.261037	0.84559	0.293425	0.633141	2.26	0.07824	0.165054	10.99	1416555_at	10.9811	10.8553	10.8503	11.0757	11.0601	11.0319	11.0322	11.0084	11.0181	11.0074	11.0241	11.0132	10.9863	10.9821	11.163	10.9351	10.9351	10.9841	10.8415	10.9965	10.937	10.9382	10.9919	10.9105	11.0671	10.9051	11.1498
1416556_at	Tspan31	-0.066	0.131	-0.035	-0.04	-1.28	2.42	-0.68	-0.78	0.20858	0.02004	0.49813	0.44137	0.428041	0.103894	0.847287	0.75122	2.13	0.09302	0.186212	10.66	1416556_at	10.6003	10.8889	10.8584	10.6573	10.6523	10.5255	10.7143	10.6015	10.7128	10.6861	10.7417	10.4819	10.7284	10.6315	10.6261	10.5738	10.7469	10.6151	10.6083	10.6611	10.6662	10.6455	10.635	10.6409	10.6717	10.6835	10.5837
1416557_a_at	Eftud2	0.042	-0.034	-0.026	-0.014	0.72	-0.56	-0.45	-0.24	0.47477	0.57926	0.65498	0.80866	0.689261	0.750539	0.911758	0.936592	0.27	0.89343	0.917053	9.81	1416557_a_at	9.85365	9.84241	9.65694	9.66319	9.6757	9.7405	9.8611	9.87948	9.94507	9.83549	9.77407	9.73288	9.85461	9.78693	9.68277	9.82652	10.0486	9.90038	9.93683	9.71338	9.80752	9.82957	9.83704	9.83955	9.71882	9.6406	9.90908
1416558_at	Melk	-0.194	0.157	0.124	-0.275	-1.8	1.38	1.15	-2.55	0.07876	0.17332	0.25695	0.01432	0.234284	0.370473	0.685981	0.151647	3.25	0.02053	0.065469	4.65	1416558_at	4.41937	4.60227	4.98561	4.78508	4.80565	4.6814	4.62541	4.35437	4.43234	4.59819	4.59024	4.63607	4.97052	4.6814	4.51947	4.53663	4.7027	4.3638	4.71945	5.03268	4.62125	5.07504	4.44167	4.98692	4.70942	4.68497	4.69267
1416559_at	Rrp8	-0.019	0.052	-0.156	-0.016	-0.24	0.62	-1.95	-0.19	0.81016	0.53646	0.05759	0.84695	0.908992	0.718736	0.374849	0.950144	1.07	0.38164	0.49788	6.99	1416559_at	7.04726	7.17931	6.84333	6.94649	6.89761	6.98417	6.99516	6.97876	6.9597	7.01872	6.90741	7.24128	7.08336	7.27364	6.97667	6.99677	6.91889	7.16584	7.09104	6.69792	7.2487	6.94001	6.86301	7.05348	6.97534	6.92952	7.16132
1416560_at	Slc13a3	-0.578	-0.547	-0.494	-0.203	-2.5	-2.25	-2.13	-0.88	0.01646	0.02937	0.03859	0.38569	0.084029	0.129757	0.31002	0.713754	4.16	0.00621	0.02835	5.04	1416560_at	5.03829	4.67854	5.04582	4.98342	6.25315	4.94744	5.22049	5.2011	5.22233	4.99026	5.09485	5.00541	6.07651	5.36761	5.11045	5.26263	5.45146	5.21008	5.04257	4.95271	5.59383	5.58665	5.44243	5.38113	4.32624	4.56301	4.83456
1416561_at	Gad1	-0.067	0.095	0.13	-0.063	-0.65	0.89	1.27	-0.61	0.51625	0.38068	0.21091	0.54447	0.722351	0.590247	0.638202	0.813435	0.8	0.53199	0.629231	12.42	1416561_at	12.366	12.5511	12.5332	12.4987	12.4922	12.3668	12.4849	12.3487	12.3836	12.4552	12.3223	12.4527	12.2628	12.3293	12.3141	12.2029	12.7349	12.4966	12.4966	12.2972	12.3465	12.5934	12.3015	12.3045	12.2441	12.6102	12.6813
1416562_at	Gad1	-0.09	-0.498	0.183	-0.008	-0.45	-2.37	0.91	-0.04	0.65638	0.02214	0.36657	0.96724	0.81775	0.10984	0.772534	0.990437	1.67	0.175	0.290536	10.67	1416562_at	10.8956	10.2616	10.1033	10.8641	11.0099	10.5628	10.8619	10.7878	10.6936	10.9625	10.9391	10.7638	10.5786	10.5984	10.2238	10.5259	10.6478	10.9364	11.0949	10.4774	11.1047	10.5792	10.8115	10.8416	10.6167	10.1274	10.8387
1416563_at	Ctps	-0.096	-0.246	-0.091	0.072	-1.09	-2.67	-1.04	0.82	0.28124	0.01056	0.30313	0.41954	0.513135	0.072133	0.726001	0.736444	2.52	0.05476	0.129044	10.46	1416563_at	10.7287	10.3287	10.0553	10.3039	10.4603	10.4797	10.5318	10.5749	10.4632	10.5098	10.5066	10.4385	10.4962	10.6093	10.4885	10.6401	10.5774	10.6856	10.5881	10.393	10.6257	10.5277	10.5228	10.5616	10.3317	10.1088	10.3718
1416564_at	Sox7	-0.094	0.253	0.416	0.202	-0.65	1.66	2.87	1.39	0.52123	0.10381	0.00641	0.17125	0.725195	0.272871	0.129698	0.510862	3.33	0.01835	0.060475	5.31	1416564_at	5.21474	5.26217	5.75537	5.02634	5.46454	5.10605	4.85746	4.95123	5.07062	5.41046	5.27932	5.36669	5.3055	5.18656	5.45176	4.86182	5.47679	4.92819	5.22717	5.40775	4.9007	5.26438	5.35285	5.04556	5.08849	5.38925	5.09314
1416565_at	Cox6b1	-0.063	-0.092	-0.008	-0.043	-1.37	-1.89	-0.18	-0.94	0.17891	0.06586	0.86102	0.35461	0.391176	0.209428	0.968548	0.691928	1.58	0.19583	0.313381	13.38	1416565_at	13.4765	13.456	13.3646	13.3843	13.4411	13.3447	13.3865	13.456	13.393	13.4097	13.3476	13.3504	13.3865	13.4107	13.2064	13.3907	13.4145	13.4262	13.5093	13.3974	13.4966	13.4145	13.417	13.3771	13.3469	13.3391	13.4342
1416566_at	Strap	-0.115	-0.241	-0.013	-0.015	-1.96	-3.93	-0.23	-0.26	0.05655	0.00031	0.82171	0.79753	0.189072	0.009484	0.957403	0.932731	4.85	0.00259	0.01556	11.08	1416566_at	11.1971	11.2399	11.2346	11.1468	11.1839	11.0516	11.1352	11.2623	11.2048	11.0821	11.0402	11.2227	11.0568	11.0475	10.8939	11.0394	11.2026	11.2106	11.1803	11.0528	11.115	11.2137	10.9869	10.9865	10.9722	11.224	11.0816
1416567_s_at	Atp5e	-0.155	-0.014	0.011	-0.018	-2.31	-0.2	0.16	-0.27	0.02553	0.8387	0.87271	0.78712	0.112841	0.914814	0.971681	0.928395	1.37	0.25882	0.379735	12.3	1416567_s_at	12.4172	12.6238	12.3318	12.1697	12.3766	12.2061	12.3671	12.4064	12.314	12.2011	12.1872	12.2062	12.3466	12.3025	12.1412	12.4197	12.2398	12.4489	12.3294	12.2391	12.3426	12.3242	12.3873	12.3185	12.2016	12.2462	12.2768
1416568_a_at	Acin1	-0.242	-0.379	-0.242	0.119	-1.31	-1.95	-1.31	0.64	0.19762	0.05728	0.19716	0.52244	0.414715	0.192429	0.62187	0.799827	1.92	0.12527	0.229746	9.25	1416568_a_at	9.3635	8.66458	8.75396	9.75953	9.57133	9.61671	9.38907	9.45179	9.37298	9.54984	9.45521	9.13585	9.17887	9.5633	9.42757	9.39356	9.08781	9.39579	9.35073	9.36009	9.45882	8.93127	9.46699	9.42452	9.36565	8.15947	9.11145
1416569_at	Actl6a	-0.136	0.072	0.067	0.021	-1.36	0.69	0.67	0.21	0.18195	0.49379	0.50525	0.83532	0.395375	0.684856	0.851161	0.946481	0.7	0.59411	0.680906	7.49	1416569_at	7.4371	7.75426	7.63608	7.52574	7.32964	7.53093	7.47722	7.51868	7.50579	7.46459	7.64538	7.50399	7.57166	7.30413	7.46914	7.28364	7.60536	7.54092	7.62454	7.62361	7.36878	7.40613	7.19919	7.41922	7.37274	7.41344	7.44672
1416570_s_at	Gfm1	-0.182	-0.191	-0.142	-0.17	-2.48	-2.48	-1.93	-2.32	0.01716	0.01722	0.06027	0.0252	0.086459	0.095182	0.383224	0.201728	5.35	0.00139	0.010152	9.38	1416570_s_at	9.48658	9.46059	9.33812	9.52998	9.54828	9.31873	9.54034	9.54704	9.52842	9.36805	9.49278	9.50361	9.33875	9.60925	9.25882	9.45158	9.39397	9.5732	9.54252	9.43258	9.64521	9.41339	9.45679	9.44748	9.18874	9.42127	9.37649
1416571_at	Traf4	0.135	-0.102	-0.281	0.024	1.43	-1.03	-2.97	0.25	0.16142	0.30903	0.00483	0.80397	0.366822	0.522295	0.11247	0.934567	3	0.02878	0.082688	4.57	1416571_at	4.37725	4.30646	4.50191	4.48004	4.27099	4.44885	4.76209	4.80635	5.00333	4.37343	4.53753	4.72323	4.7703	4.69596	4.53739	4.67668	4.95823	5.04059	4.27819	4.20896	4.90146	4.4397	4.57083	4.63867	4.49568	4.3828	4.47615
1416572_at	Mmp14	0.133	-0.222	-0.185	0.021	1.58	-2.52	-2.19	0.24	0.12102	0.01559	0.03392	0.80845	0.306015	0.089859	0.293203	0.936518	3.43	0.01621	0.05544	5.52	1416572_at	5.43544	5.1688	5.51828	5.42241	5.54626	5.35232	5.57202	5.59131	5.5786	5.80333	5.40133	5.31339	5.79521	5.455	5.76573	5.71428	5.39286	5.63404	5.56886	5.26156	5.78017	5.67653	5.73865	5.69393	5.60825	5.71876	5.43992
1416573_at	Pofut2	-0.51	-0.192	0.035	0.058	-2.65	-0.95	0.18	0.3	0.01129	0.34651	0.85741	0.76343	0.06534	0.55884	0.967639	0.918878	2.01	0.11005	0.209895	5.61	1416573_at	6.04377	5.25999	5.06101	6.26377	5.93753	6.02948	5.84522	5.79326	5.78609	5.75136	5.79993	5.43625	5.3469	5.5944	5.12778	5.59448	5.58592	5.77733	6.12312	5.89967	5.73895	5.09945	5.79641	5.78342	5.56483	4.87246	5.13271
1416574_at	Tox4	-0.084	0.069	-0.026	-0.021	-1	0.78	-0.31	-0.25	0.32378	0.43933	0.75468	0.80325	0.556669	0.640159	0.940684	0.934405	0.44	0.77759	0.8282	9.16	1416574_at	9.21366	9.1986	9.03721	9.07772	9.24748	9.21875	9.23343	9.21679	9.10103	9.18391	9.28162	9.38687	8.96536	9.21069	9.20545	9.14756	9.23022	9.21291	9.30007	9.08035	9.11718	9.1073	9.12685	8.99401	9.11322	9.0125	9.12072
1416575_at	Cdc45	0.294	-0.033	0.172	0.138	3.02	-0.32	1.77	1.42	0.00431	0.75208	0.08414	0.16394	0.033556	0.863975	0.443284	0.499536	3.58	0.01322	0.048132	5.5	1416575_at	5.45921	5.49776	5.54272	5.28924	5.62343	5.58065	5.66916	5.58388	5.32952	5.48987	5.41778	5.53982	5.36118	5.31106	5.61838	5.30272	5.35397	5.20812	5.49062	5.40589	5.42381	4.99389	5.30841	5.37497	5.64733	6.30238	5.91968
1416576_at	Socs3	0.019	0.491	0.167	0.1	0.2	4.93	1.76	1.05	0.84358	1e-05	0.08497	0.29801	0.927146	0.00171	0.445531	0.645987	7.15	0.00017	0.002374	5.68	1416576_at	5.77298	5.70454	5.78086	5.63528	5.25336	5.72186	5.70104	5.73171	5.71729	5.48388	5.62019	5.66826	5.66266	5.21955	5.51799	5.56518	5.69506	5.71001	5.27253	5.39586	5.60095	5.69563	5.70434	5.50541	5.53974	5.91373	5.68111
1416577_a_at	Rbx1	-0.008	0.142	-0.003	-0.101	-0.19	2.98	-0.07	-2.23	0.85369	0.00481	0.94403	0.03113	0.931749	0.046205	0.987694	0.224851	3.47	0.01543	0.053625	11.9	1416577_a_at	11.848	11.9163	11.8562	11.8846	11.8945	11.7855	11.8554	11.8554	11.8065	11.8378	11.8609	11.8094	11.9503	11.9339	11.9262	11.9262	11.8025	11.8462	11.9026	11.9605	11.9515	12.076	12.1025	11.9991	11.9018	11.8591	11.7778
1416578_at	Rbx1	-0.184	-0.124	-0.025	-0.05	-5.25	-3.37	-0.71	-1.43	0	0.00159	0.48448	0.16095	0.000321	0.024404	0.840697	0.495299	10.37	1e-05	0.00023	11.64	1416578_at	11.7327	11.7508	11.7117	11.6775	11.6735	11.7049	11.6933	11.6832	11.6813	11.6867	11.6583	11.7441	11.6452	11.6254	11.5801	11.7072	11.6271	11.6552	11.7582	11.713	11.6939	11.6434	11.7248	11.6344	11.5579	11.4793	11.5112
1416579_a_at	Epcam	0.156	0.014	-0.043	0.037	1.99	0.17	-0.55	0.47	0.05295	0.86226	0.58487	0.63954	0.181105	0.927657	0.88766	0.862421	1.13	0.35531	0.474253	4.93	1416579_a_at	4.99647	4.90088	5.10153	4.57384	4.90544	4.986	4.82529	4.85905	4.77387	4.97499	4.90552	4.87994	4.94547	4.74504	4.77873	4.97721	4.79803	4.82624	5.21137	5.0528	4.71636	5.11803	4.83244	5.01542	5.0567	5.27929	5.10501
1416580_a_at	Stub1	-0.146	-0.168	-0.044	-0.027	-1.65	-1.82	-0.5	-0.3	0.10546	0.07533	0.61991	0.76277	0.28105	0.226735	0.898933	0.918543	1.6	0.19178	0.308939	12.11	1416580_a_at	12.2304	12.0651	11.8904	12.1249	12.3162	12.0888	12.1751	12.1926	12.1909	12.1512	12.2423	12.1683	12.1233	12.2056	12.0183	12.243	11.9986	12.2146	12.2653	12.1778	12.3014	12.0896	12.171	12.1986	12.1589	11.6746	11.9649
1416581_at	Wdr5	-0.081	-0.136	-0.096	0.01	-1.76	-2.83	-2.08	0.23	0.08593	0.00704	0.04317	0.82021	0.247398	0.057211	0.325792	0.940847	3.88	0.00899	0.036862	8.73	1416581_at	8.79855	8.59291	8.53032	8.75178	8.6847	8.67257	8.88626	8.86428	8.88772	8.79399	8.73643	8.8271	8.79976	8.82203	8.74165	8.77592	8.82795	8.8872	8.73182	8.69309	8.76857	8.69581	8.89392	8.73149	8.66745	8.51139	8.49084
1416582_a_at	Bad	0.317	-0.05	-0.135	-0.004	6.77	-1.01	-2.87	-0.08	0	0.31876	0.00629	0.93596	1.1e-05	0.531159	0.12849	0.981544	13.77	0	2.8e-05	9.34	1416582_a_at	9.16461	9.40534	9.12877	9.23592	9.22399	9.15224	9.37151	9.35828	9.36392	9.33592	9.40682	9.27516	9.31021	9.42209	9.40641	9.31424	9.49088	9.42015	9.24812	9.25007	9.4394	9.33678	9.42738	9.23389	9.60276	9.49873	9.46508
1416583_at	Bad	-0.093	-0.174	-0.211	0.053	-0.49	-0.87	-1.12	0.28	0.625	0.38658	0.27104	0.7815	0.798542	0.595051	0.698727	0.926276	0.58	0.67712	0.748586	8.83	1416583_at	8.99639	8.37453	8.09838	9.0238	8.95142	8.99699	9.14005	9.17813	9.07168	8.8701	8.63263	8.96207	8.81513	9.15087	8.67367	9.1666	8.50339	9.10861	9.01345	8.96012	9.30129	8.1431	9.02091	9.01574	8.92684	7.94788	8.71698
1416584_at	Man2b2	-0.027	0.298	0.173	0.045	-0.37	3.86	2.35	0.62	0.71304	0.00038	0.02325	0.54165	0.853217	0.010744	0.245254	0.811355	5.23	0.00161	0.011216	6.12	1416584_at	6.38656	6.04771	6.0205	6.20821	6.29459	6.10646	5.75338	5.89839	5.75469	5.91981	6.00852	6.05596	6.07131	6.11135	6.09373	6.13516	5.72563	5.74407	6.30823	6.21673	6.17024	6.04029	6.12328	6.16784	6.29066	6.16151	6.13799
1416585_at	Ruvbl1	-0.312	0.038	-0.049	-0.207	-5.49	0.64	-0.86	-3.65	0	0.52749	0.39405	0.00072	0.000186	0.711576	0.791063	0.030128	11.14	0	0.000139	9.55	1416585_at	9.52607	9.7633	9.65613	9.61344	9.71186	9.54929	9.63688	9.67287	9.60039	9.55508	9.43132	9.53899	9.63053	9.65935	9.47875	9.54929	9.65272	9.6302	9.64129	9.55882	9.74894	9.74129	9.61871	9.62766	9.29756	9.43823	9.35132
1416586_at	Zfp239	-0.012	-0.141	0.028	-0.014	-0.2	-2.35	0.48	-0.24	0.83984	0.02368	0.63189	0.81449	0.924901	0.113777	0.902897	0.938469	1.46	0.23156	0.35199	9.86	1416586_at	9.84503	10.1043	10.0086	9.96152	9.87231	9.89467	9.87683	9.82221	9.86083	9.85029	9.86255	9.86581	9.71868	9.80473	9.73744	9.7389	9.92213	9.99318	9.94743	9.96802	9.77999	9.94486	9.69402	9.80146	9.83906	10.0836	10.04
1416587_a_at	Xrcc1	-0.06	0.115	-0.059	-0.011	-0.75	1.37	-0.73	-0.14	0.45759	0.17891	0.4702	0.89167	0.674992	0.377235	0.833002	0.967037	0.74	0.56686	0.65824	7.98	1416587_a_at	8.03734	8.09603	8.1857	7.9309	7.91511	7.84969	7.9417	7.92682	8.03392	7.86196	7.97455	7.9585	8.1027	8.04907	7.98313	8.03843	7.94025	7.93573	7.87872	8.01079	8.05842	7.90778	8.03333	7.89296	7.82162	8.16277	7.84264
1416588_at	Ptprn	0.116	-0.068	0.031	0.103	1.49	-0.84	0.41	1.33	0.14273	0.40647	0.68701	0.19012	0.339865	0.613064	0.921304	0.535121	1.22	0.31754	0.438712	10.74	1416588_at	10.8927	10.516	10.7607	10.5133	10.5063	10.4184	10.47	10.7816	10.849	10.8154	10.5515	10.7891	10.819	10.7095	10.4193	10.8653	10.8316	10.7816	10.8376	10.7667	10.8355	10.6778	10.9858	10.76	10.6502	10.6492	10.7131
1416589_at	Sparc	0.295	-0.088	-0.014	0.05	3.44	-0.98	-0.16	0.58	0.00133	0.33234	0.87319	0.56175	0.01509	0.544914	0.971687	0.8228	3.28	0.01963	0.063487	10.92	1416589_at	10.651	10.8965	10.9365	10.8306	11.0125	10.8171	11.1782	11.1091	11.2407	10.9712	10.7683	10.9673	11.1583	10.8535	10.7871	10.8626	10.9523	10.8783	10.8089	10.7475	10.8759	10.418	10.9874	10.7342	11.2126	11.1276	11.1631
1416590_a_at	Rab34	-0.001	-0.006	-0.095	-0.105	-0.01	-0.04	-0.79	-0.88	0.99379	0.96532	0.43324	0.38525	0.997107	0.982445	0.811648	0.713507	0.35	0.843	0.877996	8.64	1416590_a_at	8.70208	8.82004	9.12924	8.40018	8.53354	8.63107	8.42774	8.43404	8.29569	8.45507	8.64005	8.54339	8.98946	8.72208	8.5221	8.56229	8.67309	8.55171	8.70819	8.84508	8.86173	8.86521	8.86238	8.63549	8.4825	9.18662	8.60263
1416591_at	Rab34	0.098	0.078	-0.029	-0.07	0.97	0.74	-0.29	-0.69	0.33911	0.4658	0.77674	0.49083	0.57141	0.6624	0.946585	0.781479	0.51	0.72851	0.788844	9.01	1416591_at	9.07407	9.11688	9.31747	8.86854	8.80681	8.87999	8.63428	8.72322	8.63174	9.05218	9.07117	8.74429	9.37906	9.02331	8.69718	8.9794	9.06885	9.04299	8.9295	9.20844	9.15273	9.10906	9.24393	9.19111	8.863	9.4292	9.10206
1416592_at	Glrx	-0.226	-0.252	-0.012	-0.187	-2.01	-2.13	-0.1	-1.66	0.05116	0.0388	0.9181	0.10459	0.177302	0.152698	0.98296	0.406346	2.83	0.03599	0.096808	9.98	1416592_at	10.0749	10.3872	10.1997	10.2651	10.307	9.98152	10.2514	10.176	10.1738	10.0263	9.96109	10.1893	9.81977	10.0126	9.61937	9.78948	10.1562	10.2251	10.2778	9.83178	10.1725	10.0286	9.88184	9.79096	9.80484	10.2421	10.2139
1416593_at	Glrx	-0.202	-0.449	0.029	0.02	-1.02	-2.17	0.15	0.1	0.31183	0.03577	0.883	0.91871	0.544846	0.145725	0.974188	0.976126	1.45	0.23575	0.356398	9.32	1416593_at	9.47925	9.15401	8.7631	9.67992	9.78799	9.52089	9.73843	9.68844	9.5537	9.52404	9.64981	9.49639	9.02539	9.27451	8.90718	9.12265	9.15419	9.69522	9.81176	9.2741	9.73343	8.85942	9.19385	9.30801	9.26319	8.81386	9.43496
1416594_at	Sfrp1	0.501	-0.16	-0.093	0.147	4.06	-1.24	-0.75	1.19	0.00021	0.22358	0.45658	0.23944	0.004249	0.431675	0.824953	0.590723	5	0.00214	0.01363	5.08	1416594_at	4.93438	5.06411	4.80296	4.90834	5.28234	4.96942	4.88339	4.94634	4.9354	5.03278	5.00643	5.05043	5.06057	5.21849	5.46158	4.97558	5.02112	4.92088	4.84756	5.06219	4.8282	4.66519	5.23084	5.54905	5.77239	5.29889	5.32131
1416595_at	Mrps22	-0.345	0.012	-0.034	-0.131	-5.5	0.19	-0.54	-2.08	0	0.85372	0.59006	0.04314	0.000181	0.923057	0.889362	0.266122	8.73	3e-05	0.000739	10.09	1416595_at	10.1688	10.4856	10.2549	10.2792	10.3273	10.2267	10.1551	10.1774	10.1402	10.0977	9.88758	10.1956	10.0515	10.1304	10.0412	10.1267	10.0245	10.1445	10.2646	10.1803	10.113	10.2617	9.87202	10.0935	9.96814	10.0426	9.98785
1416596_at	Slc44a4	-0.297	0.153	0.021	-0.133	-3.03	1.49	0.21	-1.35	0.00412	0.14392	0.83202	0.18306	0.032562	0.332922	0.960314	0.526405	3.32	0.01867	0.06124	5.65	1416596_at	5.53158	6.28441	6.2561	5.83451	5.7357	5.73207	5.52609	5.59755	5.58442	5.57844	5.5545	5.96861	5.6017	5.55562	5.38236	5.53774	5.73533	5.67133	5.71627	5.63705	5.59321	5.74761	5.64817	5.41358	5.49362	5.6409	5.52195
1416597_at	Hdgfrp2	0.011	-0.368	0.125	0.424	0.06	-1.89	0.67	2.28	0.95121	0.06614	0.50488	0.02748	0.978839	0.209984	0.85111	0.210956	2.31	0.07365	0.158406	7.81	1416597_at	8.03517	7.27347	6.78882	7.71851	7.93296	7.71095	8.01648	8.07627	7.94347	8.10549	8.10718	8.01073	7.51199	7.90478	7.69761	7.99545	7.20688	8.14932	7.9419	7.74279	7.87952	7.20826	8.05511	7.83864	7.90105	6.97559	7.54875
1416598_at	Glis2	-0.011	0.085	-0.042	0.056	-0.18	1.28	-0.66	0.89	0.85905	0.20591	0.51325	0.38033	0.934631	0.410602	0.855382	0.710104	0.73	0.57938	0.668837	7.66	1416598_at	7.62292	7.75869	7.65142	7.6021	7.63817	7.61209	7.66068	7.67098	7.67898	7.64476	7.6539	7.70426	7.72499	7.56258	7.6446	7.57392	7.75791	7.81954	7.64434	7.68318	7.62963	7.6302	7.52121	7.63236	7.57269	7.79923	7.84745
1416599_at	Glis2	-0.172	0.493	-0.134	-0.284	-1.48	4.05	-1.15	-2.45	0.14587	0.00021	0.25603	0.01861	0.344526	0.007671	0.684881	0.172888	6.48	0.00036	0.004021	6.47	1416599_at	6.45778	6.73079	6.47713	6.43231	6.63551	6.73047	6.43419	6.47021	6.46077	6.53267	6.2616	6.56317	6.24022	6.40693	6.60311	6.42327	6.55288	6.46945	6.51968	6.56689	6.47378	6.28195	6.47391	6.49254	6.12389	6.30063	6.40619
1416600_a_at	Rcan1	0.147	-0.058	0.004	0.084	2.62	-0.99	0.07	1.49	0.01221	0.32724	0.94295	0.14418	0.068875	0.539793	0.987394	0.473088	2.51	0.05556	0.130254	10.51	1416600_a_at	10.4986	10.3553	10.4857	10.4099	10.4403	10.5492	10.4302	10.5891	10.6409	10.4617	10.4631	10.5473	10.4872	10.6006	10.4962	10.5531	10.4203	10.3755	10.1795	10.4176	10.4643	10.5835	10.5749	10.5649	10.5066	10.7404	10.5866
1416601_a_at	Rcan1	0.088	-0.793	-0.234	0.51	0.18	-1.57	-0.49	1.06	0.85566	0.12449	0.62942	0.2959	0.932884	0.305504	0.902152	0.644026	0.96	0.43853	0.549091	7.22	1416601_a_at	7.81332	5.15971	5.20241	7.89542	7.52208	7.5163	7.95365	8.11136	7.65671	7.36136	7.69111	7.15595	6.715	7.73552	7.28331	7.5529	6.23308	7.8816	7.08195	7.15868	7.84043	6.28888	7.56273	7.92474	7.52284	5.38868	6.56764
1416602_a_at	Rad52	0.313	0.193	0	-0.118	2.93	1.72	0	-1.1	0.00546	0.09197	0.99659	0.27557	0.039522	0.253862	0.999383	0.625431	3.19	0.02223	0.069128	6.89	1416602_a_at	6.64286	6.9612	7.23543	6.70492	6.5718	6.68466	6.73749	6.89031	6.85932	6.9703	6.7237	6.80417	7.07072	6.79697	6.65285	6.66543	7.07977	6.89046	6.93204	6.6448	6.80707	7.1901	6.92416	6.80599	6.83402	7.24382	7.0506
1416603_at	Rpl22	-0.017	0.17	0.021	-0.041	-0.25	2.44	0.32	-0.61	0.80475	0.01873	0.74937	0.54275	0.90601	0.09989	0.939392	0.812094	1.63	0.18454	0.301241	10.76	1416603_at	10.735	11.0606	10.8592	10.6929	10.768	10.6798	10.658	10.602	10.5952	10.6651	10.6881	10.6379	10.9166	10.668	10.9614	10.819	10.5083	10.6169	10.6433	10.8044	10.7921	10.7863	10.7834	10.849	10.9573	10.7614	10.6629
1416604_at	Cyc1	-0.078	-0.115	0.027	0.005	-1.49	-2.08	0.51	0.1	0.14371	0.0437	0.61151	0.9209	0.341284	0.163478	0.89562	0.977038	1.7	0.16708	0.281104	12.63	1416604_at	12.719	12.6682	12.5868	12.5904	12.6913	12.5223	12.7081	12.7054	12.6761	12.5676	12.5917	12.7889	12.5658	12.6425	12.5376	12.6335	12.7486	12.7909	12.7254	12.5859	12.7774	12.6325	12.6379	12.5806	12.5267	12.6243	12.6379
1416605_at	Nhp2	-0.133	-0.206	0.027	0.115	-1.34	-1.98	0.27	1.16	0.18824	0.0545	0.78777	0.25353	0.403127	0.186809	0.948727	0.603094	1.78	0.15104	0.262046	9.97	1416605_at	10.1297	10.2029	9.99731	9.8389	9.84138	10.0195	9.94645	10.0712	9.76384	9.94517	9.8737	10.1189	9.97063	10.0338	9.81805	10.1303	9.83741	10.1306	10.1656	10.1511	10.0552	9.79542	9.87493	10.1101	9.90365	9.75676	9.89236
1416606_s_at	Nhp2	-0.075	-0.146	0.007	0.02	-1.12	-2.08	0.11	0.3	0.26728	0.04367	0.91267	0.76298	0.497721	0.16345	0.981189	0.918633	1.42	0.24294	0.363831	11.29	1416606_s_at	11.3135	11.6694	11.264	11.1893	11.121	11.2799	11.1627	11.2835	11.1675	11.3768	11.2975	11.272	11.3243	11.3441	11.2442	11.3965	11.2645	11.3162	11.2428	11.3943	11.3965	11.396	11.3866	11.3617	11.2868	11.3773	11.2141
1416607_at	4931406C07Rik	0.101	-0.095	0.044	-0.025	1.57	-1.4	0.68	-0.38	0.12382	0.16919	0.5016	0.70587	0.310373	0.365358	0.849328	0.893954	1.26	0.3021	0.423309	9.81	1416607_at	9.54573	10.1337	9.88132	9.80456	9.86621	9.76525	9.79694	9.76077	9.82498	9.88254	9.91184	9.87353	9.79357	9.79549	9.73452	9.74709	9.69227	9.8173	9.63546	9.6982	9.78926	9.81678	9.91525	9.79992	9.97089	10.0349	9.90138
1416608_a_at	BC004004	-0.006	0.114	0.025	-0.053	-0.09	1.62	0.37	-0.79	0.926	0.11322	0.71047	0.4341	0.967049	0.288124	0.92855	0.746234	0.85	0.50351	0.605268	10.77	1416608_a_at	10.6475	11.2192	10.782	10.7467	10.7626	10.8026	10.7256	10.705	10.5618	10.61	10.8263	10.8492	10.7046	10.723	10.9445	10.7181	10.7757	10.8319	10.6996	10.7058	10.5883	10.8639	10.7711	10.733	10.82	10.8989	10.8631
1416609_at	BC004004	0.021	-0.092	0.02	0.017	0.35	-1.44	0.32	0.27	0.72755	0.15742	0.74717	0.78633	0.862027	0.350318	0.939069	0.927994	0.59	0.66927	0.742058	10.64	1416609_at	10.6381	10.7875	10.5706	10.6896	10.7446	10.6638	10.6407	10.6331	10.6467	10.6384	10.6818	10.5484	10.6516	10.5752	10.55	10.5934	10.5595	10.6875	10.6399	10.6669	10.7342	10.5144	10.6985	10.7041	10.8676	10.5358	10.7073
1416610_a_at	Clcn3	-0.184	-0.174	0.006	-0.121	-2.79	-2.51	0.08	-1.83	0.00786	0.016	0.93365	0.0739	0.050784	0.091271	0.985411	0.343593	4.36	0.00481	0.023759	10.96	1416610_a_at	11.0442	11.1064	11.0606	11.1438	11.1851	11.1297	10.9515	10.9877	10.9414	10.9798	11.1456	10.9706	10.8494	10.978	10.8305	10.9777	10.9082	10.9569	11.2074	11.1405	11.0948	10.9583	10.966	10.9192	10.9476	10.7228	11.0576
1416611_at	Scamp2	0.012	0.004	0.007	-0.08	0.13	0.04	0.08	-0.86	0.89907	0.96716	0.93844	0.39509	0.954626	0.983342	0.986827	0.721625	0.19	0.94205	0.955462	8.37	1416611_at	8.25693	8.52087	8.72171	8.12181	8.42002	8.17387	8.24093	8.22501	8.2747	8.36781	8.27232	8.37581	8.67705	8.37404	8.59064	8.27514	8.45205	8.18253	8.26155	8.56192	8.26667	8.59566	8.38877	8.50171	8.47418	8.43122	8.3184
1416612_at	Cyp1b1	0.097	0.006	-0.344	0.351	0.37	0.02	-1.31	1.33	0.71496	0.98171	0.19867	0.18995	0.854308	0.99075	0.624044	0.534818	0.9	0.47041	0.57702	5.63	1416612_at	5.4231	5.45271	5.55733	5.14973	6.95017	5.11316	5.90835	5.6279	5.84514	5.71068	5.26854	5.76955	6.60761	5.23386	5.79146	5.33639	5.78554	5.71287	5.29629	4.95398	5.7087	5.70849	5.53812	5.36711	5.72502	5.92861	5.607
1416613_at	Cyp1b1	-0.062	-0.01	-0.051	0.09	-0.95	-0.14	-0.77	1.37	0.34841	0.89057	0.44433	0.17852	0.580576	0.94369	0.818056	0.520163	0.85	0.50379	0.605415	3.87	1416613_at	3.86244	4.09977	3.82861	3.95799	4.12762	3.71718	3.96346	3.96057	3.95762	3.86993	3.7702	3.85544	4.07436	3.82634	3.67865	3.83988	3.90214	3.94119	3.83314	3.85446	3.69858	3.75206	3.83534	3.84406	3.90313	4.02608	3.87663
1416614_at	Eid1	-0.034	0.297	0.149	0.131	-0.39	3.31	1.74	1.53	0.6961	0.00192	0.08932	0.13338	0.843885	0.027441	0.45439	0.455091	4.12	0.00659	0.029521	11.08	1416614_at	10.9801	11.2081	11.0832	11.0695	11.0074	11.1194	10.9663	11.0225	10.9092	10.9525	10.9753	11.1793	10.8973	10.9927	11.3026	11.0234	10.9842	10.9466	11.0686	11.0707	10.9081	10.965	10.7992	10.8822	10.9641	10.926	11.035
1416615_at	Clpp	-0.047	0.038	0.033	0.015	-0.67	0.52	0.46	0.21	0.5042	0.60704	0.64548	0.83234	0.712324	0.770556	0.908438	0.945356	0.25	0.91077	0.931198	10.52	1416615_at	10.5603	10.7559	10.4875	10.4681	10.6258	10.4463	10.5069	10.5116	10.4577	10.36	10.461	10.3824	10.4888	10.4967	10.3312	10.4017	10.4414	10.5535	10.7217	10.6261	10.648	10.5382	10.5243	10.5606	10.6535	10.4513	10.497
1416616_s_at	Clpp	-0.105	0.071	-0.107	-0.095	-1.81	1.17	-1.85	-1.64	0.07755	0.24987	0.07135	0.10843	0.231914	0.460776	0.414606	0.413639	2.69	0.04398	0.111054	10.35	1416616_s_at	10.3895	10.639	10.4269	10.2775	10.3366	10.2766	10.4265	10.3456	10.3521	10.2372	10.2476	10.3103	10.4613	10.3865	10.4353	10.4318	10.3801	10.3623	10.3647	10.303	10.407	10.4878	10.4955	10.4452	10.3118	10.4901	10.3346
1416617_at	Acss1	0.27	-0.315	-0.215	-0.141	3.46	-3.86	-2.76	-1.81	0.00123	0.00038	0.00844	0.07672	0.01432	0.010744	0.146534	0.349247	9.44	1e-05	0.000435	8.11	1416617_at	8.00073	7.91105	8.10483	8.01185	8.15307	8.14547	8.19372	8.04491	8.12611	8.091	8.04248	8.42557	8.46748	8.23781	8.42162	8.22857	8.16155	8.14693	7.98426	7.9364	8.07123	8.15522	8.20654	8.33717	8.20131	8.50102	8.3014
1416618_at	Ppox	0.187	0.08	-0.01	0.011	3.38	1.37	-0.19	0.19	0.00158	0.17748	0.85292	0.84636	0.017003	0.375559	0.966327	0.949972	3.34	0.0183	0.06037	8.01	1416618_at	7.87415	7.80991	7.91111	7.91524	7.90663	7.77085	7.95808	7.97559	7.96806	7.98306	7.98585	7.9095	8.28168	8.07522	7.79521	8.06716	7.89768	7.97501	8.05546	7.90276	8.15249	8.09228	8.09501	8.0158	8.07134	7.94765	8.12212
1416619_at	4632428N05Rik	0.367	-0.034	0.014	0.068	4.71	-0.41	0.18	0.87	3e-05	0.68228	0.85488	0.38784	0.001067	0.820435	0.966933	0.715215	5.79	0.00081	0.007005	8.4	1416619_at	8.21031	8.46804	8.43595	8.06384	8.23046	8.11901	8.41678	8.46572	8.46368	8.15833	8.39518	8.47763	8.55325	8.35162	8.22008	8.03457	8.57052	8.48345	8.28896	8.27762	8.19405	8.41269	8.47651	8.48599	8.4984	8.60641	8.74088
1416620_at	Smarcal1	0.028	-0.176	0.018	-0.004	0.53	-3.23	0.35	-0.09	0.59967	0.00241	0.72673	0.93252	0.781436	0.031489	0.93291	0.980661	2.7	0.04288	0.109063	9.12	1416620_at	9.05869	9.3193	9.10919	9.17812	9.20926	9.11142	9.0713	9.14203	9.15648	9.14024	9.18592	9.1262	9.16509	9.05387	8.98471	9.03959	9.19024	9.12619	9.1356	9.19159	9.10192	9.21049	9.11013	9.07903	9.1269	9.25474	9.22062
1416621_at	Llgl1	0.012	-0.149	-0.137	-0.111	0.14	-1.72	-1.67	-1.35	0.88926	0.09231	0.10214	0.18537	0.949807	0.25439	0.480104	0.528998	1.9	0.12851	0.234012	9.96	1416621_at	9.9466	9.95894	10.0841	9.86594	9.84176	9.96895	9.89148	9.86997	9.87679	9.93829	9.95059	10.1078	10.3292	10.1138	10.184	10.051	9.90596	9.88869	9.76185	10.1389	9.94141	10.0239	10.1466	10.2555	10.02	10.0264	9.94646
1416622_at	Wbscr16	0.017	-0.189	-0.117	0.156	0.19	-2.04	-1.33	1.77	0.85131	0.04764	0.19151	0.08402	0.930705	0.172478	0.616205	0.366438	2.27	0.0772	0.163546	7.13	1416622_at	7.23925	7.03799	6.66093	6.92396	7.01415	7.16685	7.14199	7.23358	7.21532	7.26437	7.27547	7.14444	7.00818	7.19207	7.25561	7.24834	7.29388	7.40862	7.10123	7.10955	7.18584	6.85835	7.25059	7.19093	7.09535	6.76771	7.12486
1416623_at	Thbs3	0.733	0.03	-0.061	0.322	5.51	0.22	-0.46	2.42	0	0.82977	0.64962	0.01988	0.000175	0.908794	0.909727	0.177987	9.12	2e-05	0.000545	6.94	1416623_at	6.89137	6.03693	6.68554	6.6872	6.94875	6.87054	6.86971	6.74745	7.05894	6.55856	6.96109	7.02974	6.93818	6.88807	6.97969	6.96118	6.81538	6.8497	6.65973	6.85386	6.78045	6.45972	7.03532	6.98554	7.41494	7.332	7.44436
1416624_a_at	NA	0.042	-0.025	-0.002	0.032	1.14	-0.65	-0.05	0.88	0.25949	0.51804	0.96119	0.38234	0.488518	0.704384	0.991737	0.711617	0.63	0.64508	0.722594	14.35	1416624_a_at	14.3695	14.4297	14.3855	14.2678	14.2482	14.2678	14.3462	14.3224	14.3659	14.3066	14.3457	14.4298	14.3855	14.3224	14.3659	14.3659	14.3224	14.3462	14.3462	14.2482	14.3462	14.4118	14.3855	14.3025	14.3462	14.4297	14.3659
1416625_at	Serping1	-0.043	0.393	-0.547	0.175	-0.08	0.72	-1.05	0.33	0.93436	0.4772	0.30069	0.73932	0.971226	0.671848	0.724016	0.908061	0.43	0.78418	0.833084	5.82	1416625_at	5.3486	5.55999	7.1757	5.84211	8.786	5.65587	6.27525	5.45706	5.44985	5.03105	5.3651	5.43896	8.05805	5.64364	5.75312	5.14261	5.46874	5.29892	5.3364	5.55455	5.86669	5.67009	5.31207	5.24284	7.45007	6.18369	5.20602
1416626_at	Pla2g1b	-0.05	0.145	0.109	0.056	-0.74	2.05	1.62	0.84	0.46382	0.04619	0.11346	0.40713	0.679991	0.169451	0.501563	0.728971	2.02	0.10889	0.208329	4.58	1416626_at	4.65176	4.65263	4.72158	4.54053	4.64265	4.74283	4.46867	4.49919	4.49427	4.49459	4.84147	4.49665	4.37564	4.39041	4.42745	4.42566	4.44963	4.46928	4.63483	4.7049	4.57161	4.40802	4.52919	4.448	4.6289	4.70663	4.64083
1416627_at	Spint1	0.31	0.497	0.187	-0.545	1.56	2.38	0.94	-2.74	0.1269	0.02189	0.35156	0.00899	0.315698	0.109011	0.76154	0.118742	4.12	0.00657	0.029488	6.2	1416627_at	5.64427	6.57511	6.84608	5.85338	6.00391	5.98693	6.10385	5.76592	5.90031	5.90084	6.01254	6.07194	6.33657	5.97258	6.50593	6.35675	5.94446	5.89846	5.99773	6.56878	6.0131	6.38437	6.28133	6.53841	7.2775	6.72206	5.70593
1416628_at	Tmem223	0.123	0.11	-0.007	0.041	2.28	1.93	-0.12	0.75	0.02781	0.05968	0.90181	0.4545	0.119684	0.197261	0.978591	0.759831	2.38	0.06668	0.147902	10.45	1416628_at	10.3442	10.4797	10.4776	10.3824	10.4274	10.3344	10.518	10.5082	10.3215	10.4381	10.286	10.424	10.6078	10.3732	10.2933	10.4035	10.4704	10.6193	10.532	10.3601	10.3199	10.3491	10.4367	10.4217	10.5878	10.6071	10.5388
1416629_at	Slc1a5	0.097	-0.038	-0.129	-0.066	0.66	-0.25	-0.88	-0.45	0.51077	0.80323	0.38133	0.65547	0.717763	0.8933	0.782124	0.870369	0.37	0.82743	0.86582	5.72	1416629_at	5.68495	5.17983	6.00861	5.25912	6.04383	5.59324	5.71838	5.76316	5.75728	5.65185	5.75284	5.52454	6.16883	5.8818	5.55629	5.49356	5.782	5.85494	5.62774	5.5998	5.88339	5.92258	5.97138	5.95497	5.80904	6.02404	5.5952
1416630_at	Id3	-0.489	0.147	-0.254	0.194	-2.58	0.74	-1.34	1.03	0.01328	0.46334	0.18664	0.30949	0.072656	0.660522	0.609776	0.65649	2.52	0.05498	0.129422	8.72	1416630_at	9.27688	8.22729	8.4192	8.27764	9.3036	8.48861	8.75536	8.34889	8.67078	8.66013	8.74218	8.46808	9.57318	8.704	9.36331	8.74797	8.56038	8.45185	8.48941	9.18618	8.72311	8.92371	8.86681	9.33606	8.61436	8.16374	7.79614
1416631_at	Ap4b1	0.315	0.078	-0.028	-0.04	3.43	0.81	-0.3	-0.43	0.00136	0.42117	0.76326	0.66582	0.015333	0.625791	0.943207	0.87557	3.17	0.02276	0.070263	8.4	1416631_at	8.23555	8.66777	8.55226	8.17894	8.13694	8.25004	8.26728	8.29837	8.24827	8.24655	8.42878	8.40347	8.45905	8.37272	8.50436	8.34438	8.43896	8.42534	8.29564	8.36212	8.39109	8.67609	8.19696	8.21821	8.48602	8.83616	8.69858
1416632_at	Me1	0.024	0.094	-0.082	-0.065	0.33	1.23	-1.12	-0.89	0.74661	0.22581	0.26825	0.37986	0.873861	0.434386	0.695449	0.709824	0.92	0.46373	0.571474	10.39	1416632_at	10.1926	10.6564	10.5805	10.5953	10.4257	10.4927	10.2366	10.5164	10.4382	10.458	10.4645	10.4148	10.3978	10.3368	10.4415	10.3875	10.3421	10.2066	10.2015	10.3211	10.2846	10.4886	10.4268	10.3176	10.4729	10.5563	10.5401
1416633_a_at	Fam96a	0.19	0.538	0.163	0.085	1.31	3.54	1.12	0.59	0.19661	0.00098	0.26748	0.55939	0.41355	0.018654	0.694872	0.8214	3.96	0.00801	0.033925	9.41	1416633_a_at	9.25726	9.45457	9.46699	9.13069	9.13017	9.28266	9.23996	9.28146	9.25709	9.10976	9.37876	9.57648	9.26489	9.22742	9.72073	9.18261	9.62001	9.27941	9.23463	9.19472	9.14204	9.48272	8.94902	9.16327	9.32355	9.6153	9.51891
1416634_at	Fam96a	0.045	-0.198	-0.034	-0.027	0.88	-3.67	-0.66	-0.53	0.38278	0.00066	0.51479	0.59665	0.612102	0.014824	0.856433	0.841293	3.75	0.01065	0.041414	9.84	1416634_at	9.89884	9.89162	9.68931	9.67987	9.82078	9.94743	9.92549	9.92412	9.914	9.83193	9.82212	9.98222	9.8868	9.81787	9.99696	9.84193	9.87626	9.95124	9.75116	9.88829	9.87513	9.86536	9.78618	9.8968	9.94097	9.75091	9.90834
1416635_at	Smpdl3a	-0.157	-0.023	-0.034	-0.093	-2.4	-0.34	-0.52	-1.42	0.02064	0.73502	0.6073	0.16221	0.097841	0.853502	0.894655	0.496962	2.05	0.1049	0.202958	10.07	1416635_at	10.0448	10.3955	10.2768	10.0129	10.1002	9.93438	10.1208	10.0484	9.9483	9.97755	10.121	10.0772	10.2828	10.0736	10.1556	9.9734	10.1552	10.1193	10.1088	10.118	10.1591	10.2072	10.1489	10.0741	9.97695	10.2032	9.90786
1416636_at	Rheb	-0.033	0.258	0.104	0.11	-0.68	5.06	2.15	2.27	0.50319	1e-05	0.03737	0.02852	0.711567	0.00137	0.305971	0.21514	8.94	2e-05	0.000629	12.72	1416636_at	12.7202	12.7777	12.6624	12.6304	12.6196	12.7312	12.6196	12.657	12.5881	12.6248	12.7403	12.7715	12.6581	12.6721	12.761	12.7005	12.6414	12.5513	12.6866	12.6489	12.7105	12.6699	12.5658	12.6352	12.6243	12.6467	12.6511
1416637_at	Slc4a2	0.311	-0.07	-0.045	0.23	3.25	-0.7	-0.47	2.4	0.00228	0.48725	0.64349	0.02064	0.021849	0.679564	0.907832	0.181537	4.26	0.00549	0.025996	7.71	1416637_at	7.72009	7.74357	7.91272	7.7679	7.71297	7.5787	7.54807	7.60402	7.65502	7.70071	7.44427	7.72289	7.96281	7.60711	7.61371	7.45006	7.89431	7.76224	7.56626	7.52018	7.55184	7.51028	7.46992	7.63653	7.86725	8.21128	8.13577
1416638_at	Sall2	0.083	0.111	0.11	-0.098	0.86	1.1	1.15	-1.03	0.39294	0.27662	0.25735	0.30961	0.621011	0.489084	0.686346	0.656649	1.08	0.37664	0.493785	8.75	1416638_at	8.76822	9.12806	8.82737	8.52473	8.72803	8.59222	8.46357	8.56825	8.72962	8.91863	8.44427	8.87995	8.75546	8.73976	8.64467	8.68991	8.89177	8.55847	9.06225	8.75271	8.84493	8.74113	8.60591	8.46962	8.72244	8.79596	9.16923
1416639_at	Slc2a5	-0.03	0.069	0.031	-0.022	-0.27	0.58	0.27	-0.2	0.78916	0.56211	0.78592	0.84509	0.897407	0.737838	0.948443	0.949513	0.13	0.9699	0.976774	6.2	1416639_at	6.28663	6.63923	6.27589	5.80294	6.22288	6.11145	6.25006	6.1788	6.23239	6.2144	6.19568	6.28	6.0363	6.10153	6.13593	6.1847	6.23842	6.27764	6.33354	5.98865	6.28866	6.15518	6.16703	6.13186	6.00099	6.14462	6.22157
1416640_at	Kcne1l	-0.348	0.021	-0.252	-0.271	-2.21	0.12	-1.6	-1.72	0.03279	0.90189	0.1176	0.09301	0.132705	0.950005	0.509359	0.384578	2.6	0.04959	0.12043	4.76	1416640_at	4.70923	4.81907	4.76487	4.95395	4.77059	4.52251	4.65781	4.60183	4.66745	4.69759	4.98304	4.77064	5.47611	4.7089	5.2532	5.09399	4.939	4.658	4.63051	5.05819	5.01782	5.01945	4.99133	5.11925	4.12253	4.64649	4.44196
1416641_at	Lig1	-0.066	-0.24	-0.059	0.118	-0.84	-2.93	-0.75	1.51	0.40365	0.00548	0.45514	0.13825	0.630527	0.049614	0.824105	0.463111	3.03	0.02757	0.080272	8.29	1416641_at	8.39788	8.55708	8.35954	8.21502	8.10401	8.31521	8.26728	8.27388	8.3218	8.30994	8.31197	8.40056	8.47405	8.40982	8.37006	8.32727	8.19967	8.29798	8.036	8.50631	8.21765	8.14642	8.39408	8.31174	8.09404	8.27707	8.20194
1416642_a_at	Tpt1	0.059	0.016	0.067	0.056	1.95	0.52	2.23	1.86	0.05801	0.60471	0.03092	0.0699	0.191957	0.768837	0.280555	0.333603	3.13	0.02425	0.073314	14.03	1416642_a_at	13.9642	13.9356	13.9821	13.9558	13.996	13.9252	14.0414	14.0063	14.0018	14.0456	14.0182	14.0831	14.0414	13.9658	14.0119	13.9558	14.0119	14.0353	13.9558	14.0018	14.0063	14.0414	14.0119	14.0244	14.0414	14.0296	14.0296
1416643_at	Tpt1	0.263	0.16	0.003	-0.134	3.47	2.01	0.03	-1.77	0.0012	0.05093	0.97379	0.08441	0.014067	0.179586	0.995056	0.367352	4.8	0.00275	0.016199	3.91	1416643_at	3.62281	3.70182	3.82072	3.66374	3.81392	3.80154	3.70384	3.72031	3.71646	3.94055	3.93078	3.92716	4.12965	4.1113	3.9767	3.94423	3.8763	3.76085	3.83726	3.73581	3.99478	4.34293	4.13336	3.91184	3.9755	4.07974	4.03391
1416644_a_at	Sema3b	-0.179	-0.123	-0.243	-0.182	-1.88	-1.23	-2.55	-1.91	0.06696	0.22477	0.01451	0.06243	0.211156	0.433151	0.194308	0.317838	3.8	0.0099	0.039435	5.21	1416644_a_at	5.20589	5.19752	5.38421	5.08434	5.57373	5.3329	5.43666	5.36723	5.35227	5.12157	5.22461	5.3053	5.33165	5.23104	5.27878	5.27283	5.24235	5.33583	5.2487	5.2849	5.47986	5.34161	5.12761	5.36739	5.14685	5.04261	4.9284
1416645_a_at	Afp	0.014	0.295	-0.041	-0.14	0.16	3.18	-0.46	-1.59	0.87271	0.00274	0.64751	0.12002	0.94166	0.03366	0.909173	0.434033	3.22	0.02146	0.067496	3.83	1416645_a_at	3.70538	3.90683	4.0276	3.8671	3.59047	3.66777	3.69797	3.73865	3.74966	3.79871	3.71083	3.73066	3.92663	3.91411	3.66356	3.85469	3.86699	3.73604	3.66749	4.43791	3.78618	3.85073	4.05704	3.75997	3.85152	3.83055	3.73532
1416646_at	Afp	-0.514	0.27	0.06	-0.39	-5.55	2.78	0.65	-4.22	0	0.00797	0.52066	0.00013	0.00016	0.06143	0.858378	0.011726	14.19	0	2.2e-05	4.44	1416646_at	4.82764	4.75724	4.88568	4.8526	4.71056	4.76191	4.28461	4.28322	4.30833	4.50851	4.28495	4.42588	4.51681	4.25401	4.28557	4.29253	4.26381	4.27091	4.95797	4.79953	4.61495	4.51805	4.30804	4.36703	4.34298	4.4595	4.1563
1416647_at	Bckdha	0.082	-0.08	-0.009	0.129	0.74	-0.69	-0.08	1.17	0.46109	0.49102	0.93698	0.24735	0.677923	0.682632	0.986109	0.598018	0.6	0.66154	0.735634	8.57	1416647_at	8.65167	8.6153	8.00627	8.6275	8.73443	8.53665	8.66864	8.53305	8.45228	8.54914	8.72183	8.74632	8.59798	8.62178	8.48552	8.65822	8.21333	8.62869	8.66326	8.54899	8.67787	8.05177	8.63333	8.68216	8.84679	8.17481	8.62116
1416648_at	Dync1h1	0.074	-0.13	-0.063	0.059	1.24	-2.09	-1.07	0.99	0.22168	0.04308	0.2924	0.32691	0.444102	0.162398	0.718268	0.67091	2	0.11151	0.211846	12.76	1416648_at	12.9203	12.5789	12.781	12.7263	12.7387	12.6895	12.7463	12.7632	12.8979	12.8596	12.7623	12.8169	12.8406	12.8461	12.5147	12.8502	12.8222	12.8105	12.7556	12.7364	12.8897	12.4965	12.8845	12.6727	12.7142	12.7657	12.8461
1416649_at	Ambp	0.111	-0.121	-0.162	-0.109	1.49	-1.55	-2.17	-1.46	0.14437	0.12929	0.03589	0.15282	0.342337	0.31236	0.300079	0.485373	2.85	0.03498	0.094887	4.12	1416649_at	3.9806	3.85001	4.09312	3.88021	4.18983	3.96761	4.48506	4.13507	4.13515	4.07344	4.16394	4.20385	4.39453	4.14593	4.28942	4.27928	4.09212	4.07379	4.16103	4.08107	4.19955	4.27152	4.46406	4.12737	4.06887	3.90285	4.10739
1416650_at	Rfpl4	-0.252	0.08	-0.054	-0.185	-4.15	1.25	-0.89	-3.05	0.00015	0.21868	0.37943	0.00392	0.003505	0.42625	0.780727	0.075557	7.23	0.00016	0.002243	3.78	1416650_at	3.94076	4.08293	4.09029	4.02969	3.94305	4.02419	3.66883	3.65585	3.53106	3.61442	3.87115	3.69256	3.91836	3.80886	3.86685	3.76372	3.72646	3.63917	3.78877	3.9796	3.75186	3.91234	3.87154	3.71267	3.70438	3.96884	3.80706
1416651_at	Znhit2	0.005	-0.005	0.003	-0.04	0.07	-0.08	0.05	-0.63	0.94352	0.93807	0.95893	0.53345	0.975609	0.968852	0.99132	0.806228	0.1	0.98119	0.985276	9.82	1416651_at	9.84026	10.1094	9.9257	9.81752	9.82288	9.77562	9.68835	9.74223	9.72253	9.71938	9.8494	9.83108	9.8351	9.79619	9.49822	9.76893	9.90218	9.881	9.99458	9.83067	9.90218	9.84869	9.93936	9.81069	9.85519	10.0035	9.94776
1416652_at	Aspn	-0.201	-0.442	-0.155	0.042	-1.94	-4.08	-1.5	0.41	0.05851	0.0002	0.14205	0.68668	0.193066	0.007363	0.548385	0.884811	5.7	0.00091	0.007581	4.31	1416652_at	4.32259	4.6171	4.54823	4.22467	4.74768	4.82356	4.61291	4.61994	4.76749	4.2118	4.46059	4.38626	4.48354	4.12311	4.25467	4.19677	4.34714	4.20899	4.26333	4.33725	4.22276	4.27439	4.17945	4.30721	4.41788	4.40549	4.39047
1416653_at	Stxbp3a	0.272	0.091	-0.098	-0.125	1.98	0.63	-0.71	-0.9	0.05473	0.53368	0.48095	0.37129	0.184898	0.716586	0.8389	0.704355	1.4	0.24882	0.369656	9.49	1416653_at	9.44673	9.47254	9.39547	9.38812	9.17084	9.62976	9.44226	9.27998	9.21749	9.24402	9.52589	9.48762	9.80385	9.56352	9.98799	9.50755	9.32951	9.31387	9.06321	9.55053	9.28139	9.45703	9.7183	9.93157	9.66745	9.75198	9.57392
1416654_at	Slc31a2	0.321	-0.15	-0.149	0.029	3.12	-1.39	-1.45	0.29	0.00323	0.17061	0.15441	0.77659	0.027671	0.366906	0.568066	0.924393	3.47	0.01539	0.053506	8.14	1416654_at	8.15957	8.26393	8.30418	8.24048	8.24496	8.35572	7.80867	7.93736	7.94959	8.23814	8.1346	8.26816	8.31921	8.25845	8.14654	8.1571	7.90178	7.9536	7.9402	8.06144	8.19771	7.98574	8.10952	8.17609	8.63373	8.74123	8.43294
1416655_at	C1galt1c1	-0.162	-0.064	-0.023	-0.124	-3.04	-1.14	-0.42	-2.33	0.00401	0.25891	0.67411	0.02434	0.031993	0.471238	0.917501	0.198082	4.05	0.00718	0.031457	10.56	1416655_at	10.5679	10.8755	10.6741	10.6259	10.6129	10.6302	10.7858	10.7759	10.7734	10.454	10.6894	10.5886	10.6372	10.5459	10.5644	10.5285	10.6154	10.5534	10.5056	10.5255	10.5473	10.6214	10.4628	10.5288	10.4875	10.6492	10.5321
1416656_at	Clic1	-0.028	0.064	-0.097	0.26	-0.21	0.45	-0.72	1.94	0.83744	0.65158	0.47259	0.05937	0.923936	0.800161	0.834484	0.31043	1.13	0.35438	0.47341	7.64	1416656_at	7.59612	7.50766	7.82457	7.47724	7.8253	7.525	7.81521	7.57584	7.5628	7.21307	7.6131	7.82489	8.00891	7.65886	7.993	7.68534	7.31365	7.56096	6.99283	7.5533	7.36165	7.67768	7.80428	7.7279	7.6642	7.46463	7.39762
1416657_at	Akt1	0.122	0.038	0.049	0.066	1.95	0.58	0.79	1.06	0.05783	0.56491	0.43542	0.29628	0.191598	0.74	0.812733	0.644451	1.47	0.2285	0.348694	9.73	1416657_at	9.69723	9.7601	9.77274	9.55404	9.66897	9.54332	9.55656	9.71168	9.80591	9.59482	9.60648	9.59238	9.86375	9.667	9.58006	9.69362	9.95188	9.73522	9.82198	9.6715	9.77486	9.77486	9.72806	9.65722	9.73739	9.70743	9.84504
1416658_at	Frzb	-0.169	-0.271	0.094	-0.416	-0.8	-1.23	0.45	-1.98	0.42648	0.22552	0.65628	0.05423	0.649917	0.434083	0.912074	0.296232	1.57	0.19991	0.317843	8.52	1416658_at	8.36842	8.87783	8.76651	8.94746	9.13274	8.3388	8.33407	8.79835	8.42749	8.37774	8.73297	9.00845	8.07265	8.57273	7.78841	8.03751	8.69594	8.6129	8.91675	8.23145	8.82505	9.37462	8.92607	8.61248	7.83199	8.80899	9.01372
1416659_at	Eif3a	-0.07	0.253	-0.085	-0.149	-1.01	3.48	-1.22	-2.15	0.31903	0.00118	0.23027	0.03754	0.552035	0.020601	0.65895	0.24689	4.8	0.00276	0.01624	10.51	1416659_at	10.4486	10.5437	10.7123	10.6241	10.4889	10.4897	10.3065	10.2007	10.2539	10.4873	10.421	10.4639	10.7108	10.6501	10.7071	10.6342	10.4429	10.2547	10.458	10.5323	10.533	10.6925	10.6158	10.6814	10.4046	10.5801	10.4593
1416660_at	Eif3a	-0.142	-0.741	-0.137	0.099	-0.54	-2.71	-0.52	0.38	0.58892	0.00969	0.60293	0.7056	0.773882	0.068649	0.893331	0.893804	2.01	0.10978	0.209589	9.16	1416660_at	9.39529	8.42384	8.4233	9.61323	9.5794	9.3565	9.54289	9.38186	9.20082	9.4608	9.59975	9.36395	9.08289	9.31758	9.13069	9.36319	8.96095	9.46034	9.39276	9.32765	9.44322	8.69811	9.4266	9.52435	9.251	8.36333	8.94395
1416661_at	Eif3a	-0.329	-0.98	-0.163	-0.081	-0.94	-2.67	-0.47	-0.23	0.35217	0.0106	0.64317	0.81682	0.58377	0.072259	0.907832	0.939362	2.08	0.10076	0.197053	8.57	1416661_at	8.77591	8.32682	8.21826	9.19862	9.06118	9.00633	8.82041	8.807	8.56476	8.93503	9.23874	8.10443	8.29301	8.74831	8.92129	8.87021	8.46636	8.8619	9.00594	8.96745	8.80224	8.2637	8.89141	8.87236	8.88121	7.45586	8.42083
1416662_at	Sardh	0.22	-0.037	0.488	0.481	1.74	-0.28	3.87	3.82	0.0885	0.77911	0.00036	0.00043	0.251905	0.879812	0.028002	0.022988	8.17	6e-05	0.001124	6.02	1416662_at	5.7768	5.90325	5.71839	6.24071	6.06868	5.67781	6.03622	6.10365	6.02381	6.11122	6.25731	6.14681	5.60018	5.70279	5.62942	5.69623	5.65373	6.02775	5.82773	5.78973	6.00666	5.536	5.7064	5.73452	6.38823	6.25936	6.05992
1416663_at	Ndufa9	-0.018	-0.118	0.066	0.049	-0.37	-2.28	1.34	0.99	0.7096	0.02785	0.18816	0.32973	0.851225	0.125243	0.611115	0.673253	2.02	0.10848	0.2079	12.22	1416663_at	12.2811	12.4486	12.1354	12.1762	12.2395	12.1517	12.2411	12.2372	12.238	12.2955	12.2662	12.3172	12.1497	12.1874	12.1257	12.1507	12.1718	12.3479	12.3033	12.2168	12.2965	12.1703	12.077	12.1326	12.2453	12.2514	12.3235
1416664_at	Cdc20	-0.067	-0.294	-0.186	-0.128	-0.82	-3.41	-2.27	-1.56	0.4179	0.00141	0.02862	0.12727	0.642884	0.022738	0.270178	0.445696	4.97	0.00222	0.013989	5.23	1416664_at	5.3009	5.44741	5.16021	5.20499	5.35812	5.22215	5.59848	5.29526	5.41458	5.06522	5.24463	5.23538	5.41426	5.19218	5.16445	5.31616	5.34908	5.45668	5.46152	5.36581	5.20626	5.1556	5.24407	5.45068	5.32009	5.0346	5.08058
1416665_at	Coq7	-0.364	-0.306	0.001	-0.106	-5.22	-4.19	0.02	-1.52	1e-05	0.00014	0.98297	0.13659	0.000344	0.006189	0.996582	0.460754	11.77	0	9.2e-05	10.54	1416665_at	10.6764	10.9184	10.6993	10.6234	10.7024	10.5937	10.6273	10.6492	10.6215	10.5386	10.5868	10.7351	10.4906	10.5071	10.4622	10.6212	10.5591	10.6506	10.829	10.5973	10.6732	10.6304	10.5641	10.5579	10.396	10.4023	10.4036
1416666_at	Serpine2	0.106	-0.248	0.022	-0.065	1.54	-3.44	0.32	-0.94	0.1316	0.0013	0.74932	0.35328	0.323165	0.021695	0.939353	0.691145	3.8	0.0099	0.039435	12.24	1416666_at	12.3088	12.295	12.0792	12.0409	12.2582	11.9671	12.2546	12.0942	12.1722	12.267	12.2324	12.4414	12.3234	12.3412	12.2612	12.311	12.2885	12.2831	12.3354	12.1965	12.3968	12.366	12.3459	12.4246	12.4325	12.2366	12.2519
1416667_at	Ebp	0.02	-0.213	-0.073	0.156	0.19	-1.94	-0.7	1.49	0.85223	0.05892	0.48919	0.14488	0.931168	0.195723	0.843154	0.474034	1.62	0.18591	0.302701	9.53	1416667_at	9.68747	9.33392	9.11038	9.59049	9.61301	9.58411	9.73226	9.70651	9.74897	9.69671	9.586	9.63265	9.47887	9.52119	9.37648	9.45628	9.29799	9.63663	9.45715	9.59629	9.64588	9.20654	9.59944	9.68302	9.69913	9.17887	9.53184
1416668_at	Emc2	-0.128	0.113	0.058	0.017	-2.11	1.77	0.96	0.28	0.04062	0.08314	0.34008	0.78108	0.153114	0.239959	0.755086	0.926059	2.15	0.0906	0.182719	11.75	1416668_at	11.7405	12.1703	11.8621	11.8507	11.7569	11.7512	11.6587	11.6985	11.5824	11.7659	11.6671	11.7281	11.7024	11.7171	11.7203	11.7486	11.6774	11.6673	11.7751	11.8516	11.713	11.7834	11.6698	11.6491	11.7919	11.7853	11.7171
1416669_s_at	Naca	-0.068	0.036	-0.024	-0.045	-1.45	0.74	-0.51	-0.98	0.15309	0.4607	0.61297	0.3342	0.354937	0.65804	0.896351	0.676444	0.97	0.43338	0.544665	12.53	1416669_s_at	12.5353	12.7715	12.6612	12.5324	12.4596	12.5953	12.5511	12.5633	12.5419	12.4727	12.4218	12.4754	12.5991	12.5142	12.6412	12.5904	12.4852	12.5063	12.5312	12.5744	12.522	12.5441	12.467	12.5607	12.5398	12.5387	12.4451
1416670_at	Setdb1	0.024	-0.19	-0.227	0.086	0.18	-1.33	-1.67	0.63	0.86166	0.19033	0.10267	0.53166	0.936094	0.391413	0.481101	0.805297	1.25	0.30634	0.42749	4.96	1416670_at	4.92882	4.2297	4.60052	5.09124	4.985	5.12356	4.98471	5.01461	4.8058	5.01183	5.13633	4.7755	5.04912	5.05705	5.37937	5.12434	4.86838	5.09828	5.31954	4.626	5.32807	4.84333	5.12961	5.28364	4.83159	4.69924	4.75532
1416671_a_at	Mcoln1	0.225	-0.018	0.074	0.161	3.02	-0.23	0.99	2.17	0.00423	0.81704	0.32705	0.03589	0.033137	0.90101	0.743793	0.240799	3.72	0.01106	0.042475	9.41	1416671_a_at	9.33992	9.41	9.11424	9.36498	9.38438	9.29058	9.44389	9.45762	9.54822	9.4591	9.41042	9.64797	9.32608	9.3716	9.27452	9.30011	9.3674	9.40024	9.42448	9.24587	9.35806	9.10264	9.3078	9.27011	9.38684	9.45165	9.78926
1416672_s_at	Mcoln1	0.082	-0.206	-0.03	0.108	1.45	-3.49	-0.53	1.92	0.15436	0.00113	0.59776	0.06099	0.356775	0.020081	0.891887	0.314574	4.57	0.00368	0.019822	10.12	1416672_s_at	10.2036	10.06	10.1905	10.1929	10.2839	10.2632	10.1976	10.1899	10.2645	10.1109	10.1166	10.2725	10.0545	10.0713	9.93416	10.0991	10.052	10.2026	10.1663	10.0648	10.051	9.82205	10.1092	9.93531	10.2247	10.2638	10.3294
1416673_at	Bace2	-0.215	-0.379	-0.331	-0.284	-1.96	-3.3	-3.03	-2.6	0.05601	0.00194	0.0042	0.01291	0.18785	0.02764	0.104978	0.14335	7.66	0.0001	0.001635	5.27	1416673_at	5.60054	5.73558	5.61795	5.39479	5.46764	5.38046	5.35658	5.19234	4.97265	5.15437	5.42909	5.17746	5.8414	5.45191	5.29541	5.26083	5.38089	5.42089	5.71648	5.55847	5.56642	5.51058	5.18487	5.23921	5.12749	5.43859	5.74454
1416674_at	Ptpru	-0.189	0.567	0.15	0.266	-1.33	3.8	1.05	1.86	0.19134	0.00046	0.29803	0.06928	0.406996	0.011982	0.722344	0.332564	5.19	0.0017	0.011607	8.34	1416674_at	8.33351	8.44297	8.56046	8.46817	8.02351	8.20962	7.98539	8.39537	8.24796	8.33721	8.05429	8.36006	8.39058	8.21194	8.10391	8.50325	8.1587	8.13417	7.93341	8.38674	8.13349	8.16968	8.39545	8.0387	7.81861	8.37508	7.89608
1416675_s_at	Plcd1	-0.098	0.038	-0.18	-0.014	-1.26	0.47	-2.32	-0.19	0.21277	0.63884	0.02509	0.85247	0.433214	0.791512	0.253438	0.95265	1.81	0.14412	0.253521	7.9	1416675_s_at	8.06169	7.99823	7.8251	8.01678	8.01798	7.92349	8.04623	8.0262	8.06216	7.99753	7.78425	7.76326	8.09481	7.80499	7.66657	7.74361	8.07732	8.04576	7.9354	7.8557	7.96298	7.90741	7.95627	7.86688	7.75808	7.90151	8.00862
1416676_at	Kng1	0.064	-0.137	-0.058	0.15	0.6	-1.23	-0.54	1.41	0.5524	0.22579	0.59026	0.16572	0.748111	0.434386	0.889401	0.502579	1.04	0.3988	0.513664	3.86	1416676_at	4.14619	3.50499	3.91589	3.88156	3.73378	3.98207	4.06102	4.11489	3.69873	3.78051	3.7668	4.17458	3.83979	3.85041	3.7594	3.99357	3.53943	3.77999	3.94852	3.68469	3.72746	3.76075	3.89706	3.93355	3.85592	4.06255	3.84555
1416677_at	Apoh	-0.032	0.215	0.096	-0.038	-0.24	1.53	0.72	-0.29	0.81278	0.13365	0.47762	0.77589	0.910168	0.319007	0.837776	0.924015	0.75	0.56513	0.656764	5.34	1416677_at	5.25805	5.83444	5.36517	5.18604	5.71591	5.39209	5.14827	5.23788	5.14089	5.2469	5.30971	5.34183	5.13017	5.28224	5.32093	5.05138	5.08805	5.1206	5.58665	5.41156	5.1371	5.7057	5.25071	5.15481	5.47069	5.57209	5.50445
1416678_at	Cops3	-0.04	0.006	-0.001	0.027	-0.99	0.13	-0.01	0.66	0.32907	0.89587	0.98991	0.51291	0.561914	0.946804	0.997923	0.794692	0.36	0.8378	0.873968	11.62	1416678_at	11.5863	11.6874	11.7059	11.5971	11.6586	11.5935	11.5702	11.568	11.5338	11.5887	11.5959	11.5855	11.6247	11.6223	11.5503	11.7094	11.6114	11.6163	11.6942	11.6331	11.663	11.6826	11.6163	11.6024	11.62	11.6608	11.586
1416679_at	Abcd3	-0.125	-0.137	0.004	-0.067	-2.74	-2.86	0.1	-1.48	0.00891	0.0066	0.92345	0.14643	0.055438	0.055112	0.983641	0.476144	4.47	0.00419	0.021648	11.29	1416679_at	11.2192	11.2328	11.2565	11.3703	11.4758	11.3429	11.3506	11.377	11.3412	11.303	11.3397	11.3974	11.3168	11.3305	11.3675	11.3721	11.2415	11.3512	11.3687	11.3915	11.2787	11.1735	11.3595	11.4488	11.2956	11.1991	11.1673
1416680_at	Ube3a	-0.195	0.129	-0.127	-0.02	-3.22	2.04	-2.1	-0.33	0.00246	0.04765	0.04206	0.74016	0.022963	0.172484	0.322649	0.908371	4.76	0.00291	0.016847	11.58	1416680_at	11.6845	11.5688	11.5752	11.6082	11.5318	11.7273	11.5896	11.6108	11.5879	11.5515	11.551	11.3428	11.6877	11.7286	11.7636	11.9003	11.4879	11.6242	11.5307	11.7222	11.6176	11.5482	11.5041	11.6338	11.5218	11.3919	11.3077
1416681_at	Ube3a	-0.308	-0.19	0.022	-0.078	-1.49	-0.88	0.11	-0.38	0.14363	0.38623	0.91636	0.70708	0.34114	0.594769	0.982342	0.894668	0.79	0.54125	0.636835	7.24	1416681_at	7.23539	7.17004	6.73099	7.60407	7.38286	7.61653	7.5559	7.61454	7.37131	7.19136	7.55761	7.31554	6.80974	7.35088	7.14106	7.15689	6.87583	7.59987	7.5458	7.42629	7.5595	6.66909	7.21157	7.73399	7.16493	6.19499	6.99185
1416682_at	Ube3a	-0.211	-0.065	0.31	0.181	-1.18	-0.35	1.73	1.01	0.2442	0.7286	0.09033	0.31709	0.471242	0.849954	0.457011	0.662599	1.39	0.25489	0.375823	6.72	1416682_at	6.72474	6.56601	6.25309	6.90769	6.68443	7.10724	6.70398	6.85387	6.5888	6.87407	7.04463	6.5272	6.28176	6.76682	6.94325	6.79949	6.16789	6.75189	6.95528	6.90861	6.73615	6.05646	6.74705	6.79231	6.40706	5.97433	6.38522
1416683_at	Plxnb2	-0.156	0.195	0.067	0.176	-1.43	1.71	0.61	1.61	0.16054	0.09518	0.54303	0.1139	0.365526	0.259264	0.870268	0.423381	1.98	0.11431	0.215488	7.86	1416683_at	8.00214	7.86819	7.63576	7.83324	8.30363	7.94678	7.6517	7.64011	7.84203	7.78297	7.94068	7.80478	8.05288	7.82498	7.80797	7.87101	7.59213	7.65965	7.75816	7.84953	7.80694	7.57533	7.85769	7.85416	8.09234	7.36481	7.73482
1416684_at	Fbl	0.058	-0.219	0.023	0.253	0.67	-2.41	0.26	2.91	0.5067	0.02042	0.79644	0.00568	0.714471	0.105006	0.95071	0.091427	3.7	0.01131	0.043162	9.86	1416684_at	10.1033	9.61608	9.3581	9.56442	9.74949	9.85057	9.95755	9.90981	9.84531	9.96911	9.92163	9.99915	9.76201	9.83553	9.92249	9.97378	9.8646	10.0052	9.94733	9.91607	9.80167	9.56705	9.80967	9.91421	9.98762	9.48432	9.77292
1416685_s_at	Fbl	-0.029	-0.187	-0.086	0.079	-0.47	-2.91	-1.41	1.29	0.64028	0.0057	0.16614	0.20534	0.807646	0.050695	0.58444	0.55325	3.08	0.02567	0.076283	10.57	1416685_s_at	10.6946	10.4321	10.2786	10.3055	10.5287	10.559	10.6133	10.5522	10.4982	10.6234	10.6346	10.6332	10.6868	10.6485	10.6046	10.7521	10.6245	10.7558	10.5863	10.7288	10.7263	10.4722	10.7011	10.6453	10.6225	10.3012	10.3762
1416686_at	Plod2	-0.001	0.084	-0.096	-0.198	-0.01	0.64	-0.77	-1.6	0.9921	0.52352	0.44306	0.11652	0.996566	0.708381	0.817363	0.427664	0.89	0.47534	0.58137	5.71	1416686_at	5.53047	6.36044	5.91417	5.79529	5.66679	5.62133	5.57097	5.67744	5.69676	5.70881	5.6714	5.76642	5.90334	5.55028	5.44882	5.6511	6.23043	5.68873	5.87178	5.56903	5.59416	5.83922	5.96369	5.48213	5.61529	6.26697	5.83216
1416687_at	Plod2	-0.308	-0.253	0.051	-0.218	-2.81	-2.2	0.46	-1.99	0.0074	0.03305	0.64541	0.05359	0.04878	0.138705	0.908438	0.294349	4.23	0.00568	0.026616	6.89	1416687_at	6.96026	7.41198	7.14016	7.02768	7.09915	6.87513	6.91852	6.94614	6.88813	6.99358	6.75168	6.81948	7.11428	6.66372	6.61551	7.17227	6.91817	6.90765	7.1582	7.03466	7.14511	6.9947	7.09793	6.84706	6.72249	6.70984	6.94504
1416688_at	Snap91	-0.071	0.008	0.019	-0.008	-1.52	0.17	0.41	-0.16	0.1367	0.86879	0.68109	0.87291	0.330564	0.931357	0.920115	0.9616	0.63	0.64284	0.720741	13.07	1416688_at	13.0846	13.1816	13.1581	13.0503	13.0243	13.0287	13.0723	13.0675	13.0883	13.1065	13.0354	13.0917	13.0883	13.0675	13.111	13.0596	13.1946	13.0136	13.1398	13.0825	13.0578	13.121	13.0338	12.9301	12.9606	13.0546	13.0287
1416689_at	Tuft1	0.205	-0.133	0.193	0.408	1.43	-0.88	1.34	2.84	0.16077	0.38193	0.18693	0.00688	0.365907	0.591188	0.610286	0.102597	3.17	0.02284	0.07042	5.9	1416689_at	5.64136	6.16301	5.79266	5.7553	5.50135	5.5571	6.33843	6.22169	6.50699	5.89342	5.88063	6.02314	5.81935	5.60301	5.50536	5.70493	6.33705	6.33043	5.64983	5.14132	5.52845	5.55512	5.72179	5.57235	5.74376	6.12928	6.33342
1416690_at	Gtpbp2	-0.056	-0.178	-0.12	-0.053	-0.72	-2.2	-1.55	-0.68	0.47388	0.03357	0.12763	0.50093	0.68864	0.140144	0.526238	0.787908	2.06	0.10368	0.201226	9.68	1416690_at	9.98478	9.4101	9.6181	9.78532	9.91696	9.82119	9.58035	9.57852	9.70789	9.70213	9.65721	9.74961	9.70539	9.92537	9.69873	9.85549	9.46922	9.57688	9.99052	9.70746	9.89801	9.64904	9.83408	9.72746	9.70466	9.50618	9.68889
1416691_at	Gtpbp2	-0.059	-0.725	-0.101	0.392	-0.15	-1.79	-0.26	1.02	0.87903	0.07978	0.79496	0.3139	0.944689	0.234234	0.950355	0.660028	1.09	0.37465	0.492022	7.56	1416691_at	8.08093	6.51332	5.74203	7.82644	7.94162	7.81617	8.27154	8.08675	7.94321	7.99933	7.85552	7.86575	7.10372	7.73857	7.18809	7.89818	7.03319	8.0459	7.81608	7.73599	7.95348	6.48177	7.81271	7.91378	7.68017	5.69238	7.45887
1416692_at	Coil	0.035	-0.006	0.028	0.032	0.53	-0.09	0.43	0.48	0.59571	0.92725	0.66966	0.63524	0.778668	0.963661	0.916875	0.859841	0.18	0.94915	0.961019	9.51	1416692_at	9.39898	9.75249	9.48102	9.30964	9.41706	9.47227	9.53182	9.52769	9.53867	9.54799	9.55469	9.49819	9.48532	9.4783	9.51999	9.46391	9.69223	9.58508	9.47479	9.31919	9.58049	9.54097	9.48016	9.38369	9.3744	9.49791	9.61701
1416693_at	Foxc2	-0.231	-0.165	-0.396	0.306	-0.77	-0.52	-1.32	1.02	0.44703	0.60327	0.1949	0.31493	0.667452	0.768025	0.619965	0.6608	0.91	0.468	0.575019	4.35	1416693_at	4.28264	4.22936	4.14315	4.22943	6.266	4.17003	4.2152	4.00079	4.2903	4.18612	4.62782	4.24221	6.11011	4.24854	4.59877	4.08426	4.1876	4.07485	4.18838	4.1605	4.26949	4.42898	4.30528	4.16529	4.11205	4.6107	4.11245
1416694_at	Gk2	0.062	0.099	0.069	0.154	0.77	1.16	0.85	1.9	0.44761	0.2513	0.40112	0.06394	0.667706	0.462429	0.795711	0.321368	1.57	0.1999	0.317838	3.6	1416694_at	3.62409	3.51748	3.40812	3.99796	3.40392	3.50518	3.61396	3.47008	3.50705	3.57958	3.71651	3.55389	3.54441	3.36349	3.6579	3.43201	3.57953	3.68113	3.62262	3.48641	3.51936	3.6307	3.44328	3.5402	3.90802	3.64886	3.44552
1416695_at	Tspo	0.141	0.156	-0.163	0.127	0.98	1.03	-1.13	0.88	0.33462	0.30764	0.26392	0.38543	0.567556	0.520913	0.69214	0.713608	1.02	0.40927	0.523226	7.29	1416695_at	7.14987	7.3209	7.46287	7.33866	7.95981	7.23492	7.69356	7.22944	7.17785	7.2185	7.27745	7.31695	7.64759	7.04348	7.48484	6.95423	7.1609	7.16695	7.17565	7.1224	6.91127	6.90492	7.22448	7.14372	8.05096	7.16551	7.16927
1416696_at	D17Wsu104e	-0.132	-0.132	-0.1	-0.023	-1.24	-1.18	-0.94	-0.22	0.22164	0.24286	0.35054	0.8267	0.444102	0.453272	0.760787	0.943041	0.97	0.43385	0.545107	9.09	1416696_at	9.26544	9.00284	8.7279	9.16232	9.37562	9.09176	9.34986	9.3139	9.21801	9.2299	9.07191	9.1755	9.04355	9.16568	8.9781	9.0792	8.86886	9.25452	9.22338	9.10998	9.30799	8.79796	9.27768	9.26181	9.2077	8.6229	9.04565
1416697_at	Dpp4	-0.417	-0.138	0.102	0.223	-2.36	-0.75	0.58	1.26	0.02273	0.45967	0.5681	0.21414	0.104214	0.657146	0.881068	0.562636	2.02	0.10933	0.209	5.81	1416697_at	6.03749	6.53846	6.29326	5.89116	6.74235	6.04674	5.61099	5.62575	5.74776	5.90391	5.5503	5.76597	6.10897	5.63975	5.19302	5.67041	5.57448	5.50533	6.27661	5.68793	5.78423	5.44169	5.69864	5.65276	5.70211	5.95344	5.99742
1416698_a_at	Cks1b	0.198	0.121	0.066	-0.073	2.45	1.42	0.81	-0.9	0.01861	0.16183	0.42292	0.37122	0.091201	0.356323	0.805338	0.704355	2.37	0.06739	0.148955	8.06	1416698_a_at	7.91791	8.24948	8.09627	7.95904	8.29593	7.95547	7.92365	7.89514	7.88492	7.9558	7.84512	8.22621	8.12304	8.14081	7.98201	8.01798	8.00829	7.91421	8.03339	7.86291	7.98388	8.22949	7.91902	8.0091	8.18233	8.46741	8.49645
1416699_at	1110008F13Rik	-0.038	-0.086	0.009	-0.027	-0.71	-1.52	0.17	-0.5	0.48069	0.13486	0.86261	0.61941	0.694058	0.320327	0.968956	0.852303	0.78	0.54605	0.640634	11.31	1416699_at	11.3731	11.6203	11.3077	11.3809	11.4297	11.327	11.4088	11.4001	11.4077	11.3462	11.2791	11.385	11.2325	11.3199	11.0962	11.1959	11.2686	11.4099	11.3746	11.2248	11.3989	11.2622	11.1837	11.2836	11.3204	11.4973	11.4265
[truncated: 44,007 more rows]
[truncated: 20 more columns]
