# Supplementary material for: Time-Course Analysis of Brain Regional Expression Network Responses to Chronic Intermittent Ethanol and Withdrawal: Implications for Mechanisms Underlying Excessive Ethanol Consumption
Source: PLoS One. 2016 Jan 5;11(1):e0146257. doi: 10.1371/journal.pone.0146257 (PMC4701666; doi:10.1371/journal.pone.0146257)
Supplement: S2 Table — Results include log-ratios (called coefficients), t-statistics, p-values, FDR adjusted p-values, F-statistics from ANOVA, F-statistic p-values, F-statistic FDR adjusted p-values, and RMA values. Data for NAC. (XLSX) [file pone.0146257.s012.xlsx]

## Sheet: Sheet1
ProbesetID	GeneSymbol	Coef.e.0h-c.0h	Coef.e.8h-c.8h	Coef.e.72h-c.72h	Coef.e.7d-c.7d	t.e.0h-c.0h	t.e.8h-c.8h	t.e.72h-c.72h	t.e.7d-c.7d	p.value.e.0h-c.0h	p.value.e.8h-c.8h	p.value.e.72h-c.72h	p.value.e.7d-c.7d	p.value.adj.e.0h-c.0h	p.value.adj.e.8h-c.8h	p.value.adj.e.72h-c.72h	p.value.adj.e.7d-c.7d	F statistic	F.p.value	F.p.value.adj	Average Expression	ProbesetID	20_B6_nac_Ctrl_0hr.CEL	30_B6_nac_Ctrl_0hr.CEL	38_B6_nac_Ctrl_0hr.CEL	48_B6_nac_Ctrl_0hr.CEL	74_B6_nac_Ctrl_0hr.CEL	78_B6_nac_Ctrl_0hr.CEL	4_B6_nac_Ctrl_8hr.CEL	8_B6_nac_Ctrl_8hr.CEL	42_B6_nac_Ctrl_8hr.CEL	50_B6_nac_Ctrl_8hr.CEL	79_B6_nac_Ctrl_8hr.CEL	6_B6_nac_Ctrl_72hr.CEL	24_B6_nac_Ctrl_72hr.CEL	34_B6_nac_Ctrl_72hr.CEL	44_B6_nac_Ctrl_72hr.CEL	52_B6_nac_Ctrl_72hr.CEL	68_B6_nac_Ctrl_72hr.CEL	28_B6_nac_Ctrl_7day.CEL	36_B6_nac_Ctrl_7day.CEL	54_B6_nac_Ctrl_7day.CEL	62_B6_nac_Ctrl_7day.CEL	77_B6_nac_Ctrl_7day.CEL	80_B6_nac_Ctrl_7day.CEL	5_B6_nac_CIE_0hr.CEL	17_B6_nac_CIE_0hr.CEL	26_B6_nac_CIE_0hr.CEL	43_B6_nac_CIE_0hr.CEL
1415670_at	Copg	-0.201	0.125	-0.045	-0.038	-2.6	1.47	-0.55	-0.5	0.0131	0.14941	0.58517	0.62314	0.150015	0.837042	0.924134	0.999906	2.36	0.0693	0.455703	10.28	1415670_at	10.4107	10.3887	10.3941	10.3203	10.4508	10.369	10.2421	10.1908	10.4834	10.2135	10.1145	10.1893	10.4376	10.3541	10.3408	10.176	10.3819	10.2039	10.303	10.273	9.97369	10.4271	10.3892	10.1125	10.3041	10.1308	10.4435
1415671_at	Atp6v0d1	0.013	-0.051	0.072	0.019	0.31	-1.12	1.64	0.46	0.76097	0.27062	0.10804	0.64561	0.930755	0.911133	0.740482	0.999906	1.06	0.38665	0.824585	12.41	1415671_at	12.4227	12.3096	12.3721	12.3823	12.4003	12.4322	12.4153	12.4988	12.4119	12.4094	12.4606	12.397	12.2974	12.4156	12.3876	12.3047	12.311	12.4202	12.4396	12.3922	12.5167	12.3275	12.4214	12.4379	12.3276	12.3086	12.3204
1415672_at	Golga7	-0.08	-0.003	-0.042	-0.006	-1.01	-0.04	-0.51	-0.08	0.31704	0.97045	0.61605	0.93868	0.688574	0.998797	0.930404	0.999906	0.32	0.86137	0.978174	12.3	1415672_at	12.053	12.2694	12.3687	12.2781	12.3066	12.2019	12.3737	12.21	11.9428	12.3681	12.5372	12.425	12.27	12.3752	12.3221	12.6055	12.3296	12.4765	12.3251	12.5393	12.3868	12.2772	12.0334	12.0759	12.3491	12.247	12.0689
1415673_at	Psph	-0.124	0.005	-0.028	0.016	-2.08	0.08	-0.45	0.28	0.04418	0.93587	0.65818	0.78399	0.284011	0.997708	0.93859	0.999906	1.15	0.34746	0.80058	9.82	1415673_at	10.026	9.74744	9.79526	9.89561	9.76356	9.82257	9.94431	9.96243	9.73247	9.88886	10.1283	9.97962	9.64255	9.80248	9.73726	10.0106	9.71962	9.83745	9.81879	9.81723	9.79622	9.7537	9.70512	9.60516	9.82377	9.6778	9.68102
1415674_a_at	Trappc4	-0.112	0.032	0.018	0.04	-2.74	0.7	0.41	0.96	0.00923	0.48628	0.68359	0.34156	0.123597	0.961889	0.943489	0.999906	2.27	0.0787	0.480742	10.26	1415674_a_at	10.2808	10.2974	10.2663	10.2792	10.3288	10.1845	10.2986	10.3008	10.4376	10.2402	10.2237	10.2715	10.2867	10.2321	10.291	10.3028	10.2682	10.2616	10.1649	10.2353	10.1144	10.2876	10.2259	10.0903	10.1214	10.1471	10.3116
1415675_at	Dpm2	0.064	0.02	-0.037	-0.031	1.57	0.44	-0.87	-0.76	0.1246	0.65952	0.39045	0.45209	0.462227	0.981794	0.868924	0.999906	1	0.42046	0.844866	10.23	1415675_at	10.1463	10.1953	10.2138	10.3032	10.2758	10.1904	10.2712	10.207	10.2237	10.2177	10.2194	10.2673	10.2401	10.2594	10.268	10.2341	10.2041	10.2529	10.2677	10.1753	10.0849	10.298	10.2639	10.1953	10.2441	10.2279	10.3139
1415676_a_at	Psmb5	0.058	0.039	0.038	0.001	1.22	0.75	0.76	0.02	0.22937	0.45789	0.45405	0.98759	0.603114	0.958935	0.888037	0.999906	0.66	0.62623	0.924118	11.72	1415676_a_at	11.7887	11.6251	11.7152	11.8331	11.7957	11.6802	11.7431	11.7531	11.7099	11.7166	11.7852	11.7538	11.6815	11.583	11.6996	11.6001	11.5932	11.6593	11.7626	11.6857	11.5406	11.7333	11.7365	11.7947	11.703	11.7689	11.7752
1415677_at	Dhrs1	0.005	-0.004	0.027	-0.033	0.09	-0.06	0.43	-0.55	0.93157	0.94931	0.6723	0.58688	0.983109	0.997708	0.940399	0.999906	0.12	0.97329	0.996025	10.46	1415677_at	10.435	10.2708	10.4092	10.3336	10.6219	10.3403	10.4321	10.4806	10.3523	10.3281	10.4936	10.5153	10.4491	10.4917	10.481	10.6888	10.404	10.6061	10.6201	10.5799	10.3918	10.4797	10.3815	10.476	10.4344	10.3553	10.2483
1415678_at	Ppm1a	0.111	-0.021	0.007	-0.037	3.49	-0.62	0.22	-1.18	0.00118	0.54183	0.82566	0.24689	0.036553	0.969025	0.970333	0.999906	3.5	0.01527	0.222106	11.85	1415678_at	11.8665	11.7716	11.8189	11.8276	11.8478	11.9052	11.8992	11.8538	11.87	11.8331	11.927	11.8861	11.7586	11.8426	11.7657	11.8228	11.823	11.8625	11.7971	11.8263	11.8987	11.8642	11.7804	11.8944	11.9387	12.0044	11.9824
1415679_at	Psenen	-0.032	-0.111	-0.01	-0.018	-0.78	-2.46	-0.24	-0.45	0.43959	0.01841	0.815	0.65796	0.776908	0.487405	0.968426	0.999906	1.73	0.16332	0.632549	11.92	1415679_at	11.9379	11.9514	11.9566	11.752	11.9941	11.9445	12.014	11.9747	11.9554	11.9809	12.0428	12.0358	11.8832	12.0392	11.8843	11.8821	11.9545	11.9347	11.7997	11.9209	11.862	11.9902	11.8251	11.7643	11.88	11.9054	11.9681
1415680_at	Anapc1	0.299	0.031	-0.107	-0.064	5.14	0.48	-1.75	-1.1	1e-05	0.63321	0.08841	0.27857	0.001367	0.979271	0.721202	0.999906	7.72	0.0001	0.010719	8.68	1415680_at	8.60617	8.75769	8.59924	8.55228	8.5264	8.48313	8.53014	8.54704	8.59084	8.53363	8.59791	8.89216	8.63965	8.70479	8.7213	8.87131	8.69937	8.72223	8.74174	8.72746	8.89979	8.7801	8.4772	8.79578	8.93442	9.08092	8.81284
1415681_at	Mrpl43	-0.036	-0.043	0.018	0.01	-0.9	-0.97	0.43	0.25	0.37247	0.3359	0.66611	0.8052	0.729644	0.935292	0.939014	0.999906	0.5	0.73358	0.951124	10.6	1415681_at	10.6512	10.554	10.5896	10.5232	10.737	10.4948	10.7	10.6428	10.6302	10.5841	10.6822	10.6307	10.5631	10.6366	10.5663	10.6393	10.4943	10.6641	10.5955	10.5434	10.627	10.6489	10.6242	10.4771	10.4751	10.5637	10.5161
1415682_at	Xpo7	-0.003	0.022	0.077	0.018	-0.04	0.31	1.12	0.28	0.96717	0.75911	0.2704	0.78465	0.99283	0.989073	0.82748	0.999906	0.36	0.83876	0.975362	9.13	1415682_at	8.98544	9.22369	9.0254	9.02729	9.12621	9.30717	9.09277	9.1671	9.1008	9.08595	9.00492	8.98175	9.10094	9.26441	9.05291	8.9041	9.2771	9.07398	9.10508	9.038	9.35783	9.13205	9.18546	9.16183	9.07271	9.11604	9.25537
1415683_at	Nmt1	0.192	0.078	0.031	0.008	5.48	2.02	0.85	0.22	0	0.0503	0.40039	0.82329	0.000646	0.674978	0.87106	0.999906	8.72	4e-05	0.005385	11.28	1415683_at	11.3071	11.1608	11.3547	11.3178	11.2474	11.2661	11.2728	11.196	11.2745	11.1762	11.258	11.2147	11.1995	11.1993	11.2012	11.1956	11.2245	11.2414	11.2513	11.1807	11.3501	11.3049	11.2447	11.5163	11.3742	11.4933	11.4267
1415684_at	Atg5	0.126	-0.044	0.157	-0.049	1.35	-0.43	1.61	-0.52	0.18348	0.67063	0.11552	0.60316	0.548387	0.982371	0.7447	0.999906	1.22	0.31773	0.779905	9.26	1415684_at	8.87476	9.11966	9.16026	9.01277	9.34238	9.37219	9.5379	9.34257	9.10979	9.31259	9.31469	9.403	9.16625	9.4109	9.13393	8.99226	9.15113	9.2425	9.05842	9.27598	9.57867	9.27426	9.22451	9.17155	9.13326	9.09022	9.33173
1415685_at	Mtif2	0.155	0.066	0.047	-0.03	3.38	1.31	0.97	-0.65	0.00164	0.19924	0.33634	0.51892	0.044842	0.880162	0.853031	0.999906	3.62	0.01306	0.203755	9.82	1415685_at	9.88395	9.64398	9.70508	9.78337	9.82056	9.79193	9.68833	9.83247	9.84426	9.64727	9.60912	9.82747	9.82833	9.74552	9.81536	9.65445	9.83652	9.79697	9.91019	9.81275	9.9544	9.86526	9.92494	10.0072	9.92876	10.0527	9.86525
1415686_at	Rab14	-0.062	0.031	0.038	0.01	-1.77	0.81	1.04	0.3	0.08453	0.42262	0.30336	0.76853	0.388769	0.95064	0.841341	0.999906	1.24	0.3095	0.773537	11.33	1415686_at	11.3585	11.2997	11.2998	11.3359	11.2307	11.4042	11.3796	11.3508	11.3552	11.2998	11.3288	11.2892	11.3297	11.3029	11.3547	11.2571	11.3729	11.3363	11.3186	11.4161	11.4	11.2614	11.3192	11.1983	11.2595	11.3104	11.2896
1415687_a_at	Psap	0.081	0.03	0.018	0.024	1.73	0.58	0.36	0.5	0.0909	0.56844	0.72129	0.61849	0.403073	0.972414	0.951629	0.999906	0.93	0.45734	0.862193	13.17	1415687_a_at	13.2548	13.1477	13.2295	13.102	13.2177	13.0401	13.1428	13.1789	13.1978	13.2304	13.2572	13.0911	13.176	13.1814	13.1484	13.1319	13.1196	13.1272	13.1789	13.0923	12.8977	13.1604	13.1465	13.2182	13.2117	13.3412	13.2083
1415688_at	Ube2g1	0.069	-0.163	0.01	-0.027	1.77	-3.84	0.25	-0.69	0.08414	0.00042	0.80495	0.49427	0.387863	0.092988	0.966542	0.999906	4.61	0.00371	0.101379	11.32	1415688_at	11.2917	11.3657	11.3432	11.1317	11.2991	11.3056	11.3785	11.2296	11.3648	11.3857	11.4469	11.3926	11.3167	11.3639	11.2267	11.3634	11.321	11.3437	11.353	11.3652	11.3346	11.3807	11.2725	11.3366	11.3754	11.3173	11.3947
1415689_s_at	Zkscan3	-0.115	-0.133	0.031	0.03	-1.85	-1.95	0.47	0.48	0.07146	0.05819	0.63906	0.63428	0.358912	0.690776	0.935515	0.999906	1.92	0.12563	0.573446	10.08	1415689_s_at	10.2029	10.1263	10.0443	9.98976	10.0496	10.236	10.2669	10.1786	10.0435	10.206	10.141	10.1596	10.0439	10.2709	10.0471	9.88489	10.1245	10.1338	9.97515	9.97759	10.1764	10.0263	9.9758	9.91965	9.98452	10.0186	10.144
1415690_at	Mrpl27	-0.036	0.017	0.045	-0.011	-0.91	0.41	1.1	-0.28	0.36691	0.68751	0.27703	0.77711	0.725531	0.984441	0.830342	0.999906	0.57	0.6837	0.940046	11.76	1415690_at	11.8261	11.8084	11.6742	11.8109	11.845	11.7616	11.7818	11.748	11.8394	11.6958	11.6836	11.7552	11.8189	11.7356	11.7469	11.6715	11.7055	11.7076	11.7474	11.702	11.7265	11.8494	11.8071	11.6519	11.7425	11.7164	11.8572
1415691_at	Dlg1	-0.026	-0.07	0.033	-0.04	-0.68	-1.69	0.83	-1.05	0.50018	0.09904	0.41023	0.30032	0.812598	0.774789	0.874763	0.999906	1.28	0.29504	0.763848	11.98	1415691_at	11.8773	12.08	11.8988	11.9246	11.897	12.0496	12.0775	12.0624	12.0431	12.0624	12.0967	11.9743	11.9573	12.0348	11.9369	11.9361	11.9649	11.9578	11.9163	12.0036	12.0882	12.0151	11.9328	11.8444	11.9825	11.8793	12.0488
1415692_s_at	Canx	0.062	0.099	0.02	0.03	1.82	2.64	0.55	0.87	0.07664	0.01164	0.58616	0.3898	0.370724	0.413235	0.924134	0.999906	2.84	0.03662	0.340408	12.42	1415692_s_at	12.4112	12.4313	12.4004	12.5056	12.4853	12.3976	12.3803	12.4891	12.3649	12.4332	12.5269	12.2847	12.3464	12.3659	12.3486	12.371	12.3685	12.3894	12.3632	12.4056	12.2653	12.2996	12.3448	12.5759	12.5306	12.4133	12.4332
1415693_at	Derl1	-0.018	-0.044	-0.077	0.021	-0.35	-0.76	-1.41	0.4	0.73078	0.44964	0.16708	0.69327	0.919248	0.957691	0.780699	0.999906	0.71	0.58981	0.912554	9.79	1415693_at	9.78613	9.78152	9.81254	9.83745	9.82915	9.75131	9.93417	9.81218	9.84402	9.85608	9.96159	9.87691	9.80466	9.86777	9.86851	9.8961	9.82626	9.81615	9.71302	9.82731	9.51589	9.59246	9.67981	9.6833	9.86035	9.81224	9.87083
1415694_at	Wars	-0.101	0.162	0.058	-0.028	-1.24	1.81	0.67	-0.34	0.22396	0.07815	0.50545	0.73328	0.595717	0.733569	0.902667	0.999906	1.34	0.27166	0.74429	8.59	1415694_at	8.67019	8.5421	8.77439	8.5198	8.77547	8.49353	8.57773	8.56237	8.62412	8.5725	8.54544	8.51848	8.61855	8.66548	8.56582	8.44047	8.55806	8.58273	8.66003	8.48718	8.25999	8.66051	8.67054	8.45868	8.45035	8.3508	8.48255
1415695_at	Psma1	-0.024	0.059	-0.012	-0.041	-0.52	1.16	-0.24	-0.88	0.60544	0.25172	0.8113	0.38287	0.865936	0.905856	0.968061	0.999906	0.61	0.6544	0.931989	11.31	1415695_at	11.2832	11.2327	11.3428	11.4875	11.2174	11.459	11.2116	11.2381	11.3872	11.2421	11.2347	11.2823	11.3333	11.2447	11.3487	11.2232	11.3011	11.3054	11.407	11.2836	11.3929	11.3341	11.3949	11.4578	11.2229	11.2532	11.3348
1415696_at	Sar1a	0.015	-0.015	-0.014	0.038	0.44	-0.39	-0.39	1.1	0.66338	0.70072	0.69775	0.27947	0.891092	0.986088	0.946407	0.999906	0.42	0.79022	0.964857	11.11	1415696_at	11.1239	11.0303	11.104	11.0612	11.1447	11.0955	11.1831	11.1514	11.0932	11.1276	11.133	11.1449	11.0477	11.103	11.0558	11.0761	11.1475	11.0182	11.0398	11.0882	11.092	11.1266	11.1375	11.1348	11.0351	11.0397	11.1221
1415697_at	G3bp2	-0.077	0.046	-0.038	0.055	-0.72	0.39	-0.34	0.52	0.47334	0.69689	0.73647	0.60706	0.797259	0.985216	0.954974	0.999906	0.27	0.89849	0.984698	10.41	1415697_at	10.5264	10.6256	10.505	10.5551	10.5039	10.2427	10.4485	10.2161	10.7109	10.4885	10.4261	10.1428	10.6512	10.1306	10.4444	10.3632	10.4334	10.3431	10.4603	10.5163	9.85806	10.3563	10.4351	10.355	10.4973	10.3087	10.4677
1415698_at	Golm1	0.261	0.163	0.053	0.078	2.8	1.6	0.55	0.84	0.00778	0.11805	0.58739	0.4057	0.111946	0.801229	0.92432	0.999906	2.85	0.03593	0.337437	8.94	1415698_at	8.94495	8.67286	8.96668	8.921	8.73366	8.69718	8.83159	8.96108	8.76257	8.7442	9.0602	8.93866	8.72274	8.7879	8.91319	9.10565	8.78898	8.81579	9.01156	9.03295	9.04124	8.71091	8.85521	9.39728	8.86132	8.98993	8.74317
1415699_a_at	Gps1	-0.075	0.003	-0.004	0.008	-1.73	0.05	-0.1	0.19	0.09076	0.9566	0.92419	0.85051	0.40288	0.997958	0.98869	0.999906	0.76	0.5557	0.90051	11.51	1415699_a_at	11.5658	11.485	11.4267	11.3839	11.6387	11.4974	11.5783	11.5597	11.6074	11.4407	11.4223	11.6114	11.5212	11.5288	11.4898	11.4797	11.4826	11.4826	11.5133	11.4964	11.4895	11.6015	11.552	11.3246	11.352	11.3898	11.4033
1415700_a_at	Ssr3	0.101	0.042	0.024	0.027	1.97	0.75	0.44	0.54	0.05613	0.45794	0.66135	0.59528	0.32021	0.958935	0.938651	0.999906	1.23	0.3143	0.777236	11.75	1415700_a_at	11.7402	11.7905	11.7164	11.7145	11.8252	11.8238	11.8071	11.7783	11.6837	11.7205	11.8218	11.655	11.6657	11.7669	11.6151	11.7452	11.7461	11.6842	11.5584	11.6725	11.8226	11.6523	11.5694	11.9419	11.92	11.9621	11.8912
1415701_x_at	Rpl23	-0.017	-0.003	-0.014	0.016	-0.57	-0.09	-0.46	0.56	0.57061	0.93023	0.64947	0.57871	0.850756	0.997708	0.936742	0.999906	0.21	0.92888	0.988314	13.58	1415701_x_at	13.607	13.5395	13.555	13.5235	13.6324	13.5569	13.5704	13.6068	13.5423	13.592	13.6235	13.6809	13.5571	13.6511	13.5616	13.6156	13.5957	13.6039	13.567	13.5682	13.5895	13.5731	13.558	13.531	13.567	13.5939	13.5017
1415702_a_at	Ctbp1	0.057	0	-0.016	-0.007	1.38	0	-0.37	-0.17	0.17547	0.99804	0.7133	0.86358	0.537768	0.999955	0.949316	0.999906	0.52	0.72351	0.948467	12.17	1415702_a_at	12.165	12.0521	12.1499	12.1403	12.1624	12.2071	12.2364	12.195	12.0802	12.1644	12.1958	12.1835	12.1044	12.2637	12.1398	12.1717	12.1117	12.2364	12.0636	12.1682	12.3162	12.1051	12.1091	12.1914	12.132	12.2484	12.1398
1415703_at	Huwe1	-0.062	0.143	0.03	0.15	-0.82	1.72	0.38	1.99	0.41971	0.09289	0.7062	0.05356	0.764517	0.761988	0.947448	0.999906	1.93	0.12378	0.570909	10.98	1415703_at	11.1464	10.8627	10.8827	11.0171	11.0976	10.9329	11.0077	11.0257	11.0567	11.0231	10.9604	10.9284	10.9837	11.0922	10.9211	11.0453	10.9287	10.9135	11.0197	10.7263	10.55	10.8823	10.7386	10.8999	11.0079	10.8437	11.0517
1415704_a_at	Cdv3	0.015	0.027	-0.047	0.007	0.3	0.49	-0.9	0.14	0.76464	0.62696	0.37295	0.89328	0.931954	0.978704	0.864143	0.999906	0.29	0.88264	0.982925	10.56	1415704_a_at	10.5013	10.6663	10.5412	10.5556	10.4748	10.4732	10.4127	10.5823	10.3864	10.5051	10.6953	10.6065	10.442	10.587	10.5745	10.7196	10.5524	10.6053	10.5823	10.6804	10.7012	10.4753	10.5631	10.6252	10.5769	10.6065	10.5101
1415705_at	9130011J15Rik	0.17	0.081	0.007	0.003	3.59	1.57	0.15	0.07	0.0009	0.12471	0.88479	0.94829	0.030587	0.809667	0.981827	0.999906	3.84	0.00984	0.175418	10.55	1415705_at	10.2686	10.5355	10.5497	10.4864	10.6363	10.4693	10.4526	10.4704	10.5077	10.488	10.4131	10.5011	10.6674	10.5239	10.5011	10.5947	10.6361	10.4746	10.529	10.6615	10.5006	10.5592	10.5929	10.678	10.6963	10.5581	10.6828
1415706_at	Copa	-0.063	0.025	0.092	0.088	-1.25	0.45	1.74	1.75	0.2202	0.65254	0.08972	0.08854	0.591148	0.981131	0.721845	0.999906	1.96	0.11968	0.563107	11.42	1415706_at	11.4962	11.2647	11.458	11.3824	11.4371	11.5145	11.5384	11.5361	11.3547	11.4079	11.567	11.3644	11.3275	11.4684	11.3614	11.3088	11.3402	11.4613	11.3992	11.3761	11.3425	11.237	11.3243	11.3986	11.2984	11.2486	11.3309
1415707_at	Anapc2	-0.035	-0.081	0.041	0.008	-0.49	-1.03	0.54	0.11	0.62595	0.31086	0.59284	0.9098	0.87541	0.92839	0.925023	0.999906	0.4	0.80779	0.968058	10.36	1415707_at	10.4929	10.1337	10.2095	10.1816	10.5619	10.3256	10.4449	10.5412	10.1912	10.3031	10.5013	10.5833	10.2626	10.4991	10.285	10.4173	10.2663	10.4355	10.435	10.3853	10.4513	10.3062	10.2714	10.285	10.157	10.2227	10.1647
1415708_at	Tug1	-0.062	0.013	0.071	0.103	-1.26	0.24	1.38	2.1	0.21588	0.81446	0.17543	0.04192	0.587305	0.993414	0.783968	0.999906	1.99	0.11463	0.554056	11.58	1415708_at	11.4975	11.6124	11.5416	11.4618	11.5092	11.7008	11.6729	11.6656	11.667	11.5479	11.5706	11.5268	11.5117	11.732	11.5252	11.4185	11.6267	11.5536	11.4482	11.4932	11.6724	11.5453	11.5733	11.4055	11.4742	11.4602	11.6504
1415709_s_at	Gbf1	0.014	0.02	0.089	-0.019	0.23	0.29	1.36	-0.31	0.81992	0.77209	0.1815	0.75841	0.95013	0.989883	0.787127	0.999906	0.52	0.72111	0.947841	9.15	1415709_s_at	9.09303	8.98176	9.00207	9.0663	9.27189	9.13204	9.29937	9.13664	9.13261	9.1898	9.31479	9.23282	9.04866	9.22495	9.18336	9.07736	8.9986	9.04962	9.20806	9.13046	9.03002	9.19418	9.18096	9.07307	8.99253	8.8839	9.05804
1415710_at	Cox18	-0.038	0.046	0.094	-0.005	-0.67	0.74	1.57	-0.08	0.50637	0.46426	0.12537	0.93461	0.816205	0.960171	0.752992	0.999906	0.86	0.49438	0.876984	9.49	1415710_at	9.52796	9.38981	9.44424	9.33954	9.62091	9.4962	9.51116	9.45936	9.53661	9.36089	9.42571	9.57926	9.44908	9.5906	9.40356	9.30608	9.47416	9.54147	9.4621	9.40812	9.57947	9.49061	9.59044	9.37184	9.34186	9.40162	9.54254
1415711_at	Arfgef1	0.064	-0.051	0.058	0.006	1.45	-1.06	1.24	0.13	0.15602	0.29407	0.22098	0.89774	0.51005	0.919551	0.806181	0.999906	1.2	0.32755	0.787297	10.77	1415711_at	10.7063	10.6177	10.7547	10.8163	10.7188	10.8419	10.7528	10.8315	10.8225	10.7762	10.7788	10.8356	10.6825	10.7453	10.7024	10.6073	10.7079	10.7643	10.8001	10.6881	10.8953	10.7922	10.746	10.8902	10.6588	10.7522	10.7272
1415712_at	Zranb1	0.027	0.006	0.008	-0.022	0.35	0.08	0.11	-0.28	0.7264	0.93866	0.9169	0.77914	0.917514	0.997708	0.986909	0.999906	0.06	0.99409	0.999199	9.66	1415712_at	9.41362	9.82442	9.6116	9.64539	9.48571	9.73225	9.5879	9.63773	9.71132	9.58548	9.43009	9.63138	9.66709	9.55031	9.76003	9.76651	9.72952	9.65917	9.77179	9.75671	10.0231	9.56451	9.62597	9.66396	9.68978	9.83521	9.48688
1415713_a_at	Ddx24	0.05	0.138	0.012	0.057	0.86	2.17	0.2	0.98	0.39418	0.03613	0.84586	0.33309	0.745902	0.621517	0.973624	0.999906	1.61	0.19047	0.667382	10.91	1415713_a_at	11.0847	10.8899	10.8385	10.7979	10.8785	10.8803	10.8641	11.008	10.8795	10.703	10.8262	10.8359	10.8759	10.8801	10.9288	10.8689	10.8848	10.8871	10.972	10.9438	10.7517	10.7532	10.9306	10.9572	10.8239	10.9577	10.922
1415714_a_at	Snrnp27	-0.058	-0.032	0.021	-0.009	-1.37	-0.7	0.48	-0.22	0.17691	0.49042	0.6363	0.82931	0.539292	0.962907	0.935118	0.999906	0.66	0.62209	0.922572	11.68	1415714_a_at	11.6893	11.6543	11.6676	11.5471	11.7611	11.7085	11.8175	11.7132	11.7214	11.626	11.6655	11.7317	11.6714	11.8199	11.6244	11.5942	11.6913	11.7835	11.6284	11.6867	11.7362	11.7085	11.6988	11.6175	11.5817	11.6356	11.6765
1415715_at	Tmem129	0.062	-0.036	-0.039	-0.015	1.11	-0.59	-0.67	-0.28	0.27442	0.55673	0.50782	0.78351	0.650207	0.971487	0.902944	0.999906	0.53	0.71756	0.947518	9	1415715_at	8.87372	8.8564	8.99535	8.96404	8.98228	8.88403	9.05579	8.95935	8.98008	8.97139	9.03307	9.13032	8.90561	9.0976	9.01708	9.18369	8.91649	8.9849	8.9553	9.10288	9.30122	9.00908	8.97624	8.93543	8.97044	8.90082	8.93431
1415716_a_at	NA	-0.019	0.002	-0.016	-0.045	-0.43	0.04	-0.35	-1.01	0.67076	0.96978	0.72873	0.31848	0.894915	0.998797	0.953114	0.999906	0.33	0.85496	0.977404	13.2	1415716_a_at	13.1654	13.2141	13.1654	13.1612	13.1772	13.2306	13.2577	13.1999	13.2467	13.2014	13.101	13.2622	13.159	13.2258	13.2747	13.2603	13.2599	13.2293	13.1698	13.115	13.38	13.3243	13.157	13.1027	13.1918	13.2772	13.1581
1415717_at	Rnf220	0.065	0.05	0.025	-0.021	0.97	0.68	0.36	-0.31	0.33827	0.50121	0.72076	0.75999	0.704953	0.963535	0.951563	0.999906	0.41	0.80321	0.967292	10.25	1415717_at	10.142	10.1717	10.2618	10.274	10.5092	10.2232	10.1645	10.1864	10.166	10.3242	10.2838	10.1783	10.2377	10.2711	10.194	10.1153	10.1658	10.2864	10.3368	10.1712	10.0417	10.3515	10.2726	10.3145	10.2629	10.1513	10.3044
1415718_at	Sap30l	0.198	-0.092	0.015	-0.06	4.55	-1.93	0.33	-1.38	5e-05	0.06118	0.73965	0.17596	0.004432	0.696234	0.95579	0.999906	6.61	0.00034	0.023082	10.45	1415718_at	10.3398	10.4144	10.4069	10.5259	10.4422	10.4527	10.4966	10.4971	10.4682	10.4707	10.567	10.4556	10.2726	10.3976	10.3705	10.4302	10.3529	10.4095	10.4062	10.3362	10.6302	10.4756	10.3907	10.6621	10.5888	10.7167	10.5436
1415719_s_at	Armc1	0.043	0.008	0.018	0.039	0.9	0.14	0.37	0.82	0.37251	0.88629	0.71485	0.41675	0.729644	0.996622	0.949879	0.999906	0.41	0.79989	0.967167	10.79	1415719_s_at	10.744	10.7741	10.7382	10.5919	10.6714	10.8354	10.8919	10.8978	10.8789	10.7425	10.7265	10.8065	10.7624	10.8244	10.7904	10.7253	10.7838	10.7608	10.7758	10.7669	10.9757	10.7118	10.7089	10.6843	10.7429	10.8064	10.7775
1415720_s_at	Mad2l1bp	-0.004	-0.102	-0.011	-0.052	-0.08	-1.99	-0.22	-1.12	0.93693	0.05303	0.82738	0.26886	0.984914	0.677887	0.970438	0.999906	1.32	0.27856	0.74987	8.41	1415720_s_at	8.38277	8.50918	8.46406	8.43186	8.38674	8.51024	8.38719	8.36981	8.56123	8.38078	8.37955	8.51944	8.32557	8.41145	8.33382	8.43211	8.49782	8.39663	8.35632	8.43904	8.59125	8.45884	8.42009	8.38696	8.35593	8.38841	8.54423
1415721_a_at	Nat15	-0.079	0.04	0.01	-0.001	-1.2	0.56	0.15	-0.01	0.23546	0.57853	0.88237	0.99015	0.60963	0.974143	0.981353	0.999906	0.45	0.77417	0.960949	10.17	1415721_a_at	10.3421	9.99199	10.2241	10.0489	10.0059	10.3422	10.3204	10.2522	10.3565	10.0888	10.0728	10.1415	10.0252	10.2828	10.1809	10.1131	10.2596	10.2212	9.95407	10.153	10.3184	10.1503	10.145	10.1105	10.1022	10.1033	10.1932
1415722_a_at	Vta1	-0.122	0.015	-0.009	0.032	-3.28	0.36	-0.22	0.87	0.00212	0.71998	0.82684	0.39139	0.052586	0.986418	0.970425	0.999906	2.93	0.0324	0.322622	11.1	1415722_a_at	11.1515	11.1071	11.1132	11.0643	11.1066	10.9558	11.2254	11.1516	11.13	11.0548	11.1062	11.1582	11.1229	11.1566	11.132	11.169	11.1062	11.1023	11.0831	11.1333	11.1435	11.1285	11.023	10.8841	10.9335	10.9114	10.9454
1415723_at	Eif5	0.172	0.123	-0.024	0.045	4.67	3.05	-0.63	1.23	3e-05	0.00403	0.53229	0.22448	0.003507	0.275828	0.911458	0.999906	8.26	6e-05	0.007684	12.43	1415723_at	12.3948	12.4071	12.3481	12.394	12.2506	12.2905	12.4554	12.4302	12.3646	12.3508	12.4301	12.4097	12.3977	12.3378	12.3924	12.482	12.4301	12.3921	12.3645	12.4544	12.517	12.3733	12.3407	12.5443	12.5067	12.6275	12.48
1415724_a_at	Cdc42	-0.197	0.068	0.104	0.01	-3.07	0.97	1.55	0.16	0.00378	0.33925	0.12783	0.87656	0.07412	0.935292	0.754909	0.999906	3.21	0.02237	0.269505	10.98	1415724_a_at	10.7269	10.9418	11.0362	11.1785	11.001	11.0313	10.8953	11.0676	10.8398	11.1485	11.0553	11.0003	10.9433	10.9004	11.0621	11.0668	11.036	10.9987	10.8476	11.094	11.0897	10.957	10.8271	10.6726	10.9476	10.7832	10.7576
1415725_at	Rrn3	0.036	0.014	0.098	-0.004	0.58	0.21	1.51	-0.07	0.56483	0.83835	0.13776	0.94283	0.847749	0.994343	0.759026	0.999906	0.67	0.61705	0.921449	9.07	1415725_at	8.92075	9.15557	8.98855	8.96805	9.10082	9.22339	9.13023	9.23712	8.99641	9.04877	8.93298	8.92177	8.97799	9.23567	9.0271	8.8306	9.07012	9.07715	9.0308	8.94282	9.28423	9.06129	9.1413	9.1197	9.10035	9.0556	9.09781
1415726_at	Ankrd17	0.007	0.012	0.07	0.021	0.15	0.24	1.49	0.46	0.8803	0.80834	0.14355	0.64536	0.969399	0.993141	0.761172	0.999906	0.63	0.64343	0.929109	11.41	1415726_at	11.3365	11.5395	11.2943	11.3409	11.4183	11.5208	11.4263	11.4698	11.3994	11.4008	11.3872	11.2941	11.3811	11.4757	11.3552	11.2588	11.4227	11.3802	11.3891	11.3146	11.5583	11.3908	11.3777	11.3979	11.4049	11.4301	11.4141
1415727_at	Apoa1bp	-0.019	0.021	0.01	-0.005	-0.4	0.41	0.21	-0.1	0.69396	0.68451	0.83142	0.91692	0.904075	0.984393	0.97116	0.999906	0.1	0.98337	0.997866	11.31	1415727_at	11.3968	11.2114	11.2899	11.1972	11.3819	11.1987	11.3378	11.3735	11.3216	11.2037	11.2824	11.3605	11.234	11.4013	11.3278	11.383	11.2608	11.3559	11.3624	11.3207	11.3213	11.3351	11.1978	11.2411	11.1829	11.2329	11.2827
1415728_at	Pabpn1	0.113	0.085	0.086	-0.064	1.16	0.8	0.85	-0.65	0.25284	0.42839	0.40257	0.51825	0.628596	0.952069	0.871609	0.999906	0.78	0.54382	0.89661	10.08	1415728_at	10.0874	9.96843	10.09	10.0525	10.3207	10.1205	10.0298	9.98421	10.0612	10.2586	10.0646	10.1155	10.2858	9.76742	9.97845	9.85202	9.90669	10.1011	10.2014	9.99194	9.61837	10.2227	10.1733	10.1747	10.1311	10.2243	10.1694
1415729_at	Pdpk1	-0.117	-0.129	0.019	-0.034	-1.95	-1.96	0.31	-0.57	0.05777	0.05725	0.7617	0.57466	0.32512	0.689184	0.960566	0.999906	2.01	0.11063	0.546464	11.71	1415729_at	11.7861	11.8885	11.686	11.6112	11.7839	11.8255	11.8012	11.7057	11.8702	11.7639	11.6015	11.662	11.7801	11.7894	11.6359	11.6124	11.8083	11.6801	11.6206	11.685	11.7246	11.8628	11.7859	11.5306	11.7649	11.6286	11.8842
1415730_at	Cpsf7	-0.105	-0.021	-0.022	0.038	-2.37	-0.44	-0.48	0.87	0.0224	0.65909	0.63086	0.39064	0.200503	0.981794	0.933808	0.999906	1.71	0.16748	0.639194	11.17	1415730_at	11.3654	11.0348	11.0985	11.0435	11.1829	11.248	11.2469	11.2218	11.1489	11.12	11.1654	11.2464	11.1612	11.2735	11.0863	11.1369	11.2406	11.2168	11.1279	11.1983	11.2648	11.1264	11.1638	11.092	11.0509	11.1214	11.0598
1415731_at	Angel2	-0.062	-0.001	-0.04	-0.048	-0.77	-0.01	-0.47	-0.6	0.44714	0.99311	0.641	0.55089	0.7813	0.999813	0.935657	0.999906	0.29	0.88081	0.982604	9.61	1415731_at	9.66832	9.61879	9.59756	9.48661	9.44923	9.93003	9.68706	9.6711	9.67092	9.49102	9.49975	9.6689	9.55422	9.68729	9.58529	9.62593	9.78753	9.65429	9.44057	9.60504	9.94775	9.62647	9.61825	9.43949	9.53304	9.78444	9.74256
1415732_at	Abhd16a	0.06	0.02	0.067	0.014	0.95	0.3	1.02	0.23	0.34664	0.76734	0.31205	0.82116	0.711294	0.989629	0.844584	0.999906	0.52	0.71873	0.947536	10.11	1415732_at	10.1337	10.122	9.98143	10.0905	10.125	10.095	10.0261	10.2905	10.0525	9.99406	10.0375	10.0741	9.95087	10.0735	10.0821	10.0624	10.0021	10.1092	10.2622	10.0839	10.24	10.0588	10.1038	10.2623	10.0332	10.0108	9.9795
1415733_a_at	Tomm5	-0.009	-0.036	-0.018	-0.008	-0.2	-0.76	-0.39	-0.18	0.84587	0.45452	0.69499	0.8551	0.959264	0.95814	0.946048	0.999906	0.2	0.93712	0.989705	10.98	1415733_a_at	11.0562	11.0348	10.9961	10.9088	11.0281	10.9926	11.1106	10.9972	11.0568	10.9729	11.115	11.1084	10.9293	11.0281	10.9552	10.8675	10.8773	10.9614	10.8939	10.9324	10.9016	11.0052	10.9653	10.8804	10.9199	10.89	11.0513
1415734_at	Rab7	-0.021	-0.053	0.049	0.007	-0.42	-0.98	0.94	0.14	0.67887	0.33102	0.35329	0.89032	0.898077	0.934461	0.858065	0.999906	0.51	0.72809	0.949223	12.41	1415734_at	12.4772	12.3778	12.3762	12.2516	12.4237	12.464	12.5068	12.5316	12.3863	12.3498	12.4726	12.4389	12.3437	12.5444	12.3429	12.4071	12.3217	12.4845	12.3368	12.4216	12.5234	12.2944	12.357	12.2906	12.3086	12.4092	12.3275
1415735_at	Ddb1	-0.004	0.013	0.06	0.001	-0.08	0.24	1.16	0.03	0.93796	0.81069	0.25405	0.97762	0.985177	0.993414	0.82236	0.999906	0.35	0.84181	0.975405	10.84	1415735_at	10.9448	10.738	10.9254	10.7339	10.743	10.8419	10.9115	10.883	10.8473	10.8834	10.8431	10.8601	10.8286	10.8577	10.8625	10.7152	10.7953	10.8394	10.7629	10.833	10.7914	10.7793	10.8033	10.6777	10.7297	10.8633	10.9597
1415736_at	Pfdn5	-0.067	-0.146	-0.008	-0.037	-1.73	-3.45	-0.19	-0.96	0.09183	0.00134	0.85244	0.34088	0.404588	0.158551	0.974673	0.999906	3.96	0.00842	0.161885	12.35	1415736_at	12.3398	12.3862	12.3307	12.3387	12.4683	12.3537	12.4176	12.3668	12.3762	12.3993	12.3168	12.4581	12.3777	12.4061	12.3993	12.4598	12.3713	12.3886	12.4084	12.3282	12.3006	12.4674	12.406	12.3506	12.3381	12.2971	12.2849
1415737_at	Rfk	0.008	-0.024	-0.028	-0.022	0.17	-0.45	-0.54	-0.45	0.86664	0.65176	0.58891	0.65711	0.965368	0.981131	0.92465	0.999906	0.18	0.94588	0.990683	10.1	1415737_at	9.98362	10.1951	9.93435	10.2043	10.1195	10.0898	10.0271	10.1744	10.0775	10.062	10.194	10.0694	10.0561	9.99884	10.158	10.2357	10.075	10.1574	10.061	10.127	10.2814	10.1069	9.97165	10.0338	10.0866	10.1208	10.0759
1415738_at	Txndc12	-0.111	-0.009	0.038	0.103	-2.16	-0.16	0.7	2	0.03687	0.87623	0.48837	0.05193	0.259919	0.996397	0.897517	0.999906	2.3	0.07565	0.473289	9.58	1415738_at	9.59942	9.5424	9.58341	9.49489	9.59614	9.3959	9.69625	9.60232	9.52429	9.49138	9.65963	9.69364	9.53823	9.76249	9.5854	9.73953	9.50412	9.60153	9.4581	9.6409	9.67161	9.51837	9.39923	9.33627	9.40698	9.35148	9.46616
1415739_at	Rbm42	-0.074	0.051	-0.039	0.016	-1.62	1.01	-0.82	0.36	0.11252	0.31651	0.41596	0.72104	0.443082	0.929761	0.878033	0.999906	1.12	0.36219	0.809077	10.46	1415739_at	10.5485	10.5449	10.4112	10.4169	10.4194	10.4417	10.4992	10.5021	10.4463	10.3653	10.4989	10.4982	10.4668	10.5085	10.55	10.5755	10.4583	10.4524	10.4812	10.4761	10.378	10.4953	10.4131	10.2632	10.3526	10.489	10.4325
1415740_at	Psmc5	-0.014	0.027	0.02	0.034	-0.33	0.61	0.48	0.85	0.73981	0.54531	0.63706	0.39947	0.923298	0.970072	0.935138	0.999906	0.36	0.8364	0.974673	11.73	1415740_at	11.7345	11.7175	11.7361	11.7446	11.8209	11.733	11.709	11.7556	11.7363	11.7854	11.8677	11.6529	11.7239	11.6937	11.7205	11.622	11.6574	11.6325	11.7141	11.7502	11.5837	11.6963	11.7609	11.7551	11.689	11.6875	11.7137
1415741_at	Tmem165	0.034	-0.031	-0.032	-0.016	0.96	-0.8	-0.85	-0.45	0.34265	0.42849	0.39794	0.65663	0.708144	0.952231	0.870454	0.999906	0.62	0.64869	0.931091	10.95	1415741_at	10.8517	10.9128	10.9936	10.9641	10.9325	11.0194	10.9634	10.8354	10.8163	10.9286	10.9943	10.9793	10.927	10.9971	10.9771	11.0372	10.9768	11.0222	10.937	11.051	11.0145	10.9122	10.9026	10.9295	11.0042	11.0067	10.9355
1415742_at	Aup1	-0.106	0.023	-0.071	-0.037	-1.11	0.22	-0.71	-0.39	0.27528	0.82695	0.48297	0.69963	0.651135	0.993718	0.896535	0.999906	0.48	0.74947	0.955796	8.85	1415742_at	9.01432	8.96774	9.00378	8.74091	8.99022	8.46905	9.03214	8.8318	8.99669	8.90707	8.93412	8.89156	8.94089	8.84608	8.92278	9.10447	8.74964	8.8122	8.90037	8.93786	8.33686	8.91712	8.89463	8.5753	8.85837	8.67949	8.81276
1415743_at	Hdac5	0.03	-0.043	-0.005	-0.014	0.31	-0.4	-0.05	-0.14	0.75536	0.68791	0.95922	0.8883	0.929258	0.984441	0.993939	0.999906	0.07	0.99041	0.998908	9.69	1415743_at	9.68867	9.69069	9.78009	9.56029	9.86284	9.48255	9.87418	9.51907	9.75129	9.86732	9.8901	9.77367	9.64557	9.73104	9.59929	9.76007	9.55458	9.69687	9.90818	9.5759	9.24552	9.84314	9.68954	9.48518	9.72009	9.55413	9.74492
1415744_at	H2-Ke2	0.117	0.028	0	-0.002	2.1	0.46	0	-0.04	0.04194	0.65087	0.99785	0.97036	0.27637	0.981131	0.999592	0.999906	1.16	0.34452	0.798796	10.84	1415744_at	10.8636	10.6583	10.7794	10.9424	10.8251	10.7057	10.852	10.8265	10.7932	10.8922	10.9204	10.9198	10.8782	10.6084	10.882	10.8375	10.736	10.8322	10.8667	10.8856	10.5658	10.8802	10.8808	10.8383	10.8858	10.875	10.8536
1415745_a_at	Dscr3	-0.053	-0.17	0.108	0.011	-0.63	-1.84	1.21	0.13	0.53088	0.0736	0.23156	0.89667	0.829772	0.723606	0.814317	0.999906	1.32	0.28021	0.751585	9.64	1415745_a_at	9.50784	9.5302	9.59971	9.62188	9.83785	9.65782	9.86885	9.80648	9.41646	9.63622	9.81097	9.66709	9.50406	9.7561	9.59607	9.51588	9.56775	9.71931	9.60303	9.63559	9.86147	9.59159	9.58441	9.51648	9.41229	9.35	9.44467
1415746_at	Cic	-0.018	-0.022	0.014	-0.023	-0.28	-0.31	0.21	-0.35	0.78276	0.75537	0.83246	0.72589	0.939293	0.989073	0.971215	0.999906	0.09	0.98619	0.998048	9.57	1415746_at	9.61771	9.54369	9.64982	9.46061	9.67668	9.70906	9.63863	9.62117	9.59691	9.59358	9.52315	9.62641	9.51685	9.64848	9.54444	9.52316	9.58273	9.6329	9.5994	9.45935	9.2427	9.6193	9.72036	9.54771	9.51369	9.50427	9.68667
1415747_s_at	Riok3	0.004	-0.099	0.026	-0.023	0.1	-2.17	0.61	-0.56	0.92191	0.03581	0.54793	0.58162	0.979758	0.620368	0.915294	0.999906	1.35	0.2681	0.740612	11.57	1415747_s_at	11.4111	11.5863	11.6295	11.562	11.5084	11.6806	11.687	11.5437	11.6001	11.6171	11.6239	11.6004	11.5049	11.5866	11.5591	11.5354	11.5624	11.5581	11.4789	11.5242	11.731	11.5819	11.5665	11.5326	11.5721	11.6371	11.5997
1415748_a_at	Dctn5	0.08	0.11	0.108	0.082	1.42	1.78	1.82	1.45	0.16281	0.082	0.07564	0.1547	0.520024	0.743827	0.711277	0.999906	2.66	0.04652	0.382355	11.21	1415748_a_at	11.2464	11.1126	11.2131	11.1375	11.2736	11.0719	11.147	11.2048	11.3403	11.2068	11.2358	11.1277	11.1622	11.1896	11.1888	11.1751	11.0698	11.1437	11.245	11.1032	10.9146	11.1819	11.1785	11.2735	11.2349	11.1512	11.3314
1415749_a_at	Rragc	0.052	-0.069	-0.006	-0.036	1.12	-1.35	-0.13	-0.77	0.2678	0.18458	0.89531	0.44349	0.643188	0.86983	0.983498	0.999906	0.93	0.45878	0.862521	11.4	1415749_a_at	11.2596	11.4728	11.387	11.377	11.3487	11.506	11.4864	11.4235	11.3739	11.4113	11.5072	11.4957	11.3741	11.4184	11.3893	11.3525	11.4408	11.3793	11.2599	11.3978	11.5584	11.4448	11.357	11.3629	11.4444	11.5164	11.4875
1415750_at	Tbl3	-0.088	0.083	0.111	-0.015	-0.99	0.85	1.18	-0.17	0.32703	0.40003	0.2438	0.8687	0.696052	0.946337	0.817196	0.999906	0.78	0.5425	0.89661	8.06	1415750_at	7.99712	8.27893	8.02802	7.87111	8.18594	8.06329	8.06266	8.06506	8.11126	7.9107	7.92492	7.97938	7.98208	8.18367	7.93891	7.97737	7.82212	8.08408	8.01399	8.08803	8.34377	8.17934	8.05893	7.90938	7.84886	7.93226	7.94807
1415751_at	Hp1bp3	-0.079	-0.023	0.007	0.03	-2.41	-0.65	0.19	0.91	0.0207	0.52235	0.8504	0.36998	0.193019	0.966541	0.974292	0.999906	1.77	0.15412	0.619787	12.47	1415751_at	12.5466	12.4891	12.4451	12.3888	12.5359	12.5595	12.52	12.5299	12.4606	12.4331	12.4624	12.4829	12.4784	12.5528	12.4188	12.4157	12.514	12.4991	12.3935	12.4716	12.4222	12.4205	12.4858	12.4386	12.4274	12.4026	12.4532
1415752_at	BC031181	-0.006	-0.024	0.006	0.019	-0.19	-0.66	0.18	0.59	0.85361	0.5135	0.86072	0.55546	0.961323	0.964961	0.976707	0.999906	0.21	0.92945	0.988493	12.03	1415752_at	12.0261	12.0014	12.0932	12.0403	11.9764	12.0614	12.1161	12.0023	12.0267	12.0412	12.149	12.0454	11.9731	12.0597	12.0905	12.0186	12.0154	12.0641	11.9954	12.0053	11.9757	11.9948	12.0098	12.0094	11.9679	11.9685	12.0777
1415753_at	Fam108a	0.065	0.089	0.098	-0.004	1.16	1.47	1.68	-0.07	0.25166	0.14995	0.09977	0.94225	0.627167	0.837793	0.73124	0.999906	1.59	0.19619	0.673604	11.22	1415753_at	11.2154	11.149	11.1528	11.0815	11.3756	11.3299	11.2194	11.2879	11.1718	11.1234	11.2433	11.1678	11.1118	11.2735	11.0772	11.087	11.129	11.1662	11.127	11.1328	11.2807	11.2522	11.178	11.231	11.2314	11.2891	11.1948
1415754_at	Polr2f	0.004	-0.075	0.053	-0.052	0.07	-1.33	0.98	-1	0.94505	0.1909	0.33401	0.32388	0.986971	0.87576	0.851613	0.999906	0.93	0.45509	0.861319	11	1415754_at	10.9717	10.961	11.0335	10.9089	11.1003	10.962	11.1439	11.1045	11.0284	11.0258	10.9582	11.0594	10.8837	11.1456	10.994	10.9264	10.8613	11.0641	10.9622	11.0042	11.0178	11.0362	11.0189	10.8326	10.8922	10.9884	10.9768
1415755_a_at	Ube2v1	-0.116	-0.059	0.017	-0.099	-1.73	-0.8	0.25	-1.48	0.092	0.42725	0.80469	0.14725	0.404683	0.951719	0.966542	0.999906	1.47	0.23014	0.708987	10.82	1415755_a_at	10.961	10.8348	10.7518	10.812	10.9419	11.0393	10.9904	10.9788	10.8407	10.822	10.777	10.803	10.7916	10.9614	10.7707	10.677	10.7885	10.8689	10.8915	10.7165	10.9215	10.823	10.8626	10.6872	10.7048	10.652	10.7561
1415756_a_at	Snapin	-0.093	0.087	-0.056	0.103	-1.4	1.19	-0.8	1.54	0.17014	0.24119	0.42938	0.13046	0.530299	0.900377	0.88125	0.999906	1.6	0.19386	0.670469	11.08	1415756_a_at	11.0319	11.1131	11.1102	10.839	11.0807	11.0006	11.0495	11.0222	10.9056	10.8937	11.1042	11.2099	11.1308	11.3383	11.1478	11.3928	11.1708	11.1774	10.9912	11.2234	11.0811	10.9043	10.8615	10.8295	11.14	11.0683	11.0034
1415757_at	Gbf1	-0.018	0.132	0.022	-0.062	-0.34	2.27	0.4	-1.18	0.73912	0.02851	0.69171	0.24597	0.923068	0.573693	0.945642	0.999906	1.7	0.16782	0.639194	8.26	1415757_at	8.27834	8.23681	8.30994	8.12632	8.24742	8.18468	8.30096	8.14887	8.36194	8.20579	8.33016	8.27643	8.18589	8.34549	8.28119	8.21718	8.23097	8.16152	8.31669	8.17057	8.3635	8.29303	8.3238	8.13406	8.1909	8.09092	8.19487
1415758_at	Fryl	-0.016	0.019	0.009	-0.031	-0.17	0.2	0.1	-0.34	0.86253	0.84493	0.92341	0.73667	0.964805	0.994924	0.988519	0.999906	0.05	0.99544	0.999288	10.56	1415758_at	10.4439	10.4863	10.5488	10.5505	10.4276	10.538	10.8444	10.6788	10.2498	10.6621	10.7953	10.7618	10.3346	10.6403	10.5516	10.7994	10.4939	10.6071	10.4064	10.6084	10.8071	10.4861	10.327	10.3985	10.5736	10.6869	10.3265
1415759_a_at	Hbxip	-0.066	-0.066	-0.032	-0.021	-1.54	-1.4	-0.72	-0.49	0.13182	0.16781	0.47534	0.62638	0.474062	0.853397	0.895325	0.999906	1.27	0.29586	0.764425	11.34	1415759_a_at	11.4162	11.3437	11.3894	11.3183	11.3564	11.2671	11.4871	11.413	11.4426	11.3943	11.4711	11.4103	11.2434	11.4376	11.3272	11.3925	11.3071	11.3485	11.2627	11.3708	11.3368	11.3248	11.286	11.1526	11.2101	11.2278	11.3205
1415760_s_at	Atox1	0.039	-0.016	0.06	-0.02	0.54	-0.2	0.79	-0.28	0.59292	0.84165	0.43244	0.7813	0.860932	0.994343	0.882334	0.999906	0.26	0.90217	0.985217	10.53	1415760_s_at	10.4561	10.5286	10.3533	10.4513	10.614	10.6605	10.6783	10.5921	10.4594	10.4341	10.6168	10.6676	10.4345	10.6256	10.5204	10.4211	10.428	10.505	10.4605	10.4031	10.7263	10.5042	10.4644	10.3989	10.5095	10.4162	10.5318
1415761_at	Mrpl52	-0.149	-0.051	0.037	-0.046	-2.29	-0.71	0.54	-0.71	0.02757	0.48168	0.5948	0.48211	0.222838	0.961844	0.925148	0.999906	1.63	0.18529	0.660198	10	1415761_at	9.89894	10.0906	9.92765	9.99842	10.1051	10.0375	10.086	10.0913	10.049	10.0188	9.78256	10.0878	9.92847	10.1763	10.0566	9.977	10.0072	10.0091	9.97676	9.88673	10.2709	10.1754	10.0886	9.66028	9.8857	9.79998	9.97167
1415762_x_at	Mrpl52	-0.137	-0.075	0.017	-0.024	-2.32	-1.16	0.27	-0.4	0.02571	0.25118	0.787	0.69065	0.214421	0.90563	0.964112	0.999906	1.74	0.16036	0.629556	10.42	1415762_x_at	10.4044	10.4765	10.3922	10.1937	10.535	10.4972	10.537	10.501	10.5464	10.3901	10.301	10.4984	10.3522	10.5175	10.3963	10.4559	10.5056	10.4362	10.3809	10.3483	10.6512	10.5504	10.4932	10.1364	10.2798	10.3146	10.3866
1415763_a_at	NA	0.078	0.002	-0.036	0.017	1.64	0.04	-0.73	0.35	0.10949	0.9647	0.47186	0.72703	0.438267	0.998531	0.895152	0.999906	0.83	0.51225	0.88565	10.51	1415763_a_at	10.5582	10.4875	10.5563	10.45	10.3168	10.4138	10.6534	10.4349	10.5475	10.4819	10.4822	10.5856	10.4795	10.4116	10.5588	10.6984	10.5072	10.4628	10.4633	10.578	10.5178	10.4698	10.4678	10.3565	10.5165	10.6486	10.5654
1415764_at	Zc3h11a	-0.12	-0.101	-0.062	0.023	-2.71	-2.08	-1.34	0.52	0.00972	0.04397	0.18625	0.6057	0.126936	0.653835	0.788063	0.999906	3.44	0.01641	0.230963	12.44	1415764_at	12.6053	12.4977	12.3907	12.5694	12.4149	12.443	12.5333	12.3878	12.4907	12.5242	12.4282	12.5453	12.5524	12.4111	12.4229	12.4837	12.5356	12.3966	12.4026	12.3937	12.4469	12.4745	12.4596	12.3353	12.435	12.4393	12.4768
1415765_at	Hnrnpul2	-0.006	0.053	0.166	0.05	-0.05	0.44	1.44	0.45	0.95913	0.66454	0.15864	0.65432	0.9913	0.982066	0.771743	0.999906	0.61	0.65433	0.931989	8.13	1415765_at	8.18744	7.97029	8.32465	8.03847	8.32679	8.45194	8.12902	8.04557	8.38756	8.47503	7.92077	8.1299	8.19774	7.79068	7.91889	7.68728	8.18189	8.00796	7.98828	7.98217	7.91008	8.2151	8.05405	8.05056	8.14978	8.5289	8.10169
1415766_at	Sec22b	0.196	-0.012	0.016	-0.065	4.67	-0.26	0.36	-1.54	3e-05	0.79604	0.71803	0.13025	0.003494	0.991791	0.951058	0.999906	6.1	0.00062	0.032969	10.13	1415766_at	9.98236	10.191	10.1002	10.2023	10.0923	10.1334	9.98015	10.1826	10.1629	10.01	10.1364	10.0812	10.0389	10.0809	10.1288	9.98117	10.0406	10.0299	10.0995	10.1233	10.3055	10.1594	10.224	10.3335	10.2835	10.2949	10.2977
1415767_at	Ythdf1	-0.049	-0.059	0.057	0.018	-1.3	-1.44	1.45	0.47	0.20109	0.15626	0.15384	0.64197	0.570481	0.845781	0.767915	0.999906	1.53	0.21258	0.691604	10.59	1415767_at	10.6187	10.5361	10.5915	10.5515	10.6768	10.6937	10.5762	10.5893	10.5403	10.6171	10.6941	10.5589	10.5599	10.671	10.5577	10.5457	10.5938	10.6779	10.6022	10.6197	10.5288	10.508	10.59	10.5805	10.5446	10.5508	10.5764
1415768_a_at	Ube2r2	0.049	-0.079	0.08	-0.102	0.95	-1.41	1.49	-2	0.34654	0.16493	0.14364	0.05258	0.711187	0.851243	0.761172	0.999906	2.28	0.07734	0.478194	11.3	1415768_a_at	11.1932	11.3837	11.1877	11.1605	11.4438	11.4101	11.3302	11.377	11.3359	11.3238	11.2561	11.2829	11.286	11.4268	11.2259	11.1267	11.2446	11.3066	11.2335	11.2387	11.4086	11.4263	11.3533	11.3119	11.324	11.2761	11.3495
1415769_at	Itch	-0.137	-0.078	-0.028	-0.007	-1.95	-1.02	-0.38	-0.1	0.05765	0.31555	0.70632	0.92191	0.324645	0.92969	0.947463	0.999906	1.25	0.30491	0.770065	10.39	1415769_at	10.1595	10.5396	10.3562	10.4678	10.3434	10.4284	10.4845	10.4343	10.1915	10.4942	10.5809	10.4911	10.295	10.5148	10.4154	10.5643	10.4248	10.4728	10.3338	10.4647	10.5934	10.3707	10.2204	10.1821	10.3359	10.2587	10.1375
1415770_at	Wdr6	0.25	0.223	-0.092	0.108	2	1.63	-0.7	0.86	0.05219	0.11182	0.48601	0.39365	0.308545	0.795265	0.897122	0.999906	1.97	0.11739	0.558892	11.46	1415770_at	11.6008	11.2749	11.4577	11.292	11.6803	11.2888	11.3016	11.5853	11.2514	11.032	11.1879	11.4052	11.4621	11.63	11.5593	11.1934	11.3176	11.6797	11.4825	11.3078	11.1962	11.284	11.6632	11.9333	11.2105	11.6787	11.5221
1415771_at	Ncl	0.057	0.149	-0.057	0.014	0.45	1.09	-0.43	0.11	0.65315	0.2822	0.66613	0.91399	0.88718	0.913278	0.939014	0.999906	0.4	0.80857	0.968192	12.16	1415771_at	12.2257	12.2633	12.3347	12.2742	12.2317	11.7948	12.0106	11.8364	12.1792	12.2447	12.161	12.2158	12.387	11.8054	12.2803	12.316	12.2612	12.0742	12.2536	12.3444	11.4162	12.2076	12.2191	12.3296	12.371	12.4492	12.2773
1415772_at	Ncl	-0.219	0.056	-0.104	-0.057	-3.6	0.84	-1.63	-0.93	0.00086	0.40352	0.11084	0.3554	0.029739	0.946579	0.742937	0.999906	4.3	0.00544	0.126204	9.33	1415772_at	9.40605	9.49201	9.29076	9.47595	9.4669	9.40753	9.32089	9.26378	9.47637	9.19656	9.12894	9.3159	9.44547	9.35507	9.38459	9.53809	9.3893	9.29828	9.3835	9.32091	9.49009	9.25558	9.44572	9.0794	9.22354	9.24356	9.23297
1415773_at	Ncl	-0.067	0.403	-0.251	0.048	-0.21	1.16	-0.76	0.15	0.83399	0.25126	0.45307	0.88113	0.954494	0.90563	0.887805	0.999906	0.5	0.73653	0.952478	10.21	1415773_at	10.4911	10.6093	10.5893	10.7982	10.4181	9.41791	9.58266	9.49315	10.4366	10.3332	10.0429	9.98179	10.9223	9.50353	10.5987	10.6608	10.5857	10.0936	10.5011	10.6623	8.45173	10.2384	10.2494	10.5665	10.7669	10.5435	10.4704
1415774_at	Elp2	-0.104	0.074	0	0.042	-1.26	0.81	0	0.51	0.21663	0.42156	0.99845	0.61562	0.587881	0.950379	0.999645	0.999906	0.62	0.64895	0.931091	8.61	1415774_at	8.70725	8.58522	8.67528	8.51909	8.56651	8.85583	8.42061	8.66969	8.75092	8.39061	8.45603	8.47631	8.48285	8.72999	8.65972	8.5872	8.63444	8.74804	8.63786	8.61264	8.82628	8.44609	8.5735	8.7437	8.30576	8.6142	8.47725
1415775_at	Rbbp7	-0.05	0.064	0.011	0.039	-1.6	1.86	0.34	1.23	0.11666	0.06976	0.73282	0.22549	0.449974	0.715357	0.953948	0.999906	1.92	0.12593	0.57368	12.41	1415775_at	12.3918	12.3992	12.4138	12.4705	12.3889	12.5015	12.4325	12.3911	12.4198	12.3791	12.3604	12.3288	12.4051	12.3693	12.3927	12.3153	12.4594	12.374	12.3472	12.3509	12.4341	12.4018	12.4415	12.384	12.356	12.4046	12.4529
1415776_at	Aldh3a2	0.01	-0.034	-0.05	-0.02	0.17	-0.56	-0.85	-0.35	0.86529	0.57731	0.4019	0.72643	0.965315	0.97363	0.871609	0.999906	0.3	0.8784	0.981935	8.6	1415776_at	8.49069	8.49744	8.7913	8.40842	8.64843	8.49916	8.69648	8.66581	8.57338	8.5294	8.67307	8.76128	8.50679	8.75967	8.66656	8.7774	8.64729	8.64138	8.55776	8.67843	8.61356	8.5823	8.42538	8.4895	8.52129	8.68167	8.51919
1415777_at	Pnliprp1	-0.007	0.08	0.047	0.034	-0.12	1.18	0.72	0.56	0.90495	0.24306	0.47357	0.57964	0.976057	0.902521	0.895306	0.999906	0.56	0.69061	0.942284	4.16	1415777_at	4.12039	4.31139	3.95751	4.33472	4.02386	4.33195	4.1506	4.18308	3.9665	4.29671	4.20203	4.0321	4.08699	4.16149	4.04442	4.04151	4.20162	4.28866	4.15734	4.04278	4.14025	4.16515	3.99851	4.14075	4.27083	4.04004	4.22462
1415778_at	Morf4l2	-0.01	0.047	0.032	0.04	-0.31	1.39	0.99	1.29	0.7545	0.17124	0.3258	0.20296	0.92881	0.857071	0.849145	0.999906	1.18	0.3358	0.793462	12.53	1415778_at	12.5168	12.5052	12.5275	12.5176	12.5427	12.5739	12.5005	12.6239	12.5371	12.4895	12.5109	12.4744	12.4804	12.5486	12.4785	12.4301	12.4692	12.5543	12.5045	12.4897	12.5198	12.4622	12.5212	12.563	12.4628	12.4828	12.4814
1415779_s_at	Actg1	0	0.024	-0.008	0.023	0	0.73	-0.27	0.79	0.99807	0.47065	0.79156	0.43696	0.999738	0.961844	0.964669	0.999906	0.3	0.87331	0.980705	13.47	1415779_s_at	13.4267	13.5241	13.5395	13.4801	13.4332	13.4842	13.3969	13.4509	13.4801	13.4312	13.3853	13.4096	13.5136	13.4416	13.4912	13.4678	13.4909	13.4369	13.4845	13.5039	13.4332	13.4369	13.5457	13.4798	13.4509	13.447	13.5366
1415780_a_at	Armcx2	-0.094	-0.126	0.104	0.07	-1.57	-1.92	1.65	1.17	0.12456	0.06253	0.1059	0.24912	0.462166	0.697524	0.737673	0.999906	2.56	0.05318	0.407996	11.25	1415780_a_at	11.302	11.2374	11.2271	11.2471	11.3167	11.2871	11.2556	11.371	11.3249	11.2692	11.1317	11.1838	11.2093	11.3431	11.2268	11.0255	11.1504	11.3093	11.2985	11.1752	11.4023	11.1488	11.4088	11.297	11.0157	10.9988	11.1205
1415781_a_at	NA	0.007	0.007	0.002	-0.017	0.22	0.2	0.08	-0.54	0.82993	0.84041	0.93843	0.59024	0.953183	0.994343	0.991111	0.999906	0.1	0.98279	0.997827	13.48	1415781_a_at	13.4196	13.4528	13.4923	13.5383	13.5339	13.4499	13.4474	13.4854	13.4558	13.4754	13.4551	13.4605	13.4604	13.422	13.5111	13.4584	13.486	13.4723	13.5013	13.4739	13.4632	13.5464	13.557	13.4895	13.4625	13.4277	13.4429
1415782_at	Sumo2	-0.031	0.042	0.038	0.047	-1.21	1.46	1.39	1.81	0.23517	0.15338	0.17314	0.07817	0.609222	0.841805	0.782316	0.999906	2.19	0.08737	0.501009	12.94	1415782_at	12.8976	12.9703	12.9602	12.9295	12.9303	12.9417	12.8754	12.9409	12.9061	12.8747	12.8749	12.8979	12.9281	12.9241	12.9234	12.9265	12.9516	12.9372	12.9791	12.9309	12.9511	12.8653	12.9442	12.893	12.8662	12.8923	12.9247
1415783_at	Vps35	-0.035	-0.021	0.027	0.024	-1.11	-0.6	0.8	0.75	0.27193	0.54994	0.42611	0.45945	0.647697	0.971166	0.880498	0.999906	0.7	0.59508	0.914965	12.12	1415783_at	12.0786	12.0712	12.1376	12.147	12.1453	12.0557	12.1314	12.1389	12.0902	12.1229	12.1673	12.1466	12.1048	12.1256	12.1103	12.0986	12.1458	12.1576	12.1108	12.1608	12.1591	12.1505	12.0801	12.0915	12.0273	11.9866	12.0452
1415784_at	Vps35	-0.665	-0.514	-1.139	-0.22	-1.68	-1.18	-2.74	-0.55	0.1012	0.24393	0.00915	0.582	0.423235	0.902537	0.673207	0.999906	3	0.02926	0.309275	6.91	1415784_at	7.59011	8.58125	7.85421	7.61402	7.24151	6.04144	6.37946	6.26995	7.6646	6.99062	6.93035	6.64349	7.8827	6.46337	7.60476	8.14299	7.81046	7.02998	7.46893	8.15995	5.23904	7.04101	7.28417	7.03056	7.3904	7.34971	6.99728
1415785_a_at	Cct8	-0.05	0.028	-0.012	0.053	-1.02	0.52	-0.22	1.08	0.31349	0.6043	0.82504	0.28752	0.684898	0.976066	0.970157	0.999906	0.63	0.64291	0.928842	11.16	1415785_a_at	11.3166	10.9984	11.1691	11.1159	11.225	11.0579	11.0535	11.3019	11.2413	11.1317	11.178	11.1046	11.1214	11.1592	11.19	11.2102	11.1088	11.2341	11.2324	11.1696	11.0803	11.0448	11.2104	11.2691	11.0174	11.1701	10.9576
1415786_at	Pgc	0.149	0.053	0.072	-0.076	2.07	0.68	0.95	-1.05	0.0451	0.50279	0.35014	0.2993	0.287168	0.963535	0.855997	0.999906	1.68	0.17271	0.644459	5.84	1415786_at	5.3529	6.04756	5.90651	5.67581	5.73493	5.71763	5.75439	5.67673	5.95858	5.83253	5.97552	5.69525	5.79599	5.76748	5.87473	5.92777	5.75045	5.81152	6.06311	5.89167	6.01125	5.7924	5.82588	5.91498	5.87605	5.90777	5.71401
1415787_at	Ganab	-0.129	0.05	0.105	0.016	-2.4	0.85	1.86	0.3	0.02132	0.39811	0.07008	0.76657	0.195484	0.946225	0.706588	0.999906	2.51	0.05711	0.421776	8.82	1415787_at	8.7739	8.66678	8.62572	8.98903	9.01028	8.84825	8.89943	8.90298	8.77237	8.88662	8.80058	8.78478	8.83844	8.74485	8.82512	8.77507	8.87528	8.88636	8.76292	8.73964	8.64154	8.82559	8.842	8.64899	8.69121	8.61617	8.63526
1415788_at	NA	0.031	0.056	0.043	0.081	0.51	0.86	0.69	1.36	0.61213	0.39304	0.49426	0.18026	0.868826	0.945037	0.899511	0.999906	0.84	0.51073	0.884515	10.59	1415788_at	10.5096	10.5481	10.6283	10.5315	10.5679	10.448	10.6065	10.6866	10.6656	10.5785	10.7675	10.5602	10.4821	10.5836	10.6	10.5913	10.4148	10.4988	10.5539	10.6265	10.6566	10.4261	10.5057	10.5918	10.4389	10.4383	10.4094
1415789_a_at	NA	-0.103	0.197	-0.024	0.084	-1.15	2.01	-0.26	0.94	0.25861	0.05068	0.79588	0.35118	0.633819	0.674978	0.965358	0.999906	1.58	0.19764	0.675349	8.66	1415789_a_at	8.70741	8.72842	8.54854	9.06636	8.67933	8.50564	8.37779	8.64243	8.7454	8.63305	8.71513	8.31762	8.79372	8.49518	8.91647	8.84774	8.69179	8.6228	8.76159	8.67246	8.40905	8.39061	8.59962	8.85905	8.69965	8.58078	8.45271
1415790_at	NA	-0.088	0.079	-0.119	0.055	-0.93	0.76	-1.2	0.58	0.35984	0.44995	0.23638	0.56345	0.720814	0.957691	0.81529	0.999906	0.81	0.52863	0.8919	8.8	1415790_at	9.12059	8.94326	8.77817	8.99526	8.72647	8.50181	8.6616	8.77343	8.95105	8.79032	8.94218	8.62882	8.97544	8.73116	8.93494	8.98358	8.69672	8.85319	9.01435	8.81444	8.43734	8.49705	8.76411	8.97075	8.71679	8.81896	8.7266
1415791_at	Rnf34	0.006	0.011	0.031	-0.034	0.14	0.25	0.73	-0.86	0.88556	0.80403	0.46664	0.39632	0.971259	0.992437	0.893579	0.999906	0.34	0.8496	0.976957	10.73	1415791_at	10.7119	10.7414	10.7501	10.6854	10.8729	10.7871	10.7158	10.6552	10.7339	10.6909	10.7269	10.6848	10.7242	10.7753	10.6532	10.6185	10.7778	10.7435	10.726	10.7353	10.7582	10.8245	10.7765	10.7021	10.7776	10.7876	10.8556
1415792_at	Rbck1	0.001	0.098	-0.025	-0.067	0.01	1.02	-0.28	-0.77	0.98974	0.31285	0.78298	0.44669	0.997936	0.92839	0.963412	0.999906	0.43	0.78748	0.96414	10.5	1415792_at	10.8632	10.3364	10.521	10.4598	10.4442	10.6568	10.5184	10.4957	10.6399	10.4511	10.3156	10.5425	10.5191	10.7707	10.5288	10.2662	10.5219	10.5096	10.4196	10.3675	10.2728	10.4682	10.5349	10.4734	10.6735	10.5864	10.8309
1415793_at	Pnpo	0.067	0.06	0.06	-0.078	1.07	0.88	0.92	-1.24	0.29296	0.38603	0.36529	0.22043	0.667047	0.942885	0.861806	0.999906	1.07	0.3826	0.822827	10.26	1415793_at	10.1862	10.2791	10.1679	10.2032	10.4191	10.2461	10.1674	10.1577	10.1717	10.1178	10.1214	10.2481	10.317	10.3122	10.2744	10.1134	10.2662	10.3286	10.2795	10.2813	10.3025	10.3446	10.3836	10.2563	10.2662	10.1717	10.4657
1415794_a_at	Spin1	0.029	0.031	0.028	0.019	0.71	0.69	0.64	0.47	0.48406	0.4919	0.52484	0.64012	0.803475	0.962907	0.908248	0.999906	0.4	0.80509	0.96737	11.9	1415794_a_at	11.9206	11.8623	11.8851	11.9734	11.8943	11.875	11.829	11.9082	11.935	11.8709	11.7714	11.7613	11.9392	11.8061	11.9338	11.8156	11.9111	11.8564	11.9319	11.8556	11.9391	11.9129	11.9889	12.0361	11.896	11.934	11.8446
1415795_at	Spin1	-0.015	0.102	-0.025	-0.029	-0.21	1.32	-0.33	-0.41	0.83581	0.19493	0.73966	0.68355	0.955435	0.879243	0.95579	0.999906	0.52	0.72483	0.948523	6.54	1415795_at	6.91296	6.75686	6.68028	6.62888	6.63997	6.42091	6.41587	6.49505	6.75966	6.57378	6.36284	6.44943	6.49456	6.32804	6.48484	6.30273	6.47313	6.48748	6.50049	6.58712	6.45408	6.6377	6.43566	6.6593	6.68194	6.76909	6.57561
1415796_at	Dazap2	-0.006	0.023	-0.053	0.029	-0.1	0.38	-0.9	0.52	0.91761	0.70469	0.37261	0.60395	0.978812	0.986307	0.864117	0.999906	0.31	0.86913	0.97973	12.04	1415796_at	12.0192	12.0191	12.0403	12.0421	11.9298	11.952	11.9654	12.0223	11.8522	11.9114	12.1028	12.1512	12.008	12.0277	12.0966	12.2968	12.128	12.1243	12.0484	12.1508	12.1434	11.9776	11.8437	11.9111	12.0901	12.1724	11.9901
1415797_at	Ddr1	-0.021	0.124	0.057	-0.095	-0.16	0.84	0.4	-0.7	0.87569	0.40848	0.68894	0.48668	0.967722	0.946969	0.94498	0.999906	0.34	0.84628	0.975925	8.96	1415797_at	8.84851	8.69327	9.25585	8.76967	8.9542	8.78234	9.0106	8.81516	8.47525	9.3327	9.19611	9.23356	8.86072	9.02485	8.88241	9.17799	8.96201	9.13643	8.90725	9.18753	8.86458	9.20186	8.38664	8.6555	9.18924	9.07227	8.6859
1415798_at	Ddr1	-0.101	0.305	-0.102	-0.011	-0.52	1.44	-0.5	-0.05	0.6038	0.15779	0.61763	0.95678	0.865611	0.84738	0.930993	0.999906	0.65	0.62999	0.924484	6.88	1415798_at	6.92661	7.08758	7.23565	6.99736	7.01309	6.23592	6.80189	6.33941	6.62313	7.17226	6.90428	7.02487	7.09178	6.75211	6.98317	7.30953	6.90149	6.69353	7.16887	7.12586	5.93279	7.20983	6.68785	6.54653	7.17618	7.10376	7.03757
1415799_at	Wbp11	0.09	-0.019	0.133	-0.063	1.3	-0.25	1.83	-0.9	0.20176	0.80434	0.07463	0.37115	0.571371	0.992444	0.711277	0.999906	1.48	0.22671	0.706308	10.55	1415799_at	10.5319	10.3996	10.47	10.3978	10.5809	10.7049	10.548	10.6726	10.5031	10.3955	10.4235	10.5365	10.3729	10.6386	10.4831	10.3905	10.5225	10.7222	10.5449	10.4608	10.8726	10.5742	10.6166	10.6592	10.4763	10.59	10.4766
1415800_at	Gja1	-0.203	0.02	-0.035	0.023	-3.05	0.27	-0.5	0.34	0.00402	0.78607	0.61805	0.73679	0.076671	0.991129	0.931017	0.999906	2.44	0.0625	0.435746	12.16	1415800_at	12.3163	12.2237	12.276	12.3785	12.1961	12.1247	12.1088	12.2571	12.1003	12.2134	12.2089	12.0884	12.1931	12.0361	12.2532	12.2279	12.0776	12.2693	12.2035	12.147	12.1296	12.0253	12.1862	12.1793	12.0746	11.9502	11.881
1415801_at	Gja1	-0.615	-0.083	-0.697	-0.009	-1.31	-0.16	-1.42	-0.02	0.1968	0.87289	0.16412	0.98556	0.564919	0.996397	0.777352	0.999906	0.94	0.45111	0.859536	8.13	1415801_at	9.2076	9.10066	9.22782	8.76374	8.536	7.02944	7.57611	7.58947	8.94145	8.37782	8.4898	7.67517	8.84157	7.76537	8.61938	9.21249	8.49945	8.06166	8.64312	8.98733	5.40202	8.13941	8.35119	8.14069	8.6668	8.29855	8.49277
1415802_at	Slc16a1	-0.17	0.184	-0.01	0.147	-1.5	1.48	-0.08	1.3	0.14124	0.14701	0.9352	0.20218	0.487599	0.833908	0.990511	0.999906	1.53	0.21135	0.689766	10.44	1415802_at	10.3977	10.2132	10.4917	10.3849	10.3004	10.2008	10.2972	10.3349	9.90377	10.464	10.4864	10.8033	10.3789	10.5733	10.5667	10.8944	10.4687	10.7026	10.3786	10.5228	10.7734	10.3475	10.037	10.0036	10.3467	10.1614	10.0519
1415803_at	Cx3cl1	-0.031	0.188	0.028	-0.022	-0.27	1.51	0.24	-0.2	0.78822	0.13919	0.81237	0.84624	0.940617	0.824609	0.968111	0.999906	0.61	0.65704	0.932599	11.5	1415803_at	11.5821	11.518	11.7198	11.5621	11.5803	11.1797	11.5307	11.087	11.8552	11.7045	11.3633	11.3984	11.6333	11.3532	11.4916	11.3476	11.4708	11.3352	11.4997	11.4264	11.0674	11.8398	11.6247	11.3021	11.5576	11.217	11.7529
1415804_at	Cx3cl1	-0.257	-0.005	-0.155	0.007	-1.95	-0.04	-1.12	0.05	0.05801	0.97172	0.2702	0.96012	0.325744	0.998874	0.82748	0.999906	1.27	0.29951	0.766055	8.3	1415804_at	8.45006	8.71935	8.57155	8.4852	8.18807	8.25851	8.33105	8.01329	8.78863	8.30959	8.18088	8.1348	8.62173	8.02598	8.43041	8.33017	8.46225	8.04175	8.38596	8.43778	8.07137	8.4962	8.44143	7.96109	8.29036	8.14169	8.58259
1415805_at	Clps	-0.028	-0.084	-0.091	-0.002	-0.37	-1.02	-1.15	-0.03	0.71345	0.31575	0.25808	0.97711	0.911197	0.92969	0.822981	0.999906	0.62	0.64988	0.931209	5.45	1415805_at	5.80221	5.08222	5.48533	5.60746	5.33374	5.41187	5.57301	5.43987	5.49948	5.39171	5.43829	5.51672	5.35903	5.41378	5.6079	5.52073	5.52546	5.54461	5.21111	5.60248	5.54774	5.53759	5.38173	5.41526	5.3689	5.3742	5.59986
1415806_at	Plat	0.315	0.208	-0.049	-0.118	3.32	2	-0.5	-1.24	0.00194	0.05249	0.6226	0.22064	0.049558	0.676627	0.931758	0.999906	4.2	0.00621	0.135617	9.71	1415806_at	9.33948	9.6924	9.80573	9.58295	9.77871	9.74831	9.63031	9.62411	9.43879	9.71612	9.67475	9.69466	9.54367	9.9576	9.56995	9.87164	9.60942	9.78577	9.55461	9.71807	9.91158	9.72577	9.4194	10.0667	10.0282	10.1461	9.722
1415807_s_at	Srsf2	-0.124	0.256	-0.122	0.042	-1.33	2.5	-1.24	0.46	0.18955	0.01656	0.22134	0.65144	0.555762	0.466904	0.806627	0.999906	2.45	0.06184	0.434158	9.89	1415807_s_at	10.209	10.0529	9.93914	9.91382	9.81873	9.80127	9.73643	9.65807	10.0246	9.80585	9.7646	9.7889	10.072	9.7968	9.97484	9.98301	9.99245	9.85194	9.92669	9.9874	9.49182	9.85864	9.86888	9.81147	9.93658	10.1123	10.0492
1415808_at	Tpbpa	0.066	-0.003	0.036	-0.055	0.95	-0.04	0.49	-0.8	0.34558	0.96918	0.62878	0.43065	0.710495	0.998797	0.933163	0.999906	0.45	0.77473	0.960971	4.15	1415808_at	4.10283	4.33815	4.07326	3.8458	4.3309	4.10121	4.19379	4.30299	4.16645	4.03668	4.19421	4.01506	4.10302	4.35681	3.98591	4.15183	4.05276	4.00386	4.26009	4.13196	4.18698	4.23832	4.04817	4.24568	4.22682	4.18785	4.11402
1415809_at	Tpbpa	0.009	0.033	0.033	0.066	0.13	0.46	0.47	0.99	0.8954	0.65038	0.63955	0.32693	0.973717	0.981131	0.935611	0.999906	0.36	0.83668	0.974748	3.78	1415809_at	3.78719	3.74577	3.57484	3.90752	3.96407	3.59922	3.6263	3.81307	3.77734	3.75832	3.72835	3.74092	3.87919	3.78251	3.65197	3.77871	3.84597	3.85176	3.71772	3.53516	3.91753	3.76244	3.73782	3.8174	3.91571	3.58024	3.62663
1415810_at	Uhrf1	-0.201	-0.101	0.245	0.421	-0.99	-0.46	1.15	2.08	0.32745	0.65152	0.25505	0.04423	0.69643	0.981131	0.82236	0.999906	1.71	0.16685	0.638302	4.92	1415810_at	5.68745	4.1382	5.33864	4.98479	4.78975	4.88681	4.79578	5.49	4.98579	4.51038	4.58108	4.94203	4.57589	4.60188	4.57674	4.65724	4.57658	5.47251	5.10814	4.66032	5.10919	4.47077	4.99786	4.88133	4.15725	4.46623	4.51419
1415811_at	Uhrf1	-0.012	-0.008	0.054	-0.003	-0.14	-0.09	0.64	-0.04	0.88573	0.92605	0.52535	0.96697	0.971259	0.997638	0.908248	0.999906	0.11	0.97816	0.997347	4.88	1415811_at	4.8059	5.03951	4.80959	4.83708	4.80327	4.91811	4.59686	4.82652	4.81475	4.91335	4.85885	4.90731	4.81452	4.73373	5.01202	4.738	4.62169	5.00249	5.3887	4.80442	4.91118	4.91635	5.08084	4.91537	4.81542	4.78598	4.67601
1415812_at	Gsn	0.078	0.118	-0.166	0.093	0.43	0.59	-0.87	0.51	0.67104	0.55719	0.38807	0.61089	0.894915	0.971487	0.86796	0.999906	0.39	0.81493	0.970154	11.04	1415812_at	10.9416	10.691	11.1857	10.8221	10.6709	10.6788	11.2439	11.0901	10.291	11.2483	11.5485	11.5833	10.7607	11.4362	11.102	11.6614	11.0474	11.261	10.884	11.2587	11.119	10.8807	10.2555	10.7557	11.3381	11.3798	10.5881
1415813_at	Api5	-0.133	0.126	0.074	0.088	-2.51	2.17	1.33	1.67	0.01609	0.03594	0.1907	0.10312	0.167833	0.620368	0.791477	0.999906	3.89	0.00914	0.168556	10.44	1415813_at	10.4589	10.5201	10.3586	10.3306	10.304	10.5151	10.351	10.53	10.4137	10.3557	10.3927	10.322	10.3962	10.4866	10.4795	10.5426	10.4783	10.4934	10.3666	10.4349	10.6046	10.3034	10.3292	10.2994	10.304	10.3435	10.221
1415814_at	Atp6v1b2	-0.046	-0.113	0.017	0.049	-1.06	-2.4	0.38	1.14	0.29512	0.02132	0.70505	0.25934	0.669047	0.513451	0.947379	0.999906	2.08	0.10137	0.530045	12.69	1415814_at	12.7545	12.6621	12.7612	12.7074	12.6778	12.8116	12.7153	12.7596	12.7449	12.6887	12.7261	12.5774	12.6358	12.7134	12.6676	12.6377	12.7165	12.7499	12.6796	12.7242	12.7147	12.5749	12.7056	12.7884	12.5567	12.6277	12.6712
1415815_at	Trim27	0.002	0.027	-0.146	-0.003	0.02	0.39	-2.18	-0.05	0.9805	0.69957	0.03481	0.96003	0.995966	0.986088	0.679428	0.999906	1.23	0.31281	0.775976	4.35	1415815_at	4.28679	4.32016	4.50912	4.51175	4.20301	4.2408	4.22961	4.50007	4.41644	4.30948	4.25713	4.28154	4.34331	4.39456	4.4859	4.4045	4.5211	4.37073	4.29592	4.31678	4.41636	4.35868	4.35731	4.36329	4.34297	4.52669	4.50134
1415816_at	Cct7	-0.109	-0.083	-0.048	0.013	-2.88	-2.01	-1.21	0.35	0.00628	0.05105	0.23384	0.72486	0.099839	0.675062	0.814956	0.999906	3.49	0.0155	0.223478	11.73	1415816_at	11.7894	11.7295	11.7707	11.7932	11.7034	11.7263	11.8479	11.851	11.7944	11.723	11.8804	11.78	11.6578	11.7174	11.7592	11.8174	11.7206	11.7267	11.7116	11.7218	11.6625	11.6945	11.7314	11.5399	11.5581	11.6478	11.7122
1415817_s_at	Cct7	-0.11	0.005	0.027	-0.037	-2.42	0.09	0.57	-0.82	0.02012	0.9279	0.57381	0.41703	0.1897	0.997708	0.921426	0.999906	1.71	0.16561	0.636847	11.53	1415817_s_at	11.5355	11.4229	11.5007	11.6523	11.666	11.4832	11.579	11.6358	11.5894	11.5676	11.6252	11.5415	11.5745	11.5191	11.6115	11.4336	11.4768	11.5751	11.5549	11.4958	11.4037	11.5902	11.595	11.4358	11.442	11.3494	11.4562
1415818_at	Anxa6	-0.075	-0.01	0.062	0.041	-1.27	-0.16	1.01	0.69	0.21166	0.87582	0.31989	0.49457	0.583022	0.996397	0.847766	0.999906	0.78	0.54402	0.89661	7.61	1415818_at	7.80611	7.56182	7.65818	7.60364	7.64164	7.5726	7.59385	7.53974	7.79551	7.54773	7.42582	7.44596	7.64661	7.62333	7.54839	7.63402	7.63864	7.53435	7.6804	7.70067	7.50738	7.58398	7.66746	7.57707	7.56226	7.38788	7.69599
1415819_a_at	Ppp2r1a	-0.114	0.129	-0.102	0.037	-0.76	0.78	-0.64	0.24	0.4542	0.43837	0.52402	0.80921	0.786154	0.955517	0.908248	0.999906	0.41	0.79751	0.966798	10.57	1415819_a_at	10.8138	10.8777	10.8484	10.7444	10.4906	10.2973	10.3082	10.3502	10.7109	10.4282	10.4481	10.2304	10.7958	10.3311	10.8609	10.9202	10.7461	10.4964	10.7575	10.8817	9.80345	10.43	10.6739	10.7102	10.668	10.6093	10.6648
1415820_x_at	Nono	-0.027	0.006	0.002	-0.037	-0.59	0.13	0.03	-0.8	0.55985	0.89983	0.97381	0.42814	0.844824	0.997229	0.996417	0.999906	0.25	0.90744	0.985859	10.87	1415820_x_at	10.9335	10.7266	11.0467	10.8925	10.7069	10.8664	10.8854	10.9378	10.973	10.8899	10.7436	10.8629	10.8339	10.8078	10.9204	10.7751	10.9133	10.8945	10.8774	10.9037	11.006	10.7918	10.9515	10.8613	10.817	10.8722	10.8218
1415821_at	Nptn	-0.055	-0.001	0.027	-0.014	-1.35	-0.01	0.62	-0.34	0.18521	0.99118	0.54139	0.73191	0.550341	0.999525	0.913532	0.999906	0.58	0.67963	0.938567	12.92	1415821_at	12.9052	12.9652	12.9117	12.9916	12.941	13.0744	12.8522	12.9425	12.9643	12.8636	12.8277	12.7903	12.9565	12.8537	12.9622	12.8564	13.0113	12.9223	12.9057	12.977	12.9453	12.9049	12.9711	12.9686	12.9336	12.8504	12.9168
1415822_at	Scd2	0.027	0.056	-0.056	0.047	0.6	1.14	-1.19	1.05	0.54916	0.26047	0.24268	0.298	0.839231	0.909521	0.816952	0.999906	1.05	0.39548	0.829466	13.71	1415822_at	13.6034	13.7622	13.7536	13.7874	13.6583	13.6667	13.6873	13.7242	13.589	13.7798	13.8213	13.7622	13.6562	13.7118	13.6878	13.8147	13.6845	13.6827	13.6287	13.7549	13.6922	13.5765	13.519	13.6827	13.8391	13.7212	13.6922
1415823_at	Scd2	-0.106	0.255	-0.472	0.011	-0.3	0.66	-1.27	0.03	0.76668	0.51415	0.21032	0.97489	0.932731	0.964965	0.800471	0.999906	0.54	0.71006	0.9465	11.68	1415823_at	12.0041	12.1011	12.1934	11.9417	11.8154	10.8879	11.4943	11.5717	11.575	12.0042	12.1655	11.6636	12.0937	11.6127	11.9541	12.5261	11.9287	11.5661	11.9881	12.1459	9.5919	11.554	11.1415	11.6308	12.2966	12.0459	11.9632
1415824_at	Scd2	-0.507	0.291	-1.119	0.057	-1.13	0.59	-2.37	0.13	0.26642	0.55856	0.02262	0.90049	0.641979	0.97196	0.673207	0.999906	1.81	0.14504	0.605957	7.51	1415824_at	7.75046	9.32742	8.29102	8.52183	7.25392	6.5876	6.59954	6.49329	7.70062	7.32024	7.67604	7.14409	8.57247	6.54577	8.28339	9.27222	8.22185	7.34768	8.13227	8.86917	6.05677	7.29781	7.1865	7.62414	8.24902	8.21584	7.40373
1415825_s_at	NA	0.081	0.084	0.128	0.048	0.95	0.89	1.43	0.56	0.35023	0.37701	0.15982	0.57692	0.713757	0.9421	0.77279	0.999906	1.01	0.41131	0.839327	10.14	1415825_s_at	10.1052	9.94309	10.1702	10.1017	10.3243	10.0677	10.17	10.0857	10.1777	10.2379	10.18	10.1947	10.2172	10.171	10.1225	9.87836	10.0205	10.0556	10.0758	9.90808	9.66266	10.2051	10.2432	10.1272	10.188	10.1601	10.3027
1415826_at	Atp6v1h	0.008	0.09	0.063	0.097	0.19	1.92	1.41	2.26	0.85041	0.06168	0.16717	0.02926	0.96074	0.696234	0.780699	0.999906	2.7	0.04368	0.372055	11.89	1415826_at	11.9041	11.8591	11.8806	11.8982	11.8079	11.8239	11.7093	11.8676	11.9236	11.8222	11.8413	11.7679	11.8427	11.838	11.9136	11.8125	11.8585	11.8573	11.9082	11.9459	11.8323	11.8877	11.9018	11.958	11.7884	11.8288	11.9177
1415827_a_at	Serp1	0.14	0.093	0.004	-0.002	3.1	1.89	0.09	-0.05	0.00354	0.06589	0.93026	0.95674	0.071348	0.70638	0.989542	0.999906	3.3	0.01991	0.254068	10.81	1415827_a_at	10.7444	10.7673	10.8832	10.8625	10.7558	10.9179	10.8486	10.7424	10.658	10.812	11.0294	10.8297	10.7178	10.7395	10.731	10.7704	10.711	10.7063	10.6798	10.8187	10.8315	10.6808	10.6787	10.966	10.9899	10.9651	10.9704
1415828_a_at	Serp1	-0.059	0.25	-0.209	0.059	-0.32	1.24	-1.08	0.32	0.75191	0.22335	0.28701	0.75025	0.927428	0.89211	0.834496	0.999906	0.72	0.58042	0.909129	9	1415828_a_at	9.36557	9.49793	9.25965	9.22415	9.16727	8.61205	8.65376	8.74096	9.12056	8.94501	9.20369	8.65463	9.25218	8.75924	9.09353	9.51199	9.11701	8.95957	9.07222	9.25569	8.06386	8.85063	8.5965	9.2621	9.41121	9.44472	9.20489
1415829_at	Lbr	0.227	0.148	-0.127	0.046	1.69	1	-0.9	0.35	0.09828	0.32107	0.37404	0.73158	0.417744	0.931185	0.864143	0.999906	1.2	0.32558	0.785598	9.64	1415829_at	9.4607	9.41988	9.63629	9.64743	9.40283	9.5752	9.59934	9.67519	9.07863	9.74033	10.002	9.95014	9.33542	9.77473	9.58063	10.0657	9.52061	9.77033	9.51385	9.7284	9.8819	9.37704	9.21847	9.88299	9.98634	10.0587	9.29266
1415830_at	Orc5	0.04	0.016	0.025	0.007	0.64	0.24	0.38	0.11	0.52294	0.81055	0.70688	0.9139	0.825399	0.993414	0.947569	0.999906	0.16	0.95861	0.992773	9.65	1415830_at	9.52732	9.63894	9.62646	9.69967	9.573	9.85474	9.70713	9.65495	9.6461	9.59596	9.64711	9.51321	9.5186	9.6813	9.72784	9.5785	9.69493	9.63216	9.56306	9.46043	9.88445	9.55583	9.62817	9.73118	9.70498	9.79627	9.72543
1415831_at	Psmd2	0.022	0.044	0.045	0.005	0.55	1.01	1.07	0.12	0.58402	0.31753	0.29111	0.90115	0.856615	0.929823	0.835094	0.999906	0.62	0.64929	0.931209	11.78	1415831_at	11.8244	11.6704	11.8138	11.7692	11.81	11.7596	11.8412	11.7627	11.7763	11.7982	11.8062	11.7625	11.7206	11.7802	11.7498	11.7093	11.7246	11.7582	11.7877	11.7609	11.6205	11.7896	11.8051	11.761	11.7449	11.699	11.8369
1415832_at	Agtr2	-0.01	0.031	-0.038	-0.046	-0.14	0.38	-0.49	-0.62	0.89247	0.70412	0.62559	0.53604	0.973003	0.986307	0.932267	0.999906	0.2	0.93742	0.989722	3.85	1415832_at	3.80399	4.05964	3.76691	4.01568	3.85858	3.97657	3.84148	4.05717	3.69328	3.84803	3.99742	3.72197	3.94584	3.91289	3.85534	3.62829	3.79588	3.93932	3.67032	3.78137	3.96157	3.75904	3.85662	3.89915	3.7582	3.88169	3.81061
1415833_x_at	Rps29	-0.045	-0.033	0.026	0.033	-1.48	-1.01	0.83	1.08	0.14565	0.31732	0.40864	0.28459	0.493992	0.929823	0.874763	0.999906	1.28	0.29572	0.764277	14.28	1415833_x_at	14.3129	14.3054	14.2739	14.2801	14.3166	14.3371	14.3054	14.3053	14.3611	14.2928	14.2694	14.3054	14.2739	14.2801	14.2252	14.1863	14.2958	14.2704	14.2739	14.1597	14.3166	14.2796	14.3362	14.216	14.2739	14.2546	14.3166
1415834_at	Dusp6	-0.209	0.117	0.326	-0.076	-2.16	1.1	3.21	-0.79	0.03668	0.27684	0.00258	0.43606	0.25922	0.913208	0.673207	0.999906	4.21	0.00612	0.134624	10.11	1415834_at	9.9118	10.1184	10.0943	10.3469	10.3926	10.45	10.0687	10.2715	9.94126	10.2268	10.3515	9.88268	9.69344	10.0741	9.92331	9.92218	9.79332	9.96888	10.222	10.0607	10.1037	10.136	10.1108	9.88506	9.95539	9.8176	9.82805
1415835_at	Prl3b1	-0.002	0.056	0.019	-0.066	-0.03	0.71	0.25	-0.91	0.97589	0.48131	0.80115	0.3694	0.994958	0.961844	0.965867	0.999906	0.35	0.84343	0.975477	3.56	1415835_at	3.4799	3.81734	3.7408	3.2499	3.76848	3.51833	3.38107	3.43656	3.59414	3.59786	3.46743	3.46743	3.5617	3.57086	3.44464	3.59488	3.5249	3.51252	3.74691	3.64797	3.53223	3.66106	3.54709	3.57997	3.52862	3.70182	3.36676
1415836_at	Aldh18a1	0.018	0.076	0.05	0.117	0.24	0.91	0.62	1.52	0.81428	0.36984	0.53582	0.13679	0.948637	0.940955	0.91216	0.999906	0.89	0.47685	0.86972	6.65	1415836_at	6.65144	6.68986	6.76228	6.4839	6.83302	6.41178	6.49019	6.56605	6.73193	6.64313	6.5444	6.44892	6.62202	6.789	6.6351	6.63156	6.51999	6.51699	6.58381	6.65541	6.43241	6.78377	6.82489	6.80268	6.5515	6.43512	6.62899
1415837_at	Klk1	0.049	-0.104	-0.053	-0.012	0.62	-1.19	-0.64	-0.16	0.53719	0.2399	0.52489	0.87642	0.832848	0.899398	0.908248	0.999906	0.56	0.69187	0.942795	3.77	1415837_at	3.73441	3.90463	3.81263	3.55421	3.84013	3.66334	3.9293	3.7527	3.60949	3.67053	4.09367	3.89753	3.65285	3.74998	3.87667	3.78133	3.86182	3.61781	3.73889	3.92166	3.84183	3.73653	3.68146	3.90381	3.72998	3.97991	3.60842
1415838_at	Serinc1	0.02	-0.044	-0.024	0.023	0.44	-0.89	-0.5	0.5	0.66366	0.37784	0.61901	0.62194	0.891128	0.9421	0.931167	0.999906	0.37	0.82769	0.972885	13.12	1415838_at	13.0683	13.1991	13.2177	13.1517	13.1742	13.0202	13.0007	13.0948	13.202	13.0969	13.1155	13.0034	13.1966	13.0699	13.1465	13.1301	13.1632	13.0953	13.2092	13.2327	12.9501	13.0975	13.1254	13.2495	13.1474	13.1422	13.1559
1415839_a_at	Npm1	-0.07	0.024	-0.044	-0.014	-1.85	0.58	-1.1	-0.37	0.07129	0.56496	0.27757	0.71149	0.358853	0.972414	0.830342	0.999906	1.28	0.29396	0.763187	12.25	1415839_a_at	12.2039	12.3331	12.247	12.2151	12.292	12.2065	12.1734	12.2439	12.2377	12.207	12.2335	12.2654	12.3403	12.2458	12.3179	12.3402	12.2908	12.3178	12.254	12.3177	12.233	12.2278	12.2347	12.2098	12.2233	12.2861	12.1087
1415840_at	Elovl5	-0.126	-0.064	-0.061	0.028	-2.18	-1.01	-1	0.48	0.03509	0.31772	0.32201	0.63088	0.253357	0.929823	0.848533	0.999906	1.75	0.15693	0.6234	11.92	1415840_at	11.9858	11.8122	11.9828	11.7452	11.859	11.8426	12.0258	11.9462	11.8234	12.0011	12.0578	12.1301	11.9336	12.0731	11.8727	12.1435	11.9554	12.055	11.9388	12.0355	12.0157	11.7833	11.8163	11.6415	11.8584	11.8449	11.7816
1415841_at	Dync1i2	-0.066	0.038	-0.007	-0.025	-1.69	0.9	-0.18	-0.64	0.09834	0.37494	0.85776	0.52379	0.417908	0.941482	0.976179	0.999906	1.03	0.40427	0.834938	11.83	1415841_at	11.7709	11.8901	11.7727	11.77	11.8649	11.933	11.8288	11.9113	11.816	11.807	11.7734	11.8101	11.84	11.8903	11.8151	11.8174	11.8621	11.8079	11.8211	11.8464	11.9913	11.8334	11.8626	11.7765	11.793	11.8419	11.7498
1415842_at	Mlst8	0.12	0.01	0.066	-0.005	2.19	0.17	1.15	-0.09	0.03435	0.86956	0.25709	0.92762	0.250357	0.996397	0.822537	0.999906	1.54	0.20935	0.688425	8.62	1415842_at	8.57115	8.62395	8.56895	8.44547	8.62257	8.62979	8.77055	8.67041	8.73134	8.61333	8.67712	8.5519	8.4134	8.83296	8.58009	8.43643	8.61649	8.54259	8.60154	8.48179	8.46988	8.60304	8.62062	8.6601	8.69864	8.67105	8.87603
1415843_at	Mlst8	-0.087	0.059	-0.036	0.049	-0.74	0.46	-0.29	0.42	0.46656	0.65127	0.77389	0.67766	0.792995	0.981131	0.961994	0.999906	0.25	0.90696	0.985791	6.48	1415843_at	6.66904	6.75035	6.7652	6.2914	6.51377	6.45828	6.47833	6.24498	6.96415	6.49227	6.33539	6.49245	6.58939	6.41425	6.57055	6.50205	6.31253	6.41825	6.3904	6.54949	5.81241	6.49704	6.57018	6.19279	6.61892	6.56813	6.62587
1415844_at	Syt4	-0.145	-0.057	0.028	-0.142	-1.93	-0.69	0.36	-1.89	0.06096	0.49561	0.72428	0.06571	0.333836	0.963415	0.952028	0.999906	1.97	0.11697	0.558042	11.22	1415844_at	11.0457	11.3164	11.1575	11.261	11.5065	11.5262	11.0171	11.2421	11.2346	11.298	11.0771	11.0803	11.4532	11.1938	11.3211	11.0887	11.353	11.2723	11.3407	11.2857	11.1817	11.351	11.4869	11.2457	11.2535	10.9946	11.1408
1415845_at	Syt4	-0.213	-0.073	-0.046	0	-4.34	-1.35	-0.89	0	9e-05	0.18334	0.37674	0.99818	0.006941	0.86922	0.864143	0.999949	5.36	0.00147	0.057696	11.99	1415845_at	12.2136	12.1071	11.9895	11.9806	12.0705	12.0554	12.0205	11.9802	12.1419	11.9621	11.9005	12.0234	12.0956	11.9903	12.0322	11.9787	12.0847	12.0211	11.9122	12.0428	11.9511	12.0568	12.0697	11.7911	11.8687	11.8643	12.0337
1415846_a_at	Ldhc	0.073	-0.066	-0.02	0.012	1.28	-1.05	-0.33	0.22	0.20787	0.29779	0.7406	0.83042	0.578317	0.921549	0.955949	0.999906	0.73	0.57864	0.908153	3.71	1415846_a_at	3.66272	3.69532	3.8126	3.66842	3.52092	3.79784	3.73028	3.84023	3.69482	3.8449	3.6547	3.94043	3.74327	3.65423	3.75768	3.47896	3.7064	3.67583	3.59522	3.7757	3.63263	3.74447	3.68274	3.7837	3.82945	3.74503	3.75093
1415847_at	Ldhc	-0.018	0.052	0.083	-0.09	-0.19	0.5	0.83	-0.95	0.84943	0.61966	0.41138	0.34862	0.960525	0.977317	0.874995	0.999906	0.47	0.75828	0.957323	4.75	1415847_at	5.15702	4.45152	4.85849	4.43589	4.97795	4.91427	4.81335	4.82343	4.56542	4.7071	4.81305	4.72249	4.68225	4.71033	4.64618	4.6064	4.83452	4.80478	4.68749	4.78887	4.64275	4.78898	4.7128	4.98621	4.78349	4.73868	4.68589
1415848_at	Prl3d1	0.016	-0.012	-0.027	-0.049	0.26	-0.19	-0.43	-0.81	0.79529	0.85233	0.66617	0.42041	0.942466	0.995274	0.939014	0.999906	0.24	0.91479	0.986713	6.22	1415848_at	6.27724	6.03391	6.21292	6.3428	6.04613	6.25664	6.2862	6.11186	6.28877	6.21918	6.17461	6.3348	6.17914	6.22021	6.27574	6.12051	6.28936	6.15409	6.18728	6.29894	6.38658	6.30215	6.20271	6.19706	6.09675	6.24602	6.33851
1415849_s_at	Stmn1	0.148	-0.064	0.093	0.127	0.99	-0.39	0.6	0.85	0.32814	0.69601	0.5548	0.40265	0.696815	0.985216	0.917125	0.999906	0.55	0.69922	0.943481	13.28	1415849_s_at	13.1791	12.8445	13.3655	13.4881	13.1496	12.9985	13.1464	13.4523	12.8146	13.3682	13.6257	13.3624	12.995	13.1224	13.3301	13.4326	12.9943	13.4421	13.565	13.4573	13.3954	12.7886	13.2651	13.5834	13.1296	13.2127	12.6643
1415850_at	Rasa3	-0.029	-0.063	0.034	0.09	-0.35	-0.69	0.39	1.08	0.72942	0.49172	0.69867	0.28608	0.918703	0.962907	0.946407	0.999906	0.48	0.74956	0.955796	9.36	1415850_at	9.18698	9.12131	9.50518	9.24599	9.13554	9.12375	9.41672	9.4417	9.13757	9.39597	9.47814	9.62379	9.25849	9.44268	9.39274	9.58434	9.30682	9.47903	9.46426	9.48797	9.52283	9.23713	9.17446	9.16675	9.07411	9.23753	8.98411
1415851_a_at	Impdh2	0	-0.051	0.078	0.049	0	-0.84	1.34	0.89	0.99763	0.408	0.18841	0.3786	0.999713	0.946876	0.78985	0.999906	0.82	0.51979	0.88833	11.22	1415851_a_at	11.3176	11.0899	11.1755	11.1338	11.1782	11.1487	11.2911	11.2615	11.1936	11.2202	11.1977	11.397	11.1275	11.2748	11.1755	11.1143	11.1454	11.1638	11.1989	11.1023	11.3817	11.2383	11.2292	11.1243	11.0588	11.1835	11.1917
1415852_at	Impdh2	-0.019	0.014	0.002	0.023	-0.43	0.29	0.04	0.54	0.66803	0.77514	0.96522	0.59524	0.893289	0.989883	0.994932	0.999906	0.14	0.96658	0.994939	10.98	1415852_at	11.0508	10.8328	11.0447	10.83	10.9828	10.9668	11.018	10.9913	11.0078	10.9541	11.0245	11.007	10.9136	11.0927	11.0011	10.9358	10.9637	11.039	10.9585	11.0091	10.8587	10.9076	10.999	10.9973	10.8208	10.9917	10.9127
1415853_at	Def8	0.031	-0.03	0.042	-0.014	0.56	-0.5	0.74	-0.26	0.57589	0.623	0.46113	0.79973	0.853011	0.978059	0.891155	0.999906	0.3	0.8791	0.981935	8.97	1415853_at	8.86888	8.95873	8.97525	8.75431	8.95504	9.0554	9.05172	9.06811	8.95023	9.00575	9.12424	8.99429	8.84329	9.05396	9.02259	8.84583	8.98541	8.96761	9.01505	8.93446	8.99788	8.8561	8.87793	8.95554	8.95358	8.86185	8.90555
1415854_at	Kitl	0.047	0.174	-0.178	0.065	0.52	1.76	-1.87	0.72	0.60475	0.08652	0.06821	0.47857	0.865727	0.753598	0.702163	0.999906	1.85	0.13896	0.596256	4.13	1415854_at	4.06723	4.31147	4.00881	4.44822	4.05337	4.0274	3.88706	3.85699	4.25118	4.03206	4.01508	4.01751	4.19032	4.07191	4.33177	4.66561	4.0889	3.92238	4.30394	4.1014	3.88479	4.004	4.1403	4.25314	4.19553	4.3543	4.10279
1415855_at	Kitl	0.2	0.018	0.188	-0.003	2.27	0.18	2.03	-0.03	0.02835	0.85655	0.04866	0.97715	0.226149	0.995786	0.689154	0.999906	2.33	0.07184	0.462042	10.65	1415855_at	10.5524	10.4798	10.5558	10.8972	10.6543	10.6083	10.5133	10.7376	10.6553	10.7263	10.484	10.6507	10.516	10.4037	10.4693	10.4803	10.5111	10.5689	10.8332	10.4912	10.6372	10.5857	10.7948	11.0169	10.5637	10.7287	10.4851
1415856_at	Emb	0.044	-0.046	0.041	0.017	0.7	-0.66	0.61	0.26	0.48964	0.515	0.5445	0.79465	0.806762	0.9652	0.914214	0.999906	0.34	0.84937	0.976841	8.43	1415856_at	8.38255	8.41951	8.31565	8.3993	8.33969	8.51543	8.4238	8.5037	8.67368	8.48431	8.38721	8.24564	8.37548	8.38037	8.44213	8.25673	8.56719	8.34629	8.27427	8.3993	8.59515	8.47217	8.40535	8.42499	8.41359	8.37721	8.58517
1415857_at	Emb	-0.064	0.005	-0.106	0.037	-0.83	0.06	-1.32	0.48	0.41062	0.95565	0.19453	0.63475	0.758123	0.997833	0.792336	0.999906	0.67	0.6193	0.922102	8.63	1415857_at	8.77569	8.88323	8.59544	8.71237	8.641	8.60591	8.51673	8.49311	8.84863	8.60635	8.69992	8.44194	8.9259	8.56118	8.77843	8.59975	8.85327	8.54686	8.59101	8.69345	8.38733	8.53364	8.58631	8.66624	8.63658	8.7117	8.8331
1415858_at	Eif3c	-0.04	0.101	0.049	0.047	-1.39	3.22	1.62	1.64	0.17206	0.00254	0.1138	0.10896	0.53341	0.213543	0.744175	0.999906	4.4	0.00481	0.117448	11.89	1415858_at	11.8997	11.8423	11.8864	11.8698	11.8929	11.8697	11.8506	11.9198	11.8739	11.8243	11.8494	11.9182	11.8539	11.9306	11.8688	11.8963	11.8554	11.8868	11.8721	11.8448	11.8557	11.8594	11.837	11.7878	11.7988	11.7652	11.8756
1415859_at	Eif3c	-0.816	-0.325	-0.696	0.222	-2.16	-0.79	-1.76	0.59	0.03691	0.43701	0.08683	0.55953	0.260074	0.955234	0.720205	0.999906	2.18	0.08908	0.505093	10.51	1415859_at	11.361	11.6141	11.1137	11.0676	10.7238	10.1725	9.48771	10.2332	10.9914	10.506	10.265	9.85235	11.2391	10.4123	11.1698	11.5583	11.3899	10.9751	11.0676	11.1482	8.86165	10.3782	10.7386	10.8818	10.8558	10.9283	10.425
1415860_at	Kpna2	0.151	-0.044	0.166	0.012	2.49	-0.66	2.6	0.2	0.01704	0.50985	0.01281	0.84288	0.173345	0.96444	0.673207	0.999906	3.37	0.01816	0.242472	9.94	1415860_at	9.84601	9.9536	9.91307	10.0678	9.84624	9.79874	9.75778	9.83542	9.88407	9.87731	9.77065	9.78111	9.80436	9.78356	9.94142	9.78265	9.79612	9.94352	10.1754	10.0831	10.1784	9.91469	10.0232	10.0981	9.89372	9.85663	10.0117
1415861_at	Tyrp1	0.072	0.068	0.145	-0.06	0.87	0.75	1.68	-0.73	0.38911	0.45723	0.10038	0.47099	0.742052	0.958588	0.732212	0.999906	1.17	0.33852	0.795504	3.92	1415861_at	4.15217	3.5418	3.68903	3.67986	4.15055	3.70142	3.99205	4.02283	4.01333	3.87102	3.71111	3.91178	3.88009	3.99744	3.65657	3.8214	3.91481	3.99885	3.89591	3.92274	4.05768	4.01667	3.89409	3.92345	3.90316	3.80618	3.74812
1415862_at	Tyrp1	-0.013	0.118	0.043	-0.118	-0.15	1.25	0.48	-1.37	0.88469	0.21843	0.63406	0.17889	0.971123	0.888426	0.93443	0.999906	0.92	0.46094	0.863377	4.22	1415862_at	4.56922	3.88172	4.03628	4.12696	4.42754	4.16225	4.26357	4.29236	4.10904	4.13319	4.08983	4.40275	4.10554	4.14417	4.16342	4.12566	4.27374	4.339	4.37611	4.04666	4.41653	4.30407	4.2458	4.37393	4.03075	4.33205	4.06271
1415863_at	Eif4g2	0.026	0.06	0.032	0.073	0.7	1.48	0.83	1.98	0.49049	0.14644	0.41054	0.05475	0.807222	0.833897	0.874763	0.999906	1.82	0.14369	0.603989	12.29	1415863_at	12.276	12.2423	12.2036	12.3459	12.2398	12.2713	12.2244	12.3711	12.1679	12.281	12.3514	12.2713	12.2511	12.3264	12.286	12.3141	12.3036	12.2941	12.3016	12.267	12.2956	12.1612	12.1545	12.356	12.2874	12.3103	12.2038
1415864_at	Bpgm	-0.041	0.084	-0.101	-0.038	-0.38	0.71	-0.89	-0.35	0.7042	0.47977	0.37629	0.72511	0.90826	0.961844	0.864143	0.999906	0.4	0.81087	0.969444	10.14	1415864_at	9.94667	10.0621	10.2774	10.0605	10.2429	9.87201	10.2062	10.1609	9.80824	10.2263	10.3561	10.4643	10.1792	10.3338	10.2081	10.5896	10.1231	10.2306	10.07	10.3371	9.85284	10.1354	9.95794	9.87458	10.3758	10.3554	10.0234
1415865_s_at	Bpgm	-0.043	0.017	-0.136	-0.041	-0.47	0.17	-1.41	-0.45	0.64132	0.8654	0.16576	0.65492	0.882826	0.996397	0.778578	0.999906	0.61	0.65699	0.932599	10.88	1415865_s_at	10.6322	10.9109	10.9881	10.827	10.7603	10.7252	11.0024	10.9025	10.6022	10.9973	11.1381	11.1771	10.8434	11.0943	10.8601	11.2428	10.8843	10.9258	10.8442	11.0408	11.0333	10.8511	10.67	10.5409	11.0013	11.0395	10.7072
1415866_at	Unc45a	0.079	0.127	-0.056	-0.02	1.06	1.57	-0.72	-0.27	0.2937	0.12485	0.4766	0.78786	0.667417	0.809667	0.895419	0.999906	1.04	0.39633	0.830086	7.31	1415866_at	7.3181	7.33465	7.39345	7.02435	7.38622	7.15239	7.43734	7.19909	7.45667	7.2501	7.28907	7.37047	7.3433	7.4154	7.14073	7.31523	7.05695	7.13413	7.38755	7.37233	7.12172	7.48648	7.41677	7.24119	7.2904	7.41182	7.41912
1415867_at	Cct4	-0.091	-0.11	0.014	0.016	-2.67	-2.95	0.39	0.48	0.01102	0.00525	0.70066	0.6324	0.136013	0.30897	0.94691	0.999906	4.05	0.0075	0.150792	11.44	1415867_at	11.5228	11.4117	11.4947	11.3645	11.5377	11.4237	11.5615	11.5179	11.5127	11.4963	11.5667	11.458	11.3738	11.448	11.413	11.5012	11.4345	11.4166	11.4324	11.4394	11.3787	11.4232	11.4782	11.3174	11.2886	11.4282	11.3565
1415868_at	Cct4	-0.618	-0.31	-0.305	0.15	-4.87	-2.23	-2.29	1.18	2e-05	0.03127	0.02735	0.24529	0.0023	0.591922	0.675847	0.999906	8.84	3e-05	0.004925	6.01	1415868_at	6.15765	6.52276	6.42476	6.16635	6.20202	6.03757	5.9922	6.11552	6.41607	6.28175	6.35606	6.09346	6.44511	6.02808	6.13518	6.27857	6.20492	6.0444	6.13388	6.27668	5.18171	5.76185	6.0957	5.7064	5.79165	5.52897	5.8651
1415869_a_at	Trim28	-0.093	-0.015	0.002	-0.002	-1.54	-0.22	0.03	-0.04	0.13166	0.8247	0.97261	0.97148	0.473863	0.993688	0.996253	0.999906	0.61	0.66124	0.933176	10.79	1415869_a_at	10.9088	10.7851	10.8579	10.7311	10.8802	10.7655	10.8442	10.8481	10.794	10.7861	10.7026	10.7932	10.7616	10.9876	10.826	10.7275	10.848	10.9018	10.8418	10.7234	10.567	10.7614	10.7994	10.6196	10.6759	10.7543	10.7559
1415870_at	Calu	-0.044	0.062	0.096	0.04	-0.86	1.08	1.76	0.76	0.39711	0.28444	0.08548	0.45111	0.748311	0.914217	0.717598	0.999906	1.4	0.2516	0.728276	10.33	1415870_at	10.4451	10.2373	10.3844	10.3756	10.3947	10.2333	10.3997	10.4256	10.2416	10.2806	10.3708	10.3595	10.2294	10.3748	10.2119	10.3201	10.2101	10.3472	10.2864	10.3103	10.4149	10.2239	10.2193	10.2334	10.1786	10.2693	10.2938
1415871_at	Tgfbi	0.089	0.096	-0.013	0.035	0.75	0.74	-0.1	0.29	0.45665	0.46512	0.92027	0.77022	0.787623	0.960483	0.987896	0.999906	0.3	0.87534	0.980947	6.51	1415871_at	6.3232	6.41057	6.45513	6.44674	6.39768	6.20465	6.83671	6.5768	6.07917	6.60863	6.85167	6.68768	6.35058	6.48015	6.52992	6.78957	6.51137	6.6519	6.1517	6.5809	6.60317	6.39627	6.19094	6.30398	6.55621	6.92946	6.33592
1415872_at	Hnrnph1	-0.146	-0.018	0.009	0.042	-4.36	-0.5	0.27	1.24	9e-05	0.62199	0.79101	0.22174	0.006681	0.977582	0.964631	0.999906	5.21	0.00176	0.064394	12.67	1415872_at	12.7	12.7206	12.66	12.6683	12.6579	12.748	12.709	12.7089	12.7501	12.7537	12.6418	12.7031	12.695	12.7548	12.6653	12.6056	12.705	12.7132	12.5926	12.6078	12.7067	12.6526	12.6927	12.4767	12.5673	12.5448	12.6142
1415873_a_at	Actr1a	0.014	-0.109	0.055	-0.059	0.13	-0.94	0.5	-0.56	0.89819	0.35188	0.62125	0.5812	0.974345	0.936653	0.931478	0.999906	0.37	0.83193	0.973885	10.94	1415873_a_at	10.8726	10.8608	10.7845	10.7923	10.8302	11.1946	11.1456	11.2543	10.719	10.9045	11.0392	11.055	10.6705	11.1632	10.8843	10.9564	10.8848	11.1023	10.8632	10.9008	11.4239	10.8196	10.8019	10.7854	10.83	10.9549	10.7792
1415874_at	Spry1	0.079	-0.005	0.155	-0.024	0.84	-0.05	1.57	-0.26	0.40703	0.96369	0.12334	0.79854	0.755334	0.998531	0.751838	0.999906	0.81	0.52508	0.890318	7.84	1415874_at	7.54687	7.72885	7.67697	7.79508	7.74679	8.06367	8.04869	7.89221	7.49021	7.78735	7.96647	7.83727	7.70387	7.84153	7.8178	7.80854	7.67989	7.89124	7.68769	7.92892	8.3056	7.8175	7.79333	7.70935	7.804	7.99125	7.66283
1415875_at	NA	-0.028	0	0.05	0.047	-0.39	-0.01	0.65	0.63	0.70187	0.99597	0.52245	0.52944	0.907373	0.999955	0.90804	0.999906	0.24	0.91292	0.986713	4.44	1415875_at	4.51681	4.57334	4.26548	4.27009	4.35717	4.66491	4.24577	4.49241	4.70658	4.47316	4.37216	4.68402	4.53618	4.34233	4.23216	4.31012	4.38302	4.39367	4.30774	4.30842	4.58404	4.41555	4.39086	4.36104	4.58443	4.42123	4.36744
1415876_a_at	Rps26	-0.053	-0.034	0.05	0.004	-1.3	-0.75	1.16	0.09	0.20238	0.45929	0.25299	0.93231	0.57219	0.959262	0.82216	0.999906	0.9	0.47444	0.868642	13.19	1415876_a_at	13.1963	13.1628	13.1507	13.1084	13.2649	13.2571	13.2749	13.2461	13.1737	13.1764	13.1923	13.2879	13.0952	13.2391	13.1373	13.1629	13.1861	13.2297	13.1386	13.0813	13.2848	13.1812	13.2109	13.0705	13.0886	13.1633	13.1798
1415877_at	Dpysl3	0.066	-0.171	0.026	0.23	0.39	-0.94	0.15	1.38	0.69636	0.35511	0.88175	0.17574	0.905046	0.937505	0.981227	0.999906	0.74	0.57167	0.905662	8.39	1415877_at	8.85229	8.12483	8.57142	8.58268	8.46993	8.17859	8.18738	8.63493	8.39857	8.29781	8.40242	8.39695	8.25924	8.07696	8.5263	8.35228	8.00229	8.57163	8.83823	8.17115	7.91789	8.00552	8.61199	8.79963	8.02375	8.25662	8.16577
1415878_at	Rrm1	-0.011	-0.063	0.054	0.061	-0.15	-0.78	0.69	0.82	0.88222	0.44283	0.49295	0.41512	0.970187	0.956098	0.899115	0.999906	0.44	0.7754	0.9611	8.53	1415878_at	8.60194	8.41245	8.44777	8.59982	8.53528	8.28999	8.56869	8.65726	8.40023	8.46752	8.64045	8.60766	8.36817	8.38009	8.55423	8.77102	8.4294	8.55343	8.5425	8.61217	8.7675	8.44854	8.39692	8.54715	8.3845	8.47773	8.24399
1415879_a_at	Rplp2	-0.053	-0.034	0.027	-0.02	-1.92	-1.13	0.94	-0.72	0.06163	0.26458	0.35282	0.47604	0.335597	0.910684	0.858	0.999906	1.59	0.19445	0.671575	13.75	1415879_a_at	13.8298	13.7502	13.7232	13.7028	13.7985	13.7894	13.7502	13.7924	13.7676	13.7497	13.7325	13.7909	13.7462	13.8107	13.7091	13.7337	13.7364	13.7957	13.7504	13.7147	13.8023	13.7961	13.7713	13.7284	13.6989	13.7321	13.73
1415880_a_at	Lamp1	0.017	-0.054	-0.053	-0.002	0.22	-0.66	-0.69	-0.02	0.82328	0.51007	0.49536	0.98286	0.951333	0.96444	0.899511	0.999906	0.24	0.9131	0.986713	12.5	1415880_a_at	12.3825	12.3868	12.5153	12.3841	12.3628	12.39	12.6145	12.6024	12.2225	12.5346	12.7185	12.7446	12.3864	12.577	12.5503	12.823	12.5119	12.6342	12.4683	12.6697	12.6253	12.443	12.2891	12.3522	12.5271	12.6005	12.3108
1415881_at	Ghitm	-0.042	-0.011	0.038	0.005	-1.27	-0.3	1.09	0.16	0.21235	0.762	0.28119	0.87052	0.583614	0.989073	0.832561	0.999906	0.73	0.57696	0.907773	12.52	1415881_at	12.4782	12.5499	12.4784	12.5469	12.5698	12.5638	12.41	12.5364	12.5901	12.4944	12.5142	12.5192	12.5538	12.5104	12.5119	12.4822	12.5627	12.528	12.4452	12.4883	12.5721	12.5486	12.5354	12.4717	12.5092	12.4715	12.5734
1415882_at	Ghitm	-0.08	-0.039	-0.156	0.063	-0.91	-0.4	-1.69	0.72	0.3705	0.68906	0.09823	0.47743	0.728431	0.984441	0.728462	0.999906	1.09	0.37417	0.816409	12.03	1415882_at	12.2056	12.1649	12.2062	12.1586	12.1099	11.8775	11.9352	11.8282	12.2238	12.0153	12.0617	11.8359	12.2448	11.9802	12.1183	12.2836	12.1771	12.0504	11.9958	12.2445	11.6248	11.9678	11.9838	12.0563	12.1762	12.0715	12.2125
1415883_a_at	Cela3b	-0.033	-0.006	0.085	-0.057	-0.41	-0.07	1.02	-0.72	0.68558	0.94534	0.31406	0.47785	0.900124	0.997708	0.845655	0.999906	0.43	0.78543	0.963653	4.84	1415883_a_at	4.97907	5.17032	4.94211	4.69317	4.60714	4.94822	4.7953	4.89357	5.10393	4.93693	4.6865	4.808	4.80172	4.74087	4.86176	4.6936	4.71798	4.67862	4.81192	4.88343	5.00128	4.82774	4.87353	4.8504	4.8582	4.92305	4.94792
1415884_at	Cela3b	0.042	0.064	-0.008	0.023	0.65	0.91	-0.12	0.36	0.51664	0.37015	0.90803	0.72309	0.821913	0.941061	0.985899	0.999906	0.35	0.84414	0.975557	6.83	1415884_at	6.89547	6.9335	6.94582	6.76685	6.60259	7.02047	6.80782	6.74751	6.97495	6.69773	6.83247	6.76702	6.77925	6.84162	6.86192	6.63909	6.93271	6.72314	6.64617	6.81067	6.83236	6.73737	6.85616	6.76901	6.89419	6.95681	7.02358
1415885_at	Chgb	0.016	0.033	-0.002	-0.07	0.39	0.75	-0.04	-1.75	0.69888	0.45537	0.96671	0.08798	0.906366	0.958241	0.995264	0.999906	0.94	0.44809	0.858263	12.38	1415885_at	12.4969	12.4271	12.3725	12.3901	12.4227	12.4183	12.2558	12.4301	12.5273	12.3871	12.4691	12.3542	12.3648	12.3119	12.3697	12.2471	12.2722	12.365	12.342	12.3587	12.4129	12.3952	12.4492	12.4485	12.4235	12.3605	12.4366
1415886_at	Sh2d3c	0.187	0.281	0.021	0.083	2.13	2.91	0.23	0.95	0.03932	0.00582	0.82273	0.34865	0.268009	0.319647	0.969655	0.999906	3.49	0.01538	0.222799	7.44	1415886_at	7.40205	7.455	7.28298	7.36534	7.36975	7.52138	7.33919	7.4606	7.14777	7.27345	7.41527	7.4071	7.36844	7.49424	7.49802	7.2998	7.32096	7.19426	7.39743	7.43882	7.60673	7.20798	7.32683	7.60429	7.32913	7.50896	7.43477
1415887_at	Tfg	-0.033	-0.014	-0.013	0.071	-0.61	-0.24	-0.23	1.33	0.54712	0.81206	0.82267	0.19249	0.838766	0.993414	0.969655	0.999906	0.56	0.69409	0.943055	11.07	1415887_at	11.0879	11.0321	11.1414	10.996	10.9905	11.1977	11.1041	11.0621	11.0239	10.9549	11.195	11.1104	10.9534	11.1231	11.034	11.0426	11.0451	11.1063	11.0206	11.1021	11.2642	10.8797	10.9794	11.0294	10.9331	11.1048	11.015
1415888_at	Hdgf	-0.016	-0.079	-0.007	-0.02	-0.35	-1.64	-0.15	-0.45	0.72508	0.10897	0.88376	0.65628	0.916826	0.789347	0.981796	0.999906	0.76	0.55829	0.901387	10.86	1415888_at	10.8357	10.7805	10.8292	10.8468	10.7679	10.9641	10.9444	11.0426	10.8591	10.8438	10.9593	10.8326	10.7827	10.9691	10.7897	10.7755	10.8285	10.9474	10.8454	10.8308	11.0311	10.8866	10.8636	10.8394	10.7932	10.7555	10.8526
1415889_a_at	Hsp90b1	-0.09	0.091	0.015	-0.048	-1.89	1.74	0.29	-1.02	0.06616	0.08902	0.77034	0.31378	0.347176	0.757267	0.961465	0.999906	1.93	0.1236	0.570864	12	1415889_a_at	11.9707	11.9677	12.0247	12.2468	12.1272	12.1438	12.0932	12.1738	12.0766	12.0671	12.1406	11.8133	11.896	11.8877	11.9207	11.9375	11.9323	11.9926	11.8478	11.8977	11.9975	11.9351	11.9988	12.0199	12.0032	11.8793	11.9624
1415890_at	Papss1	-0.063	-0.105	-0.035	0.008	-1.15	-1.74	-0.61	0.15	0.25667	0.0892	0.54339	0.88217	0.63148	0.757592	0.913747	0.999906	1.19	0.3304	0.789744	11.71	1415890_at	11.5546	11.6812	11.7453	11.6666	11.6831	11.6833	11.8205	11.7215	11.4863	11.7899	11.8733	11.8523	11.6269	11.8779	11.7007	11.9275	11.7725	11.8349	11.6696	11.7815	11.8414	11.6907	11.5985	11.5549	11.7181	11.681	11.6019
1415891_at	Suclg1	-0.075	0.033	-0.014	-0.012	-1.86	0.76	-0.33	-0.29	0.06992	0.45203	0.74675	0.77111	0.355609	0.957691	0.957532	0.999906	1.06	0.38939	0.825471	11.63	1415891_at	11.7086	11.7059	11.6147	11.5308	11.6344	11.6866	11.6662	11.6136	11.7454	11.6025	11.6209	11.6515	11.6652	11.6891	11.6284	11.5346	11.6624	11.6453	11.538	11.6312	11.6099	11.7127	11.649	11.5092	11.6259	11.5509	11.7118
1415892_at	Sgpl1	-0.054	0.043	0.061	0.023	-0.51	0.37	0.54	0.21	0.61596	0.71609	0.59438	0.83104	0.870389	0.986307	0.925148	0.999906	0.18	0.94694	0.990932	8.45	1415892_at	8.40663	8.30851	8.34179	8.36585	8.31602	8.735	8.65182	8.61192	8.18695	8.37589	8.56068	8.43839	8.25303	8.63449	8.39418	8.60594	8.36674	8.70031	8.27786	8.40952	8.88178	8.27554	8.15101	8.18125	8.36708	8.43277	8.28975
1415893_at	Sgpl1	0.072	0.027	-0.271	-0.032	0.49	0.17	-1.77	-0.22	0.62377	0.86443	0.08432	0.82834	0.873922	0.996397	0.717192	0.999906	0.86	0.49412	0.876784	5.16	1415893_at	5.5565	4.77484	5.37324	5.04443	5.3948	4.62508	5.13531	4.89736	5.21584	5.27997	5.32227	5.37895	5.34812	4.96084	5.29521	5.40548	5.19574	5.24828	5.16134	5.68349	4.66574	5.26209	4.97037	5.28707	5.38782	5.41763	5.07781
1415894_at	Enpp2	-0.177	-0.013	-0.139	0.034	-1.06	-0.07	-0.8	0.2	0.29368	0.94163	0.42952	0.8396	0.667417	0.997708	0.88125	0.999906	0.45	0.76891	0.959797	8.08	1415894_at	7.70441	7.81377	8.10212	8.00713	7.91558	8.00265	8.35035	8.14793	7.3541	8.18362	8.35941	8.58229	7.96085	8.35285	8.22628	8.68086	8.2819	8.45778	8.02638	8.46852	8.44392	8.03531	7.3616	7.5454	8.08094	7.98786	7.38933
1415895_at	NA	0.091	0.082	-0.054	0.081	1.58	1.31	-0.9	1.41	0.12117	0.1972	0.37211	0.16582	0.457726	0.879796	0.863699	0.999906	1.76	0.15624	0.622243	12.85	1415895_at	12.9399	12.9469	12.9294	12.7935	12.7954	12.7186	12.7627	12.6568	12.8709	12.6816	12.9246	12.6794	12.893	12.7583	12.8673	12.9667	12.7743	12.8258	12.9308	12.9404	12.6634	12.7046	12.8197	13.0332	12.8454	12.9279	13.0059
1415896_x_at	NA	0.087	0.075	-0.053	0.093	1.44	1.13	-0.82	1.54	0.15871	0.26393	0.4146	0.13207	0.513657	0.910684	0.877076	0.999906	1.6	0.19375	0.670418	12.81	1415896_x_at	12.9234	12.8415	12.9097	12.8293	12.7431	12.6687	12.7687	12.6203	12.8623	12.6712	12.9043	12.6631	12.8488	12.7037	12.8606	12.9136	12.7243	12.7912	12.8974	12.8955	12.6038	12.683	12.7729	13.0384	12.7884	12.8792	12.9485
1415897_a_at	Mgst1	0.16	0.31	0.007	0.037	2.32	4.1	0.1	0.53	0.02546	0.00019	0.92372	0.59962	0.213453	0.066606	0.988519	0.999906	5.63	0.00107	0.04728	10.4	1415897_a_at	10.7126	10.5934	10.6359	10.6764	10.4573	10.5151	10.6661	10.6556	10.5611	10.5281	10.6567	10.1216	10.0357	10.1125	10.3127	10.1973	10.1372	10.0014	9.91695	9.92597	10.0861	10.1642	9.98577	10.7859	10.538	10.6832	10.8083
1415898_at	Mgst1	0.023	0.006	-0.098	-0.055	0.36	0.09	-1.43	-0.84	0.72337	0.93171	0.16014	0.40852	0.916047	0.997708	0.773226	0.999906	0.72	0.58334	0.910035	4.14	1415898_at	4.17192	3.9397	4.16334	4.11484	4.35569	4.08674	4.18948	4.07794	4.02612	4.09108	4.02297	4.08513	4.23238	4.14811	4.1818	4.30004	4.29375	4.20623	4.19459	4.32331	3.92883	4.17697	4.28511	4.32596	4.09858	4.3056	4.1724
1415899_at	Junb	-0.386	0.076	0.029	-0.2	-3.49	0.63	0.25	-1.81	0.00119	0.53271	0.80478	0.078	0.036725	0.968564	0.966542	0.999906	3.97	0.00826	0.160005	8.08	1415899_at	8.47228	8.65843	8.54861	8.49189	8.53305	8.45976	7.94768	7.92178	8.11535	8.13041	7.94919	7.8291	8.25515	8.15523	8.13078	7.95041	7.93783	7.93467	8.02105	7.91157	7.5733	8.27877	8.21771	7.82749	8.34923	8.45125	8.28228
1415900_a_at	Kit	-0.256	0.125	0.034	-0.032	-1.9	0.85	0.24	-0.23	0.06451	0.40279	0.81141	0.81579	0.342716	0.946579	0.968061	0.999906	1.11	0.36511	0.809929	6.55	1415900_a_at	6.89183	6.82734	6.70463	6.39997	6.66087	6.61344	6.45344	6.41187	6.73161	6.60636	6.40589	6.16582	6.56525	6.73674	6.59627	6.69575	6.90764	6.61609	6.42674	6.64259	6.06006	6.48816	6.51489	6.26629	6.79501	6.5276	6.84152
1415901_at	Plod3	-0.021	-0.01	0.031	0.014	-0.29	-0.12	0.41	0.2	0.77276	0.9017	0.68411	0.8462	0.935134	0.997229	0.943524	0.999906	0.08	0.989	0.998515	9	1415901_at	9.00714	8.87381	8.91745	8.81717	8.89268	9.06984	9.22439	9.1718	8.89322	9.02558	9.1671	9.16046	8.78218	9.24743	8.87357	9.1244	8.90507	9.06582	8.90893	9.05881	9.08934	8.82808	8.85586	8.76629	8.94821	8.92469	8.99122
1415902_at	Aldh7a1	-0.026	-0.025	-0.059	-0.019	-0.32	-0.28	-0.69	-0.23	0.75395	0.78281	0.49419	0.81561	0.928456	0.990491	0.899511	0.999906	0.18	0.949	0.991283	4.58	1415902_at	4.30921	4.71788	4.43385	4.84884	4.85056	4.48532	4.54304	4.5167	4.52734	4.66418	4.48973	4.63637	4.75556	4.40601	4.54596	4.70475	4.6314	4.52778	4.63485	4.44711	4.509	4.81986	4.79109	4.7721	4.44639	4.61886	4.54821
1415903_at	Slc38a1	-0.323	-0.246	-0.337	0.104	-1.82	-1.27	-1.81	0.59	0.07604	0.21305	0.0773	0.56126	0.369168	0.887713	0.712855	0.999906	2.14	0.09387	0.516398	9.85	1415903_at	10.5369	10.087	10.2195	10.212	9.94306	9.59403	9.60234	9.60342	10.0951	9.95556	10.0052	9.59735	10.1256	9.47288	10.1074	10.1813	10.1767	10.0249	10.2209	10.0804	8.92681	9.70253	10.1496	10.1203	9.96656	9.72782	9.94057
1415904_at	Lpl	-0.015	0.001	0.07	-0.14	-0.11	0	0.49	-1.03	0.91505	0.99678	0.62499	0.3071	0.978546	0.999955	0.932266	0.999906	0.33	0.85545	0.977511	11.52	1415904_at	11.5643	11.7473	11.4617	11.3363	11.6059	11.7471	11.5399	11.2556	11.7291	11.5678	11.2579	11.6841	11.6621	11.653	11.3564	11.2034	11.709	11.3569	11.2658	11.4129	11.6769	11.8036	11.7256	11.2893	11.914	11.7303	11.995
1415905_at	Reg1	-0.108	-0.006	-0.034	0.121	-1.51	-0.07	-0.45	1.68	0.13934	0.94165	0.65639	0.09978	0.484785	0.997708	0.938183	0.999906	1.33	0.2755	0.747798	4.48	1415905_at	4.81809	4.30489	4.44354	4.63739	4.40032	4.26775	4.53927	4.40827	4.42654	4.42116	4.47423	4.56279	4.38085	4.41912	4.52758	4.5933	4.39702	4.60969	4.46303	4.47967	4.64546	4.61724	4.33027	4.45648	4.44404	4.11366	4.38783
1415906_at	Tmsb4x	0.08	0.053	0.019	0.027	2.7	1.63	0.63	0.92	0.01002	0.11033	0.53522	0.3649	0.12889	0.792098	0.91216	0.999906	2.8	0.03844	0.348481	13.99	1415906_at	13.9855	13.9396	13.9891	14.0256	13.9831	13.9734	13.9455	13.9891	13.9713	13.9677	13.9842	13.9396	13.9148	13.9945	13.9761	13.9586	13.9503	13.9666	13.9891	13.9713	13.9213	13.9252	14.0012	14.1367	13.9817	14.0037	14.0435
1415907_at	Ccnd3	0.08	0.028	0.077	-0.035	1.15	0.36	1.06	-0.5	0.25874	0.72072	0.29686	0.62136	0.633819	0.986686	0.838259	0.999906	0.7	0.5954	0.915183	7.9	1415907_at	7.97512	7.6917	8.0329	7.65898	7.9591	7.9418	8.1789	7.80651	7.75612	7.97873	8.05112	8.00649	7.82024	8.07424	7.8474	7.81769	7.79843	7.99791	7.79465	7.81773	7.75639	7.77162	7.83148	7.90144	7.9001	8.12412	8.00248
1415908_at	Tspyl1	-0.026	0.032	-0.022	-0.138	-0.35	0.39	-0.28	-1.84	0.73146	0.70011	0.78175	0.073	0.919415	0.986088	0.96335	0.999906	0.93	0.45388	0.86105	11.36	1415908_at	11.1203	11.3066	11.4332	11.4516	11.5102	11.3749	11.1318	11.1429	11.4419	11.4182	11.2623	11.2143	11.5217	11.3357	11.446	11.2548	11.3802	11.4095	11.45	11.4469	11.466	11.5243	11.6209	11.5321	11.4386	11.122	11.2716
1415909_at	Stip1	-0.125	-0.018	0.026	-0.007	-1.49	-0.19	0.3	-0.09	0.14418	0.84768	0.76894	0.93176	0.492055	0.995023	0.961121	0.999906	0.59	0.67348	0.936701	9.7	1415909_at	9.79028	9.54806	9.82302	9.74638	9.73517	9.65637	9.83709	9.87467	10.0464	9.90263	9.94771	9.51027	9.72049	9.73864	9.80244	9.63685	9.5642	9.77349	9.70071	9.69584	9.26364	9.62433	9.62723	9.54971	9.57624	9.44066	9.59448
1415910_s_at	Ciapin1	0.038	0.006	-0.089	0.004	0.65	0.09	-1.42	0.07	0.5213	0.93001	0.16205	0.94536	0.824768	0.997708	0.774699	0.999906	0.61	0.65434	0.931989	9.17	1415910_s_at	9.10575	9.22096	9.15372	8.97315	9.17223	9.06666	9.12157	9.10761	9.0564	9.14033	9.42249	9.27546	9.23265	9.17962	9.19523	9.40127	9.14107	9.20465	9.16051	9.36925	9.14764	9.08009	9.04131	9.11606	9.17502	9.24504	9.11683
1415911_at	Impact	-0.028	-0.019	-0.125	-0.002	-0.67	-0.41	-2.81	-0.06	0.50691	0.68275	0.00768	0.95351	0.816691	0.984221	0.673207	0.999906	2.12	0.09545	0.519633	12.42	1415911_at	12.4674	12.448	12.4653	12.5206	12.4646	12.453	12.3633	12.3668	12.4362	12.374	12.3488	12.4406	12.4635	12.3994	12.5	12.3196	12.4567	12.4186	12.417	12.4681	12.482	12.4265	12.5698	12.5402	12.3983	12.4039	12.3967
1415912_a_at	Rps13	-0.06	-0.016	0.014	-0.011	-1.81	-0.43	0.41	-0.32	0.07764	0.66864	0.68058	0.74879	0.373322	0.982371	0.94252	0.999906	0.94	0.45338	0.860807	12.72	1415912_a_at	12.822	12.7346	12.6557	12.6931	12.8064	12.7289	12.7741	12.7737	12.683	12.7211	12.7324	12.8001	12.6996	12.8065	12.7124	12.7726	12.7035	12.7478	12.6617	12.6675	12.7513	12.7552	12.6856	12.6135	12.7034	12.7323	12.7351
1415913_at	Rps13	0.075	-0.081	0.144	-0.122	0.73	-0.72	1.33	-1.18	0.47199	0.47717	0.19095	0.24523	0.796407	0.961844	0.791477	0.999906	1.05	0.39341	0.827566	7.57	1415913_at	7.48745	7.09318	7.51846	7.30157	7.83749	7.80091	7.67771	7.67915	7.47123	7.68497	7.58321	7.61022	7.37029	7.77679	7.47135	7.39473	7.5876	7.61285	7.43987	7.65699	7.74008	7.59408	7.6333	7.77505	7.40439	7.3517	7.50154
1415914_at	Hnrnpab	-0.053	0.004	0.026	0.084	-1.36	0.1	0.63	2.14	0.18256	0.92258	0.53166	0.03817	0.546942	0.997638	0.91105	0.999906	1.71	0.16658	0.638004	11.95	1415914_at	12.1037	11.9696	11.9738	11.8661	11.8771	11.8811	11.8955	11.9899	11.9955	11.8946	11.9543	11.9746	11.9588	11.9493	11.9224	11.9719	11.9261	12.0349	12.0137	11.9201	11.8278	11.8281	11.934	11.897	11.8397	11.9376	11.9486
1415915_at	Ddx1	-0.019	0.006	0.05	0.033	-0.5	0.15	1.24	0.87	0.61638	0.87934	0.22191	0.39026	0.87057	0.996397	0.806909	0.999906	0.64	0.63503	0.925778	11.68	1415915_at	11.7142	11.7059	11.6263	11.6402	11.6035	11.659	11.6758	11.7778	11.6712	11.6622	11.7505	11.6914	11.6249	11.7122	11.6697	11.6323	11.6331	11.648	11.6654	11.6609	11.7906	11.6367	11.6237	11.589	11.589	11.6932	11.6313
1415916_a_at	Mthfd1	-0.056	-0.012	-0.024	0.011	-1.09	-0.21	-0.44	0.22	0.28377	0.83283	0.65971	0.82533	0.65842	0.993915	0.93859	0.999906	0.37	0.83008	0.973665	10.38	1415916_a_at	10.4719	10.3992	10.3599	10.3041	10.3395	10.4821	10.558	10.3267	10.4665	10.381	10.3245	10.4852	10.2958	10.4593	10.2978	10.3898	10.4407	10.3645	10.2796	10.2613	10.4877	10.4513	10.4237	10.199	10.3185	10.3571	10.5168
1415917_at	Mthfd1	-0.047	0.038	0.014	-0.006	-0.88	0.66	0.25	-0.11	0.38249	0.51298	0.80482	0.91094	0.73758	0.964909	0.966542	0.999906	0.32	0.86126	0.978155	9.86	1415917_at	9.95667	9.80868	9.81011	9.67817	9.90768	9.9279	10.0195	9.88126	9.93082	9.75434	9.81348	9.90382	9.80379	10.0207	9.81724	9.81141	9.90803	9.85998	9.74331	9.84204	9.90553	9.90704	9.8605	9.75206	9.84246	9.82216	9.9639
1415918_a_at	Tpi1	-0.001	-0.019	0.084	0.022	-0.03	-0.33	1.52	0.42	0.9799	0.74111	0.13619	0.67747	0.995795	0.988621	0.758473	0.999906	0.65	0.63041	0.924484	12.79	1415918_a_at	12.8281	12.7061	12.7665	12.7813	12.898	12.785	12.7557	12.8087	12.7931	12.7267	12.7882	12.7794	12.7586	12.8575	12.7103	12.6236	12.6628	12.7847	12.8424	12.7573	12.7734	12.7886	12.8501	12.7748	12.6416	12.6446	12.8102
1415919_at	Npdc1	0.033	0.074	-0.008	0.073	0.64	1.32	-0.14	1.43	0.52373	0.19379	0.88893	0.16178	0.825688	0.878819	0.982777	0.999906	1.05	0.39228	0.826771	10.86	1415919_at	10.8989	10.9112	10.8699	10.8282	10.7794	10.8574	10.7631	10.9547	10.8353	10.761	10.8249	10.7668	10.8042	10.9103	10.8967	10.8609	10.7772	10.8718	10.8623	10.9087	10.7987	10.7496	10.8591	10.9801	10.7148	10.8696	10.9007
1415920_at	Cstf2t	0.008	-0.018	0.074	0.014	0.23	-0.47	2	0.4	0.82201	0.63892	0.05202	0.68903	0.950858	0.980002	0.690178	0.999906	1.11	0.36442	0.809929	12.06	1415920_at	11.9695	12.0316	12.038	12.0606	12.0827	12.0626	12.0799	12.0945	11.9864	12.0888	11.9923	12.0518	12.0566	12.0728	12.0585	11.9782	12.0977	12.0271	12.0634	12.0206	12.1528	12.0762	12.1035	11.9934	11.9706	11.9654	12.0695
1415921_a_at	Tnfrsf19	0.012	-0.111	-0.044	0.015	0.13	-1.1	-0.46	0.16	0.89404	0.27806	0.64786	0.87288	0.973297	0.913208	0.936551	0.999906	0.37	0.83127	0.973838	4.71	1415921_a_at	4.72045	5.07317	4.91382	4.62014	4.7369	4.34885	4.59296	4.60263	4.95713	4.8343	4.84417	4.60174	4.88808	4.43647	4.85154	4.76468	4.63109	4.66526	4.59094	4.85863	4.42555	4.81284	4.81636	4.68247	4.83364	4.93918	4.82815
1415922_s_at	Marcksl1	0.208	-0.168	0.238	0.127	0.95	-0.7	1.03	0.58	0.34941	0.48875	0.30908	0.56672	0.713246	0.962711	0.84244	0.999906	0.69	0.59993	0.916218	9.4	1415922_s_at	9.23334	8.93537	9.28929	9.31466	9.28629	9.45773	9.44335	10.0343	8.85762	9.20041	9.43682	9.33509	8.78662	9.49971	9.31929	9.38542	9.03489	9.98833	9.6439	9.27606	10.1534	8.8243	9.16751	9.78125	8.88915	9.20196	8.84556
1415923_at	Ndn	-0.061	0.056	-0.022	0.017	-0.95	0.8	-0.33	0.26	0.34787	0.43006	0.74524	0.79847	0.711861	0.952727	0.957298	0.999906	0.43	0.78776	0.964155	12.12	1415923_at	12.1306	12.0166	12.1266	12.3317	12.2116	12.208	12.0541	12.2021	11.914	12.0934	11.9061	12.021	12.251	12.0594	12.0942	12.0397	12.1021	12.1775	12.072	12.1451	12.269	12.0587	12.3122	12.299	11.9391	12.0345	12.0456
1415924_at	Tnp1	0.04	0.059	0.035	0.034	0.7	0.95	0.59	0.6	0.48826	0.34828	0.55732	0.5531	0.805984	0.935963	0.917256	0.999906	0.52	0.7183	0.947536	3.96	1415924_at	3.93773	4.04969	3.8988	4.02009	3.97514	3.98649	4.04596	3.98623	3.86792	3.93702	3.8235	3.88715	3.82037	3.89266	3.76659	4.17373	3.99547	4.05549	3.99511	3.91012	3.80625	3.83664	3.95539	3.92438	3.96551	4.18485	4.05057
1415925_a_at	Nup62	0.066	-0.081	0.124	0.025	0.98	-1.1	1.76	0.37	0.33442	0.2762	0.08633	0.71639	0.702281	0.912815	0.720205	0.999906	1.35	0.26852	0.741143	9.1	1415925_a_at	9.092	8.90186	9.14501	9.08456	9.1705	9.17574	9.25095	9.15103	9.12227	9.20118	9.14838	9.11179	8.96268	9.23318	8.9446	8.81891	8.96222	9.16508	9.06899	8.87324	9.05537	9.10276	9.17704	9.03368	9.14069	8.95752	9.32402
1415926_at	Nup62	0.13	-0.032	0.059	0.007	2.06	-0.46	0.89	0.11	0.04606	0.64596	0.37987	0.91252	0.290043	0.980763	0.865591	0.999906	1.31	0.28156	0.752707	8.84	1415926_at	8.76416	8.76284	8.93084	8.84147	8.87513	8.79055	8.97159	8.86194	8.86086	8.8806	8.89272	8.85761	8.80736	8.82685	8.81349	8.71406	8.71254	8.71852	8.88308	8.80925	8.59702	8.81156	8.93985	8.85695	8.81661	8.99186	9.03816
1415927_at	Actc1	0.045	-0.049	0.039	-0.024	0.71	-0.7	0.58	-0.37	0.47904	0.48719	0.56503	0.7108	0.800493	0.961966	0.919164	0.999906	0.37	0.8289	0.973332	4.97	1415927_at	4.87527	4.83959	5.14324	4.72589	5.00802	5.01062	5.02973	4.87984	5.08853	4.92348	4.98048	5.11228	4.93965	5.04695	4.85696	4.8089	4.94409	5.03263	4.89762	4.98241	5.20696	5.02674	4.9193	4.92072	4.9847	4.92208	4.89125
1415928_a_at	Map1lc3b	0.049	-0.112	-0.018	-0.016	1.12	-2.32	-0.4	-0.36	0.27027	0.02538	0.69358	0.72028	0.645965	0.549773	0.946048	0.999906	1.73	0.16184	0.631402	12.31	1415928_a_at	12.1547	12.342	12.3174	12.4427	12.2978	12.2674	12.3774	12.3834	12.2377	12.4174	12.3766	12.3371	12.3035	12.3021	12.3819	12.3458	12.2695	12.2739	12.3567	12.2971	12.3811	12.2739	12.2629	12.328	12.3884	12.3187	12.2523
1415929_at	Map1lc3b	0.002	-0.02	-0.038	0.024	0.04	-0.43	-0.87	0.59	0.96907	0.66623	0.39147	0.56018	0.993605	0.982232	0.868924	0.999906	0.32	0.86194	0.978405	11.67	1415929_at	11.6401	11.7586	11.7326	11.6506	11.6379	11.6004	11.7143	11.7868	11.6476	11.6625	11.8214	11.6086	11.6315	11.7177	11.7263	11.8329	11.6571	11.6162	11.6037	11.7883	11.6886	11.5316	11.5195	11.695	11.6803	11.7366	11.6218
1415930_a_at	Map1lc3b	0.001	0.168	-0.159	-0.025	0.01	1.32	-1.3	-0.22	0.99067	0.19472	0.20087	0.82778	0.998096	0.878897	0.795639	0.999906	0.87	0.49059	0.875021	11.58	1415930_a_at	11.6482	11.8293	11.716	11.7883	11.6255	11.312	11.3117	11.4868	11.7043	11.6004	11.6465	11.3918	11.7955	11.4521	11.7788	12.0024	11.6245	11.4683	11.6926	11.7388	10.9971	11.5045	11.4144	11.7014	11.8015	11.7724	11.6278
1415931_at	Igf2	-0.029	-0.058	-0.082	-0.04	-0.39	-0.71	-1.05	-0.53	0.69613	0.47972	0.29822	0.59703	0.905045	0.961844	0.838537	0.999906	0.51	0.72538	0.948523	4.35	1415931_at	4.3086	4.40566	4.46505	4.35178	4.05099	4.50784	4.31809	4.34763	4.58126	4.31911	4.33858	4.36225	4.2752	4.36775	4.53415	4.31138	4.4792	4.2034	4.5084	4.43272	4.54369	4.21196	4.30126	4.34158	4.2533	4.21193	4.56984
1415932_x_at	Atp9a	0.096	0.097	0.006	0.013	1.22	1.13	0.07	0.16	0.22973	0.26469	0.94251	0.87107	0.603461	0.910684	0.991277	0.999906	0.7	0.59673	0.915639	11.27	1415932_x_at	11.4921	11.0805	11.351	11.177	11.3799	11.1173	11.2638	11.1071	11.4062	11.3657	11.1822	11.3615	11.3026	11.2026	11.2515	11.2404	11.2343	11.2065	11.3009	11.1178	10.8363	11.3731	11.3802	11.2334	11.3217	11.3377	11.445
1415933_a_at	Cox5a	-0.022	-0.022	-0.037	-0.047	-0.56	-0.51	-0.89	-1.2	0.57711	0.60947	0.38093	0.23871	0.853389	0.976103	0.86613	0.999906	0.7	0.59713	0.915709	12.91	1415933_a_at	12.8097	12.8538	12.9757	13.0148	12.9551	12.9273	12.8561	12.9178	12.8971	12.9594	12.9556	12.9152	12.9426	12.8563	13.0069	12.8453	12.8931	12.9172	12.9554	12.931	12.8753	12.9743	12.9569	12.9481	12.891	12.8099	12.8056
1415934_at	Cops8	0.007	-0.005	-0.01	-0.025	0.18	-0.13	-0.27	-0.68	0.86022	0.89597	0.79094	0.50115	0.964048	0.997151	0.964594	0.999906	0.15	0.96409	0.994362	10.53	1415934_at	10.4769	10.6561	10.4738	10.5088	10.4868	10.5167	10.5917	10.5519	10.6618	10.537	10.4967	10.5115	10.5416	10.5002	10.5587	10.55	10.552	10.4875	10.5224	10.4993	10.5845	10.5123	10.5922	10.4566	10.507	10.5657	10.6454
1415935_at	Smoc2	0.021	-0.119	-0.03	-0.04	0.22	-1.11	-0.29	-0.41	0.8303	0.27343	0.77223	0.68165	0.953211	0.912528	0.961765	0.999906	0.38	0.81894	0.970842	4.25	1415935_at	4.18515	3.91472	3.98114	4.54693	4.24184	4.35089	4.35193	4.38115	4.19868	4.21395	4.74357	4.48922	4.22751	4.25807	4.22652	3.92917	4.12937	4.15391	4.35069	4.20014	4.62711	4.20594	4.2029	4.34397	4.18893	4.05594	4.03643
1415936_at	Bcar3	-0.061	0.102	0.027	0.074	-0.75	1.14	0.31	0.91	0.45738	0.26078	0.75553	0.36725	0.787916	0.909618	0.959288	0.999906	0.7	0.59753	0.915835	8.46	1415936_at	8.85489	8.19731	8.48636	8.17828	8.24933	8.62344	8.39221	8.54335	8.52145	8.27022	8.23854	8.6607	8.44025	8.37263	8.35014	8.3551	8.54177	8.52169	8.32576	8.42626	8.66189	8.33386	8.56965	8.28662	8.37734	8.39205	8.53796
1415937_s_at	Pdcd6ip	-0.125	-0.014	0.151	-0.017	-1.76	-0.18	2.02	-0.24	0.08629	0.8599	0.04973	0.80852	0.393668	0.995786	0.690178	0.999906	1.82	0.14402	0.60459	9.05	1415937_s_at	8.84373	8.84043	8.91543	9.02691	9.10844	9.254	9.05273	9.16673	8.99994	9.06115	9.08205	8.99136	9.02632	9.25293	9.04043	8.87676	8.91935	9.23323	8.96266	9.11634	9.3631	9.09006	8.99286	9.01187	8.93	8.70035	8.74237
1415938_at	Spink3	-0.065	-0.045	0.084	0.057	-0.92	-0.58	1.14	0.81	0.36218	0.56518	0.26248	0.42103	0.722883	0.972414	0.825707	0.999906	0.78	0.54195	0.89661	4.47	1415938_at	4.41763	4.25492	4.67391	4.24401	4.57824	4.66083	4.53839	4.25306	4.49322	4.61727	4.47018	4.5099	4.47912	4.7209	4.42168	4.45441	4.31848	4.36275	4.479	4.44605	4.3357	4.49119	4.56486	4.48342	4.35755	4.3432	4.486
1415939_at	Fmod	0.393	0.051	-0.216	0.167	2.81	0.33	-1.47	1.19	0.0077	0.74147	0.14829	0.24013	0.111532	0.988811	0.763085	0.999906	2.89	0.03394	0.329646	6.16	1415939_at	5.71615	6.12972	5.96538	6.02544	6.24282	6.06729	6.32644	6.11858	6.00501	6.03432	6.03759	6.66492	6.24787	6.30033	6.19478	6.29074	6.04668	5.82775	6.24534	5.80532	6.16054	6.05867	6.00157	6.39573	6.03028	6.17759	6.29238
1415940_at	Zfand2a	0.124	0.064	0.153	0.044	1.97	0.93	2.32	0.7	0.05534	0.35769	0.02522	0.48695	0.317603	0.937844	0.674625	0.999906	2.66	0.04615	0.381298	11.06	1415940_at	11.0704	10.9631	11.0236	11.0164	11.1271	11.0995	10.9794	11.1013	10.8779	10.9661	11.0531	11.1313	10.9335	11.1782	10.9336	10.819	10.858	11.1086	10.9776	10.9638	11.0932	11.0324	11.0286	11.2324	11.0846	11.1053	11.1552
1415941_s_at	Zfand2a	0.158	0.125	0.044	-0.098	1.9	1.37	0.5	-1.18	0.06524	0.17853	0.61914	0.24501	0.344841	0.863658	0.931168	0.999906	1.78	0.15226	0.616728	9.7	1415941_s_at	9.57911	9.51951	9.47299	9.73877	9.97127	9.92512	9.40651	9.85156	9.56577	9.52621	9.58977	9.65616	9.63495	9.75849	9.63075	9.47737	9.63743	9.73154	9.84132	9.6158	9.77728	9.79157	9.7724	10.0044	9.78565	9.84198	9.4848
1415942_at	Rpl10	-0.06	0	-0.003	-0.003	-2.08	0	-0.09	-0.1	0.04376	0.99796	0.92526	0.92263	0.28238	0.999955	0.98914	0.999906	1.09	0.37539	0.817796	13.53	1415942_at	13.5684	13.579	13.5175	13.5081	13.5808	13.5795	13.5687	13.5579	13.5599	13.5376	13.5671	13.5465	13.4921	13.5736	13.5057	13.5381	13.5627	13.5648	13.4335	13.5124	13.4667	13.5324	13.4882	13.4385	13.5277	13.5124	13.5485
1415943_at	Sdc1	0.018	-0.115	-0.072	0.097	0.25	-1.41	-0.92	1.3	0.80566	0.166	0.36203	0.20249	0.946431	0.851581	0.861165	0.999906	1.15	0.34932	0.801549	5.31	1415943_at	5.54949	5.15627	5.23915	5.11549	5.39431	5.08451	5.52906	5.43815	5.42384	5.19528	5.26776	5.36982	5.29787	5.35454	5.14511	5.37351	5.35247	5.27147	5.42555	5.34511	5.47029	5.24258	5.19274	5.21543	5.08887	5.23053	5.12426
1415944_at	Sdc1	-0.01	0.039	-0.021	-0.014	-0.12	0.4	-0.23	-0.16	0.90776	0.69007	0.82097	0.87662	0.976961	0.984441	0.969614	0.999906	0.06	0.99244	0.998931	5.8	1415944_at	5.58681	5.53359	6.01069	6.10131	5.64246	5.99718	5.77432	5.61951	5.69031	5.99142	5.75189	5.74224	5.6593	5.75176	6.03303	5.58841	6.01785	5.81887	5.8021	5.67387	6.04947	5.86299	5.66039	5.83716	5.71072	5.63462	5.90459
1415945_at	Mcm5	-0.316	-0.245	0.196	0.012	-3.24	-2.29	1.92	0.13	0.00242	0.0275	0.06208	0.89905	0.056494	0.566764	0.696601	0.999906	4.85	0.00274	0.083784	6.36	1415945_at	6.63871	6.13918	6.38202	6.16926	6.62946	6.40683	6.54932	6.81487	6.46256	6.42104	6.29472	6.56392	6.13275	6.43973	6.16982	6.38846	6.2562	6.44534	6.54399	6.31024	6.32978	6.44063	6.42362	5.82253	6.13097	5.92683	6.18495
1415946_at	Pigq	-0.067	-0.08	0.061	-0.028	-1.12	-1.23	0.97	-0.47	0.26808	0.2261	0.33767	0.63901	0.643589	0.893162	0.853537	0.999906	0.98	0.42699	0.847436	10.26	1415946_at	10.1843	10.1173	10.3873	10.2064	10.327	10.3418	10.4405	10.3426	10.2347	10.3493	10.4056	10.3834	10.1518	10.3827	10.2848	10.1113	10.2177	10.3046	10.221	10.274	10.1932	10.1971	10.1962	10.1085	10.158	10.0097	10.1463
1415947_at	Creg1	-0.013	-0.063	-0.078	0.007	-0.16	-0.7	-0.9	0.08	0.87648	0.49031	0.37511	0.93564	0.968067	0.962907	0.864143	0.999906	0.33	0.85614	0.977511	9.87	1415947_at	10.0264	9.9958	9.99846	9.85568	10.0299	9.64507	9.87675	9.75762	9.86998	9.88065	9.91772	9.76057	9.95918	9.86956	9.94041	10.0878	9.99324	9.85856	9.94085	9.93702	9.38696	9.90923	9.92161	10.0422	10.0451	10.0936	9.93248
1415948_at	Creg1	0.193	0.129	0.03	0.016	3.3	2.02	0.48	0.28	0.00205	0.05058	0.6305	0.78159	0.051538	0.674978	0.933679	0.999906	3.81	0.0102	0.179061	9.83	1415948_at	9.73946	9.9145	9.75191	9.82102	9.66295	9.64796	9.78061	9.81903	9.75749	9.63941	9.80116	9.84458	9.65991	9.76065	9.86778	10.0103	9.79087	9.7833	9.84106	9.79286	9.98701	9.78674	9.70246	9.95207	9.86063	10.1351	9.89487
1415949_at	Cpe	0.034	0.009	-0.023	-0.027	0.86	0.22	-0.56	-0.69	0.39249	0.83078	0.57769	0.49531	0.744433	0.993915	0.92226	0.999906	0.4	0.81064	0.969438	13.72	1415949_at	13.6763	13.6664	13.8133	13.8095	13.7412	13.7034	13.6207	13.7042	13.738	13.6677	13.7203	13.6577	13.7092	13.6285	13.7843	13.7892	13.7293	13.7477	13.7982	13.779	13.619	13.6947	13.8157	13.863	13.7647	13.7719	13.6867
1415950_a_at	Pebp1	0.004	-0.024	0.026	0.002	0.12	-0.68	0.76	0.06	0.90595	0.49785	0.45064	0.95582	0.976519	0.963535	0.887082	0.999906	0.27	0.89785	0.984625	13.17	1415950_a_at	13.1383	13.2262	13.1602	13.1216	13.2013	13.1389	13.1168	13.1822	13.2164	13.1043	13.1749	13.1766	13.1325	13.18	13.1452	13.0892	13.1278	13.1514	13.2396	13.1769	13.176	13.1586	13.2424	13.1724	13.1123	13.1117	13.1671
1415951_at	Fkbp10	0.021	0.077	0.137	-0.038	0.32	1.08	2.02	-0.59	0.75093	0.28713	0.0505	0.56039	0.9271	0.916183	0.690178	0.999906	1.42	0.24524	0.721832	6.93	1415951_at	6.85318	7.04885	6.64428	7.06682	7.1349	7.09503	6.84112	6.9226	6.83885	6.85873	7.05573	6.77405	6.96408	6.87891	6.77123	6.82906	6.77181	6.87854	7.03498	6.89913	6.77277	7.01289	6.95611	6.92847	6.98097	6.92376	7.05371
1415952_at	Mark2	-0.165	-0.08	0.051	-0.08	-1.96	-0.87	0.58	-0.95	0.05663	0.3916	0.56343	0.34827	0.321879	0.94464	0.918709	0.999906	1.46	0.23215	0.710708	10.7	1415952_at	10.914	10.6938	10.6769	10.598	10.7753	10.9996	10.8416	10.9282	10.8022	10.7128	10.5776	10.7362	10.6603	11.0216	10.6821	10.5441	10.6729	10.7852	10.7147	10.5346	10.677	10.7456	10.6935	10.4626	10.606	10.5622	10.7946
1415953_s_at	Mark2	0.149	0.062	0.018	-0.099	2.08	0.79	0.25	-1.39	0.04357	0.43178	0.80676	0.17238	0.281895	0.953292	0.966863	0.999906	1.74	0.15992	0.628887	7.4	1415953_s_at	7.39945	7.22356	7.41479	7.19757	7.42004	7.22291	7.50244	7.18144	7.47188	7.24686	7.38138	7.32218	7.46177	7.26618	7.39923	7.53008	7.43021	7.5066	7.47294	7.61086	7.31876	7.49389	7.44093	7.30259	7.45785	7.40924	7.60481
1415954_at	NA	-0.124	-0.001	0.05	0.046	-2.25	-0.01	0.86	0.84	0.03024	0.98878	0.3965	0.40835	0.233648	0.999431	0.870378	0.999906	1.62	0.18802	0.664056	3.63	1415954_at	3.6962	3.69322	3.6245	3.831	3.52381	3.74175	3.43209	3.58726	3.53404	3.8268	3.64865	3.57558	3.55973	3.62063	3.63639	3.5619	3.74511	3.5632	3.67765	3.70387	3.63728	3.55395	3.60702	3.56765	3.60283	3.54995	3.59419
1415955_x_at	Prm1	0.056	-0.032	-0.037	-0.11	1.17	-0.62	-0.75	-2.32	0.24939	0.53936	0.45718	0.02567	0.625474	0.968796	0.889131	0.999906	1.92	0.12567	0.573542	7.11	1415955_x_at	7.11556	7.11857	7.11488	7.24566	7.03306	7.11003	7.13991	7.10646	7.22467	6.94274	7.13435	7.09301	7.03112	6.92507	7.22623	7.07586	7.16392	7.22746	7.26777	7.05506	7.14004	7.2065	7.21388	7.22102	7.10824	7.14771	7.20649
1415956_a_at	Cdk16	-0.048	0.125	-0.066	0.026	-0.61	1.44	-0.8	0.32	0.54452	0.15723	0.4278	0.74688	0.837275	0.846858	0.881027	0.999906	0.8	0.53264	0.893502	9.12	1415956_a_at	9.30209	9.22397	9.17684	9.24049	9.17462	8.85493	8.87545	8.90085	9.11238	9.15967	9.17982	8.96712	9.22045	9.05652	9.19821	9.24522	9.08468	9.13687	9.22154	9.34434	8.75351	9.08998	9.09624	9.07709	9.22287	9.0598	9.08974
1415957_a_at	Rrp1	-0.304	0.334	-0.573	-0.076	-0.86	0.86	-1.54	-0.22	0.39683	0.39598	0.13157	0.83069	0.748011	0.945694	0.754909	0.999906	0.97	0.43385	0.850688	9.38	1415957_a_at	10.0037	10.3311	9.95126	9.86901	9.63957	8.52285	8.62625	8.62903	9.96255	9.36708	9.04311	8.93921	10.2224	8.74455	9.82174	10.1323	9.92848	9.37225	9.91849	10.0292	7.43047	9.5515	9.62397	9.53648	9.87678	9.70007	9.74061
1415958_at	Slc2a4	0.071	0.061	0.094	0.034	1.02	0.8	1.29	0.48	0.31606	0.42976	0.20607	0.6319	0.687444	0.952605	0.798222	0.999906	0.89	0.47993	0.871029	6.56	1415958_at	6.3645	6.66312	6.66142	6.32882	6.53043	6.58236	6.42363	6.48321	6.4855	6.51685	6.67277	6.60777	6.31115	6.71159	6.48438	6.32346	6.56462	6.47445	6.45085	6.54399	6.80191	6.60954	6.46167	6.49104	6.5709	6.74493	6.54527
1415959_at	Slc2a4	0.087	0.248	-0.094	-0.067	1.08	2.78	-1.1	-0.82	0.28864	0.0082	0.27654	0.41732	0.663414	0.371638	0.830262	0.999906	2.69	0.04429	0.374126	6.56	1415959_at	6.49038	6.41679	6.47124	6.87975	6.2525	6.64013	6.45751	6.56813	6.32952	6.55377	6.464	6.8462	6.66342	6.43659	6.63023	6.55156	6.52101	6.43254	6.667	6.55439	6.60623	6.50524	6.62842	6.52602	6.56914	6.72168	6.82556
1415960_at	Mpo	0.007	-0.01	-0.056	0.032	0.12	-0.15	-0.86	0.51	0.90863	0.87952	0.39411	0.61048	0.977195	0.996397	0.869483	0.999906	0.26	0.90148	0.985198	4.68	1415960_at	4.63455	4.4409	4.77258	4.92648	4.5218	4.60426	4.65247	4.51471	4.75404	4.74782	4.74209	4.7087	4.58243	4.68768	4.83813	4.83004	4.81191	4.65557	4.62486	4.6198	4.70378	4.73943	4.59825	4.7219	4.5451	4.62068	4.75604
1415961_at	Itm2c	-0.015	-0.056	0.017	-0.011	-0.4	-1.33	0.41	-0.27	0.6941	0.19127	0.68352	0.78509	0.904198	0.87576	0.943449	0.999906	0.54	0.70584	0.945128	13.62	1415961_at	13.6624	13.602	13.6264	13.5835	13.7119	13.6688	13.6805	13.5956	13.7127	13.6333	13.533	13.6209	13.7088	13.6718	13.5997	13.4773	13.669	13.626	13.5695	13.5965	13.5764	13.6314	13.719	13.6694	13.6449	13.5965	13.6848
1415962_at	Eif3h	-0.098	0.062	-0.025	0.008	-2.72	1.57	-0.67	0.22	0.00964	0.12309	0.50888	0.82433	0.126457	0.806434	0.903182	0.999906	2.59	0.05095	0.398946	11.98	1415962_at	12.0239	12.0168	11.9406	12.0406	11.9501	12.0546	11.999	11.9841	12.0047	11.9454	11.9095	11.9738	11.9612	11.995	12.0517	12.0893	12.0264	11.9428	11.9744	11.934	12.0346	11.9569	11.9846	11.9008	11.9112	11.9869	11.8786
1415963_at	Hnrnph2	-0.035	0.033	0.076	-0.034	-0.73	0.64	1.51	-0.72	0.47007	0.52723	0.13974	0.47802	0.795176	0.967743	0.759544	0.999906	0.93	0.45607	0.861654	12.02	1415963_at	11.8595	11.8688	12.1675	12.0681	12.0958	12.0809	11.9359	12.034	12.001	12.0457	11.9784	11.9543	11.9824	12.0606	12.048	11.9651	11.9152	12.1007	11.9832	12.0513	12.1233	12.0659	12.0694	12.0484	11.959	11.8839	11.9052
1415964_at	Scd1	0.197	0.371	-0.102	0.074	1.34	2.3	-0.66	0.5	0.18707	0.02642	0.51026	0.61755	0.552391	0.55975	0.903744	0.999906	1.95	0.12045	0.564507	11.75	1415964_at	11.7608	11.8061	11.7646	11.8344	11.5325	11.6974	11.8527	11.9099	11.3019	11.8687	12.2344	11.7189	11.3111	11.6188	11.6149	12.196	11.5028	11.6178	11.4954	11.8567	11.7864	11.4059	10.9318	11.9519	12.1341	12.1338	11.5223
1415965_at	Scd1	0.337	0.47	0.056	-0.054	2.57	3.28	0.41	-0.41	0.0138	0.00213	0.68571	0.68183	0.154461	0.194591	0.944243	0.999906	4.44	0.00459	0.114079	5.92	1415965_at	5.87694	6.22878	6.03621	6.10284	5.79544	5.57202	5.8592	5.88805	5.58722	5.95981	6.2491	5.87659	5.58065	5.55836	5.86824	5.89387	5.41503	5.85272	5.90852	6.10597	5.70838	5.5843	5.41674	6.12423	6.31591	6.4719	5.79884
1415966_a_at	Ndufv1	0.024	0.06	0.042	0.009	0.58	1.31	0.97	0.23	0.56721	0.19675	0.34	0.82299	0.848971	0.879616	0.853922	0.999906	0.76	0.55766	0.901152	12.32	1415966_a_at	12.4003	12.2348	12.2189	12.3459	12.3341	12.3409	12.2735	12.3042	12.3013	12.3202	12.3344	12.3603	12.3018	12.3932	12.2831	12.2085	12.2161	12.2692	12.2653	12.3066	12.3605	12.3167	12.3378	12.2741	12.3334	12.3169	12.3491
1415967_at	Ndufv1	0.008	-0.005	0.016	-0.025	0.23	-0.13	0.42	-0.68	0.8185	0.90078	0.67355	0.5015	0.94992	0.997229	0.940399	0.999906	0.18	0.94881	0.991283	12.02	1415967_at	12.1524	11.9746	12.0057	12.0106	12.0838	11.9851	12.0226	12.061	12.0555	11.9787	12.0623	12.0037	11.9601	12.0445	12.015	11.9882	11.9597	12.054	12.0133	12.0023	11.9282	12.0704	12.0113	11.991	12.0082	12.0494	12.1047
1415968_a_at	Kap	0.093	-0.037	0.006	-0.052	1.21	-0.44	0.07	-0.68	0.23297	0.65971	0.94496	0.50174	0.606911	0.981794	0.991511	0.999906	0.53	0.713	0.947041	6.37	1415968_a_at	6.12101	6.19271	6.4387	6.64804	6.32917	6.43428	6.37412	6.26986	6.16786	6.40193	6.46163	6.34905	6.35624	6.32114	6.41677	6.32905	6.41901	6.3273	6.24136	6.29801	6.70239	6.37843	6.42416	6.38588	6.33408	6.32731	6.37277
1415969_s_at	Kap	-0.016	0.015	0.037	-0.019	-0.27	0.22	0.58	-0.31	0.79225	0.82534	0.56387	0.75972	0.941613	0.993718	0.918709	0.999906	0.14	0.96711	0.994939	3.99	1415969_s_at	4.02507	3.99187	3.89923	4.11752	4.04861	3.98648	4.05314	4.08534	3.94334	4.05534	3.84666	4.13315	3.97424	3.86009	4.06469	3.86163	4.00788	3.79089	3.95571	3.97096	4.00159	4.11024	3.97448	3.97953	3.89992	3.94371	4.04861
1415970_at	Cox6c	0.064	-0.017	0.026	-0.021	2.08	-0.5	0.82	-0.67	0.0444	0.61921	0.41828	0.50591	0.284799	0.977317	0.878927	0.999906	1.42	0.24511	0.721832	13.43	1415970_at	13.3706	13.4119	13.4672	13.3512	13.4564	13.4231	13.4438	13.4422	13.4246	13.4356	13.4548	13.4841	13.4101	13.4841	13.4001	13.358	13.3683	13.3768	13.4016	13.4155	13.4731	13.4443	13.4331	13.4087	13.4692	13.4463	13.5018
1415971_at	Marcks	-0.191	-0.062	-0.026	-0.039	-4.51	-1.32	-0.59	-0.93	5e-05	0.19309	0.56138	0.35833	0.00482	0.877857	0.918049	0.999906	5.83	0.00085	0.04073	12.12	1415971_at	12.118	12.224	12.1412	12.1989	12.1848	12.2642	12.1205	12.1554	12.271	12.0568	12.0752	12.0505	12.1304	12.0887	12.1541	12.1038	12.1599	12.2306	12.1389	12.1479	12.261	12.1498	12.1866	11.965	12.0112	11.9912	12.0423
1415972_at	Marcks	-0.294	0.088	0.08	-0.002	-3.76	1.03	0.98	-0.02	0.00054	0.30756	0.33443	0.98449	0.022103	0.927285	0.85174	0.999906	4.04	0.00755	0.151575	11.3	1415972_at	11.212	11.4448	11.1979	11.661	11.3959	11.4734	11.3071	11.3176	11.177	11.1768	11.2543	11.0612	11.4772	11.1382	11.3217	11.081	11.4623	11.4718	11.3043	11.2451	11.3366	11.3148	11.4838	11.0296	10.9818	11.0243	11.3217
1415973_at	Marcks	-0.182	0.021	0.047	0	-3.57	0.37	0.87	0	0.00095	0.7115	0.38928	0.99913	0.03176	0.986307	0.868771	0.999994	3.4	0.0173	0.23615	12.29	1415973_at	12.2364	12.4609	12.2631	12.1621	12.3571	12.3547	12.3286	12.2838	12.2387	12.1825	12.1453	12.2479	12.3683	12.3393	12.2491	12.2663	12.383	12.3629	12.3266	12.3453	12.4345	12.3108	12.3072	12.0252	12.212	12.1532	12.2021
1415974_at	Map2k2	-0.097	-0.008	-0.073	-0.031	-1.88	-0.15	-1.34	-0.6	0.0675	0.88221	0.18658	0.55409	0.350334	0.996397	0.788279	0.999906	1.43	0.24211	0.718897	9.92	1415974_at	10.1171	9.98155	9.95664	9.88114	10.0509	9.8703	9.98002	9.95148	10.0403	9.92058	9.99463	9.9343	9.9687	9.90657	9.87241	9.99147	9.90417	9.92236	9.91553	9.953	9.69145	9.98999	9.96096	9.71872	9.93225	9.80465	10.0007
1415975_at	Carhsp1	0.049	0.075	-0.143	-0.037	0.41	0.57	-1.14	-0.31	0.6854	0.56929	0.26008	0.75625	0.90012	0.972682	0.824583	0.999906	0.47	0.75412	0.956356	11.07	1415975_at	10.982	11.1429	11.0052	10.8582	10.9181	11.0637	11.1209	10.9949	10.8126	10.9617	11.2187	11.3712	10.9745	11.4015	11.0868	11.4261	11.1516	11.1623	10.8575	11.1363	11.2407	11.0293	10.8067	10.8517	11.4422	11.5626	11.156
1415976_a_at	Carhsp1	0.015	0.099	-0.155	-0.164	0.14	0.88	-1.43	-1.59	0.88763	0.38642	0.16178	0.12005	0.971792	0.942885	0.774474	0.999906	1.34	0.27352	0.745543	8.78	1415976_a_at	8.63568	8.96812	8.90184	8.70986	8.80609	8.54865	8.77005	8.5823	8.81224	8.78858	8.60192	8.90417	9.02576	8.81846	8.95843	9.01859	8.94805	8.77989	8.64098	9.05337	8.54624	8.99251	8.7123	8.54353	9.04327	9.13955	8.95761
1415977_at	Isyna1	-0.22	0.21	-0.113	-0.032	-1.16	1.02	-0.57	-0.17	0.25122	0.3144	0.57094	0.8656	0.626876	0.929347	0.920922	0.999906	0.69	0.60509	0.917266	8.6	1415977_at	8.88859	9.07986	8.85121	8.54586	8.8546	8.14696	8.44539	8.04338	9.22541	8.64474	8.35759	8.69493	8.95345	8.53669	8.67549	8.61978	8.69434	8.38777	8.80924	8.6681	7.64341	8.79674	8.85976	8.26187	8.74997	8.39485	8.95927
1415978_at	Tubb3	0.016	0.004	-0.048	0.097	0.22	0.05	-0.64	1.35	0.82778	0.96258	0.5241	0.18533	0.952884	0.99852	0.908248	0.999906	0.57	0.68604	0.941003	9.89	1415978_at	10.1502	10.0166	10.0211	9.97008	9.78877	9.76632	9.8422	10.0211	10.1028	9.91679	9.90956	9.62793	9.77901	9.685	9.93634	9.93698	9.72362	9.88521	9.95393	9.86922	9.64537	9.70305	9.8731	9.98039	9.82205	9.97382	9.8759
1415979_x_at	Rpl7	-0.006	-0.012	-0.026	-0.009	-0.19	-0.35	-0.75	-0.28	0.8527	0.73092	0.45815	0.77717	0.961288	0.987862	0.889767	0.999906	0.2	0.93728	0.989705	12.95	1415979_x_at	12.9747	12.9779	12.883	12.9413	12.9651	12.9274	13.0335	12.9777	12.8788	12.9695	12.9676	13.0249	12.9628	12.9313	12.9547	13.0287	12.9691	12.9561	12.9517	12.9548	12.8669	12.929	12.9224	12.9314	12.9837	12.9992	12.922
1415980_at	Atp5g2	0.006	0.013	-0.026	-0.032	0.14	0.29	-0.61	-0.8	0.89093	0.77061	0.5456	0.42944	0.972629	0.989883	0.914512	0.999906	0.28	0.89019	0.983918	11.88	1415980_at	11.9961	11.8782	11.7994	11.7327	11.9374	11.8392	11.8938	11.8889	11.8902	11.793	11.7889	11.9259	11.8914	11.9205	11.9491	12.0142	11.9349	11.9068	11.9381	11.8936	11.8605	11.8951	11.8647	11.8241	11.8967	11.964	11.858
1415981_at	Herpud2	-0.046	-0.058	0.043	0.005	-1.06	-1.2	0.94	0.12	0.29709	0.23659	0.3537	0.90414	0.671131	0.898049	0.858422	0.999906	0.86	0.49402	0.876784	10.97	1415981_at	10.8467	11.0013	10.8652	10.9208	10.9888	11.1127	10.9286	11.0244	10.8834	10.9921	10.9551	10.9387	10.9761	11.0618	10.9726	10.9355	10.9769	11.0718	10.9555	10.9673	11.1253	10.9638	10.9023	10.9451	10.9941	10.9378	10.8298
1415982_at	Herpud2	-0.058	-0.05	0.036	0.026	-1.11	-0.86	0.65	0.49	0.27482	0.39483	0.51843	0.62733	0.650752	0.945411	0.906085	0.999906	0.66	0.62521	0.92366	8.88	1415982_at	8.92593	8.82842	8.86032	8.86501	8.89159	9.03334	8.84381	8.96942	8.78943	8.91512	8.88137	8.82842	8.85408	9.0631	8.87484	8.93231	8.97835	9.03002	8.79834	8.88149	8.91835	8.75599	8.75606	8.82744	8.85093	8.9662	8.89108
1415983_at	Lcp1	-0.19	0.309	0.334	0.275	-1.13	1.68	1.89	1.64	0.26446	0.10108	0.06543	0.10936	0.639971	0.776007	0.69901	0.999906	2.59	0.05089	0.398873	7.23	1415983_at	7.52322	7.04059	6.88417	7.31725	7.07234	6.99172	7.34831	7.63845	6.72247	7.11858	7.28247	7.11443	6.96645	7.2738	7.1677	7.47605	7.08787	6.96728	6.91755	7.0456	7.72629	6.88167	6.76745	6.9186	6.80681	6.81042	6.59491
1415984_at	Acadm	-0.241	-0.162	-0.04	0.066	-5.82	-3.58	-0.92	1.6	0	0.00092	0.36344	0.1167	0.000309	0.137574	0.861212	0.999906	12.52	0	0.000539	10.96	1415984_at	10.979	11.1182	11.0045	10.9852	11.0081	11.0107	11.075	11.0339	11.114	11.0476	11.0898	10.9714	10.9127	11.0789	10.9489	11.1098	11.065	10.9881	10.8364	10.9234	11.0222	10.9694	10.8941	10.6971	10.8029	10.7716	10.8975
1415985_at	Sf3b3	-0.139	0.018	0.043	-0.015	-2.12	0.25	0.63	-0.22	0.04051	0.80044	0.53152	0.82486	0.271918	0.992049	0.910929	0.999906	1.25	0.30614	0.770892	10.39	1415985_at	10.4607	10.4911	10.2767	10.182	10.4241	10.5456	10.5282	10.5022	10.4177	10.2756	10.3164	10.3704	10.3159	10.5872	10.2873	10.2958	10.4137	10.5069	10.4055	10.3801	10.6439	10.3066	10.4169	10.1964	10.2422	10.2213	10.3277
1415986_at	Clcn4-2	0.039	0.062	0.078	0.069	0.67	0.97	1.28	1.18	0.50546	0.33787	0.20688	0.244	0.815511	0.935292	0.799109	0.999906	1.11	0.36561	0.809929	11.7	1415986_at	11.5806	11.7005	11.6334	11.6897	11.5819	11.697	11.6755	11.7627	11.5919	11.6585	11.7595	11.6361	11.541	11.6686	11.6814	11.779	11.6136	11.6875	11.7472	11.6792	11.8897	11.5116	11.579	11.7547	11.5523	11.6503	11.5637
1415987_at	Hdlbp	-0.119	-0.011	-0.015	-0.063	-2.51	-0.21	-0.3	-1.32	0.01629	0.83837	0.76835	0.1953	0.169184	0.994343	0.961121	0.999906	2.04	0.10725	0.542015	9.02	1415987_at	9.24053	9.1225	9.08627	8.98574	8.92989	9.07522	9.17637	9.12937	9.27283	9.14689	9.06807	9.00032	8.89498	9.07419	8.98667	9.05458	8.98179	8.95134	8.95565	8.92052	9.042	9.02054	8.95674	8.82524	8.99671	8.92235	9.01786
1415988_at	Hdlbp	-0.704	-0.155	-0.948	0.039	-1.67	-0.34	-2.15	0.09	0.10179	0.73867	0.0377	0.92624	0.42453	0.988621	0.682432	0.999906	1.89	0.13163	0.582869	8.08	1415988_at	8.65072	9.72957	8.53649	9.12133	8.38643	7.534	7.29171	7.12046	8.7823	8.11639	7.78034	7.28998	9.12565	7.43314	8.92568	9.53123	9.24168	8.3319	8.91683	8.79394	6.07172	7.92269	8.14011	8.36645	8.64206	8.38883	8.10767
1415989_at	Vcam1	-0.466	-0.01	-0.018	0.084	-5.14	-0.1	-0.19	0.92	1e-05	0.92339	0.84846	0.36229	0.001354	0.997638	0.973959	0.999906	6.84	0.00027	0.019631	7.88	1415989_at	8.17697	7.87047	7.65746	7.79631	7.90389	7.77593	7.91448	7.80004	7.80162	7.72396	7.82388	7.85539	8.13873	8.25878	7.76018	8.1479	8.14359	8.26564	7.87937	8.18017	8.03636	7.83102	7.87332	7.20385	7.55876	7.4463	7.54561
1415990_at	Vdac2	-0.026	0.055	0.014	0.038	-0.87	1.69	0.46	1.3	0.39118	0.09869	0.64714	0.20094	0.743498	0.774789	0.936551	0.999906	1.38	0.25871	0.733097	12.29	1415990_at	12.3938	12.3151	12.2529	12.2755	12.2788	12.2513	12.261	12.2742	12.2746	12.2266	12.2979	12.2872	12.2989	12.3388	12.2908	12.2769	12.2758	12.3187	12.2811	12.3137	12.2282	12.2142	12.2628	12.2701	12.2698	12.2793	12.3243
1415991_a_at	Klhdc3	0.078	-0.013	0.011	0.01	1.53	-0.22	0.21	0.2	0.13492	0.82465	0.8372	0.843	0.47829	0.99365	0.97197	0.999906	0.61	0.65438	0.931989	12.14	1415991_a_at	12.0923	12.0984	12.2088	12.1801	12.0147	12.1179	12.1347	12.0774	12.1041	12.1204	12.1835	12.1249	12.0616	11.9881	12.1744	12.1225	12.091	12.1601	12.2135	12.185	12.2215	12.0556	12.1475	12.2201	12.0985	12.0811	12.0598
1415992_at	Pigo	0.071	0.016	0.061	-0.022	1.14	0.23	0.92	-0.35	0.2629	0.82155	0.3622	0.72914	0.638039	0.993414	0.861165	0.999906	0.58	0.68027	0.938939	8.36	1415992_at	8.43503	8.1454	8.32561	8.14659	8.42891	8.29075	8.42301	8.37079	8.53472	8.4115	8.32262	8.4622	8.33479	8.48754	8.27002	8.22249	8.28437	8.35045	8.32317	8.31526	8.15241	8.47927	8.40831	8.25033	8.27279	8.26582	8.49783
1415993_at	Sqle	0.23	0.152	0.21	0.136	1.92	1.16	1.67	1.14	0.06168	0.25117	0.10179	0.26208	0.335597	0.90563	0.733555	0.999906	2.29	0.07665	0.476344	10.33	1415993_at	10.5199	10.0402	10.4521	10.6156	10.0753	10.1743	9.92341	10.4242	10.1472	10.0907	10.41	10.1905	9.91512	10.0682	10.131	10.1128	9.99904	10.4706	10.5167	10.258	10.4849	9.96298	10.4685	10.7233	10.2993	10.2423	10.3233
1415994_at	Cyp2e1	0.103	-0.098	-0.057	-0.021	1.24	-1.08	-0.65	-0.25	0.2228	0.28766	0.51689	0.80392	0.594246	0.916751	0.905815	0.999906	0.8	0.53478	0.894381	5.31	1415994_at	5.27003	5.01214	5.2614	5.46415	5.36769	5.29201	5.22673	5.48098	5.32577	5.31733	5.40675	5.42918	5.15262	5.27479	5.41089	5.40438	5.33044	5.20846	5.33818	5.11235	5.56344	5.32048	5.29744	5.42776	5.2419	5.41031	5.14148
1415995_at	Casp6	-0.051	-0.01	0.127	0.04	-0.63	-0.12	1.49	0.49	0.53423	0.90718	0.14365	0.62913	0.830869	0.997229	0.761172	0.999906	0.72	0.58531	0.91046	7.22	1415995_at	7.46881	6.96182	7.08478	7.19649	7.11426	7.47518	7.38133	7.31981	7.07084	7.22297	7.13849	7.33969	7.13982	7.34346	7.09654	6.96944	7.04695	7.12616	7.04796	7.22968	7.58144	7.14075	7.34721	7.1201	7.13131	7.03061	7.14369
1415996_at	Txnip	0.518	0.512	-0.076	0.008	4.7	4.24	-0.66	0.08	3e-05	0.00013	0.51344	0.93912	0.003282	0.052621	0.904376	0.999906	10.14	1e-05	0.002174	9.05	1415996_at	9.58337	8.87357	9.23365	8.71266	8.83568	8.75657	8.95593	8.97366	8.71888	8.85302	9.06208	9.11446	8.69232	8.99202	8.91435	9.26389	8.89303	8.85611	8.93156	8.87578	8.9447	8.79776	8.63162	9.76593	9.48074	9.697	9.36628
1415997_at	Txnip	0.293	0.308	-0.258	-0.03	1.69	1.62	-1.41	-0.17	0.09959	0.11336	0.16476	0.86574	0.419896	0.797124	0.777634	0.999906	1.87	0.13392	0.587212	6.91	1415997_at	7.40016	7.19406	7.27453	6.89074	6.45944	6.64377	6.8387	6.58659	6.81029	6.9273	6.88893	6.53156	6.90098	6.67458	7.11006	7.39488	7.02027	6.74029	6.98892	6.94648	6.26928	6.65187	6.81511	7.74574	7.35714	7.67862	7.35797
1415998_at	Vdac1	0.182	0.159	0.144	0.093	1.98	1.58	1.5	1.02	0.05423	0.1219	0.14086	0.31613	0.314317	0.805017	0.759544	0.999906	2.43	0.0633	0.438206	12.68	1415998_at	12.7944	12.6156	12.8481	12.7581	12.6784	12.3789	12.5175	12.4579	12.6518	12.7925	12.5769	12.6864	12.8313	12.3117	12.6345	12.4486	12.6198	12.269	12.5419	12.8066	12.3441	12.7915	12.6681	12.8953	12.81	12.924	12.9353
1415999_at	Hey1	-0.134	-0.224	0.058	0.012	-2.15	-3.29	0.89	0.2	0.0372	0.00211	0.37804	0.84525	0.260957	0.193912	0.864767	0.999906	4.07	0.00731	0.148645	10.57	1415999_at	10.7968	10.6058	10.5973	10.3609	10.6478	10.7213	10.6271	10.4932	10.6977	10.5804	10.4963	10.6551	10.6148	10.6431	10.5183	10.3804	10.6296	10.6203	10.5614	10.5765	10.6645	10.6585	10.6958	10.3305	10.4804	10.359	10.7227
1416000_a_at	Prdx1	-0.201	-0.002	-0.056	-0.02	-3.78	-0.03	-1.01	-0.37	0.00051	0.97322	0.31697	0.7123	0.021294	0.999176	0.847055	0.999906	3.86	0.0095	0.172215	12.44	1416000_a_at	12.4758	12.4942	12.5539	12.5563	12.4948	12.5005	12.5552	12.5015	12.3675	12.454	12.6209	12.5564	12.3968	12.483	12.482	12.6234	12.4311	12.4636	12.2862	12.517	12.5668	12.3743	12.2772	12.2497	12.4358	12.3844	12.28
1416001_a_at	Cotl1	0.134	0.188	-0.054	-0.044	1.54	1.97	-0.59	-0.51	0.13138	0.05552	0.55612	0.61276	0.473325	0.683488	0.917256	0.999906	1.72	0.16486	0.635237	9.35	1416001_a_at	9.69249	9.46984	9.44925	9.33294	9.22565	8.92834	9.38091	9.23633	9.40974	9.34412	9.4482	9.20493	9.36436	9.24529	9.38047	9.46353	9.34248	9.26308	9.3866	9.38261	8.93117	9.34323	9.27957	9.48307	9.49589	9.43646	9.59258
1416002_x_at	Cotl1	0.249	0.375	0.055	0.033	1.29	1.77	0.27	0.17	0.2041	0.08353	0.78854	0.86327	0.574494	0.747119	0.964112	0.999906	1.23	0.31356	0.77652	9.17	1416002_x_at	9.69868	8.96527	9.50666	9.21472	9.37543	8.4339	9.16799	8.70249	9.1514	9.32019	9.22229	9.12187	9.33698	9.03723	9.30506	9.1505	8.8471	8.81094	9.24629	9.10898	7.93121	9.20292	9.20107	9.59199	9.41094	9.41188	9.37628
1416003_at	Cldn11	0.047	0.178	-0.154	-0.085	0.2	0.68	-0.62	-0.36	0.84384	0.49781	0.53964	0.72322	0.9583	0.963535	0.913312	0.999906	0.25	0.90534	0.985603	11.08	1416003_at	10.1405	10.9402	11.078	11.3111	10.9025	10.9414	11.2557	11.1098	9.95756	11.3466	11.4924	11.467	10.8346	11.4044	11.361	11.7009	11.2258	11.3215	11.0155	11.3306	11.5867	11.224	10.1231	10.978	11.6187	11.4537	10.4615
1416004_at	Ywhah	0.062	0.085	0.016	0.082	1.15	1.43	0.29	1.51	0.25603	0.15935	0.7752	0.13906	0.631086	0.848634	0.962186	0.999906	1.44	0.23977	0.717096	13	1416004_at	13.0438	12.9473	13.0545	13.119	12.897	12.9196	12.8906	13.0679	13.0076	12.8913	13.0567	12.8341	12.9376	12.8509	13.0226	12.9511	12.8997	13.0085	13.0545	13.0367	12.9646	12.7912	13.003	13.1676	12.9	12.9681	13.0162
1416005_at	Psmc1	0.013	0.129	-0.067	0.012	0.35	3.23	-1.76	0.33	0.72616	0.00247	0.0866	0.74052	0.917473	0.210399	0.720205	0.999906	3.44	0.01654	0.231292	11.09	1416005_at	11.07	11.0844	11.1818	11.1862	10.9999	11.1008	11	11.0316	11.1408	11.0748	11.054	11.074	11.0821	10.9838	11.2137	11.1145	11.0819	11.0403	11.0806	11.1161	11.0345	11.0708	11.0825	11.1181	11.0588	11.1918	11.0714
1416006_at	Mdk	-0.055	0.087	-0.087	0.078	-0.64	0.92	-0.96	0.9	0.52478	0.36125	0.34226	0.37347	0.82632	0.93935	0.854074	0.999906	0.75	0.56417	0.903244	7.59	1416006_at	7.83542	7.85289	7.59696	7.3356	7.52824	7.37911	7.47458	7.5279	7.61949	7.37221	7.23398	7.4976	7.65003	7.72588	7.7628	7.964	7.65735	7.63405	7.74671	7.68037	7.493	7.50898	7.51257	7.62403	7.3254	7.49027	7.48878
1416007_at	Satb1	-0.073	-0.024	-0.013	0.266	-0.46	-0.13	-0.07	1.66	0.64938	0.89365	0.94102	0.10477	0.884983	0.99707	0.991277	0.999906	0.75	0.56587	0.903923	9.12	1416007_at	9.05925	8.62674	9.32358	9.25943	9.10219	9.34987	8.9153	9.27627	8.92992	9.08578	9.68626	9.30853	8.71745	8.72782	9.13525	9.34323	8.7546	9.10432	8.98918	9.29323	9.44713	8.69715	9.16632	9.22546	9.06281	8.77051	8.5553
1416008_at	Satb1	0.042	-0.038	0.027	0.181	0.31	-0.26	0.19	1.35	0.75791	0.79894	0.84676	0.18329	0.929906	0.991825	0.973795	0.999906	0.51	0.72989	0.949844	9.42	1416008_at	9.16281	9.22238	9.54996	9.47751	9.32301	9.46753	9.16501	9.56362	9.31503	9.53698	9.88972	9.58808	9.18066	9.11689	9.34326	9.4759	9.02726	9.41156	9.30484	9.53556	9.7639	9.1842	9.4	9.49503	9.41772	9.07112	8.98312
1416009_at	Tspan3	0.05	0.001	-0.046	0.041	1.61	0.02	-1.43	1.33	0.11412	0.98712	0.16057	0.19166	0.445908	0.999431	0.773226	0.999906	1.6	0.192	0.668519	12.42	1416009_at	12.3802	12.4534	12.3854	12.404	12.4036	12.3958	12.4643	12.4146	12.4074	12.3734	12.5325	12.3921	12.452	12.3806	12.443	12.4982	12.4142	12.387	12.367	12.4149	12.3189	12.3162	12.3961	12.4941	12.4584	12.4648	12.4498
1416010_a_at	Ehd1	0.191	-0.002	0.012	-0.134	2.72	-0.02	0.16	-1.91	0.00951	0.98261	0.87537	0.06324	0.12548	0.999431	0.979608	0.999906	2.77	0.03988	0.355726	8.49	1416010_a_at	8.12579	8.33288	8.54307	8.62517	8.47436	8.53396	8.49831	8.47277	8.4845	8.61791	8.44864	8.50855	8.38063	8.42628	8.46006	8.45422	8.37169	8.51247	8.38556	8.41079	8.79876	8.69113	8.50921	8.76172	8.61377	8.73217	8.52728
1416011_x_at	Ehd1	0.093	0.077	0.074	-0.007	1.44	1.09	1.1	-0.11	0.15722	0.28269	0.2795	0.91451	0.511493	0.913787	0.831859	0.999906	1.12	0.36097	0.808362	8.48	1416011_x_at	8.39781	8.34209	8.5204	8.45393	8.52679	8.54829	8.47396	8.45462	8.26147	8.55051	8.53286	8.64948	8.34716	8.54778	8.30275	8.40861	8.44349	8.47363	8.38259	8.36135	8.60998	8.5218	8.35112	8.43975	8.68198	8.7087	8.5391
1416012_at	Ehd1	0.116	0.077	0.08	-0.162	1.57	0.95	1.03	-2.19	0.12486	0.34966	0.3084	0.03447	0.462618	0.936653	0.84244	0.999906	2.3	0.07513	0.471596	6.55	1416012_at	6.299	6.72471	6.50392	6.31593	6.64015	6.67774	6.67232	6.41244	6.59259	6.51842	6.48517	6.45846	6.58391	6.52802	6.40985	6.4712	6.41035	6.53641	6.78108	6.63966	6.37264	6.70612	6.68532	6.37126	6.69677	6.79191	6.72433
1416013_at	Pld3	0.294	0.188	-0.051	-0.041	2.27	1.32	-0.37	-0.32	0.02884	0.1936	0.71066	0.75334	0.228145	0.878465	0.948335	0.999906	1.78	0.15145	0.615596	11.43	1416013_at	11.7227	11.4987	11.522	11.4278	11.4763	10.9947	11.0828	11.0971	11.5148	11.3558	11.321	11.2974	11.592	11.0921	11.4535	11.4347	11.3298	11.3695	11.7258	11.5691	10.7855	11.5526	11.4534	11.7194	11.6509	11.6287	11.779
1416014_at	Abce1	-0.089	0.213	0.183	0.056	-1.51	3.33	2.99	0.96	0.1379	0.00188	0.00475	0.34264	0.482902	0.185937	0.673207	0.999906	5.8	0.00087	0.0415	10.06	1416014_at	9.89874	9.90442	9.94125	10.2115	10.0184	10.1564	9.99489	10.1482	9.98273	10.0506	9.94823	10.0241	9.9661	10.0194	10.0627	9.82894	10.039	10.0185	10.0288	9.94908	10.2972	9.97374	10.095	9.90468	9.9361	9.77933	9.84564
1416015_s_at	Abce1	-0.059	0.093	0.085	0.023	-1.47	2.12	2.01	0.57	0.15062	0.04066	0.05152	0.57387	0.502334	0.642247	0.690178	0.999906	2.74	0.04155	0.362829	10.46	1416015_s_at	10.4218	10.3555	10.362	10.5615	10.4812	10.4169	10.3333	10.4972	10.3956	10.442	10.4305	10.474	10.3956	10.404	10.471	10.3287	10.3881	10.4319	10.5066	10.5033	10.5927	10.4475	10.5696	10.4062	10.3523	10.2827	10.2754
1416016_at	NA	0.664	1.011	0.131	0.255	2.12	2.95	0.4	0.81	0.04006	0.00524	0.69261	0.42035	0.270144	0.30897	0.945897	0.999906	3.51	0.01504	0.220318	6.96	1416016_at	8.85986	6.68952	6.61642	6.72335	6.91201	6.41874	7.36512	8.0964	6.41549	6.32388	6.533	6.3066	6.75174	6.66582	6.28527	6.99535	6.45452	6.22817	6.16939	6.22517	6.46615	6.30332	6.43293	7.50122	7.1113	7.82412	6.95035
1416017_at	Copg	-0.067	-0.017	0.014	0.006	-1.28	-0.29	0.26	0.12	0.20688	0.76979	0.79658	0.90428	0.577564	0.989883	0.965363	0.999906	0.45	0.76916	0.959927	11.03	1416017_at	11.2097	10.9983	10.9463	10.9502	11.0563	11.1797	11.0669	10.9956	11.1139	10.9438	10.9258	10.9874	11.0555	11.1412	11.0155	10.9169	11.1022	11.1235	11.0361	10.9502	11.1436	11.0438	11.0867	10.9816	10.9992	10.9412	11.1357
1416018_at	Dr1	0.114	0.007	0.111	-0.079	1.48	0.08	1.38	-1.02	0.14742	0.93472	0.17548	0.31218	0.496458	0.997708	0.783968	0.999906	1.28	0.29213	0.761416	10.01	1416018_at	9.7728	9.7768	9.93422	10.194	10.1748	10.1046	9.86222	9.91367	9.83672	10.1181	9.943	9.9733	10.0638	9.93681	9.99045	9.7221	9.89882	10.0125	9.98288	10.1147	10.0952	10.1462	10.1099	10.2133	10.1732	9.83039	9.93808
1416019_at	Dr1	-0.104	-0.073	-0.079	-0.05	-0.72	-0.46	-0.52	-0.34	0.47682	0.64753	0.60464	0.73231	0.799547	0.981084	0.928126	0.999906	0.28	0.88939	0.983794	7.33	1416019_at	7.42053	7.79181	7.48392	7.48481	7.60753	7.2689	6.94625	7.20508	7.4028	7.33685	7.33961	6.8767	7.68127	7.2939	7.46032	7.29786	7.53903	7.38853	7.40497	7.78768	6.65933	7.31023	7.42161	7.64822	7.5587	7.59509	7.43114
1416020_a_at	Atp5g1	0.081	0.058	0.062	-0.022	1.95	1.28	1.43	-0.53	0.05863	0.20686	0.15967	0.59753	0.327446	0.883165	0.77279	0.999906	1.94	0.122	0.567395	12.05	1416020_a_at	12.0911	11.9454	11.9813	12.0135	12.0753	12.1007	11.9823	12.0068	12.0457	12.0082	12.1069	12.0334	12.0081	12.0869	12.0293	11.922	11.9421	12.0657	12.1209	12.003	12.0579	12.0505	12.0843	12.1287	12.0554	12.0558	12.1274
1416021_a_at	NA	0.083	0.037	-0.011	-0.008	2.53	1.03	-0.32	-0.24	0.01543	0.30941	0.74697	0.8121	0.16374	0.92839	0.957579	0.999906	1.91	0.12822	0.57806	13.03	1416021_a_at	13.0139	12.9476	12.9516	13.0469	13.0046	12.9146	12.9103	12.9433	12.8195	12.8801	12.8763	13.1529	13.0711	13.1052	13.0666	13.0692	13.0283	13.1563	13.094	13.0738	13.1029	13.0652	13.0612	12.9837	13.1029	13.044	13.1326
1416022_at	Fabp5	0.088	0.084	-0.056	-0.044	1.63	1.41	-0.99	-0.81	0.11094	0.16595	0.32672	0.42192	0.440703	0.851581	0.849145	0.999906	1.57	0.20011	0.67818	11.5	1416022_at	11.5342	11.4892	11.3726	11.4878	11.5208	11.373	11.2137	11.3381	11.2974	11.2415	11.2431	11.6586	11.6536	11.5653	11.5656	11.6248	11.5623	11.6987	11.7116	11.5835	11.4095	11.5306	11.5648	11.4892	11.646	11.6529	11.6843
1416023_at	Fabp3	0.232	0.227	0.022	-0.008	2.5	2.24	0.23	-0.09	0.01639	0.03101	0.82293	0.93229	0.169691	0.591217	0.969733	0.999906	2.83	0.03683	0.341344	10.83	1416023_at	10.9091	10.6631	10.8632	10.9215	10.9539	10.6419	10.5225	10.7029	10.7727	10.5885	10.7775	10.7242	10.7927	10.7547	10.8974	10.62	10.6289	10.867	11.0444	10.9284	10.5929	10.7125	10.9731	11.238	10.7846	10.9757	10.8169
1416024_x_at	Cct3	-0.147	-0.031	-0.013	0.001	-4.57	-0.88	-0.39	0.03	5e-05	0.38272	0.70128	0.97606	0.00429	0.942241	0.947024	0.999906	5.45	0.00133	0.054339	11.85	1416024_x_at	11.9097	11.7852	11.8613	11.8872	11.7871	11.968	11.9125	11.9435	11.9281	11.9303	11.92	11.9369	11.8732	11.8821	11.8445	11.763	11.7864	11.8786	11.8323	11.8539	11.8533	11.8371	11.8773	11.6656	11.6657	11.6698	11.7564
1416025_at	Fgg	0.011	0.003	0.042	-0.041	0.17	0.04	0.61	-0.62	0.8629	0.96703	0.54507	0.53818	0.964923	0.998531	0.914298	0.999906	0.2	0.93826	0.989795	4.32	1416025_at	4.37948	4.40219	4.18759	4.18249	4.40112	4.27216	4.4988	4.36963	4.53587	4.26338	4.23033	4.31411	4.25262	4.36755	4.13253	4.44989	4.25	4.23354	4.26028	4.35947	4.26866	4.3388	4.45891	4.24735	4.33737	4.41954	4.47006
1416026_a_at	Rpl12	-0.028	-0.01	0.01	-0.002	-0.78	-0.26	0.27	-0.05	0.44189	0.79475	0.79091	0.95914	0.778031	0.991791	0.964594	0.999906	0.19	0.94412	0.990584	12.73	1416026_a_at	12.7731	12.7088	12.6339	12.7001	12.7524	12.7701	12.8129	12.7192	12.7022	12.7734	12.6991	12.8325	12.685	12.8487	12.7098	12.7177	12.726	12.7376	12.7111	12.6685	12.7874	12.8064	12.7119	12.6043	12.7434	12.7011	12.7272
1416027_at	Pdcd6	-0.028	0.015	-0.008	-0.056	-0.6	0.28	-0.17	-1.19	0.5523	0.77921	0.86885	0.23928	0.840809	0.990158	0.977954	0.999906	0.47	0.75502	0.95651	11.82	1416027_at	11.8014	11.802	11.7406	11.7354	11.9022	11.9035	11.8631	11.7952	11.8834	11.8377	11.7912	11.7955	11.8347	11.8854	11.7546	11.7876	11.8526	11.8122	11.7668	11.832	11.8446	11.9509	11.8306	11.6885	11.8939	11.8515	11.8959
1416028_a_at	Hn1	-0.071	0.126	-0.045	0.029	-0.71	1.15	-0.43	0.29	0.48028	0.25723	0.67108	0.77409	0.801129	0.908521	0.940029	0.999906	0.52	0.71883	0.947536	9.52	1416028_a_at	9.77922	9.63355	9.54855	9.6503	9.60962	9.3129	9.47397	9.45017	9.90784	9.39745	9.34255	9.19659	9.6463	9.31065	9.60485	9.51369	9.57151	9.48016	9.74461	9.45315	9.02596	9.48727	9.72542	9.52427	9.44424	9.43345	9.53436
1416029_at	Klf10	-0.084	0.328	0.429	0.183	-0.58	2.07	2.84	1.27	0.56575	0.04471	0.00713	0.21211	0.848144	0.657782	0.673207	0.999906	3.57	0.01393	0.21067	8.3	1416029_at	8.07669	7.96842	8.44381	8.65485	8.24356	8.43965	8.15391	8.56464	8.20155	8.303	8.40397	7.92036	7.78182	7.94742	8.04459	7.88302	7.89073	8.17198	8.40208	8.17204	8.35578	8.03046	8.4058	8.19143	7.93969	7.79688	7.97232
1416030_a_at	Mcm7	0.029	0.001	0.174	0.05	0.36	0.02	2.06	0.62	0.72436	0.98762	0.0458	0.53793	0.916413	0.999431	0.682539	0.999906	1.19	0.32989	0.789222	8.47	1416030_a_at	8.70684	8.27306	8.36221	8.34892	8.32669	8.41525	8.52263	8.71632	8.40077	8.32586	8.49558	8.53385	8.20492	8.59137	8.35414	8.28427	8.16623	8.56142	8.66344	8.4453	8.58239	8.41914	8.42057	8.22536	8.34214	8.59121	8.43803
1416031_s_at	Mcm7	-0.001	-0.118	0.095	0.045	-0.02	-1.99	1.67	0.83	0.98722	0.05342	0.10328	0.41269	0.997142	0.678363	0.734337	0.999906	1.86	0.13703	0.59285	8.72	1416031_s_at	8.80532	8.52226	8.66047	8.64988	8.66343	8.86957	8.68179	8.90117	8.85044	8.70854	8.83806	8.76102	8.50945	8.7029	8.69519	8.73507	8.56896	8.82987	8.75467	8.60439	8.84666	8.71366	8.69088	8.65032	8.63798	8.74022	8.61923
1416032_at	Tmem109	-0.145	-0.249	0.048	-0.007	-1.19	-1.86	0.38	-0.06	0.23934	0.06949	0.70691	0.95483	0.614816	0.715079	0.947569	0.999906	1.26	0.30048	0.766055	8.6	1416032_at	8.48777	8.66864	8.4965	8.30937	8.73905	8.92548	8.93794	8.87179	8.53732	8.50193	8.72554	8.7784	8.43942	8.92043	8.48553	8.61905	8.61849	8.70006	8.38474	8.4811	9.13853	8.57681	8.51989	8.22814	8.40816	8.53698	8.43373
1416033_at	Tmem109	-0.118	-0.085	-0.155	-0.04	-1.62	-1.06	-2.03	-0.54	0.11299	0.29382	0.04907	0.59042	0.443934	0.919551	0.690178	0.999906	2.04	0.10664	0.540739	5.11	1416033_at	5.22943	5.24397	5.03873	5.25199	5.03639	5.1441	4.99249	5.05512	5.42986	5.11374	5.21637	5.25967	5.18529	5.0314	5.02307	5.30895	5.13006	5.22433	5.2768	5.06403	5.06153	5.05109	5.16304	5.11652	5.02667	5.07266	5.01493
1416034_at	Cd24a	-0.129	-0.179	0.08	0.636	-0.34	-0.43	0.2	1.69	0.73387	0.66812	0.84034	0.09951	0.920274	0.98237	0.972749	0.999906	0.8	0.53424	0.894211	8.28	1416034_at	9.85808	7.841	8.749	8.96123	7.98362	8.16475	7.65072	9.09161	8.59665	7.6837	7.76962	8.23834	8.1202	7.47788	8.3199	8.22352	8.04582	8.88671	9.22086	7.47208	7.08178	7.02243	8.64303	9.10961	7.33692	8.13049	7.83934
1416035_at	Hif1a	-0.045	-0.054	0.039	-0.055	-0.83	-0.91	0.69	-1.02	0.41117	0.37058	0.49608	0.31455	0.758705	0.941061	0.89972	0.999906	0.75	0.56087	0.902074	10.32	1416035_at	10.2858	10.2545	10.298	10.2855	10.3016	10.3888	10.3879	10.2744	10.301	10.1735	10.079	10.4048	10.4106	10.3541	10.3782	10.2259	10.3181	10.4011	10.3562	10.3308	10.5392	10.4667	10.4082	10.23	10.2414	10.0387	10.2634
1416036_at	Fkbp1a	-0.138	0.098	-0.033	-0.036	-1.16	0.76	-0.26	-0.3	0.25133	0.45241	0.79436	0.762	0.626914	0.957691	0.964956	0.999906	0.52	0.71932	0.947792	13.01	1416036_at	13.2037	13.2223	13.1336	13.0225	13.1136	12.896	12.92	12.8429	13.2444	13.0239	12.8953	12.7655	13.2501	13.0225	13.1075	13.0578	13.1441	13.0431	13.0759	13.1055	12.4144	13.0593	13.023	13.0091	13.1812	13.0799	13.2298
1416037_a_at	Cct2	-0.022	0.058	-0.031	0.047	-0.59	1.41	-0.77	1.24	0.55628	0.16548	0.44322	0.22096	0.843026	0.851243	0.884344	0.999906	1.12	0.35912	0.807613	11.69	1416037_a_at	11.734	11.8086	11.5885	11.7709	11.6272	11.6824	11.5994	11.7518	11.7162	11.6378	11.6962	11.6977	11.7079	11.6729	11.7447	11.7095	11.6533	11.6353	11.6609	11.6941	11.6708	11.5899	11.7015	11.6622	11.6729	11.7485	11.6386
1416038_at	Snd1	-0.079	0.094	0.037	-0.019	-1.16	1.26	0.52	-0.28	0.25175	0.2145	0.60447	0.77767	0.62729	0.888409	0.928107	0.999906	0.82	0.51765	0.887387	9.42	1416038_at	9.64466	9.55953	9.3873	9.225	9.55234	9.52848	9.45639	9.39549	9.50842	9.38309	9.31998	9.38535	9.49116	9.56464	9.29144	9.23278	9.40211	9.39599	9.33853	9.37108	9.28777	9.42561	9.39547	9.37333	9.45637	9.27138	9.65545
1416039_x_at	Cyr61	-0.15	0.086	0.147	0.045	-1.92	1.01	1.8	0.58	0.06154	0.31695	0.07939	0.5626	0.335426	0.929823	0.714669	0.999906	2.08	0.10183	0.531059	6.02	1416039_x_at	6.45959	6.25537	5.95784	5.96019	6.09814	6.02095	5.75904	6.18122	6.01171	5.9971	6.03654	6.0815	5.97392	6.02141	5.8726	5.90811	5.79738	5.94795	6.07459	5.86335	6.09044	5.87692	5.82326	5.87197	6.10482	5.85141	5.83421
1416040_at	Lipf	0.087	0.105	0.026	-0.06	1.01	1.11	0.29	-0.69	0.31654	0.27481	0.77694	0.49215	0.687877	0.912815	0.962254	0.999906	0.7	0.59382	0.914631	4.27	1416040_at	4.0385	4.4566	4.38812	4.08078	4.4114	4.21937	4.34742	4.04486	4.37726	4.19648	4.19002	3.86894	4.19818	4.40737	4.07776	4.31159	4.47545	4.23832	4.1469	4.40691	4.26626	4.3016	4.32346	4.27846	4.52523	4.43767	4.27706
1416041_at	Sgk1	0.417	0.839	-0.238	-0.231	2.44	4.48	-1.33	-1.35	0.01924	6e-05	0.19231	0.18475	0.185376	0.035657	0.792012	0.999906	7.39	0.00015	0.013138	12.22	1416041_at	11.8566	12.5907	12.6055	12.379	11.8591	12.4214	12.0315	11.9924	11.6221	12.1347	12.0402	12.061	11.7923	12.5736	11.5953	12.6006	12.1035	11.8462	11.9389	12.2359	12.5159	12.3497	11.7405	12.9212	13.1469	13.05	12.6947
1416042_s_at	Nasp	-0.159	-0.171	0.044	0.142	-2.41	-2.36	0.64	2.14	0.02082	0.02343	0.52548	0.03822	0.19356	0.534192	0.908248	0.999906	4.08	0.00716	0.146634	8.55	1416042_s_at	8.62411	8.47495	8.43748	8.6185	8.50209	8.50354	8.71976	8.80767	8.46851	8.58208	8.72803	8.59957	8.4426	8.52319	8.51293	8.69716	8.42922	8.66547	8.70049	8.46582	8.48287	8.35993	8.60478	8.36312	8.346	8.33515	8.23699
1416043_at	Nasp	-0.115	0.006	-0.109	0.041	-1.77	0.08	-1.6	0.63	0.08446	0.9336	0.11708	0.53129	0.388719	0.997708	0.746159	0.999906	1.52	0.21319	0.692583	4.12	1416043_at	4.12708	4.19672	3.97792	4.34874	4.14386	4.17687	4.10006	4.04425	4.15198	4.13061	4.08115	4.16255	4.13162	4.0803	4.13909	4.25947	4.09397	4.17751	4.28435	4.072	4.01199	3.9788	4.36052	3.88757	4.06015	4.22239	4.0021
1416044_at	Flii	-0.154	-0.003	-0.072	0.111	-1.88	-0.03	-0.84	1.36	0.06771	0.97309	0.40373	0.18179	0.350973	0.999176	0.871694	0.999906	1.52	0.2143	0.693954	9.36	1416044_at	9.36375	9.37418	9.38767	9.35723	9.49121	9.17062	9.45318	9.43543	9.29241	9.43724	9.6248	9.59767	9.31672	9.55194	9.43625	9.63122	9.257	9.38335	9.38331	9.23016	8.97796	9.35749	9.17661	9.04253	9.22775	9.13569	9.17669
1416045_a_at	Smarcb1	-0.093	0.032	-0.04	0.03	-1.58	0.5	-0.65	0.51	0.12293	0.62159	0.51933	0.61236	0.459358	0.977477	0.906482	0.999906	0.85	0.50005	0.880238	10.13	1416045_a_at	10.2823	10.0623	10.209	10.0471	10.1128	10.2275	10.1411	10.21	10.2823	10.0196	9.91501	10.2192	10.1381	10.2348	10.1756	10.1162	10.1648	10.1324	10.1083	10.1661	9.96366	10.135	10.1414	9.95717	10.0532	10.0593	10.1953
1416046_a_at	Fuca2	0.121	0.103	0.144	0.032	1.73	1.34	1.96	0.45	0.09212	0.1867	0.05705	0.65386	0.404891	0.873295	0.693625	0.999906	2.21	0.08551	0.496582	9.09	1416046_a_at	9.06617	8.91842	8.97408	9.08094	9.07178	9.09425	9.08227	9.19915	8.86676	9.03451	9.01818	9.04989	8.97327	9.09098	9.09867	8.79473	8.93797	8.98319	8.96383	9.02023	9.43854	9.01199	9.10385	9.32206	9.05741	9.08768	8.99043
1416047_at	Fuca2	-0.033	0.006	-0.117	0.119	-0.53	0.09	-1.78	1.91	0.59754	0.92778	0.08202	0.06384	0.862981	0.997708	0.71599	0.999906	1.78	0.15253	0.616915	4.35	1416047_at	4.34308	4.60583	4.1717	4.27596	4.43183	4.25655	4.18435	4.56288	4.48336	4.41305	4.34722	4.31383	4.45244	4.4921	4.29036	4.40685	4.47257	4.25929	4.41923	4.30713	4.15996	4.16489	4.19654	4.244	4.28829	4.40376	4.20018
1416048_at	Phc2	-0.013	0.017	-0.037	-0.02	-0.2	0.23	-0.54	-0.31	0.84156	0.81612	0.59088	0.75441	0.957349	0.993414	0.925023	0.999906	0.12	0.97379	0.996329	10.18	1416048_at	10.3357	10.2864	10.1141	9.95183	10.3053	10.0701	10.2456	10.2155	10.1656	10.1048	10.2829	10.3035	10.0687	10.3308	10.0609	10.4019	10.1526	10.283	10.2305	10.1882	10.047	10.2365	10.0153	9.97571	10.2989	10.2563	10.1223
1416049_at	Gldc	-0.183	-0.158	0.118	0.091	-2.42	-1.9	1.48	1.2	0.01999	0.06411	0.14632	0.23629	0.188903	0.704144	0.762419	0.999906	3.28	0.02024	0.255746	8.57	1416049_at	8.77374	8.39714	8.60393	8.75026	8.47126	8.70048	8.62881	8.81836	8.58185	8.65567	8.69965	8.60542	8.385	8.54546	8.5943	8.58762	8.36518	8.66222	8.66365	8.46604	8.58416	8.2874	8.64259	8.47774	8.32471	8.22342	8.40843
1416050_a_at	Scarb1	0.146	0.094	0.076	-0.024	2.72	1.6	1.36	-0.46	0.0095	0.11665	0.18086	0.65147	0.125478	0.801229	0.786668	0.999906	3.01	0.02897	0.308004	8.57	1416050_a_at	8.73772	8.48843	8.53708	8.54679	8.58853	8.47495	8.55525	8.54028	8.66482	8.51109	8.542	8.5757	8.63462	8.49423	8.53894	8.45214	8.4524	8.45382	8.58888	8.50707	8.35084	8.53968	8.56089	8.6061	8.72115	8.65457	8.83839
1416051_at	C2	0.058	0.027	0.044	-0.012	0.63	0.27	0.46	-0.13	0.52963	0.78614	0.64757	0.89892	0.828916	0.991129	0.936551	0.999906	0.18	0.94933	0.991283	5.77	1416051_at	5.67468	5.90752	5.77511	5.54228	5.94818	5.48596	5.935	5.81174	6.0669	5.56898	5.6457	5.69756	5.64192	5.80627	5.74816	5.84354	5.73488	5.76542	5.56181	5.75553	5.7415	5.94578	5.79123	5.56051	5.57019	5.84657	5.83587
1416052_at	Prps1	0.021	0.029	0.072	0.009	0.33	0.43	1.09	0.14	0.74237	0.67253	0.28088	0.88564	0.923807	0.982962	0.832561	0.999906	0.38	0.82396	0.971875	11.45	1416052_at	11.3796	11.2911	11.4041	11.5458	11.4516	11.5953	11.4444	11.5527	11.4299	11.3499	11.3149	11.369	11.4065	11.4523	11.4218	11.1975	11.4847	11.4678	11.4623	11.4007	11.6384	11.3844	11.5631	11.6051	11.2828	11.2917	11.4972
1416053_at	Lrrn1	0.126	0.062	-0.101	-0.041	0.93	0.42	-0.71	-0.3	0.35799	0.67655	0.47998	0.7667	0.719675	0.983796	0.896069	0.999906	0.41	0.80059	0.967167	10.38	1416053_at	9.87403	10.2452	10.4117	10.4716	10.1854	10.0046	10.232	10.3083	9.74673	10.5366	10.5607	10.7346	10.3025	10.5022	10.5247	10.8912	10.3022	10.6297	10.5509	10.6981	10.6266	10.3861	9.99525	10.3188	10.5159	10.453	9.91519
1416054_at	Rps5	-0.036	-0.021	-0.017	0.013	-1.35	-0.71	-0.61	0.5	0.1842	0.47941	0.54748	0.61663	0.549171	0.961844	0.915267	0.999906	0.74	0.57066	0.905446	13.18	1416054_at	13.2321	13.1951	13.1706	13.1114	13.1881	13.1699	13.2231	13.1791	13.2067	13.1535	13.1778	13.257	13.1653	13.2455	13.1864	13.1895	13.1977	13.1965	13.2056	13.1549	13.1496	13.1955	13.1916	13.1115	13.1324	13.1701	13.1636
1416055_at	NA	-0.207	-0.039	-0.065	-0.031	-1.66	-0.28	-0.49	-0.25	0.10568	0.77877	0.62439	0.80707	0.431156	0.990158	0.932197	0.999906	0.78	0.54432	0.89661	4.17	1416055_at	4.2916	4.35931	4.03042	4.02707	4.4855	4.15299	4.49464	4.19155	4.27996	4.10649	4.10474	4.19498	4.1959	4.42629	4.06941	4.19053	4.2071	4.03196	3.81492	4.10346	4.5541	4.266	4.22734	3.86201	3.92581	4.37976	3.89957
1416056_a_at	Ndufb11	0.053	-0.053	-0.038	-0.013	1.72	-1.59	-1.18	-0.43	0.0928	0.12044	0.24426	0.66823	0.406472	0.804468	0.817196	0.999906	1.77	0.15461	0.620228	12.56	1416056_a_at	12.5324	12.6202	12.5399	12.4871	12.5289	12.4831	12.6095	12.5435	12.6219	12.5849	12.5862	12.6212	12.5836	12.5332	12.6014	12.5739	12.5114	12.513	12.589	12.5656	12.5529	12.5994	12.5703	12.5091	12.5501	12.5806	12.5836
1416057_at	Ndufb11	0.002	-0.083	0.057	-0.031	0.04	-1.76	1.25	-0.72	0.96991	0.08681	0.21835	0.47331	0.993756	0.753614	0.805387	0.999906	1.29	0.28911	0.758518	12.53	1416057_at	12.551	12.4754	12.4848	12.4822	12.5886	12.4949	12.617	12.6325	12.541	12.564	12.5604	12.6615	12.4349	12.6564	12.5046	12.4222	12.4416	12.5448	12.5123	12.459	12.5896	12.5712	12.5014	12.4291	12.4399	12.459	12.5552
1416058_s_at	Atp5c1	-0.054	-0.028	-0.026	-0.006	-1.75	-0.85	-0.8	-0.2	0.0875	0.40303	0.4268	0.84009	0.396589	0.946579	0.880742	0.999906	1.12	0.36204	0.808979	13.12	1416058_s_at	13.2627	13.108	13.1145	13.1324	13.1711	13.1987	13.1326	13.0739	13.155	13.0552	13.1369	13.1615	13.1456	13.0851	13.1412	13.1044	13.1399	13.1535	13.0917	13.1136	13.1271	13.1262	13.1739	13.0631	13.0917	13.1001	13.1535
1416059_at	Sec23b	-0.095	0.175	0.034	0.035	-2.04	3.43	0.69	0.76	0.04805	0.00142	0.49575	0.45356	0.29658	0.165138	0.899511	0.999906	4.23	0.00592	0.132028	10.78	1416059_at	10.8791	10.7262	10.8327	10.9415	10.8784	10.7363	10.7604	10.7737	10.6477	10.7209	10.9853	10.7699	10.6514	10.7591	10.6657	10.794	10.7191	10.7955	10.7545	10.7459	10.7525	10.7087	10.6642	10.7121	10.7048	10.657	10.742
1416060_at	Tbc1d15	0.003	-0.027	-0.02	-0.09	0.05	-0.4	-0.31	-1.45	0.95834	0.68984	0.75825	0.15452	0.991157	0.984441	0.960035	0.999906	0.59	0.67078	0.936557	10.99	1416060_at	10.6605	10.9893	11.0796	11.0234	10.9934	11.1138	10.9725	10.8973	10.8669	11.1487	11.0208	11.1438	11.0174	11.0423	10.9838	10.9126	11.0286	11.0202	10.9643	11.0832	11.1321	11.1076	10.884	10.9233	11.0849	11.0875	10.8931
1416061_at	Tbc1d15	-0.076	-0.031	-0.073	0.003	-1.18	-0.44	-1.08	0.04	0.24527	0.66191	0.28698	0.96691	0.620787	0.981794	0.834496	0.999906	0.69	0.60476	0.917263	9.48	1416061_at	9.44258	9.73021	9.5004	9.54665	9.39604	9.4841	9.34582	9.40805	9.50481	9.5455	9.58832	9.47618	9.54805	9.5503	9.49231	9.67907	9.57731	9.52051	9.37409	9.68478	9.41416	9.48614	9.33649	9.41264	9.60514	9.53051	9.54972
1416062_at	Tbc1d15	-0.371	-0.329	-0.814	-0.126	-1.2	-0.97	-2.5	-0.41	0.2384	0.33845	0.01652	0.68629	0.613593	0.935292	0.673207	0.999906	2.2	0.08635	0.498792	6.5	1416062_at	6.92817	7.5176	7.04938	7.11491	6.4617	5.99011	5.86651	5.86442	6.99205	6.66353	6.42304	6.07147	7.19006	6.385	7.2471	7.59797	7.28215	6.6622	6.92292	7.30407	5.58587	6.57217	6.3932	6.73888	7.09319	7.17072	6.56884
1416063_x_at	Ceacam11	-0.053	0.047	0.002	0.027	-1.21	0.98	0.04	0.62	0.23388	0.33456	0.97059	0.53624	0.607966	0.93527	0.995496	0.999906	0.7	0.59566	0.915266	3.29	1416063_x_at	3.32533	3.43827	3.31194	3.19684	3.32681	3.33871	3.23098	3.18749	3.31891	3.25672	3.18491	3.15702	3.37798	3.43272	3.2712	3.23539	3.37638	3.2189	3.25479	3.31328	3.18538	3.28643	3.29839	3.26489	3.28173	3.27303	3.19663
1416064_a_at	Hspa5	-0.041	0.109	-0.032	-0.039	-0.63	1.51	-0.46	-0.59	0.53513	0.13942	0.64659	0.56082	0.83168	0.824757	0.936551	0.999906	0.81	0.52895	0.892015	12.27	1416064_a_at	12.2513	12.5104	12.3477	12.582	12.4072	12.399	12.3558	12.3922	12.3306	12.4375	12.5468	12.128	12.0647	12.1635	12.1699	12.1265	12.2156	12.0024	12.1326	12.159	11.9337	12.1972	12.2414	12.422	12.3713	12.3701	12.3565
1416065_a_at	Ankrd10	0.013	-0.114	-0.005	-0.096	0.16	-1.26	-0.06	-1.16	0.87719	0.21494	0.95638	0.25302	0.968287	0.888409	0.99328	0.999906	0.74	0.5704	0.905361	10.85	1416065_a_at	10.7834	10.7332	10.7865	11.0187	10.9627	11.0113	10.9178	11.067	10.92	10.8936	10.6283	10.846	10.8221	10.8958	10.8841	10.6279	10.8437	10.8981	10.7957	10.6502	11.1829	10.9379	11.0665	11.0394	10.7539	10.8504	10.7563
1416066_at	Cd9	-0.232	0.05	-0.187	0.1	-1.33	0.26	-1.01	0.57	0.19257	0.79531	0.31617	0.57001	0.559339	0.991791	0.846602	0.999906	0.8	0.53505	0.894508	11.14	1416066_at	11.2334	11.052	11.2701	11.0286	10.9029	10.6907	11.0957	11.131	10.4206	11.2045	11.5849	11.6672	10.9792	11.4797	11.2343	11.8904	11.1968	11.3712	11.2274	11.4939	11.3375	11.1184	10.53	10.4734	11.2153	11.1544	10.5026
1416067_at	Ifrd1	0.186	0.193	0.01	-0.018	3.41	3.24	0.17	-0.33	0.00148	0.00242	0.86276	0.7404	0.042168	0.208936	0.977286	0.999906	5.57	0.00116	0.049898	9.96	1416067_at	9.90627	9.8431	10.0222	9.95311	9.79214	9.91257	9.83317	9.92338	9.89783	9.94867	10.1206	9.99217	9.73876	9.90979	9.81521	9.9937	9.81863	9.98318	9.94627	9.90675	9.99283	9.93758	9.80236	10.2134	10.1318	10.2737	9.92753
1416068_at	Kars	-0.062	0.004	0.074	-0.041	-1.09	0.06	1.23	-0.72	0.28436	0.95331	0.22672	0.47329	0.659	0.997708	0.810291	0.999906	0.8	0.53052	0.892756	10.61	1416068_at	10.7076	10.6225	10.5388	10.484	10.673	10.6527	10.7261	10.6545	10.7717	10.5575	10.4965	10.6252	10.6555	10.6797	10.5612	10.5253	10.6063	10.5556	10.5476	10.5534	10.575	10.7599	10.6366	10.3909	10.5838	10.5529	10.8202
1416069_at	Pfkp	-0.088	-0.039	0.036	0.074	-1.29	-0.52	0.5	1.09	0.20553	0.60813	0.6176	0.28434	0.576286	0.976103	0.930993	0.999906	0.84	0.50902	0.883546	11.6	1416069_at	11.8477	11.4527	11.6705	11.7359	11.6356	11.6166	11.4806	11.7194	11.733	11.5957	11.6609	11.5399	11.5438	11.4655	11.5553	11.4481	11.5346	11.5788	11.7266	11.552	11.5451	11.4778	11.7407	11.6943	11.4203	11.4102	11.4569
1416070_a_at	Ddx18	-0.064	0.037	0.017	-0.03	-1.24	0.66	0.32	-0.59	0.2219	0.51312	0.75138	0.55857	0.593101	0.964909	0.958595	0.999906	0.61	0.66052	0.93316	8.43	1416070_a_at	8.62881	8.39203	8.48572	8.45748	8.42433	8.34265	8.47922	8.37525	8.44508	8.44311	8.2674	8.43731	8.40443	8.39611	8.33697	8.3868	8.42785	8.44297	8.4054	8.37671	8.61875	8.5248	8.45658	8.29165	8.35592	8.39497	8.44448
1416071_at	Ddx18	-0.077	0.037	0.098	0.064	-1.83	0.81	2.23	1.53	0.07418	0.42189	0.03144	0.13472	0.365636	0.950493	0.679428	0.999906	2.83	0.03696	0.341408	9.78	1416071_at	9.82244	9.75812	9.75553	9.65602	9.8173	9.8633	9.83007	9.75447	9.82591	9.76545	9.71656	9.73439	9.76611	9.81759	9.60724	9.6695	9.82824	9.78183	9.71755	9.75763	9.78355	9.73055	9.76732	9.58953	9.72592	9.63608	9.80975
1416072_at	Cd34	-0.005	0.16	0.156	-0.003	-0.06	1.71	1.74	-0.04	0.95129	0.09471	0.08916	0.96874	0.989196	0.765974	0.721205	0.999906	1.49	0.22268	0.702397	8.15	1416072_at	7.79143	8.08583	8.16523	8.14045	8.07826	7.94098	8.30389	8.46	7.98777	8.06291	8.2298	8.05235	8.16226	8.32749	8.12136	8.18755	8.07556	8.02401	8.01857	8.14764	8.33613	8.00723	7.90124	8.0508	7.88365	7.80566	7.92581
1416073_a_at	NA	-0.068	-0.155	0.015	0.029	-1.3	-2.7	0.28	0.55	0.20155	0.01015	0.78212	0.58291	0.571165	0.400268	0.96336	0.999906	2.34	0.07166	0.461781	9.26	1416073_a_at	9.23746	9.23414	9.32699	9.10666	9.25237	9.15151	9.4836	9.39548	9.42998	9.23857	9.35186	9.34337	9.11611	9.33788	9.25114	9.33228	9.22081	9.29107	9.21598	9.20029	9.33786	9.22194	9.37632	9.03413	9.05266	9.2339	9.16193
1416074_a_at	Rpl28	-0.019	-0.027	0.026	-0.024	-0.47	-0.61	0.62	-0.6	0.64004	0.5472	0.54029	0.55137	0.881973	0.970608	0.913312	0.999906	0.33	0.85396	0.977134	13.38	1416074_a_at	13.3663	13.3338	13.3211	13.2846	13.4342	13.3798	13.4663	13.374	13.3326	13.388	13.3857	13.4892	13.3282	13.4956	13.3236	13.4086	13.3652	13.4122	13.3906	13.3326	13.5041	13.4319	13.3111	13.2539	13.3187	13.3281	13.3446
1416075_at	Sav1	0.06	0.062	-0.022	0.072	0.87	0.82	-0.3	1.04	0.38776	0.4184	0.76388	0.30273	0.741039	0.94963	0.960734	0.999906	0.65	0.62813	0.92444	7.2	1416075_at	7.12603	7.20059	7.36286	7.3407	7.13873	6.95902	7.17326	7.19449	7.17407	7.18015	7.21385	7.04356	7.0212	7.17898	7.21842	7.18093	7.20881	7.12944	7.12766	7.1884	7.31573	7.3496	7.03036	7.35782	7.14643	7.10081	7.04471
1416076_at	Ccnb1	-0.033	-0.252	0.154	0.302	-0.24	-1.69	1.07	2.21	0.8112	0.09968	0.28928	0.03282	0.94764	0.774789	0.835009	0.999906	2.23	0.08231	0.489577	4.36	1416076_at	4.79732	3.82822	4.48743	4.42548	4.45676	4.079	4.41732	4.73117	4.46524	4.05727	4.38278	4.15706	4.03825	3.94376	4.41875	4.22352	4.35633	4.72173	4.77512	4.41256	4.20589	4.10696	4.17969	4.39678	4.16723	4.31658	4.06848
1416077_at	Adm	-0.336	0.482	0.003	0.205	-3.15	4.12	0.02	1.92	0.00311	0.00019	0.98183	0.06232	0.066333	0.065822	0.997437	0.999906	7.63	0.00011	0.01113	6.1	1416077_at	5.98421	6.44363	6.4384	6.12662	6.28586	6.62199	5.91509	6.27623	5.75891	5.91088	6.28421	6.03653	6.02564	6.18039	5.81254	5.85394	5.94241	5.856	5.6716	6.05601	6.15522	5.99643	5.7496	5.8058	6.03151	6.29304	5.88841
1416078_s_at	Raf1	-0.031	-0.05	0.012	0.009	-0.71	-1.02	0.25	0.21	0.48445	0.31264	0.80349	0.83144	0.803783	0.92839	0.966539	0.999906	0.41	0.7982	0.96697	10.57	1416078_s_at	10.5061	10.6135	10.4998	10.523	10.6164	10.6834	10.6609	10.6481	10.5539	10.6527	10.5967	10.6322	10.5693	10.7282	10.5126	10.5992	10.5081	10.5207	10.5858	10.465	10.6221	10.5122	10.5597	10.4329	10.4814	10.603	10.5908
1416079_a_at	Arpc1a	0.037	0.064	-0.028	-0.032	0.68	1.07	-0.5	-0.59	0.49831	0.29073	0.62018	0.55632	0.811231	0.918078	0.931172	0.999906	0.55	0.69749	0.943337	11.99	1416079_a_at	11.9157	12.0478	11.945	11.9568	11.9	12.0234	12.067	11.9825	11.9828	11.9967	11.9654	12.0141	11.9989	12.0571	11.9929	11.9964	12.0301	11.9461	11.8355	11.9519	11.958	12.0909	11.9959	11.8866	12.1517	12.2171	12.1103
1416080_at	Adam15	0.094	0.224	-0.101	-0.074	1.16	2.51	-1.18	-0.91	0.25341	0.01626	0.24301	0.37029	0.62891	0.464703	0.817001	0.999906	2.46	0.06031	0.429924	7.1	1416080_at	7.26427	7.1956	7.16131	7.04511	7.09881	6.95522	6.98568	6.78704	7.12356	7.04359	7.01016	7.18099	7.23352	6.90789	7.29176	7.20109	7.07247	7.01714	7.16102	7.18273	6.64814	7.26333	7.20276	7.11365	7.24355	7.43188	7.19534
1416081_at	Smad1	0.115	0.011	-0.156	0.188	0.78	0.07	-1.01	1.27	0.43943	0.948	0.32049	0.21203	0.776901	0.997708	0.84793	0.999906	0.81	0.52711	0.890957	8.27	1416081_at	8.51762	8.34259	8.32355	8.37557	8.20844	7.93899	7.75174	8.24175	8.28063	8.28626	8.26159	8.05859	8.42129	8.04702	8.45169	8.65504	8.46517	8.29514	8.56051	8.32719	7.57193	8.05129	8.25175	8.76862	8.54501	8.9101	8.31088
1416082_at	Rab1	0.001	0.044	0.016	0.053	0.05	1.32	0.5	1.75	0.96203	0.1932	0.61896	0.08689	0.991688	0.87788	0.931167	0.999906	1.27	0.29728	0.765308	12.85	1416082_at	12.7831	12.8147	12.8834	12.9508	12.8198	12.8677	12.8238	12.8689	12.876	12.866	12.935	12.7896	12.7894	12.7515	12.8061	12.8265	12.7908	12.8029	12.8443	12.815	12.8321	12.755	12.8172	12.8196	12.7882	12.8055	12.8472
1416083_at	Zfand5	0.031	-0.033	0.005	-0.009	0.96	-0.92	0.14	-0.27	0.34225	0.36158	0.88975	0.78693	0.70792	0.939562	0.982868	0.999906	0.47	0.7594	0.957753	12.43	1416083_at	12.4643	12.4532	12.5297	12.4331	12.3978	12.3743	12.4044	12.398	12.4382	12.376	12.3909	12.4647	12.398	12.3892	12.4204	12.4319	12.4261	12.4391	12.4606	12.4608	12.4825	12.4429	12.4373	12.5009	12.3559	12.4382	12.4548
1416084_at	Zfand5	-0.079	-0.015	-0.194	0.1	-0.53	-0.09	-1.25	0.67	0.59672	0.92667	0.21959	0.50587	0.862406	0.997666	0.805838	0.999906	0.57	0.68257	0.939815	9.37	1416084_at	9.58302	9.78471	9.40064	9.7796	9.37464	9.05252	9.00302	9.23411	9.45015	9.14429	9.23186	8.98902	9.77721	9.17881	9.50022	9.7366	9.7216	9.56672	9.64385	9.52719	8.8112	9.23548	9.31516	9.62589	9.52792	9.68329	9.61786
1416085_s_at	Zfand5	-0.113	-0.082	-0.207	0.08	-0.87	-0.58	-1.53	0.62	0.38847	0.5652	0.13442	0.5379	0.741488	0.972414	0.755593	0.999906	0.95	0.44311	0.855801	11.62	1416085_s_at	11.8859	12.0419	11.6505	11.852	11.6064	11.395	11.3772	11.4983	11.7096	11.3954	11.4783	11.3128	11.9378	11.4154	11.8315	11.9712	11.9647	11.8275	11.9378	11.8738	11.1661	11.4614	11.5745	11.8511	11.7004	11.876	11.6539
1416086_at	Tpst2	0.274	0.075	0.033	-0.031	4.92	1.23	0.56	-0.56	2e-05	0.22551	0.57934	0.58048	0.002109	0.892548	0.922429	0.999906	6.58	0.00036	0.023548	9.19	1416086_at	9.37041	9.03211	9.0648	9.01385	9.22595	9.28453	9.04713	9.18983	9.14134	8.96389	9.03161	9.1458	9.11208	9.1545	9.0645	9.11296	9.04428	9.26262	9.20873	9.17942	9.30227	9.23325	9.17866	9.49852	9.37389	9.51362	9.39344
1416087_at	Ap1s1	-0.011	0.16	0.041	-0.037	-0.07	0.92	0.24	-0.23	0.94596	0.36242	0.80801	0.81544	0.987329	0.939904	0.967113	0.999906	0.24	0.91277	0.986713	11.77	1416087_at	11.965	11.8413	11.9611	11.5687	11.9219	11.5471	11.8234	11.4318	12.123	11.8708	11.4812	11.5618	12.0002	11.7216	11.8634	11.7221	11.8966	11.6377	11.8269	11.7339	10.8714	12.1088	11.858	11.5978	12.0234	11.8075	12.1423
1416088_a_at	Rps15	-0.029	-0.044	-0.006	0.023	-0.82	-1.13	-0.15	0.63	0.4195	0.26709	0.87911	0.53339	0.764384	0.910962	0.980689	0.999906	0.59	0.67357	0.936757	13.15	1416088_a_at	13.1271	13.2157	13.127	13.111	13.218	13.0996	13.2232	13.1769	13.1858	13.1307	13.1197	13.1931	13.0914	13.1937	13.1558	13.2511	13.1619	13.1785	13.1212	13.1302	13.1498	13.2293	13.0963	13.0367	13.1164	13.1748	13.1419
1416089_at	Rps15	-0.025	-0.018	0.036	-0.021	-0.81	-0.55	1.13	-0.69	0.42048	0.58513	0.26483	0.49443	0.76503	0.975066	0.826103	0.999906	0.68	0.60995	0.919019	13.43	1416089_at	13.5006	13.406	13.3633	13.3569	13.48	13.4447	13.4844	13.4142	13.429	13.4635	13.4032	13.4607	13.4084	13.4924	13.4094	13.4071	13.4032	13.4818	13.4655	13.415	13.4052	13.4971	13.4262	13.3475	13.4041	13.4113	13.4522
1416090_at	Pdhb	-0.03	-0.041	0.002	-0.028	-0.79	-0.98	0.06	-0.74	0.43607	0.3326	0.95455	0.46528	0.774507	0.934461	0.993072	0.999906	0.53	0.71302	0.947041	12.05	1416090_at	12.1844	11.965	12.1115	11.9299	12.1054	12.0394	12.117	12.0104	12.1713	12.0102	12.0548	12.1149	12.0272	12.0682	12.0054	11.9294	12.0506	12.072	12.0304	12.0784	12.1005	12.0635	12.1007	12.0124	12.0072	12.058	12.0184
1416091_at	Mtap4	-0.151	-0.043	-0.119	0.019	-1.16	-0.3	-0.87	0.14	0.25236	0.76427	0.38789	0.88627	0.627923	0.98916	0.86796	0.999906	0.56	0.69609	0.943322	10.94	1416091_at	10.6093	10.8754	10.7812	10.7399	10.8484	10.6662	11.0923	11.0433	10.4166	11.061	11.2941	11.4261	10.8436	11.2898	11.0164	11.5068	10.96	11.1579	10.9183	11.2119	11.321	10.9361	10.5057	10.3544	10.9154	10.8562	10.4329
1416092_a_at	Mtap4	-0.191	0.083	-0.198	-0.022	-1.25	0.49	-1.24	-0.15	0.21713	0.62345	0.22337	0.88338	0.588455	0.978096	0.808586	0.999906	0.84	0.50682	0.883041	10.39	1416092_a_at	10.1649	10.2124	10.4918	10.5235	10.3271	9.99579	10.4966	10.3467	9.90404	10.6806	10.7464	10.7862	10.4602	10.6055	10.5391	10.9625	10.4195	10.6699	10.5386	10.7041	9.99916	10.3933	9.997	9.89176	10.5781	10.1349	10.0969
1416093_a_at	Mrpl20	0.109	0.021	-0.02	-0.021	2.37	0.41	-0.41	-0.46	0.02256	0.68384	0.68238	0.65083	0.20134	0.984393	0.943304	0.999906	1.54	0.20818	0.687782	10.76	1416093_a_at	10.8099	10.6488	10.6832	10.7545	10.914	10.6396	10.7673	10.767	10.7649	10.7092	10.7619	10.8212	10.6673	10.786	10.806	10.7346	10.6775	10.7854	10.7852	10.7122	10.7221	10.8228	10.7351	10.7741	10.821	10.8476	10.7492
1416094_at	Adam9	0.277	0.126	-0.038	-0.032	3.76	1.57	-0.49	-0.43	0.00054	0.1254	0.62449	0.6666	0.022216	0.810693	0.932261	0.999906	4.25	0.00579	0.130612	10.62	1416094_at	10.3666	10.5873	10.5502	10.7055	10.5148	10.5199	10.568	10.611	10.3998	10.775	10.9136	10.5599	10.4437	10.5321	10.5049	10.7231	10.4575	10.5714	10.5384	10.5904	10.7127	10.6302	10.3859	10.9322	10.946	11.0055	10.5195
1416095_x_at	Sarnp	0.01	0.056	0.025	0.027	0.29	1.42	0.66	0.76	0.7726	0.16206	0.51612	0.45157	0.935083	0.850372	0.905548	0.999906	0.78	0.54476	0.89661	10.97	1416095_x_at	10.9035	10.9535	10.9305	10.9212	11.0427	11.0157	10.9517	11.0069	10.9256	10.9641	11.0109	10.9498	10.9706	11.0016	10.9437	10.8855	10.9363	10.9535	10.9185	10.9292	11.0009	10.9296	11.0234	10.9722	10.9781	10.9778	10.947
1416096_at	Vipas39	0.186	0.115	0.022	0.002	3.76	2.12	0.42	0.05	0.00053	0.03995	0.6774	0.96367	0.021925	0.640881	0.941072	0.999906	4.71	0.00325	0.093277	9.94	1416096_at	9.94014	9.74717	9.86537	9.71766	9.85422	9.96347	9.91982	9.90149	9.89747	9.76503	9.82185	9.94397	9.82009	10.0018	9.96725	9.87961	9.9216	10.0412	9.88669	9.90994	10.015	9.92736	9.92262	9.97992	9.94815	10.0744	9.99608
1416097_at	Lrrc4	-0.147	-0.119	0.064	0.083	-1.77	-1.31	0.73	1.01	0.08353	0.19791	0.46733	0.31982	0.386496	0.879899	0.893793	0.999906	1.6	0.19197	0.668501	9.71	1416097_at	9.7724	9.73606	9.70955	9.51007	9.93551	9.89368	9.63436	9.77293	9.77721	9.69357	9.67106	9.508	9.6848	9.86686	9.68209	9.68694	9.81044	9.93065	9.71588	9.65048	9.47133	9.76138	9.85891	9.6739	9.69603	9.69794	9.62493
1416098_at	Syngr3	-0.035	-0.153	0.049	0.049	-0.57	-2.26	0.75	0.79	0.57269	0.02897	0.45605	0.43298	0.851761	0.577507	0.888857	0.999906	1.66	0.17775	0.650148	10.76	1416098_at	10.7888	10.807	10.781	10.7864	10.7688	10.7378	10.7729	10.8798	10.9472	10.6719	10.7477	10.5991	10.7046	10.7559	10.7528	10.5797	10.7098	10.8005	10.7017	10.7706	11.0134	10.7233	10.8157	10.7315	10.6013	10.5944	10.7057
1416099_at	Rpl27	-0.034	0.021	0.046	0.009	-0.71	0.4	0.91	0.18	0.48423	0.69146	0.36764	0.85999	0.803609	0.984476	0.862103	0.999906	0.38	0.82159	0.971535	12.5	1416099_at	12.6506	12.4492	12.3848	12.2953	12.613	12.5158	12.6138	12.5251	12.5054	12.4269	12.4738	12.6121	12.4551	12.584	12.4221	12.5087	12.4464	12.5322	12.482	12.4518	12.5835	12.4764	12.4203	12.4085	12.4948	12.5063	12.3927
1416100_at	Eif3d	-0.071	0.076	0.01	0.032	-1.81	1.78	0.24	0.82	0.07783	0.08325	0.81116	0.41744	0.373713	0.746372	0.968061	0.999906	1.79	0.14979	0.613511	11.04	1416100_at	11.1271	11.0156	11.0525	10.8984	11.069	10.9385	10.9977	11.0706	11.0709	10.9691	11.0244	11.1319	11.0706	11.0561	11.0997	11.1159	10.9798	11.0677	11.0761	11.032	10.9554	11.0232	11.0382	10.8967	10.9029	10.9932	10.9264
1416101_a_at	Hist1h1c	-0.352	0.197	0.266	0.111	-4.26	2.18	3.07	1.34	0.00012	0.03526	0.00377	0.1871	0.008063	0.616158	0.673207	0.999906	8.54	4e-05	0.006087	10.84	1416101_a_at	11.2817	10.7969	10.8703	10.6566	10.8928	10.8675	10.9765	10.9007	10.8194	10.7339	10.564	10.8944	10.961	10.9963	11.0315	10.8032	10.9414	10.7542	10.4783	10.552	10.779	10.7843	10.6578	10.3275	10.5188	10.4724	10.729
1416102_at	Ywhaz	-0.074	0.022	0.012	0.027	-1.11	0.3	0.17	0.4	0.27474	0.76283	0.86424	0.68823	0.650646	0.989073	0.97746	0.999906	0.38	0.8231	0.971732	12.73	1416102_at	12.8848	12.8281	12.7889	12.7316	12.6991	12.7063	12.608	12.6729	12.8467	12.7307	12.5506	12.5455	12.8472	12.7374	12.7763	12.7408	12.8144	12.6953	12.8228	12.8685	12.4608	12.7236	12.8064	12.7664	12.8322	12.6565	12.8498
1416103_at	Ywhaz	-0.099	-0.015	0.212	-0.072	-1.04	-0.14	2.12	-0.75	0.30603	0.88892	0.04042	0.45714	0.678457	0.996832	0.682432	0.999906	1.54	0.21018	0.688831	10.43	1416103_at	10.5597	10.244	10.2879	10.2121	10.6544	10.605	10.5511	10.4561	10.5432	10.3188	10.2961	10.4767	10.4123	10.5791	10.2035	10.1206	10.3417	10.4743	10.476	10.3704	10.7069	10.5029	10.5178	10.1188	10.2391	10.1159	10.3518
1416104_at	Mpdu1	0.118	0.199	0.084	0.009	1.38	2.12	0.94	0.11	0.17597	0.03993	0.3543	0.91559	0.538436	0.640881	0.858836	0.999906	1.82	0.14311	0.603353	8.97	1416104_at	9.14402	8.7294	8.95367	8.828	8.99151	8.76925	8.83989	8.80893	8.94997	8.98258	8.97897	8.98565	9.11408	8.78323	9.02375	8.94798	8.79459	9.04706	8.97567	9.05527	8.46641	9.11907	8.96797	9.0303	9.02765	8.96603	9.01291
1416105_at	Nnt	-0.136	-0.078	0.064	0.008	-1.72	-0.9	0.78	0.11	0.09237	0.37253	0.44069	0.916	0.40534	0.941061	0.884176	0.999906	1.1	0.36939	0.812241	9.38	1416105_at	9.26711	9.46416	9.20678	9.44891	9.35403	9.56454	9.48236	9.59136	9.44761	9.38291	9.23116	9.41263	9.32502	9.45563	9.4031	9.19048	9.51303	9.36374	9.35218	9.20923	9.79863	9.38738	9.40771	9.19767	9.17744	9.04335	9.32962
1416106_at	Kti12	-0.125	0.076	0.117	0.009	-1.95	1.07	1.73	0.14	0.05851	0.28918	0.09145	0.88841	0.327131	0.91722	0.722852	0.999906	1.99	0.11461	0.554056	8.99	1416106_at	8.8567	9.03169	9.03156	9.02479	9.20507	9.15845	9.08168	8.93874	8.96992	8.96012	8.96625	8.82322	8.94675	9.12161	8.9247	8.73504	8.9195	9.01995	8.7968	9.03606	9.11722	8.96637	8.99842	8.84413	8.9264	8.8567	8.99447
1416107_at	Nsg2	-0.071	0.036	0.058	0.011	-1.41	0.65	1.1	0.21	0.16736	0.51996	0.27753	0.83635	0.526183	0.965625	0.830342	0.999906	0.91	0.46549	0.865875	13.19	1416107_at	13.2688	13.2976	13.175	13.1188	13.2427	13.285	13.1831	13.1668	13.3109	13.1499	13.0784	13.0985	13.2302	13.2916	13.1632	13.0257	13.2362	13.2195	13.1472	13.1084	13.1423	13.1765	13.2707	13.0938	13.1868	13.131	13.3836
1416108_a_at	Tmed3	0.032	0.092	0.021	-0.02	0.42	1.12	0.26	-0.26	0.67378	0.2685	0.79413	0.79391	0.895769	0.910962	0.964824	0.999906	0.39	0.81156	0.969516	9.98	1416108_a_at	9.919	9.90895	9.93776	10.205	10.1432	9.99922	10.0459	10.1867	9.69256	9.85943	9.99275	9.94377	9.81789	9.94461	9.92042	10.0371	9.82934	10.0094	9.85647	9.95801	10.1786	9.84128	9.86839	10.1383	9.9164	9.9198	9.89607
1416109_at	Fuca1	0.074	0.109	-0.03	-0.045	1.45	1.95	-0.56	-0.89	0.15369	0.05819	0.57728	0.37983	0.506561	0.690776	0.922171	0.999906	1.75	0.15692	0.6234	10.16	1416109_at	10.1123	10.1153	10.1393	10.1084	10.0571	10.1304	10.2057	10.1534	10.0259	10.151	10.2458	10.2474	10.1499	10.1585	10.2487	10.2282	10.0966	10.1266	10.12	10.193	10.2067	10.0722	10.0432	10.0633	10.2595	10.3681	10.0717
1416110_at	Slc35a4	-0.091	-0.079	0.11	-0.07	-1.07	-0.86	1.24	-0.83	0.29039	0.3965	0.22268	0.41079	0.664979	0.945752	0.807503	0.999906	1.03	0.40518	0.835138	8.82	1416110_at	8.68106	8.99231	8.73109	8.53894	8.97771	9.00631	8.88163	9.07021	8.72306	8.80123	8.93734	8.83228	8.63842	9.05153	8.77515	8.79952	8.81198	8.91667	8.80987	8.98042	9.04387	8.73883	8.58513	8.51881	8.81237	8.74405	8.71121
1416111_at	Cd83	0.278	0.182	-0.007	0.04	2	1.2	-0.05	0.29	0.05213	0.23831	0.96072	0.77273	0.308331	0.898685	0.994101	0.999906	1.38	0.25759	0.732526	8.54	1416111_at	8.55404	8.46553	8.34857	8.20702	8.68429	8.55943	8.82341	8.55214	8.20723	8.17754	8.2834	8.61106	8.45388	8.83659	8.66547	8.25412	8.453	8.40645	8.20795	8.47132	8.90837	8.42065	8.3967	8.65304	8.32641	8.64079	8.66516
1416112_at	Cox8a	0.008	-0.102	0.071	-0.03	0.17	-1.96	1.42	-0.64	0.86964	0.05642	0.16234	0.526	0.966139	0.685855	0.775035	0.999906	1.58	0.19814	0.675695	13.21	1416112_at	13.2173	13.0918	13.1422	13.1448	13.2529	13.3065	13.3044	13.2809	13.189	13.2628	13.3769	13.275	13.114	13.2745	13.1193	13.069	13.121	13.2364	13.2164	13.1605	13.2838	13.3119	13.212	13.1793	13.1591	13.0985	13.1819
1416113_at	Fkbp8	-0.052	0.125	-0.005	-0.013	-0.56	1.23	-0.06	-0.14	0.57914	0.22695	0.9557	0.88984	0.854388	0.893823	0.993156	0.999906	0.46	0.76445	0.958864	10.26	1416113_at	10.4514	10.3853	10.3597	10.1772	10.326	10.116	10.2046	10.1305	10.5437	10.1852	10.0773	10.053	10.4552	10.1532	10.3394	10.4142	10.3062	10.2238	10.3132	10.2521	9.88359	10.3866	10.2157	10.2123	10.3935	10.3119	10.4356
1416114_at	Sparcl1	-0.078	-0.001	-0.039	0.044	-2.39	-0.04	-1.14	1.35	0.02178	0.96694	0.26198	0.1848	0.197575	0.998531	0.825707	0.999906	2.2	0.08582	0.497767	13.19	1416114_at	13.1144	13.3007	13.2255	13.1467	13.2403	13.1813	13.2153	13.2392	13.169	13.1694	13.2448	13.1527	13.231	13.2479	13.2322	13.2789	13.2107	13.171	13.1188	13.2646	13.1588	13.1064	13.1623	13.1038	13.1223	13.1721	13.1183
1416115_at	Orc3	0.033	0.149	0.013	-0.033	0.52	2.16	0.2	-0.53	0.60817	0.03689	0.84466	0.60209	0.867086	0.626783	0.973418	0.999906	1.31	0.28249	0.753299	9.25	1416115_at	9.43679	9.36528	9.05397	9.11138	9.23725	9.24352	9.16945	9.2538	9.28271	9.0189	9.04374	9.22901	9.25694	9.15765	9.1977	9.27878	9.3372	9.23341	9.22102	9.31757	9.38582	9.25787	9.27705	9.22878	9.34194	9.37566	9.35346
1416116_at	Orc3	-0.081	0.162	0.126	-0.05	-1	1.82	1.48	-0.61	0.32519	0.07588	0.14783	0.5433	0.694764	0.729367	0.763085	0.999906	1.72	0.16526	0.636016	8.13	1416116_at	8.17383	8.04567	8.01786	8.17284	8.18938	8.20351	8.1884	8.04659	8.27823	8.00931	7.75587	7.89052	8.18757	8.10259	8.15231	7.87264	8.26861	8.25567	7.9568	8.11016	8.38259	8.23834	8.17747	8.06535	8.12405	8.05626	8.03867
1416117_at	Orc3	-0.129	-0.023	0.037	0.005	-1.75	-0.29	0.48	0.07	0.0871	0.77582	0.63563	0.94749	0.395796	0.989883	0.934934	0.999906	0.85	0.50357	0.882008	7.79	1416117_at	7.69202	7.8218	7.60908	7.86394	7.78915	7.85741	7.88457	7.93042	7.88882	7.81676	7.65818	7.75679	7.79511	7.90568	7.78611	7.72195	7.87504	7.71493	7.64857	7.67629	8.0893	7.98585	7.81423	7.42371	7.69628	7.46633	7.73413
1416118_at	Trim59	-0.391	-0.05	-0.161	0.09	-1.49	-0.17	-0.59	0.34	0.14371	0.86267	0.56095	0.73259	0.491605	0.996387	0.917931	0.999906	0.68	0.61055	0.91931	10.32	1416118_at	9.36499	10.396	10.4764	10.433	10.029	9.93132	10.4028	10.439	9.17535	10.7051	10.9436	10.7953	10.3242	10.6943	10.7271	11.2414	10.513	10.7791	10.3819	10.8116	10.7702	10.2284	9.34898	9.29798	10.3999	10.1311	9.24769
1416119_at	Txn1	0.053	0.006	0.044	0.035	0.94	0.1	0.75	0.62	0.35245	0.92091	0.45969	0.53617	0.715505	0.997638	0.890338	0.999906	0.46	0.7643	0.958742	11.7	1416119_at	11.7505	11.6665	11.6698	11.8763	11.7388	11.7472	11.6293	11.8195	11.6041	11.5832	11.7726	11.653	11.5889	11.6179	11.6584	11.6364	11.5793	11.7356	11.7286	11.6127	11.8397	11.5618	11.6809	11.8908	11.5907	11.7012	11.6976
1416120_at	Rrm2	-0.034	-0.029	0.135	0.141	-0.27	-0.21	1.01	1.1	0.79159	0.83578	0.31966	0.27616	0.941276	0.994199	0.847766	0.999906	0.59	0.67384	0.936993	4.96	1416120_at	5.32088	4.91585	5.04879	5.18233	4.61675	5.11932	4.76404	5.03206	4.95282	4.93872	4.97629	4.89624	4.76199	4.39417	4.8654	4.65823	5.03576	5.16558	5.4698	4.95907	4.61747	4.74732	4.99392	4.9499	4.82149	5.03769	4.95497
1416121_at	Lox	-0.013	0.104	0.059	0.006	-0.18	1.26	0.75	0.09	0.86064	0.21434	0.45941	0.93177	0.964296	0.888409	0.890173	0.999906	0.55	0.70215	0.94422	5.17	1416121_at	5.04528	5.09082	5.12749	4.85307	5.36985	5.07496	5.1608	5.17968	5.00727	5.12381	5.12354	5.20793	5.29858	5.35545	5.05333	5.20004	5.3116	5.18002	5.11688	5.24678	5.13942	5.24341	5.15382	4.96773	4.84364	5.04472	5.06044
1416122_at	Ccnd2	0.067	-0.19	0.19	0.203	0.38	-0.98	1.02	1.14	0.70684	0.33345	0.31363	0.2593	0.909339	0.934703	0.845649	0.999906	0.86	0.49435	0.876984	9.84	1416122_at	10.3919	9.41365	10.0591	10.0376	9.6344	9.91374	9.2791	10.1625	9.88702	9.79087	9.59442	9.89067	9.49582	9.24503	9.46525	9.53825	9.82488	10.1626	10.5073	9.60696	9.75754	9.67707	10.0751	10.0615	9.51444	9.62175	9.95972
1416123_at	Ccnd2	-0.122	-0.373	-0.056	0.128	-0.68	-1.88	-0.29	0.71	0.50295	0.06671	0.76978	0.4818	0.814238	0.70924	0.961341	0.999906	1.15	0.34717	0.800418	7.12	1416123_at	7.67687	6.73545	7.49851	7.55596	7.24808	7.30594	6.44689	7.46816	7.48803	6.87968	6.71904	7.06328	6.7218	6.5664	6.94934	7.31469	7.27786	7.34436	7.7848	6.87616	7.02819	7.28883	7.60611	7.59909	6.95569	6.92096	7.09348
1416124_at	Ccnd2	-0.043	-0.129	-0.044	0.057	-0.63	-1.7	-0.61	0.83	0.53413	0.09701	0.54692	0.41208	0.830869	0.771217	0.91502	0.999906	1.08	0.37725	0.819277	3.87	1416124_at	3.88832	3.99146	4.00989	3.85114	3.92376	3.92426	3.80314	3.91731	4.01859	3.80518	4.0294	3.7577	3.84541	3.60274	3.94937	4.02597	3.77234	4.03659	4.19966	3.93196	3.58263	3.73729	3.80942	3.9286	3.87299	3.89597	3.84037
1416125_at	Fkbp5	0.591	0.465	0.05	-0.082	5.77	4.14	0.46	-0.8	0	0.00017	0.64563	0.43023	0.000341	0.062756	0.936415	0.999906	12.82	0	0.000477	10.07	1416125_at	9.98724	9.90309	9.88043	9.74399	10.0784	10.2635	9.92918	9.80152	9.95935	9.8913	9.98496	9.97692	9.97197	10.1453	9.84444	9.68762	9.97277	9.8308	9.81688	9.99757	9.92121	10.2239	10.0176	10.8199	10.7137	10.9419	10.5927
1416126_at	Polr1b	0.003	0.005	0.029	-0.094	0.03	0.04	0.29	-0.98	0.97895	0.96495	0.77121	0.33103	0.995497	0.998531	0.961659	0.999906	0.26	0.89926	0.984792	7.91	1416126_at	7.89568	7.60336	8.00823	7.97868	8.00268	7.93622	7.97662	7.78439	7.975	8.08833	7.89304	8.06107	7.90016	7.95735	7.86913	7.66459	7.72513	7.82771	7.89236	7.91559	7.82243	7.97631	8.23779	7.87198	7.88724	7.58538	8.01937
1416127_a_at	Dnpep	-0.037	0.034	0.003	-0.046	-0.66	0.55	0.06	-0.82	0.51428	0.58353	0.95576	0.41467	0.82082	0.975061	0.993156	0.999906	0.36	0.83887	0.975362	10.39	1416127_a_at	10.5689	10.4939	10.389	10.3171	10.4563	10.3941	10.385	10.3418	10.5879	10.3484	10.2559	10.393	10.4351	10.3069	10.3905	10.367	10.3788	10.3111	10.3895	10.2978	10.2284	10.5568	10.473	10.2837	10.4892	10.3904	10.5564
1416128_at	NA	0.021	0.022	0.223	0.056	0.19	0.18	1.94	0.51	0.84918	0.85574	0.05972	0.61248	0.960408	0.995786	0.695994	0.999906	1.02	0.40802	0.837245	6.01	1416128_at	6.30938	5.65307	5.90871	6.19404	5.77103	6.37543	6.05396	5.80934	6.08696	5.85191	6.01081	5.95648	5.93809	5.96536	6.00623	5.61192	5.72389	6.05625	6.02683	5.64658	6.44177	5.86886	6.08121	6.09629	5.884	5.87225	6.0398
1416129_at	Errfi1	0.267	0.042	-0.072	-0.003	2.88	0.41	-0.74	-0.04	0.00641	0.68186	0.46172	0.97119	0.101145	0.984143	0.891437	0.999906	2.25	0.08067	0.484725	9.87	1416129_at	9.59918	9.91077	9.85815	9.79737	9.66379	9.73819	9.77479	9.87068	9.54455	9.90821	10.2077	10.0533	9.69911	9.9048	9.76375	10.1892	9.785	9.88822	9.80782	10.0155	10.0335	9.75527	9.61245	10.0976	10.2527	10.3102	9.8364
1416130_at	Prnp	-0.018	0.142	-0.087	0.093	-0.2	1.44	-0.91	1.03	0.84104	0.15793	0.36635	0.30883	0.957126	0.84738	0.861806	0.999906	1	0.4178	0.842917	12.21	1416130_at	12.311	12.4762	12.2651	12.3037	12.284	11.8789	11.9974	12.1003	12.2099	12.1636	12.1969	12.0091	12.4233	12.1088	12.2563	12.3299	12.3081	12.1821	12.3813	12.2886	11.7076	12.0827	12.1705	12.3772	12.2735	12.2937	12.2573
1416131_s_at	Efr3a	0.379	0.285	0.361	0.153	1.55	1.06	1.4	0.62	0.12958	0.29519	0.16817	0.53715	0.470771	0.920052	0.780699	0.999906	1.47	0.22953	0.708987	10.04	1416131_s_at	9.75037	9.32506	10.1578	10.5698	9.94459	9.87608	9.59051	10.4023	9.49195	9.88373	10.4863	9.66418	9.50504	9.38217	10.0152	9.94319	9.39236	10.1332	10.3196	10.0699	10.1038	9.19172	10.2505	10.9971	9.93748	10.1342	9.25411
1416132_at	Efr3a	0.252	0.206	0.063	0.306	0.76	0.57	0.18	0.92	0.45336	0.57403	0.85777	0.36338	0.785399	0.973433	0.976179	0.999906	0.44	0.77673	0.961502	7.8	1416132_at	8.08536	7.72047	8.17262	8.53636	7.84934	7.28815	7.02278	7.9122	7.47328	7.66407	8.46374	7.17824	7.8388	7.1982	7.86827	8.08392	7.27456	7.90552	8.46683	8.08391	6.16134	6.7367	7.87561	8.95725	8.07081	8.18689	7.60458
1416133_at	Efr3a	0.418	0.228	0.338	0.269	1.63	0.81	1.26	1.05	0.11141	0.42297	0.21615	0.30105	0.441245	0.95072	0.804041	0.999906	1.5	0.22174	0.701162	10.34	1416133_at	10.3719	9.58466	10.424	10.7326	10.1306	10.1296	9.97428	10.624	9.91432	10.1188	10.8824	10.0671	9.67446	9.63409	10.19	10.356	9.7219	10.4561	10.7096	10.3203	10.3107	9.38425	10.4854	11.3091	10.14	10.5682	9.64184
1416134_at	Aplp1	-0.207	-0.026	-0.141	-0.012	-2.37	-0.27	-1.54	-0.13	0.02259	0.78621	0.13198	0.89496	0.201386	0.991129	0.754909	0.999906	2.02	0.10991	0.545656	11.04	1416134_at	11.0952	11.2909	11.2143	11.0735	11.0689	10.9066	10.9408	10.8918	10.8669	10.9768	11.0628	10.9941	11.1509	11.2961	11.2614	11.4625	11.1783	11.3085	11.1891	11.3067	10.8172	10.967	10.8496	10.8914	11.1208	11.103	10.8756
1416135_at	Apex1	-0.041	0.042	0.027	0.02	-0.81	0.75	0.5	0.41	0.42026	0.45523	0.61855	0.68747	0.764846	0.958241	0.931112	0.999906	0.41	0.79901	0.967068	10.47	1416135_at	10.4976	10.6313	10.3862	10.4942	10.5226	10.4277	10.3865	10.4336	10.5747	10.3093	10.2393	10.3578	10.5535	10.4382	10.4764	10.388	10.5314	10.5177	10.5532	10.4874	10.4766	10.5136	10.532	10.3862	10.3936	10.5266	10.5659
1416136_at	Mmp2	-0.089	-0.038	0.128	0.054	-0.63	-0.24	0.86	0.38	0.53367	0.81034	0.39754	0.70524	0.830703	0.993414	0.870454	0.999906	0.33	0.85466	0.977339	6.2	1416136_at	6.52389	6.02679	5.99478	5.86232	6.10761	6.43781	6.47796	6.40997	6.16992	6.23481	6.28764	6.35699	5.96349	6.55173	6.0654	6.26376	6.08883	6.4277	5.9261	5.81709	6.75841	5.86261	5.88777	5.82154	5.90481	6.1564	6.03401
1416137_at	Anxa7	0.022	0.096	0.103	0.053	0.28	1.08	1.21	0.66	0.78454	0.28712	0.23242	0.51504	0.940176	0.916183	0.81458	0.999906	0.79	0.54155	0.89661	8.58	1416137_at	8.44709	8.44937	8.54936	8.67035	8.49582	8.69769	8.4947	8.69969	8.53068	8.40941	8.43828	8.45609	8.39646	8.65027	8.63356	8.39649	8.59794	8.59306	8.51723	8.60225	8.88697	8.44816	8.63212	8.52934	8.45728	8.3099	8.58728
1416138_at	Anxa7	0.085	0.049	0.061	0.063	1.55	0.81	1.05	1.15	0.12951	0.42161	0.29857	0.25644	0.470679	0.950399	0.838635	0.999906	1.37	0.26063	0.734976	10.2	1416138_at	10.262	10.1965	10.133	10.3685	10.3175	10.1163	10.0332	10.1387	10.2008	9.99674	10.131	10.0809	10.1321	10.0984	10.186	10.1068	10.1732	10.173	10.2717	10.1391	10.1558	10.1386	10.2066	10.4475	10.1569	10.1655	10.206
1416139_at	Reg2	0.012	0.085	0.029	-0.074	0.14	0.93	0.34	-0.88	0.8876	0.35717	0.73931	0.3822	0.971792	0.937505	0.95579	0.999906	0.45	0.77522	0.961092	5.49	1416139_at	5.94147	5.18303	5.23862	5.54636	5.64935	5.41534	5.48757	5.34537	5.37253	5.30773	5.46065	5.55063	5.65992	5.34319	5.38334	5.42728	5.62295	5.57927	5.55156	5.58463	5.41158	5.70071	5.50769	5.54028	5.33871	5.51587	5.64822
1416140_a_at	Dhx30	0.034	0.127	0.038	0.036	0.38	1.29	0.4	0.41	0.70624	0.20451	0.68782	0.68656	0.909203	0.881111	0.944618	0.999906	0.53	0.71141	0.946799	10.97	1416140_a_at	11.1162	10.8851	11.0482	10.8558	11.007	10.6904	11.0076	10.8294	11.1134	11.0451	10.9231	11.1094	11.0203	11.0036	10.922	10.8727	10.833	10.8224	11.0534	10.806	10.4499	11.1249	11.0868	10.7844	10.9899	10.8752	11.1068
1416141_a_at	NA	-0.036	-0.025	0.025	0.014	-1.31	-0.84	0.86	0.5	0.19655	0.40549	0.39386	0.61941	0.564558	0.946876	0.869483	0.999906	0.86	0.49841	0.879563	13.9	1416141_a_at	13.9391	13.8918	13.8772	13.9112	13.9344	13.9383	13.9745	13.9041	13.9357	13.9517	13.9217	13.9282	13.8854	13.9112	13.8749	13.8567	13.8905	13.903	13.8697	13.8721	13.8831	13.8748	13.8819	13.8425	13.8423	13.8633	13.9025
1416142_at	Rps6	-0.17	-0.031	-0.019	-0.025	-2.32	-0.39	-0.25	-0.34	0.02547	0.69962	0.80225	0.73321	0.213453	0.986088	0.966363	0.999906	1.43	0.24192	0.718897	9.68	1416142_at	9.49377	9.68882	9.64402	9.5666	9.71446	9.57223	9.90691	9.67673	9.53805	9.74872	9.72991	9.93364	9.77292	9.75425	9.80391	9.97509	9.71601	9.70175	9.5636	9.84718	9.87937	9.68666	9.48742	9.32164	9.45326	9.54608	9.43778
1416143_at	Atp5j	0.02	-0.012	0.023	-0.004	0.67	-0.35	0.73	-0.13	0.50847	0.72584	0.47007	0.89865	0.817418	0.98725	0.894618	0.999906	0.28	0.88952	0.983794	12.74	1416143_at	12.765	12.685	12.7044	12.7237	12.8116	12.7807	12.805	12.7804	12.7346	12.728	12.7962	12.779	12.717	12.7267	12.7364	12.7042	12.6882	12.7318	12.6902	12.7008	12.7943	12.7297	12.7229	12.7306	12.7615	12.7678	12.7343
1416144_a_at	Dhx15	0.059	0.053	0.015	-0.132	1.29	1.06	0.3	-2.86	0.2053	0.29757	0.7634	0.00669	0.576194	0.921467	0.960734	0.999906	2.76	0.04057	0.358723	11.73	1416144_a_at	11.5917	11.627	11.6927	11.7491	11.7584	11.8061	11.6981	11.741	11.6336	11.7558	11.697	11.686	11.8255	11.7903	11.7642	11.5127	11.707	11.7482	11.732	11.7679	11.8624	11.802	11.871	11.8054	11.7945	11.7461	11.6757
1416145_at	Dhx15	-0.002	0.004	0.004	0.012	-0.05	0.1	0.13	0.37	0.9583	0.91947	0.89943	0.71112	0.991156	0.997638	0.984272	0.999906	0.04	0.9965	0.999468	11.74	1416145_at	11.7702	11.7433	11.7076	11.8124	11.7286	11.7849	11.6796	11.7859	11.7577	11.7637	11.6705	11.7365	11.701	11.7356	11.7463	11.6921	11.7487	11.7215	11.7499	11.6647	11.8255	11.7583	11.7586	11.7707	11.6752	11.7674	11.7422
1416146_at	Hspa4	0.139	0.137	-0.044	-0.005	2.22	2	-0.67	-0.08	0.03175	0.05279	0.50405	0.935	0.239995	0.676742	0.902584	0.999906	2.35	0.07057	0.459594	10.26	1416146_at	10.3483	10.295	10.2268	10.2845	10.1042	10.21	9.99672	10.0773	10.1914	10.1062	10.1762	10.2103	10.2736	10.1068	10.2967	10.3872	10.2805	10.2087	10.3384	10.3282	10.3237	10.2638	10.2763	10.4907	10.5043	10.6247	10.3778
1416147_at	Hspa4	0.015	0.204	0.045	0.193	0.06	0.77	0.18	0.8	0.95049	0.44544	0.8605	0.42727	0.988868	0.956934	0.976675	0.999906	0.32	0.86423	0.978827	9.83	1416147_at	10.0267	9.80749	10.2758	10.2759	9.8316	9.05779	9.77737	9.45748	10.2301	10.1037	9.94879	10.0009	10.3401	8.8805	9.98578	9.69546	10.0035	9.17899	9.86569	9.83814	8.52429	9.83265	9.79561	9.69468	9.97662	9.75819	10.02
1416148_at	Laptm4b	0.095	-0.057	0.028	0.04	1.06	-0.58	0.3	0.45	0.29634	0.56492	0.7646	0.6554	0.670142	0.972414	0.960864	0.999906	0.44	0.78085	0.962658	10.65	1416148_at	10.3559	10.4126	10.7315	10.6859	10.5917	10.4404	10.7092	10.698	10.512	10.682	10.9882	10.6948	10.4209	10.6633	10.72	10.8918	10.5043	10.7441	10.742	10.8279	10.7274	10.4299	10.5146	10.7399	10.5288	10.4763	10.3716
1416149_at	Olig1	-0.114	-0.039	-0.134	-0.015	-0.74	-0.23	-0.82	-0.09	0.46618	0.82182	0.41801	0.92517	0.792873	0.993414	0.878927	0.999906	0.32	0.8644	0.978857	12.16	1416149_at	11.7792	12.223	12.2272	12.1265	11.9598	11.8879	12.5221	12.3275	11.6414	12.2994	12.6151	12.4642	11.9927	12.4538	12.2165	12.7372	12.1588	12.3989	12.0788	12.4477	12.3512	12.159	11.5142	11.6195	12.3893	12.254	11.8052
1416150_a_at	Srsf3	-0.118	0.093	-0.003	0.031	-2.84	2.05	-0.08	0.75	0.0071	0.04717	0.93925	0.45789	0.10705	0.668362	0.991198	0.999906	3.2	0.02255	0.270322	11.57	1416150_a_at	11.6312	11.547	11.7	11.6954	11.5051	11.7159	11.4591	11.5538	11.6028	11.6007	11.5173	11.4892	11.4911	11.5608	11.7138	11.551	11.598	11.629	11.539	11.5156	11.5138	11.4766	11.5999	11.5572	11.5149	11.5482	11.5385
1416151_at	Srsf3	-0.193	0.134	0.067	-0.059	-3.11	1.96	1.02	-0.95	0.00341	0.05657	0.3135	0.34903	0.069647	0.687041	0.845649	0.999906	3.87	0.00943	0.171533	10.65	1416151_at	10.5776	10.6593	10.7248	10.6115	10.7643	10.7667	10.6365	10.6271	10.6527	10.6512	10.4491	10.71	10.673	10.7069	10.7341	10.429	10.6257	10.6334	10.6179	10.6851	10.7926	10.7592	10.8191	10.3204	10.4349	10.3439	10.5857
1416152_a_at	Srsf3	-0.198	0.166	0.088	0.008	-3.45	2.64	1.47	0.13	0.00133	0.01166	0.15058	0.89656	0.039548	0.413235	0.764365	0.999906	5.26	0.00167	0.062131	11.04	1416152_a_at	10.9824	11.0174	11.0381	11.1443	11.185	11.193	10.9106	11.035	11.069	11.0341	10.8278	10.9287	11.0568	11.0729	11.1673	10.8429	11.0809	11.0492	11.0147	11.0905	11.0095	11.063	11.1423	10.8174	10.9033	10.7646	11.0429
1416153_at	NA	-0.028	0.04	-0.051	0.041	-0.92	1.18	-1.6	1.32	0.36295	0.24345	0.1182	0.19378	0.723311	0.902537	0.747137	0.999906	1.64	0.18401	0.658223	11.84	1416153_at	11.7995	11.9225	11.8268	11.8639	11.8666	11.9065	11.8284	11.8531	11.8295	11.8019	11.9283	11.8369	11.8288	11.8602	11.8175	11.8083	11.8735	11.8254	11.8298	11.8453	11.7482	11.7641	11.8239	11.8322	11.8068	11.8374	11.8536
1416154_at	NA	-0.211	-0.043	-0.099	-0.074	-2.25	-0.42	-1	-0.78	0.03016	0.6751	0.32168	0.43735	0.233393	0.983553	0.848512	0.999906	1.71	0.16604	0.637554	4.97	1416154_at	4.94503	5.33194	5.26366	4.71374	5.17109	5.25989	4.95555	4.83093	5.20341	4.81546	4.91113	4.80208	5.00159	5.06844	5.02477	4.80738	5.38602	5.16916	5.00852	5.22358	4.66826	4.96537	4.91173	4.77265	4.93535	4.97279	4.88523
1416155_at	Hmgb3	0.076	0.129	0.072	-0.038	0.87	1.35	0.79	-0.44	0.39157	0.18372	0.4358	0.66318	0.74377	0.869324	0.883487	0.999906	0.85	0.50327	0.881865	10.69	1416155_at	10.6862	10.5908	10.7632	10.3779	10.8325	10.7913	10.594	10.3742	10.6706	10.7203	10.3859	10.6379	10.8816	10.7618	10.6575	10.4068	10.8366	10.8713	10.6713	10.6192	10.3578	10.9389	10.7613	10.6289	10.8036	10.8234	10.9159
1416156_at	Vcl	-0.11	0.05	-0.025	-0.063	-1.18	0.49	-0.26	-0.68	0.24451	0.62667	0.79926	0.49915	0.61983	0.978704	0.965424	0.999906	0.54	0.70617	0.945132	10.32	1416156_at	10.1891	10.4318	10.2619	10.3733	10.1934	10.5814	10.4244	10.255	10.2044	10.3886	10.1484	10.4822	10.4102	10.4967	10.329	10.141	10.3987	10.2712	10.0736	10.2647	10.6327	10.4851	10.3704	9.98719	10.3721	10.2797	10.5062
1416157_at	Vcl	-0.092	-0.042	-0.232	-0.123	-0.62	-0.26	-1.48	-0.83	0.53944	0.79757	0.14638	0.41379	0.833961	0.991791	0.762419	0.999906	0.83	0.51326	0.885959	5.44	1416157_at	5.73937	5.94182	5.61818	5.40503	5.30067	5.26403	5.40951	5.32907	5.5629	5.36376	5.35894	4.85636	5.77691	5.47319	5.60657	5.89839	5.64771	5.40539	5.66573	5.8672	5.14442	5.517	5.33741	5.53095	5.45245	5.92957	5.67444
1416158_at	Nr2f2	0.06	-0.084	-0.295	0.003	0.45	-0.58	-2.12	0.02	0.65508	0.56715	0.04044	0.98409	0.888083	0.972414	0.682432	0.999906	1.25	0.30351	0.768616	4.13	1416158_at	3.8721	4.01195	4.1888	3.99645	3.93689	4.21007	4.31958	4.15825	4.01892	4.11671	4.73246	4.44924	4.04936	4.25171	4.21133	4.58217	3.86663	4.3171	3.74254	4.07742	4.50218	3.96853	4.11125	4.17367	4.16632	4.07309	4.03197
1416159_at	Nr2f2	-0.061	-0.172	-0.242	0.056	-0.42	-1.09	-1.6	0.39	0.67601	0.28236	0.11753	0.70007	0.896703	0.913469	0.746904	0.999906	1.02	0.40945	0.838284	7.67	1416159_at	7.46439	7.72276	7.49289	7.79254	7.82775	7.61803	7.75446	8.13294	7.53661	7.43394	8.23976	7.7304	7.58335	7.89288	7.81136	7.98244	7.39727	8.04591	7.36822	7.72806	7.97276	7.40802	7.54034	7.35519	7.52853	7.59453	7.66102
1416160_at	Nr2f2	0.048	-0.091	-0.103	0.034	0.45	-0.77	-0.92	0.31	0.65673	0.44496	0.36474	0.75462	0.888476	0.956726	0.861806	0.999906	0.43	0.78341	0.963082	4.53	1416160_at	4.31577	4.47789	4.69648	4.10303	4.66585	4.40427	4.45641	4.72254	4.76483	4.44797	4.89053	4.5332	4.54419	4.66956	4.80703	4.81158	4.20503	4.84982	4.51536	4.51519	4.25959	4.27981	4.5321	4.54534	4.39307	4.51288	4.49261
1416161_at	Rad21	-0.053	-0.09	0.042	-0.036	-0.61	-0.94	0.46	-0.41	0.54392	0.35402	0.64652	0.68368	0.836911	0.937269	0.936551	0.999906	0.41	0.80112	0.967167	11.29	1416161_at	10.9859	11.1353	11.2524	11.5255	11.2899	11.5593	11.2883	11.3885	11.1151	11.372	11.3588	11.27	11.1681	11.2704	11.3841	11.3187	11.2708	11.4226	11.3204	11.2935	11.5455	11.1958	11.2894	11.3727	11.2512	11.2341	10.9417
1416162_at	Rad21	-0.207	0.154	-0.133	0.064	-1.47	1	-0.9	0.45	0.15061	0.32533	0.37412	0.65274	0.502326	0.931425	0.864143	0.999906	1.04	0.39961	0.83222	8.52	1416162_at	8.80599	8.87429	8.69476	8.69327	8.49793	8.33693	8.23308	8.44394	8.50298	8.59416	8.5937	8.36783	8.73197	8.61631	8.64778	8.94592	8.67823	8.54662	8.67702	8.73211	7.77105	8.25389	8.27544	8.4738	8.71069	8.6631	8.48466
1416163_at	Cops4	-0.103	0.048	-0.02	0.002	-2.85	1.22	-0.54	0.05	0.00684	0.22889	0.59222	0.95974	0.104846	0.894284	0.925023	0.999906	2.48	0.05917	0.427788	10.24	1416163_at	10.2433	10.2271	10.1653	10.2626	10.2865	10.3005	10.1706	10.2732	10.3304	10.1252	10.1883	10.225	10.2247	10.1737	10.286	10.3134	10.2486	10.2365	10.2285	10.2965	10.2903	10.2597	10.3148	10.1354	10.1615	10.1303	10.1663
1416164_at	Fbln5	0.279	0.072	-0.087	0.006	1.55	0.37	-0.46	0.04	0.12931	0.71517	0.64558	0.97159	0.470414	0.986307	0.936415	0.999906	0.69	0.60499	0.917263	7.05	1416164_at	7.18996	6.69383	6.73429	7.1461	6.93381	7.39604	7.28113	7.11379	7.05215	6.96741	6.50026	7.00551	7.13101	7.25332	6.91328	6.57322	7.19349	7.14623	6.79934	6.96513	7.39077	6.93584	7.00994	7.64196	6.73715	7.10314	7.55193
1416165_at	Rab31	0.17	0.163	-0.146	-0.066	0.98	0.86	-0.8	-0.38	0.33524	0.39732	0.42828	0.70859	0.702463	0.946063	0.881027	0.999906	0.62	0.65342	0.931591	10.74	1416165_at	10.3926	10.619	10.5251	10.4825	10.7427	10.4937	11	10.8441	10.0941	10.8407	11.3033	11.1911	10.4668	10.9427	10.6323	11.3492	10.6778	10.8161	10.6125	10.9363	10.8901	10.7022	10.1306	10.5841	11.2315	11.2934	10.2966
1416166_a_at	Prdx4	0.214	0.035	0.258	-0.11	1.42	0.21	1.63	-0.73	0.16333	0.83155	0.1109	0.47147	0.520661	0.993915	0.742937	0.999906	1.31	0.28197	0.752707	7.83	1416166_a_at	7.44093	7.33033	7.65119	7.8126	8.04967	8.24632	7.48911	7.889	7.61336	7.78247	7.77987	7.97956	7.65605	7.71961	7.72845	7.54407	7.53086	7.86767	8.10722	7.52342	8.38232	7.81123	7.93359	8.26852	8.03012	7.79178	7.3416
1416167_at	Prdx4	0.167	0.017	0.09	0.075	1.93	0.18	1	0.87	0.06023	0.85532	0.32468	0.38919	0.331613	0.995786	0.849126	0.999906	1.38	0.25767	0.732526	9.68	1416167_at	9.71386	9.37802	9.55729	9.78562	9.63177	9.57829	9.68568	9.77036	9.35932	9.54564	9.77052	9.84667	9.44155	9.52107	9.65502	9.78531	9.55982	9.74094	9.69225	9.62934	10.0092	9.46954	9.55267	9.74425	9.65955	9.81226	9.5878
1416168_at	Serpinf1	-0.201	-0.019	-0.006	0.029	-1.97	-0.17	-0.06	0.28	0.0552	0.86389	0.95289	0.77762	0.317359	0.996397	0.993072	0.999906	1	0.41713	0.842791	7.2	1416168_at	7.13747	7.01773	7.02803	7.2275	7.28776	7.38896	7.57489	7.08315	7.31416	7.0649	7.22107	7.47777	7.18245	7.44106	7.26824	7.29914	7.1345	7.07595	6.98506	7.09357	7.51338	7.29063	7.22408	6.74776	7.07445	6.83053	7.45186
1416169_at	Tpbpb	-0.019	-0.047	0.117	-0.058	-0.32	-0.71	1.86	-0.97	0.75121	0.47956	0.07068	0.3395	0.927113	0.961844	0.708542	0.999906	1.25	0.30615	0.770892	3.99	1416169_at	4.09821	4.06875	3.83925	3.79577	3.91293	4.04641	3.93776	4.14536	3.96086	3.9818	4.01464	3.90879	4.07829	4.0194	3.79515	3.99618	4.07027	4.02341	3.91871	4.19276	3.95576	4.07644	3.9462	4.00729	3.96824	3.87761	4.02694
1416170_at	Trap1	-0.021	0.13	0.019	-0.007	-0.32	1.77	0.27	-0.1	0.75434	0.08503	0.78847	0.91758	0.928776	0.751308	0.964112	0.999906	0.83	0.51697	0.887176	9.42	1416170_at	9.4947	9.3531	9.44359	9.14991	9.51464	9.27993	9.48976	9.46636	9.59018	9.33793	9.30995	9.42926	9.40999	9.53672	9.38265	9.4631	9.39073	9.31586	9.46338	9.47593	9.08091	9.55546	9.38554	9.23097	9.37352	9.30265	9.44111
1416171_at	Kansl2	0.004	-0.045	-0.074	0.025	0.1	-0.97	-1.66	0.58	0.91817	0.33873	0.10421	0.56737	0.978902	0.935292	0.73576	0.999906	1.01	0.41319	0.84064	10.25	1416171_at	10.2617	10.3026	10.2864	10.354	10.1042	10.2355	10.3718	10.2471	10.2137	10.3207	10.3551	10.3323	10.1695	10.2809	10.2551	10.2836	10.1587	10.2227	10.1548	10.2452	10.3095	10.187	10.2222	10.1917	10.1961	10.2581	10.2896
1416172_at	Pes1	-0.109	0.006	0.011	0.012	-2.52	0.13	0.25	0.27	0.01577	0.89543	0.80678	0.7887	0.165639	0.997151	0.966863	0.999906	1.63	0.18634	0.661535	9.67	1416172_at	9.72366	9.6317	9.61767	9.5914	9.73751	9.68239	9.77091	9.7543	9.68816	9.53922	9.67368	9.75123	9.61667	9.80087	9.65067	9.70743	9.70162	9.66841	9.69188	9.60274	9.74418	9.66688	9.67281	9.48226	9.51574	9.68948	9.56153
1416173_at	Pes1	-0.061	-0.019	0.102	0.102	-0.82	-0.23	1.31	1.38	0.41437	0.81925	0.19713	0.17477	0.760749	0.993414	0.793707	0.999906	1.09	0.37429	0.816542	7.29	1416173_at	6.86158	7.09671	7.13129	7.22616	7.3519	7.22394	7.45959	7.33468	7.22632	7.33266	7.49026	7.41924	7.26332	7.41178	7.36548	7.41004	7.24402	7.42059	7.25152	7.32036	7.40577	7.12406	7.08177	6.94781	7.09573	6.85027	7.16498
1416174_at	Rbbp9	0.02	0.055	0.061	-0.035	0.31	0.81	0.93	-0.56	0.7568	0.42524	0.35769	0.57792	0.929544	0.951441	0.859948	0.999906	0.48	0.74904	0.955761	9.71	1416174_at	9.50705	9.59701	9.68533	9.70224	9.7224	9.7169	9.65552	9.77353	9.4357	9.66741	9.66574	9.72894	9.72776	9.75965	9.71831	9.78456	9.63999	9.80555	9.69907	9.76236	10.0068	9.6304	9.62499	9.6924	9.66457	9.71797	9.57699
1416175_a_at	Vdac3	-0.021	0.046	0.015	0.018	-0.62	1.21	0.43	0.53	0.53844	0.23144	0.6695	0.59977	0.83373	0.894491	0.939591	0.999906	0.58	0.6778	0.938097	12.22	1416175_a_at	12.3012	12.1162	12.1982	12.1384	12.2956	12.2637	12.1757	12.209	12.2424	12.1249	12.2282	12.2308	12.2743	12.2407	12.2083	12.1476	12.2119	12.251	12.1988	12.2334	12.1841	12.1897	12.2787	12.2426	12.1809	12.1391	12.1787
1416176_at	Hmgb1	0.001	-0.01	0.059	0.068	0.02	-0.21	1.28	1.55	0.98054	0.83297	0.20818	0.12969	0.995979	0.993915	0.799834	0.999906	1.02	0.40925	0.838182	11.8	1416176_at	11.7541	11.8005	11.9122	11.7048	11.7565	11.6947	11.6978	11.8436	11.706	11.7212	11.7287	11.8458	11.7777	11.8273	11.7742	11.8568	11.753	11.853	11.8492	11.7692	11.8388	11.7179	11.7954	11.7751	11.6276	11.7291	11.7854
1416177_at	Rbmxl1	-0.145	0.011	-0.026	0.042	-4.04	0.27	-0.69	1.19	0.00023	0.7864	0.49709	0.2429	0.013028	0.991129	0.9002	0.999906	4.57	0.00386	0.103323	10.83	1416177_at	10.9462	10.8741	10.8871	11.0034	10.8338	10.874	10.7895	10.8657	10.8411	10.8324	10.8044	10.8152	10.8334	10.857	10.9272	10.7652	10.8765	10.8092	10.7779	10.8124	10.7745	10.7611	10.9315	10.7101	10.6812	10.7413	10.7745
1416178_a_at	Plekhb1	-0.113	0.015	-0.132	0.092	-0.69	0.08	-0.78	0.57	0.49142	0.93396	0.44249	0.57387	0.807506	0.997708	0.884295	0.999906	0.35	0.84037	0.975405	13.23	1416178_a_at	12.8835	13.2321	13.2284	13.1842	13.0608	12.9406	13.3295	13.2964	12.5339	13.4083	13.6475	13.4986	13.0207	13.4941	13.3261	13.793	13.3238	13.4762	13.2413	13.5586	13.5007	13.1794	12.493	12.7978	13.4226	13.4758	12.6884
1416179_a_at	Rdx	-0.012	-0.068	0.001	-0.16	-0.09	-0.47	0.01	-1.21	0.92919	0.64029	0.99457	0.2349	0.982258	0.980002	0.99934	0.999906	0.42	0.79255	0.965501	10.26	1416179_a_at	9.80203	9.99096	10.1665	10.3142	10.3656	10.161	10.3406	10.3193	9.68607	10.3554	10.5485	10.5721	10.14	10.4198	10.2868	10.5657	10.1904	10.553	10.3172	10.3697	10.7142	10.459	10.0074	10.1061	10.4486	10.1614	9.68418
1416180_a_at	Rdx	-0.733	-0.648	-0.882	-0.095	-3.06	-2.47	-3.51	-0.4	0.00395	0.01804	0.00112	0.69413	0.075833	0.482271	0.673207	0.999906	6.97	0.00023	0.017919	9.54	1416180_a_at	10.1086	10.3346	10.0429	10.198	10.0086	9.26557	9.26478	9.45892	9.65173	9.70963	9.81278	9.43089	10.1402	9.54387	10.172	10.5698	10.3116	10.1679	9.89094	10.2094	8.47186	9.50499	9.69976	9.71365	9.73446	9.75768	9.20301
1416181_at	Mesdc2	-0.021	0.036	-0.032	0.045	-0.44	0.71	-0.66	0.97	0.65968	0.48017	0.51375	0.33551	0.889629	0.961844	0.904376	0.999906	0.52	0.71991	0.947833	11.33	1416181_at	11.3212	11.3171	11.3372	11.2173	11.4401	11.3569	11.402	11.3608	11.2969	11.2194	11.2585	11.3221	11.3197	11.3816	11.3072	11.2659	11.393	11.3934	11.3065	11.2958	11.3342	11.2127	11.3482	11.3506	11.2738	11.3247	11.3123
1416182_at	Apba3	-0.008	-0.086	0.039	0.048	-0.14	-1.29	0.6	0.78	0.89194	0.20593	0.54987	0.43991	0.972845	0.882478	0.916382	0.999906	0.66	0.62278	0.922658	8.27	1416182_at	8.17349	8.24538	8.19062	8.16766	8.36722	8.35788	8.32552	8.39488	8.2567	8.38747	8.47513	8.41787	8.13434	8.51461	8.35052	8.15788	8.19733	8.22356	8.26044	8.24204	8.17651	8.1123	8.13166	8.12943	8.18791	8.28296	8.20881
1416183_a_at	Ldhb	-0.122	-0.049	0.042	-0.007	-2.69	-0.99	0.89	-0.16	0.01032	0.32663	0.37939	0.87137	0.131053	0.931432	0.865373	0.999906	2.26	0.07935	0.481988	12.98	1416183_a_at	13.0902	12.9635	12.9441	12.8818	13.0382	13.1135	13.0827	12.9903	13.0551	13.0036	13.0257	13.0597	12.9903	13.1022	12.92	12.8678	12.9519	13.0088	12.9208	12.9524	13.0703	12.9749	12.9995	12.8126	12.8764	12.8402	13.044
1416184_s_at	NA	0.128	-0.018	0.131	-0.062	1.21	-0.16	1.18	-0.59	0.23361	0.87622	0.24584	0.56076	0.607672	0.996397	0.817961	0.999906	0.8	0.52959	0.892468	8.81	1416184_s_at	8.72881	8.6073	8.76958	8.73255	8.72829	8.95016	9.0064	8.88269	8.54417	8.74233	8.83336	8.74907	8.54563	8.91189	8.86536	8.60831	8.66565	9	8.72914	8.71521	9.30611	8.63555	8.87492	8.895	8.57688	8.83544	8.81659
1416185_a_at	Adh5	-0.019	-0.015	-0.027	0.028	-0.45	-0.32	-0.6	0.64	0.65272	0.75118	0.55405	0.52558	0.887003	0.989073	0.917125	0.999906	0.27	0.89658	0.984446	11.6	1416185_a_at	11.4905	11.5742	11.6194	11.637	11.6191	11.5073	11.5666	11.6474	11.4708	11.5759	11.6729	11.7484	11.5795	11.6278	11.6643	11.7512	11.6134	11.6399	11.5867	11.63	11.6957	11.585	11.5015	11.5423	11.5743	11.6006	11.4811
1416186_at	Pnrc2	0.044	-0.059	0.144	-0.006	0.68	-0.85	2.16	-0.1	0.49887	0.40045	0.03682	0.92364	0.811811	0.946566	0.682432	0.999906	1.47	0.23072	0.709411	10.01	1416186_at	9.66859	9.94441	9.97276	9.98174	10.1299	10.0602	9.95439	10.0665	9.89621	10.0243	9.90465	9.98421	9.97065	10.1204	10.0019	9.82884	9.96649	10.1748	10.0189	9.93853	10.1893	9.98973	10.0036	10.043	9.99947	9.9318	9.88397
1416187_s_at	Pnrc2	0.112	0.025	0.079	-0.086	1.17	0.24	0.79	-0.9	0.25048	0.81427	0.43412	0.37378	0.626194	0.993414	0.882606	0.999906	0.71	0.58848	0.91203	10.25	1416187_s_at	9.91736	9.91911	10.1563	10.2943	10.3202	10.3935	10.0098	10.1529	10.0809	10.2703	10.1113	10.2837	10.31	10.2073	10.4095	10.106	10.3249	10.3855	10.2699	10.1487	10.5461	10.4012	10.3967	10.5519	10.3562	10.1484	9.95875
1416188_at	Gm2a	0.091	0.336	-0.207	-0.107	0.45	1.53	-0.98	-0.53	0.65198	0.13462	0.33204	0.59837	0.886459	0.821212	0.851174	0.999906	0.95	0.4475	0.857885	8.71	1416188_at	8.88711	8.63996	9.07887	8.69106	8.83428	8.1028	8.4297	8.26244	8.695	8.71267	8.79844	8.50112	8.96262	8.70627	8.95518	9.08086	8.85665	8.80444	8.85737	9.09955	7.7389	8.83526	8.52241	8.73551	9.02783	8.87448	8.91075
1416189_a_at	Sec61a1	-0.053	0.065	0.003	-0.092	-0.97	1.09	0.05	-1.69	0.33912	0.28213	0.96357	0.09945	0.705724	0.913208	0.994523	0.999906	1.24	0.30838	0.772563	10.53	1416189_a_at	10.4851	10.6117	10.68	10.6276	10.6456	10.4187	10.6248	10.4828	10.5219	10.5713	10.6447	10.6336	10.4459	10.4542	10.4985	10.6044	10.3226	10.4892	10.5593	10.5284	10.4178	10.5905	10.4715	10.3836	10.496	10.4262	10.5794
1416190_a_at	Sec61a1	-0.24	0.116	-0.305	-0.114	-1.13	0.5	-1.37	-0.53	0.26594	0.62102	0.17937	0.59653	0.641472	0.977317	0.785399	0.999906	0.92	0.46276	0.864108	7.07	1416190_a_at	7.36557	7.8124	7.45396	7.50804	7.41127	6.50313	6.92235	6.72345	7.1757	7.24559	6.99965	7.13326	7.44332	6.51152	7.20818	7.34069	7.39852	6.8072	7.39396	7.41451	5.82068	7.42542	7.07392	6.8901	7.44734	7.07684	7.28882
1416191_at	Sec61a1	-0.258	0.049	-0.333	-0.097	-1.54	0.26	-1.89	-0.58	0.13202	0.79291	0.06537	0.56651	0.474515	0.991783	0.698994	0.999906	1.59	0.19584	0.673267	8.08	1416191_at	8.36037	8.86986	8.29281	8.54302	8.31358	7.72884	7.92157	7.55902	8.16474	8.19195	8.19885	8.0469	8.50987	7.69657	8.29809	8.30353	8.34712	8.02997	8.37169	8.43559	7.2176	8.19643	8.13728	8.00921	8.39296	8.01068	8.33748
1416192_at	Napa	-0.211	-0.11	0.03	-0.033	-3.67	-1.74	0.5	-0.57	0.00071	0.08956	0.61997	0.57099	0.026153	0.757995	0.931172	0.999906	4.27	0.00569	0.129642	9.13	1416192_at	9.20553	9.23761	9.09229	9.13486	9.19975	9.3182	9.30908	9.2847	9.2771	9.04604	9.00346	9.11807	9.16526	9.22434	9.05107	9.03858	9.2641	9.07758	9.06043	9.21546	9.26146	9.17337	9.13433	8.90069	8.95349	8.82156	9.19408
1416193_at	Car1	0.014	-0.064	0.014	-0.022	0.19	-0.78	0.17	-0.3	0.84957	0.43734	0.86412	0.76916	0.960532	0.955236	0.97746	0.999906	0.19	0.94108	0.990127	4.8	1416193_at	4.89799	4.60656	4.55323	4.97492	4.59714	4.94627	4.95275	4.96638	4.60622	4.82982	5.00739	4.87922	4.71266	4.69911	4.81041	4.52648	4.99801	4.90157	4.91339	4.69393	4.89801	4.70631	4.77847	4.72194	4.74615	4.7282	4.82512
1416194_at	Cyp4b1	0.271	-0.033	0.139	-0.091	2.73	-0.3	1.33	-0.91	0.00935	0.76579	0.18945	0.36641	0.124469	0.989379	0.790667	0.999906	2.54	0.05452	0.412854	5.12	1416194_at	4.95422	4.68042	4.80639	4.97778	5.45473	4.847	5.27731	5.2611	5.02457	5.01529	5.0791	5.09431	5.04177	5.04573	5.04194	5.10326	5.06605	5.2292	5.07697	5.02955	5.31956	5.39637	5.14735	5.30993	5.21012	4.93232	4.99963
1416195_at	Inpp5k	0.173	0.004	-0.038	-0.033	2.99	0.06	-0.62	-0.57	0.00476	0.95249	0.53908	0.57389	0.084916	0.997708	0.912859	0.999906	2.41	0.06496	0.443609	9.93	1416195_at	9.97763	9.97517	9.78933	9.82685	9.87809	9.97041	9.98931	10.0887	9.84122	9.85506	10.0084	10.034	9.78895	9.94947	9.77571	9.9796	9.97909	9.80633	9.83443	9.91683	10.0839	9.83459	9.81613	10.0363	10.0044	10.1551	10.0233
1416196_at	Rpsa	-0.041	-0.057	0.003	-0.091	-0.39	-0.5	0.03	-0.87	0.69597	0.6205	0.97904	0.39142	0.905015	0.977317	0.997285	0.999906	0.29	0.88353	0.983095	4.8	1416196_at	4.88594	4.38383	5.11368	5.20538	4.54316	4.82778	5.11943	4.75737	4.67077	5.00815	4.77677	4.78827	4.65651	4.86216	4.94579	4.76318	4.68114	4.78588	4.56632	4.70729	5.19343	4.75685	4.8758	4.62522	4.62946	4.90801	4.94052
1416197_at	Snrpc	-0.005	0.057	0.012	0	-0.11	1.2	0.26	0.01	0.91291	0.23859	0.79903	0.99485	0.978216	0.898699	0.965424	0.999906	0.38	0.82354	0.971732	10.37	1416197_at	10.4666	10.3274	10.42	10.3366	10.4553	10.2905	10.37	10.2963	10.4333	10.2326	10.3066	10.2629	10.3772	10.3533	10.3852	10.5266	10.3307	10.4109	10.4789	10.319	10.2863	10.3841	10.337	10.3715	10.3589	10.3509	10.3277
1416198_at	Th1l	0.088	0.008	0.067	0.023	1.47	0.13	1.08	0.39	0.14806	0.89688	0.2859	0.6995	0.497805	0.997151	0.8344	0.999906	0.88	0.48555	0.872971	9.39	1416198_at	9.43094	9.18076	9.40529	9.33341	9.26258	9.35348	9.43942	9.48119	9.4632	9.38643	9.42855	9.35496	9.23767	9.25325	9.49286	9.31241	9.27358	9.32654	9.52764	9.34123	9.37706	9.25342	9.4841	9.46794	9.23109	9.41671	9.24224
1416199_at	Kifc3	0.102	0.089	0.052	0.008	2.04	1.63	1	0.17	0.04764	0.11087	0.32293	0.86723	0.295492	0.792747	0.848533	0.999906	1.97	0.1183	0.560894	8.7	1416199_at	8.78645	8.53716	8.69453	8.57338	8.78452	8.65042	8.75418	8.62863	8.66318	8.70057	8.70587	8.78425	8.70121	8.65214	8.62214	8.59246	8.61565	8.76619	8.66938	8.66927	8.47673	8.71986	8.75358	8.66812	8.70653	8.74751	8.83175
1416200_at	Il33	-0.194	0.241	-0.213	0.016	-0.87	0.99	-0.91	0.07	0.38718	0.32665	0.36663	0.94399	0.740845	0.931432	0.861852	0.999906	0.65	0.63208	0.925268	11.25	1416200_at	10.5138	11.2185	11.1932	11.2456	11.0378	10.9085	11.3322	11.0574	10.2636	11.2705	11.5651	11.8449	11.2079	11.6648	11.5204	12.145	11.4648	11.5492	11.3039	11.755	11.7136	11.2917	10.3217	10.5005	11.5598	11.1802	10.5094
1416201_at	Crk	-0.102	0.092	-0.036	0.038	-1.53	1.26	-0.51	0.57	0.13295	0.21367	0.61357	0.57065	0.475546	0.888409	0.929531	0.999906	1.13	0.35443	0.80515	10.38	1416201_at	10.6218	10.5266	10.3914	10.4277	10.3468	10.2615	10.2308	10.3181	10.3863	10.3636	10.4399	10.3112	10.4683	10.3973	10.3869	10.4735	10.4698	10.4282	10.3879	10.4876	10.0912	10.2412	10.2727	10.4116	10.4121	10.5135	10.3342
1416202_at	Phb2	-0.006	0.103	0	-0.02	-0.13	1.98	0	-0.42	0.89867	0.05479	0.99926	0.67671	0.974452	0.680902	0.999801	0.999906	1.03	0.40539	0.835224	10.57	1416202_at	10.6711	10.5363	10.5992	10.6614	10.6011	10.4422	10.456	10.5471	10.6148	10.4814	10.4642	10.5658	10.642	10.5078	10.6305	10.571	10.5482	10.552	10.6109	10.5987	10.42	10.6299	10.6264	10.5416	10.5397	10.6014	10.6275
1416203_at	Aqp1	0.029	-0.024	-0.023	-0.007	0.39	-0.29	-0.29	-0.1	0.70183	0.76994	0.77032	0.92269	0.907373	0.989883	0.961465	0.999906	0.08	0.98723	0.998059	4.79	1416203_at	5.11055	4.79112	4.49927	4.50769	4.86604	4.81008	4.95207	4.82585	4.73662	4.72439	4.85441	4.86204	4.86034	4.69635	4.90711	4.82355	4.76102	4.59327	4.85984	4.77619	4.7254	4.83025	4.81299	4.84801	4.68934	4.88427	4.72849
1416204_at	Gpd1	0.138	0.156	-0.059	-0.056	1.43	1.47	-0.59	-0.58	0.16185	0.14898	0.56077	0.56369	0.518446	0.83655	0.917919	0.999906	1.22	0.31761	0.779869	6.9	1416204_at	7.36701	6.66329	7.04944	6.76974	6.70286	6.74288	6.75726	6.68549	6.88534	6.92861	6.7812	6.96127	6.99584	6.8025	6.86776	6.80574	7.01259	6.92202	6.90568	6.96313	6.73383	7.06116	6.90187	7.05584	7.07926	7.14863	7.20553
1416205_at	Glb1	0.167	0.049	0.036	0.102	1.94	0.52	0.4	1.19	0.05946	0.60835	0.68834	0.24161	0.329109	0.976103	0.944838	0.999906	1.4	0.25099	0.727128	8.34	1416205_at	8.45831	8.16394	8.18844	8.27193	8.27392	8.44138	8.21632	8.41582	8.27852	8.22522	8.30568	8.31805	8.2967	8.29507	8.33543	8.05309	8.20809	8.39812	8.39622	8.37313	8.30342	8.07453	8.41238	8.61988	8.23039	8.26256	8.33157
1416206_at	Sipa1	0.111	0.104	0.021	-0.002	1.57	1.34	0.29	-0.03	0.12324	0.18829	0.7763	0.9752	0.459952	0.874406	0.962254	0.999906	1.09	0.37534	0.817773	7.19	1416206_at	7.30632	6.98868	6.95606	6.95708	7.25691	7.01717	7.11699	7.17266	7.10009	7.23981	7.30426	7.36543	7.16979	7.24796	7.22702	7.26104	7.10489	7.15508	7.25952	7.16811	7.01887	7.30559	7.0378	7.13385	7.2459	7.09597	7.25097
1416207_at	Taz	0.001	-0.022	-0.029	-0.024	0.02	-0.51	-0.68	-0.6	0.98757	0.61213	0.49899	0.55495	0.997337	0.976318	0.900755	0.999906	0.27	0.89536	0.984256	10.26	1416207_at	10.2614	10.1587	10.2893	10.1117	10.1948	10.249	10.3004	10.2805	10.258	10.206	10.2264	10.4076	10.2098	10.3883	10.2477	10.2988	10.2636	10.2987	10.2146	10.2813	10.4335	10.3225	10.3244	10.2795	10.1511	10.1815	10.3105
1416208_at	Usp14	-0.044	-0.012	0.123	0.022	-0.66	-0.17	1.77	0.33	0.51411	0.86476	0.08396	0.74482	0.820726	0.996397	0.717192	0.999906	0.93	0.45759	0.862284	10.96	1416208_at	10.7331	10.9581	10.8667	11.1169	11.0944	11.1395	10.8519	11.0624	10.8272	10.9245	10.9378	10.786	11.0374	10.9575	10.9674	10.7194	10.9179	11.0079	11.0064	10.9406	11.0251	10.86	11.1018	11.0398	10.8567	10.8133	10.9674
1416209_at	Glud1	-0.205	-0.031	-0.1	0.028	-3.2	-0.44	-1.48	0.44	0.00269	0.66179	0.14561	0.65995	0.060632	0.981794	0.762419	0.999906	3.21	0.02243	0.269864	11.58	1416209_at	11.735	11.7846	11.6514	11.4533	11.5119	11.4646	11.5814	11.5502	11.6558	11.507	11.5581	11.6077	11.7305	11.7034	11.7209	11.7983	11.7095	11.618	11.6743	11.729	11.3598	11.4803	11.6113	11.2578	11.4869	11.5501	11.5039
1416210_at	Imp3	-0.039	-0.084	-0.017	-0.073	-1.03	-2.01	-0.43	-1.92	0.30813	0.0507	0.66967	0.06178	0.680182	0.674978	0.939591	0.999906	2.25	0.0806	0.484725	10.7	1416210_at	10.7187	10.7145	10.6475	10.6348	10.6887	10.7731	10.8515	10.7504	10.7329	10.7764	10.7987	10.7837	10.7171	10.7928	10.7242	10.6498	10.7108	10.7165	10.6436	10.7404	10.7095	10.7353	10.7338	10.5759	10.712	10.7591	10.7394
1416211_a_at	Ptn	-0.259	-0.109	-0.144	0.116	-2.39	-0.92	-1.26	1.07	0.02151	0.36338	0.2139	0.29159	0.1963	0.940249	0.802466	0.999906	2.33	0.07272	0.464709	11.85	1416211_a_at	11.8343	11.9858	11.9577	11.9431	11.78	11.5448	11.5045	11.662	11.7741	11.8615	11.7705	11.912	12.079	11.9447	12.0489	12.2876	12.1554	12.1379	12.153	12.245	11.5047	11.8501	11.801	11.592	11.7349	11.5268	11.5596
1416212_at	Magoh	-0.049	0.04	0.055	0.022	-1.04	0.76	1.11	0.47	0.30646	0.45	0.27512	0.6438	0.678908	0.957691	0.830262	0.999906	0.77	0.54859	0.898165	10.58	1416212_at	10.7021	10.5105	10.5137	10.5251	10.7181	10.5109	10.6093	10.6479	10.5346	10.4572	10.5752	10.6675	10.5808	10.6477	10.5403	10.4974	10.4984	10.6455	10.573	10.5087	10.6076	10.5657	10.5701	10.4448	10.4593	10.5182	10.5971
1416213_x_at	Surf4	0.021	0.122	0.043	0.025	0.43	2.25	0.83	0.51	0.66795	0.0299	0.40895	0.61491	0.893265	0.586411	0.874763	0.999906	1.55	0.20572	0.684991	8.25	1416213_x_at	8.34238	8.22427	8.36834	8.3686	8.2801	8.13268	8.29493	8.20274	8.28477	8.26877	8.33085	8.09464	8.18792	8.16011	8.22056	8.2673	8.24732	8.15783	8.20975	8.21881	7.96073	8.23689	8.16282	8.27505	8.32515	8.30965	8.3769
1416214_at	Mcm4	-0.06	-0.05	0.046	0.032	-1	-0.76	0.73	0.53	0.32345	0.45158	0.46916	0.59859	0.693438	0.957691	0.894378	0.999906	0.6	0.66605	0.935097	8.92	1416214_at	8.7894	8.83246	8.93346	8.87011	8.97572	8.89253	9.0235	9.02203	8.764	8.89642	8.92361	9.0357	8.80819	9.06066	8.90696	9.03125	8.96989	8.96111	8.84336	8.83599	9.21492	8.85378	8.93776	8.81163	8.82129	8.87128	8.87239
1416215_at	Gosr1	-0.153	-0.084	0.002	-0.005	-2.12	-1.07	0.02	-0.07	0.04021	0.29162	0.98301	0.94752	0.270711	0.918094	0.997489	0.999906	1.41	0.24795	0.724598	10.31	1416215_at	10.1514	10.3963	10.1948	10.2881	10.359	10.4355	10.4057	10.4485	10.2283	10.2471	10.3525	10.3309	10.2409	10.6232	10.3333	10.3892	10.3869	10.4283	10.1632	10.1924	10.6341	10.3016	10.2134	10.1471	10.1648	10.1816	10.1946
1416216_at	Reps1	0.006	0.019	0.019	-0.016	0.09	0.25	0.26	-0.23	0.92708	0.80704	0.79371	0.81949	0.981559	0.993133	0.96477	0.999906	0.05	0.99554	0.999327	9.58	1416216_at	9.62563	9.53769	9.4511	9.5382	9.60786	9.72331	9.709	9.65841	9.51686	9.3532	9.50942	9.59728	9.4521	9.64209	9.51228	9.68845	9.57068	9.579	9.54693	9.56867	9.80772	9.48192	9.57015	9.55452	9.49082	9.68688	9.49247
1416217_a_at	Rpl37a	-0.007	-0.026	0.059	-0.002	-0.21	-0.67	1.62	-0.06	0.8385	0.50405	0.11292	0.95145	0.956472	0.963679	0.743898	0.999906	0.78	0.5438	0.89661	14.02	1416217_a_at	14.069	14.0105	13.9181	13.9478	14.0823	14.071	14.0927	14.0705	14.0616	14.012	14.0101	14.0349	14.0016	14.0694	13.9457	13.9294	13.9462	14.0216	13.9853	13.9177	14.042	14.0463	14.0101	13.9785	13.9853	14.0108	14.0249
1416218_x_at	Rpl37a	0.108	0.025	0.02	0.051	1.94	0.41	0.35	0.91	0.0592	0.68468	0.73034	0.36718	0.328589	0.984393	0.953486	0.999906	1.22	0.31649	0.778944	8.4	1416218_x_at	8.49242	8.33665	8.39009	8.11386	8.46701	8.41224	8.49647	8.35844	8.4954	8.35014	8.5062	8.45794	8.34043	8.45263	8.29768	8.3135	8.36387	8.21286	8.33854	8.40117	8.20888	8.37716	8.30937	8.39901	8.40013	8.44847	8.57022
1416219_at	Rpl19	-0.039	-0.018	0.008	-0.009	-1.21	-0.52	0.25	-0.28	0.23421	0.60542	0.80576	0.77811	0.608236	0.976066	0.966716	0.999906	0.47	0.75894	0.957568	13.51	1416219_at	13.559	13.4862	13.4299	13.465	13.5669	13.5527	13.5686	13.5273	13.4825	13.5041	13.5001	13.5869	13.5028	13.5711	13.4814	13.4561	13.4976	13.526	13.4951	13.4452	13.551	13.5474	13.5391	13.4307	13.4726	13.4766	13.5128
1416220_at	Spcs1	-0.011	-0.001	0.029	-0.058	-0.31	-0.03	0.77	-1.61	0.76113	0.9754	0.44732	0.1149	0.930755	0.999176	0.885485	0.999906	0.82	0.52006	0.888403	12.24	1416220_at	12.1674	12.2181	12.322	12.1427	12.3673	12.2083	12.2476	12.2373	12.2664	12.2081	12.2021	12.303	12.2219	12.3123	12.219	12.1784	12.2387	12.2377	12.2138	12.2466	12.2014	12.3235	12.2785	12.2467	12.2326	12.2215	12.2597
1416221_at	Fstl1	0.182	0.068	0.229	0.031	1.68	0.58	2.02	0.29	0.1003	0.56841	0.04995	0.77683	0.421439	0.972414	0.690178	0.999906	1.83	0.1416	0.60077	9.08	1416221_at	9.25886	8.81423	8.90774	9.23518	8.905	9.12427	8.90317	9.12591	9.00169	9.03273	8.96682	8.95405	8.85415	8.84544	8.98747	8.78337	8.90219	8.97881	9.21734	8.95374	9.39234	9.10711	9.07047	9.45574	8.94531	8.77158	9.12527
1416222_at	Nsdhl	0.07	0.142	0.063	0.02	1.09	2.02	0.93	0.31	0.28015	0.05046	0.35869	0.75878	0.655554	0.674978	0.860467	0.999906	1.56	0.20474	0.683647	9.44	1416222_at	9.49277	9.39386	9.64908	9.61892	9.2446	9.45675	9.31915	9.41853	9.36861	9.31656	9.48599	9.25322	9.25014	9.22898	9.33305	9.38515	9.32364	9.40475	9.48792	9.53433	9.57792	9.16795	9.50539	9.68318	9.40208	9.40848	9.50236
1416223_at	Sh3bp5l	0.004	-0.071	0.029	0.037	0.07	-1.12	0.48	0.63	0.94281	0.26974	0.6363	0.53363	0.986429	0.911098	0.935118	0.999906	0.47	0.75761	0.957147	9.09	1416223_at	9.00202	8.93655	9.17314	9.01572	9.06321	9.22094	9.21302	9.19433	9.09938	9.28366	9.38032	9.17341	8.97435	9.2887	9.04737	9.0191	8.97221	9.0217	8.99552	9.02519	8.94159	8.9708	9.13423	8.96481	9.09059	8.94751	9.19996
1416224_at	Zbtb17	-0.041	-0.03	0.071	-0.118	-0.8	-0.54	1.33	-2.32	0.42636	0.59321	0.19046	0.02533	0.769074	0.976066	0.791477	0.999906	2.03	0.10899	0.54458	9.11	1416224_at	9.11017	9.1392	9.16424	9.08763	9.0377	9.15688	9.20813	9.18118	9.32356	9.20745	9.09642	9.0927	9.00346	9.1121	9.03708	9.04408	9.00591	9.08905	9.11839	9.13522	9.16221	9.27976	9.15504	8.90554	9.06652	8.98567	9.22342
1416225_at	Adh1	-0.216	-0.055	-0.112	-0.077	-2.32	-0.54	-1.14	-0.83	0.02549	0.59398	0.25954	0.41183	0.213572	0.976066	0.824223	0.999906	1.92	0.12629	0.574843	5.49	1416225_at	5.6455	5.31503	5.31447	5.5635	5.54811	5.72465	5.76415	5.48263	5.45792	5.4678	5.43885	5.67275	5.39592	5.72775	5.64755	5.21933	5.67665	5.71394	5.4664	5.47026	5.70728	5.53507	5.577	5.29214	5.2259	5.10071	5.33731
1416226_at	Arpc1b	-0.052	0.11	-0.06	-0.072	-0.41	0.78	-0.45	-0.56	0.68509	0.43955	0.65593	0.57878	0.900027	0.955517	0.938183	0.999906	0.32	0.86106	0.978146	8.85	1416226_at	8.97469	8.87117	8.88593	8.64559	8.73041	8.51676	9.06005	8.8995	8.48024	9.0988	9.25635	9.08923	8.73377	8.87698	8.73805	9.24811	8.76374	8.99357	8.72039	9.06689	8.83659	9.00449	8.3788	8.40519	8.91592	9.00777	8.63791
1416227_at	Arpc1b	0.078	-0.009	0.117	-0.097	0.98	-0.11	1.4	-1.21	0.33125	0.91516	0.16968	0.23253	0.699293	0.99733	0.780699	0.999906	1.1	0.36941	0.812241	6.78	1416227_at	6.87091	6.5324	6.68954	6.59384	6.71465	6.86847	6.95013	6.77373	6.48399	6.72375	6.91395	6.81359	6.71706	6.78536	6.60319	6.86086	6.55844	6.95959	6.87022	6.7464	7.0623	6.77201	6.77243	6.79961	6.66631	7.02558	6.68496
1416228_at	Pin1	0.05	0.116	0.036	-0.07	0.42	0.9	0.29	-0.59	0.67686	0.37488	0.77424	0.55848	0.896972	0.941482	0.962027	0.999906	0.35	0.84025	0.975405	10.88	1416228_at	10.8912	10.7905	10.9797	11.0388	11.0444	10.6255	10.7436	10.7473	10.9913	10.9487	10.7758	10.8559	11.0035	10.7084	10.9807	10.809	10.7697	10.901	11.0533	10.9144	10.2382	11.0476	10.9769	10.8199	10.9176	10.7605	10.9508
1416229_at	Rfk	-0.113	0.067	-0.147	0.07	-0.83	0.45	-1.03	0.52	0.41203	0.65454	0.30696	0.60903	0.759402	0.981383	0.84222	0.999906	0.56	0.69532	0.943055	9.39	1416229_at	9.57832	9.72326	9.61715	9.49385	9.53236	9.01172	9.10134	9.18583	9.69968	9.37684	9.38682	9.16881	9.6634	9.24864	9.54195	9.68939	9.47691	9.30289	9.46841	9.74186	8.80054	9.36283	9.18108	9.53762	9.62467	9.36716	9.45919
1416230_at	Rfk	-0.127	-0.001	-0.096	0.055	-1.3	-0.01	-0.94	0.56	0.19974	0.99585	0.35178	0.57805	0.568964	0.999955	0.857362	0.999906	0.73	0.57979	0.908714	9.51	1416230_at	9.69843	9.72202	9.70333	9.47984	9.48647	9.29587	9.44229	9.36826	9.63814	9.5178	9.61557	9.33973	9.70003	9.45999	9.62299	9.72134	9.69127	9.51372	9.51314	9.81713	9.13583	9.33388	9.36641	9.51372	9.59434	9.55108	9.56904
1416231_at	Vac14	-0.03	-0.006	0.04	-0.01	-0.42	-0.08	0.53	-0.13	0.67966	0.93738	0.59581	0.89466	0.898419	0.997708	0.925711	0.999906	0.12	0.9743	0.996348	6.79	1416231_at	6.83476	6.64832	6.71845	6.53444	6.99474	6.99232	6.98962	6.99202	6.80359	6.66445	6.77825	6.8612	6.62905	7.0491	6.84712	6.71877	6.70428	6.80538	6.73502	6.702	6.77851	6.7832	6.74337	6.75521	6.7649	6.76568	6.60448
1416232_at	Olig2	-0.163	0.125	-0.1	-0.129	-0.96	0.67	-0.56	-0.76	0.34364	0.50583	0.57725	0.45135	0.708624	0.964102	0.922171	0.999906	0.57	0.68884	0.941926	9.36	1416232_at	8.94164	9.1729	9.32598	9.24393	9.15141	8.98976	9.51888	9.5028	8.64158	9.4453	9.84926	9.85078	9.15494	9.75266	9.38697	9.95175	9.31432	9.86167	9.34288	9.78797	9.55743	9.46822	8.92089	8.81303	9.47788	9.14171	8.75338
1416233_at	Eif3i	-0.037	0.007	0.027	0.016	-0.81	0.14	0.57	0.34	0.42314	0.89217	0.57099	0.73283	0.766785	0.996982	0.920922	0.999906	0.28	0.88953	0.983794	12.28	1416233_at	12.3309	12.3154	12.211	12.2698	12.2608	12.2833	12.3634	12.3483	12.2977	12.245	12.3191	12.3535	12.1725	12.329	12.2029	12.2062	12.1823	12.2509	12.2177	12.1947	12.4208	12.2833	12.2684	12.1245	12.1762	12.1792	12.2763
1416234_at	Lrrc59	-0.029	0.084	0.071	-0.013	-0.55	1.45	1.29	-0.25	0.58679	0.15611	0.20566	0.80468	0.85791	0.845354	0.798222	0.999906	1.03	0.40536	0.835224	10.7	1416234_at	10.6483	10.6254	10.6506	10.8107	10.6218	10.8098	10.6642	10.7454	10.6264	10.718	10.7691	10.6139	10.5865	10.6773	10.6547	10.5729	10.5434	10.6941	10.8135	10.6467	10.8142	10.6073	10.7801	10.6345	10.576	10.5341	10.6266
1416235_at	Lrrc59	0.022	0.11	-0.055	0.014	0.15	0.7	-0.37	0.1	0.87805	0.48537	0.71616	0.92336	0.968513	0.961844	0.950254	0.999906	0.17	0.95451	0.99173	8.22	1416235_at	8.24367	8.41434	8.44916	8.45527	8.3282	7.85965	8.00658	8.02973	8.37674	8.31953	8.33199	7.87297	8.46511	7.89278	8.43701	8.14346	8.18166	8.04039	8.39093	8.45775	7.44048	8.28623	8.30957	8.38129	8.367	8.27267	8.34409
1416236_a_at	Mpzl2	0.168	0.183	-0.037	0.072	1.43	1.42	-0.3	0.61	0.15991	0.16231	0.76369	0.54373	0.515608	0.850372	0.960734	0.999906	1.14	0.35347	0.804576	4.66	1416236_a_at	4.67608	4.30821	4.4414	4.70463	4.80122	4.73265	4.86323	4.44885	4.7564	4.68742	4.4206	5.1923	4.62077	4.56712	4.37345	4.69341	4.5506	4.42263	4.53943	4.56303	4.71953	4.58479	4.42953	4.86656	4.75743	4.7547	4.7737
1416237_at	Mpzl2	0.031	0.044	-0.005	-0.004	0.37	0.48	-0.05	-0.05	0.71117	0.63396	0.95779	0.96202	0.911029	0.979271	0.993429	0.999906	0.09	0.98394	0.997988	4.8	1416237_at	5.0179	4.48155	4.62851	5.14363	4.62929	4.83042	4.87171	4.69254	4.74824	4.85812	4.9101	4.69239	4.92012	4.59537	4.82803	4.70469	4.65842	4.79008	4.79877	4.78128	4.9999	4.79925	4.73871	5.02547	4.62361	4.56282	4.97675
1416238_at	Tie1	-0.278	-0.037	-0.027	0.061	-3.13	-0.38	-0.29	0.69	0.00323	0.70397	0.77436	0.49549	0.067648	0.986297	0.962091	0.999906	2.63	0.04839	0.389685	5.28	1416238_at	5.5056	5.1422	5.39322	5.35259	5.35612	5.25088	5.39176	5.27363	5.21848	5.18767	5.30379	5.44095	5.50963	5.4815	5.36626	5.42114	5.22703	5.49435	5.02679	5.24719	4.85466	5.39385	5.49819	4.91498	5.12743	4.89682	5.41793
1416239_at	Ass1	-0.195	0.099	-0.098	-0.054	-1.69	0.78	-0.82	-0.47	0.09788	0.43773	0.41939	0.64327	0.416909	0.955341	0.879246	0.999906	1.09	0.37337	0.815706	8.45	1416239_at	8.66332	8.61803	8.61583	8.44509	8.43813	8.54013	8.32682	8.12018	8.70814	8.26913	8.1953	8.49362	8.7057	8.37376	8.63268	8.54862	8.64457	8.41586	8.47098	8.68155	8.1175	8.6034	8.62206	8.11532	8.61942	8.48978	8.8147
1416240_at	Psmb7	0.011	0.236	-0.058	0.074	0.11	2.1	-0.54	0.72	0.91441	0.04164	0.59415	0.47641	0.978546	0.646946	0.925147	0.999906	1.31	0.28221	0.752962	10.03	1416240_at	10.1188	10.1465	10.2483	10.2112	9.99012	9.74715	9.82182	9.65372	10.061	9.84762	9.96122	9.81792	10.1973	9.77743	10.1689	10.3305	9.99942	10.0239	10.101	10.2477	9.5696	9.96242	9.97702	10.2881	10.1745	10.1727	10.1131
1416241_at	Sec13	-0.131	0.09	-0.032	0.028	-2.78	1.74	-0.65	0.6	0.0082	0.0894	0.52152	0.55051	0.115196	0.757789	0.907636	0.999906	2.89	0.03427	0.331141	10.37	1416241_at	10.5569	10.4067	10.3486	10.31	10.3968	10.3047	10.4086	10.2762	10.4554	10.2937	10.3274	10.4446	10.3285	10.4308	10.3813	10.5196	10.3932	10.4074	10.3384	10.4426	10.2827	10.405	10.2967	10.1579	10.3212	10.2568	10.3905
1416242_at	Klhl13	-0.015	0.069	0.135	-0.108	-0.16	0.68	1.39	-1.17	0.87426	0.49956	0.17366	0.25024	0.967259	0.963535	0.782696	0.999906	0.94	0.44952	0.859033	10.29	1416242_at	10.1765	10.3222	10.1825	10.1675	10.4785	10.515	10.2748	10.145	10.4358	10.2463	9.93123	10.1811	10.3456	10.3722	10.2276	10.0077	10.3997	10.2106	10.1786	10.2716	10.4837	10.4463	10.401	10.112	10.4386	10.2523	10.4727
1416243_a_at	NA	-0.1	-0.078	0.024	0.01	-2.49	-1.77	0.58	0.25	0.01702	0.0848	0.56687	0.80263	0.173278	0.750621	0.919579	0.999906	2.43	0.06329	0.438206	12.94	1416243_a_at	12.9812	12.9506	12.8504	12.8929	13.0001	13.0104	13.0642	13.0079	12.8973	12.9427	12.9256	13.0109	12.8855	13.0403	12.9264	12.9177	12.9744	12.9567	12.9015	12.8386	13.0551	12.9704	12.933	12.7833	12.8708	12.9305	12.8427
1416244_a_at	Cnbp	0.008	0.092	-0.011	0.029	0.22	2.4	-0.3	0.83	0.82613	0.02122	0.76775	0.41227	0.952368	0.512199	0.961121	0.999906	1.64	0.18218	0.65604	12.93	1416244_a_at	12.9829	12.95	12.9615	12.9563	12.8929	12.9335	12.8237	12.896	12.9366	12.8406	12.8343	12.8917	12.9675	12.8964	12.9533	12.9451	12.9718	12.9348	12.9632	12.9437	12.8679	12.885	12.9149	12.9631	12.974	13.0492	12.9846
1416245_at	Aurkaip1	-0.015	0.062	0.021	-0.002	-0.35	1.31	0.45	-0.04	0.7289	0.1979	0.65323	0.96482	0.918332	0.879899	0.937583	0.999906	0.51	0.72821	0.949248	11.38	1416245_at	11.4152	11.3017	11.3638	11.4285	11.4394	11.2806	11.4387	11.3358	11.4145	11.3215	11.2999	11.4379	11.3193	11.394	11.4578	11.3575	11.3527	11.4271	11.411	11.3643	11.2598	11.4317	11.4219	11.2207	11.3243	11.2965	11.4521
1416246_a_at	Coro1a	0.177	0.352	0.135	0.061	0.98	1.78	0.72	0.34	0.33157	0.08193	0.47763	0.73471	0.699686	0.743623	0.895609	0.999906	1.19	0.32786	0.787302	9.98	1416246_a_at	10.2561	9.70608	10.2507	10.0785	10.1658	9.35299	9.77825	9.73579	9.89931	9.96108	9.9375	9.67866	10.064	9.60969	10.0143	9.95464	9.63318	9.94848	10.3079	9.9906	9.05574	10.0781	10.0493	10.2544	10.0196	9.94308	9.83369
1416247_at	Dctn3	0.019	0.03	0.099	0.002	0.34	0.49	1.67	0.03	0.73512	0.62456	0.10248	0.97259	0.921012	0.978441	0.733889	0.999906	0.79	0.53972	0.89614	11.92	1416247_at	11.915	11.9371	11.9019	11.771	12.0817	11.8375	11.9068	11.9606	12.033	11.9014	11.9692	11.9196	11.9292	11.9376	11.8406	11.8015	11.7871	11.9401	11.9737	11.8315	11.6657	11.9388	11.9516	11.8677	11.8755	11.85	11.9219
1416248_at	Nadk	-0.037	0.025	0.056	0.017	-0.82	0.5	1.18	0.37	0.41937	0.61971	0.24454	0.71068	0.764352	0.977317	0.817196	0.999906	0.61	0.65605	0.932423	10.26	1416248_at	10.3001	10.1716	10.2792	10.1765	10.2704	10.327	10.3981	10.3384	10.2509	10.279	10.2433	10.283	10.0991	10.4226	10.1579	10.1997	10.2521	10.2514	10.1497	10.1509	10.314	10.231	10.186	10.1241	10.1763	10.2154	10.2537
1416249_at	Nadk	-0.188	0.123	-0.01	-0.063	-2.45	1.47	-0.12	-0.83	0.01882	0.14951	0.9012	0.41299	0.183087	0.837042	0.984674	0.999906	2.21	0.08472	0.494758	8.09	1416249_at	8.30177	8.25778	8.25281	8.22305	8.14107	8.08795	8.03916	7.95436	8.35906	8.09617	8.03968	7.92159	8.14178	8.11495	8.15028	7.99451	8.17425	8.04404	8.11527	8.21593	7.84494	8.12333	8.04873	7.97057	8.22698	8.05843	8.10699
1416250_at	Btg2	-0.114	-0.039	-0.127	0.056	-0.85	-0.27	-0.9	0.42	0.39887	0.79124	0.37205	0.67643	0.749131	0.991527	0.863668	0.999906	0.45	0.77361	0.960764	8.29	1416250_at	8.80696	8.69132	8.87489	8.7961	8.43059	8.06091	8.08259	8.13911	8.27637	8.31164	8.37357	7.98022	8.1818	8.17907	8.38687	8.71798	8.12673	8.14819	8.48144	8.21103	7.65443	8.15126	8.27233	8.77192	8.39544	8.65862	8.22321
1416251_at	Mcm6	0.009	-0.14	0.307	0.363	0.05	-0.76	1.74	2.16	0.95938	0.45254	0.08918	0.03681	0.9913	0.957691	0.721205	0.999906	2.07	0.10287	0.533124	7.17	1416251_at	7.26333	6.63395	7.09841	7.4261	7.07182	7.10455	7.05764	7.75127	6.88209	6.92055	7.13707	7.29929	6.71381	7.02512	6.98948	7.1975	6.77251	7.31629	7.37905	6.83259	7.64458	6.60084	7.08517	7.32705	6.68098	6.98954	6.6506
1416252_at	Stk38	-0.172	0.025	0.021	0.083	-3.35	0.44	0.39	1.63	0.00175	0.66088	0.69587	0.11192	0.046761	0.981794	0.946048	0.999906	3.56	0.01412	0.211696	10.24	1416252_at	10.2838	10.3152	10.067	10.3599	10.2729	10.4106	10.378	10.4371	10.1592	10.3196	10.2943	10.3086	10.2736	10.3133	10.1423	10.0779	10.229	10.2294	10.1129	10.0969	10.2753	10.2221	10.1524	10.0265	10.1276	10.1421	10.1115
1416253_at	NA	0.142	-0.004	0.044	-0.018	2.26	-0.05	0.66	-0.29	0.02929	0.95921	0.51078	0.77688	0.229932	0.99811	0.903744	0.999906	1.41	0.24872	0.725179	10.29	1416253_at	10.2495	10.1637	10.37	10.2468	10.3833	10.2789	10.2321	10.199	10.1897	10.3144	10.2904	10.3125	10.3698	10.2458	10.3081	10.1728	10.2904	10.3119	10.2365	10.354	9.94655	10.2936	10.3433	10.4613	10.3516	10.4266	10.4217
1416254_a_at	Vps16	0.028	0.034	0.007	0.025	0.62	0.69	0.15	0.56	0.54011	0.494	0.87765	0.57925	0.834395	0.962907	0.980058	0.999906	0.3	0.87709	0.981523	9.54	1416254_a_at	9.59297	9.44259	9.56643	9.46698	9.58029	9.49461	9.4625	9.54617	9.50976	9.56862	9.5587	9.65736	9.56795	9.59623	9.46724	9.49702	9.42677	9.5577	9.55705	9.55498	9.42717	9.51441	9.56909	9.51165	9.49094	9.50628	9.58784
1416255_at	Gja4	0.094	-0.065	0.035	-0.074	1.28	-0.81	0.46	-1.02	0.20795	0.42248	0.64788	0.31579	0.578444	0.95064	0.936551	0.999906	0.88	0.48187	0.871655	5.65	1416255_at	5.27884	5.44003	5.44925	5.52143	5.7565	5.68234	5.69808	5.70292	5.72718	5.55711	5.50249	5.62993	5.63743	5.91834	5.6459	5.79075	5.59071	5.72988	5.73722	5.68935	5.96532	5.62935	5.73446	5.40383	5.46066	5.63433	5.71811
1416256_a_at	Tubb5	0.023	-0.049	0.069	0.119	0.35	-0.68	1	1.81	0.73159	0.49861	0.32307	0.07748	0.919415	0.963535	0.848533	0.999906	1.22	0.31859	0.78048	12.64	1416256_a_at	12.7899	12.5645	12.6415	12.6574	12.7175	12.5898	12.6344	12.7726	12.711	12.6372	12.7217	12.6294	12.5075	12.4751	12.5097	12.534	12.5059	12.6117	12.7712	12.599	12.5086	12.5298	12.6813	12.7027	12.4763	12.5294	12.551
1416257_at	Capn2	-0.011	-0.004	-0.07	-0.015	-0.22	-0.08	-1.37	-0.31	0.82371	0.9381	0.17887	0.75857	0.951386	0.997708	0.785399	0.999906	0.51	0.73156	0.950468	10.16	1416257_at	10.1606	10.0623	10.1153	10.0038	10.0931	10.0971	10.3074	10.1138	10.1578	10.1124	10.1552	10.3716	10.161	10.3665	10.3659	10.3336	10.2403	10.158	10.0852	10.1639	10.2553	10.2017	10.0298	10.037	10.2107	10.1995	10.147
1416258_at	Tk1	-0.125	0.098	0.214	0.191	-1.09	0.78	1.77	1.66	0.28346	0.44186	0.08503	0.10546	0.65842	0.956098	0.717355	0.999906	1.91	0.12719	0.576572	5.07	1416258_at	5.38531	5.33194	4.82002	5.16576	4.82774	5.24436	4.84499	5.17681	4.93027	4.94536	5.05426	4.77564	4.96066	4.9268	4.87899	4.76798	4.99803	5.13499	5.40416	4.74715	5.39044	4.76085	5.01628	4.83721	4.85003	4.72097	4.94742
1416259_at	Pex12	0.227	0.065	0.009	-0.037	3.85	1	0.15	-0.62	0.00041	0.32174	0.88486	0.53805	0.01853	0.931185	0.981827	0.999906	4.07	0.00732	0.148645	8.42	1416259_at	8.23633	8.24192	8.28279	8.3701	8.36318	8.33487	8.43997	8.43974	8.4171	8.36645	8.2756	8.58583	8.30298	8.43778	8.4598	8.50634	8.25636	8.34981	8.25795	8.42347	8.7047	8.37423	8.43069	8.50038	8.51892	8.4896	8.56133
1416260_a_at	Snx1	0.108	0.094	-0.068	-0.021	1.48	1.17	-0.88	-0.29	0.14555	0.24833	0.38334	0.77097	0.493992	0.904449	0.867042	0.999906	1.11	0.36542	0.809929	9.98	1416260_a_at	9.60962	9.94689	9.90373	9.93367	9.90914	10.0304	10.0762	10.0015	9.7564	9.96828	10.1137	10.0918	9.87569	10.0866	10.0015	10.2127	9.99096	9.95977	9.82798	10.007	10.171	9.98532	9.82912	9.93272	10.0617	10.2233	9.96556
1416261_at	Tmem19	0.177	0.025	0.088	0.021	3.27	0.42	1.56	0.4	0.00223	0.67983	0.12723	0.69454	0.053918	0.983884	0.754909	0.999906	3.36	0.01839	0.243924	9.81	1416261_at	9.73032	9.7067	9.66325	9.65689	9.69692	9.86322	9.91453	9.86228	9.68554	9.68201	9.86191	9.92215	9.69239	9.86801	9.70426	9.78563	9.72832	9.88579	9.78421	9.73086	9.95237	9.7217	9.66303	9.8238	9.90174	10.0126	9.89947
1416262_at	Tmem19	0.085	0.055	-0.071	0.038	1.19	0.7	-0.95	0.54	0.24086	0.48698	0.34676	0.59344	0.616268	0.961889	0.854881	0.999906	0.78	0.54714	0.89736	9.45	1416262_at	9.32543	9.61138	9.54566	9.44404	9.30958	9.21447	9.39014	9.32567	9.42894	9.48112	9.44857	9.35232	9.54222	9.52319	9.55742	9.56878	9.53651	9.50711	9.43451	9.5499	9.21931	9.36403	9.31926	9.49425	9.63969	9.64771	9.58296
1416263_at	Abcb9	-0.011	-0.037	-0.053	-0.1	-0.12	-0.38	-0.56	-1.12	0.90263	0.70918	0.5783	0.27058	0.975326	0.986307	0.92226	0.999906	0.43	0.78642	0.963712	8.14	1416263_at	8.32991	7.79168	8.23687	8.10263	8.34802	8.16787	8.16288	8.09761	8.28245	8.26572	8.22076	8.25321	8.18111	8.30828	8.19247	8.01556	8.01448	8.15893	8.03308	8.20655	7.80368	8.30703	8.24752	7.99425	8.20084	8.00362	8.27705
1416264_at	Abcb9	-0.07	0.192	0.012	-0.126	-0.56	1.4	0.09	-1.01	0.57892	0.16801	0.93021	0.31825	0.854359	0.853763	0.989542	0.999906	0.83	0.51508	0.886377	7.84	1416264_at	8.15352	8.24708	8.03116	7.72554	7.97733	7.59179	7.63777	7.57624	8.26493	7.69046	7.77615	7.56569	8.19366	7.63083	7.8192	7.77702	7.61547	7.73585	7.87905	8.05095	7.40696	8.10482	7.92533	7.52091	8.025	7.99394	8.17657
1416265_at	Capn10	0.002	0.051	0.109	-0.065	0.04	0.66	1.49	-0.93	0.97223	0.51224	0.14316	0.35608	0.993978	0.964777	0.761172	0.999906	0.88	0.48163	0.871519	8.27	1416265_at	8.34553	8.13459	8.06978	8.14663	8.35684	8.44378	8.29483	8.33486	8.3267	8.31206	8.11785	8.24793	8.283	8.39086	8.19728	7.9763	8.26232	8.25284	8.23707	8.20402	8.43577	8.27304	8.29782	8.27747	8.24304	8.12337	8.31612
1416266_at	Pdyn	-0.246	0.061	0.058	-0.11	-1.79	0.4	0.4	-0.8	0.08086	0.68943	0.69118	0.42637	0.380482	0.984441	0.945618	0.999906	1.04	0.3968	0.830263	10.12	1416266_at	10.0835	10.3852	10.0417	9.77081	10.2602	10.264	10.2275	10.0272	10.4543	10.0767	9.95139	10.0666	10.2632	10.4578	10.0996	9.93847	10.2979	10.0884	9.70276	10.1724	10.4112	10.4126	10.1733	9.59573	10.1514	10.0321	10.3111
1416267_at	Scoc	0.031	0.048	0.066	0	0.51	0.74	1.04	0.01	0.61248	0.46657	0.30377	0.99458	0.868906	0.961071	0.841341	0.999906	0.47	0.7563	0.957071	12.01	1416267_at	11.7461	11.9845	12.0742	12.1388	12.0653	11.9329	11.8025	11.9774	12.015	12.0621	11.9562	11.9	12.0889	11.9421	12.1393	11.846	11.8833	12.0145	12.1269	12.0466	12.0561	12.0099	12.11	12.13	12.0621	11.9002	11.876
1416268_at	Ets2	0.138	0.183	-0.041	-0.047	1.71	2.06	-0.48	-0.58	0.09546	0.04567	0.63487	0.56744	0.411855	0.661508	0.93475	0.999906	1.93	0.12365	0.570885	11.97	1416268_at	12.0851	11.93	11.961	11.7948	12.0071	12.0445	12.0492	12.0134	12.0632	11.8665	11.7978	11.9899	11.9547	12.1776	11.872	11.7077	12.03	11.8549	11.707	11.8855	11.9421	11.9786	12.0018	12.1533	12.0419	12.2164	12.2997
1416269_at	Atp5j2	-0.058	-0.087	0.014	-0.026	-1.52	-2.06	0.36	-0.68	0.13743	0.04558	0.7232	0.49873	0.482215	0.661508	0.951795	0.999906	1.79	0.15038	0.614113	12.7	1416269_at	12.7103	12.7129	12.6623	12.7524	12.6776	12.7817	12.7837	12.7807	12.7608	12.7587	12.7692	12.7757	12.6398	12.7871	12.7547	12.6027	12.6653	12.7045	12.6336	12.6362	12.8084	12.7658	12.7002	12.5407	12.6347	12.6137	12.7316
1416270_at	Polr2g	0.037	-0.041	0.009	0.012	1.05	-1.07	0.25	0.33	0.29818	0.29262	0.80387	0.74392	0.67223	0.918689	0.966542	0.999906	0.6	0.66153	0.933218	11.56	1416270_at	11.603	11.5309	11.5781	11.4581	11.6062	11.4757	11.6713	11.5375	11.6124	11.5388	11.5208	11.5883	11.5274	11.5931	11.523	11.527	11.5733	11.5427	11.5269	11.545	11.5734	11.5954	11.6703	11.5475	11.5297	11.534	11.6505
1416271_at	Perp	-0.02	-0.002	0.099	-0.024	-0.16	-0.01	0.75	-0.19	0.87438	0.98822	0.45681	0.84745	0.967317	0.999431	0.888876	0.999906	0.16	0.95876	0.992792	8.44	1416271_at	8.39331	8.37367	8.37765	8.07327	8.5902	8.64249	8.78802	8.49099	8.79531	8.44388	8.33715	8.49791	8.36436	8.56392	8.2954	8.10202	8.46848	8.3038	7.9734	8.22605	8.72616	8.53045	8.57534	8.16729	8.38825	8.48583	8.66178
1416272_at	Lamtor3	-0.004	-0.029	0.021	-0.012	-0.1	-0.63	0.47	-0.28	0.92021	0.53427	0.64398	0.78302	0.979516	0.968564	0.936153	0.999906	0.17	0.95036	0.991337	11.12	1416272_at	10.9538	11.0708	11.17	11.0927	11.1479	11.2274	11.1716	11.0712	11.1325	11.1699	11.1602	11.1494	11.0518	11.0941	11.1051	10.9907	11.0871	11.084	11.1032	11.1253	11.2	11.137	11.2087	10.9617	11.0261	11.0878	11.1686
1416273_at	Tnfaip2	-0.018	-0.038	-0.039	0.012	-0.25	-0.5	-0.52	0.18	0.8009	0.62201	0.60487	0.86116	0.944663	0.977582	0.928126	0.999906	0.15	0.9603	0.99331	6.77	1416273_at	6.95243	6.65624	6.68268	6.7605	6.52282	6.91847	7.01773	6.80967	6.87371	6.72226	6.83239	6.80909	6.63962	6.88608	6.7857	6.66901	6.86266	6.79704	6.56692	6.71232	6.94433	6.66639	6.74787	6.62418	6.69119	6.62787	6.97936
1416274_at	Ctns	0.016	-0.03	0.144	-0.009	0.19	-0.32	1.61	-0.1	0.85069	0.75064	0.11433	0.91803	0.96074	0.989073	0.744485	0.999906	0.69	0.60417	0.917243	7.94	1416274_at	7.85314	7.81062	7.78413	7.73955	7.96017	8.21556	8.01251	8.05757	7.88795	7.95727	7.97281	7.90928	7.7759	8.16727	7.75015	7.68193	7.90606	7.92304	7.81999	7.83124	8.25844	7.86336	8.03679	7.87676	7.92388	7.93658	7.94287
1416275_at	Slc26a6	0.094	0.051	0.18	0.05	1.24	0.62	2.27	0.66	0.22223	0.53982	0.0287	0.51089	0.593598	0.968796	0.678846	0.999906	1.88	0.13323	0.586179	7.78	1416275_at	7.79641	7.72526	7.7587	7.63279	7.79003	8.04017	7.86608	7.85697	7.63983	7.68172	7.73317	7.75494	7.57655	7.92105	7.70029	7.53736	7.56634	7.71958	7.59074	7.65783	7.97743	7.60935	7.802	7.66633	7.82432	7.9493	8.01308
1416276_a_at	Rps4x	-0.042	-0.002	-0.015	0.023	-1.58	-0.08	-0.55	0.86	0.12084	0.93557	0.58701	0.39418	0.457172	0.997708	0.92432	0.999906	0.89	0.47877	0.870479	13.32	1416276_a_at	13.3155	13.3604	13.3606	13.33	13.2568	13.3241	13.3523	13.3397	13.301	13.3622	13.3336	13.3313	13.3223	13.3602	13.3418	13.3739	13.3351	13.2847	13.3076	13.3237	13.3055	13.2763	13.2946	13.238	13.2761	13.3237	13.3055
1416277_a_at	Rplp1	-0.034	-0.033	0.023	-0.002	-1.09	-0.96	0.7	-0.07	0.28287	0.34105	0.48962	0.9484	0.658077	0.935292	0.898061	0.999906	0.65	0.6296	0.924484	14.08	1416277_a_at	14.1191	14.0593	14.0822	14.0434	14.1376	14.1188	14.171	14.1051	14.1187	14.0952	14.0392	14.0873	14.0648	14.129	14.0309	14.0009	14.1026	14.0688	14.0822	14.0282	14.0952	14.1188	14.1452	14.0198	14.0062	14.0597	14.1146
1416278_a_at	Atp5o	0.026	-0.05	0.014	-0.025	0.59	-1.05	0.31	-0.57	0.55893	0.30201	0.75629	0.57138	0.844559	0.923796	0.959601	0.999906	0.47	0.7603	0.958054	12.79	1416278_a_at	12.7972	12.6139	12.7737	12.7448	12.8499	12.8726	12.855	12.8141	12.8186	12.7623	12.8081	12.8268	12.6969	12.8642	12.8013	12.6909	12.7014	12.8032	12.8247	12.7309	12.9013	12.8167	12.7936	12.7771	12.7057	12.717	12.7955
1416279_at	Ap1b1	0.049	-0.064	0.019	-0.022	0.82	-0.98	0.31	-0.36	0.41649	0.33196	0.76056	0.72055	0.761994	0.934461	0.960345	0.999906	0.47	0.76058	0.958054	9.9	1416279_at	10.0304	9.72893	9.92656	9.92387	9.8879	10.0284	9.93344	10.0064	9.91735	9.90733	9.91127	9.89695	9.82216	9.85718	9.89445	9.77244	9.86265	9.931	9.93982	9.86944	9.78452	9.87769	9.96871	10.0534	9.82834	9.76937	10.0432
1416280_at	Uba2	-0.121	-0.012	0.041	0.048	-3.05	-0.29	1	1.21	0.00403	0.77628	0.32491	0.2315	0.076827	0.989883	0.849126	0.999906	2.96	0.03089	0.316687	11.49	1416280_at	11.5675	11.4702	11.5202	11.3889	11.6218	11.4901	11.5398	11.4915	11.4788	11.4466	11.4326	11.5745	11.484	11.6104	11.434	11.3827	11.5098	11.5019	11.4064	11.4746	11.5608	11.5138	11.5287	11.3422	11.4027	11.3889	11.4073
1416281_at	Wdr45l	0.077	-0.033	-0.051	-0.028	1.57	-0.6	-0.99	-0.56	0.12519	0.54864	0.32643	0.57899	0.463091	0.970887	0.849145	0.999906	1.03	0.40384	0.834814	11.28	1416281_at	11.2813	11.4031	11.3161	11.2091	11.219	11.1574	11.3578	11.2337	11.3223	11.2112	11.2628	11.3536	11.2426	11.3065	11.2857	11.2951	11.3563	11.2319	11.2074	11.3109	11.3614	11.3603	11.3003	11.2417	11.3659	11.5207	11.4757
1416282_at	Psmc3	0.008	-0.016	-0.011	0.014	0.17	-0.33	-0.23	0.31	0.86595	0.74388	0.82015	0.75891	0.965368	0.989073	0.969582	0.999906	0.07	0.99039	0.998908	11.69	1416282_at	11.7121	11.7367	11.6924	11.8124	11.643	11.5904	11.6857	11.7267	11.7381	11.686	11.785	11.6814	11.6292	11.5785	11.7301	11.7717	11.6421	11.5985	11.8161	11.7481	11.5947	11.6397	11.7082	11.6933	11.6366	11.6752	11.6247
1416283_at	Gart	-0.083	-0.023	0	0.052	-1.76	-0.44	0	1.1	0.08566	0.661	0.99654	0.27787	0.391926	0.981794	0.99953	0.999906	1.13	0.35718	0.806444	8.85	1416283_at	9.01512	8.77247	8.89694	8.78685	8.92407	8.81811	8.88701	9.0138	8.97214	8.90726	9.00565	8.94947	8.78484	8.82853	8.81709	8.89408	8.80502	8.78623	8.85541	8.73302	8.64879	8.82057	8.85823	8.74959	8.6425	8.78727	8.79873
1416284_at	Mrpl28	-0.028	-0.083	0.025	-0.028	-0.66	-1.78	0.55	-0.66	0.51581	0.08298	0.58732	0.51392	0.821415	0.745737	0.92432	0.999906	1.08	0.37876	0.8203	10.2	1416284_at	10.2756	10.1908	10.2014	10.2125	10.3332	10.152	10.3684	10.3322	10.3817	10.1738	10.2427	10.2281	10.142	10.1549	10.1765	10.161	10.1048	10.1741	10.1055	10.1471	10.1698	10.2714	10.2325	10.0735	10.1333	10.1376	10.2547
1416285_at	Ndufc1	0.056	-0.091	0.059	0.025	1.06	-1.56	1.05	0.47	0.29737	0.12719	0.30018	0.63797	0.671337	0.813822	0.840122	0.999906	1.22	0.31883	0.780549	12.42	1416285_at	12.4456	12.2809	12.3618	12.3152	12.5271	12.4632	12.5972	12.4796	12.4699	12.4234	12.5044	12.5257	12.3508	12.5379	12.3638	12.2589	12.3434	12.4251	12.3059	12.2624	12.4298	12.4223	12.3347	12.3665	12.3925	12.2957	12.5339
1416286_at	Rgs4	-0.334	-0.181	0.094	-0.046	-3.17	-1.57	0.85	-0.43	0.00289	0.12489	0.40037	0.66781	0.063185	0.809667	0.87106	0.999906	3.36	0.01837	0.243854	11.88	1416286_at	11.8541	12.0413	12.0202	11.7422	11.8742	12.2312	11.9872	11.8959	12.1963	12.1244	11.7525	11.7628	11.901	11.9459	11.8003	11.8121	11.9797	11.9016	11.9057	11.9166	12.1159	12.0457	11.7405	11.3272	11.6673	11.3728	11.9596
1416287_at	Rgs4	-0.61	-0.226	-0.061	0.013	-3.38	-1.15	-0.32	0.07	0.00161	0.25826	0.74976	0.94106	0.044285	0.908585	0.958174	0.999906	3.22	0.02212	0.267938	10.98	1416287_at	11.2239	11.5819	11.2626	11.0325	11.1092	11.1725	10.9471	10.8289	11.5716	11.1593	10.91	10.6616	11.3747	10.8069	11.1065	11.1757	11.4245	11.0283	11.1241	11.2211	10.2587	11.0621	11.0699	10.3895	11.0515	10.4263	11.1981
1416288_at	Dnaja1	-0.074	-0.042	0.024	0.058	-1.64	-0.85	0.5	1.29	0.10943	0.40198	0.61747	0.20527	0.438107	0.946579	0.930993	0.999906	1.33	0.27646	0.748761	12.38	1416288_at	12.4888	12.3702	12.4256	12.5037	12.4149	12.3671	12.3586	12.4446	12.4996	12.5124	12.5617	12.3757	12.3799	12.3959	12.3578	12.2672	12.3322	12.2871	12.3884	12.3404	12.1521	12.2663	12.3587	12.3914	12.3116	12.2969	12.3879
1416289_at	Plod1	-0.05	0.007	0.013	-0.031	-0.31	0.04	0.07	-0.19	0.75915	0.96738	0.94176	0.84844	0.930157	0.998531	0.991277	0.999906	0.03	0.99758	0.999592	7.72	1416289_at	7.31852	7.54449	7.62671	7.56964	7.71525	7.54258	8.12146	7.97821	7.08147	7.95901	8.25767	8.09185	7.26997	8.13295	7.67096	8.18562	7.57086	7.89378	7.56477	7.85787	7.95263	7.78574	7.14855	7.2967	7.88774	7.63298	7.28241
1416290_a_at	Psmc4	-0.048	0.139	0.14	-0.117	-0.53	1.38	1.46	-1.28	0.60228	0.17431	0.15236	0.20894	0.864948	0.859079	0.76617	0.999906	1.49	0.22423	0.703805	11.45	1416290_a_at	11.2792	11.1288	11.2908	11.6276	11.6455	11.653	11.2843	11.517	11.366	11.4201	11.3528	11.4216	11.426	11.3617	11.5519	11.1857	11.1782	11.5047	11.6699	11.3751	11.6471	11.5646	11.6129	11.5955	11.4104	11.1828	11.0631
1416291_at	Psmc4	-0.025	0.143	0.058	0.019	-0.51	2.72	1.15	0.4	0.61109	0.00956	0.25716	0.68863	0.868494	0.392768	0.822537	0.999906	2.29	0.07655	0.476123	10.46	1416291_at	10.4943	10.345	10.5677	10.5514	10.2703	10.4715	10.4359	10.4745	10.5461	10.5169	10.5256	10.4022	10.3358	10.445	10.4702	10.2752	10.3029	10.4057	10.3987	10.4483	10.5501	10.3939	10.4256	10.4524	10.3526	10.3696	10.3867
1416292_at	Prdx3	0.037	0.049	-0.008	-0.002	0.83	1.01	-0.17	-0.04	0.41074	0.31825	0.86362	0.9705	0.758297	0.929823	0.977449	0.999906	0.44	0.78189	0.962658	11.19	1416292_at	11.2243	11.171	11.1527	11.0415	11.2288	11.1679	11.1769	11.1266	11.2568	11.054	11.1594	11.1561	11.1698	11.1626	11.2098	11.3281	11.1532	11.1776	11.1584	11.213	11.2912	11.1972	11.1482	11.2276	11.189	11.2528	11.222
1416293_at	Nfib	0.033	0.028	-0.07	0.025	0.43	0.33	-0.88	0.33	0.66799	0.73961	0.38464	0.74481	0.893265	0.988621	0.867114	0.999906	0.29	0.87972	0.98227	6.06	1416293_at	6.1792	5.78464	6.24443	6.04063	5.79138	6.25302	6.10044	5.99963	6.04721	6.06416	6.14395	6.26449	5.83093	6.00716	6.03552	5.96948	6.24605	6.12641	6.01788	6.20444	6.0312	5.9133	6.07592	6.09003	5.98313	6.15462	6.24009
1416294_at	Scamp3	-0.108	-0.069	-0.015	-0.001	-2.28	-1.33	-0.3	-0.02	0.02818	0.19115	0.76253	0.98167	0.225339	0.87576	0.960719	0.999906	1.76	0.15564	0.621405	9.63	1416294_at	9.63552	9.63446	9.59924	9.60572	9.7395	9.67326	9.75911	9.64466	9.64032	9.57932	9.72521	9.64918	9.55105	9.71323	9.67046	9.65982	9.67185	9.68314	9.54644	9.62306	9.70888	9.63877	9.64032	9.43142	9.493	9.48149	9.62799
1416295_a_at	Il2rg	-0.321	0.345	0.292	0.08	-1.52	1.49	1.32	0.38	0.13681	0.14405	0.19469	0.70742	0.481066	0.8308	0.792377	0.999906	1.6	0.19259	0.668822	6.46	1416295_a_at	7.54092	6.09188	6.10448	6.16308	6.6069	6.14552	6.69358	6.7932	5.98337	6.24634	6.2116	6.71447	6.75879	6.83464	6.23635	6.3315	6.21593	6.30307	5.90873	6.37292	6.90327	6.15275	6.46589	5.84226	6.01027	5.69347	5.90024
1416296_at	Il2rg	-0.093	0.121	0.117	0.047	-0.94	1.12	1.13	0.47	0.35257	0.26995	0.2664	0.63936	0.715505	0.911133	0.826583	0.999906	0.91	0.46894	0.866753	5.58	1416296_at	6.21923	5.28664	5.3826	5.35678	5.73974	5.82236	5.61297	5.77447	5.35491	5.45431	5.51889	5.57854	5.53249	5.71348	5.47002	5.42265	5.59925	5.43729	5.43598	5.62314	5.55079	5.47853	5.528	5.69613	5.51992	5.47318	5.34324
1416297_s_at	Reg3b	0.047	0.022	0.245	-0.057	0.6	0.26	3	-0.73	0.54955	0.79575	0.00467	0.46925	0.839303	0.991791	0.673207	0.999906	2.48	0.05869	0.426787	4.82	1416297_s_at	4.51942	4.75713	5.00461	4.69817	5.06144	4.54677	4.72021	4.76886	4.57762	4.74033	4.90722	4.68938	4.65877	4.7808	4.63544	4.85823	4.88528	4.82552	4.76979	4.92219	5.03762	4.99654	4.83095	4.75195	4.80454	5.03684	4.63163
1416298_at	Mmp9	0.27	0.108	0.007	-0.064	3.3	1.21	0.09	-0.78	0.002	0.23283	0.93138	0.4371	0.050554	0.895832	0.989862	0.999906	3.25	0.02106	0.260842	5.19	1416298_at	5.24845	4.87963	4.99215	4.95996	5.17209	5.07392	5.269	5.28639	4.93154	5.09475	5.12402	5.33114	5.18003	5.17609	5.28597	5.05024	5.09346	5.2269	5.36163	5.39839	5.1427	5.00351	5.12871	5.33706	5.20065	5.25467	5.18854
1416299_at	Shcbp1	-0.104	-0.072	0.215	0.174	-1.1	-0.69	2.15	1.83	0.27928	0.49596	0.03724	0.0743	0.654582	0.963415	0.682432	0.999906	2.42	0.06419	0.441365	6.37	1416299_at	6.58587	6.03533	6.59009	6.42144	6.36931	6.30963	6.44412	6.62981	6.43849	6.21879	6.2706	6.25475	6.21304	6.14566	6.30529	6.22392	6.06223	6.39008	6.41457	6.16297	6.6915	6.30412	6.43065	6.18381	6.03611	6.17548	6.27665
1416300_a_at	Slc25a3	-0.051	-0.028	-0.015	0.015	-1.76	-0.9	-0.49	0.52	0.08666	0.37587	0.62959	0.6045	0.394653	0.9421	0.933575	0.999906	1.1	0.37038	0.813177	13.26	1416300_a_at	13.3039	13.3209	13.2493	13.296	13.1895	13.2776	13.2719	13.2831	13.3215	13.2267	13.2552	13.2436	13.2743	13.2586	13.3187	13.2073	13.2677	13.2495	13.2418	13.2565	13.2592	13.2316	13.3001	13.1914	13.1898	13.1983	13.2913
1416301_a_at	Ebf1	-0.704	-0.432	0.023	-0.238	-2.77	-1.55	0.09	-0.94	0.00853	0.12927	0.93201	0.35516	0.118065	0.814417	0.989998	0.999906	2.73	0.04207	0.36504	7.11	1416301_a_at	7.13531	7.58527	6.86291	7.03192	7.43176	7.78448	7.72745	7.14851	7.43865	7.51984	6.84908	7.21801	7.38367	7.25991	7.09746	6.83973	7.478	7.10485	6.81244	6.89864	7.4025	7.83863	7.6006	6.03825	7.49189	6.92845	7.13514
1416302_at	Ebf1	-0.63	-0.344	0.045	-0.064	-3.26	-1.63	0.22	-0.33	0.00226	0.11192	0.82644	0.74416	0.054191	0.795563	0.970425	0.999906	3.36	0.01835	0.243854	7.35	1416302_at	7.20531	7.97852	7.24598	7.0903	7.78713	7.862	7.76782	7.3751	7.77901	7.47097	7.10398	7.29656	7.47546	7.6871	7.23703	7.26451	7.68806	7.28745	7.08267	7.26439	7.59149	7.815	7.55033	6.65138	7.33838	6.95366	7.53393
1416303_at	Litaf	-0.05	0.061	-0.225	0.069	-0.2	0.22	-0.87	0.28	0.83885	0.82339	0.3881	0.78125	0.95663	0.993534	0.86796	0.999906	0.23	0.91821	0.987074	10.2	1416303_at	9.73647	10.0937	10.244	10.0261	9.78561	9.77694	10.388	10.1584	9.09637	10.3515	10.7948	10.8663	9.97368	10.5298	10.3424	11.1384	10.306	10.5764	10.158	10.6737	10.6817	10.0826	9.23091	9.48382	10.5022	10.4938	9.51322
1416304_at	Litaf	-0.297	0.033	-0.247	0.058	-1.17	0.12	-0.93	0.23	0.24859	0.90576	0.35812	0.81918	0.624552	0.997229	0.860049	0.999906	0.58	0.68202	0.939653	9.59	1416304_at	9.11412	9.6511	9.84507	9.56719	9.32878	9.0492	9.86785	9.55963	8.5857	9.92567	10.2521	10.1627	9.50085	9.882	9.73975	10.5761	9.74584	9.98605	9.57497	10.2212	9.79786	9.48976	8.55475	8.75133	9.98803	9.64173	8.80354
1416305_at	Sh3bp4	0.124	-0.005	0.12	-0.015	1.83	-0.07	1.68	-0.22	0.07487	0.94177	0.10127	0.82703	0.366997	0.997708	0.733266	0.999906	1.55	0.20554	0.684743	7.43	1416305_at	7.25521	7.4454	7.46579	7.2868	7.44281	7.30776	7.37348	7.43018	7.3849	7.42685	7.30424	7.32302	7.30614	7.39949	7.35944	7.39507	7.32295	7.46561	7.62272	7.54631	7.28694	7.5603	7.48985	7.58623	7.22932	7.45727	7.33759
1416306_at	Clca3	0.029	-0.054	0.067	-0.049	0.49	-0.85	1.1	-0.84	0.6252	0.40309	0.27817	0.40718	0.875023	0.946579	0.830707	0.999906	0.72	0.58555	0.910586	3.61	1416306_at	3.50649	3.70115	3.75227	3.4904	3.50736	3.60388	3.66004	3.69678	3.64923	3.70183	3.55141	3.47666	3.51872	3.72059	3.53834	3.51411	3.59599	3.58622	3.50409	3.73358	3.60458	3.56279	3.79256	3.50969	3.52876	3.54051	3.76288
1416307_at	Ap1m1	-0.059	-0.06	0.008	0.004	-1.09	-1.02	0.14	0.08	0.28341	0.31472	0.88735	0.93826	0.65842	0.929532	0.982443	0.999906	0.56	0.6921	0.94287	9.89	1416307_at	9.90252	10.0203	9.77342	9.84297	9.98147	10.0013	9.98808	9.9731	9.9445	9.78212	9.89371	9.83746	9.87031	10.0108	9.8853	9.79551	9.90628	9.90682	9.91456	9.78447	10.0024	9.8317	9.93806	9.76786	9.80942	9.80564	9.90381
1416308_at	Ugdh	-0.132	-0.163	0.099	0.035	-1.75	-1.97	1.26	0.47	0.08744	0.05564	0.21659	0.64306	0.396512	0.684128	0.804381	0.999906	2.19	0.08776	0.502236	10.09	1416308_at	10.0633	10.0118	10.0205	10.2319	10.1585	10.3786	10.3509	10.2289	10.0561	10.2091	10.2952	10.1088	9.96811	10.1314	9.97853	9.91296	9.93999	10.1663	9.92944	9.96459	10.3037	10.0084	10.1232	10.0901	9.88545	9.8058	10.034
1416309_at	Nusap1	0.204	-0.062	0.198	0.455	1.18	-0.33	1.09	2.64	0.24375	0.7456	0.28057	0.01182	0.618717	0.989073	0.832561	0.999906	2.41	0.06457	0.442254	6.09	1416309_at	6.56593	5.39516	6.14004	5.90207	5.89304	5.98383	6.05553	6.67794	6.0865	5.72105	5.77742	5.98596	5.8562	5.70697	5.74512	5.95929	5.98372	6.38294	6.2719	5.82722	6.05526	5.51853	6.04796	6.1376	5.64774	6.02496	6.16397
1416310_at	Nusap1	-0.105	-0.071	0.145	0.126	-1.49	-0.92	1.96	1.78	0.14476	0.36099	0.05677	0.08225	0.492829	0.939226	0.692696	0.999906	2.52	0.05582	0.41769	4.23	1416310_at	4.06518	4.21271	4.27163	4.30751	4.35126	4.51892	4.26308	4.23402	4.08961	4.18861	4.46932	4.15289	3.93354	4.13361	4.17724	3.98554	4.27462	4.20088	4.23492	4.03433	4.39654	4.15432	4.22623	4.07223	4.02369	4.12809	4.14507
1416311_s_at	NA	0.07	0.164	0.023	-0.056	0.57	1.22	0.18	-0.46	0.5724	0.23138	0.85808	0.6504	0.851619	0.894491	0.976196	0.999906	0.51	0.7284	0.949355	8.41	1416311_s_at	8.30019	8.16848	8.32391	8.81813	8.39184	8.35973	8.02118	8.54574	8.21532	8.31135	8.52907	8.1324	8.25647	8.07631	8.62365	8.48056	8.32577	8.56638	8.7504	8.66124	8.29673	8.18405	8.47351	8.65645	8.2982	8.28123	8.03801
1416312_at	Rars	0.013	0.01	0.034	0.011	0.29	0.2	0.7	0.25	0.77363	0.83919	0.4857	0.80298	0.935296	0.994343	0.896877	0.999906	0.17	0.95199	0.991576	10.31	1416312_at	10.4026	10.1753	10.3264	10.1895	10.2975	10.314	10.3451	10.321	10.3398	10.2171	10.2534	10.4047	10.2207	10.369	10.285	10.2032	10.2315	10.3583	10.294	10.3131	10.355	10.277	10.4276	10.2856	10.1828	10.3136	10.2756
1416313_at	Mllt11	0.12	0.051	0.081	0.016	2.95	1.15	1.91	0.39	0.00531	0.25656	0.06358	0.69498	0.090663	0.908427	0.69742	0.999906	3.45	0.01623	0.228987	12.25	1416313_at	12.1829	12.2264	12.3549	12.2066	12.2062	12.207	12.1707	12.2485	12.2497	12.1346	12.208	12.1027	12.153	12.124	12.2227	12.1094	12.1979	12.2199	12.3257	12.2718	12.24	12.1986	12.292	12.4483	12.2091	12.3361	12.3119
1416314_at	Mllt11	0.078	0.044	0.047	0.078	0.86	0.44	0.49	0.87	0.39285	0.66149	0.62555	0.38999	0.744904	0.981794	0.932267	0.999906	0.48	0.74704	0.954945	6.7	1416314_at	6.49057	6.61962	6.46348	6.72177	7.00613	6.67189	6.87566	6.81113	6.49583	6.54245	6.79094	6.63672	6.55987	6.80592	6.56557	6.73643	6.65757	6.84166	6.5073	6.46382	6.70511	6.9101	6.58662	6.55509	6.74079	6.674	6.71329
1416315_at	Abhd4	-0.131	0.092	-0.088	-0.051	-1.35	0.86	-0.87	-0.53	0.18394	0.39243	0.39026	0.60016	0.548992	0.944794	0.868924	0.999906	0.9	0.47181	0.867558	9.94	1416315_at	10.078	10.0085	10.0697	9.88941	9.90246	9.9526	10.2114	10.279	9.68763	9.92774	10.251	10.0457	9.76976	10.1166	10.0472	10.3548	9.96146	9.89977	9.78437	9.9087	9.90411	9.61711	9.45063	9.78507	10.0294	9.97362	9.7814
1416316_at	Slc27a2	-0.192	-0.016	0.084	-0.038	-1.67	-0.13	0.7	-0.33	0.10263	0.89782	0.48805	0.74372	0.425713	0.997151	0.897199	0.999906	0.85	0.5014	0.880991	8.67	1416316_at	8.483	8.92979	8.52352	8.68641	8.71851	8.95833	8.81718	8.66086	8.80541	8.65085	8.46813	8.75186	8.76854	8.87601	8.68177	8.32646	8.70328	8.6623	8.37426	8.43203	8.97023	8.90457	8.84172	8.20886	8.60839	8.4323	8.91244
1416317_a_at	Stambp	-0.247	-0.049	-0.453	0.034	-1.16	-0.21	-2.03	0.16	0.25149	0.83359	0.04848	0.87293	0.627149	0.993915	0.688786	0.999906	1.39	0.25425	0.730009	8.71	1416317_a_at	9.03404	9.24013	8.87008	8.88018	8.88649	8.4178	8.06303	8.46334	8.81293	8.72794	8.61969	8.53421	9.27596	8.77372	9.0524	9.27075	9.25624	8.93403	9.01816	9.18852	7.48926	8.80658	8.85477	8.86401	9.08845	8.86136	8.90244
1416318_at	Serpinb1a	-0.954	-0.453	-0.252	0.077	-3.62	-1.57	-0.91	0.29	0.00081	0.12392	0.36743	0.77164	0.028525	0.807853	0.862044	0.999906	4.13	0.00678	0.143036	9.01	1416318_at	8.41236	9.09101	9.18249	9.15737	8.75974	8.423	9.15537	9.18845	8.1194	9.32576	9.5214	10.02	9.16027	9.68927	9.55531	10.2421	9.42995	9.71152	9.28284	9.87384	9.73921	8.99444	7.98684	7.31655	8.52021	7.8127	7.7395
1416319_at	Adk	-0.099	0.076	0.11	0.071	-2.4	1.67	2.53	1.72	0.02089	0.10266	0.0155	0.09266	0.193756	0.778529	0.673207	0.999906	4.48	0.00434	0.110731	10.29	1416319_at	10.2593	10.1805	10.31	10.3085	10.3373	10.1941	10.2627	10.2639	10.257	10.2425	10.309	10.2187	10.1501	10.4013	10.3656	10.3912	10.2662	10.2202	10.2111	10.2873	10.4022	10.2414	10.1662	10.211	10.1968	10.0703	10.188
1416320_at	Sec22a	0.058	0.042	0.087	-0.021	0.88	0.58	1.25	-0.31	0.38489	0.566	0.21972	0.75769	0.739271	0.972414	0.805894	0.999906	0.69	0.60362	0.916899	9.01	1416320_at	9.00428	9.05205	8.88962	8.77534	9.10876	9.09716	9.08333	9.01306	9.04487	8.88502	8.90936	9.02854	8.94776	9.05522	8.85134	8.96403	8.99535	8.94579	8.91923	8.98104	9.132	8.96585	9.07431	8.92519	9.04013	9.1515	9.08668
1416321_s_at	Prelp	-0.162	0.063	0.201	-0.058	-0.99	0.35	1.17	-0.36	0.33033	0.72765	0.25066	0.7236	0.698527	0.987391	0.820359	0.999906	0.64	0.63375	0.925523	7.44	1416321_s_at	7.76497	7.51096	7.26521	7.28062	7.38838	7.88268	7.82246	8.02688	7.48031	7.27497	7.33954	7.47533	7.06315	7.68399	7.46676	6.90406	7.31298	7.40726	7.19282	7.2268	7.91367	7.06868	7.31298	7.42104	7.11388	6.88368	7.45156
1416322_at	Prelp	-0.232	-0.024	0.117	0.031	-2.66	-0.25	1.28	0.35	0.01117	0.80468	0.2076	0.72467	0.136879	0.992602	0.799684	0.999906	2.23	0.08327	0.490877	6.5	1416322_at	6.62229	6.67228	6.73867	6.37869	6.4545	6.39503	6.54828	6.69207	6.72338	6.53342	6.3227	6.52224	6.41459	6.6561	6.5194	6.57713	6.4908	6.33408	6.30218	6.23447	6.92464	6.40387	6.39634	6.21509	6.25542	6.35103	6.16705
1416323_at	Kctd20	-0.081	-0.109	0.096	-0.021	-1.78	-2.18	2.01	-0.46	0.08191	0.03498	0.05105	0.64594	0.382796	0.614722	0.690178	0.999906	3.05	0.02752	0.299801	8.18	1416323_at	8.10924	8.02551	8.07968	8.1918	8.29418	8.32951	8.20921	8.34	8.22805	8.27534	8.24862	8.18201	8.15685	8.19743	8.13709	8.01165	8.18442	8.1511	8.15612	8.22971	8.15836	8.20321	8.27869	8.14374	8.10153	7.96091	8.08782
1416324_s_at	Kctd20	-0.073	-0.157	0.054	-0.023	-1.35	-2.65	0.95	-0.43	0.18467	0.01146	0.34749	0.66687	0.549667	0.411921	0.85516	0.999906	2.48	0.05885	0.427101	8.95	1416324_s_at	8.93923	8.84178	8.86436	9.04027	8.9307	9.07602	9.04269	9.05667	9.05635	9.05946	9.00532	9.05811	8.86052	9.00962	8.92922	8.7352	8.89659	8.99579	8.94362	8.82011	9.1735	8.94142	9.0613	8.8317	8.82837	8.76099	8.81323
1416325_at	Crisp1	0.07	0.02	-0.008	0.055	1.2	0.31	-0.13	0.95	0.23771	0.75752	0.89431	0.34721	0.612806	0.989073	0.983458	0.999906	0.61	0.65508	0.932286	3.56	1416325_at	3.48117	3.66377	3.38002	3.59152	3.65082	3.43075	3.68231	3.66269	3.3356	3.47385	3.44686	3.57328	3.67976	3.51389	3.56384	3.5772	3.54589	3.36557	3.49976	3.7111	3.49768	3.68234	3.56754	3.56216	3.62072	3.57256	3.70647
1416326_at	Crip1	-0.125	-0.162	-0.045	-0.178	-1.17	-1.38	-0.4	-1.66	0.24928	0.1754	0.69168	0.10402	0.625418	0.859721	0.945642	0.999906	1.55	0.20656	0.685993	9.14	1416326_at	9.14543	9.22397	9.01255	8.98145	9.17435	9.2582	9.43724	9.17666	9.30691	9.03352	9.10371	9.40404	9.36921	9.3535	9.0053	9.10911	9.18706	9.23232	9.05357	9.38596	9.33584	9.18794	9.18682	8.65698	8.78889	8.74844	9.44066
1416327_at	Ufc1	0.064	0.048	-0.028	-0.024	1.25	0.85	-0.53	-0.47	0.21819	0.39773	0.59927	0.63763	0.589573	0.946074	0.926507	0.999906	0.7	0.59631	0.915491	11.49	1416327_at	11.6276	11.4239	11.4984	11.3944	11.5711	11.3815	11.5247	11.4324	11.5125	11.4181	11.3928	11.5669	11.5276	11.4811	11.5461	11.4884	11.444	11.5027	11.5334	11.5001	11.2954	11.5563	11.5314	11.4427	11.5166	11.5863	11.5895
1416328_a_at	Atp6v0e	0.171	0.065	0.014	0.006	2.41	0.84	0.18	0.08	0.02081	0.40511	0.85533	0.93395	0.193551	0.946876	0.975162	0.999906	1.63	0.18439	0.658635	10.44	1416328_a_at	10.3251	10.4236	10.4145	10.3246	10.4097	10.4041	10.6319	10.5269	10.2945	10.4761	10.6128	10.5383	10.1601	10.4795	10.3611	10.4915	10.329	10.351	10.2391	10.37	10.5475	10.4173	10.2625	10.4876	10.5818	10.7478	10.5588
1416329_at	Cyfip1	-0.044	-0.017	-0.002	0.029	-1.09	-0.38	-0.04	0.73	0.28254	0.70852	0.97034	0.47111	0.657796	0.986307	0.995496	0.999906	0.46	0.7612	0.958265	11.41	1416329_at	11.3669	11.4556	11.4345	11.4393	11.3804	11.3757	11.4777	11.4366	11.3503	11.4252	11.4393	11.4556	11.3871	11.4347	11.4648	11.4297	11.4066	11.3707	11.4147	11.4308	11.4629	11.3131	11.3728	11.4006	11.2831	11.302	11.2977
1416330_at	Cd81	-0.01	0.087	-0.059	0.042	-0.16	1.24	-0.88	0.66	0.87502	0.22285	0.38387	0.51118	0.967521	0.89211	0.867042	0.999906	0.69	0.6011	0.916254	12.91	1416330_at	12.8406	12.9945	12.9539	12.7746	12.7996	12.7966	12.9112	12.9041	12.6749	12.9275	13.0779	13.0967	12.8969	13.057	12.9183	13.1252	12.9535	12.9351	12.8693	13.019	12.8899	12.7809	12.6964	12.7235	13.0186	13.022	12.8199
1416331_a_at	Nfe2l1	-0.013	-0.079	-0.033	-0.024	-0.17	-0.91	-0.4	-0.31	0.86811	0.36686	0.68991	0.75883	0.965627	0.940373	0.945141	0.999906	0.28	0.88955	0.983794	10.88	1416331_a_at	11.0348	10.9028	10.9823	10.6719	10.9209	10.9111	11.0079	10.8673	10.9598	11.0083	11.037	10.9868	10.8767	11.0561	10.8424	10.7338	10.823	10.9318	10.9034	10.8833	10.5081	10.8236	10.9545	10.7175	10.8971	10.7348	11.0313
1416332_at	Cirbp	0.428	0.33	0.009	-0.134	4.95	3.48	0.1	-1.55	1e-05	0.0012	0.92285	0.12977	0.001954	0.152961	0.988519	0.999906	9.77	1e-05	0.002727	10.6	1416332_at	10.6498	10.3127	10.6819	10.437	10.6655	10.6976	10.2638	10.1459	10.1028	10.1399	10.0921	10.6341	10.721	10.6799	10.6733	10.2521	10.5966	10.8349	10.6927	10.6764	10.501	10.7254	10.8316	11.1501	10.9877	11.1225	11.0703
1416333_at	Dok2	-0.01	0.023	0.093	-0.035	-0.21	0.45	1.93	-0.75	0.83304	0.65202	0.0611	0.4567	0.954072	0.981131	0.696601	0.999906	1.13	0.35511	0.805353	6.53	1416333_at	6.37963	6.68848	6.58574	6.4449	6.68929	6.54123	6.44619	6.4955	6.63386	6.49045	6.55443	6.53528	6.46834	6.50105	6.49853	6.37451	6.55865	6.4321	6.54894	6.61414	6.47159	6.59982	6.50871	6.48957	6.54417	6.60329	6.53353
1416334_at	Wwox	0.34	0.219	0.228	0.067	2.45	1.44	1.57	0.48	0.01868	0.15762	0.125	0.63194	0.182351	0.84709	0.752991	0.999906	2.69	0.04444	0.374402	7.74	1416334_at	7.75563	7.44966	7.81691	7.8719	7.86014	7.67878	7.43804	8.00931	7.31068	7.46314	7.85732	7.30833	7.32925	7.44097	7.62908	7.62338	7.30327	7.78891	7.92818	7.74088	7.85333	7.28177	7.88528	8.41183	7.70904	8.15126	7.51256
1416335_at	Mif	0.067	0.046	0.083	0.005	1.28	0.82	1.53	0.09	0.20656	0.41812	0.13293	0.92659	0.577407	0.949462	0.755076	0.999906	1.17	0.33861	0.795521	12.95	1416335_at	13.0153	12.7978	12.9177	12.8512	13.0748	12.9	12.9286	13	12.8962	12.8509	12.9618	12.9535	12.8732	13.0446	12.9106	12.8443	12.82	13.0462	12.98	12.8962	13.0037	12.9213	12.8986	12.942	12.8676	12.965	12.9566
1416336_s_at	Snrpd1	-0.118	0.082	0.043	-0.031	-2.4	1.53	0.83	-0.63	0.02089	0.1341	0.40903	0.5318	0.193756	0.821166	0.874763	0.999906	2.3	0.075	0.471233	9.75	1416336_s_at	9.66598	9.69342	9.67311	9.90127	9.79701	9.89665	9.60298	9.75406	9.78237	9.6777	9.60658	9.7119	9.78105	9.70781	9.86095	9.62979	9.71404	9.84465	9.75902	9.70322	9.89911	9.76201	9.87595	9.63801	9.57682	9.58728	9.67652
1416337_at	Uqcrb	-0.069	-0.063	0.048	-0.043	-1.36	-1.13	0.9	-0.85	0.18066	0.26572	0.37512	0.39889	0.544496	0.910962	0.864143	0.999906	1.17	0.34043	0.796262	11.77	1416337_at	11.8156	11.5892	11.683	11.7995	11.9917	11.845	11.8295	11.843	11.7995	11.7145	11.709	11.7552	11.8133	11.8279	11.7939	11.6793	11.7778	11.8396	11.6952	11.7362	11.7578	11.8615	11.877	11.7732	11.7205	11.6212	11.7038
1416338_at	Sh3gl1	0.017	0.022	0.003	0.036	0.39	0.47	0.06	0.82	0.69775	0.64346	0.94881	0.4143	0.905587	0.980165	0.992432	0.999906	0.26	0.89947	0.984792	8.56	1416338_at	8.41936	8.55568	8.548	8.4674	8.58962	8.56735	8.66402	8.64329	8.49581	8.49169	8.60159	8.64226	8.43744	8.62512	8.58178	8.70366	8.47743	8.55188	8.50551	8.53502	8.56447	8.55461	8.47766	8.4968	8.51859	8.58475	8.52984
1416339_a_at	Prkcsh	-0.18	-0.014	0.01	-0.017	-3.55	-0.25	0.19	-0.34	0.001	0.80698	0.84667	0.73382	0.032735	0.993133	0.973744	0.999906	3.2	0.02254	0.270322	10.15	1416339_a_at	10.3638	10.2002	10.0933	10.034	10.3196	10.1903	10.2574	10.2953	10.1899	10.1204	10.2983	10.2541	10.1366	10.2978	10.0751	10.2465	10.0296	10.1842	10.0882	10.1536	10.0674	10.158	10.097	9.94889	9.98756	9.99266	10.0375
1416340_a_at	Man2b1	0.049	0.158	0.109	-0.001	0.92	2.71	1.96	-0.03	0.36172	0.00973	0.0566	0.97898	0.72242	0.394426	0.692696	0.999906	3.02	0.02877	0.306935	10.48	1416340_a_at	10.6406	10.5575	10.4482	10.3973	10.4557	10.4228	10.4806	10.4713	10.2656	10.4186	10.5074	10.5024	10.4078	10.6136	10.4041	10.4179	10.3529	10.3448	10.4037	10.4172	10.4847	10.4892	10.3628	10.3946	10.5684	10.4969	10.5423
1416341_at	Polr2c	-0.004	0.003	-0.014	-0.001	-0.12	0.07	-0.36	-0.03	0.90778	0.94528	0.72241	0.97829	0.976961	0.997708	0.951795	0.999906	0.04	0.99731	0.999586	10.69	1416341_at	10.6237	10.735	10.6344	10.6567	10.7903	10.7901	10.7104	10.6651	10.7344	10.6901	10.7624	10.7888	10.7238	10.7061	10.6635	10.6342	10.6254	10.6229	10.6667	10.6943	10.6492	10.6662	10.7658	10.6505	10.6752	10.6964	10.6873
1416342_at	Tnc	0.095	-0.148	0.108	0.177	1.11	-1.58	1.2	2.07	0.27254	0.12291	0.23683	0.04463	0.648362	0.806434	0.81529	0.999906	2.36	0.06901	0.45481	4.97	1416342_at	4.85346	4.62643	4.95291	4.63504	4.88375	4.59295	5.00472	5.16513	4.90209	4.91515	4.88336	5.15621	5.11983	4.9609	4.83389	4.86018	4.87838	5.13922	4.97811	5.06123	5.24891	5.06878	4.90225	4.8666	4.74121	4.82424	4.63329
1416343_a_at	Lamp2	-0.056	0.346	-0.133	0.001	-0.35	1.98	-0.8	0.01	0.72904	0.05413	0.42885	0.9932	0.918416	0.679111	0.881162	0.999906	1.17	0.33672	0.794059	8.79	1416343_a_at	8.71188	8.80803	8.75952	9.03502	8.7342	8.53887	8.56982	8.71617	8.28602	8.95937	9.09366	8.65809	8.88208	8.87939	8.79529	9.23931	8.71163	8.76544	8.70879	9.16298	8.90904	8.6894	8.25652	8.69605	9.24606	9.03304	8.30893
1416344_at	Lamp2	0	0.068	-0.19	-0.041	0	0.44	-1.27	-0.29	0.99928	0.66388	0.21139	0.77272	0.999884	0.982066	0.80081	0.999906	0.47	0.75578	0.956878	10.9	1416344_at	10.9371	10.784	10.8977	10.989	10.6993	10.6861	11.0445	10.9472	10.3616	11.1267	11.3636	11.1369	10.703	10.8573	10.8444	11.4241	10.8392	10.9729	10.8836	11.1393	11.1096	10.9457	10.417	10.7607	11.1484	11.1929	10.4518
1416345_at	Timm8a1	0.028	-0.012	-0.018	0.016	0.45	-0.18	-0.29	0.26	0.653	0.86067	0.77522	0.79891	0.887122	0.996067	0.962186	0.999906	0.1	0.9831	0.997866	9.56	1416345_at	9.37288	9.54639	9.53008	9.42765	9.64463	9.55211	9.57915	9.55952	9.42594	9.59786	9.80122	9.64356	9.39129	9.65955	9.52073	9.67055	9.50479	9.56768	9.54166	9.58627	9.71253	9.46962	9.44653	9.43772	9.54709	9.60685	9.39143
1416346_at	Timm8a1	0.011	0.074	0.01	0.007	0.18	1.17	0.16	0.12	0.856	0.24876	0.87502	0.90256	0.96249	0.904449	0.97958	0.999906	0.36	0.83501	0.974526	8.1	1416346_at	7.92379	8.05988	8.02571	8.18316	8.23458	8.02837	8.10424	8.02209	8.03678	8.10219	8.24761	7.95444	8.10175	8.07546	8.10932	8.12911	8.10765	8.11764	8.09735	8.15272	8.16881	8.0165	7.97102	8.02536	8.19169	8.24045	8.11918
1416347_at	Men1	-0.069	-0.005	0.132	-0.014	-0.97	-0.07	1.77	-0.19	0.33744	0.94481	0.08488	0.84839	0.704162	0.997708	0.71723	0.999906	1.03	0.40544	0.835224	9.04	1416347_at	9.06553	8.97766	8.9541	8.99642	9.15878	9.21362	9.04728	9.1381	9.13922	8.99544	8.92242	9.06194	8.91816	9.22465	8.95556	8.82902	8.8616	9.04615	9.00859	8.88088	9.19109	9.08089	9.05121	8.89771	8.87714	8.92345	9.03404
1416348_at	Men1	-0.031	0.172	-0.07	0.093	-0.14	0.7	-0.3	0.42	0.89039	0.48675	0.76767	0.67872	0.972486	0.961889	0.961121	0.999906	0.19	0.94032	0.990101	6.82	1416348_at	7.30707	6.94268	7.06907	6.76485	7.10667	6.52653	6.92512	6.55879	7.17592	6.89319	6.65643	6.58642	7.14867	6.90997	6.93086	6.73851	6.72184	6.58349	7.10236	6.61958	5.29195	7.01903	6.88678	6.86099	7.09816	6.75338	7.16212
1416349_at	Mrpl34	0.09	-0.136	0.033	-0.026	1.4	-1.93	0.49	-0.4	0.1697	0.06101	0.62479	0.69412	0.529745	0.696234	0.932266	0.999906	1.52	0.21534	0.694967	9.88	1416349_at	10.0288	9.66109	9.83701	9.69296	9.9729	9.89673	10.0664	10.0072	9.99926	9.93113	9.99322	10.023	9.71984	9.96422	9.80955	9.67875	9.76806	9.90755	9.80204	9.81602	9.93514	9.87195	9.83011	9.8404	9.80402	9.83026	9.88853
1416350_at	Klf16	-0.167	-0.022	0.135	-0.143	-1.47	-0.18	1.13	-1.26	0.14936	0.85726	0.26315	0.21465	0.500274	0.995786	0.825707	0.999906	1.27	0.29856	0.765799	9.86	1416350_at	10.0545	9.7272	10.1324	9.69744	10.0926	9.9979	10.072	9.68638	9.93096	10.0023	9.58403	9.8645	9.98957	10.0549	9.74288	9.49783	9.93709	9.88984	9.8164	9.8565	9.64209	10.1577	10.1042	9.55544	9.85327	9.53695	10.1665
1416351_at	Map2k1	-0.135	-0.053	0.014	-0.021	-2.4	-0.86	0.24	-0.37	0.02089	0.39219	0.81253	0.71606	0.193756	0.94464	0.968111	0.999906	1.68	0.17348	0.644913	12.65	1416351_at	12.6299	12.8469	12.6256	12.602	12.7353	12.696	12.7214	12.6643	12.7595	12.6187	12.5807	12.6175	12.7396	12.8213	12.6361	12.5275	12.7286	12.6277	12.5215	12.6855	12.7027	12.7458	12.703	12.4807	12.5955	12.5632	12.7323
1416352_s_at	Tecr	-0.066	0.099	-0.064	0.036	-1.14	1.56	-1.06	0.63	0.25929	0.12722	0.29484	0.53544	0.633819	0.813822	0.837006	0.999906	1.31	0.28157	0.752707	11.74	1416352_s_at	11.8813	11.8226	11.864	11.6928	11.6901	11.6649	11.6893	11.5827	11.7454	11.6681	11.831	11.5751	11.732	11.7554	11.8524	11.8996	11.6977	11.8075	11.835	11.8683	11.5145	11.6363	11.649	11.7414	11.6645	11.7	11.7785
1416353_at	Nr1h2	-0.045	0.005	-0.043	-0.016	-0.76	0.08	-0.69	-0.28	0.45222	0.93427	0.49649	0.7847	0.78476	0.997708	0.900075	0.999906	0.28	0.88765	0.98375	8.07	1416353_at	8.1105	8.14465	8.17278	7.91451	7.99137	8.01922	7.99207	7.98907	8.11673	7.97413	8.06727	7.91971	8.06602	8.08904	8.20718	8.32388	8.1642	8.18255	8.0659	8.29659	8.08445	8.02338	7.99939	7.94152	8.02961	8.07332	7.96763
1416354_at	Rbmx	-0.114	0.058	-0.111	-0.017	-1.56	0.72	-1.44	-0.24	0.12767	0.47526	0.15865	0.81427	0.467629	0.961844	0.771743	0.999906	1.26	0.29984	0.766055	10.01	1416354_at	10.0979	10.1794	10.1256	9.96009	9.94193	9.97294	9.95917	9.68394	10.0173	9.79464	9.71617	9.88896	10.2277	9.96068	10.1907	10.3113	10.2709	10.1688	10.1168	10.2847	10.0176	9.98027	10.057	9.9455	10.0616	10.0718	10.0436
1416355_at	Rbmx	-0.671	-0.331	-0.608	0.018	-2.84	-1.28	-2.45	0.08	0.00704	0.20843	0.01868	0.9387	0.106511	0.884363	0.673207	0.999906	3.93	0.00875	0.164805	7.88	1416355_at	8.49471	8.79592	8.28621	8.45468	8.18448	7.543	7.63631	7.69327	8.10213	7.95222	7.71292	7.66609	8.60501	7.91447	8.38591	8.66703	8.5992	8.0646	8.2339	8.30428	6.57059	7.8729	8.01131	7.72086	8.11617	7.85943	7.85619
1416356_at	Gmpr2	-0.156	-0.084	0.083	-0.046	-2.37	-1.16	1.2	-0.7	0.02265	0.25091	0.23668	0.49005	0.201515	0.90563	0.81529	0.999906	2.23	0.08325	0.490877	9.55	1416356_at	9.43908	9.45452	9.51405	9.59405	9.58924	9.70172	9.67922	9.74881	9.60538	9.5774	9.5816	9.70243	9.50889	9.69633	9.39853	9.38775	9.5544	9.57651	9.37465	9.41444	9.87467	9.6419	9.55337	9.25753	9.45424	9.25289	9.53844
1416357_a_at	Mcam	-0.554	-0.296	-0.083	-0.016	-2.28	-1.12	-0.33	-0.06	0.0277	0.27099	0.74681	0.9489	0.223334	0.911133	0.957532	0.999906	1.64	0.18215	0.65604	8.36	1416357_a_at	7.6936	8.62398	8.49504	8.24285	8.33368	8.16583	8.73074	8.52871	7.50066	8.68302	9.03047	9.02372	8.24039	8.9479	8.29479	9.26614	8.59598	8.89444	8.29699	8.85906	8.89648	8.3581	7.4836	7.17711	8.34502	8.10554	7.58104
1416358_at	Mfsd10	0.082	0.038	0.039	0.007	1.65	0.69	0.74	0.15	0.10627	0.49467	0.46388	0.88485	0.432712	0.963034	0.892728	0.999906	0.94	0.44898	0.858914	7.85	1416358_at	7.87386	7.87431	7.75078	7.80804	7.87985	7.92984	7.77316	7.96253	7.8562	7.73633	7.78472	7.78047	7.77984	7.95497	7.80001	7.83112	7.70981	7.87092	7.82432	7.71666	7.83755	7.79643	7.87162	7.94793	7.82099	7.93923	8.03697
1416359_at	Snx18	-0.066	-0.089	0.04	0.046	-0.85	-1.05	0.49	0.59	0.40018	0.29934	0.62846	0.55843	0.74977	0.922001	0.933106	0.999906	0.6	0.66226	0.933454	9.85	1416359_at	9.64405	9.76971	9.84076	9.72061	9.93079	9.90143	10.0539	9.94164	9.78566	9.87649	10.0783	10.0191	9.56691	9.98755	9.80371	10.1255	9.78417	9.89964	9.81016	9.8459	10.0218	9.79309	9.59714	9.587	9.78786	9.70937	9.63518
1416360_at	Snx18	-0.232	-0.106	-0.178	0.133	-1.34	-0.56	-0.98	0.77	0.18706	0.58002	0.33121	0.44687	0.552391	0.974803	0.851023	0.999906	0.92	0.46316	0.864301	7.68	1416360_at	7.83127	7.97114	8.09815	7.61928	7.87391	7.33024	7.30731	7.54133	7.81171	7.91214	7.84223	7.41527	8.04876	7.51252	7.74339	8.24458	8.03874	7.97499	7.78892	7.951	6.76776	7.62006	7.46262	7.63562	7.86968	8.00446	7.51648
1416361_a_at	Dync1i1	0.125	0.002	0.12	0.043	1.53	0.02	1.4	0.52	0.13389	0.98335	0.16868	0.60335	0.476689	0.999431	0.780699	0.999906	1.14	0.34939	0.801549	11.03	1416361_a_at	11.0303	10.912	11.1186	10.9644	11.1568	11.0475	10.897	11.1767	10.9792	10.9035	11.0222	10.9123	10.9353	10.8619	10.933	10.7232	10.8709	11.0659	11.2047	11.0398	11.0989	10.8271	11.158	11.3858	10.9946	11.0495	10.8876
1416362_a_at	Fkbp4	-0.065	-0.025	0	0.034	-1.02	-0.36	0	0.54	0.31474	0.72299	0.99884	0.59221	0.686216	0.987242	0.999776	0.999906	0.36	0.8329	0.973885	9.83	1416362_a_at	9.90005	9.78891	9.98731	9.92854	9.84139	9.61197	9.90081	9.9066	10.0325	10.0395	10.1238	9.73244	9.80559	9.79685	9.80878	9.91018	9.65357	9.80289	9.89202	9.74704	9.56474	9.79548	9.7345	9.72117	9.73375	9.71986	9.7473
1416363_at	NA	0.026	-0.161	-0.001	-0.074	0.35	-2.04	-0.01	-1.03	0.72508	0.04828	0.99373	0.30997	0.916826	0.669808	0.999208	0.999906	1.33	0.2744	0.746584	7.56	1416363_at	7.43172	7.53855	7.54643	7.52161	7.65117	7.8581	7.84994	7.6302	7.39063	7.57892	7.77749	7.54097	7.42416	7.50112	7.49921	7.58372	7.52086	7.48994	7.61285	7.56896	7.79903	7.55309	7.59076	7.59599	7.41462	7.69875	7.57418
1416364_at	Hsp90ab1	-0.053	-0.036	0.054	0.037	-1.43	-0.87	1.39	1	0.16069	0.38862	0.17156	0.32551	0.516633	0.943395	0.781597	0.999906	1.43	0.24082	0.718227	13.08	1416364_at	13.1343	13.0162	13.1022	13.0466	13.0946	13.1482	13.0918	13.2047	13.1699	13.1252	13.2228	12.9867	13.0306	13.0936	13.0255	13.03	12.9888	13.1266	13.143	13.0087	12.9719	12.9954	13.0849	13.1004	12.9838	12.9991	12.9741
1416365_at	Hsp90ab1	-0.626	-0.472	-0.755	0.133	-1.77	-1.22	-2.03	0.38	0.08454	0.23028	0.0485	0.70885	0.388769	0.894491	0.688786	0.999906	2.22	0.08353	0.491868	12.5	1416365_at	13.1924	13.4097	13.0675	13.12	12.6778	12.0875	11.9209	12.2487	12.985	12.7613	12.7035	12.0536	13.2826	12.1592	13.0198	13.4661	13.2482	12.9199	13.0849	12.9947	10.6411	12.4233	12.7875	12.8231	12.887	12.8213	12.5734
1416366_at	Ndufc2	0.064	-0.022	0.055	0.012	1.39	-0.43	1.14	0.27	0.1735	0.66742	0.2599	0.79114	0.535266	0.98237	0.824427	0.999906	0.87	0.4897	0.874652	12.46	1416366_at	12.5888	12.3722	12.4771	12.3208	12.5703	12.3439	12.5497	12.4938	12.4793	12.4422	12.4948	12.4919	12.3887	12.5438	12.3883	12.3842	12.3403	12.4544	12.4306	12.4165	12.3985	12.4591	12.4339	12.5135	12.4275	12.4741	12.5273
1416367_at	1110001J03Rik	-0.073	-0.103	0.1	-0.058	-0.9	-1.18	1.19	-0.72	0.37098	0.24663	0.24107	0.47674	0.728991	0.903532	0.816038	0.999906	1.03	0.40202	0.833637	10.65	1416367_at	10.7607	10.5269	10.5503	10.5566	10.8814	10.866	10.9547	10.8222	10.6912	10.6161	10.8202	10.7544	10.5152	10.7406	10.5334	10.4847	10.4499	10.7148	10.5365	10.439	10.7659	10.713	10.6465	10.4784	10.5061	10.5084	10.5818
1416368_at	Gsta4	-0.076	0.041	0.072	0.149	-0.76	0.37	0.69	1.5	0.45332	0.71183	0.49515	0.14229	0.785399	0.986307	0.899511	0.999906	0.86	0.49828	0.879459	10.15	1416368_at	10.4293	9.97353	10.264	10.4	10.3149	10.1072	10.1688	10.3758	10.149	9.86061	10.1971	10.1032	9.96512	9.91456	10.2309	10.1067	9.98929	10.125	10.2119	9.93921	10.0587	9.84281	10.278	10.3601	9.85526	9.98342	10.0132
1416369_at	Hiatl1	0.007	-0.025	0.036	-0.07	0.13	-0.43	0.66	-1.32	0.8976	0.66935	0.51285	0.19323	0.974193	0.982371	0.904376	0.999906	0.6	0.66677	0.935294	10.53	1416369_at	10.3457	10.4638	10.4848	10.5125	10.6391	10.5421	10.57	10.5107	10.422	10.5151	10.6044	10.5098	10.4767	10.579	10.5089	10.6474	10.5599	10.6931	10.4695	10.6406	10.6446	10.5304	10.4461	10.4784	10.5571	10.5394	10.4699
1416370_at	Zscan21	0.045	-0.029	-0.049	0.05	0.94	-0.55	-0.98	1.05	0.35071	0.58365	0.33212	0.30123	0.714254	0.975061	0.851174	0.999906	0.81	0.52357	0.889751	8.69	1416370_at	8.70336	8.56358	8.71087	8.62742	8.73283	8.86821	8.7256	8.75766	8.68715	8.60354	8.7622	8.74439	8.63944	8.74282	8.5956	8.73787	8.5403	8.72989	8.59309	8.67305	8.78341	8.54568	8.73892	8.71906	8.73338	8.82855	8.63223
1416371_at	Apod	0.384	0.412	-0.15	0.06	1.85	1.81	-0.69	0.29	0.07141	0.07744	0.49327	0.77411	0.358912	0.731244	0.899333	0.999906	1.82	0.14411	0.604753	12.88	1416371_at	12.4998	12.5978	12.8394	12.7891	12.4646	12.7028	12.9248	12.7612	12.1006	13.0916	13.4665	13.1425	12.5239	12.9381	12.9442	13.4686	12.8538	12.8952	12.7361	13.0468	12.9181	12.7578	11.9372	13.4194	13.5877	13.7711	12.5383
1416372_at	Ptdss1	0.037	-0.056	-0.042	-0.005	0.91	-1.25	-0.98	-0.13	0.37021	0.21814	0.33171	0.89476	0.728205	0.888426	0.851174	0.999906	0.84	0.50661	0.883041	10.48	1416372_at	10.4491	10.424	10.4937	10.4853	10.4541	10.4077	10.422	10.5121	10.4427	10.5039	10.5579	10.4577	10.4022	10.4844	10.5627	10.618	10.4993	10.5363	10.5208	10.565	10.412	10.4534	10.4919	10.5806	10.4767	10.3901	10.497
1416373_at	Nfs1	0.01	0.035	0.053	-0.012	0.18	0.57	0.93	-0.22	0.85956	0.56896	0.36022	0.82693	0.96387	0.972617	0.860577	0.999906	0.32	0.86519	0.97906	10.53	1416373_at	10.3901	10.3784	10.5568	10.4358	10.6208	10.6327	10.5398	10.4843	10.5873	10.5229	10.5115	10.5469	10.4911	10.6231	10.5602	10.3799	10.5117	10.5262	10.3468	10.4506	10.5841	10.5768	10.6177	10.4165	10.5564	10.4884	10.6651
1416374_at	Ap3m1	-0.008	0.092	-0.065	-0.024	-0.1	1.09	-0.81	-0.32	0.91703	0.28221	0.42111	0.7514	0.978761	0.913278	0.879913	0.999906	0.49	0.74278	0.954019	8.18	1416374_at	7.99292	8.16531	8.11902	8.2083	8.05058	8.01481	8.06414	8.18231	8.05659	8.07433	8.22866	8.21318	8.22367	8.29339	8.31945	8.50834	8.3241	8.28926	8.07572	8.48105	8.28022	8.11656	7.92091	8.06151	8.23721	8.273	8.07808
1416375_at	Ap3m1	-0.096	0.004	-0.001	0.021	-1.95	0.08	-0.02	0.43	0.05861	0.93712	0.98239	0.6708	0.327442	0.997708	0.997437	0.999906	0.99	0.42161	0.845118	8.59	1416375_at	8.6246	8.75514	8.48124	8.49464	8.49766	8.51326	8.59692	8.44101	8.61363	8.65424	8.56042	8.6684	8.61462	8.5927	8.65001	8.62259	8.55274	8.60863	8.61508	8.66443	8.67245	8.64205	8.60023	8.37479	8.56185	8.37451	8.58895
1416376_at	Tmem97	0.212	0.17	-0.044	-0.008	3.79	2.77	-0.75	-0.15	0.0005	0.00833	0.45789	0.88399	0.021012	0.374085	0.889527	0.999906	5.66	0.00104	0.046412	7.44	1416376_at	7.32118	7.27197	7.44448	7.47854	7.43252	7.32746	7.27576	7.45534	7.21585	7.17053	7.36078	7.33286	7.35455	7.37316	7.56319	7.55815	7.37848	7.5386	7.57793	7.45162	7.57631	7.28449	7.35392	7.60134	7.55518	7.59185	7.481
1416377_at	Pdcd7	-0.049	-0.011	0.067	0.039	-0.99	-0.21	1.29	0.8	0.3257	0.83487	0.20322	0.43106	0.695233	0.994143	0.796208	0.999906	0.83	0.51107	0.884756	9.04	1416377_at	8.94291	9.0661	9.11529	8.92677	9.06958	9.11847	9.10207	9.02935	9.16218	8.97055	8.9851	9.00166	8.97963	9.02676	9.01126	9.0221	9.04309	9.02899	8.9748	8.90573	9.22055	9.04404	9.07401	9.03879	8.93614	9.04893	9.02168
1416378_at	Pnkp	0.132	0.148	0.063	-0.005	2.56	2.63	1.17	-0.09	0.01423	0.0119	0.25046	0.92613	0.156662	0.417543	0.820243	0.999906	3.72	0.01146	0.190976	8.08	1416378_at	8.01435	7.84659	8.01064	8.00373	8.00606	8.06246	8.02042	8.0833	8.06522	7.96846	7.99048	8.18411	7.91688	8.05385	8.0339	8.02341	7.94421	8.16853	8.13612	7.93417	8.21293	8.12972	8.1229	8.04939	8.0202	8.18294	8.07015
1416379_at	Panx1	0.071	-0.024	0.033	-0.017	1.18	-0.37	0.51	-0.28	0.24618	0.71696	0.61044	0.77927	0.621853	0.986307	0.928903	0.999906	0.47	0.76073	0.958054	8.83	1416379_at	8.8655	8.8067	8.84814	8.74202	8.79425	8.90299	9.05344	8.87806	8.98081	8.76299	8.74466	8.84206	8.7098	8.85458	8.8317	8.57444	8.84423	8.73584	8.68595	8.73575	8.99617	8.83093	8.92362	8.87162	8.88107	8.9579	8.99502
1416380_at	Mov10	-0.069	0.046	0.05	-0.053	-0.93	0.56	0.64	-0.72	0.35866	0.57538	0.52604	0.47869	0.720153	0.973433	0.908354	0.999906	0.53	0.71763	0.947518	6.74	1416380_at	6.95125	6.66995	6.59829	6.43117	6.96848	6.83012	7.00232	6.71904	6.82099	6.6196	6.66419	6.64617	6.77475	6.86602	6.65454	6.46817	6.72946	6.77832	6.7399	6.69417	6.6305	6.88957	6.87578	6.557	6.73566	6.56074	6.69209
1416381_a_at	Prdx5	0.018	0.017	0.009	0.006	0.47	0.42	0.24	0.15	0.63794	0.67389	0.81178	0.88228	0.880623	0.98331	0.968101	0.999906	0.12	0.97417	0.996348	11.79	1416381_a_at	11.8959	11.7759	11.8185	11.7789	11.8318	11.7831	11.7927	11.7611	11.8375	11.7338	11.8333	11.7177	11.8233	11.721	11.8224	11.7397	11.731	11.7819	11.86	11.8314	11.6659	11.7574	11.8279	11.8974	11.8276	11.7566	11.7973
1416382_at	Ctsc	0.113	0.379	0.059	0.127	0.74	2.28	0.37	0.83	0.46237	0.02808	0.71106	0.40962	0.790696	0.570902	0.94844	0.999906	1.64	0.18206	0.655995	8.5	1416382_at	9.46749	8.29042	8.29632	8.31434	8.49683	8.23624	8.93052	8.95953	8.19203	8.43079	8.63181	8.30116	8.46708	8.37377	8.27852	8.50807	8.29573	8.16427	7.982	8.32468	8.47195	8.32773	7.95897	8.50213	8.49292	8.60187	8.33864
1416383_a_at	Pcx	-0.085	-0.018	0.01	-0.061	-1.98	-0.39	0.23	-1.43	0.05401	0.69597	0.82013	0.15904	0.314001	0.985216	0.969582	0.999906	1.55	0.20587	0.685167	9.7	1416383_a_at	9.71146	9.73784	9.68065	9.59127	9.84931	9.66504	9.72076	9.6639	9.7181	9.73494	9.75081	9.81498	9.69264	9.79428	9.6777	9.77382	9.69868	9.7483	9.78115	9.72022	9.65214	9.79943	9.65229	9.52612	9.67119	9.52087	9.60466
1416384_a_at	Cope	-0.001	0.116	-0.019	0.027	-0.03	2.11	-0.36	0.53	0.97718	0.04111	0.72001	0.59759	0.995209	0.644296	0.951326	0.999906	1.22	0.31881	0.780549	10.98	1416384_a_at	11.0574	11.0206	10.9634	11.1477	10.9421	10.8379	10.9653	11.0685	10.9893	10.9654	10.9776	11.0335	10.92	10.9343	11.0108	11.0949	10.8338	10.9119	10.9614	10.9785	10.7895	10.9758	10.9426	10.8975	10.963	11.0171	10.9668
1416385_a_at	M6pr	-0.111	0.031	-0.022	0.029	-2.94	0.75	-0.54	0.76	0.00544	0.45686	0.58939	0.45411	0.092052	0.958588	0.924853	0.999906	2.52	0.05632	0.419303	11.31	1416385_a_at	11.2043	11.3463	11.2566	11.2958	11.2576	11.2935	11.3309	11.2988	11.1835	11.3033	11.335	11.3854	11.3739	11.3902	11.353	11.4157	11.3934	11.3478	11.2357	11.3811	11.4464	11.2681	11.232	11.085	11.2764	11.2088	11.1849
1416386_a_at	M6pr	-0.203	0.051	-0.133	-0.013	-1.53	0.35	-0.96	-0.1	0.13296	0.72789	0.34291	0.92417	0.475546	0.987391	0.854074	0.999906	0.85	0.50135	0.880991	9.76	1416386_a_at	9.83573	10.0481	9.88871	9.78818	9.84602	9.3955	9.62407	9.69954	9.96797	9.80002	9.81023	9.69582	10.015	9.72485	9.87015	10.0587	9.91871	9.83565	9.85838	10.0409	9.17149	9.80578	9.69583	9.48309	9.89194	9.71243	9.82723
1416387_at	Pip4k2c	0.101	-0.07	0.171	0.052	1.17	-0.74	1.9	0.6	0.24759	0.4634	0.06455	0.55006	0.623406	0.959788	0.697912	0.999906	1.47	0.22777	0.70694	10.47	1416387_at	10.3714	10.1907	10.5271	10.4108	10.4444	10.5721	10.4732	10.5831	10.3592	10.5086	10.6207	10.505	10.2221	10.4952	10.2546	10.26	10.3567	10.5248	10.5368	10.4398	10.5398	10.3427	10.4902	10.648	10.3113	10.3061	10.3936
1416388_at	Pip4k2c	0.012	0.275	-0.023	0.027	0.1	2.02	-0.18	0.22	0.92394	0.04953	0.85985	0.82909	0.980368	0.672805	0.976549	0.999906	1.05	0.39505	0.829067	7.11	1416388_at	7.16462	7.38029	7.41018	7.43305	6.91404	6.82359	6.91782	6.67125	7.13689	7.09405	6.95871	6.72427	7.29222	6.75862	7.27649	7.12469	7.06759	7.12147	7.2341	7.29288	6.60021	7.19276	7.07676	7.404	7.20938	7.24425	7.2956
1416389_a_at	Rcbtb2	-0.025	0.006	0.148	0.033	-0.41	0.08	2.28	0.53	0.68543	0.93357	0.02777	0.59656	0.90012	0.997708	0.676996	0.999906	1.42	0.24554	0.722155	8.29	1416389_a_at	8.42456	8.40303	8.0522	8.31621	8.30942	8.40108	8.28268	8.47044	8.35471	8.31007	8.37421	8.15888	8.26803	8.43941	8.05011	8.10702	8.0803	8.19966	8.15076	8.04476	8.44783	8.2205	8.25453	8.22413	8.30132	8.15782	8.37421
1416390_at	Rcbtb2	0.012	0.039	0.179	0.028	0.12	0.36	1.76	0.28	0.90342	0.71876	0.08674	0.77795	0.975393	0.986307	0.720205	0.999906	0.83	0.51562	0.886643	8.31	1416390_at	8.13725	8.14688	8.22194	8.30858	8.4705	8.53967	8.27001	8.51939	8.33412	8.1298	8.10626	8.27223	8.2469	8.24633	8.25185	8.09682	8.32679	8.27346	8.11957	8.18668	8.68047	8.23529	8.42464	8.46293	8.13572	8.00706	8.26985
1416391_at	Ptcd1	0.115	-0.052	-0.122	-0.044	1.04	-0.43	-1.05	-0.4	0.3037	0.67109	0.29946	0.69401	0.675878	0.982371	0.839648	0.999906	0.63	0.64216	0.928629	8.28	1416391_at	8.11606	8.51952	8.3669	8.14306	8.25977	8.32753	8.50255	7.99737	8.42791	8.45707	7.94853	8.25781	8.33521	8.31228	8.42025	8.34389	8.62489	8.28943	8.09125	8.29004	8.06048	8.56113	8.14449	8.07197	8.55832	8.73123	8.66757
1416392_a_at	Atp6v0c	0.01	-0.008	0.038	0.023	0.26	-0.2	0.95	0.6	0.79318	0.84592	0.3455	0.55133	0.941925	0.994924	0.85472	0.999906	0.35	0.84591	0.975852	13.47	1416392_a_at	13.4967	13.435	13.4547	13.4909	13.5323	13.4602	13.4446	13.4495	13.4552	13.4316	13.4964	13.378	13.4727	13.4699	13.4165	13.3892	13.4055	13.5014	13.5078	13.4717	13.4728	13.4294	13.5079	13.5733	13.3943	13.3466	13.464
1416393_at	Emg1	-0.039	0.008	0.034	0.026	-0.99	0.18	0.82	0.66	0.33039	0.85504	0.41796	0.51219	0.698586	0.995786	0.878902	0.999906	0.53	0.71585	0.947288	10.91	1416393_at	10.9441	10.8906	10.916	10.8318	10.8832	10.8957	10.9721	10.9145	11.0485	10.8674	10.8861	10.9205	10.8232	10.9919	10.9023	10.9337	10.9503	10.902	10.8627	10.8286	10.8137	10.9015	10.8987	10.7461	10.8581	10.8584	11.0476
1416394_at	Bag1	-0.042	0.001	-0.007	0.046	-1.16	0.03	-0.17	1.28	0.25301	0.97987	0.86259	0.20946	0.628681	0.999319	0.977286	0.999906	0.75	0.56344	0.902984	11.23	1416394_at	11.2949	11.2005	11.1163	11.271	11.3001	11.1937	11.2603	11.2436	11.2137	11.161	11.3392	11.221	11.1899	11.1728	11.2647	11.3306	11.1681	11.2724	11.2578	11.2473	11.1927	11.1987	11.2239	11.1365	11.2176	11.1656	11.1473
1416395_at	Guk1	0.057	0.036	0.01	-0.019	1.47	0.85	0.24	-0.48	0.14964	0.40125	0.80934	0.6317	0.500597	0.946579	0.967456	0.999906	0.79	0.53708	0.895236	11.09	1416395_at	11.0258	11.066	11.1091	10.9987	11.1818	11.0346	11.1723	11.0982	11.0603	11.031	11.0829	11.1287	10.9849	11.064	11.1501	11.1229	11.0609	11.0284	11.0722	11.0811	11.0637	11.1707	11.1186	11.0234	11.1014	11.167	11.0592
1416396_at	Snx4	0.008	0.014	0.024	-0.005	0.15	0.25	0.44	-0.11	0.88237	0.80492	0.66318	0.91635	0.970187	0.992635	0.939003	0.999906	0.07	0.99022	0.998903	5.61	1416396_at	5.74237	5.52284	5.4901	5.74868	5.51885	5.61652	5.53901	5.57949	5.64807	5.60834	5.56265	5.71851	5.57669	5.5052	5.67957	5.558	5.57483	5.63027	5.61699	5.63801	5.60659	5.51978	5.72315	5.75736	5.57418	5.54352	5.71818
1416397_at	Mesdc1	0.007	0.035	0.119	-0.162	0.05	0.2	0.72	-1.03	0.9639	0.8401	0.47422	0.31063	0.992159	0.994343	0.895306	0.999906	0.4	0.804	0.96737	7.65	1416397_at	7.59554	7.36663	7.444	7.32021	7.6936	8.27812	7.953	7.64951	7.74977	7.59206	7.49708	7.6439	7.43986	7.98524	7.48026	7.40249	7.76395	7.549	7.36917	7.61583	8.2411	7.70547	7.78859	7.54447	7.74139	7.69977	7.90001
1416398_at	Mesdc1	-0.235	-0.019	-0.178	-0.056	-1.61	-0.12	-1.16	-0.38	0.11513	0.90495	0.25088	0.70328	0.447658	0.997229	0.820427	0.999906	1.03	0.40457	0.834938	5.51	1416398_at	5.38773	6.18729	5.58838	5.84371	5.60757	5.59994	5.54316	5.33284	5.38968	5.84022	5.29435	5.3012	5.57211	5.54426	5.50495	5.83086	5.83662	5.45667	5.27027	5.57711	5.44997	5.42156	5.68154	5.25877	5.7702	5.9211	5.9292
1416399_a_at	Hmox2	0.012	0.019	-0.049	-0.005	0.36	0.51	-1.35	-0.14	0.72192	0.61555	0.18419	0.88976	0.915217	0.976856	0.787127	0.999906	0.56	0.69481	0.943055	11.21	1416399_a_at	11.2726	11.2393	11.2812	11.1454	11.1665	11.1329	11.2501	11.2157	11.2201	11.195	11.2442	11.2755	11.1968	11.2728	11.236	11.3083	11.1935	11.2317	11.1714	11.2364	11.2043	11.1643	11.1189	11.2097	11.2754	11.3148	11.2279
1416400_at	Pycrl	-0.262	-0.096	0.022	0.014	-3.92	-1.31	0.32	0.21	0.00034	0.19754	0.75208	0.83554	0.016624	0.879899	0.958679	0.999906	4.3	0.00547	0.126431	8.43	1416400_at	8.67182	8.3262	8.47494	8.37565	8.52815	8.46501	8.56419	8.57935	8.56431	8.42555	8.51166	8.52388	8.3161	8.49593	8.42761	8.43578	8.37714	8.52044	8.40197	8.48844	8.4698	8.38289	8.45109	8.08552	8.06827	7.94909	8.35903
1416401_at	Cd82	-0.011	0.167	-0.115	0.033	-0.06	0.76	-0.54	0.16	0.95539	0.45435	0.59148	0.8715	0.990356	0.958127	0.925023	0.999906	0.22	0.92385	0.987654	9.73	1416401_at	9.33248	9.63631	9.9019	9.60602	9.45724	9.12172	9.96709	9.73591	8.79956	10.0863	10.215	10.3204	9.60025	9.89768	9.83217	10.4151	9.72124	9.92356	9.60051	10.1174	9.71055	9.72002	8.89687	9.11855	10.0568	9.8184	9.1763
1416402_at	Abcb10	0.142	-0.096	-0.015	0.032	2.55	-1.58	-0.26	0.57	0.01468	0.12256	0.79978	0.57511	0.159384	0.806107	0.96551	0.999906	2.34	0.07102	0.460463	9.65	1416402_at	9.58404	9.59825	9.58903	9.55306	9.61608	9.47872	9.73145	9.74013	9.53951	9.70406	9.81867	9.74874	9.4985	9.73335	9.64249	9.78586	9.5717	9.65829	9.62549	9.68965	9.67311	9.57836	9.61737	9.75038	9.72122	9.75745	9.56004
1416403_at	Abcb10	-0.137	0.078	-0.503	0	-0.56	0.29	-1.95	0	0.57946	0.77264	0.05757	0.99998	0.854404	0.989883	0.694321	0.999994	1.05	0.39144	0.826464	8.31	1416403_at	8.75981	8.85779	8.7005	8.69479	8.47208	7.52409	7.7487	7.83583	8.35835	8.34735	8.4584	8.10002	8.74664	8.01665	8.59187	9.12967	8.75263	8.43948	8.75653	8.83698	7.07502	8.20358	8.37124	8.65355	8.69965	8.71076	8.33525
1416404_s_at	NA	-0.022	-0.02	0.046	-0.004	-0.64	-0.55	1.3	-0.13	0.5226	0.58307	0.20112	0.89685	0.825178	0.975061	0.795639	0.999906	0.61	0.65986	0.933007	13.27	1416404_s_at	13.2839	13.248	13.2431	13.1549	13.3739	13.3217	13.3467	13.2914	13.2859	13.2557	13.2238	13.3157	13.2523	13.3466	13.2165	13.2028	13.2863	13.3045	13.2379	13.214	13.2632	13.298	13.2596	13.2001	13.2379	13.2403	13.2763
1416405_at	Bgn	0.081	-0.124	-0.062	0.139	0.93	-1.31	-0.68	1.6	0.35813	0.19814	0.49783	0.1172	0.719748	0.880136	0.900337	0.999906	1.4	0.25074	0.726874	8	1416405_at	7.95961	7.8332	7.83676	7.95091	7.7405	7.93223	8.22636	8.03674	7.80203	7.9113	7.99873	8.28359	8.13272	8.18088	7.99006	8.13985	7.83064	8.06844	8.14475	7.98258	8.04994	7.79062	7.92277	7.70777	7.72293	7.84014	8.16708
1416406_at	Pea15a	0.062	-0.005	-0.012	0.03	0.76	-0.06	-0.14	0.37	0.45411	0.95431	0.8893	0.71253	0.786099	0.997708	0.982777	0.999906	0.18	0.9459	0.990683	11.55	1416406_at	11.2766	11.3782	11.4365	11.4181	11.4553	11.4776	11.6858	11.6541	11.2618	11.6418	11.7251	11.7494	11.4182	11.6842	11.552	11.7327	11.5154	11.6598	11.4769	11.6207	11.7705	11.4364	11.3685	11.3382	11.5574	11.7196	11.3726
1416407_at	Pea15a	-0.044	0.017	-0.082	0.111	-0.86	0.31	-1.53	2.16	0.39376	0.76064	0.13435	0.03686	0.745625	0.989073	0.755593	0.999906	1.96	0.11941	0.562459	11.53	1416407_at	11.4721	11.597	11.5758	11.4947	11.549	11.3602	11.6633	11.5953	11.4781	11.4708	11.4997	11.5549	11.5886	11.6424	11.6435	11.7494	11.5932	11.5957	11.4576	11.6245	11.3079	11.3748	11.4024	11.3548	11.4384	11.5508	11.4782
1416408_at	Acox1	0.047	0.017	0.024	-0.062	0.99	0.33	0.48	-1.31	0.32567	0.74453	0.63584	0.19673	0.695233	0.989073	0.934944	0.999906	0.76	0.55612	0.900514	11.28	1416408_at	11.1357	11.2485	11.1812	11.3645	11.3097	11.4481	11.403	11.3175	11.179	11.2749	11.254	11.3118	11.2092	11.2739	11.2972	11.2081	11.2459	11.2081	11.2055	11.2503	11.4359	11.2737	11.391	11.2139	11.3586	11.3531	11.3831
1416409_at	Acox1	-0.012	0.186	-0.204	-0.017	-0.08	1.13	-1.3	-0.12	0.93465	0.2646	0.20114	0.90824	0.984122	0.910684	0.795639	0.999906	0.75	0.56561	0.903865	10.4	1416409_at	10.5711	10.7291	10.5833	10.4851	10.4607	10.154	10.2576	10.1722	10.4647	10.4368	10.3247	10.2466	10.6473	10.2879	10.5404	10.5968	10.5981	10.3098	10.6073	10.5282	9.54515	10.4486	10.4172	10.4188	10.7246	10.6488	10.685
1416410_at	Pafah1b3	-0.183	0.023	-0.083	0.067	-1.47	0.17	-0.64	0.54	0.14824	0.86478	0.52486	0.59262	0.498008	0.996397	0.908248	0.999906	0.73	0.57931	0.908479	8.46	1416410_at	8.61385	8.37682	8.50585	8.23892	8.65978	8.50691	8.77662	8.71239	8.63344	8.2828	8.48952	8.73744	8.48386	8.61609	8.5936	8.04827	8.25354	8.58519	8.5367	8.27508	8.36102	8.26453	8.49943	8.20508	7.93698	8.07453	8.14689
1416411_at	Gstm2	-0.044	-0.043	0.115	0.068	-0.81	-0.72	2	1.24	0.42393	0.47603	0.05208	0.222	0.76735	0.961844	0.690178	0.999906	1.68	0.17373	0.645063	5.65	1416411_at	5.69512	5.66946	5.62584	5.61205	5.83433	5.71038	5.75587	5.59966	5.7374	5.59334	5.51709	5.54762	5.5908	5.62059	5.64126	5.44989	5.70556	5.55505	5.50095	5.51252	5.61002	5.79411	5.73504	5.6285	5.71486	5.62784	5.77097
1416412_at	Nsmaf	-0.105	-0.014	0.119	-0.03	-1.27	-0.16	1.38	-0.36	0.21004	0.87529	0.17641	0.72181	0.580871	0.996397	0.784813	0.999906	0.92	0.46323	0.864301	7.75	1416412_at	7.68867	7.74194	7.51933	7.71828	7.77826	7.8829	7.76248	7.86391	7.69661	7.8152	7.47306	7.76493	7.81853	7.92769	7.77498	7.38236	7.69713	7.83002	7.61629	7.69602	8.1489	7.87295	7.8107	7.72195	7.67057	7.45218	7.47653
1416413_at	Ctsj	-0.016	0.04	0.008	-0.002	-0.27	0.63	0.12	-0.04	0.78714	0.53362	0.90126	0.96929	0.940617	0.968564	0.984707	0.999906	0.12	0.97407	0.996348	3.41	1416413_at	3.24937	3.35759	3.49571	3.23444	3.47737	3.60646	3.35613	3.52553	3.50168	3.38337	3.47472	3.50976	3.3308	3.50831	3.25227	3.34689	3.48585	3.22793	3.3963	3.46721	3.47673	3.34398	3.46011	3.29866	3.23805	3.47324	3.35973
1416414_at	Emilin1	-0.004	0.142	0.018	-0.089	-0.04	1.28	0.17	-0.88	0.97199	0.20744	0.86425	0.38262	0.993856	0.883789	0.97746	0.999906	0.61	0.65578	0.932325	5.39	1416414_at	5.51205	4.96729	5.69205	5.14211	5.43482	5.56391	5.49227	5.26415	5.47718	5.28699	5.18039	5.5694	5.39747	5.47828	5.26586	5.26724	5.36134	5.52488	5.4388	5.51223	5.1903	5.27291	5.46965	5.12213	5.2195	5.33888	5.55577
1416415_a_at	H2afz	0.049	-0.008	0.071	0.028	1.08	-0.17	1.5	0.62	0.28636	0.86804	0.14094	0.53858	0.661202	0.996397	0.759544	0.999906	0.96	0.44047	0.855021	12.74	1416415_a_at	12.7062	12.6394	12.7567	12.759	12.8684	12.7809	12.6503	12.7376	12.7683	12.6838	12.6261	12.6984	12.6911	12.6828	12.627	12.6368	12.7419	12.7432	12.8835	12.6961	12.7164	12.7016	12.853	12.8863	12.699	12.7386	12.7975
1416416_x_at	Gstm1	-0.182	0.037	-0.021	0.065	-2.2	0.4	-0.25	0.79	0.03327	0.68795	0.80571	0.437	0.245898	0.984441	0.966716	0.999906	1.43	0.24317	0.720041	12.14	1416416_x_at	12.7889	12.4876	12.48	12.5805	12.3814	12.39	12.4627	12.3718	12.3997	12.3253	12.5973	11.8607	11.8932	11.9311	12.2902	12.2425	12.0642	11.7427	11.7084	11.8275	11.4543	11.7289	11.5739	12.3926	12.4917	12.4618	12.3379
1416417_a_at	Ndufb7	-0.067	-0.056	0.011	-0.006	-2.19	-1.68	0.35	-0.19	0.03448	0.1016	0.72948	0.84649	0.250955	0.776509	0.953323	0.999906	1.94	0.12252	0.568519	12.37	1416417_a_at	12.4308	12.3863	12.349	12.2878	12.4121	12.3256	12.4414	12.367	12.3895	12.3862	12.4306	12.4463	12.355	12.3838	12.3907	12.3847	12.3399	12.3647	12.4041	12.3411	12.4147	12.4263	12.3853	12.2276	12.2745	12.2667	12.2975
1416418_at	Gabarapl1	0.024	0.102	0.103	0.009	0.28	1.11	1.17	0.11	0.78077	0.27435	0.2506	0.91597	0.938576	0.912815	0.820359	0.999906	0.67	0.61717	0.921449	12.17	1416418_at	12.3869	12.1921	12.2406	12.1926	12.3475	12.0598	12.0695	12.037	12.2266	12.3336	11.9903	12.0126	12.3649	12.0172	12.1263	11.8198	12.2372	12.0928	12.2027	12.0297	11.736	12.2622	12.1965	12.282	12.3036	12.3286	12.2544
1416419_s_at	Gabarapl1	0.036	0.074	0.093	0.038	0.62	1.16	1.51	0.65	0.53869	0.25307	0.13814	0.51754	0.833771	0.906658	0.759026	0.999906	1.11	0.3647	0.809929	12.83	1416419_s_at	12.9413	12.7198	12.7976	12.7514	12.9752	12.8866	12.8481	12.7573	12.837	12.9541	12.7485	12.793	12.892	12.8151	12.6688	12.5572	12.8688	12.8227	12.7879	12.6301	12.7197	12.8749	12.7898	12.8521	12.8726	12.8352	12.92
1416420_a_at	Rpl9	-0.046	-0.022	0.01	-0.002	-1.79	-0.78	0.38	-0.09	0.08069	0.44077	0.70942	0.9259	0.380207	0.956098	0.948259	0.999906	0.99	0.42322	0.84587	13.76	1416420_a_at	13.7551	13.7885	13.7722	13.7776	13.8127	13.7892	13.8131	13.7722	13.7594	13.7861	13.7082	13.7416	13.796	13.7443	13.7608	13.7267	13.7712	13.7218	13.7248	13.7352	13.7185	13.7936	13.7789	13.7065	13.7469	13.7541	13.7702
1416421_a_at	Ssb	-0.332	0.206	-0.238	0.049	-1.76	1	-1.2	0.26	0.08614	0.32565	0.23611	0.79506	0.393226	0.931425	0.81529	0.999906	1.4	0.25136	0.727817	9.09	1416421_a_at	9.20234	9.6132	9.25466	9.4921	9.10541	8.91981	8.5287	8.81558	9.35398	8.98393	8.84531	8.60692	9.56266	8.84296	9.46483	9.50071	9.46022	9.23404	9.47475	9.47128	8.34237	8.86474	9.18511	9.35457	9.14691	9.30877	8.94541
1416422_a_at	Ssb	-0.014	0.102	0.021	-0.143	-0.2	1.35	0.3	-2.07	0.84091	0.18491	0.76894	0.04474	0.957126	0.870267	0.961121	0.999906	1.56	0.20355	0.682916	10.38	1416422_a_at	10.2322	10.2854	10.4621	10.5099	10.4549	10.4189	10.1748	10.2198	10.2893	10.3253	10.0898	10.3087	10.5652	10.255	10.4575	10.2805	10.3627	10.3541	10.5313	10.484	10.6127	10.515	10.6167	10.5743	10.3765	10.2277	10.1898
1416423_x_at	Ssb	-0.045	0.025	0.037	-0.108	-0.78	0.4	0.61	-1.85	0.44085	0.69276	0.54674	0.07208	0.777294	0.984785	0.914852	0.999906	1.14	0.35315	0.804422	9.26	1416423_x_at	9.16322	9.1727	9.28761	9.38865	9.31561	9.30753	9.18855	9.07987	9.27613	9.28226	9.10981	9.29729	9.3849	9.10223	9.36522	9.10999	9.19899	9.33966	9.42381	9.28969	9.3671	9.42412	9.48259	9.22329	9.27561	9.0976	9.12671
1416424_at	Plin3	0.165	0.439	-0.123	0.01	1.21	2.95	-0.86	0.08	0.23163	0.00534	0.39273	0.93969	0.605306	0.311104	0.869362	0.999906	2.73	0.04248	0.367251	8.09	1416424_at	8.18078	7.95177	8.0845	8.14369	7.87685	7.87699	8.1025	8.07029	7.62607	8.10672	8.39333	8.35065	7.84861	7.94573	8.11069	8.56848	7.77922	7.87722	8.14651	8.27175	7.95027	7.90889	7.51392	8.07592	8.51265	8.36603	7.89377
1416425_at	Pex19	0.093	0.027	0.078	-0.059	1.81	0.48	1.44	-1.15	0.07721	0.63041	0.15738	0.25588	0.372336	0.979158	0.771011	0.999906	1.73	0.16182	0.631402	9.87	1416425_at	9.77801	9.66657	9.83783	9.75151	9.90338	9.89548	9.87448	9.92742	9.85524	9.76725	9.82332	9.87971	9.77117	10.0399	9.81305	9.71316	9.836	9.88786	9.86669	9.84291	10.0655	9.88552	9.85348	9.86066	9.83572	9.75151	9.94318
1416426_at	Rab5a	0.024	0.047	0.005	-0.006	0.65	1.17	0.14	-0.17	0.51656	0.24909	0.88962	0.86211	0.821867	0.904449	0.982868	0.999906	0.46	0.76351	0.958591	11.96	1416426_at	11.7984	11.9794	11.9758	11.9765	11.9794	12.0252	11.8834	12.0219	11.8952	11.9102	12.0013	11.8751	11.9572	11.948	11.9843	11.9828	11.954	11.9914	11.9367	11.9913	12.0158	11.9683	11.9202	12.0217	11.9795	11.9837	11.8926
1416427_at	Ccni	0.032	-0.018	0.026	0.043	0.5	-0.25	0.39	0.67	0.62241	0.80169	0.70039	0.50959	0.873307	0.992384	0.94691	0.999906	0.23	0.9224	0.987654	12.54	1416427_at	12.5782	12.461	12.5002	12.4838	12.4283	12.5917	12.548	12.6699	12.45	12.483	12.5922	12.4472	12.3531	12.5936	12.5424	12.7181	12.5667	12.6997	12.5437	12.536	12.7452	12.379	12.3235	12.5947	12.4841	12.5774	12.454
1416428_at	Thap11	-0.004	0.016	0.03	-0.003	-0.09	0.36	0.7	-0.07	0.92686	0.71766	0.48791	0.94291	0.981427	0.986307	0.897157	0.999906	0.16	0.95771	0.992717	9.63	1416428_at	9.57598	9.69485	9.58808	9.6493	9.71314	9.75566	9.65941	9.59978	9.49497	9.60701	9.63158	9.56533	9.64592	9.64438	9.56539	9.47877	9.64298	9.55089	9.60165	9.66932	9.63084	9.59935	9.71937	9.66082	9.62299	9.65792	9.72066
1416429_a_at	Cat	-0.08	-0.127	0.025	-0.103	-0.86	-1.24	0.25	-1.11	0.39729	0.22256	0.80335	0.27441	0.748328	0.891926	0.966492	0.999906	0.89	0.47909	0.870724	10.05	1416429_a_at	9.82444	9.96364	10.1173	10.2646	10.1312	10.1317	10.074	10.116	9.79003	10.1451	10.1873	10.0554	10.0048	9.98893	10.125	10.2732	9.96849	10.2636	10.0775	10.1273	10.3183	10.0729	9.97726	10.027	10.0846	9.73284	9.78781
1416430_at	Cat	-0.156	-0.096	0.077	-0.02	-1.9	-1.06	0.89	-0.24	0.06505	0.29419	0.38126	0.8106	0.344336	0.919551	0.86625	0.999906	1.39	0.25389	0.729734	9.74	1416430_at	9.59656	9.5563	9.84702	9.82708	9.75741	9.84289	9.79781	9.91602	9.47585	9.707	9.88292	9.81389	9.53847	9.91879	9.76753	9.9835	9.75108	9.95077	9.71737	9.81432	10.1221	9.5982	9.53679	9.58723	9.62188	9.45024	9.54518
1416431_at	Tubb6	0.072	0.037	0.068	-0.073	0.87	0.41	0.79	-0.89	0.38723	0.6833	0.43562	0.38127	0.740845	0.984379	0.883487	0.999906	0.58	0.67588	0.937595	5.07	1416431_at	4.83547	4.82036	4.76962	5.41992	5.13482	5.16343	5.0253	5.19971	5.00753	5.07712	5.01972	5.15061	4.97037	4.95075	5.14757	4.89763	5.07494	5.02365	5.08639	4.99093	5.37554	5.0415	5.16153	5.09287	4.96316	4.96685	4.99192
1416432_at	Pfkfb3	-0.303	-0.163	0.075	-0.06	-3.05	-1.5	0.72	-0.6	0.004	0.14051	0.4757	0.54943	0.076519	0.82502	0.895325	0.999906	3.12	0.02525	0.286381	8.53	1416432_at	8.5352	8.38881	8.35356	8.51024	8.82626	9.01484	8.80339	8.68928	8.57704	8.66929	8.54629	8.46662	8.48062	8.80359	8.4686	8.41982	8.63922	8.71536	8.29698	8.33611	8.81308	8.5726	8.6578	8.15727	8.42103	8.24658	8.40374
1416433_at	Rpa2	-0.035	-0.216	-0.018	-0.031	-0.6	-3.36	-0.29	-0.52	0.55097	0.0017	0.77117	0.60381	0.839907	0.179449	0.961659	0.999906	3.01	0.02917	0.308805	8.73	1416433_at	8.63113	8.75509	8.91169	8.48012	8.84992	8.6102	8.87193	8.78012	8.90938	8.7092	8.64789	8.87348	8.72018	8.7986	8.7504	8.95215	8.85926	8.81361	8.60075	8.77985	8.80709	8.78951	8.75573	8.49419	8.70774	8.76277	8.76538
1416434_at	Bcl2l10	-0.049	0.058	0.123	0.073	-0.56	0.61	1.35	0.83	0.57712	0.54497	0.18478	0.41035	0.853389	0.970072	0.787304	0.999906	0.8	0.53212	0.893333	4.61	1416434_at	4.71444	4.887	4.65059	4.24059	4.75802	4.88867	4.41609	4.53502	4.50986	4.57267	4.45753	4.68381	4.43617	4.68314	4.34298	4.47257	4.44017	4.52279	4.81041	4.55655	4.60382	4.71662	4.55523	4.54741	4.72107	4.70007	4.64917
1416435_at	Ltbr	0.009	-0.073	0.054	-0.052	0.09	-0.68	0.52	-0.53	0.92737	0.50089	0.60502	0.60094	0.981641	0.963535	0.928234	0.999906	0.25	0.905	0.985431	7.19	1416435_at	7.24827	7.01174	7.06752	6.99235	7.22171	7.30442	7.40796	7.52642	7.09431	7.19622	7.43283	7.31774	7.02051	7.2885	7.16015	7.22424	7.02263	7.26344	6.98454	7.25545	7.38491	7.13378	6.86796	6.99856	6.95656	7.27864	7.11261
1416436_a_at	Uqcc	-0.069	0.049	-0.208	-0.011	-0.5	0.33	-1.46	-0.08	0.61647	0.74616	0.1524	0.93739	0.870618	0.989073	0.766177	0.999906	0.62	0.64823	0.930881	8.24	1416436_a_at	8.36055	8.68306	8.48567	8.46002	8.24659	7.77531	8.20459	8.03833	8.60135	8.26431	8.24099	8.02654	8.55509	7.96506	8.53507	8.47893	8.36688	8.03131	8.29723	8.48348	7.64992	8.24823	8.26508	8.1892	8.39237	8.28748	8.45106
1416437_a_at	Mapk8ip3	-0.063	0.348	-0.12	0.067	-0.26	1.33	-0.48	0.28	0.79238	0.19247	0.63508	0.78075	0.941688	0.876304	0.934807	0.999906	0.53	0.71177	0.946799	8.2	1416437_a_at	8.54485	8.71197	8.6641	8.45016	8.36108	7.38642	7.92037	7.43846	8.45234	8.32143	8.094	7.99752	8.52925	7.57103	8.39233	8.3594	8.26231	7.92171	8.49901	8.44714	6.9177	8.42594	8.34359	8.02661	8.56844	8.1582	8.62605
1416438_at	Puf60	-0.144	-0.057	-0.058	0.009	-3.49	-1.25	-1.34	0.23	0.0012	0.21732	0.18734	0.82077	0.03679	0.888426	0.788832	0.999906	3.89	0.00914	0.168501	11.47	1416438_at	11.5775	11.4641	11.4154	11.4515	11.504	11.5216	11.6048	11.5778	11.4646	11.4143	11.4914	11.547	11.4282	11.5702	11.5223	11.5896	11.485	11.5404	11.4726	11.4524	11.5677	11.4447	11.4601	11.2916	11.3036	11.3558	11.3014
1416439_at	Dctpp1	-0.007	-0.087	0.055	-0.044	-0.12	-1.34	0.88	-0.75	0.9045	0.18932	0.3851	0.45965	0.975872	0.875479	0.86719	0.999906	0.78	0.54393	0.89661	8.99	1416439_at	9.10038	8.98055	8.95696	8.86029	9.00364	9.06256	9.02226	8.99763	9.0363	8.92744	8.85321	9.11334	8.96851	8.96698	8.93443	8.92064	9.05709	9.02126	9.01849	8.94286	9.04575	9.15554	9.05243	8.78871	8.94752	8.84895	9.17294
1416440_at	Cd164	0.038	-0.004	0.043	0.051	0.71	-0.07	0.76	0.97	0.48139	0.9434	0.44994	0.34	0.801647	0.997708	0.8867	0.999906	0.51	0.73141	0.950427	11.31	1416440_at	11.0618	11.1707	11.2861	11.4007	11.2814	11.2317	11.3416	11.3771	11.0948	11.41	11.4815	11.4139	11.1876	11.256	11.3142	11.3389	11.2476	11.3006	11.2009	11.327	11.4368	11.2492	11.2585	11.2222	11.3102	11.2379	11.2427
1416441_at	Pgcp	0.018	0.176	-0.011	-0.001	0.28	2.46	-0.16	-0.01	0.78042	0.01823	0.87626	0.99216	0.938379	0.485716	0.979847	0.999906	1.54	0.20899	0.688097	8.4	1416441_at	8.53578	8.30037	8.2819	8.2709	8.38438	8.42039	8.51789	8.38905	8.35752	8.44619	8.39273	8.52248	8.39009	8.47688	8.39299	8.33252	8.42715	8.2095	8.19577	8.2632	8.59936	8.36994	8.19729	8.30212	8.39463	8.19903	8.37234
1416442_at	Ier2	-0.034	0.056	0.061	0.153	-0.3	0.45	0.51	1.34	0.76403	0.65389	0.61115	0.18699	0.931683	0.981383	0.928903	0.999906	0.59	0.6718	0.936557	7.01	1416442_at	6.89204	6.9137	7.29073	7.07395	7.25263	6.89947	6.61514	7.09629	6.94655	7.05209	7.24457	7.11465	6.74195	7.17683	6.76263	7.28752	6.65368	6.98268	6.93613	6.86042	7.00399	6.78743	7.05163	6.99535	6.82421	6.76967	6.89284
1416443_a_at	Sae1	-0.038	0.07	0.122	0.021	-0.49	0.83	1.49	0.27	0.62762	0.41311	0.14408	0.79094	0.876164	0.94815	0.761536	0.999906	0.8	0.53027	0.892716	10.52	1416443_a_at	10.5235	10.4488	10.6242	10.6346	10.6409	10.4348	10.5618	10.4471	10.7115	10.644	10.4676	10.3928	10.6727	10.2222	10.4696	10.2626	10.5009	10.3942	10.498	10.544	10.1727	10.547	10.6463	10.4451	10.448	10.3796	10.5944
1416444_at	Elovl2	0.029	-0.077	0.227	-0.072	0.33	-0.78	2.39	-0.79	0.74618	0.44004	0.02139	0.43176	0.925153	0.955887	0.673207	0.999906	1.77	0.15387	0.619168	8.03	1416444_at	7.92666	7.794	7.91603	7.95981	8.139	8.25471	8.03165	8.27506	8.0216	8.01653	7.97583	7.93979	7.98905	8.17149	7.81556	7.66105	7.81801	8.17319	7.82983	7.97104	8.4782	8.11176	8.14368	8.16446	7.96219	7.68183	7.97171
1416445_at	Fam98a	0.07	-0.023	-0.046	0.043	0.86	-0.26	-0.54	0.54	0.39271	0.79391	0.5924	0.59423	0.744717	0.991791	0.925023	0.999906	0.35	0.8433	0.975477	10.1	1416445_at	9.85851	9.81952	10.194	10.197	10.054	9.99906	10.1853	10.1787	9.82993	10.1754	10.3999	10.2662	9.85999	10.1453	10.0981	10.2891	10.027	10.1796	10.1113	10.125	10.2193	9.96713	9.97082	10.0996	10.0662	10.1267	9.86931
1416446_at	Tmem30a	0.067	0.016	0.025	-0.077	1.17	0.25	0.41	-1.33	0.2484	0.80244	0.68241	0.18977	0.624284	0.992384	0.943304	0.999906	0.85	0.50444	0.88203	11.76	1416446_at	11.6344	11.7413	11.7367	11.9134	11.7582	11.7545	11.6045	11.7442	11.7205	11.7248	11.6429	11.605	11.8244	11.7173	11.8685	11.7009	11.7562	11.8286	11.8945	11.8857	11.9081	11.7068	11.8266	11.9914	11.9077	11.7424	11.5702
1416447_at	Tmem30a	-0.087	0.007	-0.081	0.013	-0.79	0.06	-0.7	0.12	0.43304	0.95299	0.48678	0.90803	0.772522	0.997708	0.897151	0.999906	0.28	0.8865	0.983543	11.8	1416447_at	11.6284	11.915	11.9391	12.1027	11.8682	11.7111	11.4508	11.675	11.8262	11.8505	11.6871	11.5803	12.0059	11.5919	12.0234	12.0579	11.9703	11.858	11.9602	11.926	11.4696	11.827	11.8985	12.07	11.9624	11.7423	11.6754
1416448_at	Itpa	0.069	0.113	0.034	-0.048	1.07	1.59	0.49	-0.73	0.29308	0.12012	0.62404	0.4691	0.667085	0.804035	0.932168	0.999906	1.11	0.36576	0.809929	9.93	1416448_at	10.0757	9.86698	10.0037	9.80504	9.87806	9.97615	9.92097	9.81988	10.0481	9.91073	9.72344	9.93386	9.94491	10.016	9.9116	9.68154	9.93751	9.87238	9.83835	9.8132	9.87241	10.0123	10.0035	9.89521	10.1064	10.0221	10.2493
1416449_x_at	Stxbp2	-0.084	0.094	0.111	-0.01	-1.36	1.39	1.71	-0.16	0.18154	0.17146	0.09522	0.87569	0.545693	0.857071	0.72772	0.999906	1.68	0.17283	0.644509	8.05	1416449_x_at	8.21005	8.22356	7.98812	8.20934	7.97258	8.18297	7.98813	8.0248	8.06476	7.9166	7.94947	7.88986	7.96794	8.02169	8.08686	8.00648	7.97702	7.95838	8.02377	7.99309	8.19638	8.0256	8.08682	8.13773	7.98154	8.10339	8.14316
1416450_at	Taf8	0.044	0.073	0.121	-0.065	0.72	1.09	1.89	-1.06	0.47286	0.28101	0.06576	0.29346	0.796928	0.913208	0.69901	0.999906	1.61	0.19106	0.667769	6.94	1416450_at	6.73924	7.08118	6.80573	6.81764	7.01386	7.03406	6.90132	6.8639	6.87385	7.13758	6.95412	6.89944	6.83199	7.03557	6.86091	6.88588	6.72185	6.97621	6.99455	6.94089	6.94989	6.89764	6.84152	6.8803	6.8551	7.08895	6.93439
1416451_s_at	Taf8	0.002	-0.066	0.082	0.021	0.03	-0.96	1.24	0.33	0.97425	0.34508	0.22143	0.74496	0.994752	0.935502	0.806639	0.999906	0.64	0.63643	0.926461	8.23	1416451_s_at	8.19661	8.27619	8.18331	7.93309	8.40924	8.36866	8.43867	8.29775	8.21673	8.23754	8.41723	8.23031	8.12444	8.37808	8.03726	8.17916	8.26631	8.24201	8.06047	8.18963	8.18302	8.20552	8.13471	8.14118	8.2252	8.3012	8.26676
1416452_at	Oat	-0.098	-0.073	-0.029	0.105	-2.23	-1.5	-0.63	2.38	0.03159	0.14119	0.53292	0.02201	0.239229	0.825929	0.911458	0.999906	3.32	0.01926	0.249595	11.19	1416452_at	11.503	11.2522	11.2663	11.1316	11.1858	11.0641	11.1575	11.2581	11.2834	11.2064	11.2232	11.2575	11.2101	11.1939	11.1589	11.2205	11.2302	11.1799	11.155	11.1074	11.0991	11.0681	11.1392	11.1305	11.1406	11.1316	11.183
1416453_x_at	NA	-0.077	-0.063	0.013	-0.006	-1.8	-1.34	0.29	-0.14	0.07989	0.18736	0.77079	0.89095	0.378629	0.874008	0.961596	0.999906	1.28	0.29272	0.761994	12.87	1416453_x_at	12.902	12.8381	12.8979	12.7167	12.892	12.8145	12.9785	12.8859	12.8011	12.8966	12.912	12.9596	12.7695	12.9565	12.8695	12.9861	12.9083	12.9201	12.8546	12.8706	12.9884	12.8982	12.8264	12.7042	12.7839	12.8826	12.7583
1416454_s_at	Acta2	-0.374	-0.09	-0.306	-0.187	-1.64	-0.36	-1.29	-0.82	0.10795	0.72108	0.20603	0.41619	0.435064	0.986816	0.798222	0.999906	1.29	0.29016	0.759462	9.04	1416454_s_at	9.04278	9.27056	9.03612	9.42464	9.09458	9.4601	9.28129	9.07006	9.13387	9.10463	9.16012	9.52437	9.62619	9.18032	8.2959	8.81179	8.97833	9.38739	9.03973	9.57635	8.99055	8.71758	9.31934	8.31184	8.03392	8.44593	9.67482
1416455_a_at	Cryab	-0.575	-0.009	-0.365	0.052	-1.95	-0.03	-1.18	0.17	0.0581	0.97843	0.24471	0.86197	0.325881	0.999176	0.817196	0.999906	1.31	0.28361	0.754501	10.88	1416455_a_at	10.3293	10.9297	11.1308	11.0674	10.4203	10.2675	11.496	11.0974	10.0919	11.5032	12.0154	11.3435	10.6862	11.3827	11.0712	12.0175	11.0075	11.2108	10.7588	11.4539	11.0271	10.922	9.67373	9.5483	10.9305	10.5532	9.88406
1416456_a_at	Chia	0.129	0.178	0.064	-0.104	0.94	1.19	0.45	-0.76	0.3517	0.24287	0.65785	0.45386	0.71524	0.902352	0.93858	0.999906	0.77	0.5537	0.900278	8.42	1416456_a_at	8.43948	8.43779	8.32514	8.03505	8.52568	8.67105	8.33369	8.15852	8.4779	8.08304	7.96881	8.51426	8.43198	8.62513	8.40772	8.09524	8.58438	8.49237	8.07777	8.30437	8.75798	8.64723	8.62188	8.35519	8.58587	8.90603	8.84866
1416457_at	Ddah2	0.202	-0.19	0.175	0.147	1.74	-1.5	1.44	1.27	0.08907	0.1421	0.15779	0.2128	0.399724	0.827042	0.771011	0.999906	2.24	0.08187	0.487873	8.96	1416457_at	9.01811	8.73598	8.91744	8.91548	8.93468	8.61917	8.76923	9.1347	8.7817	8.73583	8.93025	9.04604	8.73486	8.84403	8.83023	8.96404	8.75196	9.206	9.36208	8.91985	9.04481	8.7379	9.03312	9.23413	8.68691	8.83048	8.80548
1416458_at	Arf2	-0.015	0.101	0.063	-0.007	-0.26	1.61	1.04	-0.12	0.79608	0.11447	0.30237	0.90893	0.942492	0.799133	0.840793	0.999906	0.94	0.44861	0.858767	9.67	1416458_at	9.7578	9.55132	9.62951	9.49905	9.72977	9.75681	9.66693	9.65082	9.58644	9.59044	9.62206	9.77303	9.67216	9.81207	9.58817	9.44336	9.65846	9.73638	9.61764	9.66636	9.77311	9.64536	9.73851	9.53721	9.59047	9.63991	9.77873
1416459_at	Arf2	-0.101	0.224	-0.143	0.094	-0.45	0.91	-0.61	0.42	0.65584	0.36847	0.54606	0.67677	0.888233	0.940715	0.914821	0.999906	0.39	0.81174	0.969516	8.21	1416459_at	8.29408	8.55579	8.65538	8.26942	8.25253	7.88166	7.80442	7.97382	8.57574	8.2033	8.08866	7.99822	8.5553	8.09649	8.44761	8.26405	8.4421	8.13673	8.37322	8.46676	7.01613	8.17792	8.21233	8.12577	8.49065	8.30113	8.60714
1416460_at	Miox	-0.009	0.056	0.016	-0.042	-0.15	0.84	0.24	-0.68	0.88512	0.40553	0.8104	0.49758	0.971253	0.946876	0.967839	0.999906	0.31	0.86717	0.979455	4.29	1416460_at	4.41269	4.32092	4.47756	4.10558	4.36826	4.18534	4.33679	4.23632	4.28143	4.1517	4.23485	4.19756	4.21671	4.24032	4.25759	4.46845	4.29893	4.34049	4.28716	4.36293	4.17391	4.34475	4.28517	4.32578	4.14375	4.38752	4.2932
1416461_at	NA	-0.147	-0.076	0.038	0.035	-4.24	-2.01	1.05	1.01	0.00013	0.05069	0.30152	0.31946	0.008458	0.674978	0.840373	0.999906	6.04	0.00067	0.034671	11.54	1416461_at	11.5337	11.5297	11.5448	11.5074	11.4933	11.5681	11.6932	11.6775	11.6517	11.6561	11.6837	11.566	11.511	11.6006	11.5156	11.5317	11.4945	11.5484	11.4468	11.5539	11.4769	11.5041	11.462	11.3263	11.3606	11.3343	11.4211
1416462_at	Caprin1	-0.183	0.061	0.007	0.111	-3.86	1.18	0.13	2.34	0.0004	0.24509	0.89516	0.0242	0.018191	0.902635	0.983473	0.999906	5.46	0.00132	0.054117	11.39	1416462_at	11.4066	11.4888	11.4164	11.4922	11.3019	11.2946	11.4573	11.4106	11.5055	11.5153	11.5285	11.3294	11.4352	11.4271	11.4434	11.3597	11.4457	11.3412	11.2881	11.4349	11.171	11.3152	11.3157	11.108	11.2255	11.1559	11.3883
1416463_at	Caprin1	-0.271	-0.032	0.076	0.089	-4.61	-0.5	1.23	1.51	4e-05	0.61987	0.22443	0.13967	0.00396	0.977317	0.809219	0.999906	6.32	0.00048	0.027812	8.92	1416463_at	9.09134	9.01398	9.00625	8.93578	8.85115	8.86914	8.91533	8.94987	9.22758	8.99912	8.89582	8.79463	8.97301	8.87807	8.86071	8.91474	8.99786	8.98324	8.89351	8.96933	8.81733	8.74788	9.007	8.64015	8.70416	8.63096	8.83911
1416464_at	Slc4a1	-0.115	-0.197	-0.071	0.003	-1.69	-2.66	-1	0.05	0.09783	0.01104	0.32402	0.96279	0.416806	0.407812	0.848942	0.999906	2.74	0.04152	0.362773	4.24	1416464_at	4.11381	4.13422	4.18973	4.19138	4.58677	4.17496	4.42255	4.22259	4.26698	4.29331	4.1802	4.46005	4.14965	4.43565	4.22543	4.44708	4.37861	4.19825	4.27957	4.24096	4.3105	4.33995	4.42383	4.18484	4.0239	4.19824	3.99963
1416465_a_at	Vapa	0.016	0.014	-0.015	-0.039	0.43	0.35	-0.37	-1.03	0.6719	0.73013	0.71139	0.30956	0.895113	0.987699	0.948566	0.999906	0.38	0.82498	0.972245	12.54	1416465_a_at	12.4396	12.524	12.5593	12.5359	12.6264	12.5134	12.6015	12.4759	12.4876	12.5426	12.5691	12.541	12.6067	12.541	12.5577	12.4966	12.5495	12.5905	12.5084	12.6022	12.4517	12.5944	12.5744	12.4726	12.6044	12.5181	12.5716
1416466_at	Vapa	-0.086	0.042	0.012	-0.001	-2.82	1.25	0.37	-0.02	0.00734	0.21676	0.71127	0.98482	0.108741	0.888426	0.948464	0.999906	2.42	0.06385	0.440285	12.64	1416466_at	12.7355	12.6648	12.6123	12.5788	12.6699	12.6492	12.5722	12.608	12.6798	12.5656	12.5897	12.5722	12.714	12.6383	12.6498	12.6216	12.6644	12.6889	12.6771	12.7096	12.6578	12.5965	12.6346	12.5958	12.6337	12.5696	12.57
1416467_at	Ddx3x	-0.053	0.136	-0.116	0.034	-0.63	1.47	-1.3	0.41	0.5319	0.1502	0.19952	0.68692	0.830143	0.83818	0.795077	0.999906	1.1	0.368	0.811152	10.7	1416467_at	10.9603	10.8014	10.8286	10.5925	10.7506	10.5866	10.513	10.522	10.709	10.539	10.7178	10.5531	10.84	10.6641	10.7057	10.9705	10.8587	10.7067	10.7862	10.9074	10.4043	10.6064	10.6258	10.843	10.7767	10.9249	10.6666
1416468_at	Aldh1a1	0.393	0.121	-0.018	-0.101	2.1	0.59	-0.09	-0.54	0.04165	0.55865	0.92606	0.59355	0.275513	0.971993	0.989201	0.999906	1.27	0.29831	0.765668	9.21	1416468_at	8.58238	8.6121	9.31392	9.43432	8.91426	8.77487	9.20504	9.30098	8.64903	9.48804	9.92323	9.51197	8.7559	9.16421	9.27019	9.82717	9.13661	9.08921	9.46398	9.45414	9.29945	8.82682	8.70263	9.77145	9.32157	9.16628	8.75363
1416469_at	Luzp1	0.002	-0.132	0.036	-0.067	0.03	-1.84	0.52	-1.02	0.97565	0.07356	0.60769	0.31267	0.994932	0.723606	0.928792	0.999906	1.17	0.33738	0.794624	9.43	1416469_at	9.35812	9.36034	9.33936	9.44343	9.49102	9.51365	9.55151	9.4168	9.51772	9.60246	9.67445	9.4349	9.36082	9.54161	9.43227	9.21075	9.35336	9.38299	9.45125	9.38	9.54323	9.45269	9.41573	9.37063	9.29389	9.18477	9.38642
1416470_a_at	Rpn1	0.008	0.047	-0.005	0.066	0.15	0.83	-0.1	1.28	0.87774	0.40904	0.92356	0.20615	0.968513	0.94729	0.988519	0.999906	0.6	0.66821	0.935779	11.42	1416470_a_at	11.6189	11.4568	11.4196	11.5324	11.3297	11.4131	11.5929	11.5362	11.4618	11.4266	11.5128	11.4636	11.2955	11.4308	11.2855	11.2917	11.2762	11.301	11.2799	11.3077	11.3691	11.229	11.371	11.345	11.4316	11.5076	11.5667
1416471_at	Cept1	-0.082	-0.038	-0.041	0.003	-1.93	-0.82	-0.92	0.08	0.06065	0.41594	0.36105	0.93729	0.333157	0.948929	0.860784	0.999906	1.32	0.28073	0.752047	10.7	1416471_at	10.6925	10.7201	10.6782	10.7229	10.6142	10.6503	10.8027	10.779	10.6534	10.7229	10.818	10.8032	10.6434	10.7538	10.7216	10.7957	10.7003	10.7287	10.6189	10.7471	10.8519	10.7124	10.6221	10.5046	10.6161	10.6545	10.6059
1416472_at	Syap1	0.04	-0.032	0.045	-0.005	1.03	-0.74	1.1	-0.12	0.30873	0.46353	0.27853	0.9083	0.680505	0.959788	0.831189	0.999906	0.71	0.59145	0.913409	10.21	1416472_at	10.0765	10.0838	10.2276	10.119	10.238	10.3138	10.2323	10.2603	10.1556	10.185	10.2104	10.254	10.2061	10.2327	10.1678	10.1316	10.2022	10.2833	10.144	10.2281	10.3324	10.248	10.205	10.2042	10.1357	10.167	10.1893
1416473_a_at	Igdcc4	-0.055	-0.364	0.076	0.106	-0.47	-2.83	0.62	0.9	0.64384	0.00729	0.54005	0.37319	0.883335	0.350131	0.913312	0.999906	2.35	0.07044	0.459229	10.11	1416473_a_at	10.0893	9.87846	10.2292	10.0575	10.1648	10.0484	10.1552	10.3137	10.0493	10.2889	10.3536	10.2948	9.94356	10.0968	10.0157	10.17	9.9241	10.2649	10.1912	10.0718	10.2545	9.91746	10.2388	10.0287	9.67128	9.58806	9.96127
1416474_at	Igdcc4	-0.16	-0.229	0.095	0.118	-1.6	-2.08	0.9	1.17	0.11831	0.04356	0.37305	0.24848	0.452362	0.65259	0.864143	0.999906	2.27	0.07862	0.480419	8.76	1416474_at	8.76574	8.60952	8.76598	8.894	8.87564	8.62257	8.62158	8.94675	8.756	8.73689	8.92932	8.80975	8.59321	8.73608	8.77991	8.92356	8.61963	8.91145	8.93476	8.77947	9.00118	8.45092	8.86295	8.69496	8.31045	8.30048	8.39957
1416475_at	Ube2d2a	-0.031	0.155	0.045	0.014	-0.41	1.86	0.56	0.18	0.68116	0.07016	0.57683	0.85732	0.898675	0.715702	0.922143	0.999906	1	0.42126	0.844899	8.7	1416475_at	8.79344	8.69365	8.55282	8.67574	8.89088	8.58186	8.55481	8.83759	8.72142	8.42745	8.62941	8.57114	8.74898	8.82352	8.64154	8.8402	8.67695	8.87182	8.72155	8.7172	8.64811	8.51962	8.48444	8.9318	8.77672	8.69189	8.57528
1416476_a_at	Ube2d2a	0.047	-0.072	0.047	-0.077	0.66	-0.92	0.63	-1.09	0.51559	0.36341	0.53018	0.2835	0.821411	0.940249	0.910106	0.999906	0.71	0.58694	0.911266	11.73	1416476_a_at	11.4883	11.6109	11.6562	11.9233	11.7952	11.8298	11.6324	11.7089	11.5558	11.7682	11.7972	11.6858	11.7004	11.6653	11.7776	11.7449	11.7582	11.8615	11.8959	11.7366	11.9213	11.7857	11.7355	11.9699	11.7298	11.6746	11.5234
1416477_at	Ube2d2a	0.003	0.008	0.08	0.048	0.05	0.14	1.47	0.92	0.96057	0.8861	0.14976	0.36265	0.99142	0.996622	0.763384	0.999906	0.76	0.55949	0.901559	11.25	1416477_at	11.1154	11.2856	11.2645	11.2572	11.1758	11.1986	11.2072	11.3563	11.1012	11.2225	11.3149	11.2131	11.1611	11.3132	11.2578	11.2546	11.1838	11.3005	11.2399	11.2527	11.4296	11.1175	11.0855	11.2578	11.1481	11.2639	11.1444
1416478_a_at	Mdh2	0	-0.003	0.009	0.02	-0.01	-0.08	0.29	0.65	0.99208	0.93483	0.77636	0.51884	0.99852	0.997708	0.962254	0.999906	0.13	0.97138	0.99577	12.93	1416478_a_at	12.9507	12.9061	12.9393	12.9701	12.9257	12.9213	12.919	12.9244	12.9935	12.8402	12.94	12.8919	12.9133	12.9076	12.9651	12.9272	12.9428	12.9389	12.9393	12.923	12.9109	12.9003	12.9245	12.9267	12.8756	12.9524	12.9651
1416479_a_at	Tmem14c	0.042	-0.062	0.062	-0.021	1.03	-1.41	1.47	-0.51	0.30823	0.16579	0.14849	0.61259	0.68025	0.851581	0.763085	0.999906	1.37	0.26074	0.734976	10.57	1416479_a_at	10.6339	10.4468	10.5845	10.532	10.7092	10.5598	10.6943	10.568	10.6632	10.6279	10.6288	10.5759	10.4754	10.5188	10.512	10.489	10.4971	10.6197	10.472	10.5205	10.4668	10.5941	10.5689	10.5501	10.5958	10.5316	10.6329
1416480_a_at	NA	0.121	0.035	0.066	-0.008	3.14	0.84	1.64	-0.2	0.00314	0.4036	0.10943	0.83883	0.066562	0.946579	0.740812	0.999906	3.33	0.01913	0.249291	11.53	1416480_a_at	11.5843	11.4194	11.506	11.4365	11.6567	11.4372	11.5043	11.5134	11.5542	11.4863	11.5924	11.4886	11.4816	11.4885	11.4927	11.4351	11.4358	11.5009	11.5558	11.4528	11.5333	11.5642	11.5303	11.627	11.6232	11.6395	11.5317
1416481_s_at	Higd1a	0.046	-0.047	0.038	0.037	0.96	-0.9	0.76	0.78	0.34092	0.3749	0.45355	0.43837	0.706993	0.941482	0.887805	0.999906	0.73	0.57689	0.907773	10.99	1416481_s_at	10.9095	10.9118	11.1402	10.9351	10.9725	10.8548	10.9855	10.9226	11.0124	10.9373	10.959	10.9681	10.9654	10.8865	11.1349	11.0198	10.9226	10.9923	10.9746	11.0822	11.0551	10.961	11.0379	11.1005	10.8812	10.9324	10.9339
1416482_at	Ttc3	-0.562	-0.377	-0.836	-0.028	-1.71	-1.04	-2.42	-0.09	0.0957	0.3023	0.02009	0.93236	0.41239	0.923919	0.673207	0.999906	2.47	0.0601	0.429615	10.21	1416482_at	10.8617	11.2903	10.8401	10.9636	10.3166	9.80696	9.60405	9.87702	10.8307	10.2808	10.1046	9.68636	10.9594	9.71865	10.8675	11.2268	10.985	10.4138	10.7959	10.8708	8.69748	10.1366	10.5826	10.5828	10.583	10.6424	10.2806
1416483_at	Ttc3	0.004	-0.013	0.011	0.048	0.12	-0.33	0.28	1.32	0.90149	0.74221	0.78198	0.1931	0.975097	0.988978	0.96336	0.999906	0.49	0.74397	0.954346	12.99	1416483_at	13.012	12.9637	13.0242	13.0741	13.0177	13.0235	12.9903	13.0587	13.0378	12.9925	13.0023	12.9766	12.9329	12.9833	12.9698	12.9225	12.9533	12.9291	12.9725	12.9377	12.9158	12.9349	13.0886	13.0795	12.901	12.9592	13.0437
1416484_at	Ttc3	-0.23	-0.037	-0.322	0.01	-0.94	-0.14	-1.25	0.04	0.35375	0.89015	0.21671	0.96618	0.716295	0.996982	0.804381	0.999906	0.62	0.65149	0.931209	11.48	1416484_at	11.8025	12.0293	11.8095	11.937	11.7513	11.1122	11.1449	11.3267	11.7648	11.564	11.4104	10.9681	12.0194	11.2066	11.7589	11.75	11.917	11.5828	11.8519	11.8011	10.0592	11.4125	11.6362	11.836	11.7671	11.56	11.6738
1416485_at	Timm23	-0.013	0.048	0.018	0.006	-0.43	1.47	0.58	0.19	0.67108	0.14975	0.56522	0.84945	0.894915	0.83748	0.919164	0.999906	0.68	0.6112	0.919542	11.4	1416485_at	11.435	11.362	11.4468	11.4289	11.4209	11.4634	11.3315	11.3469	11.3753	11.3437	11.4325	11.3697	11.3478	11.3196	11.4108	11.3258	11.4105	11.3534	11.38	11.4331	11.4285	11.3828	11.3984	11.3802	11.3564	11.4401	11.3697
1416486_at	Aimp1	-0.032	-0.002	-0.008	-0.054	-0.99	-0.07	-0.26	-1.69	0.32628	0.94474	0.79982	0.09906	0.6955	0.997708	0.96551	0.999906	0.98	0.43079	0.849541	10.62	1416486_at	10.6932	10.5837	10.6	10.5948	10.6344	10.7131	10.7298	10.6935	10.5696	10.548	10.626	10.7058	10.5915	10.5874	10.646	10.6461	10.6	10.6073	10.6014	10.6697	10.6821	10.5961	10.6605	10.6104	10.5881	10.6619	10.5819
1416487_a_at	Yap1	-0.054	-0.111	0.081	-0.079	-0.78	-1.46	1.11	-1.14	0.43824	0.15124	0.27362	0.26136	0.776365	0.838752	0.830026	0.999906	1.32	0.27874	0.750128	7.02	1416487_a_at	7.03696	7.20729	6.85467	6.86356	7.1466	7.16797	7.23718	7.13826	7.21308	7.21984	6.96	6.96362	6.99117	6.99239	6.86067	6.70798	6.99156	6.90798	7.08361	7.05946	7.12529	7.04753	7.174	6.80638	6.98676	6.83687	7.13115
1416488_at	Ccng2	-0.027	-0.233	-0.01	-0.082	-0.49	-3.86	-0.18	-1.49	0.63005	0.0004	0.85896	0.14338	0.877493	0.090357	0.976276	0.999906	4.35	0.0051	0.121411	11.15	1416488_at	11.2285	11.2257	11.2105	11.1696	11.2092	11.2108	11.2301	11.1334	11.3164	11.3122	11.1525	11.2175	11.1763	11.1543	11.1093	11.036	11.2801	11.0871	11.1187	11.0994	11.1213	11.3262	11.2601	11.0328	11.2414	11.1293	11.3295
1416489_at	Pi4k2b	0.159	-0.054	-0.058	-0.009	1.68	-0.52	-0.59	-0.1	0.1001	0.60269	0.55805	0.92249	0.421005	0.976066	0.917256	0.999906	0.87	0.49228	0.875734	6.78	1416489_at	6.75066	6.60869	6.8159	6.71666	6.82699	6.8304	6.75445	6.81988	6.4048	6.69409	6.77033	7.14992	6.51795	6.85809	6.61458	6.9708	6.75657	6.77597	6.67149	6.90444	7.21596	6.76768	6.54591	6.94443	6.99394	6.93637	6.65822
1416490_at	Tmed6	0.017	0.06	0.042	-0.026	0.3	0.95	0.69	-0.45	0.76639	0.34602	0.49654	0.65609	0.932581	0.935555	0.900095	0.999906	0.42	0.79489	0.965822	3.55	1416490_at	3.71782	3.36785	3.60025	3.40469	3.48785	3.49421	3.46319	3.54905	3.48092	3.68152	3.53456	3.56877	3.51795	3.55043	3.47144	3.46978	3.53875	3.72967	3.42751	3.58838	3.68822	3.64483	3.43843	3.52402	3.6229	3.38321	3.56581
1416491_at	Numbl	0.099	0.07	0.163	0.033	0.99	0.63	1.55	0.33	0.32914	0.52929	0.12954	0.74147	0.697738	0.968443	0.754909	0.999906	0.97	0.43401	0.850688	9.1	1416491_at	9.35009	8.86798	9.1014	9.10008	9.27675	9.09172	9.01485	9.00415	9.06068	9.19263	9.04249	9.03164	9.11554	9.14168	9.07058	8.70801	9.01929	9.11412	9.19461	8.86558	8.64015	9.13032	9.19528	9.29744	9.07274	9.00658	9.25197
1416492_at	Ccne1	0.404	-0.208	0.163	0.012	2.8	-1.31	1.08	0.08	0.0079	0.19699	0.28831	0.9359	0.112749	0.879708	0.834963	0.999906	2.67	0.04546	0.378054	7.66	1416492_at	7.28014	7.35818	7.63196	7.59971	7.60205	7.81807	7.44911	7.79271	7.68203	7.43087	7.84128	7.42662	7.38415	7.60293	7.64605	7.41638	7.43694	7.71323	7.97787	7.85573	8.00292	7.44726	7.59187	8.3498	7.35311	7.72476	7.5782
1416493_at	Ddost	-0.012	0.139	0.004	-0.015	-0.32	3.46	0.11	-0.42	0.75105	0.00128	0.91417	0.67482	0.927113	0.15523	0.986832	0.999906	3.07	0.02678	0.296131	11.18	1416493_at	11.2608	11.2733	11.2473	11.2146	11.186	11.1102	11.1669	11.1547	11.2557	11.1666	11.0862	11.0973	11.1719	11.1035	11.1307	11.1366	11.2034	11.109	11.171	11.1674	11.0173	11.194	11.1668	11.1537	11.178	11.2542	11.2962
1416494_at	Ndufs5	-0.032	-0.048	0.059	-0.026	-0.76	-1.04	1.33	-0.61	0.44991	0.30455	0.191	0.54398	0.783299	0.925507	0.791477	0.999906	0.95	0.4443	0.856073	12.31	1416494_at	12.2753	12.2372	12.2077	12.3682	12.2732	12.3943	12.3167	12.3563	12.3009	12.307	12.297	12.4194	12.2795	12.3689	12.314	12.1637	12.203	12.2969	12.327	12.258	12.4897	12.3162	12.3917	12.2146	12.2241	12.1817	12.2928
1416495_s_at	Ndufs5	-0.025	-0.029	0.031	-0.043	-0.66	-0.69	0.77	-1.13	0.51594	0.49308	0.44427	0.26671	0.821418	0.962907	0.884753	0.999906	0.69	0.60093	0.916218	12.5	1416495_s_at	12.364	12.4357	12.5409	12.627	12.5034	12.5172	12.4838	12.5346	12.5436	12.5443	12.4941	12.5306	12.48	12.5207	12.5861	12.4108	12.4062	12.5234	12.4868	12.4787	12.6273	12.5679	12.5583	12.4216	12.4198	12.4141	12.5053
1416496_at	Mrfap1	-0.031	-0.024	0.001	0.005	-1.2	-0.85	0.02	0.19	0.23606	0.3998	0.98026	0.8512	0.610432	0.946225	0.997437	0.999906	0.55	0.69877	0.94335	13.13	1416496_at	13.1218	13.1456	13.0846	13.1022	13.112	13.1521	13.1314	13.1605	13.1806	13.13	13.1461	13.1282	13.1451	13.1069	13.1279	13.1714	13.1616	13.1384	13.1831	13.1562	13.1452	13.0598	13.1362	13.0925	13.0846	13.1562	13.0855
1416497_at	Pdia4	-0.153	0.315	-0.053	-0.012	-1.94	3.66	-0.65	-0.15	0.05882	0.00072	0.52133	0.88429	0.32801	0.12362	0.907622	0.999906	4.41	0.00477	0.116867	9.27	1416497_at	9.5077	9.40648	9.26007	9.63877	9.28729	9.32526	9.30846	9.25283	9.24359	9.39926	9.53488	9.19202	9.11549	9.11561	9.221	9.38134	9.21679	9.09078	9.28807	9.12185	8.81848	9.10925	9.1324	9.29169	9.35988	9.14714	9.2708
1416498_at	Ppic	-0.036	-0.164	-0.027	0.06	-0.34	-1.43	-0.25	0.57	0.73565	0.16172	0.80746	0.56993	0.921314	0.85037	0.966863	0.999906	0.63	0.64119	0.928307	6.27	1416498_at	6.5083	6.04539	6.07891	6.2871	6.09605	6.08852	6.44705	6.30705	6.2412	6.23893	6.23159	6.74028	6.5081	6.50514	6.10765	6.24805	6.24739	6.398	5.9837	6.37208	6.69785	6.03872	6.24278	5.98301	5.98923	5.87515	6.29963
1416499_a_at	Dctn6	-0.012	0.027	-0.018	-0.106	-0.22	0.47	-0.32	-2.02	0.82474	0.6407	0.7475	0.04973	0.951775	0.980002	0.957763	0.999906	1.12	0.36181	0.808883	12.01	1416499_a_at	11.9597	11.8729	12.0309	12.0696	12.1153	12.1279	11.8743	11.9636	11.9523	11.9943	11.8062	11.9838	12.1268	11.9269	12.0915	11.9522	12.0495	12.1538	12.0937	12.0689	12.1638	12.1279	12.1056	12.0809	12.0519	12.0051	11.9013
1416500_at	Sacm1l	-0.027	-0.04	-0.027	0.003	-0.51	-0.69	-0.48	0.05	0.60971	0.49118	0.63412	0.95938	0.867905	0.962907	0.934459	0.999906	0.25	0.91101	0.986333	11.24	1416500_at	11.0449	11.2616	11.2055	11.2781	11.3417	11.305	11.2354	11.3068	11.1317	11.3004	11.3924	11.2911	11.243	11.3042	11.2188	11.1597	11.2074	11.2136	11.2066	11.2582	11.3259	11.2388	11.2809	11.2397	11.1437	11.1013	11.0971
1416501_at	Pdpk1	-0.205	-0.152	-0.072	-0.061	-2.38	-1.61	-0.79	-0.71	0.02227	0.11498	0.43359	0.48314	0.199811	0.800146	0.882606	0.999906	2.34	0.07102	0.460463	11.48	1416501_at	11.6781	11.5753	11.5296	11.5606	11.6498	11.495	11.6582	11.37	11.7015	11.582	11.3444	11.4028	11.6593	11.5139	11.6031	11.5576	11.6535	11.4603	11.493	11.4952	11.1959	11.6626	11.59	11.2302	11.6183	11.5109	11.5864
1416502_a_at	Preb	0.053	0.078	-0.029	0.013	1.22	1.63	-0.63	0.29	0.23073	0.1116	0.53528	0.77333	0.604492	0.794905	0.91216	0.999906	1.15	0.34689	0.800152	9.62	1416502_a_at	9.62947	9.54653	9.61139	9.57235	9.6437	9.54002	9.69484	9.63878	9.67075	9.63054	9.63887	9.61722	9.62237	9.63678	9.58111	9.69581	9.51153	9.53561	9.56397	9.68351	9.45394	9.66994	9.64619	9.5827	9.63341	9.53665	9.6957
1416503_at	Lxn	-0.512	-0.188	-0.038	-0.04	-9.29	-3.11	-0.66	-0.72	0	0.0034	0.51117	0.47638	0	0.249605	0.903877	0.999906	24.24	0	2e-06	11.17	1416503_at	11.373	11.2183	11.2362	11.1013	11.2021	11.0881	11.348	11.1872	11.2457	11.2299	11.3148	11.4223	11.2648	11.3369	11.3114	11.3571	11.3025	11.2405	11.1822	11.3461	11.4203	11.3745	11.1973	10.5616	10.7948	10.5865	10.789
1416504_at	Ulk1	0.062	0.095	-0.001	0.001	0.78	1.09	-0.01	0.01	0.44138	0.28303	0.9919	0.98836	0.777497	0.913855	0.998891	0.999906	0.45	0.77376	0.960764	7.18	1416504_at	7.38207	7.28584	7.30501	7.20296	7.12059	7.05478	6.97816	6.91575	7.37284	7.1638	7.22562	6.91634	7.27506	7.10845	7.19204	7.20876	7.10713	7.31859	7.28798	7.18408	6.91029	7.15175	7.10127	7.26819	7.30465	7.31788	7.33523
1416505_at	Nr4a1	-0.955	-0.035	0.11	-0.081	-6.77	-0.23	0.74	-0.57	0	0.81994	0.46133	0.56982	3.9e-05	0.993414	0.891258	0.999906	11.7	0	0.000833	10.68	1416505_at	10.9721	11.4222	11.3285	11.3426	11.3789	11.5883	10.7405	10.7453	10.6684	11.0783	11.2358	10.5217	10.326	10.8992	10.513	10.4843	10.2142	10.6318	10.3437	10.4549	10.3804	10.6497	10.629	9.81941	10.917	10.602	10.1932
1416506_at	Psma6	-0.015	0.145	-0.074	-0.017	-0.43	3.89	-2.09	-0.51	0.67066	0.00037	0.04334	0.61178	0.894915	0.086372	0.682432	0.999906	4.98	0.00233	0.077085	11.56	1416506_at	11.5161	11.6439	11.5183	11.6777	11.5596	11.5904	11.437	11.4603	11.4988	11.4632	11.4729	11.5502	11.6054	11.5062	11.6373	11.5482	11.5884	11.5581	11.5995	11.5663	11.5832	11.5598	11.5775	11.6101	11.5488	11.6325	11.4686
1416507_at	Cnpy2	0.218	0.233	0.023	0.034	1.96	1.91	0.19	0.3	0.05677	0.06297	0.84757	0.76362	0.322113	0.698222	0.973799	0.999906	1.91	0.12773	0.57768	5.41	1416507_at	4.97236	5.25104	5.81254	5.00252	5.64821	5.25044	5.42725	5.40834	5.46581	5.21248	4.98443	5.34594	5.43155	5.5738	5.15693	5.36317	5.43475	5.35922	5.11081	5.47075	5.44144	5.51311	5.44547	5.55098	5.34853	5.53251	5.6547
1416508_at	Med28	-0.133	-0.048	0.014	-0.047	-2.92	-0.96	0.29	-1.04	0.00573	0.34492	0.7761	0.3067	0.094768	0.935502	0.962254	0.999906	2.65	0.04725	0.385397	11.74	1416508_at	11.6998	11.785	11.6362	11.8073	11.8158	11.834	11.8566	11.796	11.8273	11.756	11.7799	11.8053	11.7027	11.7807	11.7421	11.6819	11.7799	11.7076	11.7174	11.6545	11.8394	11.7972	11.8078	11.5012	11.629	11.5162	11.7544
1416509_at	Tm9sf3	0.067	-0.03	-0.017	-0.059	1.78	-0.71	-0.44	-1.55	0.08212	0.47968	0.66433	0.12961	0.383063	0.961844	0.939003	0.999906	1.57	0.20128	0.679197	10.94	1416509_at	10.9724	10.8934	10.9618	10.9412	10.9522	11.0008	10.9955	10.9172	10.8771	11.0154	11.0362	11.02	10.8943	10.8935	10.9143	10.878	10.9368	10.9817	10.9025	10.9591	10.9429	10.9243	10.9356	11.031	10.992	11.0997	10.9643
1416510_at	Mrpl4	-0.054	0.105	-0.022	-0.004	-0.77	1.38	-0.3	-0.05	0.44386	0.17655	0.76853	0.95911	0.778824	0.860691	0.961121	0.999906	0.65	0.6335	0.925523	10.19	1416510_at	10.1993	10.1304	10.1541	10.3025	10.2527	10.1951	10.2079	10.243	10.3516	10.2002	10.1638	10.0762	10.1992	10.151	10.3045	10.2535	10.1602	10.1619	10.1802	10.1409	9.79721	10.2706	10.1686	9.9875	10.1795	10.1513	10.2385
1416511_a_at	Cdc42ep4	0.032	-0.01	0.113	0.013	0.32	-0.09	1.09	0.13	0.75033	0.9296	0.2841	0.89351	0.927024	0.997708	0.833956	0.999906	0.33	0.85832	0.977555	8.19	1416511_a_at	8.47449	7.78716	8.34539	7.99641	8.15485	8.20443	8.32232	8.31908	7.95117	8.24257	8.28742	8.28784	7.90571	8.46039	7.99741	7.98804	8.09135	8.26529	8.15711	8.16825	8.43932	7.96738	8.16787	8.02008	8.05913	8.15948	8.21546
1416512_at	Nubp2	0.08	0.128	0.069	0.026	1.82	2.66	1.51	0.59	0.07594	0.01103	0.13963	0.55585	0.369008	0.407736	0.759544	0.999906	3.26	0.02085	0.259425	9.19	1416512_at	9.00603	9.1598	9.06155	9.1344	9.24275	9.05921	9.11457	9.21201	9.0135	9.07646	9.21108	9.21848	9.11087	9.27114	9.23494	9.29817	9.17154	9.22419	9.20922	9.15363	9.21913	9.23836	9.03705	9.12033	9.21926	9.25487	9.18954
1416513_at	Lamb2	0.045	0.056	-0.027	-0.074	0.48	0.56	-0.27	-0.8	0.63076	0.58108	0.78489	0.42603	0.87772	0.974857	0.963897	0.999906	0.32	0.86523	0.97906	6.61	1416513_at	6.81964	6.28384	6.81485	6.45263	6.71427	6.5868	6.70105	6.53401	6.59813	6.68315	6.53636	6.82597	6.54818	6.72279	6.41562	6.58671	6.52824	6.70851	6.78148	6.52587	6.30484	6.76823	6.59049	6.46856	6.59277	6.7461	6.8134
1416514_a_at	Fscn1	0.007	0.02	-0.029	-0.086	0.16	0.4	-0.6	-1.88	0.87344	0.69124	0.5534	0.06771	0.967097	0.984476	0.917074	0.999906	1.02	0.41017	0.838565	12.71	1416514_a_at	12.5877	12.5992	12.6817	12.8141	12.7076	12.7673	12.5586	12.7356	12.6178	12.6509	12.656	12.7374	12.705	12.6285	12.7314	12.8368	12.6901	12.8212	12.8501	12.7778	12.8661	12.792	12.7351	12.7588	12.7562	12.6562	12.5795
1416515_at	Fscn1	-0.159	0.056	-0.293	-0.097	-1.08	0.35	-1.91	-0.66	0.28501	0.72791	0.06347	0.50996	0.659752	0.987391	0.69742	0.999906	1.35	0.26998	0.742594	5.56	1416515_at	5.82835	6.0637	5.68105	5.9426	5.93745	5.17592	5.47991	5.11591	5.73513	5.61653	5.39808	5.53622	5.95099	5.32946	5.56883	5.94783	5.73533	5.35576	5.94463	5.86754	4.94759	5.60365	5.61604	5.64532	5.84083	5.7231	5.67154
1416516_at	Fscn1	0.04	0.047	-0.089	-0.062	0.44	0.47	-0.93	-0.68	0.66426	0.64044	0.35571	0.49774	0.891376	0.980002	0.859164	0.999906	0.44	0.78004	0.962656	6.46	1416516_at	6.41729	6.89084	6.30982	6.58845	6.16142	6.3496	6.46994	6.33236	6.70195	6.46133	6.42381	6.34943	6.47475	6.31112	6.66302	6.44605	6.46863	6.26098	6.79719	6.66077	6.37762	6.43101	6.50798	6.4072	6.49056	6.52967	6.74499
1416517_at	Pnpla6	0.016	-0.018	0.055	0.039	0.27	-0.28	0.89	0.67	0.78867	0.77971	0.37677	0.50753	0.940658	0.990158	0.864143	0.999906	0.35	0.84283	0.975477	9.3	1416517_at	9.33882	9.26123	9.30311	9.13038	9.20889	9.40975	9.4599	9.44272	9.35184	9.29687	9.41278	9.30833	9.14807	9.46699	9.29834	9.16055	9.21589	9.29386	9.20596	9.22858	9.31063	9.23719	9.19027	9.16598	9.17132	9.4085	9.29808
1416518_at	H1foo	-0.001	0.192	-0.065	-0.078	-0.01	1.82	-0.64	-0.81	0.99174	0.07585	0.52376	0.42406	0.998371	0.729367	0.908248	0.999906	1.1	0.37134	0.814086	5.12	1416518_at	5.37809	4.90393	4.84394	4.98566	5.42018	5.2262	5.19326	5.1732	4.81678	4.83565	5.07479	5.39623	4.87925	5.40081	4.95288	5.1037	5.31053	5.33048	5.15418	4.85706	5.07024	5.26573	5.15448	4.96176	5.11344	5.12727	5.09367
1416519_at	Rpl36	-0.003	-0.013	0.064	-0.027	-0.07	-0.26	1.29	-0.58	0.94614	0.79655	0.2033	0.56779	0.987467	0.991791	0.796208	0.999906	0.52	0.72217	0.947961	13.34	1416519_at	13.3477	13.2472	13.2163	13.2289	13.4643	13.3953	13.3604	13.4227	13.3326	13.3282	13.3062	13.4704	13.2665	13.429	13.2734	13.3049	13.2652	13.3539	13.3286	13.2147	13.4206	13.4087	13.3527	13.2613	13.2665	13.2984	13.3003
1416520_x_at	Rpl36	-0.008	-0.048	0.038	-0.021	-0.14	-0.76	0.63	-0.37	0.88636	0.4537	0.53539	0.71331	0.971445	0.957896	0.91216	0.999906	0.28	0.88907	0.983794	12.43	1416520_x_at	12.4422	12.4243	12.4157	12.2274	12.5316	12.34	12.486	12.5135	12.4519	12.4087	12.3557	12.6184	12.3028	12.5534	12.3389	12.5322	12.3649	12.4233	12.3747	12.3612	12.5507	12.5419	12.3432	12.2624	12.3366	12.4931	12.3898
1416521_at	Sepw1	-0.056	-0.005	-0.053	-0.003	-0.66	-0.05	-0.59	-0.04	0.51532	0.96021	0.55794	0.96994	0.821334	0.99827	0.917256	0.999906	0.2	0.93907	0.989881	10.23	1416521_at	10.217	10.5415	10.429	10.2305	10.1311	10.0705	10.0811	9.96912	10.4606	10.2251	10.163	10.1167	10.3374	10.0538	10.3889	10.4572	10.318	10.1904	10.4024	10.3516	9.90441	10.3127	10.3221	10.1878	10.3016	10.341	10.3543
1416522_a_at	Grcc10	-0.026	-0.08	0.036	0.004	-0.47	-1.35	0.63	0.07	0.63781	0.18583	0.53025	0.94458	0.880579	0.872025	0.910121	0.999906	0.61	0.65738	0.932599	12.72	1416522_a_at	12.7788	12.7529	12.7046	12.586	12.8456	12.7407	12.8665	12.8027	12.797	12.6763	12.6557	12.8281	12.6724	12.8431	12.6517	12.5773	12.6694	12.7564	12.6813	12.6226	12.7641	12.7279	12.7722	12.587	12.5948	12.6842	12.7899
1416523_at	Rnase1	0.05	-0.05	0.037	0.005	0.92	-0.83	0.65	0.08	0.36474	0.40958	0.51973	0.93319	0.724161	0.94729	0.906688	0.999906	0.49	0.74235	0.954002	5.55	1416523_at	5.49532	5.39168	5.45821	5.30928	5.54986	5.67762	5.53645	5.58238	5.60076	5.58904	5.52159	5.53561	5.66317	5.49947	5.51078	5.58102	5.62893	5.69116	5.47876	5.57499	5.63028	5.47328	5.63067	5.63118	5.53357	5.56393	5.36451
1416524_at	Spop	-0.019	-0.046	0.005	-0.006	-0.42	-0.93	0.11	-0.13	0.67774	0.35576	0.91381	0.89866	0.897251	0.937505	0.986832	0.999906	0.27	0.89615	0.984382	12.05	1416524_at	12.14	12.0097	12.1426	11.9668	12.0774	12.1322	12.1178	12.0178	12.0828	12.1397	12.1198	12.1127	12.1127	12.1163	11.9528	11.9607	12.0992	12.0588	11.9295	12.0485	12.0485	12.0247	12.0298	11.9858	12.1044	12.1468	12.154
1416525_at	Spop	-0.154	0.064	-0.131	-0.02	-0.92	0.35	-0.74	-0.12	0.36521	0.73181	0.46079	0.90401	0.724462	0.987977	0.891048	0.999906	0.38	0.82034	0.971161	11.02	1416525_at	11.3171	11.4251	11.3176	11.2614	11.1313	10.6767	10.6992	10.7449	11.2369	11.1788	11.0225	10.7769	11.3748	10.8505	11.152	11.1448	11.2866	10.9381	11.0163	11.2772	10.2676	11.1184	11.0137	11.0392	11.3122	11.4136	11.2449
1416526_a_at	Park7	-0.049	-0.019	-0.034	0.011	-1.15	-0.4	-0.76	0.27	0.25682	0.69043	0.45143	0.79199	0.631548	0.984441	0.887367	0.999906	0.53	0.71205	0.946867	11.75	1416526_a_at	11.8617	11.8232	11.8155	11.6965	11.6712	11.6062	11.7437	11.8012	11.8108	11.7097	11.7468	11.8415	11.7199	11.7883	11.8389	11.8441	11.6991	11.716	11.781	11.8243	11.6815	11.6994	11.7737	11.5787	11.6655	11.6583	11.7811
1416527_at	Rab32	-0.126	0.137	0.079	0.032	-1.94	1.92	1.17	0.49	0.05981	0.06224	0.25083	0.62887	0.329979	0.69752	0.820427	0.999906	2.26	0.07992	0.483002	6	1416527_at	6.03704	5.76614	6.13372	5.92959	6.13426	5.83312	5.9324	6.01054	6.09512	6.03378	5.99363	5.97669	5.91765	6.04648	6.06171	6.01003	6.15186	5.98566	5.73879	5.95004	6.06171	5.95139	5.9134	5.9019	5.92189	5.74056	5.68373
1416528_at	Sh3bgrl3	-0.047	0.025	0.011	-0.056	-0.8	0.39	0.17	-0.96	0.43048	0.69638	0.86272	0.34207	0.77105	0.985216	0.977286	0.999906	0.44	0.78192	0.962658	12.21	1416528_at	12.3376	12.2837	12.2008	12.0858	12.1839	12.2083	12.2711	12.0431	12.1995	12.1554	12.0867	12.2766	12.2563	12.2943	12.1761	12.2525	12.3143	12.2086	12.1314	12.2515	12.2568	12.3443	12.1672	12.001	12.3196	12.2176	12.4014
1416529_at	Emp1	-0.144	-0.2	0.201	0.19	-0.8	-1.01	1.06	1.05	0.43096	0.31983	0.29508	0.30084	0.771319	0.930494	0.837243	0.999906	0.97	0.43569	0.851684	5.85	1416529_at	6.36092	5.73819	5.62754	5.95276	5.5144	5.53272	6.04005	6.3066	5.93494	5.6882	6.01886	6.01761	6.04704	5.96146	5.73751	5.4513	5.55615	6.14025	5.94655	5.93222	5.61173	5.39134	5.79704	5.54706	5.31315	4.99652	5.98661
1416530_a_at	Pnp	-0.263	-0.077	0.019	-0.011	-3.74	-1	0.26	-0.15	0.00058	0.32112	0.79419	0.879	0.022992	0.931185	0.964824	0.999906	3.77	0.01075	0.184314	9.79	1416530_a_at	10.0472	9.72852	9.91102	9.69926	9.82513	9.79949	10.0312	9.93015	9.74808	9.89916	9.998	9.85903	9.70014	9.93552	9.80779	9.86423	9.75619	9.85212	9.62633	9.71532	9.91131	9.75583	9.71025	9.37069	9.51699	9.43783	9.64912
1416531_at	Gsto1	0.148	0.1	-0.037	-0.015	3.08	1.9	-0.73	-0.31	0.00369	0.06484	0.46701	0.75572	0.07316	0.70478	0.893681	0.999906	3.44	0.01657	0.231654	10.24	1416531_at	10.1933	10.2088	10.2438	10.2087	10.2	10.1054	10.2791	10.1997	10.126	10.0981	10.3442	10.1665	10.1337	10.1812	10.2222	10.2573	10.0981	10.3075	10.263	10.28	10.3717	10.1824	10.2106	10.3665	10.1932	10.3921	10.2515
1416532_at	Trrap	-0.152	-0.07	-0.034	0.023	-2.59	-1.09	-0.55	0.39	0.01323	0.28373	0.58448	0.70125	0.151003	0.913855	0.924134	0.999906	2.09	0.10023	0.528291	10.79	1416532_at	11.0034	10.8158	10.7783	10.7543	10.7034	10.9353	10.8276	10.8905	11.0287	10.8349	10.619	10.8463	10.7844	10.9168	10.7667	10.7092	10.881	10.8484	10.7506	10.6803	10.8043	10.8213	10.8068	10.636	10.6636	10.7382	10.8721
1416533_at	Egln2	0.1	-0.021	-0.009	-0.045	2.02	-0.39	-0.17	-0.9	0.05034	0.69503	0.86602	0.37358	0.303362	0.985143	0.977662	0.999906	1.27	0.29914	0.765942	10.1	1416533_at	10.0922	10.0848	10.2143	9.93653	10.2751	9.97453	10.2058	10.035	10.172	10.1189	10.1173	10.0904	10.0869	10.0706	10.0695	10.1062	10.0693	9.99884	10.1632	10.0661	9.93718	10.217	10.1181	10.1939	10.1362	10.2747	10.2194
1416534_at	Dpf2	-0.113	-0.094	0.008	0.017	-1.94	-1.48	0.12	0.29	0.05912	0.14666	0.90241	0.77683	0.328589	0.833897	0.985133	0.999906	1.51	0.21608	0.695921	10.42	1416534_at	10.2504	10.4299	10.3943	10.3272	10.463	10.5074	10.5102	10.5007	10.3557	10.4776	10.5952	10.5636	10.3687	10.6423	10.3947	10.5268	10.4105	10.5134	10.2986	10.398	10.6445	10.4153	10.3171	10.1158	10.3676	10.2612	10.355
1416535_at	Mcrs1	0.022	0.007	0.117	-0.043	0.37	0.1	1.91	-0.74	0.71237	0.91919	0.06325	0.4646	0.911029	0.997638	0.69742	0.999906	1.09	0.37657	0.818565	10.47	1416535_at	10.5951	10.311	10.3301	10.4479	10.5011	10.5268	10.4633	10.5875	10.4617	10.3782	10.3207	10.4952	10.4207	10.5624	10.3419	10.343	10.3725	10.5392	10.5064	10.4186	10.6151	10.5073	10.4795	10.4015	10.3943	10.3398	10.5319
1416536_at	Mum1	0.091	0.039	0.059	-0.061	1.28	0.5	0.78	-0.85	0.20898	0.62101	0.43857	0.39783	0.579574	0.977317	0.883776	0.999906	0.81	0.52912	0.892112	8.57	1416536_at	8.60063	8.30698	8.60017	8.36773	8.52768	8.60952	8.64432	8.62641	8.40812	8.59811	8.64508	8.71292	8.4224	8.72031	8.45271	8.55711	8.3438	8.65351	8.57783	8.52078	8.74089	8.46992	8.58923	8.5899	8.58487	8.7036	8.51663
1416537_at	Creld1	0.042	-0.028	0.068	-0.045	0.5	-0.31	0.78	-0.54	0.61965	0.76073	0.44263	0.59471	0.871884	0.989073	0.884344	0.999906	0.31	0.87076	0.980277	10.34	1416537_at	10.5005	10.1794	10.3723	10.361	10.4645	10.2912	10.5396	10.3147	10.6263	10.4856	10.3318	10.3801	10.3855	10.3231	10.3213	10.0127	10.229	10.2262	10.3227	10.1759	9.9096	10.4723	10.4808	10.2822	10.3945	10.196	10.5934
1416538_at	Siae	-0.046	0.116	0.13	0.069	-0.63	1.44	1.69	0.94	0.53484	0.15667	0.0986	0.3514	0.831429	0.846381	0.728476	0.999906	1.56	0.2047	0.683647	7.6	1416538_at	7.43868	7.57946	7.61112	7.31264	7.72496	7.72855	7.69432	7.60812	7.71883	7.40626	7.66889	7.6072	7.53383	7.62452	7.49696	7.54507	7.56544	7.49809	7.31558	7.66422	7.77363	7.46782	7.5478	7.4159	7.5652	7.51636	7.6252
1416539_at	Siae	0.23	0.018	0.048	0.072	2.74	0.19	0.54	0.86	0.00914	0.84722	0.59261	0.39573	0.122927	0.995023	0.925023	0.999906	2.14	0.09322	0.514466	7.17	1416539_at	7.08931	6.90427	7.08994	6.73162	7.03286	7.22483	7.34128	7.38219	7.28889	7.1825	7.26852	7.24102	7.04468	7.31384	6.99692	7.09389	7.14799	7.04063	6.88069	7.15969	7.41465	7.15611	6.84506	7.11996	7.14853	7.37997	7.40071
1416540_at	Hgs	0.026	-0.094	-0.01	0.02	0.44	-1.45	-0.17	0.34	0.66179	0.15546	0.86809	0.73496	0.890525	0.844182	0.977872	0.999906	0.61	0.65886	0.932599	9.43	1416540_at	9.44095	9.24418	9.50353	9.33621	9.42315	9.3869	9.53579	9.6055	9.38123	9.4457	9.5841	9.5735	9.3017	9.48669	9.43064	9.43891	9.39257	9.46914	9.40921	9.4608	9.40819	9.31223	9.44863	9.40069	9.281	9.33916	9.36465
1416541_at	Clpb	0.192	0.122	-0.111	0.024	2.24	1.3	-1.24	0.29	0.03049	0.19972	0.22187	0.77644	0.234871	0.880162	0.806909	0.999906	2.09	0.10031	0.528501	8.58	1416541_at	8.8898	8.55089	8.51471	8.54916	8.61109	8.20335	8.49253	8.50699	8.72185	8.52876	8.55636	8.48808	8.62609	8.49549	8.60093	8.76836	8.52197	8.45711	8.69159	8.56752	8.12637	8.62848	8.57226	8.84815	8.739	8.6404	8.80974
1416542_at	Phf1	-0.135	-0.123	0.052	-0.102	-1.33	-1.1	0.49	-1.01	0.19155	0.27719	0.62993	0.32037	0.558494	0.913208	0.933647	0.999906	1.06	0.3905	0.826464	9.14	1416542_at	9.3008	9.12096	9.28569	8.89756	9.48254	9.23062	9.29504	9.23964	9.15915	9.16817	9.05083	9.19072	9.1734	9.44751	9.12389	8.98528	9.03482	9.39312	9.18413	9.0285	8.74104	9.27806	9.30581	8.90158	9.11708	8.86783	9.18453
1416543_at	Nfe2l2	-0.104	0.158	-0.015	0.081	-1.03	1.43	-0.14	0.8	0.30758	0.15974	0.89058	0.42866	0.679824	0.848634	0.982889	0.999906	0.94	0.44824	0.858263	8.77	1416543_at	8.73163	8.78414	8.78633	8.69438	8.62336	8.57296	8.75185	8.85615	8.44247	8.82132	8.99058	8.91051	8.62777	8.82442	8.85963	9.14846	8.74239	8.75744	8.61851	8.88793	8.99826	8.63697	8.44798	8.38832	8.65194	8.72977	8.43102
1416544_at	Ezh2	0.04	-0.178	0.118	0.107	0.48	-1.99	1.38	1.3	0.63124	0.05343	0.17599	0.2002	0.877904	0.678363	0.784484	0.999906	1.95	0.12129	0.566164	8.43	1416544_at	8.41135	8.30016	8.30873	8.35887	8.45	8.66882	8.677	8.61685	8.44595	8.44899	8.3633	8.51959	8.11965	8.35167	8.27412	8.38994	8.38085	8.47758	8.34294	8.07362	8.74154	8.41193	8.45549	8.35515	8.47816	8.56746	8.42955
1416545_at	Zdhhc7	0.007	0.024	0.053	-0.048	0.11	0.35	0.8	-0.76	0.91496	0.72877	0.43016	0.45211	0.978546	0.987476	0.88125	0.999906	0.34	0.8519	0.977117	9.09	1416545_at	9.1754	8.99324	9.15706	9.01255	9.21713	9.19851	9.2099	9.00282	9.0562	9.04035	9.09646	9.09551	9.03548	9.28788	9.0156	8.85468	9.01185	9.16202	9.0474	9.03875	8.95065	9.12003	9.12178	8.96858	9.08533	9.09696	9.25976
1416546_a_at	Rpl6	-0.041	0.014	-0.01	0.035	-1.48	0.44	-0.33	1.24	0.14771	0.65964	0.7448	0.22193	0.497022	0.981794	0.957126	0.999906	1.01	0.41599	0.842569	13.01	1416546_a_at	13.0472	13.0589	12.988	12.9505	13.041	12.9876	13.0497	12.9643	13.0093	12.9941	13.002	13.0264	13.0111	13.0208	12.9745	13.0024	13.0301	12.9954	12.9862	12.9872	12.9715	13.0323	13.0031	12.922	12.9721	13.0073	13.0317
1416547_at	Ndufb3	-0.015	-0.073	0.008	-0.038	-0.47	-2.04	0.24	-1.18	0.64141	0.04766	0.81448	0.2468	0.88289	0.66912	0.968317	0.999906	1.46	0.23308	0.711573	11.98	1416547_at	11.9942	11.9439	11.954	11.9853	11.9551	11.9793	12.0283	12.0012	12.0242	12.0176	11.977	12.0477	11.9943	12.0154	12.0043	11.8969	11.9631	11.9797	11.9382	11.9429	12.0383	12.0387	12.0442	11.9119	11.9288	11.917	12.0588
1416548_at	Slc35b4	-0.093	0.018	0.157	0.059	-0.82	0.14	1.32	0.52	0.41575	0.88557	0.19522	0.60318	0.761643	0.996584	0.792671	0.999906	0.68	0.61212	0.919707	8.28	1416548_at	7.99642	8.5069	8.06292	8.11758	8.38132	8.63476	8.33641	8.43466	8.13841	8.19126	8.23839	8.02002	8.08701	8.54316	8.15773	8.15034	8.41251	8.3783	8.20751	8.09027	8.79648	8.15343	8.13528	8.07982	8.20131	8.18123	8.19853
1416549_at	Slc35b4	-0.178	-0.019	0.148	0.013	-1.87	-0.18	1.48	0.14	0.06861	0.85725	0.14535	0.89303	0.352676	0.995786	0.761635	0.999906	1.44	0.23873	0.716043	9.58	1416549_at	9.5157	9.79386	9.42861	9.40252	9.64996	9.84412	9.71588	9.67566	9.66794	9.43686	9.34177	9.48533	9.52452	9.77119	9.46722	9.37944	9.71236	9.59931	9.38173	9.60839	9.92783	9.62813	9.60196	9.30701	9.49334	9.39254	9.6863
1416550_at	Slc35b4	-0.142	-0.024	0.096	-0.05	-1.86	-0.28	1.19	-0.65	0.07075	0.78009	0.23989	0.51626	0.357612	0.990158	0.815894	0.999906	1.34	0.27038	0.742834	8.75	1416550_at	8.7698	9.0652	8.59329	8.61518	8.70431	8.994	8.72365	8.81018	8.94375	8.65616	8.63236	8.67928	8.78668	8.92465	8.77471	8.5606	8.88032	8.8011	8.70132	8.82862	8.86231	8.70321	8.72396	8.56038	8.79663	8.69804	8.86164
1416551_at	Atp2a2	0.049	0.003	0.03	-0.034	1.22	0.06	0.71	-0.83	0.23107	0.9521	0.4818	0.40903	0.604946	0.997708	0.896181	0.999906	0.67	0.6162	0.921165	13.15	1416551_at	13.1769	13.0566	13.2054	13.1682	13.065	13.2409	13.1084	13.2071	13.2447	13.1515	13.1817	13.1263	13.0364	13.0694	13.0849	13.0501	13.1002	13.1084	13.1486	13.1484	13.2889	13.125	13.1894	13.2735	13.0938	13.1068	13.176
1416552_at	Dppa5a	0.022	-0.007	-0.073	0.055	0.25	-0.08	-0.79	0.63	0.80767	0.93928	0.43601	0.53203	0.946875	0.997708	0.883487	0.999906	0.27	0.8952	0.984256	5.97	1416552_at	6.38056	5.92162	6.08212	5.70359	5.9004	5.99352	6.07192	5.85298	6.03994	6.06051	6.0019	6.0295	5.79368	6.04732	6.04891	6.07159	5.77834	5.89509	5.91978	5.87594	6.06631	5.73297	5.99012	5.92382	5.8781	6.03604	6.04344
1416553_at	Stra13	0.063	-0.057	0.1	-0.015	1.16	-0.97	1.77	-0.27	0.25122	0.33943	0.08477	0.78503	0.626876	0.935292	0.71723	0.999906	1.37	0.26069	0.734976	8.39	1416553_at	8.48072	8.40903	8.36984	8.25512	8.45867	8.37666	8.52966	8.45077	8.43987	8.31975	8.37651	8.42045	8.20537	8.4597	8.26696	8.44039	8.27596	8.38922	8.28795	8.37266	8.36457	8.39702	8.36213	8.28477	8.48423	8.53923	8.58664
1416554_at	Pdlim1	0.255	0.14	-0.163	-0.048	1.38	0.69	-0.84	-0.26	0.17624	0.49627	0.40649	0.79617	0.538678	0.963415	0.87314	0.999906	0.78	0.54202	0.89661	8.63	1416554_at	7.99845	8.41186	8.584	8.39211	8.27831	8.34743	8.65102	8.5579	7.85019	8.70668	9.18656	9.32803	8.265	8.8159	8.77218	9.35329	8.63006	8.78631	8.5829	9.07562	8.97583	8.44291	8.13583	8.39215	9.05115	9.11093	8.14256
1416555_at	Ei24	0.04	-0.05	-0.012	0.003	1.39	-1.57	-0.41	0.1	0.17078	0.12368	0.68568	0.92113	0.531259	0.807503	0.944243	0.999906	1.15	0.34784	0.800742	11.07	1416555_at	11.0749	11.0212	11.0926	11.0513	11.0705	11.0634	11.1146	11.1021	11.0369	11.1177	11.0529	11.084	11.0765	11.1222	11.1235	11.0488	11.1027	11.0726	11.0165	11.0787	10.9766	11.0008	11.054	11.0881	11.0851	11.1034	11.0591
1416556_at	Tspan31	-0.045	0.069	0.013	0.031	-1.25	1.74	0.34	0.85	0.21882	0.08938	0.73332	0.39795	0.590198	0.757789	0.953948	0.999906	1.36	0.26502	0.738563	11.18	1416556_at	11.2434	11.1673	11.1225	11.1137	11.1962	11.1634	11.2294	11.2009	11.1751	11.1086	11.2455	11.2025	11.1682	11.2324	11.1711	11.1911	11.1811	11.1542	11.0417	11.2371	11.264	11.1023	11.1001	11.0383	11.1636	11.1324	11.1356
1416557_a_at	Eftud2	0.009	0.13	0.136	-0.008	0.14	1.78	1.94	-0.12	0.89197	0.0825	0.05905	0.90158	0.972845	0.745644	0.694532	0.999906	1.74	0.15905	0.627286	9.98	1416557_a_at	10.0913	9.83523	9.83743	9.85517	10.102	10.02	9.96863	10.0033	10.0317	9.94625	9.76541	9.95492	9.98194	10.1071	9.84202	9.72131	9.88147	9.97587	10.0762	9.90562	9.88953	10.0181	10.0627	9.93592	9.94153	9.82969	10.0169
1416558_at	Melk	-0.136	-0.086	0.056	-0.074	-0.9	-0.52	0.35	-0.49	0.37205	0.60439	0.72552	0.62893	0.729644	0.976066	0.952313	0.999906	0.36	0.83387	0.974245	5.76	1416558_at	5.53433	5.94765	5.86115	5.31829	5.84618	6.16873	6.01985	5.73839	5.96269	5.57769	5.53577	5.68426	5.58078	5.81747	5.36797	5.3017	5.9468	6.00969	5.67325	5.69882	6.37098	6.22972	5.90925	5.22953	5.89816	5.50988	6.12958
1416559_at	Rrp8	0.085	-0.009	0.02	-0.073	1.22	-0.11	0.28	-1.05	0.2283	0.9106	0.78051	0.29846	0.601598	0.997229	0.962892	0.999906	0.67	0.61363	0.920281	7.69	1416559_at	7.54522	7.6932	7.51517	7.6624	7.82543	7.69939	7.78359	7.70572	7.57284	7.66379	7.73046	7.83832	7.58799	7.91514	7.59719	7.64494	7.64215	7.69116	7.79494	7.6151	7.70918	7.77466	7.71268	7.66026	7.82995	7.78838	7.79988
1416560_at	Slc13a3	-0.302	-0.299	0.128	0.062	-3.94	-3.57	1.59	0.81	0.00031	0.00095	0.1198	0.42137	0.015743	0.140706	0.748363	0.999906	7.86	9e-05	0.00989	6.17	1416560_at	6.32171	6.10245	5.92971	6.1072	6.20851	5.97142	6.2852	6.22046	6.17596	6.2034	6.11174	6.42171	6.38739	6.32537	6.17821	6.40458	6.10215	6.33668	6.34458	6.254	6.3434	6.1804	6.23883	5.513	5.86828	5.59065	6.03533
1416561_at	Gad1	-0.155	-0.014	-0.074	-0.037	-3.46	-0.29	-1.58	-0.82	0.0013	0.77311	0.1224	0.41946	0.03884	0.989883	0.750567	0.999906	3.8	0.01037	0.180078	13.09	1416561_at	13.0312	13.182	13.121	13.1093	13.1691	13.1969	13.1019	13.1066	13.1358	13.0837	13.1044	12.9811	13.2028	13.0912	13.2089	13.0931	13.1761	13.1688	13.0131	13.1636	13.0733	13.1328	13.1627	13.0478	13.0597	12.9598	13.0099
1416562_at	Gad1	-0.361	0.088	-0.14	0.023	-2.47	0.55	-0.92	0.15	0.01784	0.58722	0.36559	0.87805	0.177969	0.975689	0.861806	0.999906	1.82	0.14468	0.605748	11.38	1416562_at	11.8019	11.6832	11.5545	11.3607	11.5307	11.2637	11.3462	11.2998	11.745	11.4166	11.4541	11.0701	11.7156	11.4427	11.4957	11.4805	11.5288	11.4343	11.38	11.5175	10.6211	11.3857	11.3269	11.11	11.464	11.2669	11.4879
1416563_at	Ctps	-0.054	-0.027	0.024	-0.086	-1.17	-0.53	0.49	-1.84	0.25038	0.60043	0.62515	0.07363	0.626154	0.976066	0.932266	0.999906	1.31	0.28127	0.752707	9.81	1416563_at	9.69114	9.86667	9.8066	9.81289	9.96742	9.68164	9.86307	9.76636	9.7436	9.80627	9.85781	9.87478	9.84979	9.88742	9.83546	9.84492	9.80993	9.90955	9.83225	9.80849	9.87631	9.86879	9.85495	9.65087	9.67545	9.702	9.78466
1416564_at	Sox7	-0.069	-0.053	-0.01	0.056	-0.78	-0.54	-0.11	0.64	0.43879	0.59116	0.91254	0.52757	0.776485	0.976066	0.986506	0.999906	0.33	0.85565	0.977511	6.42	1416564_at	6.57784	6.26444	6.26995	6.38196	6.37451	6.3833	6.54747	6.48292	6.3589	6.36583	6.34555	6.52727	6.40817	6.78097	6.4723	6.26436	6.44782	6.5347	6.25935	6.22677	6.76335	6.45118	6.45419	6.23008	6.19362	6.22085	6.18948
1416565_at	Cox6b1	0.026	-0.096	0.014	-0.02	0.68	-2.34	0.37	-0.53	0.49926	0.02452	0.71635	0.60245	0.812085	0.542881	0.950254	0.999906	1.58	0.19727	0.674834	12.86	1416565_at	12.866	12.7784	12.9143	12.788	12.9033	12.8267	12.9736	12.8986	12.8857	12.8945	12.8956	12.9177	12.809	12.9015	12.8738	12.8209	12.7987	12.8724	12.8335	12.8307	12.8929	12.862	12.8444	12.8251	12.7953	12.8223	12.8239
1416566_at	Strap	0.017	0.032	0.074	0.046	0.41	0.72	1.74	1.14	0.68454	0.47489	0.08885	0.26093	0.899859	0.961844	0.721205	0.999906	1.26	0.3027	0.768069	10.77	1416566_at	10.722	10.7337	10.7183	10.809	10.8743	10.7588	10.6938	10.8043	10.7163	10.703	10.7901	10.7122	10.7218	10.7999	10.7007	10.7102	10.74	10.8038	10.7643	10.7641	10.8323	10.7231	10.718	10.8994	10.6978	10.7796	10.769
1416567_s_at	Atp5e	-0.025	-0.07	0.029	-0.025	-0.53	-1.34	0.58	-0.53	0.59802	0.18869	0.56473	0.60132	0.863187	0.874985	0.919115	0.999906	0.67	0.6158	0.920882	12.06	1416567_s_at	12.0973	12.0067	11.9976	11.9442	12.1334	12.1202	12.1573	12.1808	12.1194	12.029	12.0513	12.1261	12.0001	12.1552	12.0946	11.9379	11.997	12.0884	12.0495	11.943	12.127	12.1585	12.0781	11.9081	11.9596	11.9757	12.0003
1416568_a_at	Acin1	-0.437	-0.192	-0.558	-0.048	-2.57	-1.03	-3.13	-0.28	0.01407	0.30809	0.00327	0.78033	0.156029	0.927773	0.673207	0.999906	4.38	0.00493	0.118969	9.1	1416568_a_at	9.62457	9.73335	9.4945	9.65173	9.14512	8.93892	8.73735	8.87614	9.30916	9.18095	9.1471	8.98754	9.53657	8.97902	9.5711	9.72633	9.55103	9.26008	9.28592	9.54667	8.26532	8.96	9.18747	9.19828	9.23614	9.20639	8.99361
1416569_at	Actl6a	-0.109	0.077	0.007	-0.014	-1.93	1.26	0.12	-0.25	0.06015	0.21652	0.9027	0.80661	0.331439	0.888426	0.985143	0.999906	1.35	0.26895	0.741495	8.56	1416569_at	8.48183	8.59775	8.37018	8.52863	8.60623	8.68658	8.50319	8.61349	8.3703	8.54682	8.52648	8.61244	8.64695	8.76888	8.53969	8.50885	8.61207	8.63768	8.57139	8.52419	8.75361	8.57396	8.52797	8.33717	8.56948	8.51873	8.45366
1416570_s_at	Gfm1	0.035	-0.072	-0.007	0.024	0.84	-1.55	-0.15	0.56	0.40773	0.12858	0.88249	0.57663	0.755819	0.814417	0.981357	0.999906	0.86	0.49521	0.877352	9.3	1416570_s_at	9.26956	9.21662	9.39775	9.3354	9.21546	9.30456	9.38111	9.27162	9.4218	9.38476	9.41773	9.33045	9.23646	9.23036	9.38496	9.20325	9.29562	9.2175	9.24341	9.38257	9.23475	9.23882	9.38743	9.33006	9.22841	9.2381	9.33768
1416571_at	Traf4	0.1	0.19	-0.064	0.066	1.35	2.32	-0.82	0.89	0.18611	0.02554	0.4152	0.37913	0.551407	0.551377	0.877593	0.999906	2.16	0.09046	0.507819	5.36	1416571_at	5.31111	4.97674	5.58899	5.05603	5.21415	5.37142	5.31702	5.09274	5.4007	5.26099	5.30055	5.45067	5.21816	5.52356	5.40733	5.36337	5.34218	5.46003	5.26295	5.50062	5.28578	5.40381	5.25934	5.45342	5.3518	5.14677	5.28605
1416572_at	Mmp14	0.051	0.165	-0.023	0.124	0.68	2.02	-0.29	1.67	0.50077	0.04965	0.77091	0.10346	0.812964	0.672805	0.961596	0.999906	1.85	0.13723	0.59296	5.6	1416572_at	5.90043	5.4682	5.50981	5.35531	5.64395	5.28363	5.61807	5.4165	5.61491	5.43902	5.46917	5.62382	5.63317	5.59479	5.5233	5.80551	5.45872	5.77007	5.68488	5.4248	5.5912	5.61714	5.57469	5.50558	5.55566	5.66906	5.6432
1416573_at	Pofut2	-0.185	0.24	-0.087	0.042	-1.05	1.25	-0.47	0.24	0.29933	0.21923	0.64118	0.81052	0.673305	0.888426	0.935657	0.999906	0.74	0.57325	0.906488	6.01	1416573_at	6.17484	6.13251	6.18655	5.85389	6.52254	5.88244	5.5746	6.00135	6.34267	5.98607	5.95032	5.93601	6.27271	6.18681	5.98917	6.20542	6.04869	6.06045	5.98224	5.99187	5.14084	5.84469	6.08014	6.13525	6.13611	5.83865	6.14933
1416574_at	Tox4	-0.057	0.05	0.033	-0.092	-0.9	0.72	0.5	-1.46	0.37355	0.4729	0.62286	0.15287	0.730328	0.961844	0.931847	0.999906	0.93	0.45854	0.862521	9.9	1416574_at	9.68659	10.0089	9.73052	10.0832	10.0096	10.1234	9.86931	9.8552	9.77345	9.95878	9.82095	9.87704	9.95876	9.74562	9.9561	9.80041	9.96124	9.88821	10.0177	9.80374	9.83294	10.0071	10.0836	9.73593	9.87402	9.76708	9.95582
1416575_at	Cdc45	0.169	0.153	0.1	0.014	2.48	2.05	1.4	0.2	0.01734	0.04728	0.16798	0.83916	0.175247	0.668626	0.780699	0.999906	3.09	0.02614	0.292609	6.07	1416575_at	6.23046	5.93905	5.7988	6.0413	6.1772	6.25778	6.04382	6.21845	5.84612	5.90787	6.00034	5.9396	5.88405	6.00338	5.8382	6.05923	5.99579	6.05949	6.03749	5.9349	6.08895	6.01705	6.12949	6.35761	6.11238	6.15878	6.14458
1416576_at	Socs3	0.033	0.08	0.074	0.025	0.29	0.65	0.62	0.22	0.77124	0.52125	0.53554	0.82633	0.934546	0.965814	0.91216	0.999906	0.24	0.91645	0.986713	6.24	1416576_at	6.40754	5.81411	6.11943	6.29874	6.21882	6.36668	6.37677	6.40133	6.15336	6.22264	6.23879	6.20967	6.21284	6.291	6.23555	5.89598	6.0276	6.14079	6.37775	6.16417	6.39177	6.05103	6.27615	6.30319	6.10317	5.99284	5.84275
1416577_a_at	Rbx1	0.124	-0.04	-0.048	0.015	2.67	-0.79	-0.99	0.31	0.01088	0.43231	0.32985	0.755	0.134945	0.953292	0.850441	0.999906	2.21	0.08529	0.496068	11.83	1416577_a_at	11.7805	11.8276	11.8756	11.6792	11.8264	11.6988	11.9934	11.6943	11.8319	11.8656	11.8871	11.8512	11.7347	11.7568	11.8334	11.968	11.769	11.8708	11.8857	11.8019	11.744	11.8578	11.7545	11.8417	11.866	11.9252	11.8895
1416578_at	Rbx1	-0.087	-0.042	0.004	0.018	-2.16	-0.95	0.11	0.45	0.03657	0.34699	0.91568	0.65804	0.258955	0.935963	0.98687	0.999906	1.45	0.23597	0.713694	11.4	1416578_at	11.3136	11.3757	11.382	11.5123	11.5174	11.3949	11.4377	11.379	11.4049	11.4835	11.4603	11.3603	11.4302	11.3803	11.4448	11.3449	11.4692	11.4382	11.4375	11.4257	11.2793	11.4135	11.4099	11.3063	11.2914	11.3126	11.3429
1416579_a_at	Epcam	0.212	0.048	0.031	0.061	2.94	0.61	0.41	0.85	0.00548	0.5437	0.68249	0.40064	0.092421	0.969887	0.943353	0.999906	2.47	0.05982	0.428895	5.1	1416579_a_at	5.03333	4.86283	4.94636	5.22241	4.88258	5.12363	5.18358	5.06646	5.09304	5.12944	4.8637	5.02707	4.98764	4.98869	4.96995	5.19609	4.9985	5.06662	5.14354	5.1097	5.26355	4.96891	5.16282	5.27518	5.16543	5.32263	5.14719
1416580_a_at	Stub1	-0.072	0.032	-0.052	0.024	-1.22	0.5	-0.84	0.41	0.2292	0.61722	0.4034	0.68395	0.602908	0.977317	0.871674	0.999906	0.66	0.62581	0.923964	11.88	1416580_a_at	11.9897	11.9318	11.9904	11.8389	11.9093	11.7508	11.8704	11.8447	12.0368	11.8014	11.8005	11.868	11.9384	11.9312	11.946	11.908	11.89	11.8979	11.9046	11.9514	11.6409	11.8549	11.967	11.7109	11.8088	11.826	11.9805
1416581_at	Wdr5	-0.042	-0.012	0.011	-0.007	-0.93	-0.25	0.23	-0.15	0.35637	0.80254	0.8169	0.88513	0.718538	0.992384	0.968889	0.999906	0.25	0.90655	0.985761	9.08	1416581_at	9.10885	9.03802	9.11471	8.97092	9.16114	9.20932	9.16292	9.09699	9.16063	9.03424	9.07252	9.15926	9.06098	9.10144	9.00807	8.96131	9.09736	9.08539	9.08252	8.98918	8.98657	9.0669	9.17319	8.9264	9.01839	9.07795	9.0918
1416582_a_at	Bad	0.091	-0.067	0.082	0.021	1.85	-1.24	1.6	0.43	0.0721	0.22148	0.11818	0.6714	0.360627	0.891405	0.747137	0.999906	1.92	0.1255	0.573187	9.66	1416582_a_at	9.74111	9.67897	9.63593	9.57529	9.76849	9.61988	9.73216	9.64277	9.72405	9.60428	9.74509	9.63083	9.62192	9.64162	9.60906	9.59842	9.53314	9.59507	9.68876	9.55628	9.49303	9.66987	9.66436	9.64804	9.641	9.72174	9.83687
1416583_at	Bad	0.169	-0.015	0.003	-0.055	1.87	-0.15	0.03	-0.61	0.06853	0.883	0.97361	0.54554	0.352463	0.996397	0.996396	0.999906	0.97	0.43218	0.849853	8.7	1416583_at	8.76621	8.50402	8.788	8.63799	8.95144	8.53089	8.73579	8.55265	8.87221	8.67943	8.64913	8.69705	8.75008	8.69308	8.72781	8.58659	8.6516	8.71905	8.82342	8.64785	8.21564	8.80983	8.79074	8.9287	8.78494	8.81833	8.84821
1416584_at	Man2b2	0.095	0.008	-0.07	0.06	1.3	0.1	-0.91	0.82	0.20089	0.91985	0.3689	0.41851	0.570233	0.997638	0.862388	0.999906	0.8	0.53313	0.893575	6.76	1416584_at	6.5485	6.87832	6.8201	6.81773	6.72115	6.58445	6.80661	6.83686	6.8385	6.71085	6.55093	6.59517	6.62691	6.85352	6.82046	6.95495	6.86094	6.71508	6.64716	6.7089	6.64783	6.85944	6.77863	6.64855	6.75882	6.88668	6.84319
1416585_at	Ruvbl1	-0.123	0	0.04	-0.036	-2.21	0	0.68	-0.65	0.0331	0.99637	0.50014	0.51718	0.245146	0.999955	0.901287	0.999906	1.44	0.23855	0.715972	9.69	1416585_at	9.83042	9.61431	9.60633	9.69849	9.72123	9.82979	9.7337	9.7961	9.80944	9.65261	9.547	9.74087	9.64487	9.75364	9.74731	9.5442	9.65658	9.73392	9.61742	9.56964	9.8135	9.7707	9.85162	9.49019	9.55735	9.54604	9.672
1416586_at	Zfp239	-0.029	0.056	0.011	-0.009	-0.55	0.96	0.19	-0.17	0.58856	0.34325	0.85041	0.86325	0.858618	0.935502	0.974292	0.999906	0.32	0.86238	0.978535	9.99	1416586_at	9.93166	10.1235	9.98586	9.9264	10.0293	10.0787	9.9524	9.89179	9.89861	9.86127	9.77453	10.0235	10.0406	10.0773	9.95061	9.90991	10.0575	9.91049	9.92765	10.0326	10.1495	10.0528	10.0961	9.8566	10.0325	9.9356	10.1504
1416587_a_at	Xrcc1	-0.032	-0.021	0.067	-0.063	-0.61	-0.38	1.23	-1.22	0.5443	0.70906	0.22526	0.2296	0.837147	0.986307	0.809386	0.999906	0.88	0.48449	0.872438	8.47	1416587_a_at	8.44112	8.60696	8.36756	8.39633	8.49842	8.5978	8.58664	8.60867	8.47308	8.38285	8.35691	8.49699	8.36207	8.47451	8.37443	8.41669	8.38603	8.44243	8.45314	8.53731	8.66845	8.52435	8.58657	8.40636	8.39038	8.44387	8.48612
1416588_at	Ptprn	-0.016	0.09	0.132	-0.006	-0.2	1.04	1.59	-0.07	0.83871	0.30459	0.11903	0.94123	0.956588	0.925507	0.747695	0.999906	0.92	0.46376	0.864513	11.28	1416588_at	11.5361	11.1054	11.2652	10.9892	11.5226	11.3003	11.3038	11.2541	11.3818	11.1609	11.0846	11.2222	11.2388	11.4923	11.1656	10.9868	11.1448	11.3563	11.1961	11.2217	11.1986	11.3995	11.3967	11.2571	11.224	11.2313	11.3093
1416589_at	Sparc	0.043	0.107	0.027	0.078	0.41	0.94	0.24	0.76	0.68162	0.35392	0.80837	0.45435	0.898675	0.937183	0.967234	0.999906	0.42	0.79312	0.965556	11.64	1416589_at	11.7535	11.7127	11.5146	11.4067	11.9239	11.7146	12.0223	11.8049	11.5028	11.6049	11.8587	11.6922	11.5535	11.8309	11.7947	11.8162	11.4123	11.4589	11.3525	11.3413	11.2365	11.3121	11.3504	11.6189	11.6406	11.9958	11.6855
1416590_a_at	Rab34	0.177	0.116	0.039	-0.057	2.09	1.25	0.44	-0.67	0.04283	0.21788	0.66048	0.50415	0.279517	0.888426	0.93859	0.999906	1.65	0.18106	0.655245	9.48	1416590_a_at	9.49114	9.42548	9.27764	9.24215	9.38483	9.62758	9.52082	9.47409	9.5729	9.19481	9.12686	9.54223	9.45967	9.49294	9.42601	9.22146	9.48047	9.48371	9.42242	9.48536	9.80683	9.61355	9.49759	9.4666	9.41987	9.70558	9.67403
1416591_at	Rab34	0.128	0.108	0.038	-0.02	1.48	1.14	0.42	-0.23	0.1473	0.26264	0.67458	0.82269	0.496254	0.910684	0.940399	0.999906	0.93	0.45848	0.862521	10.05	1416591_at	10.0796	9.98886	9.85907	9.80055	10.1099	10.1561	10.068	10.1194	9.9957	9.76933	9.71849	10.1727	10.0917	10.1611	10.0411	9.81841	10.0059	10.1332	9.83337	10.041	10.338	10.141	10.1054	10.0297	9.98222	10.2598	10.2065
1416592_at	Glrx	0.28	0.056	0.006	0.13	2.92	0.54	0.06	1.35	0.00568	0.59359	0.95022	0.18302	0.094446	0.976066	0.992786	0.999906	2.67	0.04601	0.380726	8.77	1416592_at	8.64849	8.68929	8.64076	8.73952	8.80854	8.67417	8.65013	8.83973	8.76029	8.62707	9.08083	8.56962	8.61954	8.47097	8.89526	8.69334	8.53307	8.6655	8.97399	8.7758	8.71699	8.41968	8.72285	9.24832	8.74576	8.92747	8.64113
1416593_at	Glrx	0.284	0.192	-0.052	0.073	2.1	1.3	-0.37	0.54	0.04222	0.20165	0.7135	0.59198	0.27729	0.880162	0.949316	0.999906	1.63	0.18574	0.660597	8.23	1416593_at	8.3074	8.17224	8.31757	8.34323	8.4094	7.85859	7.91537	8.11856	8.24259	8.1125	8.52318	7.8909	8.41284	7.89606	8.33106	8.34843	7.96451	8.20697	8.42791	8.43151	7.52503	7.98169	8.08531	8.80571	8.35617	8.56168	8.34831
1416594_at	Sfrp1	-0.048	0.016	0.106	0.028	-0.89	0.27	1.87	0.53	0.37983	0.78897	0.06807	0.60137	0.735389	0.991385	0.702163	0.999906	1.16	0.34128	0.797192	5.98	1416594_at	6.09093	5.98335	6.0115	6.11126	5.80114	6.11148	6.02075	5.93916	5.81735	5.99539	6.03117	5.82824	5.94033	5.82144	6.00567	5.87533	5.88622	6.00602	6.08927	6.04444	6.07326	5.87747	5.89778	5.94585	5.80724	5.97172	6.09153
1416595_at	Mrps22	-0.056	0.087	0.017	0.005	-1.25	1.77	0.35	0.1	0.21939	0.08387	0.72586	0.91784	0.590565	0.748561	0.952398	0.999906	1.21	0.3222	0.782857	9.88	1416595_at	9.81546	9.90802	9.94184	9.87358	9.89741	9.92242	9.87587	9.85862	10.0212	9.84953	9.86896	9.79992	9.88456	9.85032	9.94171	9.76779	9.82935	9.84662	9.92324	9.85936	9.93385	9.83306	9.89863	9.86008	9.6989	9.80797	9.73716
1416596_at	Slc44a4	0.184	0.029	0.031	-0.06	1.93	0.28	0.31	-0.64	0.06018	0.78247	0.75439	0.52829	0.331519	0.990491	0.958919	0.999906	1.08	0.37909	0.8203	5.96	1416596_at	5.77394	5.99743	5.76677	5.76948	6.17541	5.82602	5.85026	6.14001	5.95809	5.75968	5.955	6.00305	5.74045	5.8539	6.03723	6.07196	5.93144	5.93473	6.05689	5.94759	5.99933	5.95265	6.0357	6.38666	5.96714	5.88016	5.76278
1416597_at	Hdgfrp2	0.083	0.215	-0.042	-0.041	0.86	2.03	-0.42	-0.42	0.39404	0.04894	0.67891	0.67665	0.745819	0.669948	0.941827	0.999906	1.3	0.28488	0.755422	8.09	1416597_at	8.11966	8.18312	8.1424	7.77236	8.31377	7.78483	8.00409	7.88916	8.21706	8.08815	7.92486	8.16514	8.15325	8.14329	8.03442	8.16466	8.14989	7.92215	8.27232	8.08521	7.63851	8.35739	8.10343	8.02127	8.24963	8.10461	8.24098
1416598_at	Glis2	0.131	-0.075	0.02	-0.033	1.85	-0.97	0.26	-0.47	0.07147	0.33915	0.79236	0.6392	0.358912	0.935292	0.964695	0.999906	1.16	0.34096	0.796665	7.73	1416598_at	7.68595	7.56881	7.66876	7.59559	7.90622	7.60034	7.85754	7.74328	7.6365	7.74792	7.87601	7.94414	7.58126	7.74598	7.68675	7.61452	7.71733	7.78642	7.61258	7.77451	7.79054	7.79853	7.67596	7.68489	7.67296	7.73957	7.73287
1416599_at	Glis2	0.037	-0.045	0.034	-0.025	0.6	-0.67	0.52	-0.4	0.55258	0.50655	0.60559	0.68983	0.840908	0.964226	0.928462	0.999906	0.31	0.86955	0.979878	6.68	1416599_at	6.67481	6.47613	6.65907	6.6799	6.8209	6.76088	6.78734	6.52583	6.69669	6.595	6.77033	6.71938	6.64691	6.59822	6.65249	6.60651	6.68506	6.65024	6.70201	6.75508	6.67175	6.69407	6.76267	6.81768	6.5212	6.45311	6.86224
1416600_a_at	Rcan1	0.082	-0.009	0.024	-0.044	1.69	-0.17	0.47	-0.9	0.09846	0.86766	0.6385	0.37477	0.417977	0.996397	0.935157	0.999906	0.98	0.42938	0.848668	10.25	1416600_a_at	10.1003	10.233	10.1481	10.2941	10.3016	10.2834	10.3829	10.2207	10.2481	10.2893	10.2804	10.2033	10.2652	10.3346	10.281	10.1018	10.1702	10.2281	10.1378	10.2559	10.3237	10.3574	10.2494	10.3248	10.3659	10.1924	10.3959
1416601_a_at	Rcan1	-0.284	0.18	-0.543	-0.019	-0.89	0.52	-1.63	-0.06	0.37662	0.60869	0.11143	0.9518	0.733033	0.976103	0.743263	0.999906	0.93	0.4565	0.861899	7.41	1416601_a_at	7.67028	8.32928	7.84632	8.21662	7.72998	6.87584	6.56748	6.63269	7.81279	7.51318	7.24163	7.05481	8.19052	6.91614	7.78578	8.04888	7.90924	7.28866	7.68133	7.95891	5.97424	7.61546	7.51199	7.86026	8.0011	7.70814	7.85566
1416602_a_at	Rad52	0.22	0.181	0.252	0.017	2.48	1.87	2.71	0.19	0.01732	0.06941	0.00987	0.84742	0.175143	0.715079	0.673207	0.999906	4.25	0.00578	0.130546	7.5	1416602_a_at	7.42001	7.238	7.24433	7.04193	7.49731	7.4819	7.48384	7.55449	7.53895	7.15726	7.09346	7.27502	7.41655	7.5845	7.44709	7.43868	7.42964	7.55681	7.47078	7.44621	7.87161	7.44967	7.51667	7.69361	7.49551	7.62639	7.55907
1416603_at	Rpl22	0.022	0.042	0.042	-0.006	0.46	0.8	0.83	-0.12	0.64473	0.43113	0.41306	0.90491	0.883676	0.953124	0.876141	0.999906	0.39	0.81687	0.970434	11.25	1416603_at	11.1946	11.2502	11.2634	11.2202	11.2346	11.1481	11.2145	11.2221	11.2311	11.2899	11.2456	11.2407	11.1131	11.2737	11.2132	11.4575	11.2204	11.3124	11.1792	11.2765	11.2807	11.3221	11.0801	11.1304	11.2626	11.3157	11.2589
1416604_at	Cyc1	0.037	-0.008	-0.005	0	0.94	-0.19	-0.13	0	0.35237	0.84965	0.90035	0.99918	0.715505	0.995274	0.984468	0.999994	0.23	0.91736	0.98683	12.18	1416604_at	12.1594	12.1458	12.1998	12.1751	12.1956	12.0598	12.1985	12.1726	12.2389	12.1552	12.2124	12.2565	12.1589	12.1961	12.1873	12.171	12.0925	12.1607	12.1621	12.178	12.2067	12.2163	12.1852	12.0851	12.1102	12.1306	12.2256
1416605_at	Nhp2	0.088	0.094	0.134	-0.068	1.39	1.35	2.01	-1.06	0.17358	0.18478	0.05096	0.29333	0.535288	0.870063	0.690178	0.999906	2.23	0.08275	0.490553	10.11	1416605_at	10.265	9.89149	10.0056	10.0789	10.2822	10.0894	9.91316	10.023	10.1237	9.86371	9.81123	10.0931	10.1628	10.1022	10.0575	9.90276	10.0992	10.1774	10.2621	10.1152	10.0766	10.2415	10.3164	10.2019	10.151	10.1387	10.1816
1416606_s_at	Nhp2	0.047	-0.018	0.074	-0.039	0.98	-0.34	1.46	-0.81	0.33218	0.73729	0.15112	0.42093	0.700322	0.988527	0.764826	0.999906	0.97	0.43451	0.851003	10.87	1416606_s_at	10.9574	10.8796	10.879	10.7942	10.8396	10.8331	10.7981	10.8495	10.8877	10.7178	10.6546	10.9566	10.8102	10.9068	10.8386	10.7395	10.8571	10.8604	10.9594	10.9077	11.014	10.935	11.0186	10.795	10.8593	10.8513	11.0001
1416607_at	4931406C07Rik	0.032	0.022	-0.046	-0.014	0.7	0.43	-0.94	-0.3	0.49099	0.66807	0.35077	0.76405	0.807322	0.98237	0.856202	0.999906	0.41	0.79818	0.96697	10.37	1416607_at	10.5386	10.3727	10.3634	10.4069	10.3973	10.4923	10.4968	10.4638	10.323	10.3091	10.5318	10.3687	10.2528	10.3419	10.1984	10.3528	10.2533	10.2943	10.1777	10.327	10.4602	10.362	10.2828	10.419	10.4367	10.4785	10.5021
1416608_a_at	BC004004	0.098	0.036	-0.014	-0.052	2.11	0.7	-0.29	-1.12	0.04142	0.48722	0.7724	0.26837	0.27463	0.961986	0.961855	0.999906	1.57	0.20123	0.679197	10.9	1416608_a_at	10.7709	10.8826	10.8826	10.9522	10.8401	10.8005	10.9285	10.8585	10.8852	10.8469	10.7488	11.0355	10.8374	10.8138	10.965	11.0474	10.9374	10.8347	10.8945	10.857	11.0255	10.9586	10.9871	10.8378	10.9373	10.9676	11.0222
1416609_at	BC004004	0.049	0.091	0.021	0.005	1.3	2.18	0.52	0.12	0.20136	0.03516	0.60308	0.9048	0.570815	0.615905	0.927634	0.999906	1.68	0.17298	0.644772	10.92	1416609_at	10.9855	10.9717	10.9305	10.8323	10.9634	10.8477	10.9381	10.9342	10.9152	10.8146	10.8307	10.9324	10.9052	10.9096	10.9103	10.9418	10.9254	10.8755	10.9455	10.8857	10.8177	10.9054	10.8699	10.8784	10.9908	11.0388	11.0212
1416610_a_at	Clcn3	-0.001	0.127	-0.055	-0.017	-0.01	1.58	-0.71	-0.23	0.99008	0.12219	0.48193	0.8166	0.99797	0.805521	0.896181	0.999906	0.76	0.55568	0.90051	10.64	1416610_a_at	10.7382	10.6988	10.7063	10.7314	10.6008	10.4075	10.4328	10.4558	10.6903	10.6361	10.6039	10.6319	10.7411	10.4959	10.761	10.8349	10.6144	10.6539	10.7702	10.793	10.4035	10.6537	10.5836	10.8023	10.7051	10.7993	10.6218
1416611_at	Scamp2	-0.138	-0.059	0.011	0.072	-1.87	-0.73	0.14	0.97	0.06826	0.46893	0.88547	0.3365	0.352203	0.961787	0.982008	0.999906	1.25	0.30427	0.769454	8.9	1416611_at	8.84234	8.85686	8.87538	8.71388	8.81228	8.87466	9.10597	8.96981	8.78528	8.88796	9.07848	9.10365	8.71216	9.12174	8.82533	9.16592	8.95719	8.91541	8.83214	8.97801	9.17521	8.79918	8.77181	8.59115	8.71646	8.62744	8.73302
1416612_at	Cyp1b1	0.22	0.269	-0.025	0.068	2.04	2.28	-0.22	0.63	0.0483	0.02814	0.82749	0.53102	0.297426	0.571046	0.970439	0.999906	2.45	0.0619	0.434158	6.01	1416612_at	6.01997	5.74972	5.81588	6.10433	5.93668	6.25757	6.45006	6.06703	6.1365	6.03474	5.8477	6.18915	6.02105	6.02094	5.6256	5.65833	5.82354	5.70535	5.78359	5.77611	6.09388	5.78916	5.73308	6.10237	6.12521	5.86828	6.44928
1416613_at	Cyp1b1	0.005	0.097	-0.005	0.174	0.08	1.4	-0.07	2.76	0.93753	0.16929	0.9428	0.00873	0.985081	0.855497	0.991277	0.999906	2.39	0.06646	0.447777	3.79	1416613_at	3.79662	3.95357	3.74493	3.73154	3.80566	4.04286	3.75317	3.81175	3.95619	3.77307	3.91264	3.82329	3.825	3.75812	3.67628	3.75272	3.56402	3.62817	3.51995	3.65351	3.72882	3.47517	3.66031	3.68505	3.96017	4.07106	3.69443
1416614_at	Eid1	0.035	-0.009	-0.023	-0.019	0.47	-0.11	-0.3	-0.25	0.64382	0.91533	0.76884	0.80423	0.883335	0.99733	0.961121	0.999906	0.09	0.98363	0.997907	11.8	1416614_at	11.5428	11.8428	11.9585	11.9074	11.6837	11.6066	11.6368	11.6269	11.6878	11.7638	11.7503	11.841	11.8812	11.6723	12.0161	11.9439	11.8934	11.8489	11.8922	12.0138	11.8054	11.8464	11.7887	11.8973	11.9034	11.8889	11.6517
1416615_at	Clpp	0.003	0.131	-0.052	-0.004	0.08	2.99	-1.25	-0.09	0.93811	0.00468	0.21953	0.92558	0.985177	0.294529	0.805838	0.999906	2.63	0.04801	0.388481	10.7	1416615_at	10.7706	10.7103	10.6877	10.5911	10.7404	10.605	10.6807	10.6716	10.7307	10.5694	10.6766	10.6645	10.7239	10.731	10.7661	10.7729	10.6798	10.7254	10.6813	10.7812	10.6324	10.7298	10.6821	10.5745	10.6403	10.731	10.7083
1416616_s_at	Clpp	0.028	0.112	-0.036	0.036	0.56	2.04	-0.67	0.71	0.57916	0.0475	0.50363	0.48083	0.854388	0.668799	0.902584	0.999906	1.36	0.26369	0.737472	10.23	1416616_s_at	10.1484	10.2127	10.208	10.1758	10.2673	10.121	10.3171	10.2001	10.2081	10.037	10.1554	10.2707	10.2116	10.2222	10.3007	10.238	10.1532	10.2399	10.1462	10.2416	10.3114	10.2512	10.2161	10.1014	10.1706	10.2289	10.1595
1416617_at	Acss1	-0.044	-0.076	0.149	0.066	-0.53	-0.85	1.72	0.81	0.5984	0.40151	0.09301	0.42418	0.863187	0.946579	0.724413	0.999906	1.15	0.34571	0.799365	8.83	1416617_at	9.1051	8.51766	8.93016	8.6451	8.81952	8.69549	9.05667	8.97692	8.80688	8.93994	8.95312	8.93527	8.7286	8.86221	8.76833	8.7012	8.71215	8.8969	8.71135	8.63408	8.8456	8.70993	8.84015	8.77373	8.46764	8.60292	8.8219
1416618_at	Ppox	-0.117	-0.037	0.04	0.022	-2.56	-0.74	0.84	0.47	0.0142	0.46168	0.4062	0.63771	0.15652	0.959547	0.872813	0.999906	2.01	0.1109	0.546862	8.59	1416618_at	8.68201	8.62295	8.59024	8.48521	8.69831	8.67773	8.6781	8.66668	8.59204	8.49224	8.55819	8.64124	8.53103	8.73732	8.54755	8.7401	8.58938	8.62409	8.55987	8.55307	8.6032	8.52776	8.58076	8.41205	8.43758	8.51151	8.58652
1416619_at	4632428N05Rik	0.243	0.11	0.121	0.052	2.88	1.19	1.36	0.62	0.00628	0.24101	0.1803	0.5389	0.099839	0.900218	0.786136	0.999906	2.99	0.02968	0.311457	8.81	1416619_at	8.5263	8.57711	8.71791	8.49086	8.85147	8.84184	8.86627	8.76498	8.6295	8.78127	8.91242	8.88738	8.68713	8.93095	8.60417	8.698	8.7592	8.70383	8.57247	8.65854	9.17212	8.90335	8.64946	8.90148	8.9573	8.95121	8.90117
1416620_at	Smarcal1	-0.016	-0.082	-0.022	-0.039	-0.36	-1.72	-0.48	-0.9	0.72073	0.09343	0.63538	0.37166	0.914668	0.764569	0.934934	0.999906	1.03	0.40276	0.834061	9.19	1416620_at	9.11362	9.382	9.18501	9.19008	9.26236	9.22952	9.23466	9.13971	9.2653	9.20335	9.07824	9.15309	9.18604	9.19986	9.23318	9.22979	9.25309	9.14981	9.19663	9.17895	9.30209	9.29286	9.19627	9.12534	9.14536	9.29863	9.31331
1416621_at	Llgl1	-0.118	-0.072	-0.11	0.019	-1.19	-0.66	-1.06	0.19	0.2418	0.51063	0.29591	0.85054	0.616613	0.964654	0.838009	0.999906	0.75	0.56237	0.902555	10.61	1416621_at	10.4819	10.5497	10.7033	10.4662	10.5024	10.4555	10.8268	10.6038	10.2265	10.6234	10.8773	10.9883	10.4446	10.8599	10.6168	11.074	10.661	10.7883	10.5649	10.7959	10.8492	10.5393	10.3178	10.2705	10.5557	10.5287	10.3543
1416622_at	Wbscr16	0.096	0.173	0.031	0.045	1.25	2.05	0.38	0.58	0.22002	0.04736	0.70335	0.56684	0.591012	0.668626	0.947258	0.999906	1.55	0.20506	0.684035	7.66	1416622_at	7.73049	7.45984	7.78984	7.43728	7.73725	7.49102	7.58678	7.56855	7.51054	7.66329	7.57977	7.74838	7.69552	7.80784	7.6245	7.50957	7.46742	7.66185	7.65869	7.67623	7.32472	7.80679	7.79052	7.67206	7.6149	7.61619	7.69552
1416623_at	Thbs3	0.314	0.156	-0.069	-0.158	3.45	1.56	-0.72	-1.74	0.00134	0.1262	0.47552	0.08997	0.039621	0.812091	0.895325	0.999906	4.46	0.00444	0.112205	8.62	1416623_at	8.53372	8.4539	8.58607	8.37803	8.64822	8.39725	8.62913	8.56306	8.5499	8.59049	8.3859	8.89792	8.77714	8.7529	8.58475	8.7263	8.65548	8.56803	8.56144	8.53809	8.35811	8.84508	8.54159	8.65869	8.85628	9.16019	9.02425
1416624_a_at	NA	-0.004	-0.009	0.051	0.003	-0.14	-0.27	1.69	0.12	0.89059	0.78804	0.09905	0.90505	0.972502	0.991296	0.729736	0.999906	0.74	0.57067	0.905446	14.27	1416624_a_at	14.2866	14.2811	14.2446	14.2354	14.289	14.2974	14.2811	14.289	14.3007	14.2562	14.2259	14.2811	14.2446	14.3007	14.2562	14.1979	14.2259	14.2279	14.2446	14.2061	14.3423	14.2974	14.3028	14.2811	14.2446	14.1922	14.289
1416625_at	Serping1	-0.064	0.337	-0.157	0.129	-0.26	1.27	-0.62	0.53	0.79423	0.21109	0.53916	0.59597	0.942298	0.886489	0.912946	0.999906	0.59	0.673	0.936642	7.25	1416625_at	9.07758	7.08373	7.08063	7.33583	7.05025	7.38538	7.66634	8.13703	7.22728	7.15302	6.74879	7.34726	7.19594	7.08137	6.82486	7.19331	7.0884	6.64599	6.75427	6.99887	7.26716	6.70537	6.95699	7.27486	6.86555	7.22016	7.28989
1416626_at	Pla2g1b	-0.088	-0.039	0.031	0.001	-1.27	-0.52	0.42	0.02	0.21141	0.60685	0.67477	0.98805	0.582779	0.976103	0.940399	0.999906	0.52	0.72499	0.948523	5.17	1416626_at	5.29089	5.22693	5.05291	5.25998	4.92731	5.26039	5.14425	5.35646	5.04188	5.27442	5.1985	5.22566	5.12171	5.10152	5.23533	5.02901	5.32487	5.31702	5.20513	5.32346	5.29139	4.96036	5.05366	4.97328	5.10356	5.01372	5.18962
1416627_at	Spint1	0.275	0.356	0.076	-0.117	2.73	3.22	0.72	-1.16	0.00944	0.00254	0.47583	0.25121	0.125126	0.213543	0.895325	0.999906	4.92	0.00253	0.080419	8.24	1416627_at	8.33273	8.12761	7.98765	8.16261	8.07242	8.42393	8.07005	8.36359	8.19502	8.01582	7.93953	8.25023	8.12723	8.27883	8.17291	8.06001	8.15765	8.30584	7.88878	7.9761	8.61701	8.17185	8.24774	8.23481	8.67396	8.6955	8.56762
1416628_at	Tmem223	0.032	0.043	0.022	0.011	0.69	0.84	0.45	0.22	0.49706	0.40675	0.65647	0.82464	0.810419	0.946876	0.938183	0.999906	0.36	0.83848	0.975362	10.79	1416628_at	10.8172	10.7042	10.7519	10.6322	10.8881	10.7642	10.8931	10.8623	10.7913	10.7767	10.7961	10.8684	10.756	10.7766	10.7742	10.7727	10.7518	10.7721	10.7423	10.6544	10.8261	10.8335	10.6798	10.6798	10.6856	10.8756	10.7542
1416629_at	Slc1a5	0.403	0.223	0.057	-0.061	3.76	1.9	0.51	-0.57	0.00054	0.06437	0.61387	0.57119	0.022216	0.70478	0.929531	0.999906	4.58	0.00384	0.103066	6.33	1416629_at	5.74372	6.47845	6.18684	6.17906	6.22605	6.15101	6.29882	6.54122	5.99418	6.30881	6.31058	6.30153	6.11701	6.56889	6.14936	6.40675	6.16184	6.17937	6.27049	6.32447	6.63974	6.25776	6.05902	6.55046	6.58587	6.56822	6.66177
1416630_at	Id3	-0.189	-0.019	-0.133	0.031	-1.79	-0.16	-1.2	0.29	0.08166	0.87401	0.2382	0.77345	0.382236	0.996397	0.81529	0.999906	1.18	0.33285	0.79073	9.61	1416630_at	9.84737	9.62036	9.49737	9.13948	9.62254	9.38518	9.65204	9.39375	9.4972	9.46897	9.54235	9.7696	9.79104	9.80667	9.73737	9.96947	9.7321	9.82279	9.76275	9.82933	9.70546	9.79919	9.5363	8.93275	9.49916	9.84513	9.39986
1416631_at	Ap4b1	0.075	0.006	0.041	-0.034	1.6	0.12	0.83	-0.74	0.11653	0.90292	0.40958	0.46649	0.449777	0.997229	0.874763	0.999906	0.96	0.4422	0.855693	9	1416631_at	8.83678	8.91633	8.9859	8.93664	8.98402	8.97532	8.99176	9.07176	9.08335	8.93131	8.88296	8.96146	8.95409	9.06471	9.04207	8.97511	8.95338	9.03959	8.86025	8.99912	9.19416	9.02634	9.03003	9.06079	9.03706	9.0192	9.00096
1416632_at	Me1	0.125	0.152	0.144	0.099	1.25	1.39	1.38	0.99	0.21708	0.1721	0.17532	0.32661	0.588454	0.857071	0.783791	0.999906	1.6	0.19334	0.670101	9.91	1416632_at	9.83317	9.90968	10.0118	10.2737	10.0011	9.84972	9.86147	10.1653	9.77031	9.9207	10.2243	9.62528	9.51082	9.59712	9.76661	9.91485	9.68608	9.7497	9.88475	9.85744	9.89092	9.53234	9.66521	10.3396	9.96168	9.86576	9.76364
1416633_a_at	Fam96a	0.096	-0.042	0.049	-0.147	1.47	-0.59	0.71	-2.25	0.14957	0.5579	0.48184	0.02989	0.500468	0.971921	0.896181	0.999906	2.02	0.10989	0.545656	10.73	1416633_a_at	10.4576	10.6781	10.536	10.8794	10.8321	10.7834	10.6874	10.7169	10.6831	10.7692	10.6393	10.7065	10.7699	10.6448	10.746	10.7651	10.6941	10.7209	10.833	10.6517	10.9747	10.8782	10.7867	10.9081	10.791	10.6836	10.6904
1416634_at	Fam96a	0.03	-0.035	-0.005	-0.034	0.64	-0.68	-0.09	-0.72	0.52521	0.50335	0.92624	0.47568	0.826471	0.963535	0.989201	0.999906	0.35	0.84354	0.975477	10.24	1416634_at	10.0015	10.3236	10.2485	10.1813	10.2923	10.2001	10.2387	10.247	10.2024	10.2582	10.2825	10.249	10.2428	10.3495	10.1886	10.3622	10.2419	10.3369	10.1974	10.232	10.2783	10.2355	10.1732	10.2127	10.2974	10.3583	10.2857
1416635_at	Smpdl3a	-0.049	-0.044	0.022	0.041	-0.85	-0.71	0.36	0.72	0.39764	0.48037	0.71897	0.47278	0.748477	0.961844	0.951231	0.999906	0.47	0.75471	0.956408	10.13	1416635_at	10.4145	10.0682	10.1515	10.0313	9.98554	10.0001	10.0694	10.1233	10.1894	10.0326	10.0551	10.1554	10.1238	10.0547	10.2089	10.2404	10.1382	10.2086	10.1697	10.1696	10.2881	10.1026	10.1057	10.0099	9.91034	9.99443	10.001
1416636_at	Rheb	0.006	0.071	0.081	0.043	0.13	1.38	1.65	0.91	0.89818	0.17555	0.1064	0.36878	0.974345	0.859721	0.737745	0.999906	1.37	0.26211	0.736241	12.59	1416636_at	12.553	12.4624	12.6489	12.5894	12.6697	12.524	12.5714	12.653	12.6908	12.5787	12.6236	12.443	12.4833	12.4476	12.5865	12.4968	12.4036	12.59	12.6643	12.5944	12.4992	12.5131	12.6026	12.7119	12.4789	12.5293	12.3803
1416637_at	Slc4a2	0.067	0.071	-0.091	0.001	0.5	0.49	-0.66	0	0.61692	0.62814	0.51593	0.99676	0.870871	0.979158	0.905548	0.999906	0.23	0.91966	0.987473	8.12	1416637_at	7.85387	7.9273	7.95968	8.03425	8.10554	7.94263	8.23201	8.08912	7.64912	8.22711	8.39321	8.54516	7.91779	8.41337	8.11815	8.57933	8.0665	8.33422	8.04223	8.2966	8.26316	8.00815	7.57617	7.86343	8.23345	8.39753	7.79025
1416638_at	Sall2	-0.153	-0.039	0.108	-0.027	-1.7	-0.39	1.15	-0.3	0.09608	0.69616	0.25874	0.76527	0.413432	0.985216	0.823647	0.999906	1.12	0.36272	0.809144	9.65	1416638_at	9.55625	9.75856	9.57825	9.38963	9.94981	9.84427	9.91932	9.70974	9.67694	9.73226	9.60384	9.63067	9.64491	9.95547	9.6164	9.33163	9.72356	9.70845	9.41212	9.46354	9.61141	9.78692	9.67918	9.33379	9.6255	9.42387	9.78184
1416639_at	Slc2a5	-0.096	-0.007	0.15	-0.024	-1.14	-0.08	1.7	-0.29	0.262	0.9359	0.0965	0.77374	0.637356	0.997708	0.728462	0.999906	1.07	0.38388	0.823234	7.17	1416639_at	7.12886	7.17935	6.88608	7.16522	7.37358	7.30642	7.35974	7.32879	6.96109	7.15455	7.34834	7.36059	7.07831	7.1624	6.98931	7.05666	7.01873	7.11511	7.07111	7.01783	7.28527	7.23823	7.25544	6.81024	7.09576	6.90227	7.14901
1416640_at	Kcne1l	-0.371	-0.449	-0.124	0.06	-3.2	-3.55	-1.02	0.52	0.00265	0.00101	0.31378	0.60618	0.059826	0.146167	0.845649	0.999906	6.04	0.00066	0.034662	6.68	1416640_at	6.41454	6.52902	6.50384	6.3826	6.68172	6.68082	6.60452	6.70323	6.55877	6.5268	6.25515	7.14081	6.74767	6.99254	6.37448	7.08921	7.08303	7.161	7.0691	7.0797	7.49566	7.0695	7.04041	5.87495	6.22269	6.34048	6.44741
1416641_at	Lig1	-0.02	-0.136	0.04	0.138	-0.21	-1.32	0.41	1.47	0.83532	0.19474	0.68521	0.1502	0.955193	0.878897	0.944131	0.999906	1.03	0.40599	0.835474	7.87	1416641_at	8.008	7.74219	7.67468	7.77017	7.9275	7.66068	7.99412	8.03103	7.70333	7.79178	8.05043	8.06123	7.86254	7.8884	7.74438	7.90322	7.7176	8.10299	7.96985	7.8987	8.03079	7.67045	7.75866	7.63118	7.58601	7.63831	7.71279
1416642_a_at	Tpt1	-0.017	-0.009	-0.013	0.005	-0.71	-0.34	-0.51	0.19	0.48473	0.73274	0.61476	0.85136	0.80385	0.98802	0.929767	0.999906	0.23	0.92163	0.987654	14.01	1416642_a_at	13.9953	14.0319	13.9975	13.9964	13.9841	14.0288	14.0319	14.0418	14.0079	14.0158	14.0461	14.0121	13.9883	14.0173	13.9841	14.0125	14.0461	14.023	14.0226	14.028	14.0888	14.0125	13.9661	13.9561	13.9883	14.0079	14.003
1416643_at	Tpt1	0.061	-0.041	0.053	0.007	0.84	-0.51	0.69	0.1	0.40821	0.61516	0.49669	0.91973	0.756004	0.976734	0.900112	0.999906	0.36	0.83625	0.974663	3.9	1416643_at	3.65679	3.65145	3.81935	3.81298	3.92653	4.08063	4.05474	3.86629	3.78506	3.88207	3.94412	3.91518	3.89468	4.07504	3.76423	3.71883	3.94911	3.89044	3.96336	4.03061	4.0159	4.01453	3.80022	3.90332	3.87022	3.75087	3.8999
1416644_a_at	Sema3b	-0.001	0.031	0.037	-0.024	-0.02	0.47	0.6	-0.41	0.98328	0.63832	0.55141	0.68407	0.99626	0.980002	0.916589	0.999906	0.19	0.94309	0.990553	5.71	1416644_a_at	5.52447	5.57575	5.8364	5.60583	5.75029	5.76687	5.60018	5.62258	5.91303	5.65635	5.73432	5.71196	5.52694	5.70101	5.74117	5.79609	5.77872	5.7302	5.67755	5.78974	5.72314	5.8205	5.56468	5.68111	5.5346	5.71532	5.72474
1416645_a_at	Afp	-0.049	0.089	0.122	-0.03	-0.44	0.73	1.05	-0.27	0.66334	0.46993	0.30143	0.78623	0.891092	0.961844	0.840373	0.999906	0.47	0.75474	0.956419	3.67	1416645_a_at	4.28462	3.42445	3.51966	3.65934	3.54442	3.80985	3.96101	3.76116	3.67443	3.58055	3.61104	3.49468	3.6533	3.60478	3.61312	3.75461	3.49552	3.68672	3.51523	3.60864	3.75604	3.51332	3.65413	3.52956	3.65415	3.31276	3.6707
1416646_at	Afp	-0.01	0.124	0.103	-0.046	-0.11	1.29	1.12	-0.52	0.91275	0.20582	0.27096	0.60446	0.978216	0.882294	0.828086	0.999906	0.8	0.5348	0.894381	5.37	1416646_at	5.56611	5.33606	5.59105	5.01348	5.21442	5.24613	5.35905	5.43127	5.5334	5.19009	5.23081	5.33763	5.39411	5.40797	5.32939	5.40505	5.16308	5.40209	5.42781	5.41397	5.27421	5.38727	5.37677	5.15105	5.23595	5.44738	5.54486
1416647_at	Bckdha	0.056	0.155	-0.024	-0.03	0.79	1.98	-0.33	-0.42	0.43453	0.05478	0.74673	0.6764	0.773521	0.680902	0.957532	0.999906	1.2	0.32375	0.784335	9.41	1416647_at	9.62477	9.24335	9.45046	9.27045	9.44167	9.23483	9.46328	9.27792	9.47082	9.47795	9.38695	9.49319	9.48314	9.34737	9.4674	9.50574	9.28417	9.40412	9.46179	9.33863	9.05885	9.4665	9.34737	9.29662	9.45252	9.56395	9.52379
1416648_at	Dync1h1	0.06	-0.003	0.053	0.08	1.07	-0.05	0.91	1.44	0.28933	0.96215	0.36645	0.15764	0.664217	0.99852	0.861806	0.999906	1.02	0.4108	0.838936	12.44	1416648_at	12.4845	12.307	12.4729	12.4401	12.5087	12.4927	12.471	12.5381	12.4082	12.548	12.5001	12.5677	12.3572	12.477	12.2889	12.2809	12.316	12.3883	12.4255	12.276	12.3205	12.3742	12.4004	12.4643	12.4093	12.4591	12.4378
1416649_at	Ambp	-0.142	0.051	0.082	-0.029	-2.07	0.68	1.14	-0.42	0.04533	0.49856	0.26256	0.67534	0.287858	0.963535	0.825707	0.999906	1.55	0.20606	0.685476	4.77	1416649_at	4.7421	4.91742	4.76195	4.67751	4.90398	4.91686	4.84441	4.79868	4.94175	4.66372	4.61224	4.73041	4.48744	4.65807	4.77891	4.66494	4.73894	4.84813	4.7725	4.93913	4.79537	4.86118	4.6893	4.45584	4.73466	4.51519	4.80789
1416650_at	Rfpl4	0.052	0.114	0.105	0.114	0.95	1.91	1.82	2.07	0.34826	0.06391	0.07662	0.04488	0.712227	0.704139	0.712207	0.999906	3.03	0.02831	0.304354	3.59	1416650_at	3.62975	3.37047	3.6551	3.59846	3.57143	3.58906	3.57187	3.39626	3.4881	3.48328	3.59661	3.75873	3.42216	3.50621	3.50382	3.48868	3.61736	3.63259	3.5464	3.51283	3.53443	3.53651	3.50214	3.6761	3.6595	3.70128	3.46207
1416651_at	Znhit2	0.209	0.087	0.069	-0.019	3.27	1.24	1.02	-0.3	0.00223	0.22303	0.31354	0.76303	0.053918	0.89211	0.845649	0.999906	3.33	0.01894	0.247879	9.58	1416651_at	9.70696	9.48523	9.5125	9.33803	9.71681	9.4567	9.48178	9.50307	9.64272	9.34618	9.40345	9.53922	9.52301	9.60109	9.56619	9.4425	9.47004	9.57342	9.60007	9.60968	9.58667	9.65046	9.65796	9.81487	9.59887	9.75661	9.67388
1416652_at	Aspn	-0.177	0.1	0.06	-0.051	-1.39	0.72	0.45	-0.4	0.17236	0.47796	0.65677	0.68948	0.533906	0.961844	0.93836	0.999906	0.7	0.59556	0.915244	4.73	1416652_at	4.50978	5.0922	4.29165	5.20001	4.54954	4.7962	4.86325	4.9438	4.58844	4.99987	5.03407	4.2746	4.58376	4.82598	4.72415	4.75174	4.78491	4.78977	4.75855	4.78753	4.89511	4.61123	4.48227	4.42147	4.73328	4.40277	4.90163
1416653_at	Stxbp3a	0.143	-0.018	-0.162	-0.005	0.8	-0.09	-0.86	-0.03	0.42752	0.92561	0.39224	0.97576	0.769272	0.997638	0.869253	0.999906	0.35	0.84244	0.975477	10.05	1416653_at	9.6525	9.99686	10.1506	10.042	9.7897	9.72382	10.0657	9.90949	9.41655	10.1414	10.3501	10.4886	9.93801	10.1331	10.2461	10.7337	10.1643	10.1647	9.90164	10.3394	10.3024	10.0672	9.51398	10.0654	10.4935	10.8475	9.6015
1416654_at	Slc31a2	-0.021	-0.06	0.018	0.016	-0.25	-0.66	0.2	0.2	0.80055	0.51238	0.83907	0.84433	0.944603	0.964777	0.972424	0.999906	0.15	0.96391	0.994362	8.59	1416654_at	8.47929	8.38205	8.68651	8.49496	8.65085	8.75923	8.86464	8.53709	8.34762	8.74476	8.74375	8.74456	8.37005	8.84873	8.42661	8.70391	8.67149	8.63685	8.37806	8.58234	8.74738	8.42183	8.41811	8.44236	8.70746	8.64849	8.59983
1416655_at	C1galt1c1	-0.122	-0.087	0.026	-0.013	-3.16	-2.07	0.65	-0.33	0.00296	0.04454	0.51898	0.74067	0.06406	0.657755	0.90615	0.999906	3.71	0.01158	0.191712	10.47	1416655_at	10.4065	10.4941	10.4715	10.5072	10.5258	10.4369	10.5857	10.5208	10.5256	10.5928	10.6196	10.5034	10.5093	10.4898	10.4591	10.4173	10.4869	10.461	10.3582	10.4558	10.5439	10.4874	10.4263	10.3276	10.3983	10.2956	10.3183
1416656_at	Clic1	0.043	0.235	0.258	0.135	0.39	1.93	2.22	1.21	0.69935	0.06058	0.03237	0.23194	0.906518	0.695689	0.679428	0.999906	2.57	0.05262	0.405821	7.76	1416656_at	8.2803	7.52481	7.75475	7.78716	7.75129	7.47644	7.88226	8.00851	7.57173	7.88902	7.6601	7.64182	7.68656	7.36635	7.39829	7.70991	7.60545	7.6337	7.52053	7.68104	7.62333	7.56153	7.5527	7.72395	7.49225	7.83832	7.65184
1416657_at	Akt1	-0.013	-0.033	0.056	-0.04	-0.24	-0.58	1.02	-0.76	0.80954	0.56429	0.31544	0.45288	0.947361	0.972414	0.845994	0.999906	0.5	0.735	0.951763	10.01	1416657_at	10.0579	10.0135	9.90963	9.94977	10.153	10.0975	10.1049	10.0176	10.0504	9.95428	9.94737	9.92738	9.97751	10.1061	9.91994	9.883	9.98451	10.1103	9.99448	9.93691	10.0452	10.0861	10.0257	9.96733	9.99953	9.96524	10.097
1416658_at	Frzb	0.691	-0.076	0.649	0.013	1.58	-0.16	1.41	0.03	0.12236	0.87459	0.16533	0.9759	0.459146	0.996397	0.778	0.999906	1.13	0.3568	0.806312	7.17	1416658_at	6.40357	6.30687	7.72202	8.12646	6.73575	6.43728	6.35929	7.40249	6.89171	7.21008	7.96654	6.42869	6.7532	6.09849	6.91825	6.83598	6.33322	7.42264	8.35021	7.48239	7.22859	5.86248	7.69675	8.6356	6.83574	7.07036	5.95712
1416659_at	Eif3a	-0.043	0.024	-0.004	0.026	-1.25	0.64	-0.1	0.76	0.21807	0.52421	0.92072	0.45043	0.58935	0.967205	0.987948	0.999906	0.64	0.63546	0.926002	10.96	1416659_at	10.9063	10.969	10.9705	10.9918	10.9125	11.0227	10.9342	10.9158	10.8317	10.9502	10.9087	10.92	11.0032	10.9938	10.9625	10.9415	10.9865	11.0101	10.9454	10.9816	11.1179	10.9278	10.9457	10.8616	10.9345	10.8975	10.8969
1416660_at	Eif3a	-0.161	0.114	-0.277	0.159	-0.85	0.55	-1.4	0.84	0.39916	0.58281	0.16878	0.40319	0.749244	0.975061	0.780699	0.999906	0.93	0.45756	0.862275	9.1	1416660_at	9.3808	9.49557	9.40626	9.37778	9.00403	8.73377	8.90906	8.77943	9.31755	9.23364	9.12025	9.03223	9.59997	8.79815	9.29078	9.40648	9.47621	8.87207	9.00332	9.37673	8.07481	9.01282	9.17061	9.05147	9.40059	9.41342	9.27233
1416661_at	Eif3a	-0.796	-0.186	-1.067	0.252	-1.49	-0.32	-1.91	0.47	0.14396	0.75177	0.06387	0.63989	0.491687	0.989073	0.69742	0.999906	1.54	0.20793	0.687648	7.42	1416661_at	8.18577	9.0754	8.28967	8.53827	7.29333	6.5743	6.21828	6.741	7.99789	7.52798	7.07756	6.44862	8.594	6.69564	8.45208	9.1339	8.65429	7.64362	8.26304	8.44803	5.26388	7.17003	7.44759	7.95663	7.99469	8.24114	7.33678
1416662_at	Sardh	0.001	0.115	-0.065	0.054	0.01	1.66	-0.99	0.86	0.99025	0.10368	0.32955	0.39428	0.998004	0.780167	0.850441	0.999906	1.12	0.35966	0.807888	6.4	1416662_at	6.42127	6.63027	6.37851	6.49673	6.54738	6.23757	6.50193	6.31067	6.46719	6.35483	6.40962	6.26955	6.44103	6.24279	6.45296	6.47315	6.40256	6.24039	6.30644	6.35646	6.11362	6.47143	6.26892	6.30174	6.40765	6.5232	6.59472
1416663_at	Ndufa9	-0.007	0.012	0.046	-0.002	-0.22	0.33	1.38	-0.07	0.82795	0.73958	0.17466	0.94272	0.952943	0.988621	0.78311	0.999906	0.52	0.72251	0.948067	11.97	1416663_at	11.9914	11.9301	11.9154	12.0408	12.0345	11.9092	12.0291	11.9637	11.9801	11.9792	11.9835	11.9375	11.9796	11.9518	11.9339	11.9324	11.8931	11.9546	11.9326	11.911	11.8977	11.9939	11.9992	11.9085	11.9752	11.9345	12.0339
1416664_at	Cdc20	-0.004	-0.014	0.129	0.112	-0.04	-0.12	1.15	1.04	0.96952	0.90314	0.25597	0.30252	0.993756	0.997229	0.822363	0.999906	0.61	0.65863	0.932599	6.44	1416664_at	6.74796	6.24235	6.57032	6.16286	6.46423	6.33972	6.44672	6.65293	6.61232	6.15403	6.41822	6.37758	6.26305	6.22133	6.48143	6.39289	6.18778	6.52189	6.76959	6.35696	6.20208	6.3817	6.37591	6.34691	6.25681	6.43596	6.18131
1416665_at	Coq7	-0.125	-0.015	0.043	-0.057	-3.04	-0.33	1	-1.38	0.0041	0.74376	0.32484	0.17392	0.077617	0.989073	0.849126	0.999906	3.07	0.02679	0.296131	10.5	1416665_at	10.5306	10.518	10.5192	10.4016	10.5895	10.4268	10.5214	10.489	10.5227	10.4133	10.5162	10.6485	10.5507	10.5968	10.5582	10.4495	10.3876	10.5128	10.5495	10.5508	10.5871	10.5747	10.5762	10.2978	10.3025	10.3619	10.4038
1416666_at	Serpine2	-0.136	-0.104	-0.019	0.012	-3.07	-2.14	-0.41	0.26	0.00381	0.03872	0.68449	0.79554	0.074539	0.638225	0.943825	0.999906	3.56	0.01411	0.211696	12.77	1416666_at	12.9147	12.8695	12.8065	12.6599	12.8157	12.8151	12.887	12.817	12.9131	12.8488	12.786	12.8424	12.817	12.8052	12.7264	12.7752	12.8237	12.7967	12.7235	12.75	12.7029	12.805	12.7921	12.6229	12.7307	12.7064	12.8687
1416667_at	Ebp	0.042	-0.105	-0.078	-0.034	0.5	-1.15	-0.89	-0.4	0.61794	0.25708	0.37893	0.69076	0.871225	0.908484	0.865143	0.999906	0.63	0.64284	0.928842	9.34	1416667_at	9.32042	9.25232	9.44249	9.33397	9.3578	9.25763	9.48734	9.35261	9.18432	9.504	9.64335	9.56069	9.28562	9.33793	9.32929	9.57215	9.29348	9.35668	9.40985	9.52523	8.92217	9.25012	9.23331	9.26162	9.44163	9.36563	9.31801
1416668_at	Emc2	0.011	-0.051	0.036	-0.009	0.35	-1.54	1.13	-0.31	0.7256	0.1316	0.26364	0.75986	0.917204	0.817907	0.825707	0.999906	0.97	0.43539	0.851461	11.69	1416668_at	11.6227	11.6935	11.7131	11.7904	11.709	11.6965	11.6793	11.6688	11.7002	11.6674	11.6871	11.7162	11.6818	11.6499	11.7241	11.6097	11.6575	11.6392	11.6862	11.7317	11.7015	11.694	11.7196	11.7039	11.6967	11.6178	11.7555
1416669_s_at	Naca	-0.077	0.056	0.001	0.004	-1.74	1.15	0.01	0.09	0.08938	0.25642	0.98956	0.92499	0.400136	0.908321	0.998394	0.999906	1.09	0.37393	0.816247	12.53	1416669_s_at	12.4664	12.5003	12.4464	12.7056	12.4348	12.6579	12.469	12.5443	12.5163	12.5668	12.512	12.5286	12.4757	12.5153	12.6184	12.5213	12.5356	12.5277	12.5095	12.491	12.626	12.5139	12.558	12.4764	12.5082	12.4921	12.479
1416670_at	Setdb1	-0.116	-0.124	-0.379	0.022	-0.72	-0.7	-2.25	0.14	0.4762	0.4869	0.03005	0.89191	0.799431	0.961889	0.679428	0.999906	1.52	0.21419	0.69378	5.25	1416670_at	5.618	6.00418	5.29657	5.40251	5.26172	4.96586	4.88474	4.96698	5.53907	5.24465	5.39056	4.84352	5.90326	5.0858	5.45178	5.55791	5.75699	5.26048	5.427	5.42353	4.80641	5.1333	5.16707	5.45163	5.52713	5.76247	5.11595
1416671_a_at	Mcoln1	0.122	0.065	0.157	-0.006	1.85	0.9	2.27	-0.09	0.0714	0.37535	0.02874	0.92725	0.358912	0.941622	0.67895	0.999906	2.35	0.07073	0.459798	9.51	1416671_a_at	9.26606	9.33078	9.49037	9.5193	9.66675	9.47351	9.51756	9.61051	9.36226	9.62546	9.60605	9.49845	9.52777	9.49632	9.4269	9.31754	9.36982	9.52772	9.43237	9.43821	9.27426	9.49654	9.50281	9.41988	9.51216	9.47831	9.66085
1416672_s_at	Mcoln1	0.07	-0.01	0.032	0.002	1.76	-0.24	0.77	0.05	0.08656	0.81097	0.44529	0.9616	0.394414	0.993414	0.8851	0.999906	0.94	0.45336	0.860807	10.04	1416672_s_at	10.0235	10.0248	10.0264	9.86642	10.0586	10.0489	10.0726	10.15	10.0667	10.0141	10.0807	10.1263	10.0534	10.0583	9.99726	9.95792	9.95449	9.97422	9.98356	10.0244	9.95564	10.014	10.0187	10.0334	9.99233	10.1297	10.078
1416673_at	Bace2	0.156	-0.249	0.138	0.046	1.61	-2.35	1.36	0.47	0.11531	0.02365	0.18176	0.63791	0.447856	0.536523	0.787127	0.999906	2.55	0.05389	0.410556	5.6	1416673_at	5.88663	5.65091	5.29263	5.76173	5.48993	5.17953	5.47111	5.7753	5.57048	5.49836	5.52527	5.6135	5.56784	5.48208	5.47227	5.63276	5.47916	5.71663	5.93083	5.46295	5.82196	5.52316	5.70862	5.91826	5.66862	5.54519	5.47104
1416674_at	Ptpru	0.439	0.016	0.28	0.154	2.71	0.09	1.65	0.95	0.00972	0.93035	0.10674	0.34648	0.126936	0.997708	0.73889	0.999906	2.75	0.04102	0.360373	8.32	1416674_at	8.01944	8.16476	8.07916	8.61791	8.09378	8.29769	7.92597	8.71274	8.0989	8.19705	8.62656	8.07199	7.97462	7.87461	8.04925	7.88854	7.97468	8.24244	8.51056	8.21968	8.39416	8.03412	8.53204	9.14926	8.02403	8.44713	8.36938
1416675_s_at	Plcd1	0.071	0.166	0.015	0.093	0.92	1.99	0.19	1.22	0.36065	0.0534	0.85028	0.23085	0.721315	0.678363	0.974292	0.999906	1.58	0.19745	0.675059	7.7	1416675_s_at	8.02157	7.54639	7.71177	7.6573	7.66441	7.79006	7.74886	7.86256	7.62942	7.59441	7.69528	7.69625	7.52871	7.60888	7.58648	7.48977	7.5371	7.5841	7.73154	7.52262	7.67528	7.57368	7.61815	7.88654	7.55838	7.70134	7.68191
1416676_at	Kng1	-0.028	-0.013	0.051	-0.05	-0.41	-0.18	0.72	-0.74	0.68436	0.86034	0.47797	0.46477	0.899737	0.996067	0.895609	0.999906	0.31	0.86682	0.979379	4.5	1416676_at	4.50796	4.42155	4.70755	4.3917	4.29535	4.36476	4.37866	4.48018	4.70535	4.56479	4.46707	4.39085	4.36911	4.5718	4.36973	4.52565	4.63569	4.70012	4.40426	4.5718	4.67817	4.51956	4.50172	4.56241	4.40127	4.2989	4.53547
1416677_at	Apoh	-0.065	-0.028	-0.032	0.046	-0.8	-0.32	-0.38	0.57	0.42729	0.75431	0.70602	0.57227	0.769272	0.989073	0.947448	0.999906	0.3	0.87443	0.980885	6.43	1416677_at	6.48971	6.54285	6.1623	6.52603	6.32145	6.68057	6.44686	6.44829	6.39121	6.45504	6.50584	6.39914	6.43625	6.38622	6.60303	6.3435	6.39077	6.48166	6.45918	6.34729	6.56823	6.35361	6.45734	6.41735	6.46855	6.15462	6.23252
1416678_at	Cops3	-0.024	0.039	-0.01	0.007	-0.53	0.78	-0.21	0.14	0.59712	0.44204	0.83242	0.88712	0.862651	0.956098	0.971215	0.999906	0.24	0.91515	0.986713	11.34	1416678_at	11.3464	11.432	11.4363	11.3249	11.1991	11.2252	11.2881	11.3271	11.3565	11.3728	11.3287	11.3483	11.2935	11.2732	11.4247	11.4206	11.2785	11.38	11.389	11.4355	11.4375	11.2698	11.3007	11.2589	11.2261	11.3853	11.248
1416679_at	Abcd3	-0.093	-0.083	-0.054	0.005	-3.1	-2.51	-1.7	0.15	0.00356	0.01605	0.09775	0.88157	0.07165	0.464472	0.728462	0.999906	4.7	0.00331	0.094747	11.36	1416679_at	11.3989	11.3618	11.4209	11.3812	11.3217	11.324	11.4163	11.3702	11.4182	11.405	11.441	11.4695	11.3506	11.3201	11.4038	11.4578	11.4134	11.3677	11.314	11.3928	11.4101	11.3212	11.35	11.2733	11.2877	11.2685	11.2566
1416680_at	Ube3a	-0.035	-0.105	-0.095	-0.056	-0.74	-2.05	-1.92	-1.19	0.46325	0.04659	0.06148	0.24109	0.791311	0.665241	0.696601	0.999906	2.47	0.05989	0.429167	11.38	1416680_at	11.467	11.2758	11.3904	11.5204	11.4693	11.275	11.3869	11.4422	11.3808	11.4883	11.289	11.4672	11.4719	11.4036	11.4849	11.3705	11.4494	11.3224	11.4527	11.387	11.3906	11.5362	11.4608	11.5161	11.3966	11.3901	11.2415
1416681_at	Ube3a	-0.203	-0.045	-0.283	0.022	-0.99	-0.2	-1.32	0.11	0.32573	0.83971	0.19335	0.91536	0.695233	0.994343	0.792172	0.999906	0.7	0.59775	0.915855	7.34	1416681_at	7.1038	8.06127	7.62153	7.80363	7.42586	7.12641	7.03444	7.08913	7.56179	7.47949	7.27252	6.83857	7.89206	7.02374	7.71699	7.61599	7.68575	7.21449	7.45978	7.86999	6.63754	7.32109	7.33189	7.53195	7.75595	7.41097	7.4231
1416682_at	Ube3a	-0.095	-0.054	-0.336	-0.044	-0.47	-0.24	-1.57	-0.22	0.64443	0.81079	0.12523	0.83006	0.883634	0.993414	0.752992	0.999906	0.69	0.60107	0.916246	6.85	1416682_at	6.69395	7.23125	7.09932	7.30555	6.88691	6.52958	6.39208	6.48216	7.08829	6.98969	6.57492	6.51488	7.43808	6.52383	7.26249	7.33885	7.25532	6.83886	7.10257	7.23154	6.22096	7.05131	7.04021	7.33377	7.36997	6.99702	6.72502
1416683_at	Plxnb2	0.06	0.136	0.005	0.045	0.73	1.51	0.06	0.55	0.47037	0.1377	0.95239	0.58644	0.795311	0.82403	0.993072	0.999906	0.78	0.54338	0.89661	9.05	1416683_at	9.43716	9.11443	9.1014	9.04405	9.02856	8.84031	9.23529	9.07009	9.0449	9.02869	9.00611	9.09512	8.95787	9.11517	8.97533	8.88505	8.91706	8.96881	9.07386	8.78226	8.70543	9.10751	8.99427	9.14316	8.99261	8.98568	9.22139
1416684_at	Fbl	-0.017	0.026	0.029	0.02	-0.26	0.36	0.41	0.3	0.7954	0.72289	0.68281	0.76247	0.942492	0.987242	0.943386	0.999906	0.11	0.9767	0.997005	10.1	1416684_at	10.1092	10.1703	10.1496	10.0729	10.1743	9.85456	9.97851	10.0351	10.0002	10.0397	10.0019	10.1965	10.1898	10.1168	10.0786	10.1463	10.0407	10.1467	10.2351	10.1465	9.8227	10.2017	10.1979	9.96534	10.0871	9.97701	10.1571
1416685_s_at	Fbl	0.002	0.058	0.027	0.062	0.05	1.06	0.51	1.24	0.96421	0.29563	0.61443	0.22372	0.992159	0.920245	0.929683	0.999906	0.73	0.57848	0.908153	10.61	1416685_s_at	10.7266	10.6762	10.5073	10.5785	10.6182	10.4778	10.5152	10.5867	10.541	10.464	10.4776	10.7044	10.6524	10.6392	10.5849	10.6537	10.581	10.6313	10.7521	10.6042	10.4407	10.579	10.6842	10.4766	10.502	10.5219	10.6528
1416686_at	Plod2	0.155	-0.086	0.201	0.204	1.67	-0.85	2.07	2.2	0.10179	0.40161	0.04448	0.03361	0.42453	0.946579	0.682432	0.999906	3.17	0.02362	0.2772	6.31	1416686_at	6.16989	6.21596	6.08935	6.17967	6.41296	6.27602	6.34915	6.46003	6.07837	6.16431	6.34773	6.27093	6.18923	6.30568	6.01631	6.16186	6.33456	6.30816	6.26559	6.32665	6.39326	6.21476	6.13242	6.30952	6.20116	6.10694	6.30272
1416687_at	Plod2	0.017	-0.157	-0.033	0.315	0.14	-1.15	-0.25	2.53	0.88915	0.25689	0.80265	0.01542	0.972066	0.908484	0.966484	0.999906	1.95	0.12052	0.564585	6.37	1416687_at	6.6905	5.86998	6.68302	6.70088	6.20013	6.06694	6.04741	6.56412	6.10503	6.49289	6.57635	6.37448	6.1273	6.26703	6.35462	6.68687	6.03814	6.43746	6.26733	6.42829	6.18923	6.18459	6.63162	6.74778	6.17112	6.36139	6.2452
1416688_at	Snap91	0.018	-0.071	0.076	0.065	0.37	-1.31	1.46	1.33	0.71379	0.19647	0.15111	0.19187	0.911319	0.879519	0.764826	0.999906	1.44	0.2381	0.715611	12.34	1416688_at	12.3417	12.2512	12.3877	12.3027	12.4143	12.3209	12.3837	12.4372	12.3273	12.3165	12.3646	12.2934	12.2786	12.3085	12.2931	12.1944	12.2798	12.3837	12.3261	12.3663	12.3414	12.2571	12.4177	12.4354	12.2369	12.2114	12.2537
1416689_at	Tuft1	-0.009	0.011	0.196	-0.099	-0.1	0.11	2.07	-1.1	0.92344	0.91207	0.04476	0.27742	0.980198	0.997287	0.682432	0.999906	1.38	0.25758	0.732526	5.68	1416689_at	5.63544	5.67564	5.39983	5.91154	5.90146	5.69455	5.72062	5.74815	5.56373	5.59963	5.98634	5.56201	5.68108	5.35435	5.55582	5.43277	5.44478	5.96028	5.67566	5.70386	6.03762	5.61192	5.58565	5.60057	5.52986	5.62386	5.7348
1416690_at	Gtpbp2	-0.037	-0.117	0.09	0.013	-0.59	-1.71	1.37	0.21	0.5575	0.09538	0.17722	0.83796	0.843795	0.766967	0.785399	0.999906	1.3	0.28681	0.7564	9.77	1416690_at	9.81644	9.78273	9.65842	9.59404	9.91889	9.83045	9.89538	9.86502	9.88405	9.79893	9.84641	9.82201	9.72897	9.8919	9.65637	9.57794	9.73093	9.76513	9.83005	9.61911	9.52938	9.91051	9.83563	9.59203	9.65576	9.61065	9.86757
1416691_at	Gtpbp2	0.01	0.159	-0.093	-0.001	0.06	0.82	-0.5	-0.01	0.95605	0.41832	0.61992	0.99564	0.990618	0.94963	0.931172	0.999906	0.23	0.91971	0.987478	7.64	1416691_at	7.86154	7.84819	7.90979	7.6453	7.84531	7.13206	7.36109	7.2509	8.10542	7.76818	7.48634	7.47418	8.0116	7.47232	7.76454	7.5794	7.79369	7.52694	7.91438	7.7019	6.61164	7.88804	7.67927	7.71041	7.76891	7.7118	7.96467
1416692_at	Coil	0.013	0.027	0.063	-0.003	0.22	0.42	1.01	-0.05	0.8235	0.67755	0.31632	0.96116	0.951356	0.983796	0.846686	0.999906	0.31	0.86664	0.979379	9.83	1416692_at	9.76692	9.833	9.69117	9.79676	9.92583	9.92094	9.81212	9.85106	9.91409	9.79957	9.69856	9.82322	9.87606	9.90404	9.75269	9.5824	9.86569	9.82677	9.79125	9.73059	9.91093	9.92395	9.90749	9.71797	9.74287	9.7567	10.0022
1416693_at	Foxc2	-0.007	0.164	0.032	-0.073	-0.08	1.54	0.32	-0.75	0.93942	0.13144	0.7536	0.45551	0.985622	0.817907	0.958679	0.999906	0.76	0.55676	0.900966	4.34	1416693_at	4.15392	4.31538	4.13947	4.52163	4.22175	4.59842	4.22331	4.2546	4.43769	4.35023	4.15822	4.81666	4.47058	4.25552	4.46851	4.10269	4.30126	4.20203	4.1594	4.58012	4.38835	4.37659	4.08606	4.36491	4.3879	4.0959	4.21428
1416694_at	Gk2	0.108	-0.023	-0.025	-0.065	1.92	-0.37	-0.43	-1.16	0.06226	0.71126	0.67085	0.25435	0.337209	0.986307	0.940029	0.999906	1.33	0.27388	0.74605	3.41	1416694_at	3.4276	3.18616	3.30726	3.51497	3.2805	3.49215	3.39469	3.40329	3.54931	3.41907	3.29181	3.3498	3.49214	3.43665	3.37213	3.42075	3.37941	3.45903	3.4837	3.24543	3.48267	3.49812	3.56858	3.53735	3.41049	3.4436	3.44114
1416695_at	Tspo	0.15	0.211	0.061	0.067	1.41	1.81	0.55	0.63	0.16664	0.07716	0.58508	0.53361	0.525438	0.730805	0.924134	0.999906	1.49	0.22245	0.702273	7.93	1416695_at	8.60579	7.88433	7.90801	7.92433	7.77366	7.73926	8.18176	8.21753	7.85282	7.90717	7.98082	7.80664	7.83944	7.70886	7.85213	7.76142	7.68153	7.62336	7.8663	7.76549	7.62582	7.73418	7.62973	7.99181	7.88878	7.99642	8.07033
1416696_at	D17Wsu104e	0.028	0.114	0.06	-0.033	0.33	1.25	0.69	-0.4	0.74039	0.21715	0.49354	0.69257	0.923311	0.888426	0.899333	0.999906	0.58	0.67894	0.938425	9.37	1416696_at	9.41617	9.33434	9.4236	9.21721	9.57559	9.10194	9.52529	9.32127	9.4732	9.43099	9.45218	9.41665	9.37089	9.2965	9.37443	9.32131	9.21974	9.33294	9.39653	9.32972	8.93836	9.54753	9.33646	9.08546	9.44105	9.36762	9.38955
1416697_at	Dpp4	-0.034	-0.017	-0.141	0.087	-0.49	-0.21	-1.92	1.25	0.62865	0.83108	0.06221	0.22021	0.876765	0.993915	0.696601	0.999906	1.38	0.25856	0.733097	4.22	1416697_at	4.17138	4.40436	4.3578	4.26007	4.00772	4.23104	3.90356	4.09375	4.25804	4.30253	4.19452	4.29812	4.29566	4.33838	4.3139	4.40807	4.27768	4.28231	4.22422	4.17463	4.24807	4.1326	4.2242	4.15822	4.20741	4.35599	4.33177
1416698_a_at	Cks1b	0.27	-0.135	0.2	0.147	1.81	-0.83	1.28	0.99	0.07764	0.41182	0.20789	0.32941	0.373322	0.948103	0.799684	0.999906	1.64	0.1818	0.655741	8.24	1416698_a_at	8.4837	7.69939	8.41087	8.45178	8.24454	8.18679	8.14156	8.56305	8.04815	8.09773	8.21478	8.17663	7.7957	7.95671	7.86054	7.94018	7.97503	8.3864	8.43515	8.01751	8.56483	8.05886	8.21496	8.8056	7.97071	8.2611	8.12324
1416699_at	1110008F13Rik	0.031	-0.004	0.046	-0.02	0.71	-0.08	1.02	-0.46	0.47949	0.93823	0.31546	0.64839	0.800785	0.997708	0.845994	0.999906	0.44	0.77895	0.962354	11.19	1416699_at	11.1227	11.1782	11.1504	11.1493	11.3355	11.2724	11.3416	11.2141	11.2029	11.1935	11.2883	11.1668	11.184	11.2808	11.0998	11.0048	11.1229	11.1244	11.0596	11.1574	11.1366	11.2035	11.2224	11.1337	11.2021	11.1542	11.2498
1416700_at	Rnd3	-0.288	-0.011	0.123	0.29	-3.04	-0.11	1.24	3.05	0.00418	0.91382	0.22338	0.00399	0.078525	0.99733	0.808586	0.999906	5.02	0.00222	0.074778	8.98	1416700_at	9.3769	9.26773	9.18116	8.89515	9.18684	9.177	8.97408	9.18781	9.11482	9.01888	9.06357	8.83005	8.68025	8.95573	8.78146	8.93708	8.71822	8.97617	8.94567	8.54895	8.88176	8.62522	8.90965	8.54797	8.75902	8.96759	8.76639
[truncated: 44,006 more rows]
[truncated: 18 more columns]
