# Supplementary material for: Time-Course Analysis of Brain Regional Expression Network Responses to Chronic Intermittent Ethanol and Withdrawal: Implications for Mechanisms Underlying Excessive Ethanol Consumption
Source: PLoS One. 2016 Jan 5;11(1):e0146257. doi: 10.1371/journal.pone.0146257 (PMC4701666; doi:10.1371/journal.pone.0146257)
Supplement: S3 Table — Results include log-ratios (called coefficients), t-statistics, p-values, FDR adjusted p-values, F-statistics from ANOVA, F-statistic p-values, F-statistic FDR adjusted p-values, and RMA values. Data for HPC. (XLSX) [file pone.0146257.s013.xlsx]

## Sheet: Sheet1
ProbesetID	GeneSymbol	Coef.e.0h-c.0h	Coef.e.8h-c.8h	Coef.e.72h-c.72h	Coef.e.7d-c.7d	t.e.0h-c.0h	t.e.8h-c.8h	t.e.72h-c.72h	t.e.7d-c.7d	p.value.e.0h-c.0h	p.value.e.8h-c.8h	p.value.e.72h-c.72h	p.value.e.7d-c.7d	p.value.adj.e.0h-c.0h	p.value.adj.e.8h-c.8h	p.value.adj.e.72h-c.72h	p.value.adj.e.7d-c.7d	F statistic	F.p.value	F.p.value.adj	Average Expression	ProbesetID	2_B6_hpc_Ctrl_0hr.CEL	12_B6_hpc_Ctrl_0hr.CEL	20_B6_hpc_Ctrl_0hr.CEL	38_B6_hpc_Ctrl_0hr.CEL	56_B6_hpc_Ctrl_0hr.CEL	64_B6_hpc_Ctrl_0hr.CEL	4_B6_hpc_Ctrl_8hr.CEL	8_B6_hpc_Ctrl_8hr.CEL	32_B6_hpc_Ctrl_8hr.CEL	42_B6_hpc_Ctrl_8hr.CEL	66_B6_hpc_Ctrl_8hr.CEL	79_B6_hpc_Ctrl_8hr.CEL	6_B6_hpc_Ctrl_72hr.CEL	16_B6_hpc_Ctrl_72hr.CEL	24_B6_hpc_Ctrl_72hr.CEL	44_B6_hpc_Ctrl_72hr.CEL	52_B6_hpc_Ctrl_72hr.CEL	68_B6_hpc_Ctrl_72hr.CEL	18_B6_hpc_Ctrl_7days.CEL	22_B6_hpc_Ctrl_7days.CEL	46_B6_hpc_Ctrl_7days.CEL	54_B6_hpc_Ctrl_7days.CEL	70_B6_hpc_Ctrl_7days.CEL	80_B6_hpc_Ctrl_7days.CEL	11_B6_hpc_CIE_0hr.CEL	19_B6_hpc_CIE_0hr.CEL	43_B6_hpc_CIE_0hr.CEL
1415670_at	Copg	-0.08	0.177	0.021	-0.017	-1.42	3.14	0.37	-0.3	0.16343	0.00301	0.71033	0.76849	0.472692	0.055356	0.953437	0.918837	3.03	0.02744	0.119019	9.54	1415670_at	9.63679	9.43725	9.61417	9.48271	9.50993	9.53508	9.32942	9.44816	9.57487	9.5108	9.43881	9.43133	9.62755	9.5157	9.71681	9.50507	9.52902	9.44713	9.67487	9.71949	9.38796	9.3643	9.62608	9.54044	9.58756	9.45666	9.38567
1415671_at	Atp6v0d1	-0.016	-0.016	0.011	0.046	-0.38	-0.4	0.26	1.12	0.70474	0.69474	0.79323	0.26764	0.887055	0.891529	0.968468	0.587787	0.41	0.80187	0.889783	12.11	1415671_at	12.0952	12.1051	12.0586	12.1463	12.1316	12.0464	12.2312	12.1268	12.1774	12.0616	12.1608	11.9921	12.1542	12.1214	12.2247	12.0704	12.1468	12.1017	12.1917	12.044	11.9656	12.0951	12.1406	12.0763	12.0176	12.1688	12.0152
1415672_at	Golga7	-0.052	0.086	0.01	-0.017	-1.21	2	0.23	-0.4	0.23369	0.05212	0.81678	0.68934	0.559403	0.286089	0.972713	0.883273	1.42	0.24482	0.463118	11.75	1415672_at	11.7389	11.7928	11.7222	11.6629	11.5907	11.8684	11.7532	11.685	11.7701	11.7007	11.7438	11.7198	11.7214	11.7668	11.6131	11.8136	11.6797	11.9182	11.7881	11.9392	11.7099	11.7906	11.7001	11.7965	11.6239	11.6869	11.8059
1415673_at	Psph	0.009	0.183	0.027	0.182	0.13	2.71	0.4	2.71	0.89801	0.00948	0.6912	0.00965	0.966367	0.110187	0.948388	0.097872	3.72	0.01089	0.06455	9.89	1415673_at	9.58445	10.0114	9.88368	10.0542	9.70588	9.90978	9.83969	9.9736	9.99017	9.97826	9.82492	10.0243	9.78895	10.0146	9.67555	10.0447	9.83319	9.92815	9.60555	9.55158	9.66447	9.76244	9.97258	9.60521	9.75457	9.88114	10.0628
1415674_a_at	Trappc4	-0.041	0.212	0.038	0.029	-0.73	3.8	0.68	0.52	0.46879	0.00045	0.49802	0.60441	0.758715	0.016294	0.903186	0.839036	3.92	0.00832	0.053792	9.93	1415674_a_at	10.0669	9.79911	9.98923	9.92511	9.78896	9.74811	9.97033	9.82619	9.98805	9.90149	9.91959	9.87758	9.88083	9.89925	10.0701	9.83838	9.88516	9.80769	9.96329	10.0089	9.78917	9.79121	10.06	9.817	9.86663	9.88908	9.78852
1415675_at	Dpm2	0.001	-0.108	-0.074	-0.102	0.02	-2.94	-2	-2.79	0.98738	0.00527	0.05164	0.00788	0.996391	0.077434	0.53775	0.087889	5.1	0.00185	0.019099	10.19	1415675_at	10.2443	10.1764	10.2336	10.1806	10.3201	10.235	10.1823	10.2137	10.2164	10.1115	10.2569	10.2044	10.1752	10.272	10.3455	10.2022	10.1994	10.2141	10.2526	10.2336	10.2511	10.0967	10.2571	10.295	10.2834	10.2758	10.2323
1415676_a_at	Psmb5	-0.03	-0.029	0.007	-0.01	-0.63	-0.62	0.15	-0.22	0.53072	0.53624	0.88357	0.82747	0.797649	0.816505	0.984494	0.942126	0.21	0.929	0.962092	11.96	1415676_a_at	12.0156	11.8413	11.9733	12.0229	12.1388	12.036	11.9257	12.06	11.9795	11.903	11.9089	11.9983	11.9279	12.0175	12.0283	11.9337	11.9794	11.9303	11.8572	11.7363	12.0239	11.8476	12.0412	12.0519	12.0264	12.0305	11.9219
1415677_at	Dhrs1	-0.015	0.069	-0.062	0.077	-0.27	1.25	-1.13	1.39	0.78977	0.21656	0.26672	0.17089	0.92406	0.563866	0.795944	0.471826	1.21	0.31941	0.539672	10.18	1415677_at	10.1561	10.1143	10.1059	10.2699	9.97782	10.1518	10.1056	10.0664	10.2199	10.1998	10.1737	10.0782	10.2566	10.258	10.2993	10.1987	10.2778	10.2683	10.2938	10.1905	9.95663	10.1349	10.3924	10.071	10.046	10.1714	10.1016
1415678_at	Ppm1a	0.121	0.068	0.033	0.024	2.67	1.5	0.74	0.54	0.01062	0.14026	0.4659	0.59365	0.107063	0.465396	0.892727	0.833761	2.55	0.05225	0.179388	11.61	1415678_at	11.6018	11.4531	11.5732	11.6799	11.4745	11.5689	11.7169	11.5626	11.644	11.5682	11.5921	11.6083	11.6478	11.6178	11.6407	11.5049	11.5255	11.594	11.6221	11.6302	11.3871	11.4646	11.6288	11.5075	11.5895	11.6794	11.6121
1415679_at	Psenen	-0.028	-0.05	0.016	-0.025	-0.78	-1.4	0.44	-0.69	0.44214	0.16774	0.65893	0.49378	0.740644	0.504639	0.941645	0.773041	0.81	0.52509	0.706258	11.5	1415679_at	11.5102	11.4829	11.5375	11.5442	11.489	11.5846	11.5466	11.5676	11.5786	11.4878	11.5846	11.5518	11.4435	11.5732	11.4429	11.5274	11.4242	11.5497	11.4356	11.5831	11.5027	11.4007	11.4585	11.5344	11.4942	11.4658	11.5052
1415680_at	Anapc1	0.293	0.052	-0.032	0.099	4.91	0.88	-0.54	1.66	1e-05	0.38504	0.59241	0.10502	0.002357	0.71931	0.929998	0.365379	6.98	0.0002	0.003793	8.44	1415680_at	8.43676	8.33967	8.17813	8.42775	8.41299	8.25838	8.51787	8.37829	8.34097	8.24038	8.29853	8.24781	8.56564	8.53511	8.52223	8.35623	8.57923	8.44371	8.3853	8.44003	8.31881	8.30607	8.47448	8.39151	8.38592	8.65966	8.63503
1415681_at	Mrpl43	-0.035	-0.146	-0.096	-0.03	-0.85	-3.55	-2.35	-0.73	0.40162	0.00093	0.02338	0.46705	0.709405	0.025972	0.436166	0.755626	4.85	0.00252	0.023677	10.54	1415681_at	10.5727	10.4348	10.5338	10.6932	10.54	10.4762	10.5808	10.6386	10.6592	10.6182	10.6668	10.6513	10.6138	10.6521	10.6325	10.525	10.6436	10.5979	10.6288	10.5281	10.4793	10.4019	10.6479	10.5557	10.4882	10.5659	10.4651
1415682_at	Xpo7	0.082	0.051	0.062	0.011	1.23	0.77	0.93	0.16	0.22381	0.44579	0.35926	0.87067	0.548656	0.76236	0.846622	0.957337	0.75	0.56339	0.735166	8.42	1415682_at	8.28843	8.5849	8.50222	8.39988	8.46732	8.25064	8.62706	8.40158	8.46031	8.36601	8.34401	8.37092	8.5237	8.24559	8.42766	8.21071	8.35814	8.20713	8.34354	8.47651	8.24943	8.467	8.42026	8.38737	8.29745	8.5675	8.36365
1415683_at	Nmt1	0.199	0.053	0.011	0.187	2.73	0.73	0.15	2.57	0.00922	0.46907	0.88118	0.01382	0.098647	0.776479	0.983999	0.119048	3.64	0.01206	0.069135	11.68	1415683_at	11.5282	11.7141	11.6703	11.7284	11.8175	11.6944	11.7905	11.701	11.5756	11.5825	11.2996	11.6668	11.7229	11.6532	11.7418	11.563	11.7235	11.4796	11.2622	11.3576	11.6962	11.6094	11.748	11.6726	11.8133	11.9566	11.8203
1415684_at	Atg5	0.164	0.144	0.202	0.267	1.75	1.54	2.15	2.85	0.08683	0.13192	0.03696	0.00666	0.346437	0.452271	0.493872	0.079883	4.55	0.00372	0.03098	9.15	1415684_at	8.80968	9.14894	8.75269	9.05572	9.06865	9.01999	9.38888	9.245	9.26991	9.01383	9.30356	9.13078	9.26128	9.29691	8.72587	9.24212	8.91965	9.22777	8.67632	8.77348	9.08722	8.72588	8.91317	9.15232	8.94162	9.18979	9.1428
1415685_at	Mtif2	0.046	0.026	-0.01	0.095	1.01	0.57	-0.23	2.08	0.31896	0.56997	0.82156	0.04346	0.64149	0.833685	0.973691	0.225736	1.43	0.24007	0.458038	9.82	1415685_at	9.78769	9.77305	9.81673	9.84728	9.82206	9.94758	9.82703	9.85889	9.66973	9.86486	9.72056	9.7875	9.82965	9.77018	9.8264	9.85246	9.83445	9.79358	9.74675	9.63504	9.86754	9.76588	9.88024	9.78134	9.83735	9.8407	9.9366
1415686_at	Rab14	0.052	0.162	0.067	0.054	1.37	4.29	1.78	1.43	0.17818	0.0001	0.08158	0.15901	0.492468	0.005905	0.608107	0.455214	6.37	0.0004	0.006216	11.17	1415686_at	11.0923	11.0494	11.1229	11.1554	11.0123	11.0833	11.1727	11.1981	11.1613	11.2296	11.142	11.1364	11.2203	11.0782	11.129	11.0846	11.1539	11.0283	11.1617	11.1768	11.0509	11.2214	11.1025	11.1506	11.1681	11.1136	11.0736
1415687_a_at	Psap	0.065	0.107	0.043	0.007	1.56	2.59	1.04	0.16	0.12502	0.01307	0.30442	0.86977	0.416145	0.131763	0.819285	0.957062	2.56	0.05161	0.178093	12.76	1415687_a_at	12.7662	12.7106	12.6968	12.7342	12.6837	12.6586	12.6695	12.7621	12.7966	12.6837	12.9096	12.6737	12.6497	12.781	12.7664	12.7514	12.7575	12.7394	12.7843	12.6636	12.7484	12.6955	12.6879	12.7436	12.7939	12.8348	12.6754
1415688_at	Ube2g1	0.051	-0.075	0.021	0.004	1.2	-1.77	0.5	0.09	0.23751	0.0837	0.62188	0.9318	0.564075	0.3634	0.936418	0.97835	1.21	0.32215	0.542276	11.34	1415688_at	11.4094	11.3153	11.3012	11.2432	11.3389	11.293	11.2733	11.3497	11.335	11.3403	11.3406	11.3727	11.3905	11.4574	11.2565	11.3679	11.3791	11.3874	11.1776	11.2306	11.4712	11.3	11.3303	11.4246	11.3981	11.3342	11.4067
1415689_s_at	Zkscan3	-0.009	0.036	0.124	0.087	-0.14	0.58	1.99	1.4	0.89177	0.56437	0.05261	0.16737	0.963755	0.831347	0.539246	0.466431	1.57	0.19812	0.408157	9.83	1415689_s_at	9.81127	9.90118	9.82356	9.61769	10.0153	9.88782	9.89995	9.90424	9.78589	9.71869	9.77611	9.85404	9.80268	9.91004	9.64032	9.92938	9.68844	9.84035	9.68477	9.64693	9.97185	9.72317	9.6617	9.77937	9.85443	9.83869	9.91498
1415690_at	Mrpl27	0.008	-0.087	-0.111	-0.049	0.18	-1.95	-2.49	-1.09	0.86107	0.05751	0.01672	0.28006	0.952417	0.302225	0.387078	0.600774	2.81	0.03701	0.144448	11.43	1415690_at	11.483	11.3418	11.4304	11.5334	11.4829	11.4004	11.3827	11.5064	11.5299	11.4032	11.5078	11.5462	11.4452	11.5639	11.4786	11.4903	11.5147	11.5056	11.4621	11.4583	11.316	11.2495	11.5936	11.3954	11.469	11.4489	11.4707
1415691_at	Dlg1	0.029	0.043	0.101	-0.164	0.33	0.5	1.17	-1.91	0.73981	0.61684	0.24743	0.06293	0.903574	0.856226	0.784955	0.27854	1.35	0.26844	0.489367	11.06	1415691_at	11.1481	11.1143	10.9271	10.8081	10.8513	11.1153	10.9834	11.093	11.0785	11.0285	11.3696	11.0489	11.0268	11.1399	10.8352	11.0428	10.8746	11.2104	11.255	11.4903	11.0624	11.136	10.8131	11.0325	11.009	10.9861	11.1818
1415692_s_at	Canx	0.044	0.214	0.081	0.053	1.01	4.87	1.84	1.21	0.31993	2e-05	0.07274	0.23193	0.642113	0.001621	0.589759	0.54815	7.38	0.00012	0.002684	12.08	1415692_s_at	12.1024	12.2089	11.9541	11.9864	12.1095	12.1009	12.0849	12.1524	12.0676	12.0929	12.1571	12.0984	11.8609	11.9581	11.9282	11.9176	11.948	12.057	12.095	12.1533	11.888	11.9085	11.8936	11.9203	12.1305	12.0508	12.2182
1415693_at	Derl1	0.037	0.154	0.12	0.08	0.7	2.94	2.28	1.53	0.4853	0.0053	0.02738	0.13281	0.768563	0.077564	0.455347	0.413262	4.17	0.00605	0.043351	9.51	1415693_at	9.63937	9.4445	9.7295	9.36206	9.48151	9.50478	9.49376	9.58148	9.55134	9.49068	9.37225	9.53818	9.46851	9.39692	9.4119	9.47576	9.41236	9.27061	9.34473	9.29926	9.47447	9.56901	9.32583	9.42485	9.6917	9.45211	9.51902
1415694_at	Wars	0.005	0.051	0.016	0.076	0.08	0.77	0.24	1.15	0.93419	0.44458	0.81432	0.25706	0.978776	0.76159	0.972454	0.577076	0.49	0.73999	0.852607	7.9	1415694_at	7.96502	7.67973	7.76479	7.91925	7.80018	7.68654	8.0133	7.96535	8.03817	7.81813	7.98417	7.86196	7.93668	7.9793	8.06674	7.94769	7.91478	7.83278	7.95531	7.65797	7.57822	7.71001	8.18055	7.82815	7.7625	8.02275	7.74697
1415695_at	Psma1	0	-0.078	-0.037	0.022	0	-2.01	-0.96	0.56	0.99889	0.05069	0.34006	0.57624	0.999527	0.281734	0.837738	0.823391	1.32	0.27704	0.498162	11.23	1415695_at	11.0643	11.3198	11.2872	11.227	11.3381	11.2952	11.2741	11.2095	11.2839	11.229	11.2579	11.2595	11.2797	11.2753	11.2256	11.235	11.245	11.3178	11.107	11.1366	11.3057	11.1826	11.271	11.2249	11.2139	11.2854	11.2627
1415696_at	Sar1a	0.083	0.164	0.099	0.106	2.19	4.31	2.59	2.78	0.03383	9e-05	0.01289	0.00802	0.20761	0.005619	0.35235	0.088556	9.45	1e-05	0.000583	10.89	1415696_at	10.8514	10.7713	10.8555	10.8849	10.8026	10.8377	10.9899	10.8654	10.819	10.7841	10.7954	10.7377	10.8904	10.8555	10.9502	10.8471	10.8561	10.7585	10.8672	10.8167	10.7357	10.8279	10.847	10.8739	10.9218	10.9842	10.9151
1415697_at	G3bp2	-0.08	0.044	-0.073	-0.121	-1.05	0.58	-0.97	-1.6	0.29748	0.56797	0.33867	0.11632	0.622462	0.833272	0.837087	0.385405	1.24	0.30949	0.52998	9.88	1415697_at	10.0738	9.76126	9.94917	9.87432	9.80991	9.76506	9.74431	9.94194	9.95415	9.96657	9.92071	10.0296	9.8233	9.81411	10.0376	9.87918	10.0144	9.70768	10.1784	10.0931	9.73682	9.94439	9.90362	9.98785	10.0664	9.61733	9.79633
1415698_at	Golm1	0.221	0.116	0.065	0.239	1.18	0.62	0.34	1.27	0.24632	0.54126	0.73337	0.21201	0.573728	0.819271	0.958079	0.524566	0.87	0.4893	0.680181	10.58	1415698_at	10.6052	10.6327	10.4583	10.1731	11.0794	10.8077	10.5928	10.7517	10.1306	10.1736	10.1518	10.6545	10.7862	10.7455	10.3001	10.8196	10.8622	10.4647	9.46681	9.42228	10.9159	10.6316	10.5619	10.9164	10.9455	10.9694	11.0738
1415699_a_at	Gps1	-0.075	-0.098	-0.043	0.037	-1.74	-2.25	-0.98	0.86	0.08875	0.02949	0.3314	0.3941	0.350113	0.211537	0.833771	0.701856	2.45	0.06013	0.196901	11.47	1415699_a_at	11.5729	11.3221	11.3564	11.5517	11.6052	11.4559	11.5224	11.5244	11.4964	11.4401	11.4571	11.4609	11.5693	11.6194	11.5925	11.5179	11.6074	11.498	11.4494	11.3877	11.4027	11.3745	11.5376	11.4321	11.4375	11.4716	11.4064
1415700_a_at	Ssr3	0.092	0.215	0.16	0.101	1.8	4.19	3.12	1.97	0.07911	0.00013	0.00318	0.05527	0.329662	0.007275	0.235067	0.258849	8.6	3e-05	0.001054	11.24	1415700_a_at	11.2924	11.4151	11.2733	11.2182	11.2515	11.2753	11.389	11.3574	11.2622	11.2237	11.1654	11.2801	11.1046	11.0677	10.9172	11.1635	11.0263	11.0727	10.9397	11.1958	11.0718	11.1257	10.9392	11.0522	11.3646	11.3259	11.4787
1415701_x_at	Rpl23	0.002	-0.043	-0.029	-0.013	0.05	-1.5	-1.01	-0.46	0.95696	0.14159	0.31713	0.64898	0.985278	0.467364	0.827546	0.863457	0.87	0.48985	0.680559	13.39	1415701_x_at	13.3652	13.3096	13.3828	13.3727	13.4422	13.4444	13.3707	13.4193	13.4009	13.352	13.4061	13.4054	13.4201	13.4286	13.3464	13.4457	13.4213	13.4601	13.3707	13.3993	13.4428	13.3494	13.3923	13.3841	13.3986	13.355	13.4472
1415702_a_at	Ctbp1	0.105	-0.086	0.024	0.011	2.02	-1.65	0.47	0.21	0.04946	0.10594	0.64007	0.83424	0.254834	0.407674	0.939423	0.944672	1.77	0.1524	0.349381	11.91	1415702_a_at	11.7717	12.0364	11.8509	11.8499	11.7849	11.8474	11.9946	11.9162	11.8822	11.8914	11.9722	11.9131	11.9786	11.9887	11.8396	12.0091	11.8867	11.9496	11.7639	11.7811	12.0216	11.9427	11.933	11.955	11.8372	12.0301	12.0292
1415703_at	Huwe1	0.171	0.3	0.068	0.123	3.14	5.51	1.25	2.26	0.00305	0	0.21781	0.02863	0.051342	0.000355	0.763359	0.178381	11.73	0	0.00012	10.03	1415703_at	9.99335	9.89279	9.96113	9.72774	9.802	9.85108	9.94647	9.9079	10.0281	10.057	10.074	9.9425	10.0583	10.0195	10.106	9.98084	10.0994	9.95172	9.9897	9.89367	9.89473	9.89528	9.91321	9.84974	10.1188	10.1097	10.0941
1415704_a_at	Cdv3	-0.007	-0.091	-0.071	-0.105	-0.12	-1.61	-1.26	-1.85	0.90585	0.11479	0.21387	0.07128	0.969	0.423929	0.759084	0.298037	1.9	0.127	0.312422	10.42	1415704_a_at	10.5341	10.4379	10.3172	10.4047	10.4789	10.398	10.3843	10.4399	10.2904	10.3384	10.6637	10.4701	10.4855	10.5469	10.2401	10.5121	10.4596	10.5353	10.5395	10.516	10.4802	10.4523	10.4458	10.4475	10.3334	10.4273	10.588
1415705_at	9130011J15Rik	0.156	0.219	0.065	0.086	3.28	4.6	1.37	1.81	0.00203	4e-05	0.17638	0.07799	0.040358	0.002981	0.729107	0.312932	9.28	2e-05	0.000662	10.45	1415705_at	10.2305	10.4094	10.4166	10.3916	10.2859	10.2751	10.4314	10.3237	10.3052	10.308	10.2589	10.2731	10.3157	10.46	10.3795	10.5013	10.5187	10.4637	10.3683	10.2772	10.4869	10.4886	10.5287	10.476	10.4823	10.4075	10.6042
1415706_at	Copa	-0.068	0.147	0.122	0.096	-1.45	3.11	2.6	2.04	0.15404	0.00326	0.01284	0.04758	0.461097	0.05814	0.352066	0.238212	5.67	0.00092	0.011378	10.93	1415706_at	10.9857	10.94	11.049	10.8222	10.7698	11.0141	11.0068	10.9465	10.9984	10.8579	10.9785	10.853	10.9461	10.8643	10.9358	10.8912	10.8081	10.9085	10.8755	10.7733	10.7442	10.7903	10.7554	10.8892	10.8724	10.8967	10.8517
1415707_at	Anapc2	0.089	-0.081	-0.02	0.079	1.6	-1.45	-0.36	1.43	0.11663	0.15371	0.71926	0.1611	0.401733	0.485171	0.955586	0.458059	1.71	0.16539	0.366375	9.81	1415707_at	9.80534	9.79316	9.71841	9.76212	9.70407	9.79206	10.0123	9.81559	9.86443	9.79476	9.90504	9.71992	10.0547	9.83717	9.99764	9.73341	9.76415	9.78838	9.80173	9.86209	9.60252	9.62717	9.80562	9.79275	9.70858	9.97726	9.75273
1415708_at	Tug1	0.109	0.242	0.15	0.134	1.67	3.69	2.28	2.04	0.10259	0.00062	0.02725	0.04695	0.376962	0.020152	0.453979	0.236201	6.45	0.00036	0.005858	10.85	1415708_at	10.5901	10.888	10.687	10.6979	10.7522	10.6888	11.0592	10.7253	10.8868	10.8002	10.7598	10.694	10.946	10.7725	10.876	10.6808	10.8037	10.6755	10.821	11.0212	10.631	10.7244	10.6918	10.6928	10.5952	10.9324	10.797
1415709_s_at	Gbf1	-0.018	-0.037	0.132	0.062	-0.29	-0.59	2.15	1	0.77167	0.55538	0.03743	0.32144	0.916458	0.826518	0.496799	0.641163	1.51	0.21502	0.428673	8.73	1415709_s_at	8.45423	8.65127	8.64376	8.917	8.50505	8.6698	8.83458	8.71338	8.87088	8.72675	8.91806	8.75207	8.72241	8.80274	8.7659	8.83781	8.69321	8.72827	8.70368	8.49788	8.6286	8.52046	8.8336	8.7499	8.48997	8.64493	8.55667
1415710_at	Cox18	-0.046	-0.004	-0.007	0.08	-0.83	-0.07	-0.12	1.46	0.41168	0.94706	0.90634	0.15195	0.717698	0.982739	0.987572	0.44401	0.71	0.59086	0.755126	9.23	1415710_at	8.87177	9.07453	9.3005	9.30221	9.01837	9.16305	9.31765	9.18259	9.27185	9.24492	9.29438	9.19976	9.29608	9.29029	9.45624	9.31131	9.34721	9.14055	9.2019	9.26746	9.20454	9.20664	9.30975	9.23272	9.09984	9.05576	9.03175
1415711_at	Arfgef1	0.063	0.051	0.08	0.065	1.32	1.07	1.68	1.37	0.19386	0.28921	0.0994	0.17836	0.512892	0.639315	0.638967	0.481763	1.9	0.12763	0.313222	10.77	1415711_at	10.76	10.6648	10.6443	10.7285	10.8587	10.7568	10.8796	10.7528	10.7374	10.7137	10.7832	10.6456	10.9451	10.794	10.7957	10.6602	10.7289	10.7472	10.6761	10.5607	10.8525	10.6436	10.7133	10.7317	10.6859	10.9145	10.699
1415712_at	Zranb1	-0.032	0.039	0.018	0.022	-0.37	0.45	0.21	0.25	0.71392	0.65636	0.83612	0.80341	0.891277	0.874773	0.97574	0.933189	0.11	0.97812	0.989036	9.84	1415712_at	9.82664	10.1172	9.74083	9.75082	10.1753	10.132	9.72889	9.99172	9.53243	9.74471	9.58611	9.76365	9.90563	9.79647	9.68292	9.88071	9.82249	9.88774	9.52161	9.69063	10.1579	9.96437	9.6352	10.059	9.91249	9.98726	9.93146
1415713_a_at	Ddx24	0.05	0.187	0.104	0.12	0.69	2.57	1.42	1.66	0.49211	0.01376	0.16156	0.10494	0.772985	0.135952	0.718981	0.365312	2.96	0.03006	0.126105	10.76	1415713_a_at	10.8106	10.5857	10.8813	10.8324	10.7142	10.6122	10.8967	10.5992	10.7177	10.6351	10.6515	10.4865	10.8904	10.6842	11.0244	10.6309	10.6794	10.5996	10.7848	10.623	10.5049	10.6845	10.7935	10.6163	10.6548	10.9117	10.6603
1415714_a_at	Snrnp27	0.048	-0.048	0.026	0.093	0.85	-0.85	0.46	1.65	0.40058	0.39821	0.65129	0.10585	0.708744	0.728921	0.940556	0.366861	1.1	0.37068	0.585308	11.57	1415714_a_at	11.3123	11.5207	11.4874	11.4583	11.6171	11.6923	11.6706	11.7003	11.6052	11.5084	11.572	11.6376	11.6698	11.6595	11.5819	11.6333	11.5018	11.5788	11.3042	11.3933	11.715	11.3527	11.5406	11.6154	11.5251	11.5683	11.5656
1415715_at	Tmem129	0.019	-0.109	-0.035	0.097	0.36	-2.07	-0.66	1.85	0.71876	0.04407	0.51384	0.07175	0.893454	0.261583	0.908974	0.298984	2.07	0.10151	0.272484	8.79	1415715_at	8.86417	8.74539	8.69315	8.91086	8.58244	8.91164	8.96703	8.76719	8.85744	8.70374	8.83481	8.7963	8.89786	8.83877	8.7351	8.89534	8.90934	8.84477	8.62435	8.62777	8.63166	8.80028	8.7986	8.75179	8.68834	8.93938	8.80807
1415716_a_at	NA	0.02	-0.097	-0.077	-0.005	0.38	-1.86	-1.49	-0.1	0.70762	0.06997	0.14374	0.91708	0.888463	0.331629	0.699927	0.973243	1.46	0.23221	0.449042	12.82	1415716_a_at	12.784	12.8053	12.645	12.8575	12.9086	12.9848	12.8746	12.882	12.8457	12.7865	12.6796	12.9002	12.8902	12.9462	12.6927	12.9574	12.8428	12.928	12.7983	12.9266	12.7911	12.7763	12.8277	12.7788	12.735	12.8805	12.9507
1415717_at	Rnf220	0.12	-0.084	-0.046	0.004	2.27	-1.59	-0.87	0.07	0.02828	0.11906	0.39167	0.94126	0.187448	0.430596	0.860927	0.981379	2.11	0.09612	0.263297	10	1415717_at	9.86979	9.88067	9.9963	10.0577	9.83955	10.0253	10.1743	10.0016	10.0247	9.97819	10.0548	10.0245	10.1237	10.0579	10.1481	9.96181	9.9472	9.97427	9.97954	9.85787	10.0034	9.92195	10.179	10.0257	9.94517	10.1647	9.93109
1415718_at	Sap30l	0.235	-0.114	-0.115	0.021	4.02	-1.96	-1.97	0.36	0.00023	0.05641	0.0551	0.71837	0.011051	0.299384	0.545545	0.896554	6.01	0.00061	0.008454	10.61	1415718_at	10.5586	10.7055	10.4374	10.5901	10.6192	10.6918	10.6523	10.6021	10.5727	10.5687	10.5486	10.7707	10.668	10.7953	10.4506	10.6951	10.6345	10.6687	10.393	10.4514	10.6325	10.5148	10.7227	10.5455	10.7541	10.7819	10.9643
1415719_s_at	Armc1	0.087	0.062	0.077	0.135	1.89	1.35	1.68	2.93	0.06567	0.18515	0.10047	0.00532	0.297712	0.527489	0.641495	0.070483	4.2	0.00579	0.042195	10.74	1415719_s_at	10.5061	10.7153	10.5639	10.6567	10.7529	10.665	10.8975	10.7516	10.6812	10.6492	10.6187	10.7589	10.7113	10.7598	10.8057	10.7054	10.7323	10.6293	10.6447	10.7474	10.7157	10.5942	10.6898	10.6663	10.7148	10.7682	10.7282
1415720_s_at	Mad2l1bp	-0.078	-0.104	0.049	-0.037	-1.49	-1.98	0.94	-0.71	0.14339	0.05432	0.35462	0.48175	0.445381	0.292641	0.844809	0.765169	1.88	0.1315	0.318838	8	1415720_s_at	8.03424	7.96108	7.91235	8.09952	7.98994	8.11887	8.05253	8.14061	8.05526	7.92638	8.03875	8.02173	8.02755	8.07254	7.98896	7.91291	8.08119	7.87031	8.0129	8.15098	8.08313	8.01578	8.04085	7.98296	7.95413	8.01497	7.87025
1415721_a_at	Nat15	0.094	0.069	0.11	0.019	1.09	0.8	1.28	0.22	0.28179	0.4253	0.20873	0.83027	0.609277	0.748684	0.756017	0.943147	0.88	0.48523	0.677363	9.24	1415721_a_at	9.28201	9.22124	9.4663	8.94937	9.19396	9.20841	9.35123	9.03519	9.20032	9.08508	9.30047	9.18538	9.38751	9.21494	9.1425	9.34116	9.16786	9.1223	9.14858	9.18653	9.32885	9.23081	8.98923	9.24194	9.22386	9.38071	9.39343
1415722_a_at	Vta1	-0.02	0.004	-0.014	0.045	-0.5	0.1	-0.35	1.16	0.61616	0.91855	0.7296	0.25048	0.844669	0.973813	0.957056	0.569966	0.44	0.78202	0.877774	10.82	1415722_a_at	10.7911	10.7389	10.7685	10.8913	10.8015	10.7433	10.8439	10.8462	10.9009	10.8178	10.7953	10.8847	10.8565	10.9038	10.8592	10.8636	10.8674	10.7606	10.9017	10.9652	10.6682	10.729	10.8179	10.7093	10.7401	10.7826	10.8239
1415723_at	Eif5	0.158	0.19	0.05	0.092	4.06	4.88	1.28	2.36	0.0002	1e-05	0.20836	0.02291	0.010401	0.001564	0.755622	0.157703	11.87	0	0.000109	12.18	1415723_at	12.0683	12.2384	12.1717	12.042	12.0965	12.0219	12.096	12.0828	12.0848	12.119	12.1472	12.1005	12.158	12.1099	12.1446	12.0717	12.1544	12.093	12.1159	12.2092	12.0932	12.2035	12.0867	12.1014	12.2327	12.2886	12.3038
1415724_a_at	Cdc42	-0.064	0.212	0.001	0.194	-1.13	3.73	0.01	3.41	0.26303	0.00055	0.99047	0.00141	0.590331	0.018388	0.99853	0.033768	6.71	0.00027	0.004702	10.24	1415724_a_at	10.1816	10.3908	10.3134	10.2276	9.98074	10.1665	10.4139	10.1581	10.3312	10.3215	10.2484	10.1493	10.0738	10.097	10.0961	10.2936	10.2141	10.2169	10.0948	10.2061	10.0674	10.3075	10.1034	10.0078	10.1071	10.1068	10.19
1415725_at	Rrn3	0.128	0.127	0.133	0.098	1.62	1.62	1.69	1.24	0.11152	0.11346	0.09849	0.22026	0.392842	0.422123	0.636384	0.535172	2.41	0.06346	0.203467	8.61	1415725_at	8.6962	8.64324	8.38292	8.34532	8.63811	8.60479	8.92522	8.67995	8.70029	8.45618	8.53923	8.35707	8.67474	8.57654	8.62275	8.42531	8.51301	8.46525	8.43971	8.50357	8.58541	8.53394	8.38701	8.57839	8.4373	8.82229	8.50013
1415726_at	Ankrd17	0.151	0.139	0.129	0.077	2.79	2.56	2.38	1.42	0.00771	0.01386	0.02156	0.16159	0.088428	0.136613	0.425063	0.458518	5.52	0.0011	0.013015	10.9	1415726_at	10.6892	10.9587	10.8407	10.8051	10.7489	10.9309	11.101	10.8446	10.9027	10.9168	10.8335	10.8239	10.8997	10.7705	10.8432	10.8267	10.7013	10.8376	10.7151	10.875	10.7693	10.875	10.8517	10.8239	10.8177	11.0784	10.9472
1415727_at	Apoa1bp	0.012	-0.048	-0.031	-0.042	0.33	-1.33	-0.85	-1.16	0.74192	0.19137	0.39986	0.25076	0.904419	0.535401	0.864025	0.570225	0.99	0.42455	0.629674	10.93	1415727_at	11.0647	10.9238	10.8738	10.9514	10.8984	10.8595	11.0062	11.011	10.9479	10.9372	10.9511	10.8556	10.9387	11.0248	11.014	10.9702	10.964	10.9378	10.9621	10.9765	10.8729	10.8729	11.0398	10.8766	10.8965	10.9753	10.9577
1415728_at	Pabpn1	-0.189	-0.092	0.162	-0.122	-1.75	-0.85	1.51	-1.13	0.08649	0.40065	0.13953	0.26288	0.345765	0.731229	0.696972	0.582706	1.84	0.13896	0.329698	10.01	1415728_at	10.4428	9.94587	10.2199	9.94388	9.97292	10.1247	9.42226	10.1406	10.023	9.89801	10.1343	10.2577	9.55447	10.0202	9.94249	9.97628	10.1631	10.1335	10.2146	9.90201	10.3905	10.1431	10.0029	10.0082	10.2471	9.83643	9.96005
1415729_at	Pdpk1	-0.029	0.007	0.044	-0.044	-0.83	0.2	1.26	-1.26	0.41284	0.83917	0.21344	0.2143	0.718723	0.950175	0.758518	0.527844	0.98	0.42998	0.634027	11.41	1415729_at	11.4084	11.446	11.3977	11.4122	11.3652	11.4136	11.4004	11.4721	11.3551	11.4449	11.2889	11.4531	11.3275	11.4292	11.3793	11.394	11.4217	11.3472	11.3354	11.4986	11.5223	11.4331	11.4228	11.4445	11.4644	11.3522	11.387
1415730_at	Cpsf7	-0.094	0.028	0.082	-0.04	-1.67	0.5	1.46	-0.71	0.10139	0.62302	0.15065	0.47882	0.375054	0.858882	0.704818	0.763123	1.42	0.24204	0.460178	10.9	1415730_at	11.0463	10.8826	11.0904	10.6925	10.9248	10.9345	10.9187	10.9103	10.9013	10.899	10.7887	10.787	11.0389	10.8135	10.9208	10.8667	10.8541	10.7791	10.9643	10.9668	10.9168	11.0418	10.7859	10.9824	10.8992	10.857	10.8137
1415731_at	Angel2	0.032	0.031	0.009	-0.025	0.56	0.54	0.16	-0.45	0.57657	0.58885	0.87323	0.65403	0.824057	0.842518	0.982165	0.866077	0.21	0.93116	0.963016	9.12	1415731_at	9.178	9.02494	9.23108	8.9845	9.02495	9.18663	9.28425	9.05378	9.08658	9.08394	9.0539	9.17721	9.2001	9.17899	9.07164	9.07547	9.04237	8.93763	9.03529	9.24246	9.2516	9.27237	9.00347	9.13921	9.12393	9.19619	9.12087
1415732_at	Abhd16a	0.14	0.095	0.105	0	2.33	1.59	1.76	0	0.02424	0.12004	0.08581	0.99654	0.171259	0.432206	0.615712	0.999099	2.76	0.03925	0.150222	9.52	1415732_at	9.55409	9.42653	9.47136	9.31642	9.33707	9.46502	9.57933	9.48985	9.42755	9.40507	9.42996	9.39515	9.62878	9.46947	9.53617	9.49076	9.44403	9.36794	9.6093	9.58631	9.46197	9.52562	9.52302	9.5269	9.5005	9.73693	9.52297
1415733_a_at	Tomm5	-0.046	-0.22	-0.037	0.013	-0.76	-3.6	-0.6	0.21	0.45187	0.00082	0.54928	0.83496	0.747013	0.024115	0.918628	0.944901	3.48	0.01496	0.079847	11.16	1415733_a_at	11.2869	11.0516	11.2631	11.1659	11.3746	11.2207	11.1209	11.2628	11.3078	11.0998	11.3236	11.336	11.2362	11.2979	11.1962	11.2	11.1968	11.22	10.9562	10.9088	11.2866	10.9772	11.2667	11.2286	11.2018	11.2326	11.2691
1415734_at	Rab7	0.057	-0.037	0.095	0.064	1.1	-0.71	1.85	1.25	0.27615	0.47845	0.07127	0.21872	0.60304	0.782279	0.586137	0.533235	1.68	0.17286	0.37614	12.13	1415734_at	12.0455	12.2316	12.1126	12.0771	12.1198	12.0077	12.2853	12.1189	12.1412	12.0813	12.119	12.0355	12.218	12.1126	12.1747	12.0966	12.0742	12.0296	12.0852	12.1852	11.9605	12.1574	12.0963	12.0915	12.0334	12.2817	12.0497
1415735_at	Ddb1	0.061	-0.023	0.064	0.013	1.13	-0.42	1.18	0.24	0.26534	0.67773	0.24295	0.80997	0.59235	0.88464	0.782533	0.935544	0.73	0.57835	0.746315	10.28	1415735_at	10.3553	10.17	10.131	10.2985	10.1179	10.2334	10.2479	10.3515	10.4081	10.1692	10.4042	10.256	10.1573	10.4411	10.3415	10.3061	10.31	10.275	10.3205	10.1822	10.1739	10.2126	10.2082	10.2667	10.2302	10.4002	10.2112
1415736_at	Pfdn5	-0.058	-0.089	-0.085	0.016	-1.17	-1.81	-1.72	0.32	0.25003	0.07786	0.0923	0.75021	0.576937	0.350141	0.624585	0.910928	1.92	0.12391	0.307574	12.08	1415736_at	12.0275	12.0682	11.9953	12.2687	12.1395	12.1842	12.0348	12.0946	12.0701	12.0522	12.008	12.1789	12.0404	12.1815	12.0403	12.2166	12.0581	12.1728	12.0906	12.1358	12.1736	12.0531	12.2428	12.0979	12.0082	12.0498	11.981
1415737_at	Rfk	0.029	0.087	-0.018	-0.015	0.78	2.35	-0.5	-0.4	0.43997	0.02348	0.62029	0.69086	0.739273	0.186485	0.935899	0.8839	1.63	0.18323	0.390273	10.01	1415737_at	10.0772	10.0584	10.0733	9.90147	9.88672	9.99386	10.1071	9.88889	10.0952	10.0192	9.99357	9.95751	10.0459	9.98733	10.005	10.0238	9.99216	9.99647	10.0051	9.91827	9.97271	9.96219	10.0192	9.96153	9.94783	10.0427	10.0779
1415738_at	Txndc12	0.053	0.004	0.01	0.164	0.76	0.06	0.14	2.34	0.45302	0.9496	0.88741	0.02401	0.747787	0.983456	0.984809	0.161611	1.52	0.214	0.42744	8.94	1415738_at	8.74059	9.07552	8.94819	8.91726	8.77207	8.58739	9.16892	8.853	9.1003	8.95075	9.02141	8.88884	8.86687	8.94736	9.09964	8.81165	8.97269	8.91073	8.87474	9.0114	8.68011	8.87071	9.05335	8.79108	8.80711	8.93267	8.76194
1415739_at	Rbm42	-0.01	-0.033	0.018	-0.003	-0.21	-0.74	0.41	-0.07	0.83157	0.46095	0.68721	0.94624	0.942666	0.771972	0.947195	0.983313	0.19	0.9413	0.968995	10.27	1415739_at	10.3216	10.1351	10.2484	10.2529	10.4282	10.2992	10.3309	10.2443	10.1878	10.1173	10.2154	10.2344	10.3588	10.38	10.357	10.3264	10.2573	10.1944	10.2412	10.1844	10.3171	10.2023	10.3638	10.2763	10.2472	10.3862	10.1903
1415740_at	Psmc5	-0.072	0.021	0.003	-0.011	-1.36	0.41	0.06	-0.22	0.18232	0.68656	0.95534	0.82979	0.497934	0.888009	0.993801	0.943019	0.51	0.72652	0.844089	11.74	1415740_at	11.8054	11.773	11.7553	11.8578	11.7867	11.7896	11.5334	11.8437	11.7574	11.7318	11.9206	11.7777	11.6563	11.8133	11.6918	11.7844	11.7702	11.7799	11.7302	11.565	11.7075	11.6583	11.7051	11.8186	11.7979	11.7251	11.6908
1415741_at	Tmem165	0.044	-0.049	-0.013	0.041	1.09	-1.21	-0.32	1	0.28226	0.23295	0.74707	0.32212	0.609764	0.583624	0.960782	0.641868	0.94	0.45034	0.650579	10.77	1415741_at	10.5868	10.7361	10.7368	10.9058	10.6635	10.7037	10.8148	10.7419	10.7176	10.7417	10.7686	10.7107	10.9155	10.8596	10.8374	10.7974	10.7442	10.8868	10.7552	10.7655	10.6941	10.7723	10.8425	10.7928	10.6894	10.8283	10.7809
1415742_at	Aup1	-0.103	-0.011	0.002	0.041	-2.06	-0.23	0.03	0.82	0.04581	0.82148	0.974	0.41714	0.24396	0.943222	0.995962	0.719583	1.24	0.30903	0.529618	8.62	1415742_at	8.88313	8.4535	8.71873	8.58384	8.77363	8.65753	8.71439	8.61343	8.64435	8.53325	8.62476	8.56276	8.63578	8.66537	8.8095	8.63888	8.66552	8.50401	8.5736	8.54791	8.60583	8.54589	8.61641	8.6396	8.65332	8.58761	8.49106
1415743_at	Hdac5	0.125	-0.104	0.004	0.132	1.69	-1.4	0.05	1.78	0.09872	0.16866	0.95784	0.08229	0.369829	0.505896	0.993809	0.321715	1.99	0.11239	0.290415	9.49	1415743_at	9.29236	9.27886	9.33954	9.49126	9.42554	9.43765	9.43902	9.46946	9.66237	9.43943	9.6443	9.62867	9.43818	9.67904	9.50459	9.63065	9.55461	9.56938	9.54314	9.26523	9.24941	9.29494	9.72884	9.33876	9.4662	9.5407	9.63677
1415744_at	H2-Ke2	-0.059	-0.104	-0.042	-0.082	-0.84	-1.49	-0.6	-1.17	0.406	0.14419	0.54901	0.24964	0.713403	0.47157	0.918584	0.568965	1.16	0.34137	0.559642	10.83	1415744_at	11.0035	10.741	10.7727	11.017	10.9431	10.8259	10.5305	10.9832	10.8813	10.6971	10.9719	10.9611	10.6605	10.9323	10.925	10.905	10.9593	10.9016	10.9393	10.819	10.9463	10.7453	10.9703	10.8508	10.9268	10.8105	10.8204
1415745_a_at	Dscr3	-0.056	-0.123	0.009	0.172	-1.13	-2.48	0.18	3.49	0.26629	0.01708	0.85456	0.00113	0.593615	0.154798	0.978482	0.030246	4.9	0.00237	0.022696	9.7	1415745_a_at	9.5731	9.79293	9.61189	9.80049	9.52141	9.77123	9.84195	9.77389	9.8307	9.68264	9.8267	9.73457	9.63491	9.81146	9.62167	9.81979	9.64029	9.83819	9.56054	9.46958	9.56223	9.6172	9.67016	9.66335	9.55554	9.68037	9.64346
1415746_at	Cic	0.089	-0.099	0.038	-0.036	1.44	-1.61	0.61	-0.59	0.15631	0.11497	0.54365	0.55954	0.463807	0.424279	0.917111	0.813221	1.35	0.26793	0.488844	8.96	1415746_at	8.86225	8.90571	8.97261	8.77652	8.72001	9.00097	8.81913	8.93146	8.90388	8.93463	8.96614	9.0634	9.00078	9.0634	8.97146	9.16961	8.9494	9.05262	8.93742	8.79219	9.20943	8.97565	9.05937	9.03986	8.99635	9.04531	8.95383
1415747_s_at	Riok3	-0.056	-0.023	0.053	-0.017	-1.03	-0.42	0.98	-0.31	0.3066	0.67484	0.33466	0.75992	0.630133	0.883088	0.835986	0.915333	0.57	0.68312	0.81645	11.42	1415747_s_at	11.369	11.4753	11.3412	11.3621	11.5389	11.4545	11.4024	11.4132	11.3194	11.3817	11.4342	11.4293	11.4258	11.4923	11.2959	11.5497	11.4211	11.4942	11.237	11.3762	11.6883	11.4411	11.3455	11.5975	11.4068	11.3412	11.447
1415748_a_at	Dctn5	0.109	0.284	0.166	0.226	2.24	5.84	3.4	4.64	0.03034	0	0.00144	3e-05	0.195265	0.000169	0.181538	0.005035	18.07	0	3e-06	10.55	1415748_a_at	10.4654	10.4031	10.4199	10.4885	10.4162	10.4247	10.5818	10.5324	10.632	10.4913	10.4238	10.5168	10.4163	10.4161	10.638	10.4579	10.4482	10.3663	10.5201	10.407	10.2003	10.3717	10.492	10.3436	10.5505	10.5704	10.445
1415749_a_at	Rragc	0.067	0.035	-0.008	0.036	1.57	0.83	-0.18	0.85	0.12449	0.41119	0.85548	0.39866	0.415276	0.738454	0.978667	0.705499	0.98	0.4307	0.634606	10.87	1415749_a_at	10.8336	10.9076	10.8221	10.9825	10.7834	10.7435	11.0828	10.7956	10.9715	10.8885	10.8645	10.8464	10.8867	10.8612	10.8365	10.8321	10.8443	10.809	10.8198	10.9007	10.7444	10.7648	10.8094	10.8172	10.8089	10.9007	10.8719
1415750_at	Tbl3	0.074	0.161	0.056	0.225	0.63	1.37	0.48	1.92	0.532	0.17676	0.63439	0.06109	0.798543	0.516836	0.938277	0.274035	1.55	0.20416	0.415238	7.72	1415750_at	7.52583	7.86257	7.4691	7.95617	7.67441	7.55426	8.11385	7.62033	7.4853	7.48425	7.51328	7.4079	7.92148	7.87116	7.99983	7.52058	7.72496	7.5601	7.42913	7.30514	7.62839	7.63078	7.92081	7.67015	7.49429	7.98206	7.52864
1415751_at	Hp1bp3	0.05	0.046	0.06	0.038	1.15	1.05	1.39	0.87	0.25729	0.29819	0.1715	0.38887	0.584578	0.647405	0.724719	0.697423	1.28	0.29283	0.513551	12.07	1415751_at	11.8914	12.1657	12.053	12.0903	11.9944	12.0102	12.1812	12.0096	12.0574	12.0414	12.0463	12.0554	12.0578	12.0493	12.1057	12.0609	12.0056	12.0437	12.0336	12.1522	12.0167	12.051	12.0186	12.0261	11.9924	12.1722	12.0016
1415752_at	BC031181	-0.001	0.06	-0.009	0.025	-0.02	1.78	-0.27	0.76	0.98729	0.08143	0.78784	0.45364	0.996391	0.358557	0.967676	0.746999	0.96	0.44076	0.642866	11.85	1415752_at	11.8153	11.7688	11.7788	11.9375	11.8268	11.7884	11.8512	11.8714	11.8546	11.8252	11.9468	11.8381	11.8303	11.905	11.8164	11.8818	11.854	11.8343	11.8568	11.7935	11.7595	11.7796	11.9119	11.869	11.792	11.8288	11.8202
1415753_at	Fam108a	0.181	0.031	-0.051	0.174	2.73	0.47	-0.76	2.63	0.00922	0.64408	0.44992	0.01171	0.098647	0.868977	0.884867	0.108515	3.79	0.00995	0.060618	10.94	1415753_at	10.7853	10.9065	10.882	11.0367	10.6628	10.9431	11.1977	10.9464	10.9391	10.8483	10.6859	10.9996	11.0171	11.0081	10.9365	11.0815	10.9496	10.9537	10.6973	10.6151	10.7295	10.9939	11.0388	10.7634	10.8695	11.1162	11.1228
1415754_at	Polr2f	-0.039	-0.201	-0.048	-0.043	-0.85	-4.41	-1.05	-0.95	0.39832	7e-05	0.29995	0.34924	0.707352	0.004446	0.816523	0.665145	5.55	0.00106	0.012679	11.02	1415754_at	11.0229	10.9291	11.1062	11.0736	11.2081	11.1838	11.0806	11.1073	11.0822	10.9895	10.9816	11.0166	11.1339	11.0754	11.0324	11.0948	11.0373	11.0428	10.9367	10.9888	11.157	10.9837	11.1076	11.0457	10.9774	11.1241	10.9821
1415755_a_at	Ube2v1	0.021	-0.111	-0.072	-0.044	0.35	-1.87	-1.21	-0.74	0.72784	0.06865	0.23264	0.46311	0.897126	0.328641	0.777137	0.752795	1.41	0.24813	0.466958	10.68	1415755_a_at	10.4977	10.6478	10.7396	10.7266	10.62	10.8496	10.8058	10.6854	10.7118	10.6506	10.6867	10.6786	10.8554	10.8019	10.8604	10.7028	10.7045	10.8222	10.59	10.4781	10.6317	10.6368	10.8593	10.7163	10.5493	10.8474	10.7091
1415756_a_at	Snapin	-0.027	0.179	-0.062	0.105	-0.45	3.02	-1.05	1.77	0.65643	0.00421	0.30041	0.08304	0.865356	0.067267	0.816574	0.322914	3.39	0.01681	0.086456	10.44	1415756_a_at	10.6427	10.4395	10.4729	10.4248	10.2835	10.2461	10.3973	10.3584	10.3911	10.4345	10.3169	10.3215	10.4353	10.5076	10.3898	10.5104	10.4392	10.4878	10.5794	10.5873	10.1619	10.4359	10.3759	10.2731	10.4366	10.3033	10.5263
1415757_at	Gbf1	0.08	0.15	0.032	-0.03	1.38	2.57	0.54	-0.52	0.17519	0.01362	0.58871	0.60891	0.488645	0.135011	0.929434	0.84172	2.27	0.07712	0.229557	8.07	1415757_at	8.01917	7.84829	7.8883	7.96339	8.08206	7.80532	8.09996	8.05223	8.10958	7.98589	8.29287	8.06707	8.10046	8.14017	8.30086	8.11889	8.08192	8.02569	8.0128	7.86288	7.98239	7.86468	8.22617	8.15562	8.05874	8.10092	7.90005
1415758_at	Fryl	0.042	0.01	-0.007	0.019	0.6	0.14	-0.1	0.27	0.55182	0.88759	0.92398	0.78799	0.810181	0.964775	0.989487	0.926161	0.12	0.97633	0.988032	10	1415758_at	9.96801	10.048	9.81041	9.95679	9.6217	9.95665	10.2577	9.88659	10.1392	10.0201	10.0606	10.1592	10.0374	10.0852	9.92471	10.0331	10.038	10.0426	9.99194	10.2285	9.82662	9.87256	9.95075	9.86415	9.78294	10.0158	9.98998
1415759_a_at	Hbxip	0.012	-0.105	-0.011	-0.01	0.27	-2.44	-0.25	-0.23	0.78529	0.01879	0.8046	0.82054	0.922368	0.163888	0.970996	0.939554	1.54	0.20837	0.420194	11.23	1415759_a_at	11.3278	11.1732	11.1689	11.2036	11.3355	11.2409	11.3547	11.3375	11.3543	11.1988	11.3388	11.3408	11.2203	11.3849	11.2273	11.3059	11.183	11.2207	11.0371	11.1252	11.1805	11.0831	11.2386	11.2237	11.2374	11.2812	11.2958
1415760_s_at	Atox1	0.075	-0.117	-0.078	0.038	1.27	-1.99	-1.32	0.66	0.21055	0.05301	0.19213	0.51527	0.532668	0.288857	0.741634	0.786781	1.94	0.12096	0.303381	10.48	1415760_s_at	10.3083	10.4792	10.544	10.6043	10.3739	10.4215	10.6532	10.5126	10.6747	10.4583	10.5463	10.5213	10.5953	10.6424	10.5649	10.5895	10.5223	10.5225	10.412	10.2991	10.2372	10.3194	10.5636	10.324	10.2964	10.6513	10.5625
1415761_at	Mrpl52	0.004	-0.063	-0.113	0.147	0.04	-0.73	-1.3	1.69	0.96433	0.46828	0.19994	0.09732	0.988389	0.776085	0.747524	0.351158	1.28	0.2942	0.514776	9.46	1415761_at	9.17904	9.52773	9.22736	9.67359	9.60993	9.43136	9.68082	9.41257	9.603	9.28045	9.2838	9.41268	9.60646	9.61455	9.61111	9.45555	9.57144	9.49921	9.37559	9.52596	9.33096	9.16464	9.70806	9.32305	9.15477	9.61595	9.37237
1415762_x_at	Mrpl52	0.014	-0.082	-0.126	0.079	0.2	-1.16	-1.78	1.12	0.84466	0.25362	0.08228	0.2696	0.947101	0.606012	0.609312	0.589329	1.45	0.23456	0.451691	9.98	1415762_x_at	9.79449	9.9742	9.78317	10.2314	9.95811	9.89741	10.1839	9.95672	10.0772	9.89449	9.82886	9.9285	10.1178	10.1698	10.0356	10.0112	10.1152	10.031	9.98431	10.0895	9.91181	9.78942	10.1942	9.84125	9.7339	10.0482	9.89593
1415763_a_at	NA	0.057	-0.021	-0.025	0	1.29	-0.48	-0.57	0	0.20293	0.63592	0.57306	0.99639	0.524391	0.865176	0.924485	0.999095	0.56	0.69628	0.825075	10.31	1415763_a_at	10.3673	10.184	10.2516	10.3495	10.2226	10.1631	10.3314	10.317	10.2674	10.1979	10.3094	10.3169	10.3434	10.4426	10.377	10.3577	10.3953	10.257	10.4174	10.4537	10.2978	10.2269	10.3539	10.2155	10.3266	10.2938	10.3914
1415764_at	Zc3h11a	-0.083	-0.068	0.024	-0.111	-1.44	-1.19	0.42	-1.93	0.15664	0.2418	0.67819	0.0603	0.464107	0.592627	0.945676	0.272139	1.84	0.13747	0.327603	12.22	1415764_at	12.2427	12.2971	12.161	12.1291	12.455	12.4273	12.0431	12.2914	12.1171	12.2701	12.2279	12.3358	12.1591	12.2562	12.1024	12.2309	12.2421	12.1854	12.2546	12.4599	12.3043	12.2773	12.0863	12.3403	12.3464	12.138	12.2924
1415765_at	Hnrnpul2	-0.031	0.147	0.099	0.117	-0.34	1.61	1.09	1.28	0.73842	0.11363	0.28315	0.20602	0.903375	0.422267	0.806146	0.517792	1.39	0.25416	0.473758	8.27	1415765_at	8.30747	8.14963	8.41676	8.56645	8.37534	8.19666	8.18647	8.2327	8.43159	8.13057	8.32885	8.16187	8.18961	8.31393	8.21352	8.13851	8.28068	8.22922	7.9776	7.85366	8.5329	8.03286	8.35049	7.93509	8.2114	8.43212	8.03385
1415766_at	Sec22b	0.09	-0.276	0.007	-0.042	1.55	-4.74	0.12	-0.72	0.12782	2e-05	0.90357	0.47656	0.42069	0.002162	0.98655	0.761809	6.36	0.0004	0.006255	10.15	1415766_at	10.1408	10.1853	10.0955	10.2233	10.1678	10.312	10.3485	10.303	10.264	10.1734	10.3183	10.2692	10.1727	10.2212	10.0498	10.2055	10.1218	10.2669	9.96934	9.92355	10.2433	10.0156	10.1048	10.2362	10.1171	10.2914	10.2914
1415767_at	Ythdf1	-0.058	0.077	0.083	-0.046	-1.12	1.49	1.61	-0.88	0.26984	0.14446	0.11417	0.38223	0.596708	0.472061	0.661127	0.691621	1.71	0.1653	0.366311	10.32	1415767_at	10.4729	10.2963	10.4595	10.1986	10.4371	10.2996	10.2849	10.3704	10.2299	10.3022	10.2298	10.3008	10.2976	10.1905	10.2473	10.2996	10.2898	10.2317	10.281	10.2663	10.3734	10.5234	10.2621	10.4222	10.4801	10.2733	10.3202
1415768_a_at	Ube2r2	0.063	-0.116	0.002	-0.046	1.18	-2.17	0.04	-0.86	0.24255	0.0352	0.96889	0.39259	0.569546	0.232549	0.9951	0.700269	1.72	0.16306	0.363582	10.65	1415768_a_at	10.5434	10.6161	10.6341	10.6727	10.5012	10.7746	10.8068	10.644	10.6817	10.6476	10.6818	10.7282	10.6866	10.5589	10.5677	10.7258	10.6672	10.7331	10.625	10.7181	10.7443	10.7149	10.5369	10.6389	10.5437	10.6577	10.7481
1415769_at	Itch	0.019	-0.098	0.014	0.027	0.45	-2.34	0.34	0.65	0.65256	0.02381	0.73349	0.51906	0.86406	0.187891	0.958079	0.789402	1.56	0.20258	0.413482	10.34	1415769_at	10.2832	10.4247	10.2568	10.2633	10.3694	10.3636	10.4476	10.3993	10.4539	10.3584	10.4062	10.4818	10.3857	10.3958	10.2731	10.3443	10.3134	10.396	10.1258	10.4079	10.2334	10.2483	10.253	10.3129	10.3147	10.3336	10.4468
1415770_at	Wdr6	0.087	-0.018	-0.269	-0.185	0.75	-0.15	-2.32	-1.6	0.45801	0.87868	0.02499	0.11735	0.751078	0.961993	0.441868	0.387347	2.13	0.093	0.257898	10.54	1415770_at	10.5145	10.5584	10.3917	10.6276	10.339	10.5844	10.4691	10.2839	10.5379	10.2091	10.9294	10.5049	10.5775	10.7443	10.9014	10.5893	10.5314	10.8263	11.1702	10.8909	10.4338	10.4275	10.4695	10.5287	10.456	10.6579	10.6447
1415771_at	Ncl	0.005	0.126	-0.018	-0.097	0.05	1.37	-0.19	-1.05	0.95768	0.17734	0.85	0.29886	0.985449	0.517703	0.978312	0.619751	0.76	0.55944	0.731942	12.02	1415771_at	12.0892	11.904	12.0458	12.0463	12.0199	11.9142	11.4307	11.9486	12.0376	11.9601	12.0908	12.0716	11.6785	12.1158	12.0075	12.0639	12.1599	12.114	12.2069	12.1704	12.2345	12.0142	12.1142	12.0887	12.2325	11.8216	12.1048
1415772_at	Ncl	-0.178	-0.156	-0.106	-0.235	-2.91	-2.55	-1.73	-3.84	0.0056	0.01432	0.09057	0.00039	0.073238	0.139299	0.622424	0.017283	8.19	5e-05	0.001423	8.97	1415772_at	9.14493	8.94375	9.22958	9.18251	9.17594	9.23736	8.8793	8.94316	8.90684	9.04761	9.01702	8.99476	8.81149	8.93701	9.02398	9.04729	8.92969	8.97396	9.28645	9.26757	9.20904	9.15023	8.89956	9.0968	9.13397	8.82504	9.00884
1415773_at	Ncl	-0.269	0.373	-0.093	-0.18	-1.33	1.85	-0.46	-0.89	0.18889	0.07094	0.64835	0.378	0.506653	0.334028	0.940556	0.688392	1.55	0.20385	0.414836	9.63	1415773_at	10.2364	9.81131	10.1654	9.50128	9.84019	9.29516	8.64316	9.4172	9.44937	9.67787	9.61983	9.58243	9.00321	9.30889	9.58265	9.5285	9.89013	9.58854	10.1257	10.0148	9.92136	10.073	9.80207	9.66315	10.1108	9.02865	9.52965
1415774_at	Elp2	-0.034	0.25	0.094	0.131	-0.39	2.85	1.07	1.49	0.6988	0.00673	0.29267	0.14389	0.884546	0.089844	0.81197	0.431875	2.9	0.03264	0.133134	8.24	1415774_at	8.25622	8.29919	8.31442	8.10399	8.464	8.29667	8.36525	7.97676	8.03541	8.1154	8.09982	7.99865	8.39304	8.11828	8.34116	8.03496	8.02605	8.05504	8.153	8.0305	8.27331	8.32289	8.24885	8.12695	8.10356	8.53063	8.12706
1415775_at	Rbbp7	-0.025	0.038	0.055	0.064	-0.53	0.8	1.17	1.35	0.5979	0.42908	0.24996	0.18406	0.835773	0.751958	0.78588	0.490261	1.03	0.405	0.613878	12.66	1415775_at	12.6733	12.6506	12.6367	12.6004	12.781	12.7073	12.6487	12.7328	12.5738	12.5957	12.4817	12.7443	12.6275	12.6735	12.5783	12.6777	12.6265	12.5733	12.4895	12.4604	12.7582	12.6754	12.635	12.7424	12.738	12.6495	12.6675
1415776_at	Aldh3a2	0.178	0.206	0.07	0.128	2.74	3.19	1.08	1.98	0.00879	0.00266	0.28812	0.0545	0.096125	0.051158	0.809244	0.25686	5.69	0.0009	0.011213	7.99	1415776_at	7.88802	7.90014	7.74308	7.76545	8.01826	7.78651	8.13196	7.98359	8.05652	7.81623	8.01085	7.84191	8.10616	8.07295	8.17303	7.92491	7.88708	7.82356	7.98577	8.04393	7.74432	7.64097	7.82142	7.82893	7.89727	8.20018	7.95747
1415777_at	Pnliprp1	0.131	0.043	0.084	-0.017	1.79	0.58	1.15	-0.23	0.08092	0.56431	0.2569	0.81643	0.333336	0.831347	0.789529	0.938102	1.23	0.31368	0.534048	3.97	1415777_at	3.92905	3.86908	3.68064	4.27485	3.75487	3.63997	3.92368	3.97007	3.94634	4.04128	4.0842	3.83264	3.96802	3.78168	3.84173	4.0148	4.04695	3.96138	3.96491	4.03635	3.9647	3.91795	4.03941	4.08882	3.99492	4.16763	3.85494
1415778_at	Morf4l2	0.004	0.075	0.009	0.042	0.13	2.39	0.3	1.32	0.89687	0.02134	0.76588	0.19277	0.965907	0.176116	0.964655	0.501515	1.89	0.12932	0.315949	12.3	1415778_at	12.1903	12.2907	12.3532	12.2513	12.2777	12.2295	12.3313	12.2705	12.3492	12.3138	12.3068	12.2649	12.3812	12.2748	12.3485	12.2633	12.2791	12.2476	12.2973	12.2411	12.2271	12.2364	12.267	12.2617	12.2577	12.3178	12.2427
1415779_s_at	Actg1	0.007	0.04	0.007	-0.051	0.23	1.33	0.23	-1.7	0.82047	0.19167	0.81826	0.09651	0.937835	0.535662	0.973009	0.349626	1.19	0.32971	0.549259	13.15	1415779_s_at	13.1768	13.1316	13.1532	13.1348	13.0771	13.1821	13.1547	13.1245	13.0804	13.1618	13.0934	13.0386	13.1436	13.1245	13.2346	13.112	13.1116	13.1477	13.2405	13.2408	13.1425	13.1975	13.1259	13.186	13.1664	13.1373	13.1452
1415780_a_at	Armcx2	0.019	-0.041	-0.086	-0.015	0.31	-0.66	-1.38	-0.25	0.75889	0.51315	0.17453	0.80703	0.911412	0.803539	0.72712	0.934662	0.62	0.64791	0.793056	10.87	1415780_a_at	10.7814	10.8583	10.8443	10.9994	10.6064	10.8922	11.0902	10.842	11.051	10.9225	11.0191	10.7953	10.9676	10.9168	11.0232	10.9127	10.8292	10.8644	11.0669	10.9168	10.699	10.7212	10.849	10.8078	10.7172	10.8677	10.7888
1415781_a_at	NA	-0.058	0.025	0.057	-0.028	-1.8	0.79	1.75	-0.86	0.07915	0.43485	0.08676	0.39615	0.329662	0.755428	0.616376	0.703526	1.91	0.12506	0.309326	13.47	1415781_a_at	13.5007	13.5478	13.5112	13.4302	13.5855	13.4637	13.4682	13.4473	13.4143	13.4585	13.4964	13.4585	13.407	13.4323	13.4433	13.455	13.4414	13.4358	13.4337	13.407	13.6001	13.4585	13.4414	13.5862	13.4834	13.4616	13.44
1415782_at	Sumo2	0.032	0.029	0.028	0.047	0.97	0.87	0.85	1.41	0.33649	0.3917	0.39958	0.16488	0.657321	0.723869	0.864025	0.463285	1.1	0.36726	0.5824	12.83	1415782_at	12.8051	12.8425	12.7971	12.675	12.8567	12.8454	12.8333	12.8822	12.8365	12.8079	12.7569	12.8671	12.884	12.8345	12.8101	12.8547	12.7525	12.7805	12.733	12.7102	12.8522	12.7682	12.7595	12.8671	12.8441	12.8184	12.8639
1415783_at	Vps35	-0.056	0.082	0.045	0.052	-1.46	2.13	1.17	1.36	0.15045	0.0391	0.24896	0.1804	0.455956	0.245944	0.785742	0.484788	2.47	0.05844	0.1932	11.91	1415783_at	11.8672	11.8804	11.8526	11.8476	11.9988	11.848	11.9814	11.9186	11.9405	11.8836	11.8314	11.8539	11.9126	11.8657	11.9114	11.8337	11.8727	11.8978	12.0006	11.9888	11.8261	11.9063	11.8797	11.8553	11.8028	11.8221	11.8103
1415784_at	Vps35	-1.007	-0.408	-0.394	-0.794	-3.55	-1.44	-1.39	-2.8	0.00094	0.15736	0.17183	0.00757	0.025422	0.490473	0.724844	0.08581	6.11	0.00054	0.007735	6.37	1415784_at	8.0513	6.97955	7.48264	6.55249	6.9546	6.87554	5.49359	6.20567	6.48858	6.7024	6.22357	6.20831	5.73707	6.13168	6.81543	6.22446	6.46038	6.33038	7.74427	7.55879	6.35005	7.65827	6.82356	6.71345	6.97864	5.66332	5.99961
1415785_a_at	Cct8	-0.102	0.1	-0.029	-0.009	-2.02	1.99	-0.59	-0.17	0.04917	0.05337	0.56152	0.86357	0.25391	0.289868	0.922203	0.954162	2.1	0.09676	0.264387	11.05	1415785_a_at	10.893	11.0471	11.2083	11.083	11.1981	10.898	10.9762	10.9654	11.0889	11.0661	11.2033	11.0229	11.1099	11.0245	11.1356	11.0342	11.0424	11.0723	11.0738	11.0119	11.0969	10.9238	11.1111	10.9873	10.8821	10.9309	10.8377
1415786_at	Pgc	0.036	0.199	-0.084	0.063	0.53	2.91	-1.23	0.92	0.59549	0.0056	0.22647	0.36021	0.834244	0.080247	0.771199	0.674231	2.79	0.0381	0.147229	5.29	1415786_at	4.93769	5.43468	5.38261	5.21931	5.07163	5.13315	5.26613	5.08508	5.28132	5.23304	5.30875	5.24572	5.3608	5.29565	5.41722	5.37005	5.28456	5.23954	5.18286	5.09317	5.34919	5.23652	5.32019	5.47201	5.02277	5.28076	5.25734
1415787_at	Ganab	0.07	0.143	0.117	0.141	1.05	2.14	1.74	2.11	0.30046	0.03839	0.08867	0.04102	0.62444	0.243731	0.620177	0.218448	3.28	0.0195	0.095405	8.11	1415787_at	7.95391	8.01256	7.9875	8.01323	8.053	8.25934	8.234	8.04637	8.07462	8.02581	7.97465	7.98608	8.10488	7.99401	8.07624	8.06839	8.09461	8.13726	7.99683	7.93349	8.18672	7.98648	7.99345	8.13169	8.04677	8.23972	7.86467
1415788_at	NA	-0.038	-0.011	0.043	0.085	-0.79	-0.22	0.88	1.76	0.43387	0.82344	0.382	0.08481	0.734838	0.943889	0.856446	0.326892	1.14	0.34989	0.56722	10.88	1415788_at	10.7932	10.8633	10.8739	10.9619	10.8448	10.7939	10.9874	10.9439	11.0245	10.9543	11.1537	10.9131	10.8538	10.9248	10.9761	10.8145	10.8305	10.7962	10.7987	10.6242	10.7554	10.6594	10.9472	10.8661	10.757	10.9061	10.7117
1415789_a_at	NA	-0.191	0.21	-0.109	-0.017	-1.93	2.12	-1.1	-0.18	0.06006	0.03972	0.27617	0.86181	0.28393	0.24777	0.801423	0.953615	2.37	0.06739	0.211271	8.35	1415789_a_at	8.58541	8.50219	8.644	8.60953	8.26986	8.2135	8.12135	8.32943	8.4595	8.50817	8.41782	8.31741	8.32386	8.04317	8.50772	8.31214	8.31512	8.1118	8.54269	8.33371	7.93271	8.54093	8.43661	8.306	8.4109	8.14747	8.19574
1415790_at	NA	-0.235	0.182	-0.03	-0.087	-2.02	1.57	-0.26	-0.75	0.04928	0.12406	0.79782	0.45781	0.254329	0.438816	0.969937	0.749754	1.79	0.14723	0.342171	8.63	1415790_at	9.29608	8.60488	8.77127	8.60941	8.81775	8.44898	8.43085	8.71064	8.62468	8.68221	8.71708	8.47287	8.66288	8.38714	8.9562	8.43531	8.55746	8.38226	8.97972	8.73455	8.32485	8.6566	8.85346	8.60522	8.82413	8.49548	8.39469
1415791_at	Rnf34	0.032	-0.044	-0.043	-0.051	0.85	-1.15	-1.13	-1.33	0.40164	0.25653	0.26291	0.19022	0.709405	0.60911	0.793091	0.498651	1.27	0.29476	0.515282	10.65	1415791_at	10.5227	10.6115	10.6142	10.7508	10.5509	10.7225	10.7545	10.668	10.6931	10.6576	10.5912	10.687	10.6353	10.6723	10.7011	10.7015	10.6349	10.706	10.6643	10.711	10.5762	10.629	10.737	10.6386	10.6474	10.6581	10.6106
1415792_at	Rbck1	0.17	0.036	0.01	-0.05	2.68	0.57	0.16	-0.78	0.01031	0.56956	0.87651	0.43674	0.104875	0.833617	0.983225	0.73435	2.04	0.10539	0.279232	9.26	1415792_at	8.84718	9.25928	9.15071	9.14567	9.20109	9.40646	9.27364	9.21807	9.10928	9.12314	9.18797	9.20559	9.34454	9.32969	9.23078	9.37386	9.25987	9.30614	9.20468	9.52987	9.32555	9.14787	9.29997	9.18906	9.21628	9.37034	9.41843
1415793_at	Pnpo	0.08	0.052	-0.013	-0.065	0.84	0.55	-0.13	-0.69	0.40462	0.58346	0.89518	0.49576	0.712274	0.840067	0.985731	0.774209	0.38	0.82469	0.903376	9.81	1415793_at	9.92004	9.57784	9.72418	9.91867	9.63143	9.47752	9.9316	9.72322	9.98108	9.76856	9.93103	9.56212	9.924	9.88673	10.0499	9.59171	9.91799	9.8553	10.0843	10.0109	9.44792	9.57299	10.0411	9.73873	9.56452	9.86525	9.67841
1415794_a_at	Spin1	0.06	0.015	0.015	0.021	1.63	0.4	0.41	0.56	0.11051	0.69347	0.68536	0.57644	0.391252	0.890833	0.947195	0.823471	0.82	0.51731	0.700438	11.81	1415794_a_at	11.7236	11.8498	11.7532	11.7433	11.8578	11.8	11.8928	11.7624	11.7842	11.818	11.796	11.7956	11.8573	11.7617	11.8595	11.7348	11.7639	11.7372	11.8123	11.7853	11.8746	11.8814	11.7765	11.7337	11.8013	11.8545	11.8088
1415795_at	Spin1	0.143	-0.064	-0.11	-0.013	1.76	-0.8	-1.35	-0.17	0.08474	0.43057	0.18285	0.86947	0.342422	0.752746	0.734458	0.956945	1.4	0.24953	0.468742	6.63	1415795_at	6.66185	6.49855	6.38729	6.75313	6.65194	6.6557	6.5036	6.70922	6.77137	6.691	6.57325	6.74991	6.82179	6.66956	6.55912	6.48347	6.76024	6.68043	6.67008	6.34684	6.67755	6.62007	6.73231	6.66646	6.63055	6.84627	6.50914
1415796_at	Dazap2	0.011	0.081	0.013	0.065	0.24	1.88	0.29	1.5	0.80803	0.06732	0.77374	0.13966	0.932769	0.325334	0.965378	0.424397	1.48	0.22415	0.439517	11.87	1415796_at	11.8584	11.9938	11.8265	11.8644	11.7239	11.7693	11.9137	11.7782	11.7896	11.802	11.7873	11.8839	11.7393	11.9535	11.78	11.9772	11.9025	11.9347	11.8711	11.8959	11.7818	11.9682	11.8531	11.7882	11.8677	11.8542	11.9711
1415797_at	Ddr1	-0.066	0.059	0.047	-0.159	-1.05	0.94	0.75	-2.55	0.29779	0.35129	0.45734	0.0144	0.622565	0.692297	0.888441	0.12173	2.26	0.07753	0.230291	8.08	1415797_at	8.27352	7.97799	8.02561	8.10956	7.8709	8.02414	7.94733	8.09132	8.10983	8.0539	8.26008	7.9614	7.98492	8.22711	7.96388	8.16817	8.11733	8.11861	8.12815	8.30525	8.30632	7.95734	8.19365	8.1875	8.02908	7.93269	7.91899
1415798_at	Ddr1	-0.275	0.067	-0.059	-0.234	-2.38	0.58	-0.51	-2.02	0.02192	0.56643	0.61037	0.05003	0.161311	0.832604	0.933726	0.245768	2.58	0.05059	0.175734	5.88	1415798_at	6.16247	5.89804	5.80565	5.85148	5.85409	5.92332	5.51775	6.06207	5.80658	5.90754	6.06595	5.86219	5.63067	6.15405	5.57439	6.12428	6.02072	5.92205	6.18429	6.18231	6.15945	5.89872	6.18267	5.76977	5.79205	5.39125	5.74695
1415799_at	Wbp11	0.054	0.006	-0.009	0.002	0.73	0.08	-0.12	0.02	0.46788	0.93507	0.90122	0.98155	0.758072	0.979529	0.986314	0.994582	0.14	0.96653	0.982254	10.28	1415799_at	10.1952	10.2661	10.3246	10.4166	10.1333	10.2796	10.5018	10.088	10.2364	10.2237	10.0826	10.194	10.4428	10.2824	10.4925	10.2967	10.3212	10.1843	10.226	10.1777	10.2701	10.2259	10.3979	10.3	10.1511	10.548	10.1352
1415800_at	Gja1	-0.133	0.012	-0.014	0.15	-1.78	0.17	-0.19	2.01	0.08163	0.86875	0.85024	0.05116	0.335045	0.95915	0.978312	0.248919	1.82	0.14305	0.335869	12.15	1415800_at	12.1774	12.4329	12.1937	12.1199	11.9897	12.1521	12.0474	12.1636	12.0666	12.2144	12.2487	12.2495	12.0021	12.1509	11.796	12.2733	12.2121	12.2618	11.992	11.9114	12.2791	12.3428	12.1557	12.1724	12.1103	12.0004	12.2132
1415801_at	Gja1	-0.702	0.616	-0.199	-0.024	-1.86	1.63	-0.53	-0.06	0.0699	0.1104	0.60196	0.9504	0.308667	0.416253	0.932173	0.984796	1.6	0.19215	0.401192	7.44	1415801_at	8.73766	8.1326	7.78225	7.63098	7.20328	7.20941	5.69861	7.43937	7.12459	7.68186	7.29326	7.48844	6.67519	7.01163	6.72774	7.56964	7.8088	7.41269	8.18843	7.55517	7.21355	8.49432	7.85707	7.5167	8.19192	6.23052	7.25791
1415802_at	Slc16a1	0.082	0.307	-0.014	0.311	0.94	3.51	-0.16	3.54	0.35252	0.00106	0.87572	0.00095	0.671123	0.028347	0.983054	0.027374	6.44	0.00037	0.005862	10.58	1415802_at	10.5801	10.5189	10.5053	10.7032	10.1632	10.1853	10.7153	10.3354	10.8175	10.497	10.5627	10.5054	10.5681	10.5471	10.605	10.6647	10.4557	10.5157	10.363	10.575	10.2212	10.2922	10.6874	10.169	10.4363	10.6322	10.2583
1415803_at	Cx3cl1	0.09	0.296	0.101	0.085	0.94	3.09	1.05	0.89	0.35405	0.00351	0.29915	0.37858	0.672486	0.060481	0.815724	0.688719	3.08	0.02571	0.114157	10.6	1415803_at	10.4216	10.3979	10.6414	10.6345	10.2271	10.2304	10.3963	10.5548	10.7113	10.6394	10.5914	10.4685	10.4602	10.5147	10.852	10.51	10.6023	10.4209	10.7745	10.6517	10.3317	10.3718	10.7973	10.4544	10.6675	10.3282	10.277
1415804_at	Cx3cl1	-0.166	0.075	-0.043	-0.143	-1.57	0.71	-0.4	-1.35	0.12384	0.48328	0.68958	0.18297	0.41413	0.784765	0.947897	0.488567	1.24	0.3086	0.529175	7.34	1415804_at	7.77037	7.22916	7.57771	7.27197	7.15265	6.96273	7.26308	7.40227	7.37662	7.34796	7.25166	7.30786	7.1728	7.22281	7.65003	7.29501	7.34768	7.24651	7.67848	7.61248	7.27958	7.50434	7.70888	7.39028	7.43298	7.00249	7.13242
1415805_at	Clps	0.113	-0.018	0.117	-0.078	0.99	-0.16	1.02	-0.69	0.32708	0.8753	0.31132	0.49653	0.649161	0.961052	0.824064	0.774612	0.63	0.64254	0.789903	4.92	1415805_at	5.00113	4.43821	5.46757	4.57265	4.35964	5.16069	5.06126	4.83818	4.92668	4.9499	4.84431	4.80804	4.90567	4.71721	5.11589	5.00758	4.63176	4.91104	4.91331	4.90542	5.16534	4.94799	4.89078	5.10882	4.9536	4.83675	5.0227
1415806_at	Plat	0.215	0.133	-0.067	0.006	2.47	1.53	-0.77	0.07	0.01771	0.13392	0.44416	0.9466	0.142489	0.455788	0.883009	0.983435	2.25	0.07884	0.232771	9.48	1415806_at	9.39352	9.74394	9.60474	9.47048	9.44661	9.37826	9.56113	9.38346	9.66384	9.47034	9.35782	9.64172	9.3742	9.33737	9.21334	9.55219	9.46236	9.50982	9.11596	9.16776	9.57952	9.45603	9.28691	9.40082	9.62017	9.74911	9.85468
1415807_s_at	Srsf2	-0.2	0.311	-0.048	-0.069	-1.86	2.88	-0.44	-0.64	0.07005	0.00611	0.6595	0.52727	0.308955	0.084795	0.941665	0.793645	3.09	0.02524	0.112853	9.06	1415807_s_at	9.62966	8.92931	9.43266	8.90972	9.07762	8.95586	8.56914	9.03334	8.94059	9.02991	8.89185	9.00352	9.04527	8.85398	9.03956	9.1136	9.0552	8.75882	9.30514	9.23916	8.93179	9.414	9.20277	9.11824	9.33982	8.85078	8.95535
1415808_at	Tpbpa	-0.056	-0.037	0.038	0.043	-0.71	-0.48	0.48	0.55	0.48145	0.63528	0.63487	0.5861	0.766557	0.864734	0.938352	0.828966	0.32	0.86607	0.927502	3.92	1415808_at	4.13539	3.75486	3.79974	4.06224	4.09837	3.69383	3.89255	3.85014	3.94477	3.91361	3.82274	4.03758	4.09944	4.08469	3.97123	3.89511	3.90302	3.64875	3.70434	3.9515	4.02314	3.88805	3.98918	4.0106	3.96646	3.74072	3.86293
1415809_at	Tpbpa	-0.049	-0.038	0.058	-0.037	-0.74	-0.58	0.88	-0.56	0.46234	0.56643	0.38352	0.58073	0.75411	0.832604	0.85708	0.826006	0.49	0.74152	0.853374	3.56	1415809_at	3.57713	3.48772	3.69689	3.29466	3.65662	3.63874	3.70017	3.59242	3.67412	3.62267	3.53835	3.67887	3.81929	3.41731	3.55722	3.60894	3.5093	3.38903	3.55853	3.62814	3.52965	3.4169	3.43357	3.52521	3.43205	3.60906	3.56777
1415810_at	Uhrf1	0.105	-0.315	-0.096	0.027	1.12	-3.35	-1.02	0.29	0.26949	0.00167	0.31395	0.77514	0.596435	0.03799	0.825376	0.920661	3.4	0.01662	0.085676	4.38	1415810_at	4.16223	3.93683	4.25782	4.35087	4.31165	3.94006	4.77998	4.46303	4.34628	4.2895	4.67838	4.20063	4.34378	4.51584	4.57038	4.53308	4.58055	4.28858	4.62782	4.56025	4.6341	4.35743	4.44497	4.68224	4.13768	4.40596	4.19304
1415811_at	Uhrf1	0.208	0.135	0.031	-0.092	2.25	1.47	0.34	-1	0.0293	0.14963	0.73707	0.32281	0.191437	0.479363	0.958871	0.642374	2.09	0.09898	0.268333	4.39	1415811_at	4.69328	4.06283	4.1815	4.30262	4.55334	3.9345	4.39416	4.32387	4.37442	4.21165	4.26592	4.07004	4.47849	4.32073	4.29498	4.17838	4.56892	4.29748	4.66291	4.78105	4.46506	4.37257	4.49697	4.29222	4.51132	4.51717	4.45016
1415812_at	Gsn	0.194	0.224	-0.261	0.051	1.32	1.52	-1.78	0.35	0.19262	0.13515	0.08248	0.72767	0.511384	0.457372	0.609312	0.900667	1.84	0.13884	0.329507	9.56	1415812_at	9.88244	9.6139	9.4426	9.84363	8.88299	9.44215	9.6487	9.27083	9.8547	9.5292	9.60456	9.7914	9.40339	9.68241	9.46456	9.61527	9.44431	9.57835	9.84304	10.2963	8.95233	9.28647	9.36278	9.01192	9.67219	9.60799	9.8058
1415813_at	Api5	-0.057	0.279	0.231	0.214	-0.86	4.26	3.53	3.26	0.39381	0.00011	0.00101	0.00218	0.703697	0.0063	0.164821	0.042901	10.47	0	0.000285	10.09	1415813_at	10.0843	10.217	10.123	9.95917	10.2311	9.93302	10.3054	9.95633	9.93992	10.0199	9.8845	9.90717	10.0889	9.99055	10.0074	9.92029	10.0217	9.88188	9.87829	9.86815	9.96408	10.1336	9.96531	9.91259	10.051	10.1379	9.94715
1415814_at	Atp6v1b2	-0.097	0.093	0.081	-0.057	-1.44	1.37	1.2	-0.85	0.15816	0.17732	0.23813	0.40216	0.466303	0.517703	0.778731	0.708127	1.52	0.21244	0.42554	12.11	1415814_at	12.2328	12.111	12.1629	12.1492	12.25	12.0736	12.1464	12.0389	12.0516	12.053	12.2062	11.8753	12.1615	11.941	12.2362	11.9199	12.0577	11.9682	12.3485	12.3207	11.9005	12.211	11.9695	12.1523	12.111	12.1406	11.9275
1415815_at	Trim27	-0.065	0.084	0.078	-0.024	-1.1	1.43	1.33	-0.4	0.27647	0.16064	0.19203	0.69077	0.603361	0.494916	0.741592	0.883844	1.29	0.28796	0.509042	4.11	1415815_at	4.29559	3.96963	4.2595	4.14762	3.88233	4.20599	4.10577	4.0348	4.12667	4.19246	3.99167	3.92629	4.05635	4.01065	3.97572	4.09257	4.05458	4.17575	4.10219	4.11447	4.14452	4.23352	4.07271	4.13558	4.13292	4.02624	3.93458
1415816_at	Cct7	-0.151	-0.018	0.062	-0.017	-4.61	-0.56	1.89	-0.52	3e-05	0.57925	0.06561	0.60854	0.003944	0.838431	0.572607	0.841694	6.36	0.0004	0.006255	11.8	1415816_at	11.9018	11.8381	11.8975	11.8768	11.9073	11.8498	11.8403	11.7751	11.8052	11.7439	11.7898	11.7758	11.7779	11.7629	11.8608	11.7961	11.7381	11.7127	11.7697	11.8194	11.8745	11.7433	11.8021	11.8417	11.7636	11.7493	11.7176
1415817_s_at	Cct7	-0.163	-0.003	-0.011	0.029	-3.68	-0.06	-0.26	0.67	0.00064	0.94976	0.79857	0.50775	0.01989	0.983467	0.970069	0.781909	3.52	0.01422	0.077282	11.44	1415817_s_at	11.6921	11.3213	11.5201	11.5143	11.5194	11.5619	11.4593	11.489	11.5301	11.5047	11.3424	11.3511	11.5024	11.4441	11.4985	11.4924	11.4263	11.3702	11.4815	11.4242	11.3047	11.4486	11.4351	11.4418	11.4769	11.2969	11.3298
1415818_at	Anxa6	-0.058	-0.144	0.125	-0.018	-0.59	-1.48	1.29	-0.18	0.5554	0.14579	0.20508	0.85513	0.812615	0.473968	0.752865	0.951032	1.06	0.38831	0.59998	7	1415818_at	7.24953	7.01553	7.2071	6.80072	7.14562	7.14254	6.8759	7.08525	6.74627	6.97906	6.98801	6.97972	7.0547	7.04811	6.88605	7.1785	6.95438	7.03391	6.72263	6.63049	7.38731	7.03087	6.90684	7.14338	7.15721	7.00102	7.20375
1415819_a_at	Ppp2r1a	-0.063	0.188	0.122	0.006	-0.64	1.92	1.24	0.06	0.52814	0.06204	0.22309	0.95263	0.795933	0.31279	0.768666	0.985442	1.4	0.24957	0.468777	9.77	1415819_a_at	10.0402	9.76738	9.97952	9.77646	9.58945	9.38403	9.40649	9.57535	9.7021	9.72916	9.65519	9.63422	9.5592	9.69304	9.95849	9.75815	9.89984	9.59289	10.071	9.80598	9.61031	9.92651	9.97703	9.74067	9.88119	9.68428	9.52302
1415820_x_at	Nono	-0.081	0.004	0.055	-0.043	-1.57	0.09	1.06	-0.83	0.12305	0.93255	0.29543	0.40953	0.412976	0.978783	0.814149	0.713753	1.07	0.38107	0.59401	10.62	1415820_x_at	10.6584	10.7221	10.7688	10.5929	10.701	10.5499	10.6786	10.5679	10.4966	10.5783	10.5191	10.5614	10.5812	10.5365	10.5977	10.675	10.527	10.6216	10.602	10.633	10.7745	10.8137	10.5136	10.7003	10.6056	10.5431	10.5171
1415821_at	Nptn	-0.001	0.093	0.069	0.034	-0.03	1.66	1.24	0.61	0.97926	0.10429	0.22143	0.54268	0.994113	0.404531	0.767143	0.80333	1.17	0.33846	0.556938	12.38	1415821_at	12.3052	12.5399	12.5823	12.4113	12.2614	12.2508	12.4939	12.2329	12.2857	12.4019	12.2613	12.2234	12.2851	12.2282	12.4249	12.2764	12.3199	12.297	12.3297	12.3896	12.4979	12.4622	12.3411	12.3191	12.341	12.3629	12.2402
1415822_at	Scd2	-0.001	0.057	-0.016	-0.007	-0.01	1.27	-0.36	-0.16	0.99111	0.21209	0.72065	0.86971	0.997541	0.559716	0.956018	0.957062	0.44	0.77886	0.875977	13.2	1415822_at	13.2703	13.3537	13.2643	13.2012	13.021	13.2408	13.2379	13.244	13.2923	13.2804	13.2724	13.3106	13.0668	13.1382	13.0733	13.1911	13.1058	13.2371	13.2053	13.273	13.092	13.1911	13.0893	13.0751	13.225	13.2033	13.3418
1415823_at	Scd2	-0.204	0.32	-0.164	-0.08	-0.9	1.4	-0.72	-0.35	0.37471	0.16752	0.47419	0.72644	0.689065	0.504393	0.895615	0.899976	0.85	0.49848	0.686716	10.6	1415823_at	11.2852	10.7547	10.8923	10.817	10.1809	10.5392	9.76835	10.4853	10.7566	10.8563	10.7913	10.9356	10.3057	10.2114	10.3756	10.6661	10.7048	10.4241	11.1316	11.1759	9.93064	10.9614	10.5731	10.3275	11.1119	10.1177	10.6746
1415824_at	Scd2	-1.326	-0.325	-0.494	-1.155	-3.7	-0.9	-1.38	-3.22	0.00061	0.37051	0.17518	0.00243	0.019345	0.707991	0.727768	0.045354	6.69	0.00027	0.004781	6.96	1415824_at	9.59962	8.12016	8.31393	7.97492	7.43071	6.83039	5.96137	6.72013	6.92992	7.55211	6.61998	7.11052	6.30977	6.75637	6.74862	6.80984	6.82226	7.07438	8.66794	8.90648	6.53987	8.71312	7.52551	6.99243	7.52845	6.03339	6.98708
1415825_s_at	NA	0.095	0.005	0.079	0.089	1.22	0.06	1.01	1.14	0.2292	0.9524	0.31729	0.25877	0.554545	0.984396	0.827624	0.57912	0.96	0.44123	0.643052	9.99	1415825_s_at	9.89956	9.80158	9.96289	9.98958	9.8024	9.84738	9.73159	10.1192	10.2434	9.99367	10.1248	10.0979	9.79912	10.0775	10.0025	10.1017	10.0427	9.99663	9.9069	9.63533	9.98993	9.77196	10.0376	10.0497	10.0987	9.93553	9.8637
1415826_at	Atp6v1h	0.011	0.056	-0.026	0.033	0.17	0.89	-0.42	0.53	0.8623	0.37632	0.67547	0.59549	0.95283	0.712302	0.945357	0.834795	0.32	0.86085	0.924975	11.87	1415826_at	11.8892	11.7612	11.763	11.9832	11.927	11.7212	11.8479	11.9073	11.9832	11.8913	12.0496	11.769	11.9407	11.8536	12.0098	11.7251	11.8708	11.8767	12.021	11.9835	11.6015	11.652	11.9206	11.6778	11.7792	11.887	11.773
1415827_a_at	Serp1	0.112	0.118	-0.066	0.082	2.31	2.43	-1.37	1.69	0.0257	0.01951	0.17786	0.09867	0.177474	0.167713	0.729862	0.353873	3.99	0.00768	0.050827	10.91	1415827_a_at	10.9509	10.8841	10.821	10.9391	10.8215	11.0045	10.9384	10.9926	10.9531	10.8527	10.8123	11.0168	10.8485	10.9553	10.802	10.9714	10.939	10.8683	10.665	10.6472	10.8644	10.7816	10.9138	10.9291	11.0422	10.9494	11.1523
1415828_a_at	Serp1	0.085	0.307	-0.166	0.115	0.74	2.66	-1.45	1	0.46608	0.01077	0.15559	0.32327	0.756762	0.118461	0.711843	0.642866	2.68	0.04388	0.161074	8.28	1415828_a_at	8.69004	8.33208	8.55232	8.12702	7.99062	8.18817	8.03137	8.21428	8.38304	8.27006	8.10308	8.33179	8.11108	8.00912	8.41889	8.30756	8.27788	8.11484	8.37748	8.28335	7.86715	8.41305	8.25252	8.09324	8.67634	8.17054	8.42859
1415829_at	Lbr	0.002	0.06	0.08	-0.001	0.03	0.82	1.09	-0.02	0.97759	0.4163	0.28097	0.98608	0.993577	0.742474	0.804366	0.995902	0.47	0.75986	0.864603	9.53	1415829_at	9.59912	9.60651	9.30247	9.49281	9.62821	9.68977	9.477	9.58517	9.40408	9.44753	9.62881	9.49917	9.36864	9.51039	9.24791	9.6271	9.47528	9.68193	9.33702	9.63658	9.74289	9.54219	9.27803	9.59383	9.67112	9.51808	9.61701
1415830_at	Orc5	0.041	0.113	0.079	0.051	0.58	1.59	1.11	0.72	0.5675	0.11876	0.27397	0.47562	0.819126	0.430146	0.79959	0.761211	1.15	0.34488	0.562679	9.08	1415830_at	9.07184	9.31092	9.16834	9.08882	9.10322	9.1088	9.19909	8.97425	9.14182	9.00336	9.02162	9.06412	9.10656	9.01623	9.01975	9.1197	8.9733	8.87332	9.11281	9.2578	8.81059	8.7999	8.92098	8.82811	9.08114	9.22281	9.19299
1415831_at	Psmd2	0.053	0.165	0.1	0.057	1.4	4.38	2.66	1.52	0.16769	7e-05	0.01081	0.13654	0.478652	0.004764	0.331035	0.41867	7.64	9e-05	0.002194	11.49	1415831_at	11.443	11.4215	11.538	11.4349	11.3802	11.331	11.3579	11.462	11.4935	11.4618	11.5064	11.3218	11.4843	11.4703	11.5203	11.455	11.4571	11.443	11.5147	11.3556	11.3873	11.436	11.4661	11.4749	11.5088	11.4788	11.4191
1415832_at	Agtr2	-0.15	-0.119	-0.017	-0.032	-1.84	-1.46	-0.21	-0.39	0.07217	0.15208	0.83742	0.70002	0.313529	0.482422	0.976017	0.88865	1.43	0.24065	0.458678	3.57	1415832_at	3.95432	3.84752	3.87597	3.47153	3.56715	3.63238	3.50546	3.55652	3.59892	3.49939	3.88976	3.70108	3.42058	3.53974	3.64811	3.64917	3.50343	3.53572	3.8602	3.59931	3.32081	3.45377	3.4736	3.43393	3.50973	3.53182	3.6703
1415833_x_at	Rps29	0.016	-0.038	-0.007	0.013	0.56	-1.31	-0.23	0.43	0.58132	0.19632	0.81591	0.66714	0.827113	0.542201	0.972534	0.872493	0.57	0.68701	0.818985	14.07	1415833_x_at	14.0661	13.9693	14.0331	14.0608	14.1036	14.123	14.1038	14.1246	14.0608	14.0625	14.0769	14.0681	14.1038	14.0981	14.0073	14.1036	14.0769	14.0681	14.1038	13.9697	14.1343	14.1036	14.0769	14.0681	14.0769	14.0716	14.0976
1415834_at	Dusp6	-0.073	0.402	0.116	0.612	-0.42	2.33	0.67	3.55	0.67363	0.02436	0.50396	0.00094	0.872929	0.190075	0.905441	0.027168	4.67	0.00318	0.027762	10.71	1415834_at	10.0936	10.413	10.8236	11.09	10.5596	10.3295	11.2906	10.6753	11.2911	10.7732	10.3586	10.6193	10.815	10.5207	11.0409	10.2942	10.6684	10.4034	10.3333	10.1142	9.70722	10.3009	11.0795	10.3189	10.2379	10.6515	10.318
1415835_at	Prl3b1	-0.006	0.059	0.082	0.046	-0.11	0.98	1.35	0.75	0.91575	0.33306	0.1829	0.4548	0.972249	0.677332	0.734458	0.748061	0.84	0.50589	0.692645	3.36	1415835_at	3.46813	3.33529	3.223	3.38959	3.34061	3.45918	3.21582	3.51641	3.174	3.31041	3.36072	3.36983	3.47046	3.13971	3.28812	3.42519	3.34014	3.47543	3.27435	3.30889	3.3863	3.38838	3.24332	3.27717	3.34782	3.25439	3.40785
1415836_at	Aldh18a1	0.026	0.281	0.078	0.022	0.3	3.19	0.89	0.24	0.7665	0.00261	0.38052	0.80809	0.914071	0.050632	0.856333	0.935106	2.78	0.03816	0.147309	5.61	1415836_at	5.70156	5.6214	5.24991	5.69481	5.93125	5.13873	5.40867	5.53284	5.64904	5.51868	5.69764	5.35715	5.54189	5.70918	5.63909	5.43735	5.66802	5.61242	5.67693	5.61419	5.49114	5.37822	5.59831	5.49627	5.52757	5.85844	5.34848
1415837_at	Klk1	0.061	-0.006	-0.057	0.061	0.83	-0.08	-0.78	0.84	0.40922	0.93831	0.43991	0.40556	0.715391	0.980176	0.881562	0.710587	0.5	0.7334	0.848329	3.53	1415837_at	3.26223	3.5896	3.49306	3.54782	3.68801	3.64942	3.6327	3.3903	3.55524	3.57115	3.48163	3.62741	3.74748	3.42277	3.60016	3.48299	3.50525	3.47834	3.45187	3.46757	3.40255	3.43754	3.37576	3.60778	3.52845	3.7139	3.60302
1415838_at	Serinc1	-0.003	0.139	0.006	-0.02	-0.08	3.25	0.14	-0.46	0.93778	0.00225	0.89167	0.6482	0.980106	0.046083	0.98523	0.863298	2.7	0.04308	0.159324	12.88	1415838_at	12.9404	12.8685	12.9387	12.8783	12.8305	12.7875	12.783	12.8194	12.8581	12.8727	12.9062	12.8256	12.783	12.7556	12.9412	12.7517	12.8992	12.8011	13.0156	12.933	12.8988	12.9872	12.8421	12.883	12.949	12.8492	12.7304
1415839_a_at	Npm1	-0.121	-0.011	0.033	-0.061	-3.19	-0.3	0.86	-1.61	0.00263	0.76668	0.39356	0.11452	0.047033	0.922113	0.861816	0.382392	3.4	0.01657	0.085516	12.09	1415839_a_at	12.2904	12.1919	12.1127	12.0715	12.283	12.1782	12.0581	12.0709	11.9933	12.0586	12.0598	12.1167	12.0715	12.0547	11.9887	12.0405	12.0342	12.126	12.1306	12.21	12.2517	12.092	12.0849	12.1365	12.1306	12.0444	12.03
1415840_at	Elovl5	-0.05	0.132	0.049	0.162	-0.97	2.57	0.96	3.15	0.33939	0.01364	0.34371	0.00292	0.660171	0.135182	0.839657	0.050253	4.6	0.00346	0.029448	11.38	1415840_at	11.3497	11.4179	11.3398	11.2153	11.1386	11.2392	11.3095	11.3068	11.264	11.341	11.3503	11.2437	11.3516	11.4307	11.2345	11.4697	11.4247	11.4413	11.337	11.5974	11.297	11.4563	11.334	11.3296	11.3072	11.2152	11.325
1415841_at	Dync1i2	-0.034	-0.027	0.054	0.009	-0.78	-0.63	1.24	0.21	0.4371	0.53405	0.22329	0.83365	0.737399	0.815544	0.768723	0.944435	0.64	0.63354	0.784178	11.34	1415841_at	11.281	11.3827	11.4139	11.2212	11.4149	11.3951	11.4242	11.3396	11.278	11.4213	11.2795	11.2189	11.3523	11.3095	11.3082	11.3389	11.2686	11.3889	11.2819	11.3807	11.4183	11.3351	11.2606	11.3736	11.3453	11.3082	11.2973
1415842_at	Mlst8	0.154	0.119	0.077	0.116	2.52	1.95	1.26	1.89	0.01558	0.05808	0.21531	0.06582	0.133054	0.30365	0.760558	0.285673	3.82	0.00957	0.059102	8.02	1415842_at	7.81539	7.90285	7.8644	7.96899	7.80541	8.02214	8.13201	8.10549	7.97049	7.86715	8.08386	8.01598	8.1263	8.05389	8.13571	8.11551	7.8962	7.88705	7.82809	7.7436	7.92709	7.84041	8.08017	7.95789	8.02168	8.19119	8.00755
1415843_at	Mlst8	-0.399	-0.081	-0.149	-0.083	-4.07	-0.82	-1.52	-0.85	0.00019	0.41441	0.13465	0.40036	0.010055	0.741125	0.690233	0.707198	5.08	0.00191	0.019466	6.09	1415843_at	6.67282	5.83188	6.19569	6.47318	6.46719	6.3227	5.88714	6.18518	6.04086	6.01555	6.22217	6.30289	5.98238	6.17818	6.15533	6.06759	6.07242	6.26698	6.48515	6.25556	6.03801	5.92581	6.26838	6.07016	6.19692	5.86876	5.87739
1415844_at	Syt4	-0.033	0.198	0.024	-0.054	-0.27	1.62	0.2	-0.44	0.7869	0.11246	0.8456	0.6606	0.92303	0.420324	0.97781	0.869363	0.73	0.57441	0.743324	10.26	1415844_at	9.87736	10.4711	10.4574	10.6128	9.90794	10.1374	10.2638	10.2048	10.4312	10.5763	10.378	9.94161	10.2474	9.89499	10.2423	10.0624	9.97275	10.4283	10.5679	10.5056	9.89842	10.3317	10.1886	10.1466	9.95538	10.0077	10.0738
1415845_at	Syt4	-0.028	0.21	0.017	-0.082	-0.22	1.64	0.13	-0.64	0.82916	0.10843	0.89352	0.52662	0.941573	0.412447	0.985382	0.793157	0.79	0.53822	0.7165	11.5	1415845_at	11.6105	11.3469	11.5503	11.6589	11.3644	11.2699	11.4668	11.5491	11.8319	11.6069	11.7984	11.1076	11.5148	11.4064	11.7649	11.062	11.3178	11.4732	11.9977	11.9001	10.8659	11.4173	11.4922	11.205	11.3122	11.4421	11.3562
1415846_a_at	Ldhc	0.004	-0.143	0.061	0.044	0.06	-2.28	0.96	0.71	0.95031	0.02766	0.3402	0.48264	0.983925	0.204542	0.837738	0.765742	1.66	0.17738	0.382343	3.36	1415846_a_at	3.43703	3.52435	3.32311	3.35654	3.30915	3.2924	3.51997	3.50434	3.49928	3.28738	3.37883	3.38482	3.22016	3.37745	3.45314	3.23787	3.23598	3.38955	3.18528	3.29647	3.27827	3.47447	3.58005	3.2433	3.41206	3.26766	3.24711
1415847_at	Ldhc	0.121	0.012	0.058	-0.03	1.3	0.13	0.62	-0.32	0.20074	0.89912	0.53753	0.74976	0.521585	0.968152	0.91509	0.910707	0.55	0.7012	0.828004	4.68	1415847_at	4.23859	4.27255	4.86018	4.99851	4.72221	4.35797	4.67595	4.584	4.61592	4.62284	4.81815	4.72108	4.68202	4.61437	4.82793	4.67701	4.87999	4.45608	4.53301	4.65099	4.73167	4.68121	4.94376	4.75948	4.73155	4.53288	4.61687
1415848_at	Prl3d1	0.036	0.081	0.017	-0.085	0.4	0.89	0.19	-0.93	0.69365	0.38045	0.84981	0.35637	0.88216	0.715369	0.978312	0.671213	0.46	0.76325	0.86644	5.54	1415848_at	5.34389	5.37753	5.80678	5.56785	5.11988	5.86667	5.75001	5.34297	5.52154	5.50639	5.48081	5.40747	5.64014	5.3168	5.80902	5.56966	5.38169	5.54593	5.48069	5.52435	5.63172	5.5259	5.59421	5.63755	5.30542	5.68623	5.59948
1415849_s_at	Stmn1	-0.033	-0.03	-0.084	-0.219	-0.35	-0.31	-0.88	-2.29	0.73064	0.75527	0.38507	0.02684	0.89887	0.917616	0.857692	0.171974	1.56	0.20209	0.412862	12.95	1415849_s_at	13.0828	12.8682	12.9663	12.9981	12.6137	12.8793	12.8522	12.9219	13.1872	12.915	13.4426	12.8268	12.9581	12.9478	13.0052	12.9443	12.9309	13.1731	13.443	13.3256	12.6887	12.9675	12.8983	12.9939	12.8708	12.8743	12.8609
1415850_at	Rasa3	-0.092	-0.013	0.03	-0.005	-1.37	-0.19	0.45	-0.08	0.1765	0.85009	0.65828	0.93852	0.490256	0.953767	0.941598	0.980425	0.53	0.71282	0.83533	9.29	1415850_at	9.3524	9.17055	9.097	9.11863	9.35379	9.15477	9.14511	9.29793	9.23163	9.09597	9.58018	9.37329	9.27535	9.46997	9.20888	9.46659	9.40133	9.29575	9.37306	9.37048	9.46829	9.19875	9.31295	9.35928	9.23233	9.17717	9.1582
1415851_a_at	Impdh2	-0.013	-0.221	-0.008	-0.041	-0.21	-3.65	-0.12	-0.67	0.83365	0.00071	0.90162	0.50628	0.943302	0.021816	0.986322	0.781106	3.45	0.01552	0.081719	11.28	1415851_a_at	11.2191	11.2754	11.1094	11.3431	11.3531	11.3571	11.1871	11.4015	11.2492	11.2612	11.2937	11.4553	11.2955	11.4745	11.17	11.4471	11.4631	11.2964	11.1827	11.2395	11.4769	11.3525	11.254	11.3129	11.3516	11.2599	11.4115
1415852_at	Impdh2	-0.002	-0.069	0.07	-0.036	-0.04	-1.33	1.36	-0.69	0.96463	0.18918	0.18012	0.49272	0.988461	0.532579	0.731645	0.772462	1.03	0.40314	0.612231	10.8	1415852_at	10.8914	10.7472	10.8428	10.6251	10.7306	10.9113	10.6439	10.8934	10.7737	10.7052	10.7374	10.8882	10.8123	10.8281	10.806	10.9218	10.8093	10.7742	10.7484	10.7831	10.9703	10.8298	10.7481	10.8646	10.8849	10.7644	10.7982
1415853_at	Def8	0.176	0.11	0.059	-0.018	2.48	1.55	0.83	-0.26	0.01708	0.12793	0.40891	0.79855	0.140048	0.445342	0.867508	0.931095	2.33	0.07092	0.217976	8.23	1415853_at	8.04114	8.07643	8.10637	8.21756	7.85761	8.07104	8.51054	8.1726	8.24634	8.26102	8.31194	8.09238	8.3599	8.20367	8.24656	8.29552	8.00438	8.25757	8.07494	7.97629	8.36872	8.24775	8.1777	8.24691	8.07747	8.37099	8.1434
1415854_at	Kitl	-0.08	0.01	-0.001	-0.085	-0.89	0.11	-0.01	-0.94	0.37637	0.90989	0.99285	0.35069	0.690244	0.970789	0.999085	0.666449	0.43	0.78942	0.882466	3.71	1415854_at	4.20581	3.91087	3.74162	3.585	3.61104	3.55906	3.6376	3.57555	3.4976	3.87701	3.75394	3.76272	3.6076	3.73989	3.63789	3.67198	3.73346	3.41115	3.90205	4.09878	3.68965	3.79655	3.83831	3.59228	3.93786	3.65164	3.85449
1415855_at	Kitl	-0.171	-0.121	-0.106	-0.291	-0.75	-0.53	-0.46	-1.28	0.45763	0.5998	0.64517	0.2083	0.750714	0.847945	0.940556	0.520137	0.67	0.61508	0.771367	9.73	1415855_at	9.68155	9.84013	9.56328	9.23459	9.57684	9.85429	9.39368	9.72411	9.57122	9.55026	10.2142	10.1508	9.58862	9.91249	9.1211	10.21	9.94424	10.0457	10.4722	10.5884	10.0595	9.98949	9.36548	9.85888	9.8383	9.10049	10.2153
1415856_at	Emb	-0.106	0.184	0.097	-0.016	-0.58	1.01	0.53	-0.09	0.56696	0.32034	0.59736	0.9301	0.818747	0.666421	0.931108	0.977701	0.41	0.80148	0.889503	8.21	1415856_at	8.91952	8.31142	8.30503	8.24575	7.90618	7.9915	8.21618	8.25813	8.39226	8.57221	8.94497	7.53504	8.47011	8.19629	8.29644	7.82464	7.70574	8.68652	8.26706	8.04807	7.34363	7.74853	8.29474	7.97477	7.78521	8.28627	8.21173
1415857_at	Emb	-0.114	0.183	-0.023	-0.065	-0.68	1.09	-0.14	-0.38	0.50052	0.28089	0.89302	0.70213	0.778727	0.632064	0.985382	0.889571	0.46	0.76817	0.869668	8.32	1415857_at	8.9917	8.38453	8.58831	8.48934	7.80425	8.21829	8.16652	8.31096	8.51024	8.65564	8.9302	7.79103	8.36608	8.31096	8.4759	8.16013	7.9346	8.71263	8.50593	8.2181	7.58981	8.04094	8.47869	8.0473	8.10836	8.28448	8.29059
1415858_at	Eif3c	0	0.118	0.07	0.11	-0.01	2.81	1.67	2.62	0.99133	0.00735	0.10165	0.01205	0.997618	0.095165	0.642807	0.110103	4.39	0.00452	0.035538	11.5	1415858_at	11.5374	11.4357	11.5501	11.42	11.5071	11.348	11.5715	11.5177	11.453	11.4024	11.3806	11.3665	11.5419	11.4406	11.5989	11.4927	11.5239	11.3544	11.514	11.4348	11.3188	11.5123	11.4339	11.4129	11.4851	11.4876	11.4454
1415859_at	Eif3c	-0.994	-0.499	-0.817	-0.848	-3.44	-1.73	-2.83	-2.94	0.00129	0.09154	0.00703	0.0053	0.030725	0.379396	0.296568	0.070335	7.86	7e-05	0.001845	10.41	1415859_at	12.0809	10.9991	11.5338	10.9527	11.412	11.0861	9.37932	10.4767	10.4766	11.0264	10.0788	10.0181	10.588	10.0103	10.9735	10.4104	10.6134	10.4007	11.5957	11.3776	10.4266	11.4213	10.9783	11.1086	11.0649	10.0828	10.0769
1415860_at	Kpna2	0.054	-0.137	-0.073	-0.026	0.88	-2.25	-1.19	-0.42	0.38259	0.02979	0.23922	0.67756	0.69591	0.212494	0.77974	0.877732	1.86	0.13543	0.324517	9.8	1415860_at	9.67052	9.75411	9.66013	9.90311	9.80756	9.74892	9.81702	9.79807	9.95299	9.81401	9.85537	9.67406	9.8542	9.91037	10.0012	9.71885	9.82629	9.94129	10.1198	9.97463	9.58442	9.747	9.89593	9.79389	9.75703	9.75524	9.75011
1415861_at	Tyrp1	-0.11	-0.037	-0.12	0.03	-1.25	-0.42	-1.36	0.34	0.21797	0.67838	0.17978	0.73513	0.541492	0.88475	0.731487	0.904134	0.93	0.45661	0.655041	3.79	1415861_at	3.66907	3.86837	3.85655	3.8417	3.96582	4.07394	3.72651	3.94184	3.7501	3.64594	3.80615	4.01567	4.0875	4.00258	3.77703	3.66462	3.82944	3.89196	3.73988	3.41006	3.76089	3.9764	3.72433	3.75178	3.87948	3.8532	3.64463
1415862_at	Tyrp1	-0.03	0.053	-0.145	-0.008	-0.34	0.59	-1.61	-0.08	0.73792	0.55681	0.11465	0.93406	0.903169	0.827539	0.661836	0.979036	0.77	0.55338	0.728102	4.09	1415862_at	3.89146	4.3806	3.84014	4.30234	3.97037	3.73802	4.18363	4.19295	3.97015	4.11052	4.39761	3.98124	4.05763	4.16624	4.08897	4.34892	4.15104	4.35983	3.92012	4.3678	3.93204	4.07562	4.00653	4.00017	3.95275	3.88289	3.93204
1415863_at	Eif4g2	0.023	0.155	0.105	0.111	0.47	3.09	2.1	2.21	0.64386	0.00347	0.04186	0.03255	0.859639	0.060166	0.511632	0.191348	4.76	0.00283	0.025602	12.04	1415863_at	12.1055	12.0485	12.0556	11.9292	12.012	11.9749	12.1854	11.9451	12.0091	12.0251	11.9428	11.9123	12.1321	11.8959	11.8942	11.9929	11.962	12.035	11.9502	11.9763	11.924	12.0657	11.8893	11.8687	11.9739	12.0496	12.0476
1415864_at	Bpgm	-0.058	0.068	-0.064	0.086	-0.65	0.76	-0.72	0.97	0.51948	0.45289	0.47837	0.3392	0.790593	0.767072	0.896886	0.656924	0.61	0.65752	0.799609	9.65	1415864_at	9.85543	9.63672	9.56607	9.76857	9.43104	9.41436	9.43253	9.52712	9.70315	9.70117	9.79276	9.79677	9.44563	9.72687	9.63917	9.67207	9.80322	9.61177	9.73121	9.97223	9.45298	9.40577	9.77041	9.56007	9.74847	9.44891	9.47004
1415865_s_at	Bpgm	-0.013	-0.057	-0.121	0.011	-0.23	-1	-2.11	0.19	0.81819	0.32171	0.04074	0.84758	0.937003	0.667803	0.508883	0.949019	1.39	0.25463	0.474298	10.47	1415865_s_at	10.4855	10.4807	10.3491	10.6361	10.2398	10.3544	10.4497	10.4068	10.6008	10.4497	10.5567	10.608	10.4337	10.636	10.4782	10.5455	10.6294	10.5444	10.47	10.7163	10.4136	10.3626	10.5353	10.3566	10.4497	10.3807	10.4338
1415866_at	Unc45a	-0.053	0.054	0.191	0.002	-0.83	0.84	2.95	0.02	0.41371	0.40714	0.00506	0.98139	0.719247	0.735646	0.277676	0.994582	2.53	0.05433	0.184027	6.87	1415866_at	6.76229	6.66386	6.9346	6.85145	6.92489	7.09626	6.88258	6.89454	6.63638	6.7495	6.81465	6.84119	6.74821	6.8872	6.9309	6.83943	6.8389	6.81332	6.78435	6.74111	6.99181	6.67919	7.00831	7.04269	6.86613	6.73391	6.84671
1415867_at	Cct4	-0.099	-0.065	-0.021	-0.006	-2.54	-1.67	-0.53	-0.15	0.01481	0.10225	0.59738	0.87831	0.129368	0.400615	0.931108	0.960317	2.38	0.06593	0.208283	11.53	1415867_at	11.6041	11.4495	11.48	11.6189	11.6148	11.4866	11.5749	11.5887	11.6135	11.5139	11.6546	11.5741	11.4456	11.6258	11.5994	11.5781	11.5693	11.5241	11.5528	11.482	11.5376	11.4253	11.5948	11.5172	11.5134	11.4715	11.4501
1415868_at	Cct4	-0.209	0.002	-0.091	0.075	-1.7	0.02	-0.74	0.62	0.0959	0.98678	0.4634	0.54171	0.364498	0.995444	0.891888	0.802553	0.96	0.4414	0.643218	5.73	1415868_at	6.20231	5.69038	5.85631	5.61132	5.96934	5.7688	5.288	5.87712	5.89139	5.9861	5.81212	5.73216	5.87238	5.50878	5.78189	5.65275	5.8364	5.74264	6.04093	5.82975	5.38718	5.72525	5.3704	5.67177	5.95504	5.35461	5.77088
1415869_a_at	Trim28	0.05	-0.045	0.12	0.076	0.79	-0.72	1.91	1.21	0.43303	0.47746	0.06312	0.23197	0.734085	0.781693	0.566314	0.54815	1.56	0.20155	0.412098	10.18	1415869_a_at	10.0345	10.1605	10.2506	10.1446	10.1851	10.1902	10.2529	10.1294	10.0235	10.071	10.1184	10.0616	10.1595	10.2823	10.2777	10.1769	10.191	10.1337	10.078	10.0018	10.296	10.1667	10.0996	10.1943	10.1956	10.3397	9.99271
1415870_at	Calu	0.02	0.125	0.067	0.167	0.27	1.69	0.91	2.26	0.78682	0.09764	0.36776	0.02892	0.92303	0.391038	0.850557	0.179245	2.22	0.08265	0.239662	9.87	1415870_at	9.95298	9.9867	9.72001	9.88184	9.83783	9.94304	10.1191	9.92436	9.8671	9.79275	9.76493	9.7956	9.88506	9.73411	9.82531	9.89522	9.73537	9.76017	9.85095	9.88142	9.56804	9.72464	9.74481	9.64455	9.78879	9.98827	9.9205
1415871_at	Tgfbi	0.179	0.261	0.023	0.232	1.51	2.19	0.19	1.95	0.13938	0.0342	0.84904	0.05817	0.439521	0.228627	0.97829	0.266233	2.72	0.0418	0.156185	6.13	1415871_at	6.50848	6.13133	5.90498	6.45998	5.61083	5.6129	6.39684	5.84936	5.86438	5.89657	6.035	5.84381	6.05094	6.11767	5.82698	6.43977	6.07294	6.06779	5.89236	6.36955	6.02829	6.05702	5.99102	5.90877	6.26926	6.16006	6.28496
1415872_at	Hnrnph1	-0.082	-0.011	0.11	0.037	-1.76	-0.23	2.36	0.8	0.08486	0.82253	0.0226	0.42743	0.34253	0.943689	0.431957	0.72721	2.35	0.06922	0.214717	12.5	1415872_at	12.5566	12.5487	12.4633	12.3266	12.6614	12.5645	12.4653	12.6312	12.4966	12.5513	12.5519	12.5445	12.4326	12.5319	12.4207	12.4922	12.3952	12.4703	12.3882	12.4015	12.6225	12.4412	12.4185	12.5055	12.5556	12.4179	12.4487
1415873_a_at	Actr1a	0.14	0.056	0.055	0.076	1.22	0.49	0.48	0.66	0.22718	0.62841	0.63366	0.51029	0.552374	0.861591	0.938102	0.783745	0.6	0.66302	0.803083	10.43	1415873_a_at	10.1861	10.5155	10.3387	10.5349	10.4061	10.4814	10.8727	10.2224	10.5956	10.3271	10.3882	10.1494	10.64	10.4407	10.5879	10.3061	10.1922	10.2811	10.3384	10.5619	10.1547	10.2864	10.3211	10.2627	10.1766	10.8209	10.3375
1415874_at	Spry1	-0.134	-0.012	0.136	0.036	-0.87	-0.08	0.89	0.23	0.38658	0.9381	0.38021	0.81791	0.69856	0.980176	0.856333	0.938476	0.4	0.80567	0.89216	7.74	1415874_at	7.84861	7.8692	7.51723	7.36678	7.84061	7.97559	7.82066	7.92502	7.51741	7.65723	7.74964	7.78823	7.98214	7.97277	7.34971	7.96203	7.8265	7.85315	7.12504	7.27387	8.15986	7.86356	7.53303	8.00028	7.59029	7.86767	7.72076
1415875_at	NA	-0.03	-0.056	-0.029	-0.004	-0.42	-0.78	-0.41	-0.06	0.6801	0.43798	0.68522	0.9516	0.875506	0.757717	0.947195	0.985203	0.24	0.91484	0.954815	4.26	1415875_at	4.25178	4.34039	4.35396	4.1488	4.10702	4.39829	4.1216	4.27251	4.27203	4.44359	4.31118	4.40084	4.25365	4.55027	4.36478	4.33546	4.16515	4.33582	4.28405	4.05326	4.09612	4.2836	4.28145	4.20406	4.16625	4.30561	4.21479
1415876_a_at	Rps26	0.009	-0.099	-0.019	0.038	0.23	-2.43	-0.45	0.93	0.82222	0.01947	0.65307	0.35518	0.93872	0.167478	0.940683	0.670233	1.75	0.15553	0.353614	12.94	1415876_a_at	12.813	12.8738	12.8826	12.9676	13.0315	13.0551	12.9775	13.007	12.9455	12.8838	12.9135	12.9905	13.0123	13.0409	12.8927	13.0403	12.9563	13.0052	12.8309	12.9095	12.9907	12.8265	12.9297	12.9393	12.9021	12.9651	13.0443
1415877_at	Dpysl3	0.025	-0.223	-0.378	-0.189	0.15	-1.36	-2.3	-1.15	0.87765	0.1813	0.02629	0.25689	0.958271	0.523131	0.44942	0.577058	2.12	0.09451	0.260666	8.14	1415877_at	8.25771	7.96581	8.26255	8.51906	7.69247	8.04572	8.04739	8.09503	8.57102	8.42902	8.72661	7.91059	8.22207	8.26063	8.6659	8.04003	8.27963	8.57334	8.92499	8.25418	7.47791	7.85232	8.52415	8.10323	7.84657	8.18406	7.91315
1415878_at	Rrm1	-0.078	0.066	0.111	0.06	-1.66	1.42	2.37	1.28	0.10433	0.16236	0.02235	0.20791	0.380088	0.49734	0.430421	0.519843	3	0.02833	0.121459	8.3	1415878_at	8.51601	8.3477	8.1623	8.30049	8.35389	8.39829	8.36793	8.23954	8.11376	8.23806	8.21693	8.25492	8.29715	8.27434	8.20244	8.17401	8.22866	8.1923	8.35894	8.44367	8.26054	8.34447	8.17819	8.29978	8.17562	8.33672	8.29532
1415879_a_at	Rplp2	0.014	-0.071	-0.025	0.009	0.5	-2.52	-0.88	0.3	0.61748	0.01557	0.38565	0.7635	0.845197	0.146195	0.858185	0.916632	1.86	0.13417	0.322703	13.53	1415879_a_at	13.516	13.4985	13.5374	13.4758	13.5405	13.5421	13.6013	13.5158	13.553	13.5209	13.5573	13.5814	13.5797	13.5735	13.536	13.5935	13.5996	13.5617	13.4765	13.5439	13.5263	13.4853	13.5641	13.5261	13.5097	13.5439	13.536
1415880_a_at	Lamp1	0.011	0.012	-0.012	0	0.24	0.26	-0.26	-0.01	0.80835	0.79741	0.795	0.99315	0.932938	0.934334	0.969155	0.998028	0.05	0.99538	0.997264	12.16	1415880_a_at	12.1206	12.2279	12.078	12.1539	11.999	12.1304	12.2086	12.0994	12.1515	12.0894	12.2592	12.1897	12.1143	12.2783	12.0189	12.2513	12.1922	12.2792	12.1132	12.3243	12.1304	12.1854	12.1144	12.1396	12.1243	12.139	12.2446
1415881_at	Ghitm	0.049	0.033	0.034	0.062	1.63	1.11	1.12	2.07	0.10964	0.27445	0.26764	0.04429	0.389604	0.626061	0.796131	0.228195	2.36	0.068	0.21253	12.37	1415881_at	12.3819	12.4119	12.3561	12.2858	12.3417	12.2783	12.446	12.3305	12.4156	12.4412	12.3932	12.3742	12.3265	12.3242	12.3798	12.3295	12.3792	12.3374	12.3113	12.3551	12.2815	12.2573	12.3323	12.2926	12.351	12.4237	12.4012
1415882_at	Ghitm	-0.043	0.064	-0.067	0.022	-0.65	0.97	-1.02	0.33	0.51705	0.33606	0.31174	0.74389	0.789013	0.679742	0.824363	0.907882	0.63	0.64225	0.789653	11.6	1415882_at	11.8481	11.5912	11.6862	11.5726	11.6205	11.5784	11.4086	11.6308	11.7053	11.6454	11.6426	11.6308	11.5214	11.4902	11.6874	11.5435	11.6528	11.5696	11.6971	11.6996	11.374	11.5606	11.6502	11.5431	11.7574	11.5389	11.4863
1415883_a_at	Cela3b	0.178	0.092	0.15	0.081	2.37	1.22	2	1.08	0.02208	0.22771	0.05145	0.28608	0.161902	0.577819	0.53775	0.607343	3.08	0.02565	0.114034	4.45	1415883_a_at	4.49222	4.3791	4.10366	4.15573	4.3883	4.50786	4.57813	4.41382	4.47608	4.46886	4.32617	4.54693	4.25862	4.55536	4.35254	4.55424	4.27807	4.20104	4.43287	4.22807	4.51594	4.27665	4.62039	4.25004	4.44295	4.54739	4.52585
1415884_at	Cela3b	-0.009	0.156	0.099	-0.062	-0.11	1.91	1.21	-0.75	0.91342	0.0628	0.23228	0.45549	0.971323	0.314497	0.777137	0.748486	1.42	0.24235	0.460538	6.39	1415884_at	6.33201	6.38685	6.55699	6.21488	6.08948	6.28138	6.53979	6.24592	6.37576	6.20141	6.35032	6.3273	6.54734	6.1761	6.77048	6.50425	6.19211	6.17257	6.20849	6.52713	6.52535	6.52066	6.48498	6.37724	6.33188	6.3922	6.37727
1415885_at	Chgb	0.044	0	-0.018	-0.056	0.6	0	-0.25	-0.77	0.55097	0.99955	0.80756	0.44515	0.809665	0.999821	0.971434	0.740039	0.25	0.90583	0.95014	12.71	1415885_at	12.6449	12.6608	12.75	12.6515	12.8931	12.6809	12.628	12.8202	12.6247	12.7218	12.9371	12.624	12.8486	12.7305	12.9529	12.6959	12.8686	12.5516	12.4777	12.3695	12.7236	12.6144	12.7679	12.9022	12.8082	12.8589	12.6751
1415886_at	Sh2d3c	0.261	0.085	-0.096	-0.038	3.08	1	-1.13	-0.45	0.00362	0.32133	0.26317	0.65548	0.056615	0.667371	0.793226	0.866901	2.99	0.02895	0.123168	6.9	1415886_at	6.79221	6.75811	6.91722	6.75349	6.62778	6.97352	7.04333	6.78299	6.94318	6.7827	7.16744	6.63151	7.04853	6.87652	7.07444	6.87568	6.68373	6.97056	7.09179	6.72471	6.64498	6.83365	6.92632	6.94909	6.84318	7.28606	7.10235
1415887_at	Tfg	-0.024	0.1	0.049	0.016	-0.42	1.71	0.84	0.28	0.67925	0.09505	0.40539	0.78323	0.875061	0.385934	0.866484	0.924168	0.97	0.43531	0.638255	10.9	1415887_at	10.8297	10.8743	11.1376	10.7705	10.7785	10.9103	11.0093	10.8166	11.0298	10.8813	10.8105	10.8389	11.006	10.8527	10.9971	10.8321	10.7802	10.8393	10.8618	10.8661	10.7821	10.873	10.9052	10.8046	10.759	10.9076	10.8564
1415888_at	Hdgf	0.086	-0.045	0.01	0.024	1.43	-0.76	0.17	0.39	0.16037	0.45234	0.86444	0.696	0.468681	0.766736	0.980575	0.886306	0.7	0.59633	0.758648	10.33	1415888_at	10.4942	10.2678	10.2062	10.3614	10.2492	10.3574	10.5116	10.3636	10.3524	10.2598	10.309	10.2625	10.4764	10.3086	10.3412	10.2399	10.1721	10.3132	10.277	10.2961	10.3288	10.3736	10.2302	10.3416	10.3002	10.548	10.1976
1415889_a_at	Hsp90b1	-0.049	0.192	0.07	-0.001	-0.93	3.67	1.34	-0.02	0.35806	0.00067	0.18786	0.98188	0.675985	0.02097	0.739586	0.994582	4.02	0.0073	0.049169	11.76	1415889_a_at	11.7124	12.0774	11.7094	11.8659	11.883	11.8168	11.9212	11.9132	11.8613	11.9304	11.8085	11.9095	11.606	11.4826	11.4697	11.6044	11.505	11.5982	11.66	11.8203	11.5881	11.6634	11.5612	11.6407	11.7202	11.7561	11.881
1415890_at	Papss1	-0.089	0.088	0.056	0.036	-2.03	2.01	1.26	0.82	0.0481	0.05096	0.21285	0.41922	0.250945	0.282431	0.758318	0.720954	2.61	0.04858	0.171566	11.18	1415890_at	11.2581	11.2658	11.1673	11.1139	11.0753	11.2286	11.2237	11.1606	11.1566	11.1229	11.0873	11.0644	11.1943	11.1375	11.1007	11.1583	11.1056	11.2477	11.147	11.3721	11.167	11.1361	11.0746	11.2237	11.1016	11.0614	11.0944
1415891_at	Suclg1	-0.065	-0.007	-0.008	-0.023	-1.89	-0.22	-0.24	-0.66	0.06608	0.82898	0.81159	0.51214	0.298706	0.946264	0.972253	0.784667	1.02	0.40565	0.614456	11.65	1415891_at	11.8312	11.5652	11.6577	11.6334	11.6592	11.662	11.6896	11.6571	11.6536	11.678	11.6666	11.7024	11.655	11.71	11.6319	11.6537	11.6402	11.6884	11.5872	11.5846	11.6671	11.6037	11.6653	11.6736	11.6514	11.6467	11.5422
1415892_at	Sgpl1	0.146	0.297	0.022	0.269	1.27	2.57	0.2	2.33	0.21076	0.01357	0.84624	0.0244	0.532925	0.134727	0.97781	0.163156	3.43	0.01604	0.083598	7.89	1415892_at	7.50452	8.02749	7.91436	7.95032	7.64708	7.98318	8.32067	7.5742	7.93425	7.74522	7.83387	7.67841	8.04499	7.73115	7.79405	7.82422	7.64833	7.86115	7.60458	7.7321	7.58458	7.84469	7.79989	7.65314	7.62783	8.24309	7.86834
1415893_at	Sgpl1	-0.083	0.105	0.162	-0.094	-0.73	0.93	1.43	-0.83	0.46846	0.35988	0.16046	0.41113	0.758429	0.699772	0.717641	0.714923	1.03	0.40275	0.611778	4.16	1415893_at	4.58514	4.1575	4.01721	3.9982	4.00083	4.67326	3.88147	3.98686	3.95551	4.14756	4.10506	4.06355	3.91406	3.94362	4.03739	3.93968	4.10506	4.10026	4.42352	4.36043	4.26701	4.49108	4.25941	4.14243	4.37997	4.30206	4.11211
1415894_at	Enpp2	-0.077	0.144	-0.025	0.103	-0.78	1.46	-0.25	1.04	0.43839	0.15179	0.80148	0.30212	0.738495	0.482168	0.970576	0.623299	0.97	0.43176	0.635471	7.61	1415894_at	7.4688	7.65874	7.71763	7.67705	7.12116	7.53831	7.75465	7.34404	7.82618	7.54283	7.65188	7.37561	7.47862	7.58589	7.571	7.73524	7.56425	7.6209	7.81006	8.14816	7.41159	7.52743	7.57676	7.43588	7.38907	7.41795	7.34242
1415895_at	NA	0.061	0.147	0.035	-0.011	0.76	1.84	0.44	-0.14	0.44965	0.07213	0.66464	0.88973	0.745672	0.336884	0.942813	0.964007	1.05	0.39402	0.604764	12.33	1415895_at	12.5371	12.3137	12.3892	12.3715	12.0843	12.0301	12.1855	12.2849	12.4187	12.3455	12.429	12.2619	12.1811	12.2607	12.5106	12.2539	12.3969	12.1594	12.5325	12.2655	12.086	12.2885	12.4801	12.2743	12.3872	12.382	12.2336
1415896_x_at	NA	0.057	0.145	0.041	0.004	0.65	1.68	0.47	0.05	0.51653	0.10088	0.64083	0.95893	0.788767	0.397489	0.939423	0.987592	0.87	0.49246	0.682557	12.19	1415896_x_at	12.404	12.1854	12.3171	12.2039	11.9013	11.8608	12.0726	12.1277	12.2757	12.2187	12.2672	12.1191	12.0048	12.1821	12.4101	12.0933	12.2663	12.0001	12.3774	12.099	11.91	12.1401	12.3311	12.1083	12.2811	12.2309	12.0982
1415897_a_at	Mgst1	0.286	0.202	-0.069	0.195	2.72	1.93	-0.65	1.86	0.00934	0.06075	0.51707	0.06996	0.099132	0.30923	0.910351	0.294829	3.75	0.01051	0.062887	10.22	1415897_a_at	10.385	10.6411	10.3651	10.4058	10.1412	10.5055	10.5243	10.4703	10.3962	10.3332	10.1778	10.794	9.78425	10.1668	9.61551	10.3707	9.82865	10.2124	9.60047	9.67185	9.88747	9.76087	9.79774	9.68287	10.616	10.5229	10.8998
1415898_at	Mgst1	-0.13	-0.087	0.009	0.023	-1.3	-0.88	0.09	0.23	0.20068	0.38584	0.93221	0.81564	0.521585	0.719864	0.99042	0.937906	0.63	0.64408	0.790743	4.14	1415898_at	4.066	4.13474	4.21104	4.5151	3.7091	4.49304	4.5052	4.28137	4.12684	4.17866	4.07265	3.98085	4.13095	4.334	4.11031	4.16863	4.00487	4.29768	4.16033	3.94192	3.91603	4.32161	3.84482	4.32781	4.1488	4.02133	4.04224
1415899_at	Junb	0.023	0.214	-0.004	0.015	0.2	1.89	-0.03	0.13	0.84336	0.06601	0.97435	0.89905	0.94661	0.322074	0.996012	0.967632	0.9	0.47044	0.665619	6.92	1415899_at	6.66096	6.7199	6.9828	7.31103	6.93524	6.65027	6.82144	6.8842	7.28603	6.90798	6.917	6.85119	6.80931	6.8014	7.20305	6.54636	7.07993	6.6152	7.06837	6.82425	6.84876	6.81933	7.02131	6.75699	7.04832	6.92048	6.68864
1415900_a_at	Kit	-0.024	0.226	-0.196	0.154	-0.17	1.58	-1.37	1.08	0.86756	0.12076	0.17724	0.28688	0.95484	0.433716	0.729862	0.608221	1.39	0.25187	0.471188	5.6	1415900_a_at	5.1088	5.68253	5.58651	6.07711	4.84861	5.88333	5.41349	5.48195	5.92141	5.63348	5.84504	5.64843	5.73715	5.45987	6.28752	5.66591	5.47656	5.65346	5.40361	5.41236	5.39486	5.58767	5.38958	5.28915	5.44524	5.68506	5.45887
1415901_at	Plod3	0.117	-0.01	-0.02	0.047	1.89	-0.17	-0.32	0.76	0.06514	0.86613	0.75202	0.4495	0.296874	0.957967	0.961917	0.743725	1.07	0.38145	0.594383	8.21	1415901_at	7.96784	8.12263	8.24254	8.10944	8.04369	7.97849	8.54023	8.26392	8.34789	8.09436	8.30495	8.29157	8.24433	8.17152	8.45558	8.15261	8.18261	8.08116	8.12314	8.31466	8.06463	8.14447	8.2091	8.21083	8.12864	8.2334	8.14697
1415902_at	Aldh7a1	-0.085	0.056	0.008	0.024	-1.5	0.99	0.14	0.42	0.14167	0.32714	0.88889	0.67622	0.442637	0.672681	0.985093	0.876956	0.85	0.49861	0.686781	4.56	1415902_at	4.51205	4.63144	4.59496	4.45127	4.75569	4.77067	4.41253	4.64657	4.56313	4.48794	4.57997	4.56498	4.52954	4.36779	4.57048	4.64805	4.55452	4.70606	4.41949	4.65018	4.44052	4.53764	4.52702	4.42798	4.52234	4.53056	4.47482
1415903_at	Slc38a1	-0.31	-0.119	-0.257	-0.464	-1.99	-0.77	-1.65	-2.99	0.05251	0.44838	0.10561	0.0046	0.263709	0.763921	0.647546	0.065061	4.06	0.00701	0.047834	9.15	1415903_at	9.98449	9.36485	9.67559	9.24259	9.17803	9.24235	8.39028	9.17994	9.01055	9.41324	9.35967	8.93197	8.95394	8.9575	9.47719	9.28053	9.31225	9.3829	9.68296	9.40963	9.15473	9.62271	9.34656	9.4718	9.42908	9.0306	9.05257
1415904_at	Lpl	0.456	-0.118	-0.263	0.364	1.95	-0.51	-1.13	1.56	0.05732	0.61413	0.26504	0.1264	0.276513	0.855147	0.794653	0.402514	1.94	0.12026	0.302549	10.39	1415904_at	9.52757	9.74008	10.3357	10.5206	10.4459	9.91581	10.5421	10.0427	10.0579	10.1143	9.52952	10.073	11.0308	10.4634	11.3401	10.1489	10.9301	9.79828	10.2646	11.3408	9.8425	10.0458	11.2605	10.7066	10.5563	10.6759	10.2874
1415905_at	Reg1	0.115	0.102	0.126	0.047	1.21	1.08	1.33	0.49	0.23158	0.28491	0.18915	0.62515	0.556965	0.635983	0.739927	0.85076	1.17	0.33876	0.557208	4.1	1415905_at	3.95068	4.13813	3.78418	3.84602	4.57154	3.79066	4.16996	4.08419	4.05989	3.9165	4.08245	4.22057	3.81198	4.18654	4.14277	3.98356	4.19171	3.97643	3.94357	4.06599	4.1584	3.94909	4.11405	4.01976	4.2103	4.13461	4.04202
1415906_at	Tmsb4x	0.083	0.06	0.061	0.073	2.41	1.74	1.77	2.12	0.02018	0.08947	0.08373	0.03991	0.153906	0.375642	0.610843	0.21542	4.11	0.0065	0.045461	13.88	1415906_at	13.8356	13.853	13.871	13.8542	13.8026	13.8642	13.9638	13.8579	13.918	13.9153	13.783	13.8557	13.8696	13.8373	13.918	13.8389	13.8304	13.7506	13.765	13.7521	13.8304	13.8389	13.9113	13.8557	13.914	13.9919	13.8084
1415907_at	Ccnd3	0.14	-0.001	-0.02	0.327	1.66	-0.01	-0.23	3.9	0.10344	0.99329	0.8171	0.00033	0.378527	0.997626	0.972728	0.015957	4.5	0.00395	0.032285	7.66	1415907_at	7.42302	7.49849	7.58049	7.5969	7.30257	7.5681	7.95944	7.6298	7.89462	7.53686	7.68316	7.65804	7.72082	7.74506	7.88109	7.68204	7.66036	7.83174	7.23416	7.19091	7.51568	7.5301	7.66972	7.4771	7.52947	7.79268	7.62039
1415908_at	Tspyl1	-0.135	-0.046	-0.069	-0.045	-1.74	-0.59	-0.89	-0.58	0.08866	0.56049	0.38082	0.56392	0.349858	0.829922	0.856333	0.815978	1.12	0.35729	0.573871	11.09	1415908_at	10.9777	11.3955	11.2105	11.2219	10.8736	11.0452	11.0384	11.099	11.0081	11.2671	11.0992	11.0903	11.011	10.7931	11.1193	11.1632	11.2018	11.2597	11.0515	11.0502	11.2944	11.322	11.1808	11.2133	11.0044	10.9405	10.9056
1415909_at	Stip1	-0.147	-0.005	0.115	0.003	-2.03	-0.07	1.59	0.04	0.04818	0.94294	0.11922	0.96445	0.251096	0.98151	0.666807	0.989319	1.67	0.17504	0.379017	8.96	1415909_at	9.24465	8.83832	9.06491	8.93629	8.93278	8.8066	9.27319	9.07361	9.15476	9.01621	9.07137	8.91394	8.96639	8.77838	9.09821	8.89761	8.87935	8.76225	9.0044	8.92165	8.82915	8.96005	8.8461	8.79077	8.776	8.94532	8.60982
1415910_s_at	Ciapin1	-0.126	0.114	-0.016	-0.01	-1.91	1.72	-0.24	-0.14	0.06261	0.0922	0.81485	0.88614	0.29018	0.38104	0.972517	0.962572	1.67	0.17349	0.376968	8.96	1415910_s_at	9.04313	9.05019	9.12253	9.06596	8.66407	8.99211	8.94657	8.79669	8.95365	8.90926	9.08973	8.80808	8.85932	9.12319	9.10117	9.1095	8.89286	9.02501	8.96233	8.90322	8.73586	8.9022	9.05458	9.01131	8.76819	8.86983	8.93373
1415911_at	Impact	-0.088	-0.133	-0.127	-0.059	-1.01	-1.53	-1.46	-0.68	0.31668	0.13236	0.15148	0.5026	0.639197	0.452705	0.705587	0.778711	1.49	0.22129	0.436188	11.8	1415911_at	12.086	11.785	11.8274	11.9542	11.6939	11.7024	11.8731	11.7425	12.0454	11.9449	12.1616	11.7159	11.8558	11.7481	11.9506	11.6413	11.7832	11.9194	12.1699	12.1551	11.5183	11.6816	11.7903	11.6263	11.6326	11.7043	11.7214
1415912_a_at	Rps13	0.013	0	-0.018	0.015	0.38	0.01	-0.52	0.41	0.70909	0.98927	0.60622	0.68091	0.889023	0.996109	0.93295	0.878967	0.15	0.96401	0.980741	12.38	1415912_a_at	12.3566	12.4091	12.3556	12.3117	12.4214	12.398	12.3989	12.4187	12.4437	12.2681	12.3345	12.3977	12.4115	12.4807	12.3397	12.4098	12.3855	12.3964	12.2705	12.3575	12.3868	12.3384	12.3884	12.3067	12.3588	12.4177	12.4159
1415913_at	Rps13	-0.055	-0.241	0.198	0.002	-0.53	-2.33	1.91	0.02	0.60073	0.02465	0.06291	0.98183	0.836965	0.191202	0.566261	0.994582	2.33	0.07046	0.217056	7.53	1415913_at	7.22261	7.76603	7.29547	7.55514	7.84865	7.63069	7.70412	7.65921	7.55276	7.73261	7.77402	7.67941	7.58419	7.64013	7.15139	7.59322	7.49353	7.4245	7.05858	7.37751	7.92934	7.54577	7.25948	7.57525	7.40498	7.66527	7.47188
1415914_at	Hnrnpab	-0.019	-0.073	0.009	-0.074	-0.42	-1.61	0.21	-1.64	0.67339	0.11484	0.8359	0.10916	0.872929	0.423978	0.975626	0.372683	1.37	0.25936	0.479457	11.89	1415914_at	12.0737	11.8021	11.8306	11.787	11.9853	11.8399	11.8578	11.9703	11.857	11.9181	11.8584	11.9344	11.8788	11.9314	11.8675	11.8911	12.0117	11.8769	11.9554	11.9468	11.9985	11.9853	11.8785	11.9898	12.0154	11.8687	11.8378
1415915_at	Ddx1	-0.02	0.019	0.058	0.069	-0.58	0.55	1.68	2.01	0.56775	0.588	0.10008	0.05032	0.819231	0.842136	0.640792	0.246671	1.88	0.13177	0.319307	11.78	1415915_at	11.7461	11.6603	11.7193	11.8159	11.7994	11.7729	11.7917	11.8356	11.7467	11.7619	11.7642	11.7405	11.8257	11.8077	11.8343	11.75	11.825	11.7789	11.7141	11.6798	11.7022	11.6893	11.7649	11.7196	11.7471	11.7811	11.7269
1415916_a_at	Mthfd1	-0.001	-0.066	-0.022	0.07	-0.02	-1.4	-0.48	1.48	0.98658	0.16792	0.6363	0.14702	0.996348	0.504872	0.938734	0.436774	1.09	0.3718	0.586312	10.33	1415916_a_at	10.3544	10.2517	10.3289	10.3912	10.2051	10.2716	10.439	10.3448	10.2095	10.2225	10.2476	10.342	10.3361	10.5226	10.4854	10.4509	10.3944	10.3034	10.1999	10.3091	10.4011	10.313	10.3825	10.3332	10.3354	10.3202	10.3963
1415917_at	Mthfd1	0.139	0.143	0.081	0.261	2.52	2.58	1.47	4.72	0.01554	0.01338	0.14812	2e-05	0.133002	0.133528	0.702464	0.004608	9.37	1e-05	0.000616	9.44	1415917_at	9.26195	9.44604	9.42343	9.1777	9.34589	9.40114	9.67573	9.36521	9.37615	9.3091	9.29974	9.26945	9.52204	9.43138	9.52512	9.49738	9.39146	9.34167	9.16846	9.23257	9.34728	9.23715	9.39452	9.28997	9.43087	9.5984	9.45345
1415918_a_at	Tpi1	-0.004	-0.026	0.001	0.038	-0.08	-0.53	0.01	0.77	0.93321	0.60056	0.98911	0.44374	0.97837	0.848229	0.998343	0.739475	0.22	0.92544	0.960363	12.59	1415918_a_at	12.599	12.4525	12.5394	12.6377	12.5965	12.5414	12.661	12.6278	12.7428	12.5355	12.7774	12.5243	12.6744	12.6244	12.7486	12.5556	12.6448	12.574	12.6704	12.4774	12.4325	12.4002	12.6537	12.5243	12.5152	12.6325	12.4732
1415919_at	Npdc1	0.041	0.105	0.028	0.251	0.47	1.21	0.32	2.91	0.64118	0.23139	0.74906	0.0057	0.858414	0.58184	0.961159	0.073213	2.56	0.05154	0.177908	10.93	1415919_at	10.9259	10.8615	11.0481	11.0303	10.9304	10.7734	11.2088	10.8858	10.9251	10.7824	10.6737	10.7741	11.1329	10.8768	11.1845	10.7874	10.9305	10.7095	10.6533	10.4638	10.716	10.8603	10.9996	10.8736	10.8478	11.1232	10.7546
1415920_at	Cstf2t	-0.014	0.003	0.046	0.074	-0.32	0.07	1.09	1.74	0.74785	0.94277	0.28201	0.08964	0.907104	0.98151	0.805034	0.335972	1.08	0.3793	0.592623	12.06	1415920_at	11.8817	12.1222	12.0141	12.0839	12.12	12.0453	12.155	12.0456	11.977	11.9705	12.0059	11.9929	12.059	12.1124	12.0281	12.0721	12.0905	12.094	11.9295	11.9496	12.1807	12.0285	12.1041	12.1427	11.9869	12.0031	11.9831
1415921_a_at	Tnfrsf19	-0.025	0.057	-0.057	-0.086	-0.32	0.74	-0.73	-1.1	0.75307	0.46472	0.47018	0.27791	0.90908	0.774589	0.89376	0.598337	0.6	0.66772	0.806347	4.26	1415921_a_at	4.55706	4.3154	4.26882	3.9734	4.32152	4.36924	4.18966	4.08519	4.14476	4.17686	4.18149	4.36983	4.1919	4.25803	4.31854	4.24397	4.35146	4.26238	4.28894	4.1345	4.50384	4.16868	4.4001	4.48111	4.50248	4.24202	4.39691
1415922_s_at	Marcksl1	-0.039	-0.18	0.104	0.126	-0.19	-0.89	0.51	0.62	0.8471	0.38023	0.60941	0.53651	0.947893	0.715215	0.933609	0.799315	0.37	0.82932	0.905872	9.31	1415922_s_at	9.27976	9.54975	9.23248	8.75512	9.36705	9.7169	9.43914	9.3246	8.94508	8.95165	9.267	9.25438	9.71597	9.46488	9.18432	9.51612	9.13121	9.62564	9.18621	8.81123	9.64315	9.60853	8.76893	9.55303	9.12627	9.62645	9.41786
1415923_at	Ndn	-0.136	-0.021	-0.046	-0.047	-2.64	-0.41	-0.89	-0.91	0.01146	0.68532	0.37819	0.3689	0.112163	0.887423	0.85533	0.681466	2.19	0.08608	0.245846	11.82	1415923_at	12.1606	11.8953	11.9729	11.9508	11.7213	11.8822	11.9118	11.7394	11.7521	11.8887	11.8643	11.6619	11.7481	11.6965	11.9339	11.8082	11.8957	11.8087	11.9016	11.7977	11.8353	11.7858	11.818	11.9595	11.7554	11.8013	11.7066
1415924_at	Tnp1	0.037	0.009	0.008	-0.032	0.53	0.13	0.11	-0.46	0.60161	0.89376	0.9119	0.65057	0.83739	0.966468	0.987978	0.864251	0.13	0.97116	0.984957	3.5	1415924_at	3.40439	3.78739	3.19334	3.31695	3.46077	3.61307	3.34702	3.63707	3.57335	3.54573	3.2317	3.66311	3.44271	3.66171	3.34949	3.46231	3.51389	3.41609	3.59069	3.51866	3.63934	3.50413	3.5364	3.41881	3.40851	3.48966	3.56736
1415925_a_at	Nup62	0.151	-0.178	0.123	0.048	2.34	-2.76	1.9	0.75	0.02413	0.00836	0.0639	0.45961	0.170772	0.102407	0.56893	0.750927	4.32	0.00499	0.038067	9.18	1415925_a_at	9.08151	9.00417	9.01766	9.01741	9.12535	9.00728	9.23976	9.43011	9.20459	9.09405	9.40443	9.27768	9.22437	9.26841	9.09137	9.20258	9.19086	9.14842	8.97525	8.94728	9.37206	9.03767	9.12788	9.30066	9.28402	9.27128	9.10964
1415926_at	Nup62	0.11	0.041	0.093	0.111	1.39	0.52	1.18	1.41	0.17035	0.60422	0.24552	0.16589	0.482754	0.84946	0.783588	0.464584	1.4	0.2509	0.470228	8.9	1415926_at	8.81635	8.60362	8.90659	8.62743	9.0376	8.69254	8.83124	8.99053	8.86123	8.75534	9.08903	8.91915	8.89353	9.00397	8.92327	9.01972	8.99975	8.77604	8.73256	8.49468	8.97221	8.59855	8.9825	8.98218	9.03441	8.87141	8.82916
1415927_at	Actc1	0.066	-0.056	-0.077	0.021	0.75	-0.64	-0.87	0.24	0.45635	0.52845	0.38708	0.80908	0.749864	0.812468	0.858953	0.935271	0.45	0.7734	0.873055	4.54	1415927_at	4.15979	4.81171	4.21537	4.91547	4.55312	4.3765	4.64022	4.56147	4.49727	4.57847	4.54781	4.53054	4.62265	4.53317	4.54647	4.61758	4.62308	4.54322	4.46949	4.58428	4.48895	4.60445	4.52429	4.61566	4.38858	4.73496	4.32976
1415928_a_at	Map1lc3b	-0.057	-0.036	-0.011	0.008	-1.22	-0.78	-0.25	0.17	0.2274	0.44062	0.80736	0.86489	0.552737	0.759437	0.971434	0.954679	0.55	0.70102	0.827936	12.11	1415928_a_at	12.3415	12.2996	12.1023	11.9887	12.1928	12.1786	12.0773	12.2138	12.1198	12.1435	12.1736	12.1394	12.0591	12.1239	11.9938	12.0687	12.0529	12.1047	12.0499	11.9852	12.1445	12.1516	11.9679	12.1452	12.1692	12.1454	12.1892
1415929_at	Map1lc3b	0.028	0.07	-0.015	0.075	0.66	1.64	-0.35	1.75	0.51137	0.10852	0.72783	0.08801	0.785681	0.412627	0.956876	0.332574	1.57	0.19852	0.408585	11.35	1415929_at	11.5112	11.5385	11.4292	11.2955	11.353	11.2679	11.4775	11.4242	11.4126	11.3806	11.4293	11.3116	11.3425	11.2911	11.2741	11.3449	11.2375	11.2731	11.1943	11.1736	11.1665	11.3701	11.2573	11.2636	11.383	11.4554	11.4404
1415930_a_at	Map1lc3b	-0.059	0.101	-0.11	-0.002	-0.76	1.3	-1.42	-0.03	0.44901	0.19975	0.1636	0.97597	0.745124	0.54584	0.720256	0.992898	1.07	0.38198	0.594787	11.4	1415930_a_at	11.6381	11.5395	11.6782	11.5452	11.4585	11.3454	11.1721	11.4189	11.4927	11.5539	11.4387	11.4685	11.2459	11.22	11.3812	11.3432	11.4548	11.2898	11.4032	11.2969	11.1274	11.501	11.4815	11.3127	11.5709	11.3664	11.4523
1415931_at	Igf2	-0.036	0.056	0.015	-0.042	-0.51	0.79	0.21	-0.59	0.61575	0.43525	0.83281	0.55937	0.844498	0.755556	0.975117	0.813045	0.32	0.86525	0.927108	4.02	1415931_at	4.28421	3.97667	4.31484	3.83835	4.00895	4.05344	3.98928	3.92212	4.07518	3.90431	3.83066	3.84347	4.26655	3.84017	4.10761	3.93218	3.87434	4.0843	4.02264	3.95158	4.07632	4.19812	3.97582	4.05256	4.13986	4.02713	4.08684
1415932_x_at	Atp9a	0.157	0.08	-0.072	0.008	1.89	0.96	-0.87	0.09	0.06579	0.34153	0.39061	0.92826	0.297919	0.6846	0.860472	0.97691	1.31	0.28062	0.501598	10.83	1415932_x_at	10.7611	10.5693	10.6211	11.059	10.5856	10.6934	10.6778	10.8097	10.9468	10.6883	10.9804	10.6959	10.8063	10.9699	11.0713	10.7943	10.9216	10.7416	11.0269	10.8345	10.648	10.6766	11.0115	10.7597	10.8852	10.9882	10.7825
1415933_a_at	Cox5a	-0.194	-0.059	-0.017	-0.104	-5.24	-1.6	-0.47	-2.82	0	0.1176	0.63955	0.00729	0.001384	0.428196	0.939423	0.0838	9.54	1e-05	0.00055	12.76	1415933_a_at	12.8843	12.9054	12.8949	12.8508	12.7932	12.8299	12.7255	12.7659	12.7836	12.854	12.8659	12.7384	12.6579	12.7357	12.7169	12.7709	12.7113	12.857	12.8258	12.7627	12.9303	12.7949	12.7247	12.8673	12.6936	12.6642	12.6242
1415934_at	Cops8	0.032	0.061	0.026	0.001	0.74	1.4	0.61	0.02	0.46528	0.16729	0.54481	0.98268	0.756244	0.503982	0.917433	0.994617	0.72	0.58162	0.748748	10.38	1415934_at	10.5131	10.2533	10.2833	10.3365	10.4883	10.3155	10.4523	10.3973	10.3404	10.3301	10.3123	10.3374	10.4004	10.3187	10.4277	10.2707	10.2985	10.2437	10.4243	10.4213	10.4037	10.3171	10.3796	10.4525	10.3935	10.5472	10.286
1415935_at	Smoc2	0.039	-0.279	0.298	0.261	0.08	-0.59	0.63	0.56	0.93431	0.5558	0.52922	0.58105	0.978776	0.826743	0.913052	0.826254	0.27	0.89715	0.944967	8.92	1415935_at	9.00956	9.2417	8.98982	7.81694	9.95497	9.8052	8.49983	9.59076	8.08059	8.70294	9.0679	9.28816	9.36029	9.42628	7.88265	9.62565	9.26474	9.32717	7.27532	6.03233	9.9247	9.16064	8.21202	9.64904	9.58103	9.3549	9.65969
1415936_at	Bcar3	0.203	0.098	0.157	0.025	3.1	1.5	2.4	0.38	0.00335	0.14191	0.02086	0.70415	0.054294	0.467927	0.418914	0.890373	4.44	0.00425	0.034034	8.04	1415936_at	7.92542	7.87241	7.7686	7.99438	7.75098	7.75044	8.15042	7.95342	7.94257	8.06576	8.0153	8.06555	7.92125	8.18897	7.67266	8.10463	8.11306	8.03119	7.9791	8.11813	7.95752	8.06631	8.23359	7.88069	8.02961	8.02744	8.15759
1415937_s_at	Pdcd6ip	-0.05	-0.013	0.037	-0.042	-0.62	-0.17	0.46	-0.52	0.53711	0.869	0.6487	0.60696	0.801398	0.959241	0.940556	0.840715	0.22	0.92391	0.959596	8.39	1415937_s_at	8.41271	8.52669	8.31118	8.1998	8.30073	8.53336	8.65491	8.35283	8.38944	8.4526	8.48271	8.41401	8.52811	8.28118	8.3398	8.19965	8.34936	8.48659	8.17105	8.38755	8.50848	8.47365	8.23295	8.45745	8.25678	8.53389	8.22458
1415938_at	Spink3	-0.072	-0.097	-0.007	0.046	-1.12	-1.52	-0.11	0.71	0.26792	0.13509	0.91254	0.48096	0.59513	0.457357	0.988097	0.764654	1.02	0.40573	0.614484	4.47	1415938_at	4.42254	4.46118	4.61241	4.60224	4.58722	4.59848	4.49075	4.48187	4.39402	4.4924	4.4956	4.54517	4.54685	4.54179	4.5202	4.45204	4.57022	4.59499	4.24899	4.2139	4.49976	4.40076	4.52326	4.45354	4.48644	4.39325	4.53952
1415939_at	Fmod	0.411	0.177	0.159	0.374	1.95	0.84	0.75	1.78	0.05738	0.40486	0.45453	0.08238	0.276695	0.733963	0.887139	0.321715	2.06	0.10226	0.273727	6.06	1415939_at	6.42809	5.84336	5.71355	5.9045	6.22241	5.68859	6.04527	5.93539	5.97295	5.7864	5.74034	6.02625	5.88778	6.08026	5.30165	6.2395	5.93855	6.34858	6.15047	5.80316	5.57115	5.57828	5.78582	6.03356	7.32283	6.03964	6.1378
1415940_at	Zfand2a	0.224	-0.053	-0.099	0.085	3.9	-0.92	-1.72	1.48	0.00033	0.36278	0.09249	0.14608	0.01354	0.701857	0.624899	0.43527	5.31	0.00143	0.015828	10.87	1415940_at	10.6316	10.6083	10.7259	10.8365	10.7379	10.8858	10.8862	10.9033	11.0629	10.8437	10.9017	11.0259	11.0299	11.0078	10.8639	10.9502	10.9955	10.9333	10.8512	10.6643	10.647	10.7515	10.9461	10.7896	10.9107	11.0383	11.0391
1415941_s_at	Zfand2a	0.056	-0.078	-0.12	-0.072	0.74	-1.04	-1.6	-0.96	0.4634	0.30397	0.11737	0.34378	0.754794	0.652706	0.664221	0.661061	1.27	0.29464	0.515189	9.64	1415941_s_at	9.13564	9.75762	9.76484	9.76934	9.49213	9.79823	9.57463	9.54953	9.7155	9.65671	9.64248	9.71504	9.66632	9.58538	9.71968	9.81042	9.75511	9.7452	9.70068	9.48133	9.67806	9.74789	9.77591	9.71829	9.46239	9.76003	9.68267
1415942_at	Rpl10	0.031	0.017	0.011	0	1	0.54	0.36	0	0.32142	0.59366	0.72408	0.99924	0.643714	0.844927	0.956857	0.999791	0.36	0.83896	0.911447	13.25	1415942_at	13.2191	13.2152	13.2539	13.2084	13.2977	13.3095	13.3062	13.2731	13.2646	13.2235	13.2368	13.3361	13.2168	13.2706	13.1935	13.2414	13.1555	13.2218	13.1392	13.2426	13.2971	13.2014	13.2346	13.2569	13.2722	13.2915	13.2883
1415943_at	Sdc1	0.081	-0.024	-0.019	0.092	0.79	-0.23	-0.19	0.9	0.43265	0.81716	0.85247	0.37127	0.733801	0.941344	0.978482	0.683083	0.38	0.81948	0.900464	4.71	1415943_at	5.10223	4.38713	4.93047	4.63861	4.43186	4.66296	4.81081	4.50657	4.7782	4.62623	4.52714	4.87141	5.00405	4.7117	4.57265	4.71716	4.65946	4.58998	4.75531	4.61354	4.81874	4.60259	4.67268	4.59551	5.01987	4.58233	4.81698
1415944_at	Sdc1	0.095	-0.017	0.058	0.075	1.37	-0.25	0.83	1.07	0.1792	0.80563	0.40886	0.28865	0.493996	0.936606	0.867508	0.609702	0.94	0.44793	0.648477	5.38	1415944_at	4.98429	5.33536	5.23281	5.16614	5.49889	5.39587	5.45185	5.47648	5.49456	5.29618	5.27671	5.38233	5.30209	5.42557	5.4469	5.41823	5.35316	5.52478	5.19244	5.24824	5.40803	5.35144	5.50983	5.40147	5.56316	5.23861	5.19077
1415945_at	Mcm5	-0.34	-0.14	0.219	0.001	-4.17	-1.72	2.69	0.01	0.00014	0.09307	0.01019	0.99236	0.008582	0.382505	0.326205	0.997707	6.88	0.00022	0.004089	5.01	1415945_at	4.86419	4.99704	4.94245	5.00855	5.18376	4.95452	5.08992	5.25257	4.99506	4.9167	5.269	4.85556	5.02692	5.12681	5.08301	5.16512	4.99594	4.88928	5.13452	5.04128	5.23965	4.82763	5.05263	5.08071	4.58204	4.82734	4.51903
1415946_at	Pigq	0.162	-0.035	0.008	0.125	2.55	-0.56	0.13	1.97	0.01423	0.57942	0.89632	0.05576	0.126262	0.838511	0.985731	0.260385	2.68	0.04407	0.161415	10.04	1415946_at	9.76367	9.94308	9.87251	10.0109	9.88508	9.938	10.24	10.0683	10.1445	10.009	10.2044	10.0002	10.1639	10.1635	10.0653	10.1382	10.0857	10.1298	9.75277	9.73499	9.91612	9.85058	10.114	10.0608	9.94788	10.1777	10.044
1415947_at	Creg1	0.103	-0.099	-0.192	-0.075	1.18	-1.13	-2.2	-0.86	0.24442	0.26527	0.03314	0.39528	0.571541	0.616683	0.479562	0.702892	2.06	0.10243	0.274007	9.82	1415947_at	10.0252	9.86769	9.73452	9.81285	9.83488	10.0081	9.39853	9.98371	9.72113	9.7986	9.78513	9.95237	9.72539	10.0347	9.66753	10.094	9.85326	10.048	9.83054	9.75746	9.81285	9.97247	9.85404	9.90413	10.1166	9.88442	10.1905
1415948_at	Creg1	0.112	0.017	0.013	0.06	1.87	0.29	0.22	1	0.06798	0.7752	0.82703	0.32075	0.303863	0.924961	0.974016	0.640464	1.16	0.34125	0.559535	9.82	1415948_at	10.0317	9.88289	9.56202	9.78763	9.8386	9.8759	9.79165	9.87319	9.67817	9.58777	9.74553	9.90528	9.79673	9.94998	9.63328	9.96261	9.89063	9.80958	9.67277	9.76065	9.79989	9.74102	9.7738	9.81042	10.0019	9.9229	10.0779
1415949_at	Cpe	-0.012	0.082	-0.029	-0.026	-0.3	1.95	-0.69	-0.62	0.76935	0.05789	0.49147	0.53626	0.915161	0.303087	0.900543	0.799315	1.19	0.32958	0.549148	13.49	1415949_at	13.4564	13.6092	13.5415	13.5027	13.3889	13.4948	13.4598	13.3948	13.4041	13.491	13.4134	13.4377	13.4623	13.315	13.5095	13.5232	13.4229	13.5118	13.5327	13.527	13.5433	13.5911	13.5213	13.574	13.4897	13.4724	13.4082
1415950_a_at	Pebp1	0.034	-0.048	-0.038	0.005	0.91	-1.28	-1.03	0.13	0.36912	0.20893	0.31048	0.89949	0.685147	0.555591	0.823771	0.96775	0.88	0.48387	0.676238	13.03	1415950_a_at	12.9831	12.9423	13.0097	13.0888	12.9258	13.0806	13.0553	13.0851	13.0905	13.0256	13.01	13.0546	13.0834	13.0825	13.1627	13.0565	13.123	12.9313	13.0854	12.9805	12.9286	12.9838	13.0921	13.0645	13.0114	13.0937	13.0216
1415951_at	Fkbp10	0.122	-0.132	-0.019	0.138	1.37	-1.48	-0.21	1.55	0.17755	0.1456	0.83553	0.1292	0.491417	0.473605	0.975614	0.407718	1.63	0.18451	0.391772	6.81	1415951_at	6.1579	6.76791	6.85756	6.76294	6.83997	6.91314	6.91711	6.75587	6.91629	6.92656	6.7795	6.84475	6.71757	6.87623	6.70772	7.06043	6.80411	7.03545	6.62317	6.49267	6.84793	6.75318	7.02	6.83462	6.76185	6.85828	7.00841
1415952_at	Mark2	0.121	-0.028	0.063	-0.022	1.28	-0.3	0.67	-0.23	0.20685	0.76884	0.5084	0.82105	0.528696	0.922841	0.907475	0.939695	0.56	0.6954	0.824453	9.78	1415952_at	9.54864	9.6252	9.74078	9.5497	9.92215	9.88349	9.93269	9.70362	9.68195	9.64643	9.65868	9.75719	10.0641	9.82039	9.87575	9.75517	9.71688	9.72205	9.74187	9.82325	9.79715	9.74216	9.72641	9.80111	9.69196	10.1026	9.62102
1415953_s_at	Mark2	-0.017	0.079	0.034	-0.166	-0.29	1.36	0.59	-2.85	0.77471	0.18224	0.56122	0.0067	0.917656	0.524328	0.922203	0.08007	2.59	0.04955	0.173637	6.98	1415953_s_at	7.07402	6.75711	6.94961	6.93087	6.84526	6.91003	6.9781	6.86288	6.95837	6.93888	6.88351	6.90312	7.03196	7.14315	6.97982	7.02825	6.86835	7.02128	7.15703	7.0137	7.19704	7.12016	7.08276	7.11152	7.03765	6.87205	6.78212
1415954_at	NA	-0.067	-0.019	0.022	-0.019	-1.05	-0.29	0.34	-0.29	0.29985	0.77186	0.73798	0.77355	0.623776	0.924037	0.958871	0.920048	0.35	0.84549	0.915303	3.33	1415954_at	3.22062	3.19333	3.40576	3.26525	3.36936	3.60423	3.32351	3.46008	3.41473	3.26753	3.23327	3.27269	3.46388	3.24594	3.42524	3.43616	3.31224	3.35697	3.0991	3.24825	3.47884	3.28299	3.33163	3.56734	3.25407	3.19789	3.39474
1415955_x_at	Prm1	-0.014	0.131	0.028	-0.057	-0.23	2.11	0.46	-0.91	0.81842	0.04029	0.64902	0.36749	0.937003	0.249307	0.940556	0.680379	1.39	0.25313	0.472531	7.05	1415955_x_at	7.1931	6.85648	7.08735	7.11884	7.07746	7.11618	7.03454	6.97669	6.83679	6.93174	6.74804	6.97786	7.02631	6.86579	7.25388	7.02031	7.00131	6.92045	7.01878	7.04175	7.22706	7.24221	7.07193	7.18946	7.11192	7.07083	6.93372
1415956_a_at	Cdk16	-0.052	-0.002	-0.071	-0.072	-0.63	-0.03	-0.86	-0.87	0.53244	0.9788	0.39685	0.38729	0.798857	0.993136	0.863701	0.696508	0.47	0.75532	0.861965	8.84	1415956_a_at	9.02133	8.95549	8.83324	9.06165	8.61686	8.88958	8.6243	8.83324	8.87468	8.89585	8.92667	8.89291	8.7658	8.89565	8.84902	9.00575	8.89077	8.90859	8.95149	8.5781	8.62176	9.0711	9.04534	8.82685	8.9426	8.83502	8.84987
1415957_a_at	Rrp1	-0.999	-0.212	-0.429	-0.812	-3.75	-0.79	-1.61	-3.05	0.00052	0.43134	0.11465	0.00394	0.017804	0.753223	0.661836	0.059569	6.63	0.00029	0.005015	9.12	1415957_a_at	10.7797	9.55055	10.1571	9.65704	9.71085	9.46381	7.95665	9.1688	9.02118	9.3699	9.00472	9.1555	8.61284	8.99212	9.34587	9.08832	9.43395	9.02833	10.1814	9.98512	9.32995	10.082	9.59623	9.56334	9.75441	8.30789	8.92715
1415958_at	Slc2a4	0.041	0.045	-0.013	0.032	0.59	0.65	-0.19	0.46	0.56016	0.52204	0.84789	0.64944	0.815148	0.808974	0.978232	0.86364	0.25	0.90689	0.950535	6.34	1415958_at	6.47665	6.47283	6.14394	6.24945	6.08765	6.40163	6.34249	6.37792	6.51542	6.23336	6.21432	6.41792	6.32481	6.54107	6.34761	6.53386	6.22598	6.35293	6.13109	6.40712	6.34534	6.33018	6.3086	6.14387	6.39284	6.38232	6.46429
1415959_at	Slc2a4	0.062	0.154	-0.098	-0.033	0.73	1.8	-1.15	-0.38	0.47087	0.07801	0.25749	0.70365	0.759536	0.350381	0.789855	0.890181	1.31	0.28037	0.501505	6.21	1415959_at	6.20807	5.89306	6.50987	5.89742	6.25557	5.95796	6.29059	6.07565	6.33781	5.92697	6.12643	6.19888	6.2857	6.18284	6.34861	6.3362	6.16201	6.16731	6.34005	6.22218	6.29575	6.40724	6.27396	6.06592	6.37272	6.09144	6.33385
1415960_at	Mpo	-0.071	0.025	0.143	-0.081	-0.86	0.31	1.74	-0.98	0.39264	0.76052	0.08966	0.33402	0.702633	0.919624	0.62166	0.652244	1.2	0.32373	0.543753	4.3	1415960_at	4.55688	4.02904	4.50244	4.64473	4.05288	4.13823	4.42932	4.14482	4.26378	4.29686	4.43873	4.17124	4.37733	4.07005	4.33081	4.24882	4.19944	4.06389	4.28546	4.24276	4.24394	4.45924	4.42525	4.46456	4.29887	4.14507	4.16633
1415961_at	Itm2c	0.129	0.002	-0.07	-0.004	2.48	0.04	-1.33	-0.07	0.01708	0.96974	0.18918	0.9448	0.140048	0.990029	0.739927	0.982571	1.98	0.11379	0.292559	13.13	1415961_at	12.9435	13.0869	13.113	13.1309	13.1272	13.0314	13.1689	13.1058	13.1475	13.0738	12.9721	13.1134	13.1926	13.1058	13.334	13.0575	13.1629	13.0444	13.2538	13.3267	12.9753	13.0541	13.238	13.0727	13.1374	13.2533	13.1142
1415962_at	Eif3h	-0.025	-0.022	-0.013	0.014	-0.68	-0.58	-0.33	0.38	0.50248	0.56371	0.73952	0.70309	0.780184	0.831075	0.958987	0.889987	0.26	0.89963	0.946412	11.75	1415962_at	11.7937	11.7978	11.6283	11.7737	11.8388	11.7821	11.7188	11.7776	11.6903	11.6975	11.7035	11.7777	11.7727	11.8023	11.6381	11.8288	11.7501	11.7637	11.685	11.7945	11.766	11.7863	11.7969	11.7077	11.738	11.7641	11.8111
1415963_at	Hnrnph2	-0.064	0.062	0.073	0.031	-1.31	1.27	1.49	0.64	0.19654	0.21102	0.14305	0.52707	0.51636	0.558318	0.699507	0.793499	1.49	0.22156	0.436533	11.78	1415963_at	11.582	12.0095	11.8576	11.6986	11.7534	11.7791	11.7596	11.7741	11.7439	11.8243	11.8363	11.6969	11.7355	11.6376	11.7357	11.7202	11.734	11.7727	11.7	11.7169	11.8845	11.8457	11.7618	11.8171	11.6866	11.7182	11.6782
1415964_at	Scd1	-0.086	0.303	0.025	-0.028	-0.87	3.04	0.25	-0.28	0.39105	0.00395	0.80165	0.78138	0.701666	0.06475	0.970576	0.92346	2.54	0.05325	0.181586	11.03	1415964_at	11.5703	11.376	11.192	11.0891	11.0475	11.1407	11.3154	11.0245	11.2481	11.1374	11.3326	11.2671	10.7258	10.7479	10.6806	11.0811	10.737	10.83	10.9027	11.1777	10.4319	10.7013	10.7117	10.5753	11.0615	11.2577	11.4447
1415965_at	Scd1	0.212	0.229	0.097	0.022	2.73	2.95	1.24	0.29	0.00909	0.0051	0.22027	0.77456	0.09789	0.075963	0.765635	0.920357	4.45	0.00422	0.033868	5.71	1415965_at	5.9072	5.79032	5.944	5.64827	5.45976	5.45988	5.8788	5.69773	5.65366	5.71237	5.8588	5.86702	5.55149	5.47544	5.40591	5.82091	5.48301	5.39962	5.44243	5.62422	5.70201	5.4629	5.5661	5.49274	5.71252	5.84381	6.10769
1415966_a_at	Ndufv1	-0.016	-0.05	0.007	0.014	-0.39	-1.26	0.17	0.34	0.69575	0.21576	0.86957	0.73213	0.882939	0.563137	0.981529	0.902602	0.47	0.75763	0.86331	12.23	1415966_a_at	12.3096	12.2144	12.3391	12.3052	12.1893	12.0981	12.2586	12.2617	12.2966	12.2568	12.2444	12.2058	12.2598	12.2668	12.3262	12.2046	12.2788	12.2004	12.3083	12.2479	12.0727	12.1639	12.2519	12.0833	12.2195	12.2102	12.2232
1415967_at	Ndufv1	-0.03	0.031	0.037	0.026	-0.71	0.74	0.87	0.61	0.47936	0.46573	0.38965	0.54386	0.765372	0.775166	0.860084	0.80386	0.54	0.70357	0.829521	11.77	1415967_at	11.951	11.6713	11.7991	11.7802	11.7749	11.758	11.7963	11.7298	11.8259	11.7172	11.7889	11.6597	11.7893	11.7621	11.8617	11.7557	11.7087	11.7356	11.8256	11.7557	11.6047	11.6925	11.8033	11.6903	11.7529	11.7952	11.7145
1415968_a_at	Kap	0.167	0.01	0.053	0.076	1.61	0.1	0.51	0.73	0.11463	0.92403	0.61309	0.46692	0.398546	0.97532	0.934463	0.755578	0.85	0.50152	0.689177	5.79	1415968_a_at	5.15164	5.85534	5.61872	5.93837	5.4872	5.77211	5.9602	5.75572	5.86416	5.87108	5.79287	5.79607	5.78437	5.73476	5.91432	5.93581	5.58923	5.91769	5.50121	5.74165	5.84452	5.86959	5.61616	5.7397	5.59183	5.87628	5.78383
1415969_s_at	Kap	0.073	-0.001	0.071	0.072	1.15	-0.02	1.12	1.14	0.25487	0.9821	0.26956	0.26144	0.581791	0.993908	0.796918	0.58125	0.97	0.43408	0.637422	3.68	1415969_s_at	3.40043	3.62729	3.85389	3.60126	3.47116	3.86	3.82352	3.55416	3.8316	3.75576	3.63175	3.74123	3.68658	3.58133	3.61621	3.71288	3.46524	3.62402	3.53092	3.4767	3.65257	3.74572	3.60782	3.74234	3.54688	3.70143	3.85301
1415970_at	Cox6c	0.006	-0.045	0.015	-0.007	0.21	-1.61	0.54	-0.25	0.83295	0.1143	0.59444	0.80122	0.943121	0.423242	0.930485	0.932398	0.75	0.56443	0.73595	13.33	1415970_at	13.2846	13.3155	13.3893	13.2974	13.3817	13.4056	13.332	13.3392	13.3969	13.2985	13.3597	13.3416	13.3393	13.3769	13.3478	13.3492	13.2906	13.3587	13.2734	13.2391	13.2974	13.2707	13.3215	13.3207	13.3155	13.3288	13.3812
1415971_at	Marcks	-0.081	-0.09	-0.057	-0.226	-1.12	-1.24	-0.79	-3.13	0.26687	0.21996	0.43242	0.00311	0.593949	0.568196	0.879091	0.051991	3.31	0.01876	0.092962	11.25	1415971_at	11.2702	11.3408	11.2258	11.0318	11.0939	11.3629	11.2883	11.2158	11.2082	11.2831	11.529	11.2442	11.1452	11.2944	11.1722	11.3231	11.2334	11.4463	11.596	11.6697	11.468	11.3778	11.2081	11.325	11.134	11.0368	11.2467
1415972_at	Marcks	-0.021	0.169	0.064	-0.275	-0.19	1.48	0.56	-2.41	0.85297	0.14731	0.58043	0.02042	0.949825	0.476677	0.927	0.148341	2.08	0.10006	0.270076	9.76	1415972_at	9.66048	9.67019	9.60167	9.73101	9.44107	9.93144	9.50883	9.53406	9.41263	9.68648	9.77773	10.1152	9.94143	9.69186	9.4631	9.89325	9.5673	9.77128	10.2664	10.3295	9.94384	10.1613	9.65793	9.64869	9.70491	9.69327	9.7089
1415973_at	Marcks	-0.106	0.105	0.097	-0.16	-1.19	1.18	1.09	-1.8	0.23859	0.24458	0.28039	0.07898	0.565189	0.596288	0.804079	0.315073	1.81	0.14369	0.336773	11.33	1415973_at	11.4181	11.286	11.2479	11.0472	11.1513	11.3719	11.2579	11.3083	11.1226	11.3376	11.367	11.3479	11.2438	11.2966	11.1561	11.3654	11.2964	11.3988	11.7837	11.8598	11.4601	11.5767	11.1362	11.3742	11.2562	11.1018	11.2963
1415974_at	Map2k2	-0.038	-0.05	0.027	-0.033	-0.82	-1.08	0.58	-0.71	0.41945	0.28787	0.5682	0.47863	0.723641	0.638103	0.92383	0.762937	0.67	0.61911	0.774306	9.45	1415974_at	9.60011	9.33751	9.58783	9.50684	9.42774	9.38473	9.44807	9.41364	9.50297	9.42424	9.48075	9.41108	9.49524	9.42649	9.55879	9.41383	9.49024	9.28987	9.59184	9.50737	9.35252	9.47101	9.52435	9.42446	9.47396	9.38276	9.38028
1415975_at	Carhsp1	0.261	0.252	-0.174	-0.128	1.83	1.77	-1.22	-0.9	0.07339	0.08307	0.22819	0.37279	0.315998	0.362085	0.773587	0.684146	2.2	0.08421	0.24253	8.91	1415975_at	8.91928	8.90924	8.61468	8.98152	8.29922	8.55476	8.96466	8.6414	9.04717	8.77163	8.95724	8.8248	8.95013	9.1	8.72815	9.02342	8.93572	9.08935	9.45512	9.84208	8.41853	8.92245	8.84437	8.51696	8.70939	8.95347	9.30572
1415976_a_at	Carhsp1	-0.023	0.045	-0.176	-0.26	-0.22	0.43	-1.67	-2.48	0.8291	0.66878	0.10122	0.01717	0.941528	0.880619	0.642382	0.134454	2.29	0.0745	0.224803	7.04	1415976_a_at	7.07345	6.93227	6.8232	7.28599	6.86491	6.83571	7.05595	6.89514	7.099	6.85875	7.1476	6.98093	6.91431	7.24324	6.76702	7.23512	7.15303	7.20145	7.56161	7.83652	6.99143	7.05886	7.26878	7.227	6.87172	7.01449	7.16216
1415977_at	Isyna1	0.067	0.087	0.03	-0.084	0.44	0.57	0.2	-0.55	0.66019	0.56965	0.84497	0.5825	0.867	0.833617	0.977553	0.826964	0.22	0.92733	0.961242	7.01	1415977_at	7.47032	6.96746	6.89943	7.1256	6.59949	6.44961	6.9247	6.98858	7.43413	7.06673	7.24967	7.06625	6.69061	7.04048	7.03672	6.67438	6.96177	6.98441	7.41597	7.61105	6.4811	6.87009	7.19371	6.85632	7.22986	6.662	6.85631
1415978_at	Tubb3	-0.154	0.148	-0.08	-0.151	-0.87	0.83	-0.45	-0.85	0.3897	0.40988	0.65448	0.39897	0.700911	0.737371	0.940809	0.705836	0.59	0.66883	0.807139	9.03	1415978_at	9.48709	8.79268	9.2488	9.41263	8.78509	8.82444	9.1593	8.69682	9.27468	9.08396	9.63679	8.43478	9.12166	8.9614	9.53732	8.60255	8.94284	8.93524	9.78509	9.367	8.4584	8.92081	9.15184	8.9115	8.68914	9.15763	8.73525
1415979_x_at	Rpl7	-0.025	-0.031	-0.017	-0.029	-0.69	-0.86	-0.47	-0.79	0.49475	0.39691	0.64409	0.43436	0.774488	0.727755	0.940199	0.732395	0.51	0.72771	0.844769	12.79	1415979_x_at	12.8461	12.8003	12.8067	12.7509	12.9154	12.8692	12.7174	12.7295	12.7264	12.7475	12.8246	12.8507	12.7187	12.8492	12.6947	12.8239	12.7876	12.8606	12.7331	12.8479	12.9103	12.8151	12.7325	12.8173	12.8681	12.7938	12.849
1415980_at	Atp5g2	-0.023	-0.09	0.004	-0.005	-0.55	-2.17	0.09	-0.13	0.58296	0.03524	0.92489	0.89635	0.827663	0.232604	0.989619	0.966874	1.26	0.29872	0.519438	11.46	1415980_at	11.4561	11.4976	11.5194	11.4301	11.589	11.6184	11.3446	11.4814	11.4375	11.3775	11.3934	11.4666	11.4467	11.5605	11.4435	11.6104	11.4643	11.5223	11.416	11.482	11.4979	11.4815	11.4886	11.465	11.4729	11.5321	11.623
1415981_at	Herpud2	0.075	0.063	0.051	0.158	1.16	0.98	0.8	2.47	0.2514	0.33203	0.42777	0.01752	0.578195	0.676577	0.876746	0.135784	2.26	0.0777	0.230567	10.54	1415981_at	10.3525	10.6891	10.5815	10.4973	10.3543	10.4276	10.7137	10.4937	10.5857	10.6312	10.3774	10.396	10.5284	10.3352	10.4978	10.4376	10.5687	10.5371	10.434	10.5664	10.254	10.6487	10.4978	10.3999	10.4221	10.5386	10.5634
1415982_at	Herpud2	0.272	0.281	0.061	0.256	3.53	3.65	0.79	3.32	0.00101	0.0007	0.43667	0.00185	0.026527	0.021816	0.880791	0.039231	9.33	2e-05	0.000635	8.19	1415982_at	8.29222	8.0011	8.04254	7.96381	8.07592	7.87031	8.31057	8.14172	8.2536	8.12829	7.96015	7.9269	8.39942	8.01731	8.26596	7.90442	8.16671	8.00867	8.09856	8.04991	7.79317	8.09555	8.24672	7.99804	8.20224	8.43695	8.19232
1415983_at	Lcp1	0.303	0.518	0.079	0.532	2.99	5.12	0.78	5.26	0.00456	1e-05	0.4396	0	0.064509	0.000899	0.881562	0.00232	15.86	0	1.1e-05	6.83	1415983_at	6.16624	6.72315	6.64404	6.54893	6.40815	6.42614	7.49877	6.81799	6.82146	6.7309	6.98078	6.72479	6.87425	6.83933	6.69361	6.89617	6.69283	6.8184	6.36262	6.35827	6.14597	6.3269	6.68229	6.32707	6.81596	6.81299	6.76918
1415984_at	Acadm	-0.053	-0.035	-0.026	0.034	-0.93	-0.61	-0.46	0.59	0.35686	0.5429	0.64721	0.55541	0.675031	0.820434	0.940556	0.811112	0.45	0.77022	0.871088	10.81	1415984_at	10.8697	10.8616	10.6835	10.6991	10.771	10.9334	10.8674	10.8993	10.841	10.8231	10.8297	10.9838	10.8205	10.9319	10.6241	11.0326	10.7949	10.8933	10.7026	10.8518	10.8154	10.8162	10.6846	10.7617	10.8543	10.7196	10.9646
1415985_at	Sf3b3	-0.017	0.047	0.089	0.05	-0.18	0.49	0.93	0.52	0.85961	0.62888	0.35754	0.60244	0.951917	0.861836	0.845942	0.83827	0.35	0.84111	0.912959	9.85	1415985_at	9.79394	9.82215	9.83196	9.48316	10.1793	10.0626	10.0135	9.83413	9.74867	9.67925	9.8365	9.70109	9.99043	9.87194	9.79256	9.81174	9.69292	9.94034	9.61538	9.63857	10.01	9.88087	9.65206	10.0004	9.84183	9.96461	9.7721
1415986_at	Clcn4-2	0.085	0.126	0.046	0.138	2.01	2.97	1.08	3.26	0.05036	0.00477	0.28724	0.00218	0.257533	0.072823	0.808702	0.04281	6.17	0.0005	0.007354	11.67	1415986_at	11.5619	11.6606	11.6144	11.5501	11.5532	11.5214	11.7944	11.6619	11.6491	11.6518	11.5874	11.6442	11.7693	11.6088	11.7218	11.6536	11.6722	11.5009	11.6022	11.5561	11.4949	11.6318	11.7384	11.5928	11.585	11.7129	11.7352
1415987_at	Hdlbp	0.071	0.183	-0.008	0.047	1.05	2.72	-0.11	0.7	0.29845	0.00927	0.90954	0.48954	0.622968	0.108887	0.987788	0.77029	2.26	0.07854	0.232213	8.31	1415987_at	8.46839	8.1877	8.21175	8.38816	8.06805	8.14494	8.56552	8.348	8.39997	8.26427	8.22035	8.3004	8.32706	8.2883	8.44298	8.26213	8.22984	8.11957	8.30569	8.45413	7.98428	8.18177	8.27603	8.07943	8.28642	8.34211	8.29235
1415988_at	Hdlbp	-1.07	-0.368	-0.598	-0.922	-3.57	-1.23	-1.99	-3.07	0.00089	0.22617	0.0524	0.00365	0.024606	0.575828	0.539234	0.056872	6.92	0.00021	0.003977	7.97	1415988_at	9.74941	8.48403	9.19286	8.65861	8.95239	8.58006	6.8658	8.0185	7.74294	8.62002	7.71125	7.61557	7.56894	7.67567	8.37835	7.84832	8.00826	7.80381	9.40532	9.19286	7.89485	9.12716	8.44277	8.65069	8.7839	7.39727	7.6388
1415989_at	Vcam1	-0.12	0.388	-0.115	0.297	-0.94	3.06	-0.9	2.34	0.35063	0.00381	0.3706	0.02376	0.669545	0.063403	0.851467	0.160792	4.14	0.0063	0.044525	7.33	1415989_at	7.78719	7.11872	7.44413	7.19064	6.84991	7.06696	7.39675	7.002	7.09231	7.15351	7.16137	7.02397	7.47575	7.162	7.41499	7.34358	7.27498	7.44399	7.4651	7.52161	6.8692	7.6986	7.37263	7.14355	7.44339	6.99677	7.28636
1415990_at	Vdac2	0.019	0.018	0.021	0.039	0.59	0.54	0.63	1.18	0.55939	0.58935	0.53107	0.24467	0.814874	0.842814	0.913672	0.563107	0.61	0.65914	0.800753	12.31	1415990_at	12.3342	12.2044	12.2887	12.2272	12.3084	12.2712	12.3086	12.384	12.3766	12.2713	12.4032	12.3242	12.3366	12.3598	12.3349	12.2871	12.3441	12.3185	12.2644	12.2021	12.1943	12.231	12.3299	12.2544	12.3344	12.3219	12.3029
1415991_a_at	Klhdc3	0.037	-0.046	0.025	0.049	0.93	-1.14	0.63	1.22	0.35775	0.25906	0.53031	0.23022	0.67577	0.611356	0.913538	0.546457	1.01	0.41114	0.618731	12.09	1415991_a_at	12.0867	12.0943	12.1732	12.0668	11.9372	11.976	12.1555	12.1667	12.1365	12.1122	12.0971	12.1472	12.0748	12.0529	12.1355	12.1042	12.1848	11.9846	12.0376	11.9507	11.9664	12.1287	12.0356	12.0825	12.1202	12.0838	12.1804
1415992_at	Pigo	0.073	-0.074	0.094	-0.024	1.52	-1.55	1.95	-0.49	0.13689	0.12937	0.05737	0.62505	0.435681	0.448044	0.55301	0.850717	2.18	0.08649	0.246388	7.83	1415992_at	7.7356	7.69596	7.76254	7.83125	7.64931	7.6644	7.78031	7.97638	7.85751	7.806	7.96894	7.83434	7.8187	7.98132	7.71364	7.89208	7.8616	7.84464	7.84953	7.77747	7.89385	7.74438	7.9104	7.82521	7.78896	7.84313	7.67777
1415993_at	Sqle	0.094	-0.037	-0.153	0.068	0.97	-0.38	-1.58	0.7	0.33523	0.7023	0.12242	0.48788	0.655993	0.895768	0.671045	0.769343	1.02	0.40908	0.616898	9.95	1415993_at	9.68872	9.8114	9.73413	10.0809	9.70242	9.71703	10.0835	9.6896	9.97588	9.69944	10.3648	9.66791	10.172	9.92007	10.3422	10.035	9.97753	9.99095	10.2721	10.287	9.62446	9.88297	10.047	10.0175	9.82236	9.92886	9.95209
1415994_at	Cyp2e1	-0.169	-0.099	0.018	0.017	-1.83	-1.07	0.2	0.19	0.07452	0.28956	0.846	0.85389	0.318471	0.639697	0.97781	0.950815	1.14	0.35032	0.567513	4.97	1415994_at	5.27258	5.04985	5.32329	5.20541	4.73272	4.88518	5.00866	4.97955	4.91214	5.05763	4.93336	4.95393	5.02991	4.71795	4.9479	4.98109	4.95367	5.29141	4.83008	4.76932	5.13816	5.07966	4.95223	4.92676	4.83042	4.94723	4.86876
1415995_at	Casp6	0.117	-0.039	-0.04	0.272	1.39	-0.47	-0.47	3.22	0.17264	0.64331	0.63996	0.00245	0.48569	0.868627	0.939423	0.045415	3.18	0.02243	0.104661	7.15	1415995_at	6.67798	6.97729	6.94054	7.0046	7.14136	7.24775	7.49629	7.31391	7.28033	7.06164	6.96652	7.33758	7.29011	7.25467	7.06484	7.32476	7.00612	7.30759	6.91659	6.83227	7.17862	6.95705	7.14051	6.99233	7.04819	7.05829	7.32988
1415996_at	Txnip	0.833	0.568	-0.072	0.229	7.14	4.87	-0.61	1.96	0	2e-05	0.543	0.05621	2.1e-05	0.00161	0.916677	0.261668	19.74	0	2e-06	9	1415996_at	8.94158	8.78349	8.77095	8.92148	8.30396	8.66128	9.04634	8.7044	8.59362	8.70834	8.6061	8.90803	8.65494	8.96731	8.68504	9.03749	9.10308	8.8771	8.87365	8.67077	8.84208	8.79734	9.08103	8.80482	9.49878	9.57205	9.86151
1415997_at	Txnip	0.414	0.445	0.093	0.084	3.63	3.9	0.81	0.74	0.00074	0.00033	0.42018	0.46327	0.021995	0.013114	0.873501	0.752926	7.4	0.00012	0.002643	5.99	1415997_at	5.87283	5.99758	5.90175	6.21388	5.61485	5.48318	5.56891	5.83555	5.66771	5.81522	5.6375	5.91962	5.77692	5.71449	5.96597	5.76293	6.17807	5.77034	6.04406	6.06243	5.75131	6.02812	6.1512	5.87347	6.37116	6.17282	6.16559
1415998_at	Vdac1	-0.056	0.239	0.104	0.083	-0.85	3.65	1.59	1.27	0.39921	0.00071	0.11895	0.21251	0.708019	0.021824	0.666702	0.52523	4.54	0.00376	0.03122	12.32	1415998_at	12.4953	12.2291	12.2511	12.4175	12.2021	12.1588	11.992	12.3685	12.3451	12.3443	12.2663	12.2225	12.1236	12.2234	12.3327	12.214	12.3523	12.199	12.5148	12.2855	12.1309	12.3286	12.2477	12.2709	12.3133	12.2384	12.1764
1415999_at	Hey1	0.037	-0.137	-0.006	0.068	0.72	-2.69	-0.12	1.33	0.47748	0.01006	0.90266	0.18897	0.764027	0.114044	0.986532	0.496674	2.39	0.06553	0.207451	10.58	1415999_at	10.5309	10.4216	10.4449	10.55	10.5649	10.5765	10.6207	10.6222	10.4913	10.4517	10.3107	10.5295	10.6786	10.7484	10.6111	10.6812	10.7239	10.6442	10.5304	10.5248	10.7234	10.5754	10.7066	10.6661	10.5469	10.6046	10.5493
1416000_a_at	Prdx1	-0.042	0.043	-0.025	0.073	-0.97	1	-0.58	1.68	0.33951	0.32335	0.56751	0.09972	0.660226	0.669392	0.923733	0.355937	1.27	0.29523	0.515711	12.28	1416000_a_at	12.2062	12.3768	12.405	12.2923	12.3097	12.3799	12.3155	12.317	12.3867	12.3222	12.3183	12.4146	12.2401	12.2796	12.0884	12.4098	12.1811	12.3436	12.0974	12.2949	12.1571	12.2331	12.1491	12.1381	12.2858	12.2541	12.378
1416001_a_at	Cotl1	0.047	0.299	0.125	0.036	0.52	3.31	1.38	0.4	0.60728	0.00187	0.17379	0.69317	0.840356	0.040936	0.726676	0.885147	3.33	0.01833	0.09166	9.18	1416001_a_at	9.11895	8.94203	9.20808	9.11342	8.85731	8.80903	8.9097	9.0939	9.11269	9.17902	9.16946	9.17957	8.88505	9.23732	9.20659	9.24108	9.38598	9.09426	9.15876	8.84426	9.30885	9.07201	9.29712	9.28822	9.21595	8.94804	8.88092
1416002_x_at	Cotl1	-0.002	0.45	0.207	-0.046	-0.02	2.91	1.34	-0.3	0.98777	0.00569	0.18689	0.76721	0.996519	0.080802	0.738783	0.918178	2.59	0.04989	0.174283	9.05	1416002_x_at	9.09271	9.03594	9.11802	9.11466	8.65074	9.05127	8.38414	9.08658	8.84917	9.0702	8.66616	9.14866	8.54735	9.14517	8.86031	9.24134	9.3182	8.83199	9.0026	8.46551	9.37911	8.90512	9.28397	9.20611	9.34662	8.8061	8.80504
1416003_at	Cldn11	-0.092	0.316	-0.033	-0.247	-0.58	2	-0.21	-1.56	0.5652	0.05145	0.83679	0.12493	0.817911	0.284044	0.975953	0.399942	1.71	0.16519	0.366149	9.32	1416003_at	9.62425	9.69008	9.3271	9.50205	8.78116	9.23005	9.35131	8.89866	9.74952	9.34156	9.70408	9.17164	9.04675	9.35417	8.86347	9.37198	9.2043	9.51937	9.66501	10.1751	9.07207	9.25781	9.07644	8.94859	8.87488	9.24623	9.43805
1416004_at	Ywhah	0.021	0.129	0.039	0.041	0.46	2.77	0.85	0.88	0.64963	0.00815	0.40149	0.38563	0.86275	0.100826	0.864355	0.694789	2.35	0.06944	0.215176	13.04	1416004_at	13.1613	13.0722	13.0028	12.8939	13.1636	12.9249	13.0048	13.0772	12.953	12.9814	13.0795	12.9936	13.1224	12.9551	13.1088	12.9225	13.0353	12.8947	12.9823	12.9012	13.0624	13.0483	12.9263	13.1153	13.108	13.1188	12.9947
1416005_at	Psmc1	-0.022	0.051	0.043	-0.004	-0.61	1.44	1.2	-0.11	0.54681	0.15732	0.23612	0.91133	0.807011	0.490423	0.778712	0.971151	0.97	0.43167	0.635459	10.97	1416005_at	10.9633	10.9712	11.0364	10.9723	11.0929	11.0366	10.8468	10.9342	10.9258	10.9063	10.9019	10.9613	10.9383	10.9478	10.992	11.0003	10.9719	10.9029	10.9587	10.9526	10.968	10.9528	11.0353	10.9145	10.9957	10.9979	10.9453
1416006_at	Mdk	0.066	0.18	-0.038	0.143	0.88	2.42	-0.51	1.92	0.3821	0.01968	0.61377	0.06086	0.695404	0.168732	0.934631	0.273593	2.65	0.04572	0.165117	7.18	1416006_at	7.32212	7.29433	7.13636	7.1241	6.92307	7.01762	6.99577	6.99167	7.0454	7.00455	6.9886	7.03705	7.08755	7.27814	7.16018	7.34775	7.34227	7.27542	7.3821	7.03158	6.9192	7.3393	7.22926	7.10232	7.27858	7.26571	7.32857
1416007_at	Satb1	0.135	0.016	0.068	0.08	0.83	0.1	0.42	0.49	0.4102	0.92262	0.67632	0.62404	0.71628	0.974741	0.945357	0.850044	0.28	0.88912	0.940875	10.08	1416007_at	9.99026	10.0322	10.3776	10.0448	9.87264	9.98225	9.98137	10.2059	10.2561	10.4846	10.9726	9.71733	10.3886	10.0118	10.2306	9.93473	9.91727	10.3607	9.42342	9.06655	9.58954	10.1636	10.0979	9.9469	10.105	10.2967	10.0483
1416008_at	Satb1	0.066	-0.158	0.042	0.038	0.52	-1.26	0.33	0.3	0.60246	0.21562	0.74109	0.7654	0.837872	0.563053	0.95965	0.917365	0.51	0.72596	0.843696	10.57	1416008_at	10.6253	10.5806	10.5711	10.4827	10.4233	10.5474	10.5365	10.8529	10.7606	10.8608	11.3283	10.487	10.7797	10.6677	10.5135	10.5227	10.4763	10.9017	10.0032	9.76958	10.2214	10.5439	10.6389	10.6354	10.6166	10.6576	10.6381
1416009_at	Tspan3	0	0.017	0.013	0.005	0	0.5	0.4	0.14	0.99948	0.61847	0.68781	0.8908	0.999682	0.856805	0.947195	0.964561	0.11	0.9789	0.989301	12.18	1416009_at	12.2253	12.2439	12.1846	12.2519	12.0445	12.0752	12.1612	12.1245	12.2002	12.2172	12.2599	12.2025	12.1042	12.1633	12.1294	12.2027	12.1711	12.1808	12.2105	12.1939	12.1443	12.1788	12.1963	12.1904	12.1761	12.1865	12.1786
1416010_a_at	Ehd1	-0.244	-0.233	0.148	-0.013	-1.15	-1.1	0.7	-0.06	0.25727	0.27808	0.48807	0.95226	0.584578	0.629416	0.899551	0.98534	0.75	0.56072	0.733105	9.44	1416010_a_at	9.71231	9.80158	9.37683	9.34184	10.0001	9.99057	9.31257	9.81205	9.04231	9.40595	9.3408	9.70323	9.49543	9.51506	8.73029	9.81006	9.53818	9.67192	8.39929	8.61315	10.2666	9.70874	9.13034	9.96863	9.67584	9.42029	9.59254
1416011_x_at	Ehd1	-0.13	-0.117	0.184	0.087	-0.69	-0.61	0.97	0.46	0.49663	0.54308	0.33872	0.64973	0.775829	0.820434	0.837087	0.863839	0.5	0.73751	0.850892	9.14	1416011_x_at	9.30238	9.30213	9.19517	8.76851	9.52545	9.66767	9.05424	9.43333	8.85998	8.99891	9.00507	9.37711	9.13469	9.38589	8.69954	9.48507	9.06931	9.27938	8.14106	8.25355	9.69041	9.30947	8.90855	9.40099	9.44699	9.18749	9.36488
1416012_at	Ehd1	0.121	-0.041	0.156	-0.036	0.99	-0.34	1.27	-0.29	0.32975	0.73775	0.21052	0.77255	0.65155	0.910226	0.757093	0.919596	0.7	0.5987	0.760185	6.56	1416012_at	6.59212	6.35644	6.54244	6.21747	6.53307	6.70142	6.56074	6.87449	6.34689	6.37453	6.36995	6.74488	6.55163	6.76402	6.38334	6.97724	6.70048	6.61187	6.08195	6.12669	6.98828	6.42834	6.44899	6.64786	6.81514	6.57641	6.72745
1416013_at	Pld3	0.146	0.052	-0.071	0.046	1.64	0.59	-0.81	0.51	0.10788	0.55849	0.42517	0.60992	0.386343	0.828618	0.875383	0.842159	0.99	0.42381	0.629022	11.11	1416013_at	11.0072	10.8769	11.1043	11.2449	10.9825	11.0328	11.0068	11.0948	11.2103	10.9983	10.9409	10.9571	10.9988	11.2923	11.3163	11.0616	11.2573	11.1281	11.3183	10.835	10.8489	11.0592	11.4071	11.0859	11.2226	11.1487	11.2282
1416014_at	Abce1	0	0.305	0.212	0.194	0.01	5.1	3.54	3.25	0.99379	1e-05	0.00095	0.00225	0.99836	0.000935	0.16442	0.043619	12.29	0	8.6e-05	9.99	1416014_at	9.63869	9.97366	9.95212	9.86868	10.0625	9.9546	10.1048	9.96618	9.96302	9.99616	9.7887	9.8889	10.0359	9.88054	9.81592	9.86099	9.92552	9.8172	9.7429	9.71178	9.90681	9.98868	9.91401	9.87655	9.87416	9.893	9.95544
1416015_s_at	Abce1	-0.054	0.204	0.107	0.106	-1.36	5.11	2.67	2.66	0.18003	1e-05	0.01064	0.01103	0.494906	0.000933	0.330678	0.105399	10.53	0	0.000273	10.41	1416015_s_at	10.3391	10.4493	10.3492	10.3708	10.4713	10.298	10.4511	10.3914	10.3521	10.3276	10.3175	10.2668	10.5038	10.3274	10.4077	10.4563	10.3701	10.3709	10.2479	10.2483	10.41	10.3825	10.3308	10.3713	10.3383	10.3454	10.309
1416016_at	NA	0.929	1.025	0.052	0.356	5.59	6.16	0.31	2.14	0	0	0.75491	0.03798	0.000695	8.7e-05	0.96242	0.209283	18.48	0	3e-06	6.87	1416016_at	6.3431	6.51969	7.22799	5.91407	6.57449	6.87208	7.57084	7.19681	6.673	6.27758	7.59493	6.45829	6.45732	6.5902	7.10112	6.70598	6.39387	6.68953	5.95762	6.00686	6.22347	6.10987	6.2201	6.20933	7.62748	7.43766	7.49341
1416017_at	Copg	-0.052	-0.06	-0.018	0.02	-1.04	-1.2	-0.35	0.4	0.30597	0.23566	0.72534	0.69431	0.629708	0.586495	0.956876	0.885574	0.7	0.59605	0.758552	10.54	1416017_at	10.777	10.6493	10.6156	10.6025	10.5483	10.5231	10.6958	10.5102	10.5307	10.4901	10.5723	10.4571	10.5901	10.5991	10.7327	10.4965	10.55	10.4924	10.6201	10.4558	10.3617	10.4381	10.5402	10.4926	10.5008	10.6855	10.4243
1416018_at	Dr1	-0.111	-0.045	-0.057	0.078	-1.34	-0.55	-0.69	0.94	0.18608	0.58674	0.49674	0.35192	0.503341	0.841394	0.902721	0.667355	0.86	0.49256	0.682625	9.97	1416018_at	9.52683	10.1776	10.1874	9.90452	10.0038	10.0786	9.95106	10.0237	10.2039	10.2121	10.005	9.96294	10.0314	9.87498	10.0069	9.98787	9.93596	10.1329	9.74609	9.65797	10.1457	9.92595	9.97734	10.051	9.81331	9.8107	9.90323
1416019_at	Dr1	-0.045	0.195	0.001	0.317	-0.35	1.5	0.01	2.44	0.72863	0.14064	0.99566	0.01905	0.897727	0.465965	0.999391	0.142589	2.08	0.10034	0.270571	6.84	1416019_at	6.65512	6.94235	7.10398	6.71721	7.16095	6.51366	6.60992	6.80418	7.156	7.02085	6.84732	6.77411	6.77308	6.46353	6.94301	6.46135	6.84226	6.68735	6.87262	6.54901	6.36853	6.97885	6.74944	6.71885	7.07122	6.7161	6.58664
1416020_a_at	Atp5g1	-0.004	-0.091	-0.002	-0.024	-0.1	-2.06	-0.06	-0.54	0.92191	0.04565	0.95603	0.59224	0.973879	0.266313	0.993801	0.832878	1.13	0.35292	0.569795	11.94	1416020_a_at	12.0029	11.8176	11.8923	11.9959	12.0414	11.9892	11.9132	11.9779	12.0512	11.9285	11.9826	11.8608	12.003	12.0683	12.0194	11.8888	12.0396	11.9337	11.9859	11.8333	11.7948	11.8416	12.0234	11.932	11.8626	12.031	11.9097
1416021_a_at	NA	-0.098	-0.08	-0.07	0.019	-2.37	-1.94	-1.7	0.47	0.02205	0.05894	0.09665	0.64332	0.161825	0.305481	0.631985	0.860786	3.13	0.02406	0.109428	12.8	1416021_a_at	12.7993	12.7969	12.7411	12.8231	12.7018	12.8621	12.8087	12.6626	12.7433	12.7067	12.8863	12.7675	12.8328	12.9361	12.8231	12.9316	12.8881	12.9598	12.8317	12.8976	12.8332	12.8502	12.8306	12.9001	12.6235	12.6748	12.8397
1416022_at	Fabp5	-0.138	-0.085	-0.133	0.054	-2.74	-1.68	-2.63	1.07	0.00883	0.09918	0.01161	0.29227	0.096455	0.394164	0.339466	0.613074	4.61	0.00343	0.029243	11.11	1416022_at	10.8883	11.1453	11.0728	11.2635	10.9736	11.2521	11.0355	10.9587	11.0198	11.0358	11.1425	11.0073	11.2376	11.3168	11.1837	11.3307	11.1555	11.4245	11.0836	11.2694	11.0984	11.2375	11.2838	11.1148	10.8653	10.9946	11.0052
1416023_at	Fabp3	0.251	0.098	-0.107	-0.028	1.76	0.69	-0.75	-0.19	0.08524	0.49518	0.45486	0.84632	0.343317	0.792747	0.887357	0.948466	1.05	0.39495	0.605282	10.79	1416023_at	10.4829	10.4366	10.7641	11.1853	10.5048	10.5308	10.9235	10.6255	11.0835	10.7066	10.8225	10.5214	10.8113	10.7737	11.1157	10.515	10.9809	10.6714	11.1502	10.871	10.4183	10.5903	11.1759	10.5924	10.5486	11.0567	10.5487
1416024_x_at	Cct3	-0.11	-0.098	0.006	-0.067	-2.96	-2.65	0.16	-1.81	0.00496	0.01112	0.87626	0.07677	0.068256	0.120447	0.983114	0.310375	4.78	0.00278	0.025272	11.67	1416024_x_at	11.8036	11.6426	11.6088	11.6597	11.7306	11.6614	11.706	11.7561	11.7464	11.6755	11.7727	11.7091	11.7448	11.7456	11.6446	11.723	11.6795	11.7267	11.663	11.758	11.7745	11.6338	11.6326	11.7561	11.6468	11.5724	11.5315
1416025_at	Fgg	0.151	-0.277	-0.099	0.179	1.43	-2.63	-0.94	1.7	0.15954	0.01184	0.35195	0.09608	0.46811	0.124496	0.843469	0.348921	3.18	0.02227	0.104211	5	1416025_at	4.72842	5.36712	4.89343	5.20033	5.09975	5.07595	4.94024	5.27635	4.72477	5.01836	5.09363	5.1883	5.04259	5.24883	4.8788	5.14566	5.16344	5.13149	4.46903	4.56284	5.15924	4.77837	4.9207	5.13352	5.14496	5.16601	5.44681
1416026_a_at	Rpl12	0.01	-0.04	0.023	0.106	0.25	-0.95	0.53	2.51	0.80534	0.34663	0.59538	0.01576	0.931602	0.687839	0.930701	0.127886	1.89	0.12901	0.31551	12.37	1416026_a_at	12.2653	12.2526	12.3008	12.2417	12.3939	12.4229	12.3367	12.4164	12.3686	12.2633	12.4332	12.4553	12.3932	12.513	12.2649	12.4659	12.393	12.4715	12.2788	12.3139	12.4062	12.296	12.3761	12.3617	12.3577	12.3761	12.3778
1416027_at	Pdcd6	0.057	0.055	-0.053	0.006	1.39	1.35	-1.29	0.15	0.17304	0.18427	0.20407	0.88464	0.486039	0.526513	0.752183	0.962021	1.36	0.26491	0.485539	11.44	1416027_at	11.3074	11.365	11.3481	11.5095	11.3391	11.4136	11.5109	11.4727	11.5341	11.4555	11.3748	11.3589	11.4974	11.483	11.417	11.4206	11.3613	11.4958	11.4539	11.5463	11.3134	11.4009	11.5201	11.3861	11.337	11.4737	11.4187
1416028_a_at	Hn1	-0.096	0.152	-0.074	-0.033	-1.38	2.17	-1.06	-0.47	0.17479	0.03517	0.29409	0.63925	0.48818	0.232442	0.812883	0.858145	2	0.11205	0.289957	9.43	1416028_a_at	9.55233	9.36493	9.6635	9.5632	9.64128	9.45808	9.17988	9.35235	9.30756	9.2906	9.21457	9.3563	9.40417	9.37107	9.56072	9.39906	9.40957	9.30963	9.64217	9.28887	9.59328	9.44506	9.59781	9.49738	9.59145	9.43424	9.30155
1416029_at	Klf10	-0.332	0.389	0.094	0.287	-2.04	2.39	0.58	1.76	0.04747	0.02118	0.56684	0.08458	0.249124	0.175229	0.923483	0.326264	3.33	0.01823	0.091318	8.39	1416029_at	7.86667	8.20318	8.35924	8.45167	8.92649	8.0822	8.86216	8.21056	8.62042	8.22122	8.04117	8.1871	8.62869	8.23804	8.65214	8.23685	8.43896	7.87671	8.32698	8.17262	8.47364	8.31283	8.48152	8.25253	7.92742	8.42251	7.42051
1416030_a_at	Mcm7	0.149	-0.022	0.1	0.097	1.95	-0.29	1.3	1.26	0.05727	0.77549	0.1988	0.21294	0.276381	0.925101	0.745215	0.525782	1.8	0.1463	0.340785	7.47	1416030_a_at	7.37667	7.2886	7.33369	7.39847	7.49659	7.41961	7.70442	7.43529	7.55053	7.34942	7.53319	7.45831	7.45214	7.58867	7.16928	7.50621	7.55862	7.3097	7.57784	7.55781	7.32924	7.17318	7.54618	7.30335	7.44181	7.66604	7.44549
1416031_s_at	Mcm7	0.088	-0.013	0.154	0.02	1.17	-0.17	2.05	0.26	0.2465	0.86294	0.04648	0.79591	0.573888	0.957169	0.522765	0.929696	1.42	0.24354	0.461668	7.75	1416031_s_at	7.68299	7.71128	7.61073	7.59671	7.96681	7.49151	7.91215	7.79597	7.62923	7.59448	7.76738	7.72821	7.77419	7.74439	7.53503	7.75003	7.74988	7.56541	7.79554	7.95099	7.91	7.51841	7.70124	7.72129	7.66615	7.90605	7.68644
1416032_at	Tmem109	0.032	-0.064	0.119	0.17	0.35	-0.7	1.29	1.84	0.72692	0.4898	0.20465	0.07185	0.896914	0.789043	0.752614	0.299219	1.42	0.2441	0.46236	8.19	1416032_at	8.27989	8.29866	8.07494	8.01257	8.51773	8.17651	8.47947	8.25284	8.08763	7.96761	8.06948	8.03922	8.3516	8.27908	8.14057	8.09406	8.19398	8.0908	7.91305	8.11719	8.1524	8.09034	8.00727	8.14078	8.18848	8.47317	8.17711
1416033_at	Tmem109	0.063	-0.094	-0.068	-0.083	0.62	-0.92	-0.67	-0.81	0.54019	0.36171	0.50815	0.42052	0.802893	0.70115	0.907377	0.722109	0.58	0.67562	0.81165	4.7	1416033_at	4.27466	4.70242	4.72529	4.52755	4.91734	4.92971	4.34046	4.8039	4.79078	4.80889	4.74742	4.54608	4.67769	4.74864	4.90473	4.6942	4.67232	4.83868	4.62319	4.55157	4.87557	4.86125	4.95727	4.84616	4.78537	4.87301	4.84279
1416034_at	Cd24a	-0.098	0.45	-0.22	-0.279	-0.42	1.94	-0.95	-1.2	0.67614	0.059	0.34776	0.23551	0.87382	0.30555	0.841609	0.552379	1.57	0.19898	0.409144	6.89	1416034_at	7.07763	6.81717	7.39045	7.12053	7.12408	6.71912	6.71415	6.76386	7.19096	7.23288	6.42557	6.68527	6.71666	6.39843	7.41953	5.99277	6.75121	6.72243	8.12338	7.91656	6.00392	7.20105	6.64883	6.55787	6.87601	6.64642	6.86581
1416035_at	Hif1a	-0.041	-0.017	0.034	0.098	-0.75	-0.31	0.63	1.79	0.45842	0.76138	0.53203	0.08022	0.751335	0.92008	0.913672	0.317793	1.06	0.38556	0.597894	9.86	1416035_at	9.66596	9.9028	9.93821	9.95043	9.59632	9.73324	10.0058	9.79424	9.78849	9.9161	9.79359	9.82657	9.91444	9.84264	9.90742	9.92509	9.82634	9.91294	9.81867	9.90276	9.94863	9.87588	9.78594	9.91431	9.67392	9.73057	9.67828
1416036_at	Fkbp1a	-0.067	0.182	-0.047	0.021	-0.64	1.73	-0.45	0.2	0.52802	0.08994	0.65794	0.84123	0.795853	0.376463	0.941595	0.946865	0.91	0.46496	0.661474	12.1	1416036_at	12.2608	12.0535	12.3069	12.2435	12.0187	11.936	12.0229	12.0594	12.1575	12.2273	11.7284	12.0974	11.9533	11.9246	12.3031	11.9189	12.1936	11.8613	12.3056	12.4092	11.7454	12.214	12.257	12.01	12.263	11.974	11.8306
1416037_a_at	Cct2	0.053	-0.017	-0.014	-0.031	1.47	-0.47	-0.39	-0.86	0.14748	0.64113	0.69744	0.39579	0.451587	0.867833	0.950645	0.703351	0.82	0.51892	0.701678	11.72	1416037_a_at	11.7197	11.6383	11.7419	11.7273	11.8118	11.6563	11.6347	11.7618	11.7148	11.6277	11.736	11.7622	11.7211	11.7526	11.7634	11.7437	11.752	11.7272	11.7021	11.6438	11.7875	11.6641	11.7703	11.6768	11.8118	11.7933	11.7532
1416038_at	Snd1	0.222	0.367	0.111	0.42	1.9	3.14	0.95	3.59	0.06383	0.00304	0.34852	0.00082	0.292937	0.055724	0.842164	0.025446	6.82	0.00024	0.0043	8.69	1416038_at	8.5144	8.50197	8.72956	8.88359	8.25965	8.32937	8.92268	8.71241	8.8556	8.75747	8.32831	8.59443	8.59235	8.39759	8.94703	8.4281	8.54333	8.27152	8.46127	8.30881	8.04449	8.50352	8.83191	8.4895	8.68629	8.96767	8.44347
1416039_x_at	Cyr61	0.031	0.203	-0.025	0.34	0.3	2	-0.24	3.35	0.76425	0.05151	0.80798	0.00167	0.913313	0.284206	0.9715	0.037235	3.85	0.00919	0.057488	6.23	1416039_x_at	5.79463	6.22371	5.94164	6.59056	5.78848	6.23456	6.29354	6.05212	6.19109	5.97234	6.29291	6.16533	6.16173	6.45395	6.32814	6.5181	6.18984	6.4159	5.99875	5.9906	6.1464	6.09878	6.17739	5.86963	6.00098	6.2146	6.16313
1416040_at	Lipf	0.107	0.013	-0.025	-0.088	1.27	0.16	-0.3	-1.04	0.20954	0.87612	0.76591	0.30205	0.531842	0.961386	0.964655	0.623244	0.71	0.59162	0.7555	4.04	1416040_at	3.9669	3.89968	3.76823	4.48989	3.88359	3.73528	3.81794	4.23393	3.91506	4.07689	4.02936	3.93828	4.03959	3.99393	3.94889	4.13467	4.31915	3.98942	4.13284	4.13864	3.92798	4.16451	4.29196	4.07054	4.00074	4.0566	4.14021
1416041_at	Sgk1	0.38	0.549	-0.054	-0.251	4.07	5.88	-0.57	-2.68	0.00019	0	0.56979	0.01023	0.010067	0.00016	0.92383	0.100999	14.66	0	2e-05	11.32	1416041_at	11.3032	11.3059	11.1414	11.5425	11.3207	11.2913	11.0246	11.2255	10.8438	11.203	11.022	11.1168	11.0082	10.9578	11.0375	10.8996	11.4547	11.2188	11.5993	11.6073	11.4378	11.4049	11.2023	11.5738	11.6611	11.5648	11.908
1416042_s_at	Nasp	-0.212	-0.128	0.188	-0.014	-2.21	-1.33	1.96	-0.14	0.03244	0.19093	0.05688	0.88682	0.202577	0.534972	0.551879	0.962784	2.62	0.0475	0.169195	8.45	1416042_s_at	8.4024	8.22508	8.45969	8.28325	8.56921	8.54815	8.16544	8.61634	8.46046	8.57796	8.69241	8.57197	8.33126	8.55495	8.08414	8.61166	8.51338	8.50935	8.47325	8.27509	8.7648	8.54422	8.36628	8.63361	8.51467	8.16305	8.37227
1416043_at	Nasp	0.1	0.012	0.048	-0.144	1.29	0.15	0.62	-1.86	0.20329	0.88153	0.53666	0.06897	0.524509	0.96275	0.914707	0.293059	1.39	0.25355	0.472921	3.81	1416043_at	3.73238	3.60153	3.67448	3.85521	4.11297	3.58882	3.8065	3.93806	3.65491	3.71225	3.88489	3.70917	3.61196	3.86947	3.73846	3.9236	3.8467	3.78672	3.99868	3.8823	3.85864	3.77267	3.90053	3.99556	3.98577	3.94225	3.81723
1416044_at	Flii	-0.039	0.071	0.02	0.054	-0.49	0.88	0.25	0.67	0.62736	0.38383	0.80124	0.50592	0.851032	0.718303	0.970576	0.780893	0.38	0.82045	0.900943	8.75	1416044_at	8.85131	8.72587	8.49525	8.83231	8.6363	8.59652	8.76204	8.7127	8.89046	8.76952	9.1584	8.75748	8.67063	8.85743	8.82764	8.73245	8.7516	8.8539	8.86652	8.83994	8.36665	8.41781	8.78902	8.54479	8.69226	8.66494	8.5719
1416045_a_at	Smarcb1	0.04	-0.058	0.028	-0.006	1.02	-1.48	0.71	-0.14	0.31502	0.14519	0.48361	0.88785	0.638353	0.473161	0.898205	0.963154	0.94	0.4509	0.651042	9.6	1416045_a_at	9.67395	9.47406	9.58056	9.49381	9.62622	9.58921	9.57708	9.57381	9.50296	9.51482	9.5072	9.60033	9.63187	9.66341	9.75527	9.66602	9.61868	9.51635	9.70342	9.66094	9.56169	9.58708	9.66883	9.56078	9.61524	9.67937	9.55268
1416046_a_at	Fuca2	0.073	0.048	-0.074	0.205	1.31	0.86	-1.33	3.65	0.19823	0.39281	0.19185	0.00069	0.518407	0.724586	0.741536	0.023163	4.39	0.00455	0.03568	8.86	1416046_a_at	8.56293	8.96562	8.87167	8.79093	8.72163	8.69621	9.06189	8.83051	9.03768	8.93238	8.97324	8.94462	8.9182	8.90107	8.95742	8.81232	8.84721	9.06567	8.69456	8.57911	8.57466	8.64721	8.84588	8.69207	8.75645	8.85232	8.9082
1416047_at	Fuca2	0.02	0.084	0.127	0.105	0.23	0.98	1.48	1.22	0.81822	0.33026	0.14617	0.22747	0.937003	0.675192	0.702143	0.543485	1.18	0.3339	0.552742	3.91	1416047_at	4.20569	3.6077	4.08511	3.61875	3.85448	3.99365	3.94941	3.89666	4.00081	4.02273	3.73829	3.76473	3.74189	3.77446	4.0315	3.9187	3.702	3.94676	3.99162	3.6111	4.00113	3.76754	3.86746	3.70876	3.74917	3.93298	4.08067
1416048_at	Phc2	0.161	-0.004	0.014	0.028	3.14	-0.07	0.27	0.54	0.00304	0.94437	0.78771	0.58893	0.051141	0.98183	0.967676	0.830999	2.56	0.05197	0.178837	9.67	1416048_at	9.66879	9.46902	9.67709	9.5573	9.57915	9.53789	9.86768	9.54688	9.6475	9.62486	9.61205	9.77289	9.6442	9.76686	9.78223	9.66119	9.70886	9.5434	9.64207	9.65447	9.63885	9.50807	9.8399	9.53571	9.7239	9.80421	9.71555
1416049_at	Gldc	0.041	-0.065	0.051	0.304	0.36	-0.58	0.45	2.7	0.71992	0.56539	0.65338	0.00979	0.894092	0.832	0.940717	0.098756	1.99	0.11249	0.290579	9.18	1416049_at	8.68049	9.33827	8.91829	9.15122	8.70989	9.06055	9.33159	9.40663	9.07822	9.31328	9.10953	9.49046	9.29984	9.36141	8.89014	9.52834	9.26629	9.4174	8.67907	8.58805	9.10741	9.25882	9.12067	9.13993	8.97074	9.12133	9.26081
1416050_a_at	Scarb1	0.099	0.072	0.121	-0.001	1.8	1.32	2.2	-0.02	0.07816	0.19499	0.03342	0.98168	0.327556	0.540204	0.479915	0.994582	2.45	0.05994	0.19641	7.48	1416050_a_at	7.23068	7.4824	7.37604	7.44827	7.45826	7.19693	7.59126	7.36587	7.40248	7.34606	7.38505	7.31025	7.38127	7.49504	7.63349	7.52893	7.57449	7.34188	7.49765	7.50964	7.52962	7.49876	7.59697	7.56753	7.43429	7.48914	7.38924
1416051_at	C2	0.049	0.2	0.064	0.277	0.55	2.26	0.72	3.13	0.58219	0.02892	0.47372	0.00314	0.827554	0.209452	0.895444	0.052188	3.93	0.00826	0.05353	5.72	1416051_at	5.69263	5.74872	5.71392	5.66365	5.76762	5.79274	5.90757	5.72424	5.66602	5.34525	5.63484	5.69379	5.5953	5.80325	5.76035	5.72472	5.51884	5.61283	5.47321	5.46239	5.42569	5.45368	5.60223	5.64328	6.24046	5.65265	5.63385
1416052_at	Prps1	0.032	0.003	-0.028	0	0.72	0.07	-0.65	0.01	0.47492	0.94211	0.5217	0.99374	0.761954	0.981465	0.911649	0.998283	0.24	0.91681	0.955915	11.13	1416052_at	10.8966	11.0745	11.063	11.0759	11.1416	11.0637	11.2397	11.1373	11.2549	11.0894	11.1135	11.0382	11.2023	11.1301	11.1727	11.139	11.1727	11.2204	11.1392	11.234	11.0645	11.0329	11.1259	11.2077	11.0095	11.1062	11.0876
1416053_at	Lrrn1	-0.023	-0.018	-0.01	0.109	-0.33	-0.26	-0.14	1.55	0.74188	0.79428	0.88696	0.12837	0.904418	0.932801	0.984809	0.405956	0.65	0.62964	0.781531	10.84	1416053_at	10.6811	10.961	11.0009	10.7721	10.8733	10.8856	10.8012	10.8558	10.8152	10.9051	10.7392	10.9446	10.802	10.7535	10.7227	10.8535	10.8671	10.8858	10.6129	10.5721	11.0965	10.9072	10.7931	10.8718	10.9156	10.7763	10.9821
1416054_at	Rps5	0.027	-0.052	-0.029	-0.001	0.8	-1.55	-0.87	-0.03	0.42943	0.12748	0.38677	0.97473	0.731386	0.444489	0.858953	0.99237	0.95	0.44232	0.64404	12.95	1416054_at	12.9612	12.9111	12.8596	12.9108	13.028	12.9515	12.9266	13.011	12.954	12.9008	12.9112	13.0092	12.9219	13.0165	12.8654	13.0185	12.9969	12.9562	12.9507	13.0165	12.9664	12.9109	12.9685	12.9495	13.0218	12.9402	13.0181
1416055_at	NA	-0.128	0.019	0.038	-0.046	-1.93	0.28	0.56	-0.7	0.06033	0.77814	0.57563	0.48854	0.284634	0.926205	0.925243	0.769554	1.15	0.34535	0.563069	3.43	1416055_at	3.31819	3.65225	3.45573	3.51534	3.37396	3.68948	3.35248	3.39893	3.48326	3.48065	3.36331	3.37971	3.45729	3.34187	3.37938	3.50898	3.40666	3.48667	3.34282	3.71985	3.40895	3.36789	3.37389	3.47289	3.3321	3.25156	3.40067
1416056_a_at	Ndufb11	-0.051	-0.091	-0.077	-0.026	-1.31	-2.31	-1.96	-0.66	0.19815	0.02595	0.05593	0.51554	0.518301	0.196919	0.549056	0.786925	2.83	0.03598	0.141806	12.59	1416056_a_at	12.6507	12.5132	12.5364	12.7038	12.7244	12.5774	12.5985	12.7097	12.5976	12.607	12.5921	12.6911	12.6139	12.6526	12.6192	12.6548	12.6808	12.6002	12.583	12.5479	12.6433	12.5128	12.7	12.6208	12.5627	12.5764	12.5875
1416057_at	Ndufb11	0.015	-0.108	-0.048	0.043	0.37	-2.69	-1.2	1.07	0.7117	0.01015	0.238	0.29192	0.889932	0.114626	0.778712	0.613074	2.48	0.05757	0.191213	12.44	1416057_at	12.4373	12.3636	12.4039	12.471	12.503	12.4607	12.5223	12.5322	12.5895	12.4328	12.4782	12.5212	12.529	12.5899	12.5282	12.459	12.4717	12.4608	12.3443	12.3302	12.3318	12.239	12.5457	12.4016	12.3684	12.5286	12.4567
1416058_s_at	Atp5c1	-0.054	-0.034	-0.016	0.015	-1.64	-1.02	-0.5	0.46	0.10906	0.31321	0.62142	0.64687	0.388621	0.660639	0.936305	0.862767	1.04	0.39541	0.605658	13.1	1416058_s_at	13.1723	13.0091	13.1579	13.2113	13.1253	13.1722	13.1334	13.0751	13.095	13.1162	13.0964	13.1336	13.1704	13.1126	13.1142	13.1384	13.0918	13.1953	13.0894	13.0263	13.0034	13.0207	13.1801	13.0617	13.0653	13.0771	13.1043
1416059_at	Sec23b	-0.098	0.193	-0.013	0.037	-2.36	4.63	-0.32	0.9	0.02303	3e-05	0.74843	0.37468	0.165735	0.002821	0.961055	0.685416	6.98	0.0002	0.003799	10.61	1416059_at	10.5755	10.5826	10.7336	10.771	10.6422	10.5615	10.7216	10.581	10.6772	10.5771	10.5592	10.5373	10.6528	10.5825	10.683	10.5961	10.5606	10.5384	10.5567	10.5435	10.4456	10.5037	10.5556	10.5152	10.4877	10.5645	10.6025
1416060_at	Tbc1d15	0.004	-0.09	0.047	0.028	0.05	-1.28	0.67	0.39	0.95641	0.20802	0.5071	0.69709	0.985133	0.554287	0.907117	0.886873	0.56	0.69335	0.823157	10.89	1416060_at	10.626	11.0126	11.0017	10.8704	11.1181	10.9935	10.8653	10.9351	10.8425	10.9537	10.7777	10.9258	10.8483	10.6987	10.6834	10.9834	10.8795	10.9285	10.5753	10.8657	11.1572	10.9095	10.8072	11.0374	10.9146	10.8704	10.9778
1416061_at	Tbc1d15	0.002	0.204	0	-0.007	0.03	2.88	0.01	-0.1	0.97842	0.00619	0.99442	0.91778	0.993845	0.085315	0.999391	0.9733	2.07	0.10088	0.271459	9.18	1416061_at	9.2363	9.01793	9.25493	8.9893	9.4045	9.19324	9.10666	9.17783	9.18301	9.19295	8.98738	9.20196	9.10487	9.03057	9.14019	9.14045	9.13894	8.98549	9.08799	9.33339	9.34339	9.21832	9.14723	9.21409	9.36918	9.02836	9.11226
1416062_at	Tbc1d15	-0.977	-0.153	-0.353	-0.579	-3.88	-0.61	-1.4	-2.3	0.00035	0.5462	0.16849	0.02652	0.014075	0.822212	0.723283	0.17103	5.66	0.00093	0.011523	5.95	1416062_at	8.03734	6.73583	7.05561	6.16379	6.95671	6.59025	4.90335	5.83361	5.85381	6.24115	5.40454	5.7444	5.61516	5.72122	6.05813	5.60947	5.86118	5.60021	6.883	7.06233	5.92267	6.97738	6.11265	6.12322	6.53428	5.73566	5.77442
1416063_x_at	Ceacam11	0.083	-0.038	0.089	-0.122	1.43	-0.66	1.55	-2.11	0.15929	0.51254	0.12951	0.04051	0.467797	0.803337	0.683434	0.216999	2.33	0.07061	0.217396	3.2	1416063_x_at	3.27987	3.13538	3.27034	3.12455	3.3366	2.9301	3.25793	3.1828	3.14817	3.17173	3.25635	3.11569	3.08554	3.19633	3.10252	3.20434	3.17865	3.25022	3.26246	3.14665	3.28743	3.16506	3.31925	3.26639	3.08227	3.29185	3.35292
1416064_a_at	Hspa5	-0.037	0.245	0.08	-0.101	-0.56	3.71	1.21	-1.52	0.58126	0.00058	0.2336	0.13501	0.827113	0.019095	0.777198	0.416441	4.47	0.0041	0.033142	12.11	1416064_a_at	12.1013	12.1991	12.3298	12.2739	12.2706	12.183	12.094	12.3047	12.4284	12.2524	12.339	12.4969	11.801	11.873	11.8384	12.0001	11.8807	11.8489	12.0031	12.1021	11.8681	11.887	11.788	11.9482	12.2489	12.0361	12.3114
1416065_a_at	Ankrd10	-0.145	-0.17	0.091	0.016	-1.83	-2.15	1.15	0.2	0.07397	0.03755	0.25819	0.84553	0.317494	0.241099	0.790204	0.948292	2.33	0.07129	0.21875	10.68	1416065_a_at	10.4878	10.9784	10.7962	10.7451	10.9971	10.9161	10.8795	10.6535	10.6851	10.8013	10.6528	10.8564	10.5587	10.5003	10.5208	10.6057	10.5899	10.6503	10.5896	10.7988	10.9784	10.6908	10.4224	10.6104	10.611	10.6766	10.545
1416066_at	Cd9	-0.007	0.194	-0.043	0.006	-0.09	2.38	-0.53	0.07	0.93065	0.02199	0.59782	0.94183	0.977345	0.179026	0.931166	0.981447	1.48	0.22333	0.438597	10.51	1416066_at	10.7046	10.4608	10.4013	10.352	10.2608	10.399	10.2623	10.4049	10.4372	10.474	10.5121	10.4611	10.2459	10.6268	10.3105	10.6101	10.5724	10.6149	10.6094	10.966	10.4765	10.6087	10.6213	10.5049	10.6857	10.3565	10.5812
1416067_at	Ifrd1	0.033	0.33	-0.059	0.138	0.61	6.08	-1.09	2.55	0.54531	0	0.28366	0.01454	0.806224	0.0001	0.806552	0.122377	11.26	0	0.000163	10.22	1416067_at	10.1995	10.2781	10.1207	10.3021	10.0461	10.0777	10.1533	10.1124	10.0474	10.2578	10.1387	10.144	10.3018	10.1855	10.2414	9.96046	10.2682	10.0925	10.0971	10.0523	10.2609	10.2182	10.32	10.1623	10.1662	10.2895	10.1411
1416068_at	Kars	0.026	0.098	-0.009	0.066	0.4	1.48	-0.14	1	0.69319	0.14588	0.89061	0.32503	0.881783	0.474036	0.985218	0.644547	0.84	0.50736	0.693725	10.03	1416068_at	9.99479	9.86825	9.98706	10.1044	10.0624	10.0752	10.2543	9.86149	10.0724	9.86381	9.88385	9.95269	10.1469	10.0839	10.2512	9.96752	9.96655	9.84	10.0124	10.1572	9.83813	9.82302	10.1751	9.9467	9.98024	10.148	9.88178
1416069_at	Pfkp	-0.153	-0.011	-0.052	-0.15	-1.63	-0.12	-0.56	-1.6	0.10943	0.90569	0.58033	0.11672	0.389163	0.96991	0.927	0.386178	1.39	0.2535	0.472917	11.02	1416069_at	11.0431	10.8709	10.9996	11.0635	10.967	10.8677	10.9624	11.0001	11.0597	10.9518	11.4434	10.8359	11.0957	11.0524	11.3464	10.9401	11.0753	10.9928	11.5068	11.4806	10.8365	11.028	11.1611	11.1165	10.8322	10.9188	10.6795
1416070_a_at	Ddx18	-0.162	0.008	-0.041	0.024	-3.06	0.15	-0.78	0.46	0.00383	0.87806	0.44253	0.64664	0.058399	0.961798	0.882587	0.862615	2.54	0.05297	0.180943	8.37	1416070_a_at	8.67274	8.38018	8.28718	8.53549	8.52733	8.31678	8.48077	8.36213	8.42992	8.29078	8.24491	8.31666	8.40736	8.441	8.36888	8.41576	8.3607	8.3003	8.39232	8.53505	8.30232	8.34739	8.37494	8.20638	8.29628	8.3214	8.24085
1416071_at	Ddx18	-0.098	0.204	0.132	0.122	-1.86	3.87	2.5	2.31	0.07036	0.00036	0.01611	0.02578	0.309687	0.013921	0.381196	0.168158	7.51	0.00011	0.002424	8.76	1416071_at	8.66453	8.86394	8.68672	8.66686	8.69632	8.67507	8.89355	8.70969	8.76763	8.77539	8.60453	8.67763	8.58996	8.74961	8.69749	8.67863	8.69359	8.70345	8.79664	9.0202	8.7289	8.67973	8.56556	8.66898	8.63982	8.59756	8.57999
1416072_at	Cd34	0.539	0.32	-0.155	1.258	2	1.18	-0.57	4.66	0.05226	0.24254	0.56961	3e-05	0.263021	0.593727	0.92383	0.004922	6.85	0.00023	0.004194	9.07	1416072_at	8.0106	9.01017	9.41212	9.44044	7.98359	8.43606	10.0429	8.76194	9.43421	8.9721	8.95238	9.03822	9.26425	8.87827	9.82079	8.65642	9.02853	8.62945	7.90029	7.80051	7.85881	8.90676	9.25376	8.23015	8.86195	9.61554	8.82547
1416073_a_at	NA	-0.051	0.028	0.172	0.021	-1.05	0.58	3.51	0.43	0.2975	0.56301	0.00104	0.67138	0.622462	0.830878	0.166265	0.874473	3.49	0.01466	0.078827	9.12	1416073_a_at	9.19891	9.16285	8.96118	8.97658	9.13158	9.10006	9.23589	9.12455	9.08069	8.95215	9.2088	9.14151	9.09707	9.14072	9.15348	8.99831	9.06558	8.95495	9.03573	9.217	9.20241	9.11484	9.08202	9.121	9.03173	9.1401	8.91823
1416074_a_at	Rpl28	0.038	-0.131	-0.028	0.014	0.95	-3.22	-0.7	0.35	0.34886	0.00245	0.48964	0.72622	0.668437	0.048709	0.900074	0.899893	2.96	0.03	0.125946	13.09	1416074_a_at	12.9164	13.0561	13.0593	13.1129	13.1747	13.205	13.1328	13.1217	13.1394	13.0551	13.119	13.0915	13.175	13.1975	13.0671	13.2012	13.0661	13.1988	12.9504	13.0529	13.0593	13.036	13.139	13.108	13.0247	13.1624	13.1994
1416075_at	Sav1	0.201	-0.057	0.034	0.07	2.67	-0.76	0.45	0.93	0.01066	0.45423	0.65452	0.35908	0.10724	0.767515	0.940809	0.67341	2.19	0.08607	0.245846	7.11	1416075_at	6.89166	7.00036	6.86684	7.17174	6.88208	7.06275	7.37097	7.16024	7.32769	7.27799	7.08176	7.2593	7.11032	7.11156	7.29736	6.97292	7.09471	6.82425	7.01858	7.00962	6.6707	6.9895	7.21832	7.19551	7.29319	7.16451	7.12179
1416076_at	Ccnb1	-0.017	-0.084	-0.091	-0.104	-0.24	-1.2	-1.3	-1.48	0.81364	0.23719	0.20078	0.14663	0.935204	0.588013	0.748096	0.436118	1.34	0.27005	0.491141	3.88	1416076_at	3.6951	3.91154	3.99299	3.64194	4.10041	3.94846	3.83132	3.94508	4.00105	3.91761	3.84091	3.77631	3.89205	3.88419	3.79682	3.87763	3.92601	3.95337	4.23162	3.91104	3.98306	3.88064	3.96723	4.07206	3.85233	3.95609	3.79368
1416077_at	Adm	-0.219	0.682	0.042	0.458	-1.53	4.75	0.29	3.19	0.13392	2e-05	0.77153	0.00263	0.430915	0.00212	0.965361	0.047443	8.79	3e-05	0.000921	6.45	1416077_at	6.29124	6.61963	6.09192	7.08055	6.16469	6.44883	6.58215	6.45089	6.45124	6.28883	6.51144	6.02375	6.5033	6.5043	6.23471	6.43169	6.39855	6.40907	5.93839	5.67354	6.25434	6.1879	6.45191	6.03401	6.14481	6.655	6.11528
1416078_s_at	Raf1	0.002	-0.037	0.165	0	0.03	-0.63	2.79	-0.01	0.97857	0.53185	0.00789	0.99513	0.993912	0.814303	0.305754	0.998591	2.04	0.10558	0.279449	10.3	1416078_s_at	10.3262	10.3045	10.3038	10.1745	10.4685	10.248	10.3123	10.274	10.1681	10.1984	10.331	10.2044	10.3009	10.3932	10.1761	10.2643	10.3086	10.2778	10.1448	10.2407	10.5067	10.2584	10.2338	10.3356	10.3006	10.4063	10.2498
1416079_a_at	Arpc1a	0.097	0.005	-0.003	0.005	2.51	0.13	-0.09	0.12	0.01584	0.89748	0.92836	0.90508	0.134348	0.967837	0.989934	0.969253	1.59	0.19516	0.404452	11.78	1416079_a_at	11.8125	11.6958	11.7124	11.7839	11.7568	11.7583	11.7467	11.8059	11.8094	11.7668	11.6221	11.8277	11.8328	11.8315	11.8203	11.7533	11.8164	11.7587	11.7228	11.8736	11.7488	11.6833	11.8585	11.6873	11.8561	11.8237	11.8503
1416080_at	Adam15	-0.005	0.065	-0.143	-0.049	-0.05	0.71	-1.57	-0.54	0.95904	0.4815	0.1235	0.5933	0.986038	0.783944	0.673778	0.833476	0.82	0.52207	0.703951	6.61	1416080_at	6.62882	6.50886	6.69277	6.82312	6.40573	6.47902	6.43404	6.66976	6.6903	6.57193	6.59776	6.67663	6.28326	6.84357	6.76679	6.8388	6.77453	6.63558	6.64168	6.3815	6.57786	6.56561	6.88763	6.72262	6.76962	6.45581	6.59056
1416081_at	Smad1	-0.01	0.018	-0.155	-0.183	-0.1	0.17	-1.53	-1.8	0.91894	0.86385	0.13314	0.07807	0.973057	0.95747	0.688279	0.313131	1.41	0.24671	0.465186	8.04	1416081_at	8.52668	8.03055	8.14929	8.1714	8.40375	8.06897	7.49901	8.00241	7.80999	8.2055	7.68934	7.96888	8.01688	7.92643	8.09102	8.06454	8.17711	7.87217	8.49626	8.20622	7.93599	8.27832	8.20385	8.25237	8.2599	8.26137	8.28566
1416082_at	Rab1	0.029	0.039	0.013	0.014	0.87	1.16	0.38	0.41	0.38903	0.25186	0.70841	0.68155	0.700344	0.604229	0.953122	0.87933	0.6	0.66148	0.802264	12.67	1416082_at	12.5582	12.6493	12.7103	12.6307	12.5831	12.5372	12.679	12.6767	12.7854	12.706	12.7371	12.7418	12.6187	12.6428	12.6885	12.6569	12.6918	12.6317	12.6714	12.6001	12.5933	12.5953	12.7178	12.6199	12.6054	12.6299	12.6795
1416083_at	Zfand5	0.041	0.001	0.092	0.026	1.19	0.04	2.67	0.75	0.23963	0.96994	0.01074	0.45638	0.566321	0.990086	0.331013	0.748989	2.27	0.07663	0.228688	12.39	1416083_at	12.4452	12.4102	12.3655	12.3216	12.3556	12.4212	12.3982	12.3841	12.2851	12.3269	12.3228	12.3891	12.3414	12.385	12.3497	12.3473	12.362	12.3443	12.3123	12.3112	12.5159	12.4119	12.3607	12.4596	12.4772	12.4252	12.3879
1416084_at	Zfand5	-0.065	0.193	-0.06	-0.178	-0.57	1.7	-0.53	-1.57	0.56951	0.09576	0.60033	0.1227	0.820169	0.387399	0.931711	0.396286	1.5	0.22	0.434555	8.9	1416084_at	9.39398	9.01363	9.13878	8.66324	8.92747	8.90635	8.40112	8.74522	8.58164	8.97824	8.46101	8.819	8.9271	8.62233	9.08158	8.68862	8.89569	8.60236	9.22579	9.26189	8.85371	9.50414	9.06768	9.07388	9.21015	8.93801	8.86397
1416085_s_at	Zfand5	-0.137	0.047	-0.132	-0.181	-1.18	0.41	-1.14	-1.57	0.24415	0.68449	0.26188	0.1243	0.57136	0.887171	0.792303	0.398972	1.33	0.27494	0.496077	11.32	1416085_s_at	11.9298	11.3319	11.7207	11.2285	11.5675	11.5137	10.8085	11.1696	10.9757	11.4075	10.7816	11.2433	11.449	11.0528	11.4133	11.2071	11.336	11.2316	11.7336	11.6926	11.2285	11.8555	11.3797	11.5413	11.6858	11.3067	11.3565
1416086_at	Tpst2	0.367	0.065	-0.016	0.17	4.03	0.71	-0.18	1.86	0.00022	0.48208	0.86093	0.0694	0.010953	0.784193	0.979857	0.29377	5.06	0.00195	0.01977	8.82	1416086_at	8.56345	8.75437	8.75424	8.7798	8.7058	8.81892	9.13916	8.70956	8.65412	8.61306	8.39315	8.6143	9.02681	8.82065	9.00413	8.67968	8.85426	8.7618	8.50824	8.45022	8.7859	8.75822	9.01791	8.78397	8.75451	9.25548	9.01895
1416087_at	Ap1s1	-0.074	0.175	-0.027	-0.148	-0.65	1.53	-0.24	-1.3	0.51932	0.13314	0.81132	0.20174	0.790542	0.45415	0.972177	0.512736	1.13	0.35693	0.573497	10.82	1416087_at	10.7874	10.7351	10.7769	11.1367	10.5816	10.8185	10.362	10.8371	10.9727	10.9114	10.9099	10.8146	10.5338	10.9152	10.9017	10.9032	10.7785	10.966	11.1999	11.2698	10.4655	10.7662	10.8595	10.7658	10.938	10.5076	10.826
1416088_a_at	Rps15	-0.022	-0.048	-0.054	0.014	-0.57	-1.27	-1.44	0.38	0.57015	0.21188	0.15817	0.70918	0.820593	0.559501	0.715199	0.892519	1.03	0.40064	0.609979	12.83	1416088_a_at	12.8116	12.7752	12.8037	12.8524	12.9029	12.9113	12.8002	12.8605	12.8406	12.7818	12.8086	12.9161	12.8171	12.9625	12.7425	12.9218	12.896	12.9039	12.8703	12.8505	12.7958	12.8435	12.8732	12.811	12.8094	12.8329	12.9683
1416089_at	Rps15	0.026	-0.069	-0.02	0.012	0.78	-2.06	-0.6	0.37	0.44247	0.04545	0.54915	0.71245	0.740854	0.265632	0.918628	0.89402	1.34	0.2718	0.492752	13	1416089_at	12.9084	12.9593	12.9242	13.0529	12.9555	12.9537	12.9448	13.0584	13.0485	13.0546	13.0553	13.0683	12.9774	13.086	12.9278	13.0754	13.0253	13.0147	13.0078	12.9687	12.9449	13.0119	13.0553	12.9566	12.9808	12.9823	13.0671
1416090_at	Pdhb	-0.03	-0.116	-0.001	-0.026	-0.97	-3.71	-0.02	-0.82	0.33955	0.00058	0.98618	0.41497	0.660226	0.019224	0.997958	0.717895	3.85	0.00922	0.057619	12.13	1416090_at	12.1799	12.036	12.177	12.1351	12.1441	12.1526	12.1629	12.2317	12.273	12.2113	12.2219	12.2374	12.168	12.1748	12.1638	12.1323	12.0981	12.1346	12.0752	12.0563	12.1264	12.1233	12.1473	12.1486	12.1502	12.0961	12.1339
1416091_at	Mtap4	0.326	0.224	-0.047	0.622	1.95	1.34	-0.28	3.72	0.05761	0.18789	0.77897	0.00057	0.277215	0.53141	0.966212	0.020837	4.88	0.00244	0.023182	11.48	1416091_at	11.1819	11.4223	11.4866	11.7823	10.9469	11.0882	11.9949	11.301	11.7117	11.4531	10.9883	11.431	11.7005	11.4049	11.8689	11.2666	11.544	11.1313	10.7242	11.0097	10.788	11.109	11.8259	11.0715	11.2372	11.9798	11.2346
1416092_a_at	Mtap4	0.271	0.314	-0.078	0.48	1.69	1.95	-0.49	2.99	0.09906	0.05709	0.62972	0.00459	0.370279	0.301362	0.937765	0.065045	3.96	0.00796	0.05212	10.54	1416092_a_at	10.2579	10.3199	10.7422	10.8909	9.8883	10.1789	10.6616	10.3654	10.8013	10.6462	10.1367	10.5182	10.6551	10.2982	10.8838	10.3594	10.5603	10.2897	10.0038	10.2618	9.80855	10.302	10.9121	10.1699	10.4791	10.7422	10.2614
1416093_a_at	Mrpl20	0.056	-0.131	-0.049	0.001	1.09	-2.55	-0.95	0.02	0.27986	0.01448	0.34852	0.98155	0.60673	0.140286	0.842164	0.994582	2.15	0.09126	0.254964	10.77	1416093_a_at	10.5772	10.6128	10.8382	10.8488	10.8995	10.8326	10.7192	10.8286	10.8702	10.773	10.814	10.781	10.8133	10.8656	10.8887	10.8374	10.8205	10.8125	10.682	10.6097	10.7959	10.6061	10.9223	10.823	10.7008	10.8426	10.8573
1416094_at	Adam9	0.163	0.046	-0.03	0.009	3.89	1.1	-0.71	0.22	0.00033	0.27866	0.48305	0.82894	0.013645	0.629926	0.898204	0.942795	4.23	0.00559	0.041144	10.38	1416094_at	10.3791	10.4576	10.2014	10.3829	10.2258	10.2817	10.4482	10.3995	10.4319	10.402	10.3994	10.469	10.3424	10.3452	10.1809	10.2775	10.4384	10.3646	10.2625	10.3902	10.3724	10.3353	10.3728	10.3263	10.3858	10.5116	10.5155
1416095_x_at	Sarnp	-0.001	-0.019	-0.005	-0.013	-0.03	-0.49	-0.13	-0.32	0.97911	0.62671	0.89564	0.75187	0.994057	0.860583	0.985731	0.91181	0.09	0.98517	0.99231	10.83	1416095_x_at	10.7471	10.8762	10.9258	10.7776	10.9963	10.749	10.8071	10.7932	10.8487	10.7808	10.824	10.9098	10.7589	10.8465	10.7857	10.8367	10.8515	10.8682	10.7926	10.8492	10.9087	10.7741	10.8192	10.8204	10.8575	10.7696	10.9
1416096_at	Vipas39	0.213	0.171	0.154	0.087	3.77	3.02	2.72	1.54	0.00049	0.00416	0.00922	0.13161	0.017245	0.066796	0.316414	0.411351	8.28	5e-05	0.001334	9.46	1416096_at	9.23323	9.34592	9.24696	9.45017	9.48923	9.28349	9.5984	9.39669	9.30837	9.2466	9.47248	9.22215	9.58266	9.43942	9.4039	9.38283	9.37084	9.36829	9.40982	9.42932	9.25346	9.37894	9.40921	9.39814	9.42133	9.62523	9.49994
1416097_at	Lrrc4	0.139	-0.027	-0.054	0.14	1.13	-0.22	-0.44	1.13	0.26501	0.82688	0.66342	0.2632	0.59191	0.945452	0.942521	0.583043	0.7	0.59611	0.758571	9.94	1416097_at	9.84878	9.77789	9.88852	9.90638	10.1739	10.2077	9.82997	9.95226	9.51561	9.83841	9.8234	9.94809	10.2512	10.0381	9.87604	10.0116	10.0021	9.97919	9.42176	9.29712	10.1821	10.1854	9.87318	10.1082	10.1284	10.3033	10.0455
1416098_at	Syngr3	0.066	-0.012	-0.065	-0.054	0.75	-0.14	-0.74	-0.61	0.45536	0.88964	0.46276	0.54414	0.749253	0.965111	0.891616	0.804011	0.38	0.82354	0.902613	10.35	1416098_at	10.2425	10.3439	10.4449	10.3797	10.1962	10.3213	10.6118	10.2315	10.604	10.2811	10.5383	10.0539	10.5689	10.3603	10.5942	10.1863	10.3557	10.3127	10.5146	10.2797	10.1192	10.1993	10.4925	10.3826	10.1556	10.6059	10.2781
1416099_at	Rpl27	0.024	-0.044	-0.006	0.079	0.56	-1.01	-0.13	1.84	0.57511	0.3182	0.89417	0.07298	0.823435	0.664787	0.985602	0.301758	1.18	0.33159	0.550896	12.25	1416099_at	12.1222	12.1421	12.2436	12.2197	12.3077	12.3823	12.2965	12.3199	12.3096	12.1817	12.2387	12.3369	12.3324	12.3464	12.173	12.3279	12.2653	12.2602	12.195	12.2103	12.1611	12.131	12.2042	12.1391	12.2293	12.2552	12.3324
1416100_at	Eif3d	-0.079	0.104	0.067	0.011	-1.67	2.18	1.41	0.24	0.10166	0.03451	0.16459	0.81058	0.375352	0.229866	0.720723	0.935759	2.4	0.06411	0.204711	10.92	1416100_at	11.061	10.7753	10.9759	10.8353	11.0151	10.8912	10.8561	10.8685	10.7621	10.7838	10.8376	10.7807	10.9187	10.9475	11.0171	10.9351	10.98	10.7893	10.9946	10.9203	10.9677	10.9827	10.9511	10.9698	10.9963	10.8772	10.7833
1416101_a_at	Hist1h1c	-0.073	0.297	0.237	0.208	-0.87	3.5	2.8	2.45	0.39084	0.00109	0.00761	0.01816	0.701539	0.028762	0.301985	0.138792	6.71	0.00027	0.004698	10.87	1416101_a_at	10.7834	10.7513	10.8193	10.9915	10.6704	10.6756	10.9507	10.8777	10.4429	10.7477	10.7069	10.7098	10.8273	11.2527	10.7792	11.3882	10.878	11.0463	10.5234	10.4186	10.5625	10.6706	10.7654	10.6849	10.7091	10.5622	10.945
1416102_at	Ywhaz	0.047	0.207	0.036	-0.014	0.56	2.44	0.43	-0.16	0.5795	0.01887	0.67252	0.87349	0.825918	0.164252	0.944663	0.958253	1.62	0.18712	0.394973	12.26	1416102_at	12.4911	12.0521	12.1692	12.1907	12.4806	12.0803	11.8526	12.2782	12.1648	12.3128	12.0593	12.0502	12.1813	12.0576	12.3684	12.0748	12.3222	12.1221	12.5153	12.5031	12.0665	12.4163	12.3022	12.313	12.467	12.277	12.1953
1416103_at	Ywhaz	0.08	-0.047	0.057	0.146	1.17	-0.68	0.84	2.14	0.24872	0.49936	0.405	0.03803	0.575566	0.796008	0.866425	0.209447	1.78	0.15035	0.346701	10.34	1416103_at	10.1841	10.226	10.3149	10.157	10.3103	10.3336	10.4466	10.271	10.392	10.3056	10.233	10.2224	10.4061	10.4084	10.5461	10.3853	10.445	10.3684	10.1427	9.98327	10.4145	10.2221	10.4152	10.3926	10.3008	10.4608	10.3084
1416104_at	Mpdu1	0.017	0.187	0.025	0.072	0.22	2.41	0.32	0.93	0.82943	0.02045	0.75029	0.35696	0.941722	0.172051	0.961452	0.671551	1.7	0.16706	0.368321	8.69	1416104_at	8.70544	8.54935	8.56605	8.82	8.37722	8.52241	8.43136	8.68758	8.70767	8.59372	8.70252	8.6202	8.55091	8.85609	8.71991	8.75258	8.71968	8.75101	8.77845	8.53313	8.47079	8.59494	8.93045	8.6272	8.65257	8.55747	8.63774
1416105_at	Nnt	0.18	0.089	0.139	0.334	1.96	0.97	1.51	3.63	0.05625	0.3398	0.13931	0.00073	0.273591	0.682956	0.696467	0.023882	5.06	0.00194	0.019658	8.97	1416105_at	8.56639	9.07575	8.74673	8.77491	9.00998	9.03294	9.36482	8.96711	9.0489	8.95839	8.79266	8.84654	9.20351	8.96966	8.95124	8.92282	8.80525	8.97832	8.68147	8.67865	8.58924	8.56838	8.86497	8.64435	8.7126	9.1591	9.11416
1416106_at	Kti12	0.037	-0.025	-0.042	0.127	0.49	-0.33	-0.56	1.68	0.62993	0.74523	0.57697	0.09915	0.851908	0.913073	0.925574	0.354962	0.87	0.48707	0.678868	8.84	1416106_at	8.70094	8.95712	8.75256	8.73	9.06799	8.78805	9.05064	8.93681	8.92226	8.72481	8.74986	8.83991	8.96085	8.88161	8.89439	8.74992	8.88525	8.76328	8.52956	8.58022	8.92394	8.80909	8.91515	8.85597	8.8527	9.03624	8.73024
1416107_at	Nsg2	0.11	0.121	0.053	0.028	1.97	2.16	0.96	0.5	0.05569	0.03616	0.34466	0.62053	0.272295	0.236129	0.839968	0.84849	2.43	0.06228	0.201059	12.39	1416107_at	12.3628	12.4313	12.2764	12.3965	12.2495	12.2081	12.3593	12.3639	12.4133	12.3777	12.3037	12.341	12.2774	12.3502	12.5245	12.2688	12.3456	12.245	12.5437	12.6046	12.1537	12.2781	12.4492	12.2753	12.4129	12.4831	12.3114
1416108_a_at	Tmed3	0.077	-0.028	-0.093	0.013	1.62	-0.59	-1.96	0.27	0.11148	0.5599	0.05631	0.7882	0.392815	0.829438	0.549678	0.926182	1.73	0.16163	0.361833	9.67	1416108_a_at	9.73595	9.73069	9.75562	9.79432	9.50562	9.69297	9.8799	9.74066	9.75751	9.63615	9.76482	9.79087	9.67423	9.68808	9.59135	9.70667	9.58849	9.68043	9.61458	9.57209	9.49267	9.54419	9.68109	9.50418	9.62125	9.72826	9.87211
1416109_at	Fuca1	0.247	0.111	-0.166	0.254	2.36	1.06	-1.59	2.44	0.02278	0.29417	0.11945	0.01903	0.164894	0.643837	0.667112	0.14254	3.79	0.00993	0.060531	10.07	1416109_at	9.94839	9.97529	10.0259	10.3162	9.61649	9.8467	10.3575	10.0051	10.3695	10.1098	9.95439	10.2359	10.0706	10.0572	10.243	10.032	10.043	10.052	9.92869	9.90945	9.57827	9.83727	10.184	9.71527	9.94631	10.2133	10.1322
1416110_at	Slc35a4	0.294	0.141	0.06	0.13	2.79	1.34	0.57	1.23	0.00785	0.18805	0.57179	0.22439	0.089414	0.531513	0.924426	0.539733	2.85	0.0349	0.1391	8.31	1416110_at	7.96242	8.21718	8.04643	8.34198	8.04473	8.23327	8.70934	8.12382	8.37441	8.12073	8.21717	8.0828	8.53875	8.4315	8.4112	8.19	8.25676	8.28595	8.07296	8.0603	8.09441	8.23839	8.25703	8.17546	8.0464	8.72557	8.30327
1416111_at	Cd83	0.142	0.033	-0.208	0.16	1.43	0.33	-2.09	1.61	0.16039	0.74543	0.04266	0.11513	0.468681	0.91327	0.512641	0.383497	2.27	0.07668	0.22875	9.29	1416111_at	9.569	9.20274	9.40371	9.40684	9.32546	9.2188	9.55375	9.27603	9.13141	9.04376	9.06641	9.09479	9.36866	9.36472	9.46306	9.32255	9.40016	9.20143	9.22149	8.56204	9.3304	9.09299	9.45046	9.42462	9.3474	9.4824	9.50958
1416112_at	Cox8a	0.089	-0.111	-0.077	0.05	2.04	-2.54	-1.77	1.15	0.04753	0.01482	0.08326	0.25713	0.249253	0.142196	0.610073	0.577091	3.76	0.01025	0.061773	13.32	1416112_at	13.1085	13.156	13.308	13.3869	13.2351	13.3065	13.4198	13.4044	13.4892	13.3658	13.3814	13.4166	13.4255	13.4141	13.3763	13.3742	13.3574	13.3608	13.2305	13.0957	13.187	13.2649	13.4223	13.3182	13.2592	13.3833	13.3691
1416113_at	Fkbp8	-0.047	0.046	0.022	0.012	-0.73	0.71	0.34	0.19	0.47123	0.48173	0.73654	0.84999	0.759772	0.784002	0.958871	0.949557	0.3	0.8792	0.934767	9.14	1416113_at	9.35789	9.09593	9.33803	9.16785	9.10631	8.92414	9.168	9.08311	9.21923	9.12056	9.07286	9.03736	9.06477	9.15815	9.35343	9.17739	9.13384	9.04332	9.32682	9.05316	8.97292	9.02896	9.22362	9.04858	9.13214	9.15995	9.03983
1416114_at	Sparcl1	-0.018	0.001	0.019	0.079	-0.37	0.03	0.4	1.63	0.71114	0.97751	0.69111	0.11028	0.889856	0.992798	0.948388	0.374548	0.74	0.57033	0.740099	13.2	1416114_at	13.2657	13.3048	13.3164	13.0658	13.0377	13.2199	13.1727	13.2056	13.2304	13.2814	13.308	13.2274	13.2058	13.1862	13.1252	13.2133	13.185	13.2725	13.0431	12.9855	13.1905	13.2921	13.0503	13.172	13.1847	13.1808	13.2579
1416115_at	Orc3	0.146	0.061	0.044	0.102	2.74	1.14	0.82	1.91	0.00898	0.26231	0.41916	0.06266	0.097349	0.614389	0.873501	0.277887	3.27	0.01975	0.096145	9.19	1416115_at	9.15178	9.14545	9.11344	9.07846	9.36691	9.17475	9.23152	9.21465	9.06345	9.02923	9.0221	9.09525	9.21983	9.25723	9.27753	9.09307	9.14382	9.0221	8.96938	9.11446	9.1676	9.24084	9.2006	9.17243	9.22167	9.33623	9.32715
1416116_at	Orc3	-0.126	0.177	0.178	0.145	-1.57	2.2	2.22	1.81	0.12283	0.03287	0.03166	0.07752	0.412621	0.223983	0.472988	0.311823	3.88	0.00878	0.055866	7.67	1416116_at	7.89875	7.79963	7.53993	7.67392	7.95593	7.674	7.87131	7.57489	7.65189	7.52559	7.46987	7.52969	7.81257	7.48141	7.49727	7.64103	7.55109	7.43532	7.42614	7.67616	7.54922	7.47545	7.60201	7.67381	7.50956	7.72287	7.51773
1416117_at	Orc3	-0.057	-0.075	0.043	0.077	-0.88	-1.15	0.66	1.18	0.38634	0.2553	0.51255	0.24326	0.69828	0.608032	0.908747	0.56148	0.98	0.42706	0.631769	7.66	1416117_at	7.33652	7.52132	7.88536	7.68825	7.61057	7.77468	7.72907	7.65348	7.7752	7.75142	7.60757	7.657	7.75506	7.71101	7.74223	7.8575	7.56111	7.65034	7.43795	7.44466	7.78006	7.58628	7.66951	7.64699	7.62384	7.54609	7.53325
1416118_at	Trim59	-0.386	-0.07	-0.129	-0.231	-2.35	-0.42	-0.78	-1.4	0.02356	0.674	0.43895	0.16724	0.168138	0.882858	0.881374	0.466246	2.07	0.10156	0.27253	9.03	1416118_at	9.49352	9.27136	8.84695	9.23299	8.5808	8.85758	8.9724	8.78641	9.57741	9.16103	9.56828	8.97846	8.8295	9.16195	8.83275	9.37096	9.17074	9.40644	9.71593	10.0713	9.00814	8.82994	8.89227	8.63314	8.56755	8.62238	8.5426
1416119_at	Txn1	0.047	-0.061	-0.051	0.006	1.22	-1.58	-1.32	0.15	0.22921	0.12144	0.19216	0.87762	0.554545	0.434823	0.741634	0.960133	1.44	0.2369	0.45411	11.66	1416119_at	11.5598	11.6396	11.6909	11.6821	11.7128	11.6772	11.7592	11.6919	11.7883	11.605	11.7469	11.6958	11.7181	11.6608	11.7153	11.6738	11.597	11.6834	11.6207	11.5409	11.6643	11.5121	11.6572	11.6752	11.6026	11.75	11.7104
1416120_at	Rrm2	0.006	0.232	0.062	-0.034	0.06	2.41	0.65	-0.36	0.95127	0.02013	0.51999	0.72355	0.984013	0.170696	0.911092	0.899319	1.59	0.1933	0.402412	4.29	1416120_at	4.67377	4.08646	4.07598	3.92918	4.48591	4.37855	4.2351	4.26093	4.19585	4.09074	4.25707	4.18431	4.18147	4.28489	4.23013	4.04437	4.26245	4.09951	4.72018	4.35378	4.34899	4.22668	4.39601	4.27307	4.61262	4.11081	4.30518
1416121_at	Lox	-0.127	-0.046	-0.01	0.196	-1.24	-0.45	-0.1	1.92	0.21997	0.65787	0.92373	0.06129	0.544095	0.875285	0.989487	0.274556	1.36	0.2628	0.48352	4.75	1416121_at	5.15834	5.17466	4.80855	4.4627	4.68982	4.50116	4.93691	4.97689	4.64897	4.66794	4.82867	4.56408	4.62551	4.92854	4.6382	4.76476	4.88889	4.80813	4.4931	4.44554	4.65886	4.78573	4.68898	4.78379	4.85953	4.744	4.69831
1416122_at	Ccnd2	0.04	-0.19	-0.088	-0.258	0.29	-1.38	-0.64	-1.88	0.77011	0.17439	0.52535	0.06725	0.915512	0.513463	0.9118	0.289063	1.48	0.22431	0.439714	9.69	1416122_at	9.8611	9.65805	9.39075	9.333	10.1792	9.80913	9.35621	9.68781	9.75501	9.5301	10.0386	9.84002	9.72561	9.94099	9.64269	10.0178	9.868	9.79219	10.1179	9.59322	9.8586	9.78773	9.37384	9.91628	10.0527	9.74309	9.99975
1416123_at	Ccnd2	-0.092	-0.297	-0.346	-0.428	-0.7	-2.25	-2.62	-3.23	0.48892	0.02987	0.01219	0.00236	0.770832	0.212569	0.345889	0.044633	5.7	0.00088	0.011097	7.23	1416123_at	7.46645	7.2407	7.22961	7.51609	8.00246	7.59523	6.68873	7.25638	7.18411	7.14071	7.50001	7.19105	7.32838	7.20472	7.2479	7.52373	7.49883	7.53151	7.84786	7.25877	7.543	7.49658	7.01507	7.49662	7.53402	7.46827	7.64602
1416124_at	Ccnd2	-0.166	-0.109	-0.03	-0.268	-1.65	-1.08	-0.29	-2.66	0.10544	0.28589	0.76956	0.01078	0.382235	0.636677	0.965361	0.104024	2.77	0.03884	0.149302	3.76	1416124_at	4.13345	3.75144	4.08487	3.53128	4.32809	3.98622	3.51408	3.61381	3.89541	3.80089	3.8691	3.7213	3.7051	3.75131	3.77221	3.5484	3.69941	3.69443	4.3413	3.89142	3.71579	3.94239	3.5776	4.02071	4.14007	3.6918	3.83287
1416125_at	Fkbp5	0.289	0.283	0.148	0.016	2.31	2.26	1.18	0.13	0.02544	0.02876	0.24332	0.89801	0.176455	0.208906	0.782579	0.967236	2.97	0.0296	0.12487	10.28	1416125_at	10.2793	10.0678	10.2641	9.87974	10.1783	10.2295	10.0768	10.3174	10.0854	10.0838	10.0016	10.3373	10.3097	10.3608	10.0169	10.4012	10.3599	10.3089	9.71872	9.4955	10.6036	10.3178	10.354	10.5416	10.5952	10.4065	10.5413
1416126_at	Polr1b	0.053	-0.093	0.188	-0.004	0.6	-1.06	2.13	-0.05	0.55377	0.29591	0.03865	0.96337	0.811379	0.645627	0.501048	0.989036	1.51	0.21702	0.43113	7.34	1416126_at	7.04539	6.98226	7.2654	7.3958	7.08876	7.21845	7.49363	7.47142	7.64294	7.41891	7.75461	7.3787	7.15754	7.3479	7.31684	7.22085	7.30955	7.46995	7.48953	7.45051	7.2433	6.98491	7.33249	7.32696	7.36792	7.05095	7.03778
1416127_a_at	Dnpep	-0.015	0.014	-0.052	-0.084	-0.24	0.23	-0.82	-1.31	0.81249	0.82223	0.41569	0.19717	0.934909	0.943523	0.871155	0.50728	0.62	0.64742	0.792795	9.31	1416127_a_at	9.48107	9.27848	9.25277	9.35509	9.26852	9.4339	9.35594	9.22593	9.28884	9.21803	9.32625	9.22349	9.20998	9.37727	9.43612	9.33093	9.29499	9.27421	9.6127	9.70413	9.0585	9.25177	9.39074	9.24154	9.33576	9.32791	9.36739
1416128_at	NA	0.135	-0.053	-0.227	0.1	1.46	-0.57	-2.46	1.09	0.15158	0.56991	0.01793	0.28272	0.457586	0.833685	0.398323	0.603154	2.42	0.06244	0.201359	5.64	1416128_at	5.714	5.35508	5.30552	5.88517	5.36808	5.52877	6.01311	5.75656	5.57894	5.59557	5.60234	5.72941	5.82132	5.69848	5.53612	5.88508	5.86907	5.83027	5.47712	5.58543	5.52967	5.41091	5.57202	5.9147	5.68337	5.54428	5.74665
1416129_at	Errfi1	0.064	0.118	-0.048	0.105	0.89	1.64	-0.67	1.46	0.37599	0.10847	0.50916	0.15081	0.690011	0.412494	0.907645	0.442335	1.52	0.21397	0.427406	10.14	1416129_at	10.3443	10.134	10.0737	10.3515	10.2419	10.0976	10.2309	10.1119	10.1315	9.96927	9.85993	10.0298	10.2154	10.1686	10.113	10.0569	10.2891	9.99878	9.81951	9.8532	10.187	10.0095	10.2582	10.0902	10.2107	10.3211	10.1794
1416130_at	Prnp	-0.042	0.136	-0.113	0.026	-0.5	1.63	-1.35	0.31	0.62091	0.11102	0.18311	0.76164	0.847335	0.417288	0.734497	0.915863	1.2	0.32265	0.542566	12.27	1416130_at	12.4763	12.1742	12.4034	12.3998	12.1871	12.1468	12.1097	12.3097	12.3825	12.3046	12.1734	12.3124	12.1945	12.104	12.4692	12.1231	12.2978	12.1474	12.4904	12.3225	11.91	12.3797	12.4267	12.2245	12.4742	12.1423	12.1168
1416131_s_at	Efr3a	0.01	0.18	0.109	0.149	0.1	1.84	1.11	1.52	0.92236	0.0733	0.27377	0.13632	0.974123	0.339947	0.79958	0.418335	1.73	0.16122	0.361269	10.89	1416131_s_at	10.7915	11.2097	10.9909	10.8763	10.8568	10.6717	11.0938	10.878	11.0591	10.948	11.2332	10.6766	10.9545	10.6154	10.8957	10.6512	10.6973	11.0196	10.6352	10.375	10.5743	10.8333	10.7166	10.7986	10.6794	10.9875	10.7728
1416132_at	Efr3a	-0.215	0.427	-0.154	-0.075	-0.83	1.65	-0.59	-0.29	0.41182	0.10645	0.55595	0.77436	0.717796	0.408318	0.921112	0.920338	0.96	0.4391	0.641309	8.41	1416132_at	9.39923	8.60716	8.75215	8.60121	8.4541	8.17154	7.5007	8.3375	8.71271	8.75554	8.71178	8.07026	8.34005	7.83804	8.73621	7.99572	8.42863	8.23122	8.8291	8.06381	7.44074	8.96629	8.67786	8.324	8.8929	8.30436	8.11393
1416133_at	Efr3a	0.13	0.356	0.147	0.286	1.39	3.8	1.57	3.05	0.17219	0.00045	0.12422	0.00386	0.48528	0.016233	0.675174	0.058848	7.03	0.00018	0.003622	11.06	1416133_at	11.0763	11.0116	11.2018	11.0433	10.7809	10.7801	11.1772	11.1012	11.2128	11.1936	11.4167	10.6801	11.2175	10.845	11.2583	10.8206	10.8347	10.9184	10.8065	10.4324	10.4027	10.8422	10.883	10.7735	10.9378	11.232	11.0704
1416134_at	Aplp1	-0.182	0.033	0.028	-0.125	-2.84	0.51	0.44	-1.94	0.00688	0.61028	0.66176	0.05883	0.082671	0.852886	0.942009	0.267934	3.07	0.02597	0.114906	9.59	1416134_at	9.92137	9.69016	9.73017	9.53869	9.67515	9.63975	9.43396	9.51469	9.54367	9.53059	9.49734	9.42058	9.45082	9.55064	9.74252	9.55385	9.58648	9.54463	9.90837	9.92763	9.52793	9.7132	9.60724	9.64807	9.67351	9.48167	9.33684
1416135_at	Apex1	-0.102	0.018	-0.013	-0.02	-2.44	0.44	-0.3	-0.47	0.01869	0.66149	0.76385	0.6379	0.147278	0.877147	0.963974	0.857552	1.62	0.18639	0.394064	10.11	1416135_at	10.2586	10.1826	10.198	10.1595	10.2593	10.0559	10.0159	10.1166	9.96922	10.0665	9.87157	9.97863	10.1349	10.0797	10.2068	10.1146	10.1569	10.0532	10.1649	10.1824	10.2173	10.191	10.1271	10.2128	10.1942	10.0855	9.94757
1416136_at	Mmp2	0.189	0.105	-0.032	0.27	1.64	0.91	-0.28	2.34	0.10742	0.36559	0.78455	0.02378	0.385598	0.703807	0.967403	0.16084	2.28	0.07642	0.228247	5.6	1416136_at	5.48252	5.7105	5.60491	5.7557	5.38401	5.34304	6.0805	5.2451	5.62815	5.53471	5.44975	5.81802	5.65011	5.76582	5.49391	5.50589	5.57671	5.55034	5.27727	5.30987	5.38871	5.31301	5.42175	5.42743	5.60179	5.62912	5.75953
1416137_at	Anxa7	0.217	0.29	-0.034	0.254	1.67	2.23	-0.26	1.96	0.10219	0.03086	0.79616	0.05696	0.376258	0.216852	0.969613	0.263718	2.91	0.03199	0.131438	8.08	1416137_at	7.84737	7.94994	8.0307	8.25291	7.61817	7.83231	8.60561	7.83319	8.39607	8.04681	7.84057	7.91325	8.2904	7.9132	8.46657	7.9347	8.10071	7.76158	7.9953	7.94258	7.48541	7.7821	8.13959	7.76712	7.86868	8.3814	7.92584
1416138_at	Anxa7	0.259	0.113	-0.186	0.085	2.93	1.27	-2.1	0.96	0.00541	0.20952	0.04145	0.34328	0.071815	0.55614	0.511006	0.660677	3.88	0.00879	0.055896	9.98	1416138_at	9.76586	9.88754	9.83804	10.1689	9.76434	9.76333	10.1163	9.93949	10.1551	10.0094	9.96714	9.8278	10.1242	9.9418	10.2063	9.87357	10.0018	10.0343	10.1459	10.0201	9.45349	9.71085	10.0761	9.84742	9.89776	10.2133	10.002
1416139_at	Reg2	0.084	0.003	0.02	0.074	1.52	0.05	0.37	1.34	0.13669	0.95911	0.71661	0.18796	0.435362	0.98671	0.954772	0.495343	1.06	0.38967	0.600994	4.87	1416139_at	4.91641	4.74408	4.81579	4.79697	4.92477	4.63194	4.9624	4.87116	4.94435	4.91132	4.99236	4.86138	5.00783	4.85084	4.72026	4.80324	4.98062	4.88635	4.70613	4.69941	4.79492	4.85768	4.93515	4.75733	4.83049	5.0062	4.83474
1416140_a_at	Dhx30	0.019	-0.024	0.093	0.035	0.24	-0.3	1.19	0.45	0.81062	0.76191	0.24148	0.65149	0.933943	0.92027	0.78116	0.864825	0.44	0.77755	0.875315	10.68	1416140_a_at	10.7403	10.4948	10.4255	10.5406	10.663	10.6301	10.3979	10.8462	10.8196	10.6061	10.8324	10.7676	10.4952	10.9219	10.7965	10.7472	10.7324	10.6878	10.7916	10.5949	10.5787	10.42	10.7216	10.6574	10.8083	10.5468	10.616
1416141_a_at	NA	0.028	-0.028	0.008	-0.019	0.91	-0.91	0.26	-0.6	0.36674	0.36722	0.79705	0.5532	0.683136	0.705311	0.969703	0.809972	0.52	0.72033	0.839888	13.7	1416141_a_at	13.6848	13.626	13.7192	13.6041	13.7605	13.696	13.6897	13.7634	13.7591	13.6681	13.8092	13.7179	13.7097	13.7342	13.7281	13.6629	13.6894	13.7285	13.6504	13.6973	13.6886	13.6504	13.696	13.7418	13.7359	13.7241	13.7156
1416142_at	Rps6	-0.119	-0.079	0.037	-0.042	-2.01	-1.34	0.62	-0.71	0.05101	0.18617	0.53722	0.48132	0.259255	0.528766	0.914856	0.764911	1.68	0.17174	0.374762	9.2	1416142_at	9.14251	9.22075	9.11097	9.11753	9.25238	9.18495	9.17766	9.32116	9.14075	9.1909	9.28068	9.2877	9.17893	9.34402	8.93848	9.39474	9.18389	9.32735	9.17342	9.41713	9.41431	9.18851	9.16647	9.18768	9.05741	8.98916	9.24647
1416143_at	Atp5j	0.001	-0.071	0.044	0.029	0.03	-2	1.23	0.82	0.97773	0.05158	0.22435	0.41941	0.993653	0.28427	0.769704	0.720993	1.55	0.20531	0.41674	12.64	1416143_at	12.6534	12.6625	12.7318	12.6075	12.6467	12.7364	12.6737	12.7004	12.7122	12.59	12.6755	12.6691	12.7165	12.6675	12.5733	12.6932	12.5782	12.6619	12.5091	12.4947	12.6215	12.6037	12.6021	12.6232	12.6009	12.6644	12.6979
1416144_a_at	Dhx15	-0.07	-0.113	0.031	-0.079	-0.97	-1.57	0.43	-1.1	0.33564	0.12258	0.67134	0.27721	0.656281	0.436675	0.944372	0.597833	1.21	0.3223	0.542303	11.51	1416144_a_at	11.2714	11.7889	11.6927	11.4987	11.5834	11.5303	11.468	11.5512	11.4585	11.6038	11.5796	11.5301	11.3821	11.4424	11.3395	11.6	11.4913	11.7192	11.3991	11.5084	11.7968	11.6749	11.3849	11.6083	11.499	11.3272	11.516
1416145_at	Dhx15	0.041	-0.034	0.068	-0.019	0.86	-0.71	1.42	-0.4	0.39227	0.47977	0.16305	0.69048	0.702503	0.782905	0.720134	0.883717	0.86	0.49716	0.685984	11.69	1416145_at	11.7531	11.6104	11.5136	11.6205	11.8946	11.7811	11.7117	11.7318	11.666	11.6104	11.7178	11.7224	11.7277	11.752	11.5532	11.6796	11.709	11.6769	11.5998	11.6349	11.7902	11.6438	11.6072	11.7505	11.7699	11.72	11.7284
1416146_at	Hspa4	0.114	0.14	-0.053	-0.044	2.45	3.02	-1.13	-0.94	0.01848	0.00422	0.26401	0.3505	0.146211	0.067319	0.793841	0.666369	4.32	0.00497	0.037971	10.09	1416146_at	10.0295	10.052	9.97678	10.2195	10.0859	10.0628	9.94219	9.90291	9.88235	9.91207	9.90331	9.89027	10.1343	10.1593	10.1796	10.0462	10.1644	10.0703	10.2668	10.2627	10.1488	10.1029	10.2833	10.1021	10.1461	10.2338	10.1567
1416147_at	Hspa4	-0.468	0.575	0.078	-0.049	-2.6	3.2	0.43	-0.27	0.01266	0.00257	0.66741	0.78534	0.118676	0.050148	0.943512	0.925143	4.32	0.005	0.038109	9.52	1416147_at	9.73386	9.31126	9.38299	9.93123	9.28027	9.39778	8.62409	9.67625	9.59714	9.45953	9.40171	9.67117	8.95226	9.66334	9.59748	9.75502	9.89702	9.70491	9.85056	9.13508	9.56821	9.49511	9.54275	9.4982	9.6268	8.83646	8.83605
1416148_at	Laptm4b	0.08	0.079	-0.017	0.245	1.07	1.07	-0.23	3.28	0.28885	0.29252	0.82013	0.00205	0.61504	0.642039	0.973367	0.041251	3.28	0.01966	0.095836	11.12	1416148_at	11.198	11.0178	11.169	11.2691	10.9041	10.8891	11.3429	11.1058	11.3328	11.1098	11.1146	11.0763	11.2396	11.0784	11.2179	11.0309	11.1344	11.0653	10.8921	10.7538	10.7289	10.9346	11.291	10.8945	10.9967	11.273	11.016
1416149_at	Olig1	-0.085	-0.11	-0.155	-0.015	-1.01	-1.31	-1.85	-0.18	0.31921	0.19651	0.07169	0.85921	0.641637	0.542422	0.587265	0.952461	1.54	0.20638	0.417901	11.48	1416149_at	11.8489	11.5628	11.3089	11.5718	11.2066	11.4228	11.6551	11.4447	11.5963	11.5886	11.6788	11.6069	11.52	11.6411	11.4311	11.5216	11.5707	11.568	11.5478	11.7532	11.1768	11.4446	11.5294	11.3006	11.2371	11.455	11.5501
1416150_a_at	Srsf3	-0.072	0.147	0.149	0.007	-1.23	2.52	2.55	0.11	0.2247	0.01535	0.01437	0.91071	0.549842	0.14516	0.3654	0.970874	3.6	0.01274	0.071847	11.06	1416150_a_at	10.8949	11.1652	11.3123	10.9294	11.146	11.1346	10.8528	11.012	11.0311	11.0427	11.0299	11.079	10.8912	10.9743	10.8645	11.1938	10.9217	10.9035	10.9863	10.9847	11.1669	11.1488	10.963	11.0183	11.0733	11.0043	11.1299
1416151_at	Srsf3	-0.174	0.011	0.095	0.007	-3.74	0.24	2.05	0.15	0.00053	0.80983	0.04629	0.88444	0.017949	0.938563	0.521857	0.962021	4.57	0.00362	0.03035	10.61	1416151_at	10.4197	10.6074	10.5905	10.6538	10.7728	10.6897	10.6053	10.6527	10.626	10.6456	10.6763	10.6046	10.5996	10.6417	10.502	10.7158	10.531	10.6353	10.5731	10.639	10.6821	10.5837	10.5485	10.6343	10.506	10.3915	10.5035
1416152_a_at	Srsf3	-0.207	0.245	0.2	0.02	-3.93	4.65	3.79	0.39	0.0003	3e-05	0.00045	0.70074	0.012926	0.002715	0.127571	0.888869	12.9	0	5.9e-05	10.75	1416152_a_at	10.8733	10.85	10.7969	10.6363	11.0252	10.7331	10.6866	10.7967	10.6514	10.6892	10.7444	10.5922	10.6221	10.6434	10.6428	10.7143	10.5908	10.597	10.7135	10.6903	10.7933	10.828	10.673	10.7279	10.6628	10.5821	10.5484
1416153_at	NA	0.002	0.072	-0.022	-0.003	0.06	1.86	-0.57	-0.08	0.95573	0.06898	0.56898	0.94013	0.985082	0.329429	0.92383	0.981084	0.95	0.44241	0.644092	11.82	1416153_at	11.8556	11.7272	11.7667	11.8866	11.8559	11.709	11.8089	11.8376	11.8626	11.7583	11.8154	11.7878	11.7771	11.8317	11.8737	11.7939	11.8388	11.8089	11.9055	11.9295	11.7191	11.7178	11.8396	11.7922	11.8143	11.8066	11.7952
1416154_at	NA	-0.162	-0.086	-0.315	-0.174	-1.48	-0.79	-2.89	-1.6	0.14498	0.43229	0.00602	0.11776	0.448051	0.753853	0.286513	0.387968	3.43	0.01599	0.083445	4.54	1416154_at	5.28986	4.65284	4.74189	4.53575	4.60825	4.3026	4.48682	4.4942	4.5496	4.60318	4.55454	4.38655	4.31037	4.69865	4.83264	4.60303	4.46699	4.50665	5.05486	5.00624	4.47975	4.78559	4.58276	4.51942	4.58943	4.45485	4.416
1416155_at	Hmgb3	0.189	0.3	-0.081	-0.059	1.27	2.02	-0.55	-0.4	0.21053	0.04981	0.58697	0.69429	0.532657	0.279094	0.929117	0.885574	1.54	0.20869	0.420635	9.16	1416155_at	8.95202	8.94685	8.70259	9.30677	9.00445	8.58291	8.35563	8.73304	8.76255	8.62969	9.41439	9.03464	8.8263	9.41555	9.15581	9.24911	9.34911	9.32372	9.99658	9.95631	9.26706	9.22923	9.56015	9.04417	9.04417	9.15243	9.05902
1416156_at	Vcl	0.185	0.059	-0.095	0.282	2.12	0.68	-1.1	3.23	0.03977	0.50286	0.27938	0.00235	0.226381	0.798104	0.803584	0.044573	4.15	0.00621	0.044096	10.2	1416156_at	9.81148	10.3277	9.9787	10.357	9.94083	9.96112	10.4619	10.1225	10.1869	10.0496	10.0396	10.3235	10.2527	10.3931	10.1432	10.394	10.1617	10.3395	9.8343	9.98711	9.97488	10.106	10.1889	10.0591	10.2114	10.2321	10.4381
1416157_at	Vcl	0.179	0.136	-0.129	-0.094	1.91	1.45	-1.37	-1	0.06293	0.15291	0.17667	0.32077	0.290906	0.483955	0.729456	0.640477	2.16	0.08907	0.250998	4.57	1416157_at	4.4113	4.37691	4.45675	4.41834	4.70767	4.48939	4.5731	4.4093	4.45851	4.55762	4.45912	4.6109	4.38994	4.63567	4.60147	4.5933	4.43192	4.56717	4.37188	4.93263	4.75706	4.77122	4.99641	4.44275	4.83788	4.36868	4.94295
1416158_at	Nr2f2	-0.076	-0.29	-0.244	0.461	-0.45	-1.71	-1.44	2.72	0.65426	0.09426	0.15722	0.00929	0.864507	0.384463	0.713951	0.095925	3.15	0.02318	0.106937	4.36	1416158_at	4.70505	5.23704	4.18577	4.77963	3.64241	4.36047	4.63895	4.43806	4.28581	4.56073	4.99507	4.77914	4.22952	4.54487	4.26656	4.64774	4.3877	4.63487	3.68446	3.65767	3.85214	4.42532	3.96604	4.16411	4.26294	4.60359	4.60807
1416159_at	Nr2f2	-0.289	-0.422	-0.426	0.374	-1.47	-2.14	-2.16	1.9	0.14893	0.03766	0.03605	0.06423	0.453964	0.241342	0.490803	0.281907	3.76	0.01031	0.062028	8.76	1416159_at	10.1392	9.44202	9.56424	8.88665	8.2722	8.69457	9.13226	8.62244	9.18194	8.72178	9.46696	9.17356	9.12531	8.7247	9.18531	8.94146	8.4853	8.82974	7.96516	7.93466	7.81986	8.95998	8.59246	8.55232	8.79382	8.91637	9.099
1416160_at	Nr2f2	-0.21	-0.157	-0.115	0.382	-1.41	-1.05	-0.77	2.56	0.16708	0.29854	0.44501	0.01405	0.477827	0.647786	0.883027	0.12012	2.56	0.05208	0.17903	5.14	1416160_at	6.26719	5.594	5.45739	5.07055	5.04532	5.24499	5.16279	5.19852	5.24196	5.01513	5.41212	5.38784	5.07208	4.95473	5.47111	5.20777	4.97207	5.19526	4.57065	4.46349	4.49053	5.34173	4.80422	4.90961	5.35882	5.0477	5.42549
1416161_at	Rad21	-0.056	-0.008	0.036	-0.038	-0.69	-0.1	0.44	-0.47	0.49344	0.91917	0.6596	0.63838	0.773695	0.973923	0.941706	0.857804	0.23	0.9218	0.958823	10.84	1416161_at	10.6213	11.1127	11.0178	10.804	10.6597	10.9341	10.9349	10.7991	10.8034	10.9323	11.0142	10.8131	10.8397	10.5595	10.6241	10.9065	10.8031	11.0234	10.7419	10.8424	10.991	11.0468	10.6797	10.8919	10.6533	10.8081	10.8654
1416162_at	Rad21	0.061	0.303	0.052	0.027	0.64	3.2	0.54	0.28	0.52374	0.00253	0.58926	0.78084	0.792854	0.04963	0.929527	0.923306	2.76	0.03921	0.150171	7.47	1416162_at	7.75917	7.3585	7.56627	7.3996	7.51428	7.06304	7.28513	7.28413	7.45074	7.31076	7.45203	7.19698	7.41661	7.25962	7.58011	7.2741	7.49765	7.19895	7.76667	7.64018	7.24005	7.7648	7.45685	7.30026	7.7051	7.47643	7.27228
1416163_at	Cops4	-0.021	0.027	-0.055	-0.007	-0.38	0.47	-0.99	-0.12	0.7033	0.63781	0.32751	0.90325	0.88659	0.866146	0.832483	0.968816	0.34	0.84822	0.917016	10.23	1416163_at	10.3005	10.166	10.2465	10.3155	10.2741	10.1307	10.3486	10.143	10.3392	10.1995	10.2073	10.2138	10.2892	10.1974	10.3111	10.1901	10.338	10.2092	10.3551	10.2665	10.1052	10.0974	10.363	10.1625	10.1325	10.3178	10.0644
1416164_at	Fbln5	0.291	0.143	0.212	0.724	1.74	0.85	1.27	4.32	0.089	0.39826	0.21212	9e-05	0.350727	0.728925	0.75747	0.008382	6.01	0.00061	0.008465	6.79	1416164_at	7.38069	6.90547	7.0939	6.46292	6.2849	6.44259	6.84256	6.4825	6.84313	6.25742	6.33897	6.19162	6.40831	6.86508	6.15799	7.12003	6.67629	7.16312	6.56363	6.06825	6.52116	6.74422	6.48473	6.51906	7.21869	7.07978	7.2382
1416165_at	Rab31	0.189	0.085	-0.034	0.138	3.36	1.52	-0.61	2.46	0.00163	0.13667	0.54547	0.01812	0.035239	0.460009	0.917793	0.138562	5	0.0021	0.020838	10.49	1416165_at	10.5109	10.3988	10.261	10.4908	10.1686	10.413	10.5776	10.3868	10.4556	10.437	10.4172	10.5779	10.3741	10.575	10.2598	10.5567	10.5755	10.5074	10.3833	10.5976	10.3401	10.4859	10.5008	10.2881	10.5072	10.5202	10.7166
1416166_a_at	Prdx4	-0.031	-0.098	-0.07	0.07	-0.21	-0.66	-0.47	0.47	0.83615	0.51149	0.63938	0.63794	0.944092	0.802999	0.939423	0.857552	0.23	0.91879	0.956928	7.05	1416166_a_at	6.34558	7.54289	7.30174	7.57768	6.66403	7.05274	6.95543	6.82233	7.11373	7.24099	7.27707	7.06868	6.86931	6.74243	6.96033	7.30527	7.14716	7.39462	7.15624	6.93512	6.8655	7.27541	7.12537	6.79379	6.72362	6.99349	7.2698
1416167_at	Prdx4	0	-0.011	-0.096	0.057	0	-0.12	-1.08	0.64	0.99886	0.90514	0.28672	0.52662	0.999527	0.969846	0.808129	0.793157	0.4	0.8102	0.895012	9.21	1416167_at	9.25363	9.26376	9.17631	9.42042	8.99299	9.24744	9.22847	9.02577	9.33604	9.00132	9.39873	9.28611	9.21711	9.40766	9.08341	9.33023	9.11841	9.42963	9.5994	9.39583	8.88712	9.07103	9.15744	8.93747	8.96648	9.18749	9.42017
1416168_at	Serpinf1	-0.008	0.055	0.129	0.505	-0.05	0.35	0.82	3.2	0.95841	0.73079	0.41925	0.00258	0.985784	0.906984	0.873501	0.046756	2.75	0.03974	0.151265	8.01	1416168_at	8.55043	8.36445	8.32739	7.87649	7.74925	7.8845	8.02302	8.09958	7.57822	8.04472	7.54441	7.80402	7.88889	8.10814	7.66114	8.45697	8.0272	8.03146	7.1596	7.04897	7.87486	8.10874	8.00879	8.02708	8.25669	8.08948	8.21153
1416169_at	Tpbpb	0.152	0.089	0.09	-0.043	2.09	1.22	1.24	-0.59	0.04225	0.22796	0.2233	0.56133	0.233744	0.578138	0.768723	0.814287	1.94	0.12151	0.304324	3.77	1416169_at	3.393	3.77485	3.68686	3.68553	3.76927	3.87482	3.92562	3.63293	3.88352	3.62368	3.52724	3.62178	3.71467	3.84796	3.60914	3.78802	3.54259	3.794	3.67521	3.80388	3.76586	3.69525	3.80087	4.07683	3.66162	4.06875	3.82425
1416170_at	Trap1	-0.023	0.105	0.072	0.078	-0.38	1.77	1.22	1.31	0.70665	0.08367	0.23069	0.19635	0.887928	0.3634	0.775734	0.506095	1.62	0.18653	0.394259	9.1	1416170_at	9.13806	8.96886	9.01784	9.15783	8.93558	8.95121	9.01252	9.14085	9.08818	9.05771	9.1156	8.98511	9.02932	9.29477	9.17428	9.12646	9.10509	9.11261	9.19001	9.08184	8.85322	8.89876	9.2077	9.00968	9.0695	8.99308	8.97351
1416171_at	Kansl2	0.015	-0.063	-0.013	-0.022	0.42	-1.83	-0.37	-0.64	0.67442	0.07475	0.71053	0.52441	0.87314	0.343729	0.953442	0.792428	1.02	0.40972	0.617333	10.35	1416171_at	10.3571	10.3991	10.3435	10.3254	10.4615	10.2859	10.3469	10.2857	10.4562	10.2882	10.4388	10.3333	10.3305	10.427	10.3778	10.3384	10.3881	10.3231	10.3079	10.377	10.4342	10.2552	10.3808	10.3776	10.4172	10.4047	10.337
1416172_at	Pes1	-0.035	-0.025	0.017	0.055	-0.72	-0.51	0.35	1.13	0.47712	0.61584	0.73044	0.26475	0.764	0.855831	0.957225	0.584583	0.54	0.706	0.830748	9.36	1416172_at	9.31801	9.3015	9.4629	9.29124	9.52781	9.48547	9.5219	9.32815	9.29053	9.26077	9.25959	9.27429	9.409	9.41961	9.46723	9.3259	9.30846	9.36038	9.27008	9.30918	9.45432	9.32077	9.3149	9.28406	9.33976	9.42918	9.30389
1416173_at	Pes1	-0.079	0.006	0.037	0.077	-1.15	0.08	0.55	1.12	0.25818	0.9353	0.58767	0.26737	0.585475	0.979557	0.929259	0.587471	0.72	0.58294	0.749556	6.96	1416173_at	6.514	6.97791	6.77744	7.02546	6.80276	6.75828	7.23592	7.03703	7.23081	7.0815	7.17	6.85812	6.87605	7.13497	6.89266	7.09425	6.98408	7.07915	6.89386	6.89305	6.86029	6.91473	6.93341	6.94826	6.6827	6.73007	6.64914
1416174_at	Rbbp9	-0.017	0.012	-0.002	0.147	-0.21	0.15	-0.03	1.86	0.83254	0.88403	0.97701	0.06957	0.942903	0.9633	0.996473	0.294072	0.88	0.48245	0.674965	9.27	1416174_at	8.91365	9.5354	9.36511	9.24664	9.1221	9.27635	9.37523	9.20491	9.29457	9.44371	9.11573	9.4238	9.33319	9.15003	9.02684	9.42454	9.26537	9.36857	9.07573	9.1839	9.30845	9.36447	9.1848	9.14818	9.11751	9.14228	9.24433
1416175_a_at	Vdac3	-0.063	-0.008	0.018	-0.06	-2.03	-0.27	0.59	-1.94	0.04831	0.78816	0.5603	0.05862	0.251511	0.930245	0.922203	0.267291	2.08	0.09992	0.269851	12.05	1416175_a_at	12.0052	12.111	12.1239	12.0437	12.0525	12.0636	12.0116	12.06	12.0957	12.0827	12.1014	12.0152	11.9917	11.9898	12.026	12.0774	11.987	12.1068	12.1303	12.0837	12.1169	12.035	12.0939	12.1075	12.011	11.9848	12.0051
1416176_at	Hmgb1	-0.062	0.046	0.132	0.095	-1.05	0.78	2.21	1.6	0.30177	0.44158	0.03209	0.11713	0.625751	0.759997	0.474577	0.386901	2.29	0.07507	0.225856	11.76	1416176_at	11.8209	11.7728	11.6955	11.632	11.9039	11.876	11.6751	11.8053	11.608	11.6263	11.72	11.7507	11.6837	11.7736	11.6116	11.8329	11.7421	11.7129	11.5828	11.5287	11.9369	11.8654	11.6318	11.8255	11.868	11.7067	11.8057
1416177_at	Rbmxl1	-0.139	-0.144	0.011	-0.145	-2.2	-2.29	0.18	-2.3	0.03321	0.02704	0.85776	0.02618	0.20532	0.201827	0.979725	0.169775	3.85	0.00915	0.057323	10.84	1416177_at	10.7567	10.9724	11.0509	10.7692	11.0091	10.8748	10.6261	10.9247	10.74	10.8387	10.9159	10.9102	10.7947	10.9066	10.7904	10.9843	10.9643	10.9251	10.8477	10.8312	11.1469	11.0192	10.7937	10.9661	10.9038	10.7119	10.864
1416178_a_at	Plekhb1	-0.114	0.16	-0.107	-0.032	-1.06	1.49	-1	-0.3	0.29687	0.14376	0.32397	0.76496	0.622023	0.470896	0.830431	0.917072	1.1	0.36671	0.581955	12.1	1416178_a_at	12.4358	12.2505	12.0442	12.2515	11.8113	12.0523	12.1232	11.8763	12.2805	12.0345	12.2837	12.0015	12.0163	12.1797	11.889	12.2247	12.1426	12.1859	12.3763	12.6738	11.7227	12.0878	11.9691	11.7475	11.8683	12.0372	12.1837
1416179_a_at	Rdx	-0.179	-0.076	-0.077	-0.071	-2.03	-0.87	-0.87	-0.81	0.04809	0.3911	0.38999	0.42494	0.250921	0.72349	0.860084	0.725281	1.57	0.19864	0.408697	9.87	1416179_a_at	9.87327	10.2331	9.64457	9.91926	9.84356	9.92399	9.76373	9.78294	9.81158	9.92113	10.0721	9.8877	9.88593	9.89424	9.47664	10.0936	9.97076	10.1518	9.87095	10.0873	10.0611	10.0566	9.81531	10.0236	9.72396	9.60438	9.87734
1416180_a_at	Rdx	-0.582	-0.824	-0.948	-0.837	-3.11	-4.4	-5.06	-4.47	0.00334	7e-05	1e-05	6e-05	0.054187	0.004629	0.021636	0.00673	18.63	0	3e-06	9.37	1416180_a_at	10.4127	9.67268	10.0575	9.8328	9.95858	9.76889	8.52112	9.59763	9.66856	9.84804	9.74904	9.59467	9.54023	9.35129	9.6602	9.67597	9.67181	9.79232	10.2068	10.1605	9.59777	10.0874	9.84127	10.0951	9.90038	9.09348	9.56139
1416181_at	Mesdc2	-0.007	0.102	0.026	0.018	-0.19	2.89	0.74	0.5	0.85079	0.00602	0.4607	0.6165	0.949031	0.083858	0.89047	0.846402	2.3	0.07428	0.224409	10.93	1416181_at	10.9346	10.9236	10.9784	11.0084	10.8107	10.8786	10.9759	10.8774	10.8581	10.8744	10.8858	10.8696	10.8783	10.8378	10.9132	10.9358	10.9331	10.909	10.9752	11.0089	10.8305	10.9735	10.8528	10.9215	10.8845	10.8999	10.9346
1416182_at	Apba3	0.135	0.016	0.086	0.088	1.81	0.21	1.15	1.18	0.0779	0.83361	0.25594	0.24378	0.326985	0.947852	0.788893	0.562064	1.51	0.21694	0.431024	7.56	1416182_at	7.39247	7.47331	7.55322	7.40393	7.43867	7.39066	7.90149	7.60656	7.67003	7.4443	7.64878	7.47879	7.70488	7.76226	7.61378	7.51431	7.53029	7.36609	7.35915	7.32034	7.30655	7.64202	7.44303	7.49841	7.36118	7.62572	7.67778
1416183_a_at	Ldhb	0.035	-0.093	-0.01	0.014	0.71	-1.87	-0.21	0.29	0.48169	0.06772	0.83546	0.77265	0.76659	0.326485	0.975614	0.919653	1.04	0.39985	0.609475	12.66	1416183_a_at	12.7438	12.5399	12.5689	12.6544	12.4538	12.6534	12.6608	12.7623	12.763	12.7346	12.7913	12.6549	12.7805	12.8164	12.6265	12.7114	12.6759	12.7661	12.7251	12.661	12.4247	12.6099	12.6774	12.5736	12.5399	12.6935	12.6761
1416184_s_at	NA	0.209	-0.074	-0.043	0.03	1.98	-0.7	-0.4	0.29	0.05347	0.48825	0.68753	0.77697	0.265853	0.788334	0.947195	0.921595	1.17	0.33786	0.556539	8.3	1416184_s_at	8.00743	8.39574	8.34258	8.24899	7.91731	8.25314	8.46461	8.18128	8.45557	8.23459	8.51112	8.05637	8.53218	8.42627	8.36873	8.46736	8.19107	8.50027	8.1182	8.01496	8.10774	8.24862	8.49637	8.18143	7.96951	8.62645	8.3636
1416185_a_at	Adh5	-0.089	-0.097	-0.087	-0.014	-2.18	-2.38	-2.14	-0.35	0.03462	0.02156	0.03833	0.72971	0.209466	0.176993	0.499694	0.901607	3.78	0.01003	0.060933	11.59	1416185_a_at	11.6674	11.5635	11.5816	11.5847	11.6765	11.745	11.5592	11.5943	11.5611	11.547	11.593	11.6582	11.718	11.7071	11.5003	11.7404	11.663	11.74	11.5447	11.5943	11.6191	11.5694	11.6334	11.5987	11.5656	11.4769	11.7239
1416186_at	Pnrc2	-0.06	-0.096	0.131	0.151	-0.59	-0.94	1.28	1.47	0.55935	0.35164	0.20622	0.14894	0.814874	0.692605	0.753157	0.439365	1.26	0.30043	0.52102	10.07	1416186_at	9.87888	10.2792	10.0788	9.86911	10.3322	10.2419	9.96595	10.1531	9.93154	10.0796	9.9894	10.2243	10.0438	10.0401	9.72723	10.3078	9.98334	10.2916	9.72199	9.7383	10.2501	10.0942	9.84653	10.1677	10.171	9.96905	10.1714
1416187_s_at	Pnrc2	-0.128	-0.225	0.055	-0.018	-1.08	-1.89	0.46	-0.15	0.28811	0.06533	0.64913	0.88251	0.614647	0.32038	0.940556	0.961668	1.24	0.3078	0.528402	10.27	1416187_s_at	9.81332	10.6981	10.5249	10.2669	10.2368	10.5484	10.094	10.3262	10.1368	10.4518	10.1529	10.3409	10.2835	10.1522	9.94897	10.669	10.2697	10.5659	10.0844	10.0425	10.7242	10.5108	10.1352	10.4748	10.1836	10.0688	10.4364
1416188_at	Gm2a	-0.058	0.284	-0.114	0.09	-0.5	2.45	-0.98	0.77	0.6209	0.01836	0.33137	0.4429	0.847335	0.161847	0.833741	0.738801	1.95	0.11848	0.300049	7.42	1416188_at	7.58138	7.32843	7.74503	7.27726	6.88424	7.28267	7.44654	7.17518	7.4192	7.39625	7.32813	7.41482	7.24687	7.23147	7.52991	7.64808	7.34096	7.52708	7.44582	7.45941	7.11441	7.69015	7.57355	7.43927	7.56734	7.09074	7.48868
1416189_a_at	Sec61a1	-0.122	0.012	-0.062	0.017	-1.93	0.19	-0.99	0.28	0.06034	0.84808	0.32813	0.78397	0.284634	0.952971	0.832677	0.924476	1.2	0.32342	0.54344	10.62	1416189_a_at	10.8493	10.7007	10.6102	10.7247	10.7196	10.5672	10.5056	10.6691	10.5298	10.4693	10.57	10.6978	10.5201	10.7664	10.5129	10.7779	10.7462	10.6686	10.5165	10.5077	10.7998	10.5263	10.6765	10.6747	10.737	10.4506	10.6521
1416190_a_at	Sec61a1	-0.408	0.036	-0.343	-0.461	-2.57	0.23	-2.16	-2.9	0.01367	0.82199	0.03613	0.00576	0.123542	0.943471	0.490803	0.073645	4.94	0.00225	0.021873	7.12	1416190_a_at	7.68785	7.24006	7.6467	7.45136	7.40694	7.18153	6.38061	7.16731	6.91041	7.27576	7.12988	7.38744	6.6999	7.13795	7.16053	7.24297	7.45368	7.18658	7.28849	6.98978	7.60839	7.63603	7.54845	7.48486	7.64848	6.67039	7.28368
1416191_at	Sec61a1	-0.347	-0.085	-0.245	-0.427	-2.44	-0.6	-1.72	-3	0.0189	0.55424	0.09162	0.0044	0.148248	0.826165	0.624245	0.063399	4.58	0.00358	0.030125	7.69	1416191_at	8.17378	7.71857	8.16765	7.85801	7.74358	7.53722	7.18339	7.76899	7.78753	7.89619	7.86905	7.81602	7.39507	7.77105	7.86223	7.77686	7.99289	7.74677	7.91621	7.82048	7.93777	8.07663	8.09826	8.04319	8.06709	7.19589	7.61582
1416192_at	Napa	-0.249	-0.12	0.204	-0.039	-1.52	-0.73	1.25	-0.24	0.13594	0.46819	0.21847	0.8129	0.434167	0.776051	0.764145	0.936845	1.11	0.3618	0.577878	9.03	1416192_at	9.22244	9.19085	9.12014	8.86498	9.53791	9.52636	9.08386	9.25998	8.66713	8.96327	8.81959	9.04686	9.26459	9.15836	8.62467	9.26437	8.97365	9.0311	8.31734	8.37185	9.60299	9.18607	8.99397	9.3514	9.02264	9.1838	8.88565
1416193_at	Car1	0.122	0.037	0.021	-0.099	1.66	0.5	0.28	-1.35	0.10337	0.61753	0.77891	0.1825	0.378381	0.856416	0.966212	0.487886	1.23	0.31057	0.53097	4.26	1416193_at	4.24977	4.26751	4.47249	4.01556	3.98355	4.25385	4.55272	4.08361	4.34204	4.21742	4.3086	4.16171	4.23217	4.02964	4.44368	4.35797	4.23716	4.07845	4.17801	4.24325	4.33833	4.36073	4.32658	4.23653	4.25487	4.43453	4.26701
1416194_at	Cyp4b1	0.051	-0.125	-0.077	0.13	0.43	-1.04	-0.64	1.08	0.67222	0.3063	0.52623	0.28682	0.872457	0.655141	0.912363	0.608131	0.71	0.59216	0.755896	4.84	1416194_at	4.37286	5.00063	4.48212	4.86253	4.46758	5.32429	5.10825	4.94181	5.20313	5.01374	4.76748	4.91407	4.97889	4.82181	4.9957	4.80271	4.4981	4.90217	4.69784	4.68984	4.78673	4.88299	4.76793	4.96771	4.57392	5.1011	4.54374
1416195_at	Inpp5k	0.172	-0.003	0.083	-0.018	2.63	-0.04	1.28	-0.28	0.01161	0.96903	0.20737	0.78268	0.113059	0.989884	0.754503	0.923896	2.16	0.0889	0.25068	9.86	1416195_at	9.91594	9.82777	9.95743	9.77498	9.80427	9.96513	9.9989	9.93989	9.78979	9.81377	9.81037	9.81103	9.93199	9.85577	9.90603	9.79733	9.77087	9.71573	9.56746	9.67655	9.90565	9.74402	9.79223	9.82592	9.83378	10.1403	10.0756
1416196_at	Rpsa	0.059	0.091	-0.064	0.192	0.65	1.01	-0.71	2.12	0.51743	0.31956	0.48357	0.03938	0.789178	0.666042	0.898205	0.213589	1.61	0.18821	0.396455	4.81	1416196_at	4.67228	5.13835	4.41905	4.70841	5.04934	4.39768	4.79001	4.95145	4.83188	4.70983	4.68631	4.73201	4.65743	5.10461	4.78176	4.83732	5.02766	4.77535	4.63842	4.8227	4.68336	4.60292	4.89258	4.59544	4.67426	4.91927	4.9015
1416197_at	Snrpc	-0.083	-0.07	0.015	-0.11	-1.69	-1.42	0.3	-2.24	0.09887	0.16268	0.76438	0.03047	0.369919	0.497821	0.964042	0.184533	2.49	0.0571	0.190165	9.94	1416197_at	10.1905	9.98414	9.94904	9.9425	9.82208	9.95611	9.88292	10.0514	9.81117	9.93529	9.88217	9.95725	9.93405	10.0525	9.90517	10.0835	9.99493	9.95967	10.0296	9.88326	10.0674	9.94014	9.99779	10.0573	10.002	9.90468	9.9526
1416198_at	Th1l	0.028	-0.112	-0.033	-0.062	0.61	-2.43	-0.72	-1.35	0.54276	0.01906	0.47477	0.18299	0.804442	0.165353	0.895892	0.488567	2.16	0.08898	0.25081	8.88	1416198_at	8.96257	8.79372	8.76854	8.83453	8.91406	8.78751	8.91702	8.93082	9.00793	8.81751	9.00157	8.96142	8.92706	8.92473	9.02187	8.89464	9.01598	8.91996	9.02174	8.92215	8.87201	8.65465	8.9916	8.85811	8.83159	8.96371	8.8724
1416199_at	Kifc3	0.067	0.057	-0.086	0.177	1.04	0.88	-1.33	2.74	0.30295	0.3834	0.19031	0.00886	0.627019	0.718081	0.740703	0.093518	2.79	0.03809	0.147214	8.5	1416199_at	8.36363	8.39432	8.60826	8.53874	8.18329	8.2613	8.61077	8.48936	8.68948	8.53017	8.57106	8.44769	8.51953	8.5916	8.69311	8.51707	8.52078	8.57772	8.40517	8.24326	8.22403	8.34682	8.71977	8.31414	8.35663	8.47925	8.55142
1416200_at	Il33	-0.18	0.079	-0.27	-0.152	-1.1	0.48	-1.65	-0.93	0.27664	0.63109	0.10663	0.35758	0.603452	0.862772	0.648996	0.671992	1.26	0.30151	0.52202	10.14	1416200_at	10.6107	10.3318	10.1187	10.4243	9.47271	9.93683	9.97421	9.71603	10.2975	10.0344	10.6223	9.74867	10.099	10.3199	10.1286	10.2742	10.3071	10.5896	10.7913	11.0149	9.8161	10.2864	10.0553	9.895	9.83798	9.86594	10.345
1416201_at	Crk	-0.005	0.407	0.112	0.054	-0.06	4.88	1.34	0.65	0.95158	1e-05	0.18836	0.51978	0.984127	0.001586	0.739586	0.789873	6.5	0.00034	0.005567	10.29	1416201_at	10.5322	10.1234	10.4438	10.2356	10.3813	10.0788	10.1046	10.2698	10.2988	10.3107	9.97819	10.1807	10.2135	10.0026	10.3029	9.96066	10.192	9.95749	10.4684	10.3828	9.98583	10.4552	10.1879	10.1503	10.5059	10.203	10.1396
1416202_at	Phb2	-0.058	0.015	-0.006	0.025	-1.76	0.46	-0.18	0.77	0.08556	0.65062	0.85871	0.4435	0.34376	0.872138	0.979779	0.739427	0.98	0.42665	0.63141	10.25	1416202_at	10.3259	10.2593	10.2578	10.2904	10.3159	10.2819	10.1918	10.2062	10.169	10.1705	10.2139	10.1814	10.2955	10.2912	10.2794	10.3079	10.2756	10.2834	10.2525	10.1579	10.1979	10.2416	10.3587	10.2155	10.2101	10.2846	10.2255
1416203_at	Aqp1	0.124	0.072	0.211	0.138	1.28	0.74	2.18	1.43	0.20664	0.46069	0.03439	0.16102	0.528318	0.77185	0.485672	0.457937	2.25	0.07911	0.233163	4.42	1416203_at	4.71342	4.10616	4.00992	4.44484	4.37936	4.20391	4.47378	4.51181	4.16189	4.37308	4.41977	4.25139	4.60596	4.32483	4.48272	4.31624	4.16048	4.37335	4.17276	4.25098	4.49625	4.38655	4.16793	4.60032	4.64787	4.5806	4.21132
1416204_at	Gpd1	-0.122	0.237	-0.03	-0.005	-1.43	2.78	-0.35	-0.05	0.15993	0.00809	0.72559	0.95791	0.46846	0.100377	0.956876	0.987089	2.47	0.05864	0.193565	6.57	1416204_at	6.67837	6.73351	6.62714	6.75818	6.32131	6.52721	6.3493	6.71018	6.34985	6.44509	6.40519	6.43252	6.29581	6.66141	6.74921	6.68593	6.61923	6.41314	6.45087	6.34426	6.72593	6.7888	6.74463	6.66167	6.75751	6.34956	6.48728
1416205_at	Glb1	0.243	0.094	-0.05	0.221	3.21	1.24	-0.66	2.93	0.00246	0.22053	0.50992	0.00536	0.045369	0.568914	0.907645	0.070765	5.23	0.00158	0.016985	8.11	1416205_at	7.93202	7.9353	8.09545	8.18151	7.81124	7.92475	8.32896	8.01783	8.23775	8.03047	8.19587	7.94372	8.18145	8.043	8.26328	8.05323	8.15777	8.07177	8.17347	7.80262	7.64823	7.95863	8.14308	7.87881	8.1277	8.31559	8.12885
1416206_at	Sipa1	0.308	-0.049	0.086	0.108	3.69	-0.59	1.03	1.29	0.00062	0.56102	0.30744	0.20327	0.019571	0.830119	0.821443	0.514582	4.17	0.00599	0.043056	6.98	1416206_at	6.7991	6.83665	6.98042	7.04268	6.70197	6.63389	6.94895	6.96809	7.13873	6.97836	6.94668	7.18627	6.93334	7.1793	6.79956	7.16895	6.96474	6.97177	6.80773	6.5555	6.73871	6.86857	7.11927	6.92373	7.09649	7.19474	7.23134
1416207_at	Taz	0.013	0.006	0.03	0.021	0.25	0.1	0.55	0.39	0.8051	0.91716	0.58287	0.69668	0.931465	0.97321	0.927904	0.886619	0.13	0.96934	0.983819	9.62	1416207_at	9.71394	9.64291	9.4608	9.48482	9.54738	9.61102	9.77514	9.60502	9.53793	9.53345	9.68424	9.52147	9.67393	9.63769	9.71112	9.52175	9.53687	9.64297	9.6027	9.63272	9.67833	9.57607	9.58566	9.67847	9.57452	9.71407	9.49863
1416208_at	Usp14	0.014	0.1	-0.018	0.079	0.26	1.78	-0.32	1.4	0.7998	0.08247	0.75291	0.16828	0.928942	0.360954	0.962178	0.467999	1.32	0.2769	0.498062	10.63	1416208_at	10.3117	10.6165	10.4669	10.7617	10.5179	10.4945	10.7251	10.6963	10.7493	10.713	10.7071	10.5493	10.8205	10.5251	10.606	10.6084	10.6213	10.6927	10.5952	10.5757	10.5504	10.4721	10.6506	10.6371	10.5103	10.4946	10.4273
1416209_at	Glud1	-0.006	0.052	-0.054	0.139	-0.1	0.89	-0.93	2.38	0.91905	0.37723	0.35932	0.02187	0.973057	0.712823	0.846622	0.153799	1.83	0.14033	0.331578	11.54	1416209_at	11.6621	11.3745	11.3552	11.5497	11.3274	11.432	11.397	11.4338	11.41	11.4972	11.4474	11.5681	11.7103	11.682	11.4274	11.7063	11.6283	11.6089	11.5494	11.5511	11.4078	11.6984	11.6318	11.4025	11.4899	11.462	11.5082
1416210_at	Imp3	0.008	-0.114	-0.038	0.039	0.15	-2.17	-0.74	0.75	0.88436	0.03529	0.46596	0.45781	0.961267	0.232835	0.892727	0.749754	1.46	0.23047	0.447031	10.47	1416210_at	10.4923	10.4134	10.5077	10.4395	10.5345	10.5091	10.5591	10.6461	10.5578	10.4373	10.3164	10.5943	10.4552	10.5544	10.4235	10.5233	10.4734	10.4712	10.2602	10.3854	10.6703	10.3476	10.5518	10.5261	10.5336	10.4932	10.4946
1416211_a_at	Ptn	-0.207	0.156	-0.336	0.119	-1.43	1.09	-2.33	0.83	0.1585	0.28358	0.02432	0.41295	0.466775	0.635148	0.438332	0.716114	2.34	0.06985	0.215955	11.11	1416211_a_at	11.4757	11.0227	11.1436	11.3072	10.5958	10.8812	10.6565	10.8613	11.2132	11.1585	10.7313	10.9217	11.2261	11.1237	11.4187	11.2211	11.2486	11.1622	11.9235	11.7418	10.6898	11.5529	11.2754	11.0087	11.0486	10.7737	10.8079
1416212_at	Magoh	-0.066	0.032	0.024	0.032	-1.42	0.68	0.51	0.67	0.16411	0.49745	0.61397	0.50488	0.473529	0.794546	0.934631	0.780021	0.8	0.5347	0.713969	10.54	1416212_at	10.5994	10.4798	10.4957	10.4805	10.7417	10.6354	10.4232	10.5671	10.5615	10.4395	10.5319	10.5235	10.5418	10.6512	10.4857	10.4897	10.5498	10.568	10.5173	10.4418	10.6037	10.4743	10.5299	10.5231	10.5294	10.6181	10.447
1416213_x_at	Surf4	0.061	0.277	0.029	0.114	1.04	4.69	0.49	1.94	0.30418	3e-05	0.62698	0.05922	0.628108	0.002448	0.937217	0.269243	6.78	0.00025	0.004461	7.21	1416213_x_at	7.14451	7.06774	7.12635	7.32336	7.03887	7.25367	7.2883	7.18867	7.27495	7.17048	7.1658	7.1665	7.06948	7.1837	7.22018	7.07862	7.26486	7.04399	7.26383	6.94511	6.90683	6.95477	7.22717	7.12084	7.23175	7.25133	7.09238
1416214_at	Mcm4	-0.105	0.052	0.082	0.05	-1.66	0.82	1.3	0.79	0.10396	0.41744	0.20134	0.43587	0.379585	0.743275	0.748152	0.733521	1.43	0.23939	0.457127	8.58	1416214_at	8.65718	8.68004	8.40662	8.74804	8.42181	8.52072	8.71214	8.54212	8.51914	8.37017	8.52042	8.42422	8.55054	8.64341	8.44102	8.71955	8.55055	8.69648	8.50278	8.85834	8.5194	8.50198	8.50756	8.60676	8.4181	8.52051	8.43915
1416215_at	Gosr1	0.087	0.057	0.044	0.065	1.25	0.82	0.62	0.92	0.21875	0.41936	0.5364	0.36009	0.542732	0.744829	0.914618	0.674231	0.87	0.4917	0.681981	9.96	1416215_at	9.89799	10.0306	9.76072	9.93918	10.1533	9.91409	10.1823	9.89167	9.95242	9.85956	9.84199	9.93039	10.0928	9.96356	9.9946	9.89227	9.92504	9.81737	9.81753	9.94634	9.79141	9.89296	9.90303	9.897	9.86729	10.1944	10.028
1416216_at	Reps1	0.174	0.076	0.015	0.303	1.57	0.69	0.14	2.73	0.12399	0.4941	0.88995	0.00907	0.4144	0.792137	0.985127	0.094801	2.6	0.04879	0.171977	9.88	1416216_at	9.57687	9.84638	9.88063	10.1274	9.94718	9.75171	10.2637	9.77263	9.8391	9.73808	9.5503	9.78152	10.0456	9.9109	10.192	9.68447	9.85681	9.62611	9.48914	9.45902	9.66942	9.70288	10.0493	9.75682	9.75325	10.2721	9.83412
1416217_a_at	Rpl37a	0.046	-0.048	-0.002	0.057	1.47	-1.53	-0.06	1.81	0.14959	0.13286	0.95602	0.07798	0.454609	0.453688	0.993801	0.312932	1.94	0.12086	0.303327	13.73	1416217_a_at	13.7204	13.6073	13.6829	13.7488	13.7726	13.7646	13.7681	13.7695	13.7836	13.7046	13.7646	13.7601	13.7601	13.7908	13.711	13.7439	13.7646	13.7782	13.6975	13.6871	13.6693	13.625	13.7235	13.6718	13.7523	13.7805	13.7621
1416218_x_at	Rpl37a	0.086	0.015	0.002	0.113	1.62	0.28	0.04	2.13	0.11278	0.78156	0.97143	0.03864	0.395126	0.927603	0.995246	0.211371	1.81	0.14386	0.336953	8.83	1416218_x_at	8.84432	8.71222	8.82271	8.65122	8.93131	8.72441	8.88717	8.87505	8.93218	8.70381	8.88367	8.86289	8.71787	8.91102	8.88533	8.69736	8.79659	8.8181	8.73459	8.57477	8.84928	8.67936	8.88409	8.82221	8.85851	8.90577	8.81468
1416219_at	Rpl19	0.011	-0.1	-0.052	-0.009	0.37	-3.44	-1.77	-0.31	0.71126	0.00128	0.08298	0.75873	0.889856	0.032185	0.609536	0.914732	3.81	0.00963	0.059332	13.24	1416219_at	13.1563	13.1823	13.2072	13.2702	13.3062	13.2927	13.2449	13.3023	13.2841	13.2291	13.2649	13.3021	13.3016	13.3103	13.2446	13.3091	13.2649	13.281	13.2131	13.2438	13.2267	13.2501	13.2733	13.2377	13.2158	13.2639	13.3006
1416220_at	Spcs1	-0.035	-0.036	-0.044	-0.089	-0.87	-0.91	-1.12	-2.23	0.38778	0.36731	0.26786	0.03072	0.69933	0.705311	0.796131	0.185496	1.96	0.11763	0.298776	11.96	1416220_at	12.0147	12.0265	11.8934	11.9407	12.0839	12.0643	11.8967	11.9986	12.0215	11.9124	11.9869	11.9273	11.8472	12.0686	11.897	11.9507	11.9562	12.0007	12.0323	12.0501	12.1186	11.8646	11.9784	12.0986	11.9951	11.9328	11.9552
1416221_at	Fstl1	0.199	0.07	0.072	0.1	2.32	0.82	0.84	1.17	0.02534	0.4161	0.40697	0.24833	0.176164	0.742359	0.867272	0.567507	2.03	0.10732	0.282056	9.04	1416221_at	9.09383	9.01234	8.91575	8.93726	8.86474	9.00127	9.15274	8.97578	9.00807	8.92134	9.30647	8.73627	8.91826	9.03648	9.27247	8.93949	8.84393	9.14457	9.41135	8.76685	8.7915	8.97003	8.83019	8.88411	8.90993	9.2777	9.1494
1416222_at	Nsdhl	-0.164	0.07	-0.04	0.019	-2.52	1.08	-0.62	0.28	0.01557	0.28554	0.53854	0.77721	0.133002	0.636445	0.915529	0.921698	1.99	0.11234	0.290398	8.79	1416222_at	8.78081	8.88517	8.77925	8.9344	8.64585	8.70744	8.78508	8.65537	8.82114	8.72208	8.99837	8.74582	8.76005	8.73171	8.89106	8.89164	8.67088	8.88573	9.00621	8.92011	8.56198	8.89626	8.81053	8.88553	8.69855	8.63391	8.74908
1416223_at	Sh3bp5l	0	-0.141	-0.015	-0.076	0.01	-2.86	-0.31	-1.54	0.99336	0.00649	0.76124	0.1306	0.998241	0.087906	0.963525	0.410074	2.66	0.04512	0.163971	8.81	1416223_at	8.74527	8.68467	8.7511	8.75081	8.68378	8.75049	8.92772	8.9912	8.99429	8.82901	9.05143	8.9855	8.7304	8.85636	8.92827	8.85174	8.78939	8.9019	8.71409	8.74991	8.90267	8.67831	8.85607	8.91773	8.7807	8.82164	8.71471
1416224_at	Zbtb17	0.109	-0.071	0.039	0.049	1.98	-1.29	0.71	0.89	0.0542	0.20294	0.48046	0.38012	0.267749	0.54918	0.897221	0.690042	1.72	0.1629	0.363412	8.84	1416224_at	8.5893	8.81239	8.71931	8.75087	8.67512	8.80875	8.95443	8.91695	8.7212	8.81784	8.77072	8.87192	8.8733	9.0295	8.97035	8.9446	8.86829	8.78258	8.73306	8.73229	8.94233	8.74457	8.82441	8.83252	8.78323	8.90836	8.79072
1416225_at	Adh1	-0.149	-0.127	0.007	0.201	-1.59	-1.36	0.08	2.14	0.11967	0.18191	0.93739	0.03777	0.406747	0.523845	0.991099	0.208632	2.24	0.08029	0.235223	5.39	1416225_at	5.52458	5.67525	5.19202	5.67759	5.0318	5.54402	5.46401	5.31483	5.23974	5.47347	5.33845	5.43327	5.3967	5.33633	5.50185	5.62076	5.29878	5.53756	5.19113	5.29144	5.22356	5.44306	5.44391	5.35738	5.18995	5.33118	5.22665
1416226_at	Arpc1b	0.183	0.23	-0.085	0.179	1.98	2.49	-0.92	1.93	0.05414	0.01683	0.36365	0.05967	0.267642	0.153668	0.848294	0.270508	3.67	0.01162	0.067508	8.65	1416226_at	8.56804	8.47164	8.52762	8.73643	8.21801	8.32754	8.63389	8.65854	8.69495	8.49985	8.84334	8.74096	8.38053	8.82002	8.39324	8.88626	8.70538	8.68606	8.3944	8.65662	8.43892	8.51755	8.72208	8.44931	8.8569	8.49447	8.77401
1416227_at	Arpc1b	0.195	0.2	0.014	-0.02	2.18	2.23	0.16	-0.23	0.03506	0.03099	0.87594	0.82059	0.211146	0.217165	0.98309	0.939554	2.44	0.06061	0.197806	6.33	1416227_at	6.17388	6.20191	6.49348	6.21191	5.81217	6.18514	6.36952	6.03516	6.4263	6.2557	6.2193	6.03465	6.41733	6.17715	6.42832	6.55931	6.238	6.335	6.17867	6.55046	6.40545	6.3082	6.5	6.24092	6.24457	6.39817	6.48666
1416228_at	Pin1	-0.086	-0.027	-0.11	-0.121	-1.33	-0.42	-1.7	-1.87	0.19051	0.67661	0.09579	0.06767	0.508523	0.884006	0.62989	0.289999	2.09	0.09864	0.267796	10.95	1416228_at	11.0204	10.8864	10.8695	11.148	11.0464	10.8654	10.6877	11.0114	10.922	10.8977	11.045	10.9635	10.8525	11.1949	11.0271	11.0519	11.1152	11.095	11.1519	10.9165	11.0605	10.8856	11.1717	10.9936	11.0102	10.913	10.8987
1416229_at	Rfk	-0.15	0.208	-0.049	0.016	-1.51	2.1	-0.49	0.16	0.13949	0.04194	0.62717	0.87296	0.439538	0.25426	0.93731	0.958039	1.73	0.16047	0.360275	8.54	1416229_at	8.8461	8.5888	8.67117	8.61124	8.49049	8.20014	8.35508	8.53396	8.60854	8.68655	8.52892	8.56533	8.38414	8.36221	8.58545	8.47998	8.65223	8.4318	8.84633	8.66576	8.11295	8.63187	8.65617	8.45042	8.69473	8.21882	8.41419
1416230_at	Rfk	-0.079	0.4	0.026	0.091	-0.76	3.82	0.25	0.86	0.45399	0.00042	0.80282	0.39198	0.74846	0.015576	0.970849	0.699797	3.99	0.00766	0.050723	8.7	1416230_at	9.09164	8.71999	8.92379	8.48866	8.50788	8.22969	8.50591	8.60961	8.81855	8.77597	8.64057	8.64213	8.51378	8.47991	8.75438	8.62037	8.70919	8.44338	8.87876	8.76841	8.40327	8.8532	8.69748	8.52798	8.90602	8.41902	8.55329
1416231_at	Vac14	-0.06	-0.115	0.105	0.049	-0.66	-1.26	1.15	0.54	0.51447	0.21498	0.2553	0.59141	0.787618	0.562329	0.788877	0.832376	0.91	0.46708	0.662929	5.64	1416231_at	5.78118	5.52268	5.48454	5.75217	5.70454	5.85062	5.87229	5.59177	5.74481	5.59515	5.87265	5.52676	5.71285	5.91414	5.41986	5.53685	5.56659	5.76484	5.75248	5.41977	5.55095	5.22528	5.59015	5.62275	5.42024	5.79323	5.66162
1416232_at	Olig2	-0.012	0.09	-0.036	-0.037	-0.1	0.82	-0.32	-0.33	0.91706	0.41586	0.74833	0.7415	0.9726	0.742186	0.96103	0.906974	0.23	0.92294	0.959206	7.97	1416232_at	7.8125	8.07017	7.75498	7.96447	7.26571	7.68962	7.92084	7.93785	8.12727	8.06694	8.15875	7.81038	7.83706	7.94282	7.85045	8.11729	8.02638	8.3652	8.27222	8.46765	7.68379	7.95634	8.19426	8.00284	7.59333	7.76952	7.94563
1416233_at	Eif3i	0.007	-0.106	-0.035	0.025	0.19	-2.79	-0.91	0.65	0.84802	0.00778	0.36637	0.51896	0.948121	0.098166	0.849667	0.789399	2.27	0.07699	0.229303	12.34	1416233_at	12.3605	12.2475	12.2758	12.2767	12.3966	12.3215	12.4223	12.4166	12.433	12.3002	12.4226	12.4518	12.3957	12.4884	12.3428	12.4216	12.3876	12.3236	12.2532	12.2395	12.3012	12.2589	12.3961	12.2515	12.307	12.3529	12.4222
1416234_at	Lrrc59	0.055	0.044	-0.029	0.095	1.19	0.97	-0.64	2.08	0.23865	0.33806	0.52608	0.04374	0.565221	0.681469	0.912363	0.226426	1.77	0.1518	0.348603	10.47	1416234_at	10.497	10.3297	10.3881	10.4805	10.3113	10.472	10.5991	10.4809	10.5359	10.4371	10.498	10.4048	10.5559	10.5352	10.6179	10.4255	10.5349	10.496	10.3813	10.2816	10.259	10.2917	10.547	10.3379	10.4181	10.5764	10.3913
1416235_at	Lrrc59	-0.195	-0.029	-0.156	-0.105	-2.14	-0.32	-1.71	-1.15	0.03838	0.74809	0.09447	0.25693	0.221606	0.914423	0.62751	0.577058	2.23	0.08167	0.237905	7.94	1416235_at	8.23295	8.00783	8.03856	8.19885	7.94525	7.72006	7.84614	8.05273	8.12561	8.02388	8.14339	8.01379	7.76828	7.93129	8.1299	7.97871	8.02542	8.06097	8.08198	7.85238	7.88109	7.90817	8.22528	7.92384	8.01182	7.74385	7.83861
1416236_a_at	Mpzl2	0.499	0.159	-0.091	0.746	2	0.64	-0.36	2.99	0.05192	0.52615	0.71751	0.00456	0.26195	0.811147	0.954939	0.064761	3.37	0.01729	0.088046	5.01	1416236_a_at	6.11645	5.22451	4.67332	4.81927	4.93584	4.24273	4.90015	4.75126	4.35196	4.83795	4.70682	5.18632	4.8691	5.29751	4.33465	5.16972	4.99613	5.09827	4.02604	4.11687	4.70913	5.09935	4.88751	4.85117	6.02299	5.30767	5.80344
1416237_at	Mpzl2	0.067	0.101	0.051	0.023	0.96	1.44	0.73	0.34	0.34386	0.15708	0.46793	0.73855	0.664524	0.489935	0.89327	0.905538	0.91	0.46692	0.662742	4.34	1416237_at	4.1683	4.25087	4.12546	4.43865	4.38613	4.05385	4.57222	4.3386	4.28588	4.27432	4.466	4.12441	4.30427	4.36823	4.19512	4.54971	4.31314	4.44198	4.32542	4.37302	4.30916	4.20119	4.36714	4.26764	4.25528	4.51333	4.20316
1416238_at	Tie1	-0.002	-0.097	-0.015	0.141	-0.02	-0.92	-0.14	1.34	0.98544	0.3603	0.89107	0.18731	0.995882	0.700063	0.985218	0.49442	0.67	0.61822	0.773565	4.79	1416238_at	4.74918	4.69687	4.48621	5.20476	4.8197	4.4975	4.90852	4.84916	4.63482	4.8197	4.93224	4.71057	4.76788	4.86715	4.64892	4.91423	5.03469	5.08804	4.59556	4.46257	4.61277	4.76085	4.85514	4.9368	4.93523	4.71069	4.72221
1416239_at	Ass1	-0.067	-0.113	0.03	-0.258	-0.53	-0.89	0.23	-2.02	0.59978	0.37878	0.81651	0.04909	0.836436	0.71397	0.972591	0.242635	1.31	0.28286	0.503724	6.87	1416239_at	7.1514	6.84121	6.97937	7.01501	6.4191	6.49434	6.56598	6.77084	6.94854	7.12906	7.15129	6.90633	6.47803	7.0312	6.86303	7.07139	7.04357	7.19417	7.4159	7.37737	6.45936	6.84207	7.07615	6.82735	6.82591	6.57469	7.00669
1416240_at	Psmb7	-0.233	-0.026	0.059	-0.065	-3.14	-0.35	0.8	-0.88	0.00302	0.72518	0.42784	0.38523	0.051003	0.904781	0.876746	0.694575	2.85	0.03485	0.138976	9.43	1416240_at	9.72899	9.53475	9.51925	9.47027	9.57219	9.42405	9.26118	9.40423	9.29531	9.39265	9.58682	9.52095	9.10046	9.48842	9.45735	9.3934	9.44934	9.45928	9.60249	9.37531	9.47296	9.50867	9.60579	9.47329	9.56197	9.20841	9.23349
1416241_at	Sec13	-0.053	0.133	0.03	0.05	-1.11	2.77	0.63	1.04	0.27352	0.00811	0.53478	0.3059	0.600484	0.100547	0.914267	0.626792	2.6	0.04916	0.17276	10.2	1416241_at	10.2112	10.1139	10.1887	10.1	10.3249	10.069	10.0461	10.1969	10.1766	10.0849	10.0475	10.2175	10.1697	10.284	10.2142	10.2017	10.2216	10.0539	10.1206	10.2972	10.2196	10.2317	10.2489	10.1615	10.2473	10.1198	10.1032
1416242_at	Klhl13	0.2	0.161	-0.144	-0.064	0.98	0.79	-0.7	-0.31	0.33316	0.43624	0.48634	0.75478	0.654266	0.756331	0.89889	0.912757	0.54	0.70588	0.830713	8.12	1416242_at	8.18426	7.98669	7.83398	8.28235	7.94026	7.40537	8.12835	7.77633	8.27618	8.09543	7.98558	8.04265	8.06171	8.26806	8.23746	7.84135	8.23416	7.84495	9.1853	9.25108	7.56669	7.62007	8.61777	7.72093	7.68967	8.23314	7.86675
1416243_a_at	NA	-0.021	-0.116	-0.021	0.079	-0.47	-2.57	-0.46	1.75	0.64158	0.01351	0.64951	0.08765	0.858597	0.13433	0.940556	0.331771	2.53	0.05414	0.183576	12.81	1416243_a_at	12.6637	12.7885	12.8584	12.8367	12.9395	12.9956	12.8476	12.8658	12.8335	12.7559	12.7609	12.8353	12.8845	12.8696	12.7916	12.8832	12.7446	12.9439	12.6893	12.7187	12.8243	12.765	12.7966	12.7634	12.7686	12.8646	12.9409
1416244_a_at	Cnbp	0.025	0.038	-0.017	-0.023	0.63	0.98	-0.43	-0.59	0.52945	0.33026	0.67033	0.55802	0.796768	0.675192	0.944153	0.812421	0.48	0.75319	0.8605	12.74	1416244_a_at	12.8201	12.663	12.6591	12.6739	12.7671	12.7455	12.5847	12.7281	12.6979	12.7456	12.7673	12.7891	12.6841	12.7611	12.7338	12.7901	12.8202	12.7302	12.822	12.8496	12.7492	12.6826	12.7471	12.6627	12.8254	12.7166	12.8161
1416245_at	Aurkaip1	-0.093	-0.014	-0.02	-0.029	-1.95	-0.28	-0.42	-0.59	0.05801	0.7778	0.67295	0.55565	0.278254	0.9261	0.944786	0.811307	1.1	0.36813	0.582976	11.39	1416245_at	11.5269	11.2443	11.3223	11.503	11.5374	11.4296	11.2897	11.3608	11.3949	11.3307	11.4112	11.3311	11.3584	11.5621	11.406	11.4798	11.4087	11.4557	11.4363	11.3292	11.3599	11.3115	11.5265	11.4099	11.3938	11.3929	11.3684
1416246_a_at	Coro1a	-0.243	0.053	-0.03	0.094	-2.57	0.56	-0.32	0.99	0.01367	0.57824	0.75417	0.3277	0.123542	0.838042	0.962214	0.646767	2	0.11142	0.28902	9.97	1416246_a_at	10.0148	9.95704	10.1842	10.04	10.0566	10.1835	9.71869	9.96817	9.96203	9.81865	9.96873	9.8096	9.79257	10.0828	10.2566	9.99076	10.0885	10.0187	10.1867	9.52805	9.91556	10.0564	10.0279	10.0006	10.1765	9.81547	9.68626
1416247_at	Dctn3	0.021	-0.036	-0.023	-0.098	0.45	-0.79	-0.5	-2.14	0.6562	0.4366	0.61975	0.0383	0.865211	0.756514	0.935804	0.21031	1.41	0.24727	0.465924	11.79	1416247_at	11.7872	11.6635	11.6942	11.8517	11.7901	11.7558	11.7315	11.8992	11.919	11.8143	11.9134	11.8318	11.7774	11.8732	11.8891	11.766	11.8418	11.7999	11.8956	11.8225	11.6855	11.6113	11.8948	11.7716	11.794	11.7861	11.7874
1416248_at	Nadk	0.196	0.2	0.06	0.283	3.11	3.17	0.95	4.49	0.00331	0.00279	0.34909	5e-05	0.053885	0.052739	0.842551	0.006564	10.19	1e-05	0.000347	9.96	1416248_at	9.66686	9.82992	9.84284	9.98573	9.71301	9.76871	10.3082	9.89423	10.0011	9.91626	9.75313	10.0187	10.0469	10.0012	9.9252	10.0143	9.89126	9.8365	9.71044	9.69033	9.6314	9.78629	9.8724	9.73017	9.87851	10.077	9.98605
1416249_at	Nadk	0.089	0.195	0.046	0.113	1.28	2.79	0.66	1.62	0.20852	0.00777	0.5134	0.11322	0.530918	0.098101	0.908835	0.379715	3.12	0.02433	0.110202	7.51	1416249_at	7.45035	7.46425	7.4944	7.62009	7.20137	7.25915	7.57709	7.43305	7.64968	7.57859	7.37495	7.54263	7.47414	7.43241	7.54549	7.57764	7.48422	7.39155	7.42127	7.37616	7.28593	7.53703	7.598	7.25809	7.54994	7.37175	7.48017
1416250_at	Btg2	-0.252	-0.213	-0.101	-0.547	-1.12	-0.95	-0.45	-2.43	0.26827	0.34864	0.65646	0.01921	0.595389	0.689817	0.940833	0.14311	2.07	0.10158	0.272564	8.33	1416250_at	9.53072	8.51699	8.95412	8.13233	9.09009	8.53619	7.44457	8.7575	7.90092	8.32611	8.42851	8.38849	8.04637	8.35163	7.94252	8.60942	8.6014	8.47972	8.62131	7.55547	9.00663	8.83176	8.37695	8.93646	9.05764	8.26985	8.99446
1416251_at	Mcm6	-0.179	-0.443	0.378	0.234	-0.57	-1.41	1.2	0.75	0.57087	0.16599	0.23597	0.45991	0.821007	0.502224	0.778692	0.751034	1.08	0.37919	0.592581	8.77	1416251_at	9.19985	9.09307	8.8652	8.09663	9.50949	9.30642	8.76292	9.19474	8.13138	8.65622	8.82009	8.98939	8.91832	9.14476	7.90734	9.2783	8.92284	9.07104	7.45501	7.25184	9.56568	9.08197	8.18475	9.08628	9.17483	8.97366	9.23821
1416252_at	Stk38	-0.068	0.043	0.123	0.125	-1.28	0.81	2.31	2.36	0.20723	0.4247	0.02583	0.02302	0.52911	0.748376	0.446268	0.158082	3.29	0.01924	0.094558	10.1	1416252_at	10.0514	10.0857	9.99361	10.0318	10.1878	10.1899	10.2189	10.1142	10.1731	10.0373	10.1309	10.1392	10.0316	10.1014	9.98627	10.1421	10.0584	10.0666	9.90102	10.0192	10.2004	10.0414	9.91036	10.0167	10.0411	10.045	10.0762
1416253_at	NA	0.067	0.037	0.056	-0.005	1.18	0.65	0.98	-0.09	0.24581	0.51926	0.33101	0.92666	0.573085	0.807141	0.833726	0.976596	0.7	0.59931	0.760517	10.14	1416253_at	10.2235	10.0305	10.1635	10.0781	9.97746	10.0194	10.0379	10.171	10.3342	10.1601	10.2122	10.0949	10.0941	10.0892	10.1444	10.0098	10.1406	10.043	10.2623	10.2145	10.0834	10.0586	10.1274	10.1069	10.2287	10.1958	10.0787
1416254_a_at	Vps16	0.045	0.025	0.061	0.052	1.05	0.58	1.44	1.22	0.30035	0.5675	0.15662	0.22716	0.624247	0.832903	0.712904	0.543073	1.25	0.30327	0.523779	9.53	1416254_a_at	9.36409	9.45776	9.5241	9.44518	9.65385	9.42139	9.46787	9.62881	9.47019	9.47649	9.52832	9.47706	9.51918	9.53083	9.61214	9.52426	9.55931	9.50444	9.45122	9.38643	9.5263	9.48086	9.5366	9.59674	9.59698	9.51749	9.47776
1416255_at	Gja4	0.213	-0.007	-0.009	0.194	2	-0.06	-0.09	1.82	0.05211	0.94886	0.92996	0.07597	0.262541	0.983221	0.989934	0.308641	1.83	0.14105	0.332781	5.43	1416255_at	5.46039	5.38295	5.11159	5.53006	5.08892	5.17181	5.73196	5.36264	5.22505	5.34476	5.13187	5.34118	5.5875	5.55834	5.15789	5.62607	5.61149	5.65762	5.15489	5.34593	5.37056	5.61964	5.34827	5.34313	5.49902	5.48463	5.6844
1416256_a_at	Tubb5	-0.059	-0.097	-0.041	-0.016	-1.12	-1.85	-0.78	-0.31	0.26988	0.07178	0.44127	0.75814	0.596752	0.335999	0.882067	0.914516	1.34	0.27092	0.492014	12.48	1416256_a_at	12.5819	12.3844	12.452	12.4635	12.4636	12.4961	12.4891	12.4902	12.5991	12.4824	12.649	12.5259	12.4446	12.5481	12.6124	12.4931	12.4884	12.4797	12.7448	12.5967	12.2619	12.3957	12.4855	12.4105	12.4724	12.4027	12.4858
1416257_at	Capn2	0.091	0.039	-0.088	0.126	1.37	0.58	-1.32	1.9	0.17628	0.56194	0.19217	0.06422	0.489912	0.830487	0.741634	0.281872	1.9	0.12793	0.313752	9.89	1416257_at	9.85851	9.91182	9.71855	9.88927	9.53052	9.74824	9.85201	9.85056	9.87866	9.87802	9.98566	9.96837	9.99859	10.1423	9.80333	10.1648	10.0602	10.1725	9.64313	9.72003	9.6261	9.84547	9.87258	9.72636	9.83653	9.95095	9.98038
1416258_at	Tk1	0.021	0.082	0.11	0.035	0.3	1.16	1.55	0.49	0.76803	0.25313	0.12762	0.62675	0.914816	0.605568	0.680343	0.851717	1.02	0.40745	0.615737	4.52	1416258_at	4.25476	4.21586	4.73715	4.30549	4.627	4.37358	4.731	4.55787	4.63544	4.41031	4.50045	4.53759	4.68875	4.40809	4.5917	4.40846	4.33279	4.22568	4.50548	4.50957	4.5661	4.43056	4.55922	4.58334	4.56258	4.32702	4.29592
1416259_at	Pex12	0.237	0.04	-0.034	0.146	3.75	0.63	-0.53	2.3	0.00052	0.53159	0.59681	0.02631	0.017804	0.814074	0.930897	0.170206	5	0.00209	0.020806	8.45	1416259_at	8.2265	8.29013	8.36401	8.33621	8.36879	8.46724	8.65336	8.30681	8.37535	8.38158	8.36764	8.48617	8.53549	8.46608	8.43561	8.39801	8.3612	8.51595	8.28776	8.33473	8.42088	8.13103	8.62771	8.39393	8.37603	8.62815	8.65941
1416260_a_at	Snx1	-0.027	0.139	-0.035	0.013	-0.46	2.4	-0.61	0.22	0.64751	0.02059	0.54745	0.82491	0.861691	0.172431	0.918299	0.941356	1.6	0.19121	0.400133	9.46	1416260_a_at	9.34281	9.56196	9.38087	9.56104	9.25391	9.37043	9.60073	9.37203	9.62359	9.48695	9.52581	9.46295	9.41428	9.40263	9.54357	9.45019	9.45343	9.43096	9.46725	9.7109	9.23291	9.34908	9.47455	9.36474	9.26747	9.4124	9.34535
1416261_at	Tmem19	0.183	0.062	0.011	0.113	2.76	0.94	0.16	1.71	0.00841	0.35405	0.87427	0.09529	0.09356	0.694734	0.982545	0.347276	2.86	0.03452	0.137952	9.03	1416261_at	8.76867	9.03836	8.77524	9.1184	8.91964	8.81807	9.2786	8.97275	9.06143	8.9894	9.13635	9.05764	9.08015	9.09445	9.089	8.93974	8.99188	8.97973	9.01574	9.12593	8.83603	8.80583	8.96987	8.85979	8.91843	9.17383	9.09236
1416262_at	Tmem19	-0.009	0.099	-0.046	0.036	-0.12	1.31	-0.61	0.48	0.90118	0.19551	0.54182	0.63668	0.967219	0.540805	0.916252	0.856802	0.59	0.67371	0.810337	8.46	1416262_at	8.38462	8.56269	8.43251	8.45095	8.29362	8.17039	8.59253	8.44415	8.59164	8.5138	8.53658	8.49668	8.37662	8.34569	8.61356	8.36265	8.64138	8.30964	8.67858	8.70678	8.14251	8.49645	8.37905	8.21922	8.41338	8.25063	8.36832
1416263_at	Abcb9	-0.027	-0.009	0.013	-0.222	-0.29	-0.1	0.14	-2.38	0.77493	0.91951	0.89111	0.02169	0.917736	0.97402	0.985218	0.153335	1.45	0.23523	0.452396	6.53	1416263_at	6.66295	6.32231	6.49869	6.70044	6.26758	6.3795	6.58736	6.40491	6.85715	6.52009	6.87823	6.3946	6.60188	6.59669	6.49231	6.35716	6.52047	6.62413	6.92104	6.79081	6.22391	6.39038	6.77255	6.72025	6.31013	6.50306	6.29871
1416264_at	Abcb9	-0.036	0.159	0.055	-0.022	-0.49	2.14	0.74	-0.29	0.62749	0.03824	0.46332	0.77177	0.851152	0.24321	0.891888	0.91934	1.36	0.26353	0.484169	6.83	1416264_at	7.04839	6.65773	6.79073	6.96503	6.72396	6.67605	6.86631	6.72755	6.7744	6.66608	6.86255	6.74957	6.7706	6.84269	7.01952	6.78278	6.68518	6.77547	7.11154	6.91083	6.68429	6.64876	7.05886	6.71614	6.81893	6.74721	6.7589
1416265_at	Capn10	0.103	-0.054	-0.014	-0.009	1.7	-0.89	-0.24	-0.16	0.09671	0.37734	0.81344	0.87752	0.366202	0.712823	0.972454	0.960133	0.94	0.45019	0.650436	7.77	1416265_at	7.66967	7.61231	7.74604	7.63483	7.91185	7.77033	7.93775	7.72641	8.04021	7.63001	7.77136	7.74695	7.8719	7.85396	7.79943	7.80508	7.82798	7.8445	7.61482	7.65374	7.6942	7.54624	7.84779	7.84069	7.7615	7.90454	7.81421
1416266_at	Pdyn	-0.133	-0.179	0.185	-0.833	-0.5	-0.68	0.7	-3.15	0.61801	0.50161	0.48705	0.00293	0.845454	0.79747	0.899288	0.050357	2.78	0.03814	0.147309	7.13	1416266_at	7.12869	7.03727	6.68903	6.90595	8.16018	7.363	6.72256	7.0457	6.14631	6.97888	7.10387	7.26104	7.00224	7.67456	6.28769	7.31995	7.35567	7.2212	8.26235	8.77083	7.90549	7.43512	6.85125	7.44316	7.21413	7.01931	7.47473
1416267_at	Scoc	-0.159	-0.018	0.004	-0.007	-2.68	-0.3	0.06	-0.12	0.01038	0.76241	0.94924	0.90542	0.105347	0.92043	0.993397	0.969332	1.82	0.14181	0.333932	11.72	1416267_at	11.7503	11.9147	11.7205	11.878	11.6888	11.6697	11.8036	11.75	11.8685	11.9186	11.7911	11.6784	11.6512	11.6151	11.7436	11.6357	11.6726	11.7904	11.8456	11.7119	11.5856	11.719	11.6981	11.659	11.5701	11.5206	11.558
1416268_at	Ets2	0.122	-0.101	0.173	-0.185	1.31	-1.09	1.87	-1.99	0.19568	0.28194	0.06889	0.05323	0.51514	0.633277	0.581236	0.253834	2.59	0.05004	0.174557	11.21	1416268_at	11.25	11.186	11.1128	11.0426	11.4565	11.3828	11.1506	11.2561	11.069	11.1472	11.3946	11.2527	11.0899	11.3401	10.9061	11.1785	11.2101	11.2053	11.2337	11.4095	11.4555	11.2002	10.8629	11.281	11.4028	11.3993	11.4176
1416269_at	Atp5j2	-0.073	-0.11	-0.012	0.028	-1.6	-2.41	-0.26	0.61	0.11586	0.02002	0.7948	0.54211	0.40029	0.170228	0.969034	0.802946	2.21	0.08326	0.240863	12.54	1416269_at	12.5175	12.5015	12.5606	12.6707	12.6323	12.6298	12.6169	12.5294	12.6671	12.5823	12.5884	12.5219	12.6852	12.6846	12.5834	12.5506	12.4902	12.6079	12.4961	12.492	12.3676	12.3697	12.6059	12.4561	12.3693	12.5912	12.5105
1416270_at	Polr2g	-0.045	-0.077	-0.002	-0.045	-1.09	-1.88	-0.05	-1.1	0.28307	0.06722	0.95976	0.27644	0.610219	0.325159	0.994051	0.597145	1.48	0.22459	0.440071	11.56	1416270_at	11.6336	11.4943	11.5371	11.5247	11.6969	11.6077	11.5186	11.6687	11.5541	11.5125	11.6391	11.5849	11.5959	11.6664	11.5352	11.6043	11.5658	11.6275	11.5095	11.4816	11.694	11.4458	11.5905	11.6575	11.5629	11.5729	11.5294
1416271_at	Perp	0.514	0.062	-0.138	0.156	3.52	0.42	-0.94	1.07	0.00101	0.67426	0.35025	0.2918	0.026547	0.882858	0.843217	0.613005	3.66	0.0118	0.068195	6.86	1416271_at	6.38263	6.47484	6.52877	6.93139	6.47213	6.53328	7.16148	6.66446	6.96398	6.73458	6.78618	7.43453	6.75222	6.93476	6.34164	6.77879	6.91825	6.67024	7.14717	7.57157	6.57238	6.63696	6.8854	6.58978	7.22053	6.85269	7.36048
1416272_at	Lamtor3	-0.089	-0.089	-0.023	-0.022	-2.27	-2.27	-0.58	-0.55	0.02842	0.02847	0.56327	0.58217	0.187984	0.207758	0.922291	0.826864	2.73	0.04109	0.154523	11.17	1416272_at	11.0412	11.1193	11.1826	11.224	11.1621	11.3172	11.1424	11.2411	11.2378	11.2056	11.2361	11.2085	11.1597	11.2447	11.1376	11.2588	11.1629	11.2863	11.0909	11.1228	11.2672	11.1668	11.1911	11.2749	11.1032	11.0707	11.1315
1416273_at	Tnfaip2	0.119	0.15	0.121	-0.028	1.37	1.72	1.39	-0.32	0.17921	0.09175	0.17092	0.74974	0.493996	0.380067	0.724719	0.910707	1.72	0.16294	0.36346	6.11	1416273_at	6.14118	6.04824	5.9703	5.89907	5.81101	5.95592	6.33051	5.89926	6.14103	5.97752	6.04608	6.04571	6.21855	6.05961	6.41922	6.1712	5.72317	5.90379	6.02567	6.34082	6.29213	6.01792	6.14704	5.89543	5.97862	6.07344	6.07836
1416274_at	Ctns	0.077	-0.103	0.016	-0.047	0.82	-1.1	0.17	-0.5	0.41397	0.27927	0.86362	0.62141	0.719419	0.630776	0.980462	0.848517	0.54	0.7075	0.831533	6.98	1416274_at	6.93615	7.12181	6.56672	6.67756	7.20237	7.03877	7.25675	7.11657	7.03278	6.87914	7.00139	6.92857	7.18464	7.03951	6.90593	6.90331	6.97679	7.14759	6.76221	7.04382	6.90339	6.68077	7.20579	7.08592	6.87512	7.13573	6.9414
1416275_at	Slc26a6	0.07	0.025	0.148	0.298	0.85	0.3	1.79	3.59	0.40221	0.76775	0.08023	0.00083	0.710055	0.922122	0.606052	0.025446	4.23	0.00557	0.041046	7.46	1416275_at	7.25763	7.44171	7.51943	7.26438	7.35924	7.53694	7.75664	7.34207	7.55108	7.29951	7.18224	7.32004	7.62899	7.52923	7.50426	7.56477	7.46868	7.42063	7.03612	6.9972	7.42285	7.18394	7.41173	7.38822	7.33196	7.56622	7.37158
1416276_a_at	Rps4x	0.001	0.016	0.051	-0.021	0.04	0.49	1.54	-0.62	0.96757	0.62333	0.13121	0.53741	0.989459	0.859123	0.685176	0.799974	0.75	0.56354	0.735277	13.09	1416276_a_at	13.1396	13.1024	12.9892	13.0394	13.1732	13.1151	13.0583	13.1111	13.0632	13.0265	13.0842	13.1505	13.0116	13.1284	12.9886	13.1034	13.0624	13.0689	13.0887	13.1334	13.1604	13.0723	13.0167	13.0595	13.1398	13.0662	13.1236
1416277_a_at	Rplp1	0.009	-0.067	-0.002	0.02	0.28	-2.21	-0.08	0.65	0.77809	0.03272	0.93775	0.52024	0.918939	0.223316	0.991209	0.789904	1.34	0.26934	0.490367	13.87	1416277_a_at	13.7849	13.8072	13.8354	13.8676	13.9093	13.9134	13.8835	13.9369	13.8676	13.881	13.8472	13.916	13.9029	13.9541	13.8424	13.9429	13.8652	13.916	13.8166	13.8172	13.8948	13.8073	13.8864	13.8836	13.867	13.8741	13.8948
1416278_a_at	Atp5o	-0.019	-0.099	-0.05	0.007	-0.49	-2.55	-1.28	0.18	0.62571	0.0145	0.2061	0.85526	0.849913	0.140354	0.753157	0.951032	2.1	0.0969	0.264637	12.51	1416278_a_at	12.4026	12.4597	12.5263	12.6208	12.5184	12.5381	12.5551	12.507	12.6384	12.5384	12.5965	12.5094	12.6348	12.5854	12.5641	12.6207	12.495	12.5975	12.5587	12.3951	12.4124	12.4034	12.5841	12.5034	12.3843	12.5657	12.4469
1416279_at	Ap1b1	0.093	-0.032	-0.061	0.043	1.58	-0.54	-1.02	0.72	0.12231	0.59185	0.31114	0.47343	0.411589	0.844026	0.824032	0.75982	1.09	0.37478	0.589068	9.55	1416279_at	9.41568	9.4745	9.70342	9.52288	9.30901	9.52156	9.79118	9.56917	9.65184	9.48262	9.731	9.48411	9.59273	9.52831	9.72594	9.61187	9.47026	9.65453	9.49069	9.35838	9.48767	9.47022	9.59156	9.54105	9.38162	9.67625	9.53209
1416280_at	Uba2	-0.079	-0.052	0.02	0.002	-1.96	-1.29	0.5	0.04	0.05608	0.20507	0.6166	0.9663	0.273349	0.551757	0.935096	0.989801	1.44	0.23671	0.453948	11.49	1416280_at	11.5588	11.4233	11.407	11.5045	11.5495	11.5148	11.4834	11.5919	11.4388	11.5519	11.4794	11.5169	11.5304	11.576	11.4247	11.4708	11.4831	11.5231	11.4168	11.4457	11.5776	11.5385	11.4279	11.5329	11.5415	11.3992	11.402
1416281_at	Wdr45l	0.032	-0.01	0.02	-0.034	0.78	-0.23	0.48	-0.83	0.44101	0.81695	0.63568	0.41304	0.739891	0.941323	0.938572	0.716239	0.39	0.81295	0.896465	10.81	1416281_at	10.9244	10.7827	10.6745	10.7469	10.825	10.8023	10.9239	10.8114	10.7675	10.6777	10.7862	10.8545	10.8736	10.8863	10.809	10.8159	10.762	10.7589	10.8788	10.9746	10.8126	10.7398	10.7678	10.8322	10.8174	10.8438	10.9327
1416282_at	Psmc3	-0.026	-0.027	0.045	0.033	-0.58	-0.6	1.02	0.74	0.56387	0.55154	0.31289	0.46579	0.817053	0.825078	0.824895	0.754651	0.57	0.68538	0.817831	11.86	1416282_at	11.9435	11.7573	11.85	11.893	11.9896	11.8699	11.8142	11.8958	11.831	11.7458	11.8343	11.9387	11.8435	11.904	11.8817	11.8576	11.9281	11.7588	11.841	11.7437	11.8939	11.8248	11.9181	11.8802	11.9395	11.9047	11.8056
1416283_at	Gart	0.005	-0.003	0.055	0.055	0.08	-0.05	0.97	0.97	0.93419	0.9642	0.33501	0.33514	0.978776	0.988183	0.83608	0.653362	0.48	0.75217	0.859797	8.76	1416283_at	8.72223	8.50579	8.67468	8.74784	8.68292	8.54064	8.82055	8.84882	8.95928	8.77396	8.91366	8.82431	8.78239	8.9284	8.87971	8.77096	8.90594	8.62083	8.78016	8.65181	8.52181	8.51065	8.89865	8.65375	8.67252	8.68531	8.588
1416284_at	Mrpl28	-0.061	-0.182	-0.027	-0.067	-1.32	-3.93	-0.57	-1.45	0.19515	0.0003	0.57052	0.15344	0.514545	0.01244	0.924008	0.446276	4.9	0.00239	0.022783	10.16	1416284_at	10.3143	10.0878	10.0835	10.2721	10.2621	10.1454	10.246	10.2462	10.2951	10.0936	10.2642	10.3243	10.2239	10.3257	10.2162	10.2362	10.2045	10.1191	10.1393	10.1394	10.1286	10.0194	10.2611	10.1806	10.078	10.2483	10.1251
1416285_at	Ndufc1	0.032	-0.068	0.023	0.04	0.68	-1.45	0.49	0.85	0.50232	0.15351	0.62613	0.399	0.78008	0.484862	0.937136	0.705838	0.88	0.48178	0.674586	12.24	1416285_at	12.2233	12.1766	12.1255	12.3246	12.3239	12.3227	12.3356	12.3174	12.2982	12.2007	12.3757	12.2279	12.3504	12.3798	12.2597	12.2035	12.1627	12.2976	12.1921	12.1235	12.0977	12.0572	12.2423	12.1579	12.1853	12.3981	12.2363
1416286_at	Rgs4	-0.09	0.214	0.003	-0.14	-0.58	1.39	0.02	-0.91	0.56553	0.1729	0.98323	0.36887	0.817972	0.511466	0.997583	0.681466	0.77	0.55058	0.726058	10.32	1416286_at	10.3036	10.1958	10.0357	10.5002	10.0752	9.97439	10.3717	10.3303	10.4212	10.2952	10.7596	9.83197	10.3361	10.3558	10.6174	9.95801	10.2928	10.3093	11.0278	10.9704	9.79502	10.6129	10.2286	10.0414	10.1192	10.2275	9.87557
1416287_at	Rgs4	-0.238	0.358	-0.185	-0.429	-1.14	1.71	-0.88	-2.05	0.26122	0.09362	0.38117	0.04615	0.588621	0.383138	0.856333	0.233825	2.31	0.07315	0.222247	9.51	1416287_at	9.79549	9.18884	9.47505	9.75957	9.52373	9.23069	9.07268	9.52904	9.50408	9.69397	9.38257	8.84545	9.50775	9.43977	10.0707	9.15245	9.71129	9.55237	10.6335	10.5983	8.81792	10.1582	9.51855	9.57394	9.64641	9.14748	8.95756
1416288_at	Dnaja1	-0.027	-0.093	-0.028	-0.023	-0.74	-2.54	-0.76	-0.64	0.46108	0.01484	0.45373	0.52548	0.753359	0.142288	0.88682	0.792994	1.99	0.11246	0.290516	12.49	1416288_at	12.4939	12.3811	12.5078	12.4949	12.5979	12.5635	12.5725	12.6041	12.7382	12.575	12.5702	12.6772	12.5047	12.498	12.5344	12.4236	12.5072	12.4621	12.5358	12.4533	12.3903	12.3855	12.5039	12.413	12.5162	12.4751	12.4644
1416289_at	Plod1	0.263	0.104	0.125	0.277	2.66	1.05	1.26	2.8	0.01083	0.29902	0.21281	0.00753	0.108444	0.648203	0.758304	0.085547	4.41	0.00441	0.0349	7.07	1416289_at	6.79737	6.98385	7.0337	7.07032	6.9892	6.92589	7.46139	6.80764	7.14165	6.922	6.90084	6.9916	7.13514	7.09477	6.75269	7.11317	7.0853	7.0109	6.53276	6.77622	6.6672	6.9468	7.29601	6.86065	7.08438	7.33015	7.16919
1416290_a_at	Psmc4	-0.209	-0.027	-0.003	-0.014	-3.08	-0.4	-0.04	-0.2	0.00362	0.6944	0.97015	0.84351	0.056615	0.891231	0.995115	0.947905	2.41	0.06317	0.202879	11.25	1416290_a_at	11.1421	11.5541	11.4961	11.3791	11.3222	11.3779	11.2123	11.157	11.1943	11.4166	11.1856	11.2417	11.2608	11.0694	11.0727	11.3088	11.2069	11.3729	11.2393	11.1773	11.4284	11.3874	11.2915	11.2033	11.0793	11.1959	11.0978
1416291_at	Psmc4	-0.034	0.144	0.078	0.059	-0.74	3.11	1.68	1.28	0.46202	0.00331	0.09996	0.20593	0.753891	0.058665	0.640497	0.517769	3.67	0.01159	0.067408	10.01	1416291_at	10.2332	9.96784	9.99678	9.90851	10.0919	9.85961	10.0625	10.0251	9.97201	9.96301	9.98378	9.944	10.0701	9.94631	10.0903	10.0012	9.95545	9.86988	10.0284	9.97123	9.81449	9.90756	9.94943	9.92775	9.99836	10.0179	9.95005
1416292_at	Prdx3	0.056	0.203	0.107	0.074	1.34	4.85	2.56	1.76	0.18565	2e-05	0.01412	0.08585	0.50263	0.001688	0.36329	0.328871	8.74	3e-05	0.000963	10.85	1416292_at	10.881	10.8039	10.877	10.7732	10.7976	10.7659	10.781	10.6842	10.8399	10.8345	10.7649	10.7383	10.9163	10.7856	10.7961	10.8051	10.7437	10.762	10.8125	10.8748	10.7033	10.7199	10.8788	10.742	10.806	10.9243	10.8362
1416293_at	Nfib	-0.138	-0.11	0.055	-0.147	-2.01	-1.61	0.8	-2.14	0.05026	0.115	0.42785	0.03788	0.257381	0.424281	0.876746	0.208982	2.97	0.0298	0.125398	5.85	1416293_at	5.91883	5.965	6.14495	5.80152	5.89469	5.61534	5.67368	5.83702	5.90029	5.93737	5.90977	6.01573	5.68716	5.77256	6.035	5.81895	5.87404	5.84538	5.90273	5.77289	6.14633	6.00588	6.01379	5.96752	5.79152	5.67607	5.847
1416294_at	Scamp3	-0.012	0.016	0.038	0.023	-0.19	0.26	0.62	0.37	0.85226	0.79987	0.53906	0.7145	0.949552	0.935233	0.91568	0.894782	0.15	0.95983	0.978556	9.05	1416294_at	9.04567	9.01609	8.87505	9.10089	9.11044	9.00813	9.26157	9.06307	9.10806	8.92765	9.03133	8.88073	9.14956	9.16831	9.17187	9.0424	8.98757	8.9565	9.0034	9.02471	8.89233	8.93436	9.14071	9.05007	8.87107	9.21204	8.89188
1416295_a_at	Il2rg	0.134	0.517	-0.104	0.758	0.82	3.17	-0.64	4.65	0.41717	0.00279	0.52529	3e-05	0.721809	0.052762	0.911796	0.005018	8.18	5e-05	0.001434	6.53	1416295_a_at	6.00946	6.26051	6.45028	6.31501	5.72428	6.23287	7.18263	6.66483	6.14981	6.49709	6.65009	6.50432	6.45717	6.47713	6.64817	6.81105	6.37266	7.16859	5.77389	5.86383	5.94565	6.21355	6.17077	6.18104	6.62591	6.25987	5.96144
1416296_at	Il2rg	-0.005	0.217	-0.052	-0.024	-0.06	2.52	-0.6	-0.28	0.95357	0.01538	0.54929	0.7826	0.984555	0.145291	0.918628	0.923882	1.7	0.16685	0.367982	5.14	1416296_at	4.85437	5.33636	4.98809	4.90404	4.91506	5.52699	5.23704	5.13772	5.1464	5.12051	5.04925	5.06996	5.17031	4.9702	5.12003	5.21242	5.11941	5.40052	4.85777	5.24099	5.15226	5.31028	4.94773	5.27422	5.06454	5.08464	5.09111
1416297_s_at	Reg3b	0.053	0.13	0.052	0.037	0.56	1.4	0.56	0.4	0.57573	0.16964	0.58104	0.6927	0.823441	0.507289	0.927	0.884914	0.68	0.60694	0.765746	4.76	1416297_s_at	4.84461	4.41878	4.5017	4.95938	5.08569	4.44512	4.90531	4.5618	4.57915	4.63575	4.82689	4.79734	4.82484	4.64895	4.66133	4.91417	4.74091	4.69643	4.78352	4.86246	4.86037	4.52805	4.8206	4.60405	4.87794	4.64532	4.68895
1416298_at	Mmp9	0.02	0.024	0.165	0.11	0.19	0.23	1.55	1.03	0.85351	0.82109	0.12881	0.3069	0.950011	0.943057	0.682026	0.627743	0.89	0.47916	0.672606	5.16	1416298_at	5.22007	5.49	4.72051	5.51944	4.76275	5.25522	5.33818	5.23854	5.22452	5.33814	5.08127	5.16149	5.20539	5.29181	4.81481	5.12488	5.09183	5.15514	4.92594	4.96407	4.9027	4.90035	5.0123	5.03273	4.94267	5.48539	5.13113
1416299_at	Shcbp1	-0.082	-0.039	0.114	0.054	-0.9	-0.43	1.25	0.59	0.37535	0.67065	0.21805	0.55957	0.689505	0.881525	0.763876	0.813231	0.72	0.58076	0.748103	6.3	1416299_at	6.24147	6.13986	6.27663	5.91688	6.54939	6.21205	6.58487	6.41499	6.33517	6.0633	6.29628	6.28903	6.27983	6.25634	6.19384	6.44366	6.27824	6.24027	6.36362	6.53738	6.5772	6.2153	6.1074	6.28653	6.11065	5.93814	6.06016
1416300_a_at	Slc25a3	-0.049	-0.015	0.01	-0.007	-1.61	-0.48	0.33	-0.24	0.11413	0.63147	0.74348	0.81368	0.397706	0.862872	0.960034	0.937131	0.75	0.56384	0.735493	13.11	1416300_a_at	13.2003	13.0489	13.1491	13.1908	12.9991	13.117	13.141	13.0992	13.1127	13.153	13.1441	13.1208	13.106	13.101	13.1495	13.1425	13.0856	13.1482	13.1628	13.12	13.0412	13.1011	13.0827	13.0939	13.1081	13.0661	13.065
1416301_a_at	Ebf1	-0.394	-0.185	-0.369	-0.037	-1.8	-0.85	-1.69	-0.17	0.07821	0.40119	0.09881	0.86477	0.327556	0.731307	0.637205	0.954667	1.71	0.16471	0.365662	5.47	1416301_a_at	7.00243	6.15882	5.05326	5.77128	5.37364	5.06243	5.19672	5.50906	5.00075	5.74231	5.13766	5.64025	5.57691	5.71229	4.99019	5.81291	5.8257	5.86648	5.44142	6.24734	5.24539	5.50837	5.78963	5.66363	5.34367	5.26558	5.70791
1416302_at	Ebf1	-0.034	0.048	-0.148	0.163	-0.27	0.38	-1.17	1.29	0.78764	0.7083	0.24776	0.20546	0.923194	0.898033	0.784974	0.51736	0.81	0.52565	0.706633	5.36	1416302_at	5.90254	5.76285	5.14505	5.14658	5.36057	4.93593	5.30234	5.34913	5.21449	5.3287	5.12651	5.31487	5.52151	5.4534	5.46483	5.379	5.48435	5.37403	5.17344	5.65038	5.03846	5.40228	5.40892	5.32756	5.26834	5.49822	5.39738
1416303_at	Litaf	-0.008	0.15	-0.143	-0.084	-0.06	1.07	-1.02	-0.6	0.95408	0.28958	0.31354	0.54924	0.984766	0.639708	0.82531	0.807627	0.64	0.63737	0.786541	9.08	1416303_at	9.23603	9.0815	9.06936	9.44184	8.39382	8.70497	9.13691	8.87319	9.24589	9.00012	9.43767	8.7937	8.83176	9.23641	9.11782	9.21874	9.18731	9.22373	9.44488	9.87697	8.6511	8.93424	9.07788	8.86972	8.80218	8.92534	9.06133
1416304_at	Litaf	-0.257	0.257	-0.071	-0.097	-1.6	1.6	-0.44	-0.6	0.11718	0.11728	0.66152	0.54963	0.402637	0.427733	0.942009	0.807832	1.42	0.24446	0.462763	7.9	1416304_at	8.5275	8.05871	8.12346	7.80199	7.269	7.57559	7.82415	7.62514	8.36517	7.99223	8.3423	7.77718	7.63591	7.89965	7.98688	7.91723	7.88883	7.76338	8.35087	8.81429	7.47358	7.7962	7.72222	7.62752	7.67307	7.6172	7.67342
1416305_at	Sh3bp4	0.281	0.295	-0.156	0.407	1.58	1.65	-0.87	2.28	0.12239	0.10629	0.38767	0.02766	0.41179	0.408059	0.858953	0.17484	2.79	0.03793	0.146745	7.35	1416305_at	7.06197	6.76389	7.27339	7.78254	6.70127	7.01437	7.76721	7.1794	7.64457	7.40158	7.03409	7.24906	7.52237	7.3076	7.92387	7.12098	7.19967	7.18733	7.47602	7.11835	6.5124	6.8853	7.68431	6.9883	7.12442	7.40489	7.2661
1416306_at	Clca3	-0.054	0.033	0.082	0.11	-0.81	0.48	1.22	1.64	0.42473	0.63054	0.23072	0.10811	0.727847	0.862645	0.775734	0.370988	1.26	0.29899	0.519646	3.41	1416306_at	3.37322	3.48515	3.27608	3.66485	3.29073	3.54102	3.21218	3.38398	3.29478	3.44326	3.38907	3.4059	3.38291	3.36802	3.32681	3.40554	3.44432	3.3765	3.38119	3.36968	3.43058	3.27113	3.32924	3.40701	3.25453	3.51519	3.57601
1416307_at	Ap1m1	0.042	-0.061	0.005	-0.012	0.7	-1.02	0.09	-0.2	0.48828	0.31151	0.93245	0.84569	0.770601	0.659466	0.99042	0.948344	0.4	0.81063	0.895234	9.15	1416307_at	9.02956	9.22186	9.07979	9.021	9.09094	9.06571	9.40612	9.14981	9.20396	9.10661	9.24044	9.02495	9.28065	9.22908	9.29257	9.18391	9.07248	9.25876	9.07349	9.10746	9.18693	9.08379	9.12908	9.24134	9.01859	9.29343	9.05772
1416308_at	Ugdh	-0.048	0.033	0.009	0.186	-0.86	0.6	0.16	3.35	0.39283	0.54944	0.87344	0.00167	0.702786	0.823937	0.982223	0.037263	3.09	0.02522	0.112772	9.9	1416308_at	9.73048	10.0978	9.88866	9.82333	9.75884	9.91236	10.0769	9.91285	10.0974	9.89602	10.0335	9.95371	9.89815	9.98365	9.87577	9.88986	9.72613	10.0024	9.67454	9.7428	9.84262	9.70848	9.78198	9.81528	9.76094	9.80771	9.84005
1416309_at	Nusap1	-0.02	0.039	-0.033	-0.044	-0.27	0.52	-0.43	-0.59	0.79087	0.60536	0.66795	0.55885	0.924498	0.850034	0.943512	0.812824	0.22	0.92648	0.960846	5.66	1416309_at	5.63693	5.51346	5.82065	5.42171	5.78189	5.48376	5.78089	5.76167	5.59195	5.47331	5.68737	5.67665	5.60578	5.53928	5.73496	5.6152	5.77702	5.56702	5.98096	5.78083	5.87833	5.76835	5.45186	5.68656	5.62309	5.3718	5.78715
1416310_at	Nusap1	-0.003	-0.075	0.071	-0.04	-0.03	-0.91	0.87	-0.49	0.97558	0.36645	0.39164	0.62746	0.992822	0.704524	0.860927	0.85217	0.46	0.76795	0.869504	3.89	1416310_at	4.21994	3.62566	3.81168	4.05631	3.75638	3.91717	3.96749	3.98481	3.84539	3.79917	4.09913	3.85787	4.01926	4.06311	3.67639	3.82373	3.80891	3.85787	3.98651	3.68389	3.96602	3.93121	3.90113	3.77077	3.88512	3.93308	3.8205
1416311_s_at	NA	-0.2	0.131	-0.053	-0.023	-2.07	1.36	-0.55	-0.23	0.04419	0.18225	0.58622	0.81574	0.239124	0.524328	0.928661	0.937916	1.62	0.18588	0.393341	7.44	1416311_s_at	7.32864	7.60862	7.90208	7.54885	7.11253	7.32448	7.46351	7.26426	7.51024	7.45734	7.58791	7.23456	7.45022	7.19965	7.66342	7.49562	7.12844	7.55016	7.76092	7.57096	7.31846	7.69542	7.47476	7.40827	7.22376	7.23616	7.24456
1416312_at	Rars	0.024	0.027	0.001	0.064	0.52	0.58	0.01	1.36	0.60811	0.56257	0.98909	0.18004	0.840736	0.830814	0.998343	0.484253	0.62	0.65346	0.797188	10.46	1416312_at	10.3459	10.3431	10.3332	10.4834	10.5323	10.5119	10.4518	10.4391	10.4773	10.4341	10.3318	10.3434	10.5555	10.5433	10.6432	10.4467	10.5172	10.4155	10.3485	10.3297	10.4198	10.3021	10.5676	10.4708	10.391	10.5096	10.3356
1416313_at	Mllt11	-0.049	0.017	0.023	-0.02	-1.36	0.47	0.63	-0.55	0.18018	0.63918	0.53036	0.58302	0.495112	0.866917	0.913582	0.827198	0.7	0.5988	0.760242	11.89	1416313_at	11.8784	11.8646	11.9058	11.9702	11.8993	11.9186	11.9507	11.8317	11.8926	11.9055	11.9653	11.8311	11.9215	11.8785	11.9907	11.8158	11.8595	11.8871	11.9638	11.9094	11.8634	11.818	11.889	11.9518	11.8152	11.9052	11.8103
1416314_at	Mllt11	0.11	0.006	-0.076	0.102	1.14	0.07	-0.78	1.05	0.26047	0.94699	0.43853	0.30053	0.587581	0.98272	0.881338	0.621763	0.75	0.56126	0.733482	6.48	1416314_at	5.82343	6.3828	6.38725	6.74448	6.23858	6.2757	6.6247	6.41394	6.68853	6.54209	6.59927	6.5434	6.34952	6.62461	6.64812	6.63441	6.48005	6.60879	6.37645	6.21191	6.38512	6.44339	6.56599	6.49397	6.31913	6.44699	6.27352
1416315_at	Abhd4	0.208	0.131	-0.03	0.186	2.48	1.57	-0.36	2.22	0.01722	0.12475	0.71794	0.03181	0.14069	0.439902	0.955084	0.188959	3.41	0.01643	0.084993	9.3	1416315_at	9.39009	9.44376	9.33015	9.31066	9.09986	9.36809	9.69398	9.22882	9.38455	9.273	9.14316	9.40393	9.35075	9.28355	9.07734	9.49483	9.16104	9.29788	8.95385	9.08837	8.88141	9.05737	9.06728	8.89906	9.26398	9.64757	9.65798
1416316_at	Slc27a2	-0.031	-0.007	0.064	-0.37	-0.18	-0.04	0.36	-2.1	0.85926	0.96772	0.71913	0.04185	0.951866	0.989584	0.955541	0.22077	1.14	0.35028	0.567487	7.79	1416316_at	8.22582	8.01599	7.61104	7.43122	8.1198	8.10633	7.11887	7.68607	7.48732	7.45745	8.33633	7.7808	7.74651	7.94948	7.37707	8.00462	7.93367	7.98389	7.89536	8.30094	8.18291	7.8093	7.47415	7.95634	8.07717	8.0485	8.32344
1416317_a_at	Stambp	-0.255	-0.53	-0.508	-0.455	-1.46	-3.03	-2.91	-2.6	0.15141	0.00406	0.00569	0.01253	0.457316	0.06588	0.2849	0.112473	6.65	0.00029	0.004954	8.08	1416317_a_at	8.70094	8.25098	8.50796	8.42492	8.52244	8.19472	7.41812	8.11576	8.31277	8.46417	8.044	8.05042	8.28905	7.9886	8.47677	8.00007	8.31345	8.08075	8.84135	8.80355	7.98339	8.65678	8.47745	8.25966	8.34666	8.09624	8.0621
1416318_at	Serpinb1a	-0.764	-0.446	-0.275	-0.209	-4.44	-2.59	-1.6	-1.21	6e-05	0.01299	0.11657	0.23134	0.005243	0.131092	0.663752	0.547614	7.62	0.0001	0.00223	7.62	1416318_at	8.19815	8.10227	7.66057	7.92607	7.08028	7.63822	7.39731	7.39704	7.95963	7.77904	8.05891	7.49545	7.75531	8.01272	7.54127	8.16754	8.1239	8.26556	8.18262	8.83332	7.47241	7.54319	7.68663	7.73602	6.94594	7.06184	7.45563
1416319_at	Adk	0.018	-0.024	0.048	0.144	0.19	-0.25	0.5	1.52	0.8533	0.80292	0.61736	0.13584	0.94992	0.935964	0.935096	0.417713	0.67	0.6197	0.774791	10.59	1416319_at	10.6932	10.6642	10.5265	10.2414	10.6596	10.7195	10.5698	10.7264	10.5646	10.5215	10.6604	10.6712	10.6089	10.7281	10.3064	10.891	10.5824	10.7246	10.1368	10.159	10.7313	10.5615	10.4438	10.5517	10.704	10.6003	10.8155
1416320_at	Sec22a	0.166	0.039	0.025	-0.027	3.64	0.86	0.54	-0.59	0.00072	0.39532	0.59228	0.56096	0.021439	0.726693	0.929998	0.813945	3.66	0.01181	0.068243	8.44	1416320_at	8.29864	8.29243	8.25938	8.37887	8.48278	8.34785	8.47179	8.40726	8.33547	8.30174	8.35898	8.47186	8.50089	8.52199	8.48878	8.37629	8.39448	8.31389	8.51966	8.60482	8.5416	8.27306	8.55632	8.49191	8.44693	8.44647	8.57212
1416321_s_at	Prelp	0.517	0.057	-0.071	0.632	3.07	0.34	-0.42	3.75	0.00371	0.73639	0.67628	0.00051	0.057363	0.90926	0.945357	0.01968	5.95	0.00066	0.008885	7.71	1416321_s_at	7.05534	7.94542	7.53044	7.75253	7.21576	7.46372	8.43821	7.82022	8.14063	7.77589	7.73094	8.03939	8.08836	7.90337	7.41147	8.10626	7.50709	7.85123	6.66466	6.44493	6.95962	7.361	7.41642	6.97096	7.75715	8.11678	8.24771
1416322_at	Prelp	0.103	0.144	-0.02	0.141	0.87	1.22	-0.17	1.2	0.3894	0.22987	0.86918	0.2377	0.700649	0.580509	0.981308	0.554636	0.92	0.45827	0.656056	6.55	1416322_at	6.08862	6.79333	6.31007	6.75168	6.05848	6.58124	6.95918	6.46526	6.42474	6.4855	6.40415	6.47653	6.57565	6.73642	6.81297	7.012	6.36373	6.74569	6.13883	6.14778	6.37125	6.70936	6.37548	6.29838	6.40589	6.66367	6.67275
1416323_at	Kctd20	0.067	0.088	0.132	0.089	1.14	1.51	2.26	1.52	0.25907	0.13835	0.02859	0.1348	0.586327	0.462553	0.462348	0.416117	2.76	0.03951	0.15083	7.95	1416323_at	7.81375	7.87317	7.65723	7.88336	7.81355	7.93243	7.99964	8.13017	7.91011	7.87386	8.10614	8.06247	7.96109	7.95078	7.76684	7.94503	7.92321	7.75068	7.72	7.7777	7.99201	7.89733	7.90559	7.98718	7.98932	8.0131	7.7914
1416324_s_at	Kctd20	-0.003	-0.108	0.038	-0.04	-0.05	-1.95	0.69	-0.72	0.96381	0.05715	0.4965	0.47378	0.98812	0.301362	0.902593	0.760091	1.2	0.32317	0.543211	8.93	1416324_s_at	8.84319	8.93884	8.8816	8.85712	9.10656	8.9244	8.95694	9.04327	8.94852	8.95124	9.16166	9.01613	8.9487	8.90369	8.89647	8.86715	8.87918	8.87601	8.72634	8.93323	9.12752	8.76512	8.98456	9.03705	8.93536	8.96882	8.86883
1416325_at	Crisp1	-0.076	0.012	0.067	0.029	-1.05	0.16	0.92	0.4	0.29838	0.87178	0.36024	0.69257	0.622959	0.959869	0.846741	0.884913	0.54	0.70936	0.832846	3.35	1416325_at	3.69013	3.2536	3.54707	3.26479	3.46768	3.17265	3.44208	3.3051	3.36162	3.42108	3.38877	3.17027	3.38085	3.30319	3.22382	3.19502	3.30494	3.55323	3.38162	3.21481	3.28637	3.41605	3.30952	3.28291	3.24225	3.25013	3.42648
1416326_at	Crip1	0.183	-0.175	-0.223	0.322	0.91	-0.86	-1.1	1.6	0.36903	0.39217	0.27628	0.11789	0.685075	0.724301	0.801423	0.388175	1.33	0.27299	0.493956	9.48	1416326_at	9.41187	9.75865	9.6886	9.60033	8.76971	9.10879	9.77369	9.40636	9.27569	9.28078	9.19272	9.74005	9.44257	9.84683	9.30811	10.1961	9.77419	9.88624	8.55218	8.73486	9.4492	9.7762	9.76533	9.51659	9.76603	9.56212	10.1343
1416327_at	Ufc1	0.087	0.029	-0.049	0.012	1.99	0.66	-1.13	0.27	0.05269	0.51064	0.26563	0.79014	0.263964	0.802381	0.795083	0.926735	1.44	0.23775	0.455004	11.5	1416327_at	11.5043	11.3846	11.5147	11.5287	11.5001	11.4648	11.3822	11.5271	11.4917	11.4108	11.4458	11.4926	11.5234	11.6163	11.6114	11.4989	11.5428	11.4555	11.4685	11.4063	11.4987	11.3719	11.6512	11.5232	11.5425	11.6103	11.6055
1416328_a_at	Atp6v0e	0.304	0.255	0.059	0.138	4.15	3.49	0.81	1.89	0.00015	0.00111	0.42501	0.06588	0.008791	0.029195	0.875383	0.285883	8.41	4e-05	0.001212	10.47	1416328_a_at	10.2582	10.5245	10.2784	10.3682	10.4101	10.3637	10.5942	10.3894	10.3923	10.2521	10.4023	10.4946	10.4468	10.5521	10.1998	10.5309	10.2388	10.4036	10.0696	10.2107	10.4468	10.3327	10.4106	10.3453	10.4974	10.6912	10.8038
1416329_at	Cyfip1	0.01	0.115	0.072	0.263	0.16	1.81	1.12	4.12	0.87225	0.07744	0.26802	0.00017	0.956416	0.348996	0.796251	0.011192	5.38	0.00131	0.014737	11.85	1416329_at	11.8679	11.8177	11.8522	11.6286	11.9179	11.9097	11.9869	11.9194	11.7471	11.8007	11.6322	11.791	11.9319	11.8327	11.8049	11.8908	11.8048	11.7312	11.433	11.4087	11.8249	11.8746	11.729	11.8274	11.9267	11.8849	11.84
1416330_at	Cd81	0.043	0.064	-0.038	0.068	1.09	1.64	-0.96	1.73	0.28291	0.10924	0.34355	0.09054	0.609983	0.414138	0.839657	0.337795	1.94	0.12045	0.302775	12.46	1416330_at	12.5061	12.4495	12.4309	12.4846	12.3001	12.3459	12.4912	12.4286	12.4157	12.4512	12.4748	12.4214	12.425	12.4724	12.389	12.5208	12.4666	12.5561	12.4598	12.5521	12.3451	12.4857	12.4239	12.3556	12.4832	12.4113	12.5519
1416331_a_at	Nfe2l1	0.191	0.054	-0.025	-0.019	2.84	0.81	-0.37	-0.28	0.0068	0.42282	0.71531	0.77852	0.08216	0.746927	0.95459	0.922249	2.24	0.08059	0.23572	10.29	1416331_a_at	10.1865	10.1585	10.0993	10.3128	10.1215	10.0979	10.3009	10.248	10.4571	10.2142	10.4384	10.2104	10.4145	10.382	10.5283	10.1826	10.2816	10.2363	10.3916	10.3413	10.0384	10.1774	10.4149	10.1799	10.1752	10.5545	10.2583
1416332_at	Cirbp	0.229	0.142	-0.033	-0.108	3.56	2.21	-0.51	-1.68	0.0009	0.0323	0.6111	0.09948	0.024816	0.221721	0.933804	0.355497	5.17	0.00169	0.017864	10.13	1416332_at	10.151	10.0953	10.1388	10.1197	9.93045	10.2433	9.57262	9.70965	9.63024	9.72121	9.93283	9.78101	10.1167	10.3073	10.153	10.1994	10.1875	10.3688	10.4166	10.3053	10.4498	10.3028	10.3516	10.3377	10.2979	10.3961	10.4811
1416333_at	Dok2	0.035	0.057	-0.026	-0.056	0.6	1	-0.44	-0.97	0.55132	0.3244	0.65977	0.33755	0.809877	0.670443	0.941718	0.655556	0.62	0.64878	0.793396	5.91	1416333_at	5.83126	5.92245	5.89548	5.70998	5.72088	6.04532	5.78247	5.94607	6.07796	5.76886	5.77358	5.83007	6.04232	5.80901	6.05968	6.01728	5.916	5.96205	5.8523	5.89137	6.0622	5.94415	5.96697	6.03034	5.85298	5.87885	5.88853
1416334_at	Wwox	0.021	0.033	-0.034	-0.033	0.14	0.22	-0.23	-0.22	0.88677	0.82623	0.821	0.82523	0.961968	0.945252	0.973577	0.941431	0.04	0.99643	0.997824	7.04	1416334_at	6.8909	6.95058	7.08473	7.37361	6.68316	6.89535	7.28131	6.95386	7.44167	7.09296	7.72157	6.71207	7.20986	6.96458	7.1981	6.95065	6.77528	7.44459	7.40555	7.2599	6.39011	6.65032	7.03862	6.66803	6.55921	6.94756	7.07684
1416335_at	Mif	0.017	-0.096	-0.044	-0.003	0.42	-2.31	-1.05	-0.06	0.67966	0.02596	0.30018	0.95176	0.875365	0.196919	0.816523	0.985208	1.65	0.17948	0.385273	12.61	1416335_at	12.5034	12.5474	12.6201	12.6121	12.5754	12.6403	12.6172	12.6445	12.7562	12.6132	12.7145	12.5858	12.679	12.7045	12.7149	12.6835	12.6071	12.6721	12.7099	12.6719	12.4559	12.4857	12.628	12.5066	12.4989	12.6414	12.6146
1416336_s_at	Snrpd1	-0.095	-0.05	0	-0.01	-1.89	-1	-0.01	-0.21	0.06479	0.3208	0.99282	0.83706	0.295949	0.66688	0.999085	0.945802	1.16	0.34143	0.559664	9.63	1416336_s_at	9.64652	9.67457	9.58721	9.75476	9.69669	9.7908	9.52329	9.67065	9.56232	9.59628	9.57238	9.58178	9.64985	9.73832	9.52647	9.7663	9.58332	9.72214	9.53285	9.44831	9.78819	9.6438	9.68887	9.73399	9.57891	9.68016	9.50262
1416337_at	Uqcrb	-0.138	-0.084	-0.028	0.013	-3.16	-1.94	-0.65	0.3	0.00288	0.05919	0.51714	0.76799	0.049615	0.305843	0.910377	0.918499	3.56	0.01343	0.074376	11.45	1416337_at	11.4039	11.5602	11.5202	11.5791	11.6009	11.5783	11.4815	11.439	11.4774	11.4859	11.5197	11.4354	11.5146	11.4455	11.4465	11.4644	11.3877	11.5866	11.3768	11.4163	11.4919	11.4046	11.4316	11.4534	11.298	11.4449	11.2809
1416338_at	Sh3gl1	-0.005	-0.03	0.135	0.036	-0.05	-0.29	1.34	0.36	0.95888	0.76978	0.18567	0.7218	0.985954	0.923172	0.737581	0.898352	0.51	0.73111	0.84685	8.57	1416338_at	8.75051	8.5746	8.55558	8.30741	8.73643	8.72635	8.65247	8.59494	8.39551	8.38017	8.55387	8.55461	8.65428	8.71869	8.31857	8.70204	8.5176	8.53203	8.13375	8.10864	8.83763	8.6734	8.43834	8.76026	8.61988	8.77467	8.65172
1416339_a_at	Prkcsh	-0.051	-0.006	0.003	0.008	-1.07	-0.14	0.05	0.17	0.28907	0.89286	0.95742	0.86937	0.6153	0.966118	0.993809	0.956929	0.3	0.87628	0.933222	9.62	1416339_a_at	9.59941	9.68391	9.70572	9.61402	9.66472	9.53306	9.79034	9.58184	9.69334	9.51785	9.65986	9.64295	9.61655	9.64307	9.7747	9.56268	9.70952	9.46057	9.55443	9.66859	9.50604	9.48514	9.65637	9.57628	9.61639	9.6007	9.58565
1416340_a_at	Man2b1	0.178	0.093	0.028	0.111	2.58	1.35	0.4	1.6	0.01342	0.18526	0.69041	0.11734	0.122605	0.527608	0.948304	0.387346	2.79	0.03777	0.146399	10.1	1416340_a_at	9.82376	9.92123	10.0305	10.0767	9.80841	10.2951	10.0692	10.1853	10.092	9.99668	10.1502	10.1672	10.0326	10.2718	10.1435	10.1892	10.0765	10.2151	10.016	9.88895	9.8329	9.99645	9.96227	9.95819	10.2316	10.1416	10.2361
1416341_at	Polr2c	-0.017	-0.108	0.01	-0.02	-0.42	-2.64	0.25	-0.48	0.67551	0.01145	0.80448	0.63318	0.873519	0.122361	0.970996	0.855152	1.86	0.13462	0.32345	10.81	1416341_at	10.894	10.7009	10.825	10.8207	10.8343	10.7431	10.8138	10.9394	10.9019	10.7738	10.9489	10.8614	10.7809	10.8741	10.8546	10.7676	10.8117	10.7909	10.7791	10.7465	10.865	10.7547	10.8508	10.8377	10.8383	10.8081	10.8081
1416342_at	Tnc	-0.06	-0.22	-0.042	0.275	-0.4	-1.48	-0.28	1.85	0.6894	0.1469	0.77915	0.07144	0.880009	0.47597	0.966254	0.298335	1.46	0.23103	0.447741	5.87	1416342_at	6.13652	5.95803	5.41349	5.37209	5.29363	6.15025	6.13012	6.0052	5.57155	5.65176	5.77839	5.92209	5.96529	6.16097	5.62576	6.10621	5.94236	6.21471	5.50959	5.67727	6.15787	6.15374	6.01132	6.14974	5.67608	5.78816	5.8737
1416343_a_at	Lamp2	-0.047	0.19	-0.177	0.104	-0.44	1.82	-1.69	0.99	0.65904	0.07638	0.09767	0.32713	0.86647	0.347241	0.634816	0.646362	1.83	0.13937	0.330344	8	1416343_a_at	8.20022	8.34611	8.18039	8.01644	7.83144	7.95186	7.82028	8.04589	8.21026	8.21308	8.16642	8.14522	7.64145	7.62185	7.73662	7.9834	8.08477	8.10599	8.08761	8.32589	7.51943	8.0482	7.96968	7.60672	8.19853	7.77942	8.18084
1416344_at	Lamp2	-0.074	0.001	-0.128	-0.059	-1.09	0.01	-1.89	-0.87	0.28037	0.99273	0.06493	0.389	0.60721	0.997384	0.571874	0.697531	1.38	0.25507	0.474732	10.34	1416344_at	10.6282	10.4575	10.2865	10.3552	10.3406	10.4532	10.3148	10.3139	10.4103	10.2777	10.5716	10.532	10.166	10.4023	10.0749	10.3885	10.2893	10.5074	10.354	10.6647	10.2678	10.2358	10.3149	10.2364	10.3853	10.353	10.4727
1416345_at	Timm8a1	-0.078	-0.075	0.002	0.091	-1.55	-1.5	0.04	1.81	0.12837	0.14145	0.96947	0.07774	0.421696	0.467172	0.995115	0.312373	1.98	0.11477	0.294054	9.69	1416345_at	9.58735	9.67519	9.59332	9.86501	9.86088	9.821	9.80506	9.78393	9.69318	9.70669	9.68005	9.75772	9.7469	9.74773	9.58203	9.70528	9.75791	9.73759	9.46147	9.50233	9.62034	9.59791	9.79551	9.69706	9.60536	9.73443	9.65856
1416346_at	Timm8a1	-0.032	0.193	-0.005	0.109	-0.44	2.71	-0.06	1.53	0.66006	0.00962	0.94921	0.13399	0.866938	0.11111	0.993395	0.415082	2.47	0.05882	0.193947	7.69	1416346_at	7.87292	7.63086	7.64043	7.53825	7.89153	7.36898	7.57096	7.78594	7.67488	7.75145	7.70205	7.56974	7.67059	7.54453	7.63149	7.62049	7.81098	7.6453	7.65447	7.57287	7.52506	7.68518	7.83815	7.58221	7.53846	7.58658	7.5897
1416347_at	Men1	0.036	-0.161	-0.092	-0.023	0.41	-1.84	-1.05	-0.26	0.68513	0.07291	0.30114	0.79318	0.878072	0.339108	0.817404	0.928092	1.18	0.3341	0.552916	8.49	1416347_at	8.18539	8.62746	8.27865	8.60024	8.65589	8.62821	8.80592	8.53843	8.67977	8.42884	8.56993	8.52404	8.67808	8.59751	8.68593	8.46049	8.52793	8.50896	8.28929	8.31605	8.44749	8.24671	8.76148	8.51405	8.34406	8.71917	8.40585
1416348_at	Men1	0.026	-0.009	0.078	-0.042	0.24	-0.08	0.74	-0.4	0.8078	0.93288	0.46306	0.69314	0.932675	0.978783	0.891734	0.885147	0.19	0.94064	0.968683	6.31	1416348_at	6.57159	6.13834	6.06045	6.32514	6.17854	6.19533	6.01712	6.57246	6.41345	6.1887	6.41044	6.46141	6.10689	6.42843	6.62517	6.22249	6.24491	6.23163	6.44504	6.17946	6.22273	6.12589	6.46156	6.43162	6.55433	6.25186	6.20003
1416349_at	Mrpl34	0.018	-0.217	-0.035	-0.017	0.31	-3.72	-0.6	-0.29	0.76143	0.00056	0.55171	0.77044	0.912162	0.018793	0.919795	0.919187	3.6	0.01279	0.072044	9.61	1416349_at	9.5826	9.46555	9.73124	9.69597	9.59621	9.54179	9.7029	9.71534	9.85335	9.70204	9.85374	9.67994	9.72497	9.72889	9.70253	9.5941	9.60678	9.63013	9.59246	9.46784	9.49112	9.35734	9.77495	9.69725	9.48817	9.65402	9.62667
1416350_at	Klf16	0.037	-0.091	0.055	0.014	0.43	-1.05	0.64	0.16	0.66698	0.29882	0.52347	0.87535	0.870008	0.647928	0.911796	0.959162	0.43	0.78401	0.879005	8.72	1416350_at	8.29327	8.78173	8.5807	8.86511	8.51175	8.72513	8.82506	8.80244	8.76996	8.66426	8.57919	8.93529	8.544	8.77342	8.66157	8.77673	8.72389	8.8281	8.78764	8.60443	8.93924	8.6117	8.85947	8.74274	8.67604	8.75549	8.5738
1416351_at	Map2k1	-0.021	-0.084	0.04	-0.101	-0.34	-1.37	0.64	-1.64	0.73261	0.17866	0.52333	0.10723	0.900261	0.519482	0.911796	0.369266	1.28	0.29386	0.514389	12.29	1416351_at	12.3871	12.2701	12.1751	12.2112	12.4246	12.4447	12.2521	12.3385	12.1729	12.1765	12.2679	12.3692	12.351	12.3935	12.1748	12.3862	12.2875	12.2626	12.1702	12.3634	12.5326	12.3419	12.216	12.4242	12.461	12.2741	12.3429
1416352_s_at	Tecr	-0.211	0.057	0.033	-0.006	-2.58	0.7	0.4	-0.07	0.01329	0.48592	0.68853	0.94201	0.122006	0.786282	0.947431	0.981541	1.83	0.14004	0.331231	10.95	1416352_s_at	11.2891	11.0888	11.2645	10.8981	10.9116	10.9079	10.9607	10.8771	10.9589	10.9538	11.2377	10.6907	10.7996	10.8629	11.0793	10.8632	10.8565	10.939	11.2174	10.9676	10.6687	10.9565	10.9902	10.894	10.8416	10.8805	10.7569
1416353_at	Nr1h2	-0.003	0.151	0.074	0.079	-0.04	2.09	1.02	1.09	0.97092	0.04222	0.31201	0.28124	0.991173	0.255255	0.824408	0.602175	1.65	0.17789	0.383008	7.12	1416353_at	7.19727	7.30379	7.07798	7.08612	6.84629	6.96415	7.28176	7.11328	7.08961	7.05049	7.05372	7.02677	6.97892	6.98055	7.22351	7.19244	7.06113	7.03173	7.16866	7.1863	6.78299	7.11545	7.1807	7.03948	6.99481	7.03274	7.04161
1416354_at	Rbmx	-0.127	0.25	0.117	0.09	-1.62	3.2	1.49	1.15	0.11192	0.00256	0.14246	0.2552	0.393474	0.050035	0.699255	0.575185	4.11	0.00653	0.045598	9.12	1416354_at	9.15694	9.41223	9.1784	9.10413	9.16313	8.9995	8.98155	8.81589	8.83105	8.95024	8.77524	8.84508	9.03587	8.97343	9.33422	8.9721	9.10359	9.08472	9.28835	9.43802	8.98047	9.25343	9.13432	9.13526	8.95873	9.09234	8.90357
1416355_at	Rbmx	-0.771	-0.124	-0.186	-0.53	-3.63	-0.58	-0.88	-2.5	0.00073	0.5627	0.38433	0.01634	0.021719	0.830814	0.857451	0.130729	5.14	0.00176	0.018352	7.76	1416355_at	8.6509	8.2402	8.42823	8.39094	8.66857	8.29657	6.64398	7.70855	7.58023	8.18174	6.99733	7.81646	7.32972	7.57859	7.73315	7.74143	7.95783	7.38107	8.47651	8.59516	7.97836	8.53075	7.89181	8.22146	8.23003	7.13982	7.58086
1416356_at	Gmpr2	-0.111	-0.136	-0.008	0.06	-1.94	-2.4	-0.14	1.06	0.05846	0.02089	0.88646	0.29626	0.279412	0.17376	0.984809	0.616865	2.67	0.04489	0.163514	9.29	1416356_at	9.22884	9.29833	9.0684	9.45299	9.40021	9.335	9.53184	9.44312	9.45693	9.34248	9.28759	9.4478	9.33031	9.41128	9.38485	9.21363	9.27734	9.35948	9.17211	9.292	9.16672	8.99113	9.39523	9.17124	9.16292	9.21535	9.12778
1416357_a_at	Mcam	-0.098	-0.203	-0.198	-0.162	-0.91	-1.89	-1.85	-1.52	0.36653	0.06474	0.07178	0.13697	0.682991	0.318809	0.587389	0.419437	2.53	0.05388	0.183009	7.25	1416357_a_at	7.35797	7.25905	7.33368	7.28957	6.97294	7.0861	7.48615	7.12186	7.44006	7.26916	7.45948	7.17538	7.06606	7.41824	7.48079	7.36898	7.54281	7.46177	7.3983	7.83738	7.3239	7.20634	7.39044	7.1993	7.19128	7.11211	7.14017
1416358_at	Mfsd10	0.187	0.002	0.064	0.032	2	0.02	0.68	0.34	0.05188	0.98485	0.50093	0.73431	0.261907	0.994723	0.903967	0.903661	1.14	0.34892	0.566434	7.04	1416358_at	7.21636	6.79702	7.0175	6.78086	7.1504	6.78908	7.31262	6.90469	7.08632	6.94171	7.05879	6.79528	7.30289	6.98242	7.35744	6.82058	7.00923	6.87071	7.00945	7.10307	7.00817	6.7564	7.0818	6.9909	7.05132	7.44248	7.03251
1416359_at	Snx18	0.037	0	0.024	0.056	0.57	-0.01	0.37	0.86	0.57163	0.99594	0.71423	0.39687	0.821527	0.998646	0.954191	0.704287	0.3	0.87752	0.93395	9.28	1416359_at	9.20596	9.23523	9.04922	9.29695	8.96238	9.3604	9.50887	9.25401	9.32119	9.32935	9.26987	9.36146	9.26604	9.39291	9.12641	9.26394	9.2601	9.24171	9.2615	9.41927	9.19581	9.35842	9.10364	9.22547	9.16477	9.20403	9.25137
1416360_at	Snx18	-0.239	0.037	-0.149	-0.04	-1.85	0.29	-1.15	-0.31	0.07164	0.77539	0.256	0.76146	0.312478	0.925101	0.788893	0.915861	1.23	0.31318	0.533485	7.06	1416360_at	7.63926	7.21617	7.37328	7.26756	7.21263	7.20124	6.60781	7.12976	6.98153	7.33576	6.66706	7.0237	6.93851	6.80253	7.04235	6.90037	7.14055	6.92758	7.51595	7.37069	6.75554	7.46455	7.04584	7.0524	7.32731	6.97024	7.14331
1416361_a_at	Dync1i1	-0.051	0.001	-0.005	0.018	-0.8	0.02	-0.09	0.28	0.42648	0.98749	0.93264	0.78236	0.729408	0.995663	0.990444	0.923762	0.18	0.94637	0.971634	11.06	1416361_a_at	11.1747	10.9358	11.155	11.1747	10.9994	10.9894	11.2048	11.055	11.1829	11.065	11.2482	10.9617	11.2687	10.9823	11.2062	10.9127	10.997	11.0104	11.1404	10.881	10.9414	10.9803	11.0411	11.1055	11.0101	11.0362	10.9058
1416362_a_at	Fkbp4	-0.221	-0.086	0.018	-0.031	-3.35	-1.3	0.27	-0.47	0.00167	0.20202	0.79149	0.6431	0.035794	0.548036	0.968433	0.86058	3.3	0.01903	0.0939	9.43	1416362_a_at	10.0571	9.44562	9.47324	9.52133	9.47025	9.41563	9.34246	9.49663	9.51811	9.48665	9.55442	9.53386	9.32927	9.46612	9.39763	9.42414	9.38868	9.46426	9.55116	9.39145	9.30726	9.45988	9.45993	9.40573	9.51995	9.31056	9.31457
1416363_at	NA	-0.052	-0.191	-0.065	0.013	-0.83	-3.07	-1.05	0.22	0.41099	0.00364	0.29929	0.82961	0.717119	0.06182	0.815744	0.943019	2.82	0.03625	0.142525	7.29	1416363_at	7.27341	7.2857	7.32991	7.35507	7.2985	7.41719	7.29467	7.29657	7.44996	7.19313	7.54575	7.41823	7.29605	7.44842	7.2178	7.41483	7.30418	7.27999	7.1011	7.16457	7.50145	7.27453	7.18528	7.54071	7.27033	7.37746	7.26738
1416364_at	Hsp90ab1	0.036	0.041	0.043	0.026	1.02	1.13	1.18	0.72	0.3157	0.266	0.24325	0.47731	0.638815	0.617306	0.782579	0.762259	1.05	0.39104	0.60199	12.74	1416364_at	12.7782	12.6603	12.7042	12.6767	12.6798	12.7624	12.8082	12.732	12.7789	12.7265	12.7399	12.691	12.7846	12.6529	12.8224	12.6754	12.772	12.6381	12.7774	12.7494	12.6811	12.6858	12.6951	12.6768	12.7417	12.8	12.6382
1416365_at	Hsp90ab1	-0.627	-0.45	-0.71	-0.702	-2.55	-1.83	-2.88	-2.85	0.01453	0.07452	0.00607	0.00667	0.127963	0.343249	0.286513	0.079914	6.56	0.00032	0.005293	12.44	1416365_at	13.4258	12.863	13.0164	12.9736	13.093	12.9301	11.3077	12.6059	12.5012	12.9659	12.4623	12.5744	12.4241	12.2323	12.9039	12.5145	12.7238	12.4749	13.2511	13.1025	12.4403	13.2359	12.9152	13.0421	13.0787	12.1875	12.2948
1416366_at	Ndufc2	-0.052	0.009	0.053	-0.002	-1.48	0.24	1.5	-0.06	0.14537	0.80827	0.13992	0.95108	0.448749	0.937902	0.697181	0.984796	1.13	0.35465	0.571376	12.38	1416366_at	12.4657	12.3192	12.3651	12.3472	12.3741	12.4324	12.3771	12.3504	12.4144	12.3568	12.4574	12.3861	12.3357	12.4992	12.3282	12.3876	12.3634	12.4083	12.4226	12.3362	12.3978	12.3205	12.352	12.3577	12.3295	12.4322	12.3122
1416367_at	1110001J03Rik	-0.031	-0.119	0.035	0.087	-0.49	-1.85	0.54	1.34	0.62782	0.07151	0.59173	0.18665	0.851171	0.335456	0.929925	0.493759	1.44	0.23836	0.455876	10.48	1416367_at	10.5186	10.4537	10.4055	10.45	10.6328	10.569	10.589	10.5782	10.5665	10.4561	10.6271	10.6783	10.5696	10.6422	10.2407	10.5533	10.4438	10.4719	10.3078	10.1892	10.414	10.2927	10.5219	10.3828	10.2923	10.6015	10.6326
1416368_at	Gsta4	-0.129	-0.017	-0.306	0.292	-1.39	-0.18	-3.32	3.17	0.17103	0.85704	0.00184	0.00283	0.483516	0.955317	0.196326	0.049494	5.75	0.00083	0.010588	10.65	1416368_at	10.6495	10.7369	10.7091	10.9323	10.5877	10.6506	10.923	10.65	10.8497	10.4864	10.6837	10.82	10.8389	10.7543	11.0487	10.7333	10.6729	10.6298	10.587	10.3801	10.2542	10.2865	10.7973	10.51	10.5008	10.6482	10.6257
1416369_at	Hiatl1	0.208	0.272	0.113	0.187	3.78	4.94	2.05	3.4	0.00047	1e-05	0.0461	0.00144	0.016767	0.001366	0.521406	0.034209	13.63	0	3.6e-05	10.07	1416369_at	9.85502	10.0426	9.96108	9.7808	9.89484	9.91034	10.2536	9.93768	10.0333	9.97116	9.93954	9.92986	10.1033	9.89951	10.0179	9.95209	9.93601	9.92074	9.82545	10.1547	9.93925	10.0538	9.97596	9.97731	9.99453	10.1168	10.0569
1416370_at	Zscan21	0.038	0.013	-0.01	0.103	0.71	0.25	-0.19	1.93	0.48388	0.80256	0.8484	0.06013	0.767799	0.935895	0.978232	0.27162	1.08	0.37764	0.591598	8.34	1416370_at	8.22351	8.30685	8.36469	8.42326	8.37229	8.39276	8.52322	8.32858	8.50907	8.2938	8.23774	8.27177	8.40427	8.31838	8.41089	8.20023	8.28915	8.26984	8.31207	8.32408	8.18752	8.1709	8.36308	8.26984	8.22766	8.51949	8.31357
1416371_at	Apod	0.097	0.433	-0.154	0.059	0.8	3.57	-1.27	0.49	0.42898	0.00088	0.21036	0.62915	0.73098	0.025215	0.757093	0.853193	3.81	0.00963	0.05931	11.8	1416371_at	12.2347	12.0186	11.8893	11.7964	11.3065	11.6723	11.6985	11.5334	11.9372	11.6444	11.8588	11.8931	11.4613	11.8336	11.463	12.0001	11.7312	11.9679	11.7078	12.2841	11.3146	11.742	11.5008	11.4133	12.1347	11.811	12.1147
1416372_at	Ptdss1	0.041	0.154	-0.035	0.06	0.9	3.36	-0.76	1.32	0.37189	0.00161	0.45197	0.19361	0.687186	0.037138	0.885629	0.502651	3.61	0.01251	0.070978	10.4	1416372_at	10.4945	10.2797	10.3636	10.4053	10.2726	10.2835	10.4622	10.2753	10.4642	10.3381	10.4083	10.2361	10.4736	10.349	10.463	10.3563	10.377	10.4454	10.5256	10.432	10.1901	10.335	10.4088	10.3222	10.3601	10.4275	10.3995
1416373_at	Nfs1	0.06	0.014	0.023	-0.001	1.68	0.4	0.65	-0.03	0.09926	0.68907	0.5182	0.97411	0.370485	0.88921	0.910447	0.992295	0.86	0.49774	0.686317	10.49	1416373_at	10.4722	10.4565	10.3874	10.517	10.5139	10.4944	10.5266	10.5677	10.4555	10.4801	10.4252	10.5115	10.541	10.5465	10.4467	10.5246	10.4895	10.4545	10.3297	10.4114	10.534	10.4546	10.4703	10.5395	10.504	10.4875	10.5527
1416374_at	Ap3m1	0.06	0.148	-0.125	0.17	0.95	2.33	-1.97	2.68	0.34715	0.02434	0.0555	0.01027	0.667297	0.189936	0.547398	0.101249	4.35	0.00475	0.036747	7.84	1416374_at	7.81905	7.7084	7.64101	7.88618	7.86038	7.64434	7.92967	7.73889	7.88536	7.80029	7.76459	7.78572	7.97404	7.80651	7.93743	7.9649	7.87052	7.78441	7.73871	7.87223	7.58957	7.75032	7.88935	7.69647	7.77904	7.84069	7.7059
1416375_at	Ap3m1	0.033	-0.077	-0.047	0.004	0.57	-1.32	-0.81	0.07	0.57324	0.19537	0.42134	0.94435	0.822266	0.540609	0.873934	0.98244	0.68	0.61033	0.768152	8.63	1416375_at	8.3882	8.41642	8.52661	8.55995	8.69293	8.53414	8.72465	8.64637	8.76673	8.6759	8.69783	8.61914	8.79681	8.7921	8.79769	8.61725	8.65718	8.64416	8.62814	8.65055	8.6682	8.39805	8.84857	8.62038	8.52964	8.53883	8.55162
1416376_at	Tmem97	0.037	0.019	-0.072	0.014	0.63	0.32	-1.21	0.24	0.52889	0.75259	0.23101	0.81213	0.796525	0.916478	0.775788	0.936507	0.51	0.72929	0.845723	6.99	1416376_at	7.03765	6.81864	6.97292	7.14823	6.81675	7.04644	6.96809	6.78952	6.9238	6.88615	7.14908	6.86097	6.99183	6.98672	6.94886	7.04178	7.1025	7.00996	7.18084	6.91568	6.86743	7.13105	7.09161	7.05624	6.92041	7.11343	7.03298
1416377_at	Pdcd7	0.096	0.137	0.106	0.107	1.91	2.73	2.1	2.14	0.063	0.00905	0.04122	0.03783	0.29105	0.107436	0.510698	0.208792	5.03	0.00202	0.020233	8.75	1416377_at	8.65386	8.70351	8.52871	8.75653	8.61272	8.49349	8.7931	8.82102	8.61854	8.67907	8.70909	8.62481	8.77939	8.78333	8.815	8.63944	8.76438	8.56157	8.58964	8.69805	8.78113	8.64251	8.81843	8.69692	8.6889	8.82993	8.57803
1416378_at	Pnkp	0.107	0.075	0.036	0.028	1.61	1.14	0.55	0.43	0.11397	0.26219	0.586	0.67205	0.397338	0.614206	0.928661	0.874567	1.09	0.37161	0.586171	7.83	1416378_at	7.92747	7.70226	7.63786	7.59499	7.82333	7.74512	7.83447	7.84573	7.61725	7.64084	7.81087	7.61472	7.8782	7.94059	7.98566	7.86128	7.87169	7.83345	7.8622	7.53047	7.90595	7.72824	8.02329	7.85055	7.79751	7.93683	7.86611
1416379_at	Panx1	0.178	0.038	-0.051	-0.1	1.9	0.41	-0.54	-1.07	0.0637	0.68324	0.58985	0.29148	0.292629	0.886588	0.929644	0.612818	1.31	0.28272	0.503596	8.35	1416379_at	8.07503	8.03129	8.27134	8.50599	8.19793	8.3415	8.58998	8.18061	8.45938	8.2429	8.36004	8.1555	8.5063	8.40933	8.68935	8.21778	8.22009	8.21584	8.54138	8.73881	8.2138	8.20277	8.40293	8.49527	8.34573	8.41306	8.21668
1416380_at	Mov10	0.099	0.095	0.086	0.127	1.46	1.4	1.27	1.87	0.15169	0.16951	0.21042	0.06788	0.457703	0.50724	0.757093	0.2904	2.3	0.07384	0.223595	5.45	1416380_at	5.35907	5.16271	5.28029	5.34994	5.58033	5.55669	5.64528	5.3713	5.34234	5.35632	5.51789	5.42346	5.54505	5.62424	5.36065	5.37309	5.30984	5.3661	5.4625	5.29838	5.54193	5.18656	5.31275	5.28046	5.48498	5.58552	5.54758
1416381_a_at	Prdx5	-0.093	-0.045	-0.044	-0.023	-2.05	-0.98	-0.97	-0.5	0.04622	0.33168	0.33981	0.62182	0.245127	0.676181	0.837681	0.848817	1.59	0.19451	0.403708	11.81	1416381_a_at	11.885	11.8108	11.9869	11.8972	11.8844	11.8043	11.7789	11.814	11.8232	11.7646	11.9617	11.8167	11.8024	11.8532	11.8642	11.9334	11.8413	11.8879	11.6573	11.5705	11.8892	11.7863	11.8872	11.821	11.8511	11.8083	11.7727
1416382_at	Ctsc	0.415	0.435	-0.137	0.242	3.9	4.09	-1.29	2.27	0.00033	0.00018	0.20445	0.02796	0.013538	0.008929	0.752499	0.175879	9.71	1e-05	0.000494	8.86	1416382_at	8.78355	8.71136	9.14438	8.5218	8.5167	8.66238	9.28178	9.29275	8.97992	8.69799	9.24748	8.77312	8.46991	8.71062	8.74915	8.86775	8.96986	8.87559	8.34644	8.16116	8.27059	8.49213	8.68259	8.51352	9.41914	8.99007	9.00094
1416383_a_at	Pcx	0.037	0.006	-0.059	-0.011	0.49	0.08	-0.79	-0.15	0.62319	0.9328	0.43455	0.88371	0.848617	0.978783	0.880439	0.961925	0.22	0.92358	0.959569	9.08	1416383_a_at	9.15718	9.00157	9.13433	9.30846	8.80069	8.9355	9.23234	8.94779	9.13144	9.10601	9.2323	8.89705	9.08247	9.18841	9.25589	9.05954	9.14125	9.16709	9.15337	8.95626	8.86538	8.90779	9.20108	9.01973	8.87213	9.20842	8.96021
1416384_a_at	Cope	-0.075	-0.028	-0.053	-0.013	-1.52	-0.56	-1.08	-0.26	0.13629	0.5798	0.28784	0.79836	0.434756	0.838628	0.809066	0.931018	0.96	0.43919	0.641398	10.93	1416384_a_at	11.1579	10.9584	10.8181	10.9769	11.1104	10.9809	10.9562	11.0477	10.9831	10.8507	10.8801	10.9515	10.8957	11.0116	11.0477	10.9038	11.0148	10.7766	10.9174	10.9016	10.8157	10.8763	11.0152	10.922	10.9464	10.9765	10.9272
1416385_a_at	M6pr	0.004	0.13	-0.032	0.103	0.11	3.68	-0.9	2.92	0.91663	0.00064	0.37085	0.00557	0.972543	0.020518	0.851631	0.072411	5.71	0.00087	0.010947	10.79	1416385_a_at	10.7531	10.8047	10.6857	10.7138	10.7539	10.7832	10.8688	10.7448	10.7865	10.6936	10.7384	10.6934	10.8229	10.8005	10.7614	10.7872	10.7527	10.8183	10.7301	10.8922	10.6977	10.7658	10.7737	10.7541	10.7266	10.7774	10.7337
1416386_a_at	M6pr	-0.139	0.182	-0.037	0.054	-1.2	1.57	-0.32	0.46	0.2371	0.12408	0.75404	0.64732	0.563555	0.438816	0.962198	0.862964	1.05	0.39169	0.602547	9.19	1416386_a_at	9.52641	9.0476	9.35617	9.21653	8.86431	8.88319	9.0429	9.18256	9.36016	9.34424	9.0399	9.15427	9.057	9.01949	9.3495	9.14474	9.25344	8.98984	9.46782	9.41207	8.83813	9.19361	9.38275	9.16974	9.36878	8.78267	8.80469
1416387_at	Pip4k2c	0.282	0.204	-0.074	0.365	2.19	1.58	-0.58	2.84	0.03363	0.12041	0.56617	0.00688	0.206674	0.432953	0.923472	0.081246	3.93	0.00828	0.053623	10.75	1416387_at	10.2494	10.4551	10.7558	10.779	10.4796	10.4243	11.1997	10.6333	10.957	10.6033	10.5191	10.5941	11.0956	10.7216	11.2483	10.5448	10.8648	10.4488	10.4634	10.2668	10.3151	10.428	10.9466	10.6061	10.5594	11.1037	10.5379
1416388_at	Pip4k2c	0.051	0.259	0.031	0.012	0.44	2.22	0.26	0.1	0.66479	0.03163	0.79475	0.91957	0.869164	0.219624	0.969034	0.974043	1.3	0.28496	0.505888	6.7	1416388_at	6.64983	6.52113	6.74	6.70963	6.38445	6.30704	6.2804	6.7186	6.68986	6.62744	6.54359	6.55191	6.50938	6.59334	7.1602	6.6063	6.82732	6.50186	6.87527	6.62498	6.84151	6.71642	7.01715	6.74321	6.90756	6.49186	6.36211
1416389_a_at	Rcbtb2	0.075	-0.019	0.097	0.336	0.98	-0.25	1.28	4.42	0.33066	0.80222	0.20888	6e-05	0.652473	0.935857	0.756017	0.007179	5.55	0.00106	0.012639	8.36	1416389_a_at	8.18409	8.50378	8.33349	8.22014	8.33479	8.58463	8.64118	8.46362	8.38092	8.36152	8.22446	8.5111	8.4157	8.38655	8.12933	8.3955	8.28901	8.30587	7.83579	7.78103	8.27046	8.1898	8.1392	8.20831	8.37542	8.5437	8.53039
1416390_at	Rcbtb2	-0.001	-0.032	0.113	0.245	-0.01	-0.29	1.02	2.22	0.99124	0.77392	0.31253	0.03151	0.997599	0.924569	0.824895	0.187954	1.52	0.21407	0.427491	8.69	1416390_at	8.31129	8.9053	8.71975	8.51442	8.55111	8.77427	8.83612	8.80619	8.55093	8.76641	8.48603	8.68343	8.6755	8.68809	8.37435	9.01998	8.6822	8.94372	8.22338	8.09336	8.869	8.66139	8.6652	8.72696	8.63696	8.63895	8.79619
1416391_at	Ptcd1	0.14	-0.087	-0.065	0.168	1.42	-0.88	-0.66	1.71	0.16211	0.38334	0.51229	0.09494	0.470805	0.718003	0.908716	0.346689	1.54	0.20826	0.420065	7.41	1416391_at	7.14062	7.42075	7.45841	7.75792	7.54214	7.53506	7.56956	7.14905	7.51158	7.33354	7.26663	7.35815	7.46548	7.35302	7.59863	7.32538	7.44978	7.34469	7.19156	7.56814	7.24228	7.32372	7.18849	7.28189	7.43883	7.7218	7.41714
1416392_a_at	Atp6v0c	-0.033	-0.041	-0.02	-0.058	-0.81	-1.01	-0.49	-1.41	0.4247	0.31754	0.62361	0.16606	0.727847	0.664099	0.936663	0.464782	0.98	0.43098	0.634786	13.1	1416392_a_at	13.0555	13.1931	13.1213	13.0765	13.2165	13.0918	13.1285	13.0904	13.1417	13.0525	13.2459	13.0302	13.1602	13.1357	13.2409	13.0639	13.0957	13.0621	13.1797	13.128	13.0975	13.1103	13.0698	13.1475	13.0645	13.1669	12.9936
1416393_at	Emg1	-0.02	-0.007	0.156	-0.01	-0.23	-0.08	1.76	-0.11	0.82267	0.93951	0.08498	0.91153	0.938916	0.980617	0.61435	0.971221	0.79	0.53555	0.714666	10.87	1416393_at	10.9513	10.8077	10.7226	10.6307	11.2455	11.0376	10.7079	11.0498	10.6762	10.7947	10.8037	10.9949	10.8622	10.9859	10.6327	10.9003	10.9662	10.8066	10.6076	10.6524	11.0925	10.8075	10.8705	10.9715	11.0299	10.8931	10.9265
1416394_at	Bag1	0.053	-0.017	-0.032	0.024	1.34	-0.43	-0.81	0.6	0.18714	0.66905	0.42019	0.54995	0.504798	0.880841	0.873501	0.808125	0.75	0.56236	0.734412	11.04	1416394_at	10.9967	10.9297	10.9341	11.1703	10.9442	11.002	11.0694	11.0077	11.0535	11.0388	11.0938	11.1359	11.072	11.1521	11.1089	11.1051	11.0484	11.0751	11.0565	11.0558	10.9226	10.9087	11.081	10.9827	11.0516	11.0701	11.0787
1416395_at	Guk1	0.184	0.033	-0.141	0.102	2.82	0.5	-2.17	1.56	0.00714	0.61622	0.03549	0.12511	0.0845	0.855985	0.49078	0.400303	3.84	0.00922	0.057631	11.14	1416395_at	10.9668	10.9483	10.9468	11.2733	11.0052	11.0232	11.1675	11.1172	11.26	11.1011	11.0731	11.1798	11.1874	11.3164	11.2494	11.1799	11.1792	11.1527	11.1478	11.0562	10.8867	10.9382	11.3682	11.0336	11.0758	11.2692	11.2087
1416396_at	Snx4	0.052	-0.031	0.002	-0.136	0.71	-0.43	0.03	-1.87	0.48273	0.67285	0.97928	0.06886	0.767	0.882602	0.997134	0.292743	1.04	0.39727	0.607394	5.06	1416396_at	5.25746	5.22405	4.96905	4.83075	4.88156	4.96979	5.35138	5.14169	5.18662	5.032	4.79836	4.99147	5.15957	5.10198	5.03196	5.09477	4.98717	5.0258	5.07989	5.31977	5.13424	5.03778	5.12311	5.125	5.09388	5.08209	4.96353
1416397_at	Mesdc1	0.252	-0.029	-0.022	0.137	2.01	-0.23	-0.17	1.09	0.05052	0.81809	0.86312	0.28222	0.257984	0.94175	0.980462	0.602751	1.33	0.27452	0.495604	6.25	1416397_at	6.12646	6.15329	5.65565	6.53866	6.23724	5.83206	6.83277	6.2347	6.34529	6.20689	6.11634	6.22767	6.3192	6.32562	6.36379	6.20023	6.33283	5.99498	6.20847	6.40104	6.00716	5.98774	6.5416	5.88708	5.98677	6.48673	6.22084
1416398_at	Mesdc1	-0.067	-0.136	-0.223	-0.243	-0.45	-0.91	-1.49	-1.63	0.65523	0.36782	0.14236	0.11117	0.864821	0.705745	0.699255	0.376041	1.48	0.22575	0.441682	5.02	1416398_at	5.41058	5.41169	5.17733	4.9031	5.49011	4.49508	4.94709	4.84518	5.29349	5.20032	5.04878	4.95698	4.80666	5.16161	5.37027	4.54962	5.184	4.91741	5.39327	5.76228	4.76314	5.33736	5.26661	4.89224	5.18891	5.08107	4.94865
1416399_a_at	Hmox2	0.001	0.002	0.027	0.009	0.04	0.07	0.86	0.28	0.9672	0.94459	0.39297	0.78452	0.989406	0.981894	0.861507	0.924723	0.21	0.93335	0.964196	10.88	1416399_a_at	10.9816	10.8578	10.9834	10.8881	10.9069	10.9036	10.9018	10.885	10.9148	10.8362	10.8186	10.8685	10.8923	10.8446	10.9635	10.8438	10.8563	10.7996	10.8293	10.8808	10.7884	10.8073	10.8402	10.8245	10.914	10.8868	10.9088
1416400_at	Pycrl	-0.223	-0.15	-0.002	-0.045	-3.98	-2.68	-0.04	-0.8	0.00026	0.01048	0.97019	0.42973	0.011774	0.116874	0.995115	0.728849	5.91	0.00069	0.009184	7.65	1416400_at	7.90506	7.65203	7.51886	7.60288	7.75964	7.65688	7.86969	7.922	7.84027	7.70485	7.84228	7.80891	7.59363	7.75657	7.75786	7.63461	7.68701	7.56756	7.83467	7.74513	7.45582	7.49053	7.69713	7.66532	7.55013	7.51168	7.47885
1416401_at	Cd82	0.089	0.228	-0.225	-0.073	0.7	1.8	-1.78	-0.57	0.48613	0.07805	0.08255	0.56931	0.769043	0.350479	0.609312	0.819192	1.81	0.14432	0.337678	8.44	1416401_at	8.65158	8.40913	8.21334	8.6498	7.79186	8.14499	8.40311	8.23326	8.68132	8.26348	8.73941	8.40636	8.10911	8.654	8.46052	8.59698	8.48089	8.63796	8.79492	9.10384	8.25064	8.2922	8.37745	8.21518	8.48134	8.32059	8.39293
1416402_at	Abcb10	-0.101	-0.046	0.229	-0.23	-0.88	-0.4	1.99	-2	0.38198	0.68903	0.05282	0.05148	0.695348	0.88921	0.540256	0.249608	2.23	0.08145	0.237447	9.43	1416402_at	9.69673	9.30528	9.36754	9.23511	9.77549	9.46946	9.13156	9.49606	9.0662	9.44372	9.55698	9.40893	9.3073	9.58221	9.14319	9.45387	9.44642	9.57661	9.46886	9.43169	9.891	9.43915	9.3571	9.68266	9.56948	9.44899	9.29025
1416403_at	Abcb10	-0.935	-0.249	-0.191	-1.1	-4.05	-1.08	-0.83	-4.77	0.0002	0.28583	0.41245	2e-05	0.010454	0.636635	0.869857	0.004332	10.25	1e-05	0.000332	8.13	1416403_at	9.65349	8.53955	8.97157	8.34227	8.92665	8.45622	7.03753	8.30861	7.64497	8.49289	7.97015	8.16008	7.69838	7.9108	7.78935	8.11425	8.36638	8.31314	9.26096	9.15004	8.90383	9.18454	8.37546	8.97465	8.75905	7.50548	7.8673
1416404_s_at	NA	0.043	-0.058	0.023	0.024	1.29	-1.74	0.68	0.71	0.20334	0.0895	0.49717	0.48384	0.524568	0.375658	0.903036	0.766627	1.41	0.24565	0.463913	13.05	1416404_s_at	12.9053	12.9656	13.0537	13.0404	13.0548	13.0654	13.0752	13.0768	13.086	13.0149	13.02	13.1219	12.9835	13.1234	12.9865	13.1465	13.0242	13.0929	13.0253	13.0412	13.047	13.0418	13.0673	13.0264	13.041	13.0251	13.1214
1416405_at	Bgn	0.119	-0.043	-0.105	0.467	0.87	-0.32	-0.77	3.41	0.38891	0.75401	0.44757	0.00143	0.70033	0.917102	0.883828	0.034054	3.26	0.02003	0.097169	8.17	1416405_at	8.54853	8.08836	8.12095	7.8614	7.67479	7.78029	8.3426	8.16277	7.93566	7.98491	7.6916	8.13439	8.11189	8.30057	7.95801	8.56252	8.47402	8.57561	7.8265	7.56947	8.12241	8.43328	8.28868	8.10308	8.61275	8.12623	8.28241
1416406_at	Pea15a	0.027	-0.009	-0.098	0.101	0.41	-0.14	-1.5	1.55	0.6806	0.89194	0.1417	0.12758	0.875631	0.965793	0.698747	0.404484	1.21	0.31998	0.540149	10.85	1416406_at	10.8448	10.8534	10.598	10.8494	10.669	11.0104	10.9419	10.8091	10.9619	10.6857	10.8338	10.9142	10.9732	10.9792	10.7365	11.0365	10.7373	10.9713	10.8528	10.9673	10.6913	10.8457	10.723	10.7411	10.6971	10.896	11.0201
1416407_at	Pea15a	-0.049	-0.089	-0.082	-0.013	-0.75	-1.38	-1.27	-0.2	0.45631	0.17348	0.21143	0.84551	0.749864	0.512213	0.757466	0.948292	1.03	0.40175	0.610958	11.09	1416407_at	11.1815	11.2323	11.1495	10.9742	11.2488	11.2694	11.1656	11.1318	11.1057	10.9431	11.0954	11.2505	11.1591	11.1032	11.2192	11.2128	11.0815	11.1188	11.0938	11.0196	11.128	11.126	10.8252	11.1331	11.1696	11.1074	11.2363
1416408_at	Acox1	0.053	-0.098	-0.06	0.035	1.06	-1.94	-1.19	0.7	0.29603	0.05911	0.23867	0.48808	0.621502	0.305843	0.779183	0.769391	1.7	0.1678	0.369409	11.15	1416408_at	10.8572	11.2492	11.0074	11.279	11.0516	11.1261	11.2729	11.2069	11.2731	11.1228	11.2605	11.318	11.1562	11.2645	11.1695	11.2437	11.1907	11.2011	11.0724	11.1475	11.0782	11.1083	11.1616	11.0781	11.0136	11.2262	11.2384
1416409_at	Acox1	-0.007	0.288	0.029	-0.04	-0.06	2.65	0.26	-0.37	0.95105	0.01113	0.79292	0.71074	0.983959	0.120447	0.968465	0.893405	1.81	0.14393	0.33706	9.53	1416409_at	9.70843	9.50043	9.54413	9.42018	9.34115	9.20329	9.13576	9.42151	9.54735	9.63547	9.53137	9.61384	9.27596	9.30072	9.41548	9.50195	9.47871	9.49238	9.81749	9.90547	9.25584	9.76088	9.60466	9.5586	9.76641	9.38983	9.40096
1416410_at	Pafah1b3	-0.393	-0.197	-0.092	-0.168	-4.4	-2.2	-1.03	-1.88	7e-05	0.03282	0.31081	0.06748	0.005723	0.223763	0.824032	0.289697	7.19	0.00015	0.003171	7.98	1416410_at	8.31659	8.07928	8.00522	7.92431	7.94889	8.14411	7.91413	8.11955	8.20326	7.9588	8.32789	7.92938	7.9123	8.28769	8.04408	8.00716	7.95022	8.40887	8.44815	8.04485	8.00406	7.82863	8.16962	8.12575	7.78239	7.54218	7.70058
1416411_at	Gstm2	-0.077	0.026	0.02	0.301	-0.85	0.28	0.22	3.3	0.40215	0.77824	0.82423	0.00194	0.710013	0.926205	0.974016	0.040059	2.93	0.03124	0.129407	5.07	1416411_at	5.39782	5.35371	4.88595	5.3457	5.3352	4.83884	4.86194	5.14542	4.93901	5.00468	5.09444	5.03406	5.09751	5.02984	4.75045	5.08892	5.1072	5.09264	4.79775	4.80975	4.8194	5.00357	5.02519	4.94794	5.3459	5.20932	5.00572
1416412_at	Nsmaf	0.009	-0.017	0.177	0.141	0.12	-0.23	2.33	1.86	0.90305	0.82032	0.02428	0.06964	0.967879	0.942854	0.438293	0.29419	2.24	0.07983	0.234362	7.9	1416412_at	7.79797	8.15173	7.72974	7.63116	8.07521	7.97107	8.10408	8.07748	7.74059	7.99642	7.89204	7.87127	7.95816	7.71292	7.84224	7.63055	7.71481	7.88879	7.71783	7.97039	8.01624	7.63783	7.75635	7.81408	7.85711	8.00685	7.71461
1416413_at	Ctsj	-0.065	0.008	-0.019	-0.071	-1.07	0.13	-0.31	-1.16	0.2908	0.89639	0.75705	0.25283	0.617068	0.96744	0.962914	0.572157	0.65	0.62985	0.781662	3.31	1416413_at	3.31173	3.39867	3.26641	3.14479	3.49862	3.47104	3.39488	3.38095	3.35189	3.25051	3.33562	3.15652	3.34809	3.32566	3.5298	3.22602	3.18112	3.26708	3.27882	3.39114	3.22403	3.28898	3.42233	3.33681	3.30696	3.35734	3.37754
1416414_at	Emilin1	0.037	0.058	-0.094	0.167	0.45	0.71	-1.15	2.04	0.65644	0.48438	0.2569	0.0479	0.865356	0.78561	0.789529	0.23926	1.54	0.20734	0.41888	5.06	1416414_at	5.26545	4.92985	5.32327	5.1243	4.93037	4.82274	5.30703	4.95805	5.08378	5.02256	5.09046	5.10033	4.96613	5.12368	5.07077	5.0539	5.24766	5.21144	4.84221	4.86399	4.76041	4.92572	5.05962	4.96236	5.19197	5.03393	5.26841
1416415_a_at	H2afz	0.016	-0.017	0.077	-0.049	0.3	-0.32	1.43	-0.92	0.76916	0.74995	0.15851	0.36403	0.915161	0.915225	0.715534	0.677496	0.77	0.54905	0.725256	12.41	1416415_a_at	12.4617	12.2902	12.4129	12.2458	12.5624	12.4662	12.2469	12.4689	12.2845	12.3634	12.4999	12.4361	12.3959	12.4039	12.28	12.3921	12.333	12.4106	12.4658	12.4677	12.5501	12.3898	12.3214	12.5147	12.5218	12.3631	12.4273
1416416_x_at	Gstm1	-0.116	0.109	-0.001	0.091	-1.29	1.22	-0.01	1.01	0.20289	0.22945	0.99076	0.3182	0.524349	0.580015	0.998586	0.638164	1.04	0.39552	0.60576	11.97	1416416_x_at	12.396	12.3838	12.4092	12.1949	12.1616	12.2441	12.0002	12.202	12.1774	12.2331	12.2129	12.4182	11.6211	11.8778	11.5892	12.1875	11.8202	11.87	11.5335	11.3526	11.4233	11.7775	11.5667	11.4639	12.3565	12.0949	12.399
1416417_a_at	Ndufb7	-0.087	-0.154	-0.067	-0.042	-2.03	-3.57	-1.55	-0.98	0.04898	0.00088	0.12904	0.33476	0.253309	0.02519	0.68249	0.653065	5.05	0.00196	0.019806	12.29	1416417_a_at	12.3371	12.1325	12.2728	12.4299	12.2044	12.3636	12.2466	12.4005	12.3551	12.3585	12.3757	12.2938	12.3399	12.4074	12.3972	12.4161	12.3595	12.4093	12.404	12.3105	12.2265	12.2744	12.3557	12.2824	12.241	12.1869	12.2634
1416418_at	Gabarapl1	-0.109	0.061	0.047	0.01	-1.58	0.87	0.67	0.15	0.12242	0.38745	0.5054	0.8835	0.411848	0.721296	0.906485	0.961871	0.93	0.45592	0.654377	11.87	1416418_at	12.1144	11.8586	12.0112	12.0839	11.899	11.825	11.6701	11.948	11.8781	11.862	12.0693	11.7843	11.7301	11.8638	11.8237	11.6898	11.9095	11.8005	11.9499	11.7517	11.8528	11.8279	11.8838	11.8474	11.9534	11.8358	11.74
1416419_s_at	Gabarapl1	0.094	0.041	0.024	0.058	1.93	0.84	0.5	1.19	0.05951	0.406	0.61845	0.23945	0.28243	0.734715	0.93532	0.556985	1.53	0.21009	0.422516	12.62	1416419_s_at	12.5806	12.462	12.664	12.7006	12.4964	12.4423	12.554	12.6527	12.7425	12.6382	12.7044	12.5438	12.5851	12.6606	12.6191	12.5758	12.663	12.6207	12.6004	12.4814	12.498	12.4849	12.6644	12.4948	12.608	12.6945	12.6348
1416420_a_at	Rpl9	-0.021	-0.038	0.01	-0.022	-0.63	-1.16	0.29	-0.68	0.5338	0.25131	0.7714	0.50252	0.799471	0.603844	0.965361	0.778711	0.57	0.6844	0.817096	13.45	1416420_a_at	13.4	13.5013	13.5199	13.4328	13.5065	13.4748	13.3716	13.4818	13.4003	13.4729	13.557	13.4874	13.4046	13.511	13.4035	13.4535	13.4153	13.4874	13.4181	13.4479	13.5634	13.4535	13.4383	13.5133	13.4889	13.4373	13.4362
1416421_a_at	Ssb	-0.473	0.387	-0.117	-0.304	-3.01	2.46	-0.74	-1.93	0.00436	0.01788	0.46196	0.05952	0.06314	0.159488	0.891043	0.270174	4.85	0.00253	0.023759	8.26	1416421_a_at	9.11714	8.48031	8.69715	8.26749	8.69547	8.51975	7.49142	8.05255	8.10473	8.23172	7.9116	8.17586	8.20819	7.84885	8.0839	8.13691	8.16142	8.00756	8.90497	8.92001	8.06639	8.86032	8.36927	8.39238	8.59852	8.06595	7.87157
1416422_a_at	Ssb	-0.219	-0.072	-0.022	-0.085	-2.91	-0.95	-0.29	-1.13	0.00568	0.34673	0.77065	0.26632	0.07391	0.687892	0.965361	0.586166	2.68	0.0439	0.16108	10.29	1416422_a_at	9.93656	10.5029	10.6301	10.5728	10.4391	10.4002	10.0979	10.2547	10.2757	10.3862	10.3255	10.1463	10.2866	10.1057	10.2654	10.3355	10.2	10.4873	10.3988	10.3069	10.4252	10.5232	10.4227	10.4013	10.1396	10.155	10.1697
1416423_x_at	Ssb	-0.171	-0.04	0.001	-0.065	-3.17	-0.74	0.01	-1.2	0.00276	0.46103	0.99179	0.23612	0.048266	0.771989	0.998727	0.552898	3.02	0.02779	0.119924	9.3	1416423_x_at	9.20355	9.42106	9.417	9.28929	9.43681	9.48306	9.09236	9.27131	9.15322	9.39169	9.2897	9.27895	9.29164	9.16763	9.34848	9.36047	9.27717	9.54566	9.42915	9.35749	9.44002	9.41529	9.34045	9.41319	9.21226	9.17402	9.26277
1416424_at	Plin3	0.094	0.331	-0.109	0.006	1.02	3.62	-1.2	0.07	0.31122	0.00075	0.23771	0.94829	0.63481	0.022734	0.778712	0.983967	3.91	0.00851	0.054623	7.79	1416424_at	8.06376	7.81608	7.76728	7.93149	7.4358	7.67941	7.55043	7.7467	7.93723	7.71561	7.80261	7.75501	7.5263	7.77086	7.60603	7.97681	7.8	7.7291	7.93429	7.83165	7.49237	7.74073	7.87973	7.57835	7.92207	7.70364	8.19341
1416425_at	Pex19	0.087	-0.062	0.04	0.152	1.23	-0.88	0.57	2.15	0.22425	0.38221	0.57216	0.03747	0.549237	0.716895	0.924468	0.207602	1.81	0.14468	0.338239	9.62	1416425_at	9.34393	9.70693	9.45059	9.62519	9.44639	9.68986	9.91641	9.64181	9.78411	9.5118	9.5157	9.64881	9.70501	9.72158	9.64099	9.75912	9.61097	9.59889	9.34751	9.30042	9.50539	9.51206	9.62685	9.57701	9.47394	9.77018	9.52545
1416426_at	Rab5a	0.014	0.065	0.002	0.025	0.27	1.28	0.03	0.49	0.78727	0.20796	0.97667	0.62316	0.92315	0.554287	0.996473	0.849682	0.49	0.74424	0.855102	11.61	1416426_at	11.5057	11.838	11.5713	11.7056	11.4768	11.6343	11.704	11.5377	11.6182	11.5998	11.6296	11.5774	11.5777	11.5224	11.6412	11.5387	11.5268	11.6332	11.5685	11.6775	11.5794	11.5895	11.6081	11.5456	11.5441	11.6597	11.4486
1416427_at	Ccni	0.129	0.305	0.048	0.12	1.79	4.25	0.66	1.68	0.0802	0.00011	0.50972	0.10071	0.331952	0.006341	0.907645	0.357457	6.14	0.00052	0.00757	12.18	1416427_at	12.1723	12.2445	12.2112	11.9898	12.1007	12.0817	12.3606	12.0129	12.0324	12.1164	12.0363	11.9578	12.3254	12.0305	12.1494	12.0233	12.0704	12.0792	12.0686	12.1217	11.8968	12.3315	12.141	12.0321	12.0968	12.3151	12.3301
1416428_at	Thap11	0.043	-0.1	-0.008	0.028	0.85	-1.97	-0.15	0.54	0.40016	0.05521	0.88103	0.58943	0.708486	0.295549	0.983999	0.831353	1.23	0.31199	0.532322	9.47	1416428_at	9.29013	9.43933	9.57848	9.45196	9.43335	9.69453	9.65059	9.51078	9.54517	9.46296	9.33857	9.61203	9.50814	9.48768	9.36711	9.46566	9.4265	9.41512	9.3018	9.32582	9.54895	9.54504	9.42095	9.54652	9.49191	9.47435	9.55934
1416429_a_at	Cat	-0.211	-0.118	0.014	0.018	-1.98	-1.11	0.13	0.17	0.05397	0.27197	0.89577	0.86419	0.267114	0.623688	0.985731	0.95452	1.3	0.28423	0.505168	10.08	1416429_a_at	10.3368	10.4584	10.3525	10.104	9.9959	10.259	10.0849	10.1504	9.88953	10.2952	9.95259	10.1286	10.0197	9.95216	9.61571	10.2848	9.98482	10.3095	9.76912	9.77411	10.4356	10.3277	10.0161	10.3292	10.0615	9.92809	10.1494
1416430_at	Cat	0.018	0.059	0.094	0.209	0.17	0.57	0.9	2	0.86707	0.57393	0.37393	0.05153	0.954664	0.835967	0.853327	0.249608	1.29	0.28827	0.509317	9.83	1416430_at	9.93271	10.1222	9.87007	9.58233	9.88359	10.0078	10.0828	9.91182	9.59778	9.83709	9.49634	9.89306	9.9303	9.6621	9.50397	10.0035	9.72366	9.78309	9.39779	9.43801	9.91273	9.8665	9.61661	9.82012	9.79535	10.0229	9.94707
1416431_at	Tubb6	-0.008	0.032	-0.121	0	-0.11	0.46	-1.72	-0.01	0.91275	0.64604	0.09172	0.99506	0.971084	0.870349	0.624245	0.998591	0.8	0.53184	0.711605	4.89	1416431_at	4.82178	4.9318	5.12933	4.77105	5.14784	4.87312	4.86178	4.87083	4.9002	4.71793	4.81311	4.98623	4.72738	4.76979	5.02942	4.88466	4.93436	5.02741	4.8626	4.76999	4.98424	4.67542	5.02939	5.10782	4.83131	4.90694	5.03847
1416432_at	Pfkfb3	0.158	0.287	0.027	0.199	1.25	2.28	0.21	1.58	0.21675	0.02761	0.83239	0.12116	0.540256	0.204259	0.974923	0.393647	2.33	0.07116	0.218456	8.18	1416432_at	7.88382	8.08468	8.1157	8.31895	8.24287	8.23679	8.57518	8.02451	8.2217	8.08244	7.94259	7.88741	8.55857	7.88413	8.40315	8.07395	8.09909	7.91086	7.7276	7.94392	7.78525	7.79576	8.21873	8.17818	8.00624	8.53484	7.99213
1416433_at	Rpa2	0.073	-0.164	-0.018	-0.087	1.12	-2.54	-0.29	-1.35	0.26759	0.01481	0.77645	0.1854	0.59472	0.142196	0.966108	0.492162	2.4	0.06459	0.205543	8.26	1416433_at	8.18096	8.25142	8.00289	8.3178	8.26352	8.14346	8.22815	8.33985	8.33579	8.17012	8.27877	8.48714	8.14989	8.4516	8.10333	8.48659	8.38387	8.26115	8.40696	8.46567	8.37794	8.14084	8.33599	8.31303	8.23504	8.21368	8.44223
1416434_at	Bcl2l10	0.074	0.05	0.09	-0.043	0.91	0.62	1.11	-0.52	0.36768	0.54033	0.27275	0.60314	0.683918	0.819086	0.79864	0.838477	0.68	0.60995	0.767967	4.06	1416434_at	3.91274	4.01309	3.89095	4.21012	3.70737	4.26914	4.22712	3.96787	3.94439	4.10646	3.92325	4.05209	3.9802	4.04694	4.13312	4.19128	3.86743	3.93211	4.02481	4.14983	4.19836	3.97868	3.93522	4.14307	4.08581	4.25571	4.02748
1416435_at	Ltbr	0.264	0.011	-0.116	0.176	2.46	0.1	-1.08	1.63	0.01814	0.91789	0.28669	0.10966	0.144631	0.973579	0.808129	0.37354	2.47	0.05879	0.193896	6.63	1416435_at	6.52219	6.66678	6.43748	6.69867	6.16091	6.7361	7.07967	6.6936	6.7221	6.51281	6.3771	6.5789	6.88961	6.70125	6.69988	6.70203	6.57091	6.60527	6.26306	6.54179	6.37026	6.47661	6.6599	6.40663	6.51941	7.02462	6.95054
1416436_a_at	Uqcc	-0.294	-0.063	-0.037	-0.084	-2.76	-0.59	-0.35	-0.78	0.00853	0.55991	0.72946	0.43758	0.094382	0.829438	0.957056	0.734846	2.17	0.0885	0.249937	8.06	1416436_a_at	8.69453	8.17711	8.29174	8.16334	8.06431	7.84165	7.72029	8.11708	8.16729	8.22178	8.22936	8.03286	7.85655	8.06174	8.11598	8.12118	8.09324	8.00428	8.29359	8.15961	7.8327	8.09242	8.30403	8.10831	8.17287	7.74404	7.98146
1416437_a_at	Mapk8ip3	-0.398	-0.08	-0.138	-0.106	-2.23	-0.45	-0.77	-0.59	0.03109	0.65464	0.44478	0.55645	0.197804	0.8741	0.883027	0.81174	1.53	0.21071	0.423214	7.53	1416437_a_at	8.06729	7.62987	7.72167	7.86438	7.43373	7.49911	6.80833	7.74332	7.53955	7.82115	7.71197	7.62914	7.19265	7.49805	7.88992	7.66175	7.69568	7.47955	7.97456	7.47759	7.3366	7.66175	7.91409	7.60411	7.82853	7.14893	7.20251
1416438_at	Puf60	-0.117	-0.062	-0.019	-0.052	-2.29	-1.2	-0.37	-1.01	0.02709	0.23584	0.71314	0.32031	0.182944	0.586564	0.954108	0.640083	1.96	0.11819	0.299608	11.07	1416438_at	11.2021	10.9833	11.0667	11.1694	11.2179	11.1035	11.1167	11.0726	11.0162	10.9365	11.1483	10.9418	11.1715	11.1078	11.2131	11.0548	11.0712	11.0291	11.1555	11.179	11.034	11.0015	11.1593	11.1582	10.9415	11.1617	10.8852
1416439_at	Dctpp1	0.065	-0.13	-0.049	-0.055	1.06	-2.13	-0.81	-0.91	0.2958	0.03892	0.42316	0.37024	0.621496	0.245492	0.874653	0.682404	1.78	0.14979	0.346057	8.7	1416439_at	8.4299	8.53385	8.75962	8.88929	8.5778	8.59278	8.71704	8.7381	8.79296	8.59453	8.67021	8.7482	8.75801	8.83199	8.78247	8.78668	8.82581	8.74216	8.75524	8.76229	8.75139	8.66895	8.94189	8.76414	8.58729	8.75926	8.73508
1416440_at	Cd164	0.049	0.007	-0.025	0.123	0.8	0.11	-0.4	1.99	0.42699	0.91053	0.68789	0.05274	0.729741	0.971073	0.947195	0.252761	1.2	0.32608	0.545848	11.19	1416440_at	10.9742	11.3669	10.9767	11.1978	11.0043	11.0803	11.2284	11.277	11.2675	11.3073	11.3206	11.3313	11.0825	11.2621	10.9466	11.3228	11.201	11.3616	11.0625	11.1963	11.0618	11.1494	11.0851	11.1409	11.1478	11.0806	11.2864
1416441_at	Pgcp	0.076	0.054	-0.224	0.375	0.69	0.49	-2.02	3.39	0.49436	0.6283	0.04916	0.00149	0.774207	0.861527	0.531976	0.034726	4.08	0.00679	0.046834	8.55	1416441_at	8.48911	8.78991	8.57153	8.67535	8.04304	8.34915	8.73557	8.61618	8.57247	8.59808	8.48989	8.73444	8.50461	8.74552	8.22789	8.90236	8.56983	8.92303	8.11275	8.09411	8.25547	8.52732	8.54937	8.35839	8.66213	8.43287	8.75594
1416442_at	Ier2	-0.005	0.181	0.034	0.054	-0.05	1.87	0.35	0.56	0.95965	0.068	0.72451	0.57617	0.986195	0.327146	0.956876	0.823391	0.99	0.42465	0.629768	7.47	1416442_at	7.47333	7.21658	7.61418	7.6548	7.27237	7.13036	7.48903	7.57814	7.82037	7.29614	7.81921	7.36391	7.28176	7.33025	7.48794	7.51051	7.59527	7.21123	7.46233	7.11093	7.23686	7.6265	7.57534	7.29764	7.38793	7.44657	7.2964
1416443_a_at	Sae1	-0.076	-0.001	0.065	0.011	-0.91	-0.01	0.78	0.13	0.36691	0.98875	0.4403	0.89988	0.683303	0.995957	0.881712	0.967832	0.36	0.83322	0.908534	10.43	1416443_a_at	10.4456	10.2382	10.4464	10.6748	10.1796	10.2625	10.2609	10.536	10.6892	10.4335	10.7097	10.3889	10.3078	10.5293	10.4083	10.5009	10.4455	10.5303	10.5885	10.3818	10.2817	10.2966	10.5257	10.3071	10.3953	10.2194	10.265
1416444_at	Elovl2	0.138	0.107	-0.055	0.477	1.08	0.83	-0.43	3.73	0.28446	0.40828	0.66852	0.00054	0.611322	0.73628	0.943618	0.020393	4	0.00753	0.050233	8.49	1416444_at	8.00232	8.91557	8.48566	8.3541	8.11161	8.33273	8.78998	8.40096	8.53558	8.4562	8.25295	8.60104	8.66753	8.42838	8.3177	8.52992	8.47534	8.82264	8.0489	7.95127	8.1206	8.62777	8.45399	8.12941	8.22346	8.54371	8.69808
1416445_at	Fam98a	-0.044	-0.086	0.003	0.025	-0.97	-1.9	0.08	0.54	0.33534	0.06404	0.94011	0.58912	0.656076	0.31722	0.9916	0.831121	1.22	0.31809	0.538438	10.22	1416445_at	10.1844	10.1731	10.1219	10.3552	10.3416	10.1911	10.2233	10.3019	10.3099	10.2449	10.4057	10.3035	10.3073	10.2993	10.1682	10.1745	10.2621	10.3666	10.0879	10.1273	10.1199	10.0055	10.2574	10.1507	10.1308	10.217	10.0979
1416446_at	Tmem30a	-0.014	-0.004	-0.01	-0.068	-0.26	-0.07	-0.18	-1.25	0.79878	0.94184	0.85492	0.2184	0.928507	0.981465	0.978482	0.532783	0.42	0.79607	0.886324	11.74	1416446_at	11.6202	11.8914	11.7314	11.6769	11.8421	11.87	11.6839	11.6992	11.7379	11.8197	11.79	11.7639	11.825	11.5161	11.6929	11.6592	11.6572	11.7719	11.7512	11.762	12.0042	11.7449	11.7224	11.8321	11.7775	11.803	11.6462
1416447_at	Tmem30a	-0.177	0.18	-0.029	-0.189	-1.67	1.7	-0.27	-1.79	0.10214	0.09666	0.7861	0.08065	0.376211	0.389054	0.967676	0.318588	2.24	0.08064	0.235786	11.3	1416447_at	11.4253	11.6628	11.6215	11.2348	11.3783	11.2698	10.8832	11.2013	11.0595	11.4936	11.2754	11.0801	11.0478	10.8762	11.2809	11.2673	11.2467	11.2798	11.5974	11.5943	11.4977	11.8001	11.2392	11.5195	11.4307	11.056	11.1788
1416448_at	Itpa	0.033	0.019	0.117	0.047	0.56	0.32	2.01	0.81	0.57753	0.74699	0.05083	0.42231	0.824465	0.91401	0.537414	0.723484	1.28	0.29345	0.513937	9.53	1416448_at	9.73223	9.36781	9.37622	9.34318	9.57647	9.50582	9.41398	9.6247	9.56237	9.459	9.68318	9.68098	9.46874	9.6294	9.42876	9.53906	9.45291	9.45881	9.54816	9.49863	9.53431	9.29334	9.44008	9.54765	9.58942	9.51482	9.52549
1416449_x_at	Stxbp2	0.153	0.097	0.059	-0.061	2.18	1.37	0.83	-0.87	0.03484	0.17628	0.40927	0.38959	0.210254	0.515888	0.867759	0.697816	2.02	0.10816	0.283482	7.14	1416449_x_at	7.12826	7.00126	7.2029	6.93904	7.13134	7.02522	7.29964	7.06809	7.15883	6.97217	7.16283	6.94159	7.28366	7.18395	7.07064	6.98504	6.96128	7.10724	7.28449	7.32146	7.12029	7.05085	7.31449	7.00897	7.01739	7.37352	7.27105
1416450_at	Taf8	0.038	0.013	0.098	0.035	0.53	0.18	1.36	0.49	0.59887	0.85769	0.17992	0.62991	0.836088	0.955486	0.731508	0.85345	0.6	0.66351	0.803469	6.6	1416450_at	6.5634	6.5558	6.4565	6.71675	6.58309	6.70976	6.71722	6.76529	6.39963	6.5845	6.52052	6.52419	6.71231	6.55055	6.52013	6.73666	6.44855	6.38988	6.55398	6.3077	6.77573	6.56139	6.65529	6.54048	6.41024	6.69219	6.51703
1416451_s_at	Taf8	0.106	-0.045	0.147	0.181	1.47	-0.63	2.04	2.51	0.14805	0.53511	0.04773	0.01593	0.452438	0.81598	0.527256	0.128736	3.25	0.02033	0.098081	7.83	1416451_s_at	7.72099	7.86255	7.78206	7.72713	7.9916	7.88355	7.88449	7.86878	7.90702	7.72627	7.80055	7.86163	7.92609	7.82251	7.76284	7.78086	7.82741	7.57012	7.50255	7.59258	7.87543	7.51205	7.68451	7.83369	7.71873	8.15059	7.79399
1416452_at	Oat	-0.094	-0.074	-0.038	0.001	-1.85	-1.46	-0.75	0.02	0.0712	0.15233	0.4579	0.98582	0.311627	0.482901	0.888441	0.995746	1.53	0.21138	0.424171	11.09	1416452_at	11.2826	11.1413	11.0131	11.1522	11.0835	11.142	11.0843	11.1776	11.1774	11.134	11.2076	11.262	11.0001	11.18	10.8927	11.1962	11.1103	11.1296	11.0802	11.1379	11.0807	11.0527	11.0592	11.0936	11.2068	10.9798	11.1069
1416453_x_at	NA	0.008	-0.068	-0.055	0.009	0.21	-1.67	-1.35	0.22	0.83709	0.10232	0.18528	0.82549	0.944505	0.400634	0.73749	0.941434	1.17	0.33627	0.555009	12.63	1416453_x_at	12.5971	12.5393	12.538	12.6167	12.7303	12.7063	12.6553	12.6434	12.6343	12.5512	12.6384	12.6808	12.6742	12.7647	12.5381	12.7417	12.6402	12.7278	12.6249	12.7263	12.6539	12.5438	12.6474	12.5438	12.6061	12.6244	12.7247
1416454_s_at	Acta2	-0.001	0.043	-0.282	0.502	0	0.15	-0.96	1.7	0.99724	0.88395	0.34431	0.09554	0.999233	0.963296	0.839831	0.347861	0.96	0.43922	0.641398	9.74	1416454_s_at	10.5888	10.3215	10.1762	9.61144	9.07629	8.79357	10.0768	9.78417	9.39237	9.46969	9.20778	10.0608	9.73652	10.0266	9.24242	10.4399	10.1951	10.0121	8.55718	8.58822	9.72047	10.1762	9.90976	9.75559	10.2845	9.64579	10.0987
1416455_a_at	Cryab	-0.532	0.154	-0.186	-0.22	-3.09	0.9	-1.08	-1.28	0.00345	0.37401	0.28592	0.20783	0.05525	0.710663	0.807645	0.519801	3.29	0.01917	0.094363	9.25	1416455_a_at	10.1027	9.57112	9.32342	9.34861	8.91872	9.02774	9.13206	9.12262	9.89261	9.54083	9.96005	9.52016	8.74302	9.39773	8.90672	9.22366	9.29995	9.15002	9.64989	10.2307	8.89203	9.22189	9.21827	8.96134	9.11119	8.82775	8.85491
1416456_a_at	Chia	0.275	0.008	-0.213	-0.151	1.63	0.05	-1.26	-0.9	0.11025	0.96164	0.21349	0.37497	0.390773	0.987398	0.758523	0.685661	1.26	0.29851	0.519234	5.93	1416456_a_at	5.40168	5.9963	5.81156	6.08234	5.91618	5.67054	6.14177	5.72657	6.01699	5.7091	6.05007	5.94273	5.86907	6.20563	6.13295	6.05016	5.83648	5.91325	6.61479	7.00841	5.89235	5.50601	5.73432	5.44947	5.7661	5.89923	6.01801
1416457_at	Ddah2	0.127	-0.16	-0.089	-0.065	1.36	-1.71	-0.95	-0.69	0.18045	0.0936	0.34548	0.49144	0.495428	0.383118	0.840451	0.771569	1.55	0.20589	0.41737	8.42	1416457_at	8.20744	8.24155	8.13776	8.5719	7.88077	8.25137	8.352	8.35066	8.51029	8.34864	8.43454	8.55158	8.41314	8.63976	8.38664	8.67711	8.40095	8.63613	8.96619	8.78699	8.33745	8.47336	8.60925	8.5413	8.29908	8.30282	8.64561
1416458_at	Arf2	0.051	0.091	-0.028	0.09	0.96	1.73	-0.53	1.71	0.34144	0.09094	0.6015	0.09489	0.661934	0.378083	0.93212	0.34665	1.78	0.1509	0.347465	8.89	1416458_at	8.82302	8.70919	8.87796	8.95062	8.69825	8.6899	8.92529	8.84054	8.92059	8.83861	8.8046	8.77216	8.88209	8.97699	9.0478	8.91706	8.99584	8.82547	9.06152	8.89082	8.80316	8.78071	9.01995	8.79082	8.80915	8.85243	8.80316
1416459_at	Arf2	-0.081	0.176	-0.107	0.068	-0.54	1.18	-0.72	0.45	0.58945	0.24331	0.47767	0.6515	0.831041	0.594756	0.896621	0.864825	0.6	0.6621	0.802573	7.14	1416459_at	7.37958	7.03645	7.19317	7.23081	6.74683	6.76034	6.70359	7.11048	7.11793	7.28206	7.02212	7.1565	6.9835	6.8599	7.39551	7.13299	7.2681	7.20539	7.61699	7.36037	6.95732	7.35564	7.28251	7.08899	7.36754	6.77413	6.70298
1416460_at	Miox	-0.113	0.155	0.039	-0.013	-2.14	2.94	0.74	-0.25	0.03837	0.0053	0.46308	0.80409	0.221606	0.077564	0.891734	0.933398	3.45	0.01562	0.082027	3.82	1416460_at	3.83244	3.86105	3.9722	3.85959	3.71681	3.83065	3.97331	3.71991	3.63158	3.72602	3.74003	3.81549	3.80843	3.85925	3.84244	3.77874	3.76079	3.68173	3.7447	3.90967	3.86271	3.79839	3.95503	3.9072	3.67493	3.70765	3.76054
1416461_at	NA	-0.102	0.049	0.215	0.062	-1.86	0.89	3.92	1.12	0.06955	0.37687	0.00031	0.26798	0.30778	0.712595	0.109787	0.588014	5.21	0.0016	0.017205	11.33	1416461_at	11.3637	11.2894	11.3692	11.205	11.3736	11.3124	11.402	11.488	11.2932	11.3467	11.3973	11.4047	11.2398	11.2946	11.1414	11.4025	11.2117	11.2936	11.0885	11.2278	11.3951	11.3346	11.1265	11.3241	11.3799	11.1493	11.2227
1416462_at	Caprin1	-0.077	0.178	0.165	0.029	-1.2	2.79	2.57	0.46	0.23489	0.0078	0.01357	0.64727	0.560858	0.098345	0.357461	0.86295	4.02	0.00737	0.049483	11.04	1416462_at	11.2608	10.9495	10.8122	10.8355	11.1788	11.0124	10.9562	11.1955	11.0325	11.0292	11.0067	11.1588	11.025	11.0437	10.834	10.9898	10.9799	10.9185	10.9713	11.118	11.0532	10.9729	10.8233	11.026	11.1704	10.8864	10.9351
1416463_at	Caprin1	-0.173	0.158	0.209	0.11	-3.32	3.04	4.02	2.12	0.0018	0.00395	0.00023	0.0396	0.037409	0.06475	0.096798	0.214443	10.24	1e-05	0.000334	8.1	1416463_at	8.08699	8.28162	8.08348	7.96538	8.00419	7.93055	8.22083	8.09012	8.15706	8.10287	8.1221	7.95029	7.90767	8.03023	8.15335	8.08693	8.09693	8.00198	8.17923	8.10393	8.08493	8.06692	7.91277	7.97767	7.87478	7.85209	7.7859
1416464_at	Slc4a1	-0.166	-0.064	0.022	0.096	-1.68	-0.65	0.22	0.97	0.09948	0.5208	0.82793	0.33806	0.371174	0.808326	0.974076	0.655894	1.06	0.38793	0.59965	4.25	1416464_at	4.64354	3.97426	4.36257	4.11747	4.0493	4.6013	4.43822	4.41109	4.21583	4.30643	4.00768	4.06671	4.62579	4.17376	4.02075	4.18217	4.21521	4.28078	4.26494	4.21967	4.35923	4.11112	4.25262	4.4209	4.23213	3.90953	4.27234
1416465_a_at	Vapa	-0.111	0.029	0.089	-0.053	-2.76	0.71	2.19	-1.32	0.00844	0.48317	0.03368	0.19383	0.093822	0.784697	0.481265	0.502925	3.67	0.01167	0.0677	12.3	1416465_a_at	12.3199	12.4099	12.4096	12.3686	12.1671	12.2963	12.2831	12.2882	12.1993	12.2972	12.3522	12.2208	12.1346	12.2574	12.2435	12.2509	12.1776	12.3395	12.3749	12.3892	12.4519	12.4356	12.2473	12.3767	12.2307	12.1684	12.217
1416466_at	Vapa	-0.018	0.082	0.074	0.027	-0.5	2.26	2.05	0.74	0.61661	0.02875	0.04691	0.46574	0.844834	0.208872	0.525135	0.754638	2.52	0.05443	0.184273	12.2	1416466_at	12.1887	12.1911	12.2624	12.1413	12.1765	12.148	12.1836	12.1057	12.1612	12.2394	12.1922	12.0458	12.1784	12.0937	12.2125	12.1074	12.1327	12.1967	12.2729	12.2707	12.1381	12.251	12.1411	12.1636	12.2087	12.1747	12.126
1416467_at	Ddx3x	-0.031	0.328	-0.017	0.058	-0.36	3.82	-0.2	0.67	0.71966	0.00042	0.83991	0.50428	0.893991	0.015405	0.976231	0.779594	3.81	0.00969	0.059503	10.4	1416467_at	10.6517	10.3196	10.4813	10.3007	10.3451	10.4553	10.0172	10.2348	10.2892	10.3097	10.0978	10.2177	10.3213	10.2073	10.5824	10.2756	10.4354	10.2604	10.6215	10.5467	10.2726	10.6595	10.4065	10.3681	10.6197	10.3467	10.2234
1416468_at	Aldh1a1	-0.016	0.143	0.3	0.475	-0.08	0.7	1.46	2.31	0.93955	0.49039	0.15233	0.02566	0.980767	0.789391	0.706839	0.167648	1.99	0.11323	0.291826	11.14	1416468_at	11.6888	11.457	11.2988	11.1451	11.1365	11.2342	11.3784	11.3207	10.6965	11.3922	10.6891	11.384	11.1576	11.3083	10.1774	11.3945	11.2415	11.1795	9.5379	9.72686	11.2196	11.0588	11.0183	10.8957	11.3102	11.377	11.5178
1416469_at	Luzp1	-0.001	-0.066	0.065	0.208	-0.01	-0.96	0.94	3.01	0.99396	0.34404	0.35143	0.00428	0.998362	0.686634	0.843469	0.062366	2.72	0.04151	0.155513	9.94	1416469_at	9.94172	9.9822	9.91587	9.86275	10.0733	9.96148	10.102	10.0868	10.0975	9.98841	10.1488	9.90296	10.0253	9.99643	9.94056	9.92241	9.97023	9.93405	9.31036	9.3195	9.86307	9.7063	9.92744	9.84426	9.88901	10.0732	9.94021
1416470_a_at	Rpn1	0.058	-0.005	-0.017	-0.005	1.02	-0.09	-0.3	-0.09	0.31395	0.92527	0.76732	0.92713	0.63748	0.975724	0.964866	0.976707	0.29	0.8855	0.938835	11.31	1416470_a_at	11.4268	11.1694	11.322	11.3565	11.3302	11.1825	11.3983	11.468	11.5005	11.2809	11.4354	11.4703	11.2247	11.3575	11.4063	11.1921	11.3742	11.0796	11.3909	11.3428	11.1034	11.071	11.3126	11.165	11.4176	11.3923	11.4068
1416471_at	Cept1	0.015	-0.004	-0.021	-0.032	0.32	-0.09	-0.44	-0.69	0.7537	0.92566	0.66378	0.49384	0.909296	0.975887	0.942629	0.773041	0.19	0.94021	0.968398	10.63	1416471_at	10.6191	10.4828	10.4621	10.5752	10.7474	10.6311	10.6853	10.6185	10.7633	10.5868	10.7902	10.721	10.6429	10.7148	10.6076	10.6326	10.6365	10.5751	10.6747	10.7089	10.5976	10.4111	10.6324	10.6517	10.6544	10.5898	10.6433
1416472_at	Syap1	0.034	-0.047	-0.025	0.087	0.63	-0.86	-0.46	1.59	0.53418	0.39301	0.64514	0.12008	0.799762	0.724688	0.940556	0.392073	0.97	0.43556	0.638463	10.32	1416472_at	9.94433	10.3801	10.2625	10.3	10.3012	10.3329	10.3947	10.4329	10.3702	10.3496	10.2776	10.3723	10.3214	10.3456	10.2494	10.4437	10.3352	10.4543	10.0714	10.1629	10.3838	10.2858	10.4019	10.4064	10.275	10.299	10.3743
1416473_a_at	Igdcc4	-0.073	-0.327	-0.049	0.203	-0.58	-2.58	-0.39	1.6	0.56603	0.01328	0.70078	0.11699	0.818258	0.132956	0.951633	0.386696	2.43	0.06214	0.200757	10.86	1416473_a_at	10.5537	11.1938	10.8412	10.6793	10.3504	10.6246	10.9775	11.0808	11.0036	11.0291	11.1061	11.1129	10.8168	11.1356	10.499	11.1982	11.0449	11.2576	10.5408	10.2379	11.2587	10.9209	10.9186	10.9555	10.5261	10.638	10.9419
1416474_at	Igdcc4	-0.072	-0.361	-0.065	0.246	-0.56	-2.82	-0.51	1.92	0.57724	0.00716	0.61227	0.06085	0.824343	0.093512	0.934018	0.273593	3.06	0.02622	0.115606	9.32	1416474_at	9.06153	9.62627	9.38424	9.26609	8.80718	9.34365	9.58309	9.33766	9.40452	9.57547	9.46786	9.55185	9.52875	9.49737	9.12975	9.68779	9.42931	9.71702	8.89429	8.57253	9.39803	9.54275	9.3979	9.34959	9.02174	9.26717	9.50664
1416475_at	Ube2d2a	0.046	0.283	-0.035	0.1	0.51	3.09	-0.39	1.09	0.6144	0.00344	0.70054	0.28028	0.843975	0.059934	0.951633	0.601079	2.79	0.03766	0.146127	8.1	1416475_at	7.90484	8.30083	8.23824	8.02369	8.04396	8.00586	8.27146	7.80531	8.29493	7.88042	8.02694	8.0103	8.27468	7.91572	8.25855	7.9528	8.04589	7.97264	8.01682	8.12311	7.86921	8.02114	8.17217	7.82393	7.96555	8.35921	7.96274
1416476_a_at	Ube2d2a	-0.085	0.063	0.008	-0.038	-1.54	1.14	0.15	-0.68	0.12986	0.26111	0.88078	0.49745	0.424039	0.613335	0.983999	0.775098	1.04	0.39625	0.606388	11.45	1416476_a_at	11.3118	11.669	11.6011	11.6709	11.3873	11.3938	11.4303	11.3271	11.3595	11.5022	11.5058	11.3603	11.4346	11.2987	11.351	11.3914	11.4797	11.4769	11.4215	11.4571	11.5212	11.5946	11.4458	11.5424	11.3521	11.3681	11.3854
1416477_at	Ube2d2a	0.022	0.043	0.01	0.022	0.49	0.93	0.22	0.48	0.62469	0.35589	0.82513	0.63313	0.849408	0.695995	0.974016	0.855148	0.35	0.84363	0.914354	10.95	1416477_at	11.08	10.9462	10.8914	10.9031	10.9731	10.8879	11.1009	10.8955	10.9353	10.8898	10.9572	10.904	11.0235	10.9168	10.9852	10.8299	10.9386	10.9184	10.999	11.0112	10.8212	10.8556	10.86	10.8721	10.8971	11.0626	10.8999
1416478_a_at	Mdh2	-0.001	0.047	0.03	-0.023	-0.04	1.46	0.94	-0.71	0.96515	0.15089	0.35065	0.48078	0.988657	0.481043	0.843251	0.764654	0.88	0.48153	0.674529	12.68	1416478_a_at	12.7465	12.6282	12.6806	12.6331	12.6816	12.6374	12.6915	12.6409	12.6168	12.6471	12.6723	12.6123	12.6887	12.6959	12.7313	12.6615	12.6956	12.6109	12.6995	12.7061	12.5974	12.7008	12.7131	12.6758	12.6788	12.7174	12.6331
1416479_a_at	Tmem14c	0.043	-0.084	-0.069	-0.027	0.98	-1.89	-1.56	-0.6	0.33367	0.06558	0.12499	0.54959	0.654604	0.320988	0.675455	0.807807	1.83	0.13963	0.33062	10.4	1416479_a_at	10.4602	10.3479	10.2742	10.4386	10.4836	10.2863	10.3463	10.5413	10.5433	10.3778	10.5196	10.5055	10.4334	10.5011	10.4062	10.3867	10.4466	10.3893	10.397	10.4453	10.3109	10.3575	10.4867	10.3692	10.4349	10.4827	10.4112
1416480_a_at	NA	0.027	-0.061	-0.004	0.026	0.67	-1.52	-0.1	0.64	0.50771	0.13496	0.92334	0.52298	0.783375	0.457206	0.989456	0.791766	0.8	0.53337	0.71294	11.56	1416480_a_at	11.5395	11.5003	11.5754	11.7087	11.5144	11.5371	11.5966	11.59	11.5905	11.5276	11.5562	11.4646	11.5899	11.5995	11.5735	11.5653	11.5955	11.6079	11.4526	11.4027	11.5965	11.5529	11.6641	11.5368	11.5188	11.6144	11.5288
1416481_s_at	Higd1a	-0.129	-0.064	0.059	-0.034	-2.72	-1.35	1.23	-0.72	0.00938	0.18464	0.22378	0.47634	0.099242	0.526868	0.769465	0.761662	2.81	0.03677	0.143881	11.04	1416481_s_at	11.0532	11.0409	10.863	11.1195	11.1846	11.0014	10.9841	11.155	11.035	10.9975	11.1935	10.9311	11.0475	11.1174	11.0193	11.043	11.0954	11.1016	11.1232	11.023	11.1295	10.9503	11.0931	11.1184	10.889	11.016	10.7803
1416482_at	Ttc3	-0.981	-0.491	-0.747	-0.931	-3.39	-1.7	-2.58	-3.22	0.00148	0.09698	0.01328	0.00243	0.033455	0.389667	0.355498	0.045354	7.85	7e-05	0.001855	9.92	1416482_at	11.5173	10.4723	10.9193	10.5844	11.0061	10.5324	8.74559	10.0605	10.0968	10.3974	9.81763	9.79875	9.63364	9.66842	10.5186	9.81256	10.092	9.76798	11.3172	11.1104	9.80152	11.0379	10.3416	10.5291	10.6154	9.35854	9.67125
1416483_at	Ttc3	0.012	-0.068	-0.034	-0.033	0.32	-1.85	-0.92	-0.9	0.75239	0.07068	0.36186	0.37325	0.908898	0.333433	0.847291	0.684426	1.3	0.28567	0.506633	12.77	1416483_at	12.7175	12.7191	12.7737	12.8005	12.8208	12.7926	12.6848	12.8314	12.9004	12.8106	12.9258	12.8786	12.8156	12.8048	12.85	12.7452	12.7418	12.751	12.8708	12.8064	12.7115	12.6748	12.7459	12.7772	12.7773	12.7929	12.7632
1416484_at	Ttc3	-0.684	-0.133	-0.525	-0.54	-2.93	-0.57	-2.25	-2.32	0.00532	0.57206	0.02944	0.02529	0.071147	0.834644	0.464981	0.16634	4.84	0.00255	0.023881	10.62	1416484_at	11.5593	10.9765	11.5126	10.8746	10.9704	10.8216	9.5737	10.5683	10.8064	11.0067	10.9011	10.751	10.3988	10.3462	10.9036	10.6624	10.6962	10.7364	11.489	11.3364	10.4873	11.4484	10.8341	10.8784	11.0748	9.99195	10.3447
1416485_at	Timm23	-0.004	-0.017	0.034	0.048	-0.1	-0.45	0.87	1.25	0.91906	0.65622	0.39047	0.21813	0.973057	0.874773	0.860426	0.532575	0.63	0.64282	0.789992	11.69	1416485_at	11.6562	11.6407	11.6516	11.8056	11.7566	11.6884	11.7369	11.7576	11.6948	11.6655	11.6315	11.6412	11.7526	11.6957	11.6596	11.6863	11.6631	11.6981	11.5538	11.5191	11.5784	11.6607	11.794	11.6877	11.6657	11.7066	11.6339
1416486_at	Aimp1	-0.003	-0.025	-0.041	0.02	-0.06	-0.45	-0.74	0.36	0.95542	0.65409	0.46581	0.71971	0.984939	0.873812	0.892727	0.897288	0.22	0.92606	0.960701	10.66	1416486_at	10.5331	10.6124	10.6675	10.775	10.7639	10.8388	10.7457	10.7647	10.7297	10.543	10.5597	10.6616	10.7258	10.6998	10.7555	10.6699	10.5981	10.6135	10.4751	10.5759	10.6862	10.5683	10.7351	10.7205	10.5986	10.7669	10.5514
1416487_a_at	Yap1	0.162	0.064	-0.023	-0.015	1.9	0.75	-0.26	-0.17	0.06391	0.45471	0.79268	0.86507	0.293214	0.767764	0.968433	0.954765	1.07	0.38261	0.595269	6.52	1416487_a_at	6.2164	6.2008	6.18776	6.64356	6.23644	6.38998	6.73261	6.61777	6.72161	6.50911	6.7526	6.69486	6.48073	6.81516	6.28686	6.69961	6.48713	6.57064	6.78652	6.57001	6.36969	6.26894	6.44877	6.29082	6.479	6.43977	6.44622
1416488_at	Ccng2	0.035	-0.279	-0.067	0.044	0.49	-3.89	-0.93	0.61	0.62768	0.00034	0.35603	0.54611	0.851152	0.013333	0.845394	0.805671	4.16	0.00614	0.043742	11.12	1416488_at	10.9583	11.036	11.2067	11.2368	11.1814	11.1373	11.3592	11.2862	11.329	11.2671	10.924	11.4022	11.1148	11.0989	11.2537	11.0732	11.1089	10.9894	10.9791	11.124	11.1708	10.9763	11.2879	11.1439	11.1631	11.1102	11.0181
1416489_at	Pi4k2b	0.263	0.053	-0.018	0.304	2.6	0.53	-0.17	3.01	0.01258	0.59949	0.86258	0.00433	0.118314	0.847779	0.980198	0.062748	4.04	0.00717	0.048541	6.43	1416489_at	6.05946	6.23834	6.15569	6.6327	6.3429	6.49168	6.66535	6.3093	6.70155	6.29729	6.40801	6.52351	6.37651	6.53573	6.2739	6.33609	6.39878	6.42557	6.34809	6.58628	6.19072	6.01907	6.27812	5.99655	6.35103	6.58221	6.77091
1416490_at	Tmed6	0.169	-0.079	0.044	-0.057	2.71	-1.26	0.71	-0.91	0.00965	0.2142	0.48175	0.36554	0.100756	0.561504	0.897624	0.678871	2.56	0.05149	0.177781	3.3	1416490_at	3.24252	3.08852	3.12869	3.29394	3.13155	3.12522	3.35099	3.44592	3.34835	3.3248	3.43387	3.3154	3.31403	3.34449	3.35099	3.2997	3.38092	3.19465	3.30131	3.23076	3.25419	3.41991	3.42862	3.33522	3.40538	3.27644	3.50731
1416491_at	Numbl	0.188	0.287	0.249	0.278	1.61	2.45	2.13	2.38	0.11563	0.01819	0.03904	0.02183	0.400096	0.16087	0.502295	0.153735	4.7	0.00307	0.027081	9.02	1416491_at	8.39534	8.65133	9.06778	9.13369	8.925	8.78946	9.00464	9.02594	9.25358	8.90899	8.72925	8.94097	8.91395	8.95186	9.33138	8.89844	9.04078	8.71116	8.75484	8.37182	8.76239	8.72072	9.20946	9.01754	8.94624	9.31089	8.71292
1416492_at	Ccne1	0.145	-0.164	-0.017	0.056	1.74	-1.97	-0.21	0.68	0.08805	0.05468	0.8345	0.50165	0.348584	0.293885	0.975327	0.777897	1.86	0.13438	0.323013	7.69	1416492_at	7.66467	7.72632	7.55869	7.83519	7.69729	7.52581	7.79928	7.59179	7.66449	7.58922	7.5839	7.42956	7.88336	7.75437	7.94885	7.84051	7.85515	7.53734	7.81945	7.30454	7.70056	7.69833	7.70238	7.78868	7.62119	7.98157	7.64039
1416493_at	Ddost	0.099	0.201	0.036	0.006	1.9	3.85	0.68	0.11	0.06409	0.00038	0.49725	0.90948	0.2938	0.014501	0.90308	0.970452	4.73	0.00294	0.026329	10.38	1416493_at	10.5473	10.1639	10.4604	10.3928	10.247	10.3843	10.4204	10.3244	10.3448	10.3378	10.2243	10.3275	10.3191	10.1993	10.4475	10.3422	10.248	10.1656	10.5035	10.5036	10.2133	10.4123	10.3252	10.308	10.4929	10.47	10.477
1416494_at	Ndufs5	-0.012	-0.261	-0.145	-0.024	-0.29	-6.08	-3.38	-0.57	0.77325	0	0.00153	0.57379	0.916948	0.0001	0.183715	0.822094	12.21	0	8.9e-05	12.21	1416494_at	12.1695	12.1091	12.1452	12.3138	12.3733	12.2676	12.2694	12.3183	12.3663	12.2882	12.3221	12.3444	12.3636	12.3378	12.2918	12.3489	12.3677	12.326	12.216	12.1244	12.0679	12.1711	12.364	12.1891	12.147	12.2908	12.2538
1416495_s_at	Ndufs5	-0.047	-0.108	-0.024	-0.003	-1.17	-2.71	-0.59	-0.07	0.2494	0.00957	0.55698	0.9411	0.576311	0.110855	0.921402	0.981376	2.27	0.07735	0.230005	12.31	1416495_s_at	12.2663	12.4851	12.2185	12.4372	12.4245	12.272	12.3008	12.3054	12.3151	12.3383	12.3752	12.2962	12.3008	12.356	12.3246	12.3548	12.3295	12.3613	12.2843	12.3098	12.2574	12.2452	12.4109	12.3331	12.2423	12.3585	12.2383
1416496_at	Mrfap1	-0.009	0.005	0.071	-0.014	-0.24	0.12	1.77	-0.35	0.81419	0.90537	0.08396	0.72738	0.93557	0.969846	0.611387	0.900438	0.83	0.51323	0.697811	13.02	1416496_at	13.0692	12.9925	13.0558	12.9865	13.0518	13.067	12.9694	13.0405	12.9327	13.0725	12.998	13.026	12.9694	12.9643	12.9677	13.0286	13.0245	12.9971	12.921	12.8953	13.1698	13.1088	12.9766	13.0963	13.1218	13.0106	13.02
1416497_at	Pdia4	0.127	0.599	0.105	0.061	1.61	7.56	1.32	0.77	0.11547	0	0.1922	0.44618	0.399913	3e-06	0.741634	0.740782	15.51	0	1.3e-05	8.79	1416497_at	8.92951	8.49248	8.68089	8.90521	8.75498	8.7643	8.5141	8.94387	8.95924	8.82412	8.73256	8.99473	8.53063	8.67387	8.58157	8.68307	8.49686	8.53979	8.67265	8.69194	8.26584	8.6044	8.53277	8.56503	9.15742	8.68194	9.00747
1416498_at	Ppic	0.066	-0.25	0.041	0.364	0.26	-0.97	0.16	1.41	0.79896	0.33829	0.87502	0.16537	0.928538	0.681626	0.98282	0.463871	0.75	0.5604	0.732851	7.08	1416498_at	7.1912	7.30648	6.84255	6.74483	7.20914	7.56254	7.22608	7.54512	6.88602	7.02473	6.9355	7.70864	7.23618	7.31271	6.32095	7.57272	7.15883	7.45136	5.76631	5.86153	7.36781	7.21542	6.71996	7.19684	7.57378	7.11821	7.82872
1416499_a_at	Dctn6	-0.066	-0.106	-0.057	-0.131	-0.94	-1.51	-0.81	-1.87	0.35493	0.13772	0.42179	0.06822	0.673281	0.461678	0.874132	0.291195	1.83	0.14052	0.331801	11.64	1416499_a_at	11.3412	11.9288	11.8896	11.6514	11.6192	11.718	11.5397	11.6065	11.6352	11.7521	11.5709	11.6167	11.6427	11.4825	11.6602	11.721	11.5781	11.7787	11.6754	11.785	11.974	11.7919	11.6718	11.7866	11.5427	11.6015	11.5838
1416500_at	Sacm1l	-0.077	-0.013	0.025	0.024	-1.66	-0.28	0.53	0.51	0.10387	0.78046	0.60015	0.61088	0.379448	0.92701	0.93158	0.842644	0.84	0.50447	0.69146	11.32	1416500_at	11.2771	11.4617	11.4207	11.414	11.2308	11.2934	11.3172	11.3805	11.4488	11.452	11.5419	11.3022	11.3356	11.3855	11.2163	11.2943	11.2317	11.4759	11.2116	11.2327	11.207	11.2619	11.1886	11.2897	11.1923	11.2135	11.2533
1416501_at	Pdpk1	-0.091	-0.198	-0.064	-0.179	-1.51	-3.27	-1.05	-2.96	0.13854	0.0021	0.2987	0.0049	0.438239	0.044336	0.815393	0.067607	5.72	0.00087	0.010921	11.02	1416501_at	11.1021	10.9618	11.2079	10.9848	11.2544	11.2759	10.7502	11.0859	11.0776	11.1064	10.9785	11.0383	11.0258	11.0301	11.0475	11.0477	11.0895	11.0568	11.0731	11.2276	11.1419	11.1382	11.1319	11.2419	11.1292	11.0196	11.0424
1416502_a_at	Preb	-0.068	0.051	0.005	-0.068	-1.38	1.03	0.11	-1.38	0.17538	0.30982	0.91229	0.17347	0.488666	0.658207	0.988097	0.475412	1.22	0.31612	0.536351	9.07	1416502_a_at	9.35765	8.93056	8.99406	8.94542	9.10132	8.9799	9.14332	9.01313	9.08044	8.99558	9.16701	9.09027	9.08069	9.1626	9.09185	9.06486	9.12846	9.04795	9.23554	9.1139	9.05581	8.93299	9.13706	9.12509	9.06637	9.02556	8.92319
1416503_at	Lxn	-0.175	-0.117	-0.024	0.264	-1.25	-0.84	-0.17	1.89	0.21618	0.40472	0.8655	0.06511	0.539364	0.733879	0.980793	0.284111	1.47	0.22677	0.442919	11.76	1416503_at	11.912	11.7534	11.8347	11.946	11.1804	11.7737	11.9241	11.9011	12.0071	12.1343	11.9732	11.5505	12.0935	12.0953	11.8564	11.8354	11.6737	12.3514	11.2187	11.0888	11.0492	11.5659	12.1288	11.5867	11.2311	11.6674	11.7253
1416504_at	Ulk1	0.119	0.084	-0.03	0.012	1.78	1.26	-0.44	0.17	0.08228	0.2138	0.65858	0.86309	0.336763	0.561146	0.941645	0.953936	1.25	0.3058	0.526467	6.48	1416504_at	6.64967	6.30346	6.3857	6.46726	6.35097	6.30346	6.28676	6.55091	6.55994	6.41006	6.28523	6.51078	6.55452	6.41377	6.57621	6.41456	6.53376	6.50559	6.49615	6.213	6.45401	6.6405	6.57229	6.45748	6.67541	6.55202	6.3346
1416505_at	Nr4a1	-0.257	0.578	0.012	0.34	-1.12	2.51	0.05	1.48	0.26987	0.01568	0.95727	0.14545	0.596752	0.146702	0.993809	0.434326	2.44	0.06075	0.198066	9.98	1416505_at	9.4635	9.72859	10.2616	10.6702	9.19648	9.71364	10.4626	9.59736	10.7666	9.90343	9.9352	9.42122	10.1393	9.78807	10.3419	9.59213	10.0753	9.73906	10.2371	9.8079	8.91986	9.8788	10.3871	9.46471	9.15506	9.89742	9.34761
1416506_at	Psma6	-0.052	0.013	-0.07	-0.03	-1.62	0.4	-2.16	-0.94	0.11305	0.69333	0.03599	0.34995	0.395684	0.890827	0.490803	0.665745	2.09	0.09884	0.268109	11.32	1416506_at	11.2928	11.3268	11.4146	11.3291	11.45	11.4486	11.2073	11.2844	11.2301	11.288	11.3675	11.2951	11.3719	11.3702	11.3685	11.3622	11.3075	11.3954	11.3141	11.2804	11.3985	11.3177	11.3696	11.3804	11.35	11.3131	11.3418
1416507_at	Cnpy2	0.305	0.029	0.198	0.128	3.3	0.32	2.14	1.39	0.00196	0.75259	0.03805	0.17302	0.039431	0.916478	0.498501	0.474895	4.36	0.00469	0.036402	5.44	1416507_at	5.42874	5.13825	5.22404	5.42577	5.02528	5.36626	5.4205	5.62596	5.08528	5.34211	5.23669	5.36087	5.27782	5.44236	5.18028	5.45803	5.52571	5.49087	5.33953	5.24508	5.65645	5.43907	5.27709	5.47014	5.59102	5.38092	5.72087
1416508_at	Med28	-0.004	-0.128	-0.044	0.015	-0.08	-2.63	-0.91	0.3	0.93763	0.01168	0.36775	0.76444	0.979969	0.123699	0.850557	0.916821	1.96	0.1169	0.297638	11.61	1416508_at	11.5402	11.4645	11.4897	11.7215	11.7935	11.5782	11.686	11.7121	11.6027	11.6174	11.4962	11.7171	11.6404	11.7047	11.6405	11.6695	11.7343	11.5561	11.5081	11.5966	11.6354	11.5629	11.7823	11.655	11.5924	11.5955	11.6022
1416509_at	Tm9sf3	0.017	-0.031	-0.005	0.036	0.42	-0.77	-0.12	0.88	0.67744	0.44624	0.90718	0.38534	0.874312	0.762567	0.987611	0.694664	0.39	0.81659	0.898845	11.14	1416509_at	11.1193	11.1457	11.2255	11.3033	11.0071	11.153	11.1346	11.1893	11.1488	11.1766	11.1152	11.2162	10.992	11.075	11.1054	11.1597	11.1936	11.1162	11.0807	11.0376	11.1642	11.1251	11.148	11.1512	11.2166	11.1364	11.1389
1416510_at	Mrpl4	-0.082	0.13	0.131	0.022	-1.64	2.61	2.62	0.43	0.10734	0.01232	0.01196	0.66661	0.385575	0.127253	0.343215	0.87225	4.15	0.0062	0.044084	9.99	1416510_at	10.1616	9.9295	10.1521	9.92383	10.075	9.93596	9.93491	10.03	9.9218	9.94736	9.88362	9.86186	9.85742	9.9984	10.0159	9.97815	9.91236	9.88553	9.96966	9.82147	10.0042	10.0214	10.0614	9.96189	10.0457	9.99913	9.8462
1416511_a_at	Cdc42ep4	0.16	0.005	0.251	0.211	0.9	0.03	1.41	1.19	0.37211	0.97642	0.16488	0.2411	0.687186	0.992616	0.720723	0.55899	1.06	0.38994	0.601231	8.37	1416511_a_at	8.35724	8.41262	8.22773	8.01713	8.3207	8.50085	8.4793	8.62526	8.17542	8.19476	8.29277	8.44658	8.32656	8.65216	7.75305	8.75119	8.22761	8.54134	7.56106	7.41463	8.66866	8.37985	8.17861	8.56128	8.63658	8.58293	8.65058
1416512_at	Nubp2	0.021	0.097	0.069	0.133	0.47	2.14	1.52	2.94	0.63768	0.03823	0.13546	0.0052	0.856314	0.243164	0.691484	0.069645	3.94	0.00813	0.052911	8.81	1416512_at	8.89712	8.79626	8.64681	8.82453	8.66447	8.81025	8.87156	8.84419	8.61005	8.73758	8.57166	8.68294	8.83298	8.75413	8.77331	8.9322	8.89434	8.82572	8.69789	8.71286	8.74172	8.72913	8.82329	8.69289	8.7419	8.79111	8.82796
1416513_at	Lamb2	0.078	-0.011	0.061	0.31	0.58	-0.08	0.45	2.31	0.56175	0.93621	0.65392	0.02557	0.81585	0.979715	0.940809	0.167363	1.47	0.22645	0.442556	6.78	1416513_at	6.76426	6.87538	6.69529	6.90321	6.27165	6.68342	6.64798	6.90582	6.6611	6.63511	6.66457	7.09921	6.52091	6.77153	6.275	6.96358	6.96835	6.9297	6.29729	6.43354	6.92687	6.78064	6.91063	6.7182	7.14971	6.67351	6.85768
1416514_a_at	Fscn1	-0.15	0.012	-0.036	-0.119	-2.59	0.21	-0.62	-2.06	0.01294	0.83164	0.53764	0.04495	0.120524	0.947277	0.91509	0.230279	2.85	0.03477	0.138666	12.24	1416514_a_at	12.3242	12.3617	12.2283	12.4127	11.9968	12.3627	12.3248	12.1268	12.2489	12.3004	12.2078	12.1725	12.2686	12.1519	12.1327	12.3556	12.2058	12.33	12.4384	12.4859	12.2663	12.3504	12.2305	12.2382	12.1016	12.1253	12.1076
1416515_at	Fscn1	-0.167	-0.039	-0.121	-0.279	-1.7	-0.39	-1.22	-2.83	0.09678	0.69581	0.22841	0.00701	0.366226	0.892063	0.773747	0.082131	3.13	0.02375	0.108611	5.06	1416515_at	5.09984	5.32523	5.22046	4.95614	5.15793	4.98102	4.69475	5.25161	5.22606	5.23066	5.06643	5.10079	4.97937	4.92436	5.1511	4.86485	5.36822	5.20052	5.10235	5.3968	5.34887	5.13904	5.16924	5.30292	5.36838	4.74518	4.7782
1416516_at	Fscn1	-0.089	0.157	0.187	0.049	-1.06	1.87	2.24	0.58	0.29529	0.06752	0.03046	0.56525	0.621051	0.326077	0.46843	0.816771	2.49	0.05667	0.189251	6.31	1416516_at	6.48855	6.27097	6.31173	6.52797	6.37089	6.35937	6.2863	6.24731	6.23636	6.13328	6.23241	6.2896	6.00125	6.36602	6.45292	6.1097	6.36286	6.13599	6.22121	6.08101	6.23234	6.07768	6.36647	6.40371	6.50286	6.1746	6.44236
1416517_at	Pnpla6	-0.012	-0.086	0.04	0.101	-0.15	-1.11	0.51	1.29	0.88122	0.27409	0.60976	0.20278	0.959622	0.625781	0.933609	0.514021	0.8	0.53398	0.713465	8.59	1416517_at	8.7066	8.48271	8.64316	8.6044	8.63946	8.46636	8.90716	8.47411	8.8027	8.54983	8.75501	8.62033	8.67824	8.61975	8.76698	8.52221	8.51537	8.56688	8.48208	8.34372	8.38707	8.32718	8.58615	8.46994	8.48809	8.76756	8.39454
1416518_at	H1foo	0.134	-0.01	-0.089	-0.182	1.13	-0.08	-0.75	-1.54	0.26358	0.93304	0.457	0.13123	0.590672	0.978802	0.888222	0.41078	1.05	0.39029	0.601491	5.05	1416518_at	4.6267	5.19861	4.54187	4.96272	5.02304	5.18896	4.90387	5.35605	5.22534	4.78471	4.98293	5.09529	5.00688	5.45351	4.86974	5.22253	5.27941	5.17471	4.89402	4.94069	5.45399	4.85145	5.46874	5.15864	5.0995	5.08413	4.91666
1416519_at	Rpl36	0.043	-0.122	-0.021	0.028	1.07	-3.01	-0.52	0.69	0.29118	0.00432	0.60442	0.49589	0.617381	0.0682	0.932747	0.774275	2.74	0.0406	0.153362	13.08	1416519_at	12.9385	13.0878	13.0183	13.0856	13.1554	13.1797	13.1516	13.0848	13.1416	13.0479	13.1065	13.1646	13.1516	13.1996	13.0129	13.1613	13.0825	13.1616	12.9727	13.0279	13.1504	12.9461	13.1036	13.0569	12.994	13.1318	13.1595
1416520_x_at	Rpl36	0.001	-0.113	-0.048	-0.005	0.03	-2.63	-1.12	-0.13	0.97866	0.01179	0.26693	0.90075	0.993946	0.124255	0.796131	0.968115	2.05	0.10429	0.277375	12.29	1416520_x_at	12.3041	12.2368	12.1932	12.363	12.4057	12.3691	12.4101	12.2703	12.2992	12.187	12.2948	12.3235	12.3859	12.441	12.2246	12.3664	12.2948	12.3447	12.2157	12.2898	12.363	12.2303	12.3164	12.2271	12.2252	12.3289	12.3371
1416521_at	Sepw1	0.01	0.014	-0.132	0.057	0.11	0.16	-1.43	0.62	0.9147	0.8758	0.15856	0.54094	0.971823	0.961288	0.715623	0.802004	0.62	0.6517	0.795823	9.61	1416521_at	9.59611	9.64476	9.67621	9.76031	9.48228	9.45866	9.39227	9.5708	9.71529	9.63163	9.35952	9.66497	9.43315	9.72172	9.89637	9.69215	9.75156	9.50845	9.65969	9.50713	9.46029	9.62586	9.90301	9.65109	9.64839	9.60079	9.44336
1416522_a_at	Grcc10	0.056	-0.126	-0.022	0.052	1.2	-2.69	-0.47	1.12	0.23634	0.01001	0.64022	0.27096	0.562461	0.113881	0.939423	0.590547	2.54	0.05325	0.181586	12.67	1416522_a_at	12.5912	12.5126	12.6633	12.7179	12.7595	12.7616	12.7757	12.7395	12.7992	12.6248	12.6689	12.7258	12.7674	12.7798	12.7691	12.6672	12.642	12.6458	12.6755	12.6154	12.5332	12.5315	12.6966	12.5958	12.6119	12.7718	12.6877
1416523_at	Rnase1	-0.166	-0.174	-0.085	0.208	-1.74	-1.82	-0.89	2.19	0.08848	0.07486	0.3781	0.03427	0.349371	0.343835	0.855279	0.197416	2.98	0.0291	0.123548	6.06	1416523_at	5.97128	5.88668	6.08203	6.17955	5.79323	5.71351	6.10454	6.25486	5.9088	6.09217	6.05205	5.87634	6.53454	6.26383	6.19369	6.44317	6.44995	6.58885	5.50601	5.63072	6.00628	6.1383	6.33733	6.14352	5.87971	5.73436	5.81825
1416524_at	Spop	0.046	0.023	0.033	0.036	1.02	0.53	0.74	0.8	0.31172	0.60183	0.4612	0.42913	0.635326	0.848642	0.890777	0.728518	0.63	0.64483	0.791157	11.91	1416524_at	12.1299	11.8254	11.7909	11.815	11.8793	11.9352	11.9031	11.9846	11.8903	11.8743	11.9066	11.9571	11.884	11.9587	11.7976	11.9344	11.8749	11.8621	11.8922	11.944	11.9309	11.8657	11.8411	11.8323	12.034	11.9326	11.9797
1416525_at	Spop	-0.218	0.306	-0.036	-0.127	-1.28	1.79	-0.21	-0.74	0.20857	0.08033	0.83396	0.4619	0.530918	0.355945	0.975222	0.752048	1.36	0.26424	0.484918	10.58	1416525_at	11.3675	10.7383	10.966	10.5452	10.6825	10.4301	9.77917	10.5951	10.4293	10.7143	10.3976	10.569	10.1488	10.2531	10.4293	10.434	10.6576	10.3059	11.0307	11.0146	10.4155	11.1254	10.5162	10.5587	11.0201	10.197	10.6875
1416526_a_at	Park7	-0.038	-0.106	-0.026	0.026	-0.95	-2.66	-0.65	0.66	0.34692	0.01103	0.517	0.51046	0.667216	0.119791	0.910351	0.783799	2.21	0.08412	0.242384	11.78	1416526_a_at	11.8873	11.7507	11.7489	11.876	11.8238	11.7828	11.739	11.8998	11.7666	11.7021	11.7557	11.8347	11.7761	11.9091	11.8836	11.8925	11.8746	11.8237	11.6964	11.6911	11.7492	11.6913	11.916	11.7566	11.8002	11.8094	11.7886
1416527_at	Rab32	0.118	0.027	0.196	0.211	0.84	0.19	1.39	1.5	0.40691	0.84653	0.1705	0.14082	0.714083	0.952841	0.724719	0.426485	1.23	0.31097	0.531314	6.5	1416527_at	6.64795	6.59476	6.50305	5.96474	6.67191	6.70083	6.59901	6.68955	6.3767	6.41613	6.39082	6.6496	6.58436	6.58209	6.10452	6.53112	6.32482	6.58787	5.81195	5.76985	6.95169	6.36	6.11409	6.49092	6.77788	6.60042	6.51725
1416528_at	Sh3bgrl3	0.031	0.02	0.133	0.032	0.54	0.35	2.35	0.57	0.59075	0.72754	0.02347	0.57227	0.83157	0.905675	0.436366	0.821085	1.56	0.201	0.411565	11.91	1416528_at	11.9179	11.8611	12.078	11.9295	12.1098	11.9176	11.9462	11.9288	11.733	11.8372	11.5963	11.7452	11.899	11.9022	11.9324	11.8529	11.9279	11.7843	11.7019	11.8196	12.0321	11.9116	11.9298	12.0024	12.0187	12.0333	11.8866
1416529_at	Emp1	-0.069	-0.043	-0.162	0.744	-0.44	-0.27	-1.03	4.72	0.66214	0.78721	0.30924	2e-05	0.868222	0.929764	0.822726	0.004608	5.91	0.00069	0.009224	6.18	1416529_at	6.40446	6.27386	6.14954	6.42286	5.302	5.58981	6.72351	6.46639	6.57243	6.30008	6.0731	6.36663	6.10571	6.22999	6.08819	6.39818	6.17426	6.36586	5.47685	5.67375	5.61473	6.05642	6.20879	5.75463	6.16384	5.77826	5.95598
1416530_a_at	Pnp	-0.118	-0.106	0.004	0.232	-1.29	-1.15	0.05	2.52	0.20501	0.2547	0.9617	0.01542	0.526485	0.607315	0.994075	0.126505	2.34	0.07024	0.21663	10.14	1416530_a_at	9.9422	10.1229	10.106	10.1342	9.92893	10.1203	10.3999	10.3026	10.2334	10.1612	10.4027	10.3596	10.0248	10.365	9.75413	10.462	10.2027	10.4104	9.6479	9.69287	10.1671	10.0929	10.1446	10.0453	10.1251	9.90411	10.1316
1416531_at	Gsto1	0.128	0.096	0.012	-0.105	2.21	1.65	0.21	-1.81	0.03237	0.10585	0.83588	0.07791	0.202356	0.407404	0.975626	0.312775	2.73	0.04113	0.154546	10.07	1416531_at	10.0122	9.94719	10.1344	9.9774	10.0171	9.99459	9.91839	9.91667	9.91837	9.9502	10.0332	9.88705	10.0278	10.1193	10.0837	10.1228	10.3542	10.0114	10.1696	9.9048	10.1811	10.0867	10.2402	10.202	10.0536	10.2414	10.1141
1416532_at	Trrap	0.029	0.067	0.084	0.028	0.35	0.82	1.02	0.35	0.72741	0.4186	0.31341	0.7311	0.896914	0.744019	0.8253	0.902227	0.49	0.74486	0.855408	10.12	1416532_at	10.2096	10.1772	9.98066	9.84314	10.2815	10.1461	10.24	10.0473	9.95794	9.98823	9.95925	10.0678	10.3281	10.1311	10.1174	10.0926	10.1559	9.99613	10.0212	10.2131	10.1573	10.0673	10.0595	10.1139	10.0914	10.4082	10.063
1416533_at	Egln2	0.095	-0.027	-0.048	0.036	1.42	-0.4	-0.72	0.54	0.16257	0.68756	0.47783	0.59182	0.471538	0.888523	0.896621	0.83274	0.75	0.56563	0.73651	10.03	1416533_at	10.2611	9.80415	9.86455	10.0899	10.0375	9.87447	9.995	10.0791	10.0653	9.88847	10.074	10.0999	10.0099	10.148	10.0558	10.0768	10.077	10.0259	10.1073	9.87924	10.0229	9.82427	10.2057	9.97345	10.1343	10.1033	10.0524
1416534_at	Dpf2	-0.054	-0.134	0.092	-0.043	-0.77	-1.91	1.31	-0.61	0.44273	0.06266	0.19674	0.54474	0.740986	0.31416	0.744561	0.804578	1.59	0.19521	0.404528	10.06	1416534_at	10.2256	10.0988	9.83644	9.83753	10.1579	10.1491	10.2852	10.1242	10.0858	10.0026	10.1186	10.1484	10.1736	10.1271	9.92063	10.0646	10.0517	10.093	9.87569	10.1205	10.2285	9.98884	9.98786	10.1665	10.0129	10.1286	9.975
1416535_at	Mcrs1	0.124	-0.05	0.055	0.143	1.77	-0.71	0.78	2.03	0.08296	0.48288	0.43975	0.04812	0.338204	0.784571	0.881562	0.239934	2.1	0.09735	0.265466	9.83	1416535_at	9.72789	9.79719	9.59299	9.72297	9.89423	9.75464	9.99427	9.78804	9.67402	9.65731	9.60193	9.66688	9.96893	9.90319	9.96434	9.81357	9.8797	9.74523	9.78193	9.70798	9.74434	9.89947	10.0308	9.79016	9.7077	10.1016	9.78125
1416536_at	Mum1	0.066	-0.033	0.048	-0.016	1.01	-0.5	0.73	-0.25	0.32002	0.61988	0.46713	0.80349	0.642113	0.85751	0.892983	0.933224	0.47	0.76061	0.86504	7.91	1416536_at	8.12871	7.98533	7.75552	7.91541	7.64168	7.69053	7.98074	7.92587	8.02301	7.84274	8.07838	7.83236	7.86224	7.94217	7.7675	7.97464	7.92899	7.9378	7.98976	8.05941	7.87446	7.80854	7.92638	7.88152	7.79732	8.09839	7.91239
1416537_at	Creld1	0.123	-0.029	0.094	-0.127	2.18	-0.51	1.66	-2.25	0.03472	0.6104	0.10375	0.02943	0.209827	0.852926	0.644767	0.180992	3.21	0.02141	0.101568	9.5	1416537_at	9.50152	9.35979	9.41792	9.35321	9.3495	9.68645	9.44384	9.68154	9.66403	9.54531	9.61434	9.59477	9.35621	9.54065	9.42639	9.50361	9.4134	9.46322	9.57243	9.4627	9.45086	9.28385	9.46768	9.60867	9.56477	9.54628	9.63367
1416538_at	Siae	0.041	0.08	0.165	0.14	0.59	1.14	2.36	2	0.55737	0.25903	0.02307	0.05125	0.813772	0.611356	0.433918	0.249113	2.81	0.03705	0.144551	7.27	1416538_at	7.55978	7.21071	6.9853	7.06899	7.17159	7.21557	7.41739	7.35531	7.33605	7.3145	7.21598	7.30517	7.24574	7.2926	6.98708	7.44383	7.1215	7.22061	6.99736	7.01928	7.19222	7.06303	7.27133	7.13048	7.28309	7.26276	7.26347
1416539_at	Siae	0.12	0.05	0.323	0.257	1.23	0.51	3.3	2.63	0.22555	0.61058	0.00191	0.01177	0.55054	0.853004	0.2005	0.108735	4.9	0.00237	0.022706	7.01	1416539_at	6.98124	6.95052	6.77745	6.67996	7.29681	7.10013	7.19421	7.15129	6.75736	6.75247	6.94052	7.0169	7.00998	7.16939	6.65461	6.72714	6.86841	6.9567	6.57744	6.58799	7.17901	6.83276	6.88305	6.95985	7.00539	7.18576	7.16147
1416540_at	Hgs	0.079	-0.016	-0.036	-0.053	1.32	-0.27	-0.59	-0.87	0.19393	0.78844	0.55628	0.38692	0.512973	0.930413	0.921129	0.696081	0.73	0.57489	0.74366	8.93	1416540_at	8.79669	8.83561	8.96843	8.82184	8.65695	8.82526	9.05918	8.86522	9.0873	8.90926	9.01995	8.85333	9.11547	9.00345	9.10158	9.04619	8.84341	8.97955	8.8963	8.86864	8.8342	8.81513	9.09895	9.08334	8.7407	9.07203	8.85057
1416541_at	Clpb	0.186	0.178	0.006	0.08	2.48	2.37	0.08	1.06	0.01727	0.02231	0.93823	0.296	0.140838	0.180803	0.991345	0.616611	3.22	0.02126	0.10109	7.97	1416541_at	7.87217	7.78923	7.7835	8.12191	7.76183	7.96113	8.01641	7.94315	7.94529	7.81713	7.83041	7.87732	7.81196	8.0156	8.12526	8.00686	7.94475	7.81635	8.17998	7.95326	7.59789	7.77391	8.15798	7.88663	8.04047	8.01306	8.00771
1416542_at	Phf1	0.111	-0.066	-0.097	0.049	1.06	-0.63	-0.92	0.47	0.29549	0.53206	0.36058	0.64012	0.621202	0.814411	0.846741	0.858854	0.65	0.63107	0.782615	8.39	1416542_at	8.25297	8.32354	8.21813	8.63288	7.99639	8.0447	8.72254	8.36469	8.69586	8.40478	8.5475	8.41891	8.55442	8.45348	8.63708	8.33946	8.41276	8.51211	8.48338	8.5444	7.96998	8.17432	8.66045	8.0969	8.04616	8.61899	8.22796
1416543_at	Nfe2l2	0.18	0.296	0.031	0.232	1.85	3.05	0.32	2.39	0.07122	0.00392	0.74961	0.02131	0.311636	0.064471	0.961205	0.151543	4.63	0.00335	0.028695	8.73	1416543_at	8.41697	8.88106	8.39468	8.57396	8.36553	8.70882	8.81486	8.74513	8.64117	8.63372	8.53094	8.84245	8.63935	8.81992	8.26192	8.98481	8.65174	8.85409	8.20306	8.55182	8.71593	8.76436	8.66159	8.72059	8.81167	8.70483	8.95421
1416544_at	Ezh2	0.072	-0.063	0.122	-0.038	0.76	-0.66	1.29	-0.4	0.44989	0.51058	0.20537	0.68928	0.745804	0.802344	0.752931	0.883273	0.71	0.59015	0.754781	7.7	1416544_at	7.67366	7.83767	7.48436	7.5629	7.91475	7.50514	7.82421	7.69617	7.54461	7.70383	7.60854	7.70098	7.6809	7.69716	7.27843	7.71899	7.74924	7.78372	7.6337	7.83195	8.04039	7.66135	7.5764	7.75367	7.60394	7.64585	7.82027
1416545_at	Zdhhc7	0.128	-0.075	0.002	-0.04	2.19	-1.28	0.03	-0.69	0.03413	0.208	0.97412	0.49599	0.208456	0.554287	0.995962	0.774304	1.72	0.16227	0.362708	8.59	1416545_at	8.45159	8.29098	8.52123	8.47865	8.39581	8.76637	8.68305	8.66	8.66052	8.54506	8.56011	8.65911	8.61088	8.74373	8.65945	8.65545	8.65188	8.6161	8.59196	8.52941	8.60103	8.42855	8.632	8.68764	8.62552	8.60792	8.67566
1416546_a_at	Rpl6	0.035	0.009	-0.019	0.015	0.95	0.25	-0.52	0.41	0.3475	0.80734	0.60466	0.6836	0.667496	0.937456	0.932815	0.880439	0.35	0.84217	0.9134	12.73	1416546_a_at	12.6809	12.6969	12.6859	12.629	12.8203	12.7107	12.6856	12.7699	12.7038	12.6503	12.7348	12.7983	12.7505	12.8252	12.6932	12.7709	12.7381	12.7226	12.6077	12.6259	12.8057	12.675	12.78	12.7555	12.7703	12.725	12.8044
1416547_at	Ndufb3	-0.055	-0.138	-0.035	-0.035	-1.55	-3.92	-1	-1.01	0.12744	0.0003	0.32346	0.31925	0.419902	0.012478	0.830247	0.63931	4.96	0.00221	0.021594	12.07	1416547_at	12.0825	11.9598	12.0203	12.1699	12.1483	12.1421	12.099	12.1647	12.1025	12.0946	12.0835	12.1374	12.1486	12.1621	12.0679	12.1333	12.128	12.1421	12.0362	12.0109	12.1615	11.9888	12.1686	12.1091	12.0069	12.0508	12.0211
1416548_at	Slc35b4	0.27	0.287	0.076	0.163	2.72	2.89	0.76	1.65	0.00935	0.00591	0.44873	0.10707	0.099183	0.082992	0.884588	0.368957	4.77	0.00281	0.025475	7.31	1416548_at	6.99226	7.49746	7.29797	6.9774	7.09159	7.15521	7.75747	7.21272	7.41896	7.07607	7.25467	7.14461	7.37961	7.12978	7.3614	7.09034	7.15229	7.21309	7.09782	7.26012	7.14228	7.12702	7.16654	7.10834	7.12121	7.52748	7.31675
1416549_at	Slc35b4	0.127	0.128	0.093	0.205	1.45	1.46	1.07	2.34	0.15453	0.15183	0.2919	0.02373	0.461835	0.482168	0.811204	0.160698	2.71	0.04197	0.156517	8.72	1416549_at	8.5443	8.76468	8.53168	8.7074	8.67267	8.57306	9.13572	8.5733	8.70302	8.53702	8.56274	8.62426	8.88471	8.68004	8.83785	8.56339	8.58961	8.43658	8.61913	8.85129	8.4789	8.47273	8.71405	8.52579	8.55065	8.94291	8.64627
1416550_at	Slc35b4	0.13	0.256	0.051	0.115	1.69	3.33	0.67	1.49	0.09727	0.00177	0.50778	0.14286	0.367289	0.039528	0.907249	0.430064	4.16	0.00611	0.043644	7.6	1416550_at	7.41734	7.5094	7.46389	7.47427	7.58597	7.41744	7.90717	7.42597	7.48144	7.31897	7.4549	7.48322	7.74047	7.5191	7.80475	7.43126	7.51867	7.47653	7.47126	7.87471	7.37277	7.50936	7.626	7.434	7.44546	7.71453	7.52974
1416551_at	Atp2a2	0.105	0.039	0.002	0.089	2.17	0.81	0.05	1.85	0.03527	0.42487	0.95976	0.07184	0.211922	0.748514	0.994051	0.299217	2.19	0.08538	0.244597	13.07	1416551_at	12.9454	13.0102	13.0389	13.0874	12.9501	12.9245	13.2248	13.0587	13.1293	13.1162	13.1098	13.0329	13.1539	13.0444	13.1921	12.9866	13.1318	13.0158	12.9979	12.9569	12.8736	12.9248	13.1477	12.993	12.9706	13.1878	13.0007
1416552_at	Dppa5a	-0.13	0.008	0.01	-0.012	-1.66	0.1	0.13	-0.15	0.10403	0.92237	0.89523	0.88254	0.379606	0.974706	0.985731	0.961668	0.7	0.59518	0.75785	5.44	1416552_at	5.62685	5.64975	5.42403	5.2108	5.6254	5.36387	5.43224	5.62017	5.58696	5.36017	5.61075	5.42132	5.43937	5.55558	5.45638	5.40712	5.42211	5.12487	5.41323	5.5896	5.59581	5.16041	5.39903	5.35729	5.26865	5.38989	5.15895
1416553_at	Stra13	0.005	-0.091	0.026	-0.056	0.09	-1.83	0.51	-1.13	0.9259	0.07348	0.61037	0.26299	0.975481	0.340394	0.933726	0.582901	1.23	0.31194	0.532309	7.47	1416553_at	7.55684	7.55732	7.32477	7.58986	7.29327	7.56751	7.52282	7.58186	7.54679	7.43427	7.51664	7.595	7.41	7.52502	7.305	7.5821	7.43943	7.52324	7.38691	7.5119	7.39304	7.46136	7.54118	7.4825	7.38918	7.54113	7.44335
1416554_at	Pdlim1	0.039	0.282	-0.089	-0.135	0.25	1.81	-0.57	-0.87	0.80303	0.07787	0.57246	0.39044	0.930533	0.350141	0.924468	0.698603	1.1	0.36871	0.583472	7.87	1416554_at	7.8342	7.7594	7.59958	8.33199	7.14374	7.63435	8.14557	7.74518	8.32099	8.02715	8.16509	7.29358	7.84949	7.90454	8.06859	7.97367	7.65591	8.18727	8.22138	8.10037	7.34109	7.66308	8.04536	7.57993	7.46067	7.74785	7.6734
1416555_at	Ei24	0.082	-0.005	0.058	0.039	2.33	-0.15	1.63	1.1	0.02425	0.87875	0.11082	0.27875	0.171299	0.961993	0.655918	0.599301	2.33	0.0708	0.217753	10.88	1416555_at	10.9561	10.7836	10.7617	10.9025	10.849	10.8558	10.9046	10.8917	10.8721	10.755	10.9162	10.8374	10.8681	10.9277	10.7832	10.8928	10.8835	10.8848	10.8165	10.8239	10.8999	10.8097	10.7819	10.8232	10.9146	10.9794	10.9219
1416556_at	Tspan31	-0.037	0.088	0.027	-0.025	-0.79	1.91	0.59	-0.55	0.43094	0.06326	0.56149	0.58655	0.73249	0.315776	0.922203	0.829161	1.23	0.31341	0.533727	10.45	1416556_at	10.5654	10.5042	10.4769	10.4556	10.3878	10.3492	10.5519	10.4337	10.4365	10.3768	10.3787	10.421	10.358	10.4386	10.4429	10.4766	10.4689	10.3788	10.5333	10.575	10.2822	10.5246	10.3698	10.3772	10.4996	10.2855	10.4471
1416557_a_at	Eftud2	0.137	0.041	0.095	0.101	2.09	0.63	1.44	1.53	0.04289	0.53305	0.15623	0.13337	0.235593	0.814941	0.712377	0.414098	2.29	0.07475	0.225261	9.69	1416557_a_at	9.52995	9.6301	9.56533	9.54096	9.74322	9.66445	9.72346	9.8519	9.60211	9.54916	9.60439	9.72364	9.75522	9.80474	9.68712	9.7105	9.70965	9.57111	9.37985	9.40806	9.76961	9.60991	9.66747	9.62681	9.84677	9.87095	9.70993
1416558_at	Melk	0.181	0.251	0.035	0.035	1.92	2.66	0.37	0.37	0.06102	0.01098	0.71397	0.71121	0.28637	0.119628	0.954108	0.893586	2.76	0.03955	0.150918	4.21	1416558_at	4.0534	4.09368	3.97304	4.38117	4.12085	3.62816	4.29717	4.09265	3.89965	3.94216	4.2464	3.95128	4.07408	4.22305	4.09406	4.09071	4.33859	4.18115	4.6076	4.41785	4.0878	4.3074	4.29938	4.23417	4.38372	4.23458	4.1883
1416559_at	Rrp8	0.272	0.156	0.133	0.138	3.28	1.88	1.6	1.66	0.00206	0.06629	0.11633	0.10464	0.040626	0.322675	0.663428	0.364989	4.9	0.00237	0.022695	7.3	1416559_at	7.07076	6.99642	7.00706	7.21219	7.2129	7.01196	7.31614	7.28845	7.29575	7.01012	7.37916	7.22584	7.29638	7.40097	6.90075	7.34099	7.35717	7.53767	7.03628	7.01094	7.35623	7.23475	7.32811	7.38576	7.32049	7.48338	7.34753
1416560_at	Slc13a3	0.141	-0.26	-0.018	0.49	1.19	-2.19	-0.15	4.13	0.24184	0.03391	0.88086	0.00016	0.568951	0.227763	0.983999	0.011029	5.81	0.00077	0.010061	5.77	1416560_at	5.83573	5.3736	5.6495	6.08111	5.05472	5.57602	5.88556	5.74727	5.56606	5.8768	5.50661	5.64416	5.72594	5.77902	5.65847	6.1123	5.75233	6.12007	5.64139	5.71968	5.7923	5.81676	5.76508	5.65386	6.2516	5.68386	5.65516
1416561_at	Gad1	-0.076	0.046	0.048	-0.12	-1.24	0.76	0.79	-1.98	0.21992	0.45069	0.43479	0.05444	0.544075	0.765374	0.880465	0.256755	1.66	0.17558	0.379806	12.38	1416561_at	12.2718	12.5831	12.5268	12.3322	12.2266	12.3726	12.3566	12.3073	12.3155	12.4443	12.4796	12.3099	12.3506	12.2532	12.2483	12.4748	12.2243	12.4728	12.5208	12.5985	12.4396	12.5731	12.2882	12.4796	12.2587	12.2715	12.3277
1416562_at	Gad1	0.034	0.091	-0.008	-0.052	0.34	0.89	-0.08	-0.51	0.73863	0.37799	0.93919	0.6121	0.903375	0.713343	0.991515	0.843754	0.29	0.8808	0.935822	10.08	1416562_at	10.36	10.0491	9.97703	9.76572	9.94491	9.88066	9.6975	10.0464	10.0956	10.1057	10.2127	10.0332	10.1049	10.0107	10.012	10.156	10.1314	9.95915	10.4283	10.4251	9.88188	10.2662	10.1226	10.0609	10.2519	9.93981	10.0347
1416563_at	Ctps	-0.096	0.019	0.014	-0.116	-1.55	0.3	0.22	-1.87	0.12859	0.76681	0.82609	0.06836	0.421913	0.922113	0.974016	0.291578	1.51	0.2166	0.430687	9.75	1416563_at	9.98103	9.63489	9.51813	9.64338	9.9197	9.63708	9.55659	9.80474	9.6235	9.53705	9.7878	9.55591	9.8059	9.95356	9.87362	9.6856	9.92685	9.83452	9.93858	9.84332	9.93833	9.74589	9.89635	9.95109	9.72977	9.73048	9.51346
1416564_at	Sox7	0.142	0.058	0.106	0.232	1.24	0.51	0.93	2.03	0.22265	0.61221	0.35758	0.04893	0.547112	0.85389	0.845987	0.24223	1.69	0.16957	0.371782	6.27	1416564_at	6.1413	6.3223	6.02196	6.20986	5.65278	6.10432	6.68004	6.17954	6.42272	6.37145	5.92958	6.23313	6.38916	6.35771	6.13889	6.44032	6.37157	6.12109	5.73979	5.9912	6.24564	6.29375	6.24324	6.27192	6.10987	6.1572	6.24207
1416565_at	Cox6b1	-0.017	-0.057	-0.023	0.009	-0.42	-1.43	-0.58	0.22	0.67401	0.1599	0.56388	0.82683	0.873053	0.494037	0.922425	0.941745	0.65	0.62817	0.780588	12.73	1416565_at	12.6591	12.6444	12.6691	12.7645	12.7442	12.831	12.7233	12.8137	12.8646	12.6791	12.8219	12.6979	12.8329	12.8358	12.7794	12.7049	12.6774	12.793	12.7252	12.6521	12.5898	12.6667	12.7722	12.7744	12.6246	12.7984	12.6822
1416566_at	Strap	0.052	0.086	-0.004	0.053	1.38	2.29	-0.11	1.4	0.17454	0.02689	0.91122	0.16969	0.487956	0.201103	0.987914	0.470171	2.28	0.07609	0.227675	10.84	1416566_at	10.8457	10.7453	10.7553	10.9388	10.7657	10.75	10.7918	10.8626	10.8754	10.8499	10.7696	10.8814	10.8788	10.8643	10.8699	10.8525	10.8729	10.729	10.8052	10.709	10.6999	10.7963	10.9251	10.7975	10.8751	10.8809	10.8072
1416567_s_at	Atp5e	-0.058	-0.21	-0.088	-0.022	-1.18	-4.29	-1.8	-0.44	0.24385	0.0001	0.07946	0.66159	0.571046	0.005811	0.604219	0.869926	5.81	0.00078	0.010092	11.84	1416567_s_at	11.8776	11.7991	11.7025	11.9576	12.0625	11.9297	11.9093	11.9464	11.9518	11.7912	11.9397	11.8596	11.9738	12.0695	11.8974	11.9583	11.9048	11.9532	11.8656	11.8058	11.7421	11.7028	11.8847	11.7969	11.6335	11.8877	11.8737
1416568_a_at	Acin1	-0.778	-0.255	-0.102	-0.623	-4.79	-1.57	-0.63	-3.84	2e-05	0.12279	0.53443	0.0004	0.002842	0.437073	0.914092	0.017393	10.14	1e-05	0.000361	8.45	1416568_a_at	9.46734	8.76591	9.40268	8.87642	8.94101	9.17665	7.79294	8.48078	8.34211	8.77847	8.15157	8.34724	8.24218	8.13205	8.46347	8.50513	8.43832	8.27403	9.18706	8.98985	8.5362	9.33823	8.39141	8.99892	8.91751	8.02128	8.15381
1416569_at	Actl6a	-0.034	0.079	0.116	0.118	-0.53	1.23	1.81	1.84	0.59995	0.22351	0.07746	0.07277	0.836589	0.572456	0.600459	0.30127	2.11	0.0953	0.261966	8.22	1416569_at	8.0478	8.25113	8.30868	8.05386	8.20929	8.20609	8.11422	8.22877	8.17541	8.1904	8.09837	8.20646	8.25696	8.10367	8.01764	8.38741	8.1989	8.2527	8.04066	8.13018	8.35841	8.26701	8.08601	8.21933	8.18505	8.13416	8.28953
1416570_s_at	Gfm1	0.037	-0.005	-0.025	0.087	0.6	-0.08	-0.4	1.42	0.55151	0.9352	0.6882	0.16213	0.810048	0.979529	0.94723	0.459288	0.64	0.63812	0.787056	9.46	1416570_s_at	9.4367	9.36903	9.36363	9.53714	9.27817	9.35181	9.5092	9.56267	9.57166	9.58322	9.53872	9.43941	9.55939	9.52922	9.61375	9.4243	9.52992	9.47765	9.27576	9.25753	9.22805	9.37067	9.64929	9.33971	9.34185	9.46122	9.40145
1416571_at	Traf4	0.068	-0.059	-0.034	0.03	0.92	-0.79	-0.45	0.4	0.36516	0.43249	0.65344	0.69016	0.681525	0.754059	0.940717	0.883571	0.46	0.7663	0.86842	5.09	1416571_at	4.90319	5.06059	5.07606	4.70947	4.85756	5.19832	5.35309	5.24592	5.27984	4.99404	4.85889	5.0287	5.09876	5.23073	5.28463	5.10538	5.01653	5.25431	4.99345	5.10812	5.0915	5.03837	5.18265	5.06258	5.03766	5.13257	5.08456
1416572_at	Mmp14	0.252	-0.197	-0.079	0.203	3.24	-2.53	-1.01	2.62	0.00226	0.01496	0.31776	0.01218	0.043105	0.143125	0.828263	0.110883	6.2	0.00048	0.007163	5.68	1416572_at	5.34504	5.65606	5.26956	5.78396	5.57338	5.46201	5.82609	5.83655	5.80143	5.69226	5.65115	5.72948	5.48532	5.83605	5.8702	5.85736	6.04746	5.7702	5.64456	5.55385	5.33671	5.4609	5.80793	5.45543	5.91944	5.92113	5.67773
1416573_at	Pofut2	-0.243	0.077	-0.087	-0.021	-2.82	0.89	-1	-0.24	0.00729	0.37659	0.32097	0.81301	0.085479	0.712424	0.82987	0.936845	2.45	0.06045	0.197463	5.04	1416573_at	5.45165	5.18669	5.16543	5.25421	5.19395	5.06713	4.63368	5.03153	5.06146	4.97746	5.11969	5.12757	4.91499	4.80526	5.04436	5.06401	5.07404	4.94531	5.31955	5.02149	4.96821	5.04814	5.21348	5.01821	5.04585	4.97335	4.78276
1416574_at	Tox4	0.042	0.02	0.045	0.063	0.48	0.23	0.52	0.72	0.63174	0.81649	0.60826	0.47527	0.852736	0.94115	0.933325	0.760945	0.27	0.89685	0.944851	9.64	1416574_at	9.00425	9.59262	9.94837	9.68352	9.49356	9.3898	9.57264	9.54505	9.80816	9.70984	9.60302	9.65187	9.60651	9.54052	9.76828	9.76259	9.76991	9.57518	9.59406	9.39921	9.762	9.62131	9.80465	9.57629	9.50935	9.49356	9.57799
1416575_at	Cdc45	0.248	0.11	0.078	0.021	4.48	1.99	1.41	0.38	5e-05	0.05269	0.16549	0.70836	0.004925	0.288026	0.720999	0.892249	6.53	0.00033	0.005412	6.13	1416575_at	5.92572	5.90549	5.83202	6.09601	5.98097	6.00767	6.13767	6.25185	6.05414	6.09844	6.15125	5.99519	6.32861	6.12269	6.08129	6.13568	6.09762	6.09445	5.96415	6.072	6.07976	6.13055	6.02238	6.07049	6.10107	6.31149	6.22044
1416576_at	Socs3	0.162	0.044	0	-0.062	1.57	0.43	0	-0.6	0.12411	0.66986	0.99965	0.55475	0.414675	0.881076	0.99992	0.810911	0.75	0.56384	0.735493	5.52	1416576_at	4.80013	5.48849	5.59397	5.16735	5.41783	5.41263	5.51305	5.50194	5.76409	5.48072	5.75177	5.61979	5.47262	5.3586	5.62341	5.60163	5.51296	5.45928	5.92163	5.52192	5.704	5.22348	5.63013	5.57031	5.38727	5.46967	5.63214
1416577_a_at	Rbx1	-0.015	0.016	-0.02	-0.106	-0.32	0.36	-0.43	-2.32	0.7515	0.72277	0.6716	0.02528	0.908673	0.903975	0.944423	0.16634	1.44	0.23551	0.452622	11.67	1416577_a_at	11.7585	11.5543	11.5405	11.6434	11.7936	11.6702	11.5445	11.6854	11.6236	11.5571	11.8072	11.6153	11.7196	11.8097	11.6513	11.6639	11.6	11.7082	11.7441	11.7675	11.8015	11.6835	11.7593	11.8423	11.6518	11.7161	11.6491
1416578_at	Rbx1	-0.138	-0.187	-0.023	-0.094	-2.72	-3.69	-0.45	-1.87	0.00924	0.00063	0.65824	0.06863	0.098715	0.020215	0.941598	0.292168	6.17	0.0005	0.007338	11.42	1416578_at	11.3253	11.3931	11.5416	11.4003	11.4805	11.5179	11.2756	11.653	11.537	11.5647	11.5982	11.5848	11.3681	11.4222	11.4307	11.4272	11.5024	11.4931	11.4886	11.4526	11.5476	11.5778	11.419	11.5118	11.4273	11.2961	11.406
1416579_a_at	Epcam	0.307	-0.145	-0.073	0.335	2.94	-1.39	-0.69	3.21	0.00529	0.17147	0.49101	0.00251	0.070923	0.509364	0.90046	0.046064	5.33	0.00139	0.015408	5.42	1416579_a_at	5.01316	5.31874	4.97439	5.42999	5.39077	5.31897	5.44637	5.41394	5.45962	5.18529	5.69029	5.49629	5.49512	5.59668	5.46005	5.58042	5.40661	5.54944	4.89425	5.20313	5.4425	5.17599	5.60881	5.18276	5.62218	5.46787	5.79937
1416580_a_at	Stub1	-0.105	-0.031	0.008	-0.018	-1.84	-0.54	0.14	-0.32	0.07281	0.58927	0.88798	0.7537	0.314777	0.842742	0.984949	0.912457	0.95	0.445	0.646212	11.47	1416580_a_at	11.7331	11.4127	11.495	11.4843	11.5422	11.3556	11.3969	11.5397	11.4521	11.4247	11.4579	11.3685	11.4614	11.5052	11.6425	11.4473	11.5324	11.393	11.6844	11.554	11.2941	11.4744	11.522	11.4866	11.5525	11.3439	11.3935
1416581_at	Wdr5	0	-0.017	0.055	-0.077	0.01	-0.31	1	-1.4	0.9929	0.76091	0.32167	0.16817	0.998075	0.919755	0.83023	0.467865	0.77	0.55337	0.728102	8.86	1416581_at	8.90472	8.63567	8.73237	8.95631	8.78513	8.88819	8.83467	8.94447	8.81013	8.67254	8.88757	8.87341	8.846	8.96165	8.86117	8.92972	8.95775	8.87593	8.84189	8.82557	9.03863	8.75476	8.98581	8.98576	8.88947	8.86592	8.75781
1416582_a_at	Bad	0.066	0.038	0.028	0.038	1.49	0.86	0.63	0.86	0.14328	0.39658	0.52879	0.39196	0.445282	0.727411	0.912857	0.699776	1.03	0.4044	0.613394	9.27	1416582_a_at	9.23531	9.20162	9.21711	9.24558	9.28346	9.074	9.37946	9.24569	9.21427	9.12095	9.27205	9.20538	9.18239	9.36553	9.39409	9.2421	9.29908	9.25308	9.20523	9.22429	9.24845	9.1463	9.34021	9.30363	9.25003	9.36278	9.21731
1416583_at	Bad	-0.025	-0.17	-0.039	-0.113	-0.39	-2.65	-0.61	-1.76	0.70022	0.01131	0.54816	0.08612	0.885186	0.121574	0.918522	0.329289	2.65	0.04585	0.165465	8.43	1416583_at	8.63978	8.35182	8.3975	8.50469	8.57038	8.57616	8.23225	8.58435	8.51316	8.43165	8.45885	8.44443	8.36685	8.56916	8.44032	8.53888	8.48474	8.56354	8.49512	8.50495	8.25386	8.27504	8.5988	8.48889	8.54678	8.34112	8.53632
1416584_at	Man2b2	0.097	0.054	-0.008	0.048	1.64	0.9	-0.13	0.82	0.10765	0.37146	0.89739	0.41826	0.385889	0.708616	0.98592	0.720211	1.05	0.39283	0.603606	5.94	1416584_at	5.6928	5.98127	5.71489	5.91424	5.95435	5.89922	6.12502	5.99812	5.81611	5.8067	5.86625	5.86997	5.90032	5.98068	6.0684	6.02497	5.92433	5.91071	5.89105	5.83813	5.94822	5.97185	5.94205	5.87252	5.85409	6.01925	6.06023
1416585_at	Ruvbl1	-0.034	-0.093	-0.12	0.055	-0.44	-1.21	-1.56	0.71	0.66439	0.23376	0.12535	0.48306	0.869063	0.584404	0.676107	0.766075	1.15	0.34689	0.564272	9.4	1416585_at	9.31854	9.34998	9.40641	9.49383	9.5853	9.23596	9.56474	9.40758	9.51775	9.40474	9.35287	9.30658	9.59614	9.44879	9.61335	9.28669	9.49826	9.31781	9.36777	9.52405	9.3036	9.21699	9.64998	9.34761	9.21071	9.51469	9.18307
1416586_at	Zfp239	0.073	0.035	0.011	-0.042	1.48	0.71	0.22	-0.86	0.14662	0.48201	0.8301	0.39481	0.450537	0.784178	0.97447	0.702555	0.87	0.49072	0.681209	9.59	1416586_at	9.50953	9.47786	9.57343	9.58393	9.58762	9.48712	9.73725	9.49758	9.54607	9.42333	9.44199	9.45905	9.62445	9.59551	9.65677	9.49637	9.60082	9.56494	9.59678	9.77405	9.69998	9.55645	9.69871	9.62959	9.54602	9.65933	9.54114
1416587_a_at	Xrcc1	0.092	-0.215	0.053	0.018	1.39	-3.23	0.79	0.27	0.17246	0.00235	0.4323	0.79	0.485568	0.047239	0.879019	0.926673	3.27	0.01988	0.096565	8.25	1416587_a_at	8.20572	8.11781	8.17869	8.38873	8.2647	8.12485	8.38091	8.35354	8.15208	8.08284	8.28954	8.2115	8.47382	8.37735	8.24141	8.37026	8.411	8.12872	8.12777	8.17164	8.3354	8.0941	8.38639	8.25373	8.20621	8.39538	8.21125
1416588_at	Ptprn	0.111	-0.013	0.034	-0.077	1.25	-0.15	0.38	-0.87	0.21717	0.88016	0.70551	0.38876	0.540657	0.962129	0.952574	0.697412	0.62	0.64827	0.793141	10	1416588_at	9.61257	9.91672	9.87004	10.1085	9.7749	9.7911	10.175	9.95161	10.1354	9.9634	9.98114	9.8688	10.0787	9.99256	10.3406	9.88849	10.1112	9.81514	10.2284	10.2204	9.88723	9.7828	10.2598	10.0809	9.74801	10.2012	9.70445
1416589_at	Sparc	-0.029	-0.059	-0.109	0.193	-0.3	-0.6	-1.12	1.98	0.7647	0.5485	0.26921	0.05355	0.913408	0.823268	0.796836	0.254756	1.41	0.24609	0.464414	11.33	1416589_at	11.808	11.4852	11.5629	11.4121	10.9331	11.2207	11.399	11.2491	11.5781	11.2741	11.5897	11.6224	11.2985	11.4543	11.3977	11.5336	11.1747	11.4804	11.0048	11.02	10.8519	11.2131	11.2184	11.1179	11.3313	11.3146	11.4942
1416590_a_at	Rab34	0.149	0.007	0.054	0.095	2.01	0.09	0.73	1.29	0.05101	0.92855	0.47079	0.20553	0.259255	0.977147	0.89376	0.517479	1.55	0.2036	0.414556	9.2	1416590_a_at	9.24879	9.24419	8.97974	9.21794	9.21843	9.13612	9.36025	9.10136	8.82143	9.00765	8.82285	9.02048	9.31961	9.36407	9.24207	9.1296	9.27894	9.16332	8.94047	9.1816	9.31126	9.16804	9.33634	9.26103	9.15864	9.50306	9.29741
1416591_at	Rab34	0.141	-0.038	0.075	0.132	1.61	-0.43	0.86	1.5	0.11564	0.6694	0.39655	0.14006	0.400096	0.881004	0.863568	0.42519	1.44	0.23747	0.454671	9.51	1416591_at	9.37974	9.62784	9.46537	9.51088	9.39793	9.31466	9.68354	9.43344	9.12437	9.53148	9.16096	9.33771	9.6134	9.59645	9.49146	9.51313	9.54013	9.46894	9.18851	9.43344	9.6556	9.48141	9.67442	9.56839	9.43802	9.7671	9.57909
1416592_at	Glrx	0.084	0.089	-0.018	0.065	1.2	1.26	-0.26	0.93	0.23646	0.21275	0.79719	0.35766	0.562728	0.560166	0.969703	0.672115	0.99	0.42162	0.627494	8.89	1416592_at	9.04245	9.02932	8.88199	8.94398	8.98033	8.70829	8.89789	9.01346	8.9779	8.83748	9.17062	8.75307	8.88518	8.85933	9.04454	8.71021	8.84704	8.78081	8.82566	8.50834	8.4591	8.77604	8.93847	8.86213	8.99312	9.06757	8.98817
1416593_at	Glrx	-0.053	0.355	-0.096	0.108	-0.4	2.68	-0.72	0.82	0.69052	0.01047	0.47304	0.41872	0.880721	0.116848	0.894832	0.720707	2.13	0.09356	0.258909	8.15	1416593_at	8.63997	8.13896	8.40043	8.29162	7.92431	7.88895	7.63897	8.19944	8.19589	8.26682	8.3103	7.97901	8.0832	7.92504	8.32359	7.98569	8.22597	7.92511	8.37702	7.67776	7.56004	8.28733	8.20639	8.09209	8.37079	8.13128	8.17897
1416594_at	Sfrp1	0.007	0.114	0.052	-0.277	0.08	1.25	0.58	-3.05	0.93724	0.2183	0.567	0.00392	0.979788	0.56594	0.923483	0.059441	2.8	0.0376	0.146028	5.39	1416594_at	5.09495	5.32281	5.52342	5.51672	5.05246	5.84095	5.48171	5.13918	5.26887	5.33096	5.3597	5.34118	5.20263	5.21443	5.32136	5.41799	5.3147	5.33263	5.8298	5.78581	5.41042	5.55768	5.25837	5.67968	5.29026	5.36329	5.41212
1416595_at	Mrps22	-0.128	-0.025	-0.016	-0.037	-2.55	-0.49	-0.32	-0.74	0.01428	0.62476	0.75271	0.46294	0.126483	0.859712	0.962178	0.752666	1.85	0.13625	0.325837	10.12	1416595_at	10.1432	9.99371	10.1737	10.1909	10.3914	10.2036	10.1127	10.1564	10.2252	10.0467	10.1534	10.1972	10.2304	10.1926	10.1197	10.1294	10.1561	10.1458	10.0759	9.89614	10.1752	10.0568	10.1975	10.186	10.0697	10.1686	10.0012
1416596_at	Slc44a4	-0.018	0.045	0.056	0.059	-0.21	0.53	0.65	0.69	0.83703	0.59895	0.51709	0.49083	0.944467	0.847291	0.910351	0.771096	0.31	0.87091	0.930319	5.34	1416596_at	5.49487	5.27133	5.06227	5.59674	5.27932	5.26561	5.50843	5.30714	5.0749	5.17345	5.25018	5.48374	5.23143	5.30511	5.30968	5.47372	5.22569	5.39023	5.51529	5.4051	5.22836	5.32986	5.20129	5.35961	5.23514	5.39737	5.08891
1416597_at	Hdgfrp2	-0.029	-0.079	0.116	-0.043	-0.31	-0.84	1.25	-0.46	0.75546	0.40313	0.21924	0.64752	0.910009	0.732572	0.764665	0.863015	0.64	0.63393	0.784302	8.05	1416597_at	8.14867	7.8228	7.8658	7.88637	8.23187	8.23544	7.73249	8.28378	7.89629	7.92336	7.97289	8.12227	7.99206	8.31151	7.91277	8.19911	8.21021	8.20743	8.08831	7.74555	8.23807	7.93941	8.16037	8.16894	8.30085	8.00434	8.12523
1416598_at	Glis2	0.127	-0.153	-0.066	0.147	1.57	-1.88	-0.82	1.82	0.12394	0.06639	0.41832	0.07623	0.414348	0.322879	0.87273	0.309057	2.49	0.05675	0.189412	7.91	1416598_at	7.61155	7.95182	7.82354	7.81118	7.7678	7.66789	8.16984	7.8351	8.00229	7.80648	8.04211	8.02623	8.01307	8.13649	7.86368	8.03997	8.04196	8.06797	7.56414	7.60337	7.96943	7.81475	8.09083	7.96706	7.85511	8.02552	7.99001
1416599_at	Glis2	0.017	0.043	-0.004	-0.109	0.22	0.56	-0.05	-1.41	0.83036	0.57892	0.96236	0.16544	0.942154	0.83841	0.99421	0.463987	0.59	0.67315	0.810017	6.44	1416599_at	6.03756	6.43146	6.2542	6.49037	6.44209	6.43903	6.48896	6.52869	6.51708	6.25954	6.6034	6.4769	6.59194	6.43488	6.39605	6.54239	6.28964	6.61396	6.31342	6.38016	6.47726	6.46164	6.64793	6.65023	6.26638	6.52662	6.31666
1416600_a_at	Rcan1	0.228	-0.014	0.015	0.096	3.41	-0.21	0.23	1.43	0.00141	0.83132	0.82189	0.15981	0.032327	0.947154	0.973691	0.456212	3.44	0.01574	0.082471	9.93	1416600_a_at	9.60834	9.74512	9.80282	9.82033	9.80441	9.85808	10.1793	9.994	10.1073	9.9278	9.74763	9.91482	9.99005	9.87061	10.0488	9.8114	9.96094	9.80374	9.91171	9.99289	9.84542	9.77525	9.92449	9.86186	9.78134	10.0945	9.86435
1416601_a_at	Rcan1	-0.315	-0.038	-0.295	-0.154	-1.66	-0.2	-1.55	-0.81	0.10426	0.84077	0.12774	0.42323	0.380002	0.95087	0.680343	0.724082	1.46	0.2294	0.445675	6.07	1416601_a_at	6.84936	6.39571	6.1064	6.57679	6.2718	6.1199	5.43006	6.18184	6.03475	6.14352	5.79308	6.04824	5.87875	5.84734	6.32578	6.07743	6.08735	5.89616	6.50354	6.71037	5.75372	6.55776	6.4597	6.07878	6.67243	5.61307	5.93092
1416602_a_at	Rad52	0.247	0.339	0.158	0.225	2.44	3.34	1.55	2.22	0.01889	0.00173	0.1277	0.03202	0.148248	0.038787	0.680343	0.189511	6.11	0.00054	0.007794	6.98	1416602_a_at	6.78845	7.15676	6.56715	6.84466	7.2057	7.03204	7.04364	6.97096	6.42073	6.62977	6.76072	6.6588	7.2606	6.9324	6.8287	6.76536	6.86907	6.74057	6.5793	6.81472	6.95358	6.96862	6.84198	6.98483	6.96265	7.32779	7.15243
1416603_at	Rpl22	0.044	0.01	0.024	0.038	0.98	0.23	0.54	0.85	0.33358	0.82138	0.593	0.40195	0.654604	0.943147	0.929998	0.708086	0.5	0.7333	0.84827	10.57	1416603_at	10.6433	10.5751	10.5026	10.44	10.6017	10.5698	10.6949	10.4882	10.5608	10.4746	10.4471	10.5216	10.5711	10.6126	10.4669	10.6561	10.5202	10.4837	10.5021	10.617	10.6847	10.5337	10.6011	10.487	10.4951	10.6617	10.5951
1416604_at	Cyc1	-0.046	-0.093	-0.025	-0.025	-1.12	-2.25	-0.61	-0.6	0.27046	0.02977	0.54814	0.55199	0.597363	0.212494	0.918522	0.809244	1.76	0.15531	0.353274	12.12	1416604_at	12.274	12.0381	12.1348	12.0858	11.9958	12.0871	12.1079	12.1932	12.1942	12.1933	12.2169	12.1554	12.1501	12.2551	12.2236	12.1811	12.1822	12.1903	12.2038	12.0125	12.0417	12.0806	12.1678	12.1639	12.0804	12.0687	12.1017
1416605_at	Nhp2	0.097	-0.096	-0.086	-0.006	1.02	-1	-0.89	-0.07	0.31505	0.32141	0.37599	0.94744	0.638353	0.667431	0.854244	0.983731	0.71	0.58894	0.753831	9.4	1416605_at	9.12273	9.1771	9.16288	9.65948	9.45831	9.35582	9.38811	9.43338	9.54022	9.2981	9.24623	9.21394	9.52526	9.40948	9.61878	9.34689	9.55991	9.41782	9.7507	9.77846	9.1325	9.17988	9.74834	9.29239	9.21306	9.47548	9.22802
1416606_s_at	Nhp2	0.018	-0.09	-0.05	-0.07	0.21	-1.03	-0.57	-0.79	0.83643	0.31029	0.57453	0.432	0.944176	0.658468	0.924946	0.730721	0.51	0.72755	0.844722	10.57	1416606_s_at	10.3359	10.3916	10.4448	10.759	10.6397	10.5781	10.6187	10.4855	10.6737	10.3963	10.4764	10.4359	10.7381	10.7715	10.8703	10.4611	10.6862	10.529	10.8477	10.8858	10.445	10.3201	10.8771	10.5316	10.3372	10.6682	10.3936
1416607_at	4931406C07Rik	0.065	-0.082	-0.087	0.145	1.1	-1.38	-1.46	2.44	0.27665	0.1737	0.15138	0.01868	0.603452	0.512536	0.705587	0.140953	2.81	0.03699	0.144421	10.23	1416607_at	10.1961	10.2421	10.1813	10.3803	9.95929	10.3022	10.4611	10.3595	10.2744	10.1718	10.2252	10.4622	10.1451	10.3414	10.0601	10.3574	10.2629	10.3245	10.0388	10.1288	10.096	10.1718	10.235	10.0815	10.2583	10.2214	10.4111
1416608_a_at	BC004004	0.03	0.018	-0.012	0.057	0.58	0.35	-0.23	1.08	0.56699	0.72841	0.81807	0.28523	0.818758	0.905957	0.973009	0.606219	0.42	0.79347	0.884762	10.89	1416608_a_at	10.8358	11.0214	10.816	11.0591	10.9503	10.7639	10.8849	10.7741	10.7481	10.8009	10.7911	10.8608	10.8117	10.943	10.9781	10.9082	10.964	10.8394	10.9216	10.9653	10.8996	10.6922	10.9734	10.8037	10.8728	10.9366	10.9666
1416609_at	BC004004	0.043	0.077	-0.007	0.043	0.86	1.53	-0.14	0.85	0.39606	0.13289	0.88585	0.39882	0.705491	0.453733	0.984679	0.705732	0.96	0.4408	0.642877	10.57	1416609_at	10.5206	10.4911	10.7849	10.6506	10.5554	10.4992	10.5425	10.5046	10.4893	10.4731	10.4498	10.4183	10.6024	10.5671	10.738	10.5989	10.5814	10.5036	10.6477	10.5651	10.4967	10.4776	10.6144	10.4832	10.5979	10.5674	10.6014
1416610_a_at	Clcn3	0.156	0.074	0.014	0.076	2.29	1.09	0.2	1.12	0.02709	0.28247	0.83869	0.26976	0.182944	0.633805	0.976063	0.589393	1.93	0.12298	0.306452	10.77	1416610_a_at	10.6401	10.729	10.9213	10.6035	10.675	10.7918	10.4683	10.7971	10.8931	10.9095	10.773	10.6357	10.7516	10.688	10.7879	10.7235	10.7716	10.7525	10.8615	10.6972	10.5052	10.7799	10.7577	10.7119	10.8485	10.8297	10.9122
1416611_at	Scamp2	0.196	0.068	-0.015	0.089	3.63	1.26	-0.28	1.65	0.00074	0.21582	0.78006	0.10665	0.021875	0.563137	0.966491	0.368405	4.39	0.00454	0.035622	8.49	1416611_at	8.35566	8.40514	8.33508	8.29537	8.17129	8.33695	8.78319	8.5269	8.49229	8.411	8.50912	8.39159	8.55082	8.55932	8.45933	8.59852	8.42948	8.5191	8.39195	8.54411	8.36927	8.38703	8.56628	8.39132	8.42002	8.43374	8.60719
1416612_at	Cyp1b1	0.479	0.395	0.137	0.615	2.31	1.9	0.66	2.96	0.02598	0.06412	0.51309	0.00497	0.178851	0.317337	0.908835	0.068179	4.53	0.0038	0.031478	6.86	1416612_at	7.29252	7.17217	7.1223	6.4024	6.80978	6.6812	7.0318	7.01629	6.43811	6.61057	6.54804	7.02496	6.68713	6.78574	6.31108	7.05423	6.5414	6.66928	5.50431	5.53842	6.80366	6.66779	6.37836	6.69595	7.545	7.24327	7.80777
1416613_at	Cyp1b1	0.096	0.059	-0.039	0.288	0.77	0.47	-0.31	2.3	0.44834	0.64004	0.75945	0.02627	0.744549	0.867403	0.963444	0.170105	1.55	0.20505	0.416349	3.96	1416613_at	4.15206	4.26902	4.05026	3.79495	4.04247	3.8515	4.17274	4.41829	3.89595	3.83067	4.03833	4.0565	3.73786	3.89517	3.55183	4.1152	3.92024	3.72064	3.53691	3.48794	3.72727	4.11671	3.83934	3.62314	4.12364	4.04382	4.37579
1416614_at	Eid1	-0.047	0.014	-0.042	-0.025	-0.69	0.2	-0.62	-0.36	0.49652	0.84295	0.5388	0.71891	0.775808	0.951599	0.915529	0.896963	0.26	0.90428	0.94946	11.3	1416614_at	11.0635	11.5944	11.3996	11.2691	11.1571	11.3512	11.2023	11.2492	11.3009	11.3485	11.2309	11.3656	11.188	11.1832	11.2449	11.4327	11.3864	11.4609	11.2848	11.2752	11.4527	11.3905	11.2316	11.3861	11.3088	11.11	11.3201
1416615_at	Clpp	-0.013	0.094	-0.101	0.005	-0.3	2.17	-2.34	0.11	0.76934	0.03557	0.02378	0.91024	0.915161	0.233896	0.436585	0.970787	2.57	0.05086	0.176433	10.35	1416615_at	10.4447	10.2846	10.2552	10.4155	10.3286	10.2794	10.3272	10.3628	10.3068	10.2567	10.3068	10.2649	10.4456	10.5109	10.3932	10.426	10.3434	10.3761	10.3937	10.33	10.1765	10.3412	10.5456	10.354	10.2719	10.4141	10.3096
1416616_s_at	Clpp	-0.071	-0.016	-0.11	0.01	-1.46	-0.33	-2.28	0.2	0.15112	0.73924	0.02747	0.84353	0.457173	0.910675	0.456091	0.947905	1.87	0.13234	0.320102	10.28	1416616_s_at	10.2993	10.3066	10.163	10.3541	10.4201	10.3366	10.3212	10.3015	10.2575	10.1579	10.1847	10.1681	10.3958	10.4961	10.4356	10.3053	10.3535	10.3515	10.3212	10.3039	10.2139	10.1704	10.4167	10.2765	10.1178	10.3238	10.2923
1416617_at	Acss1	0.305	0.131	0.105	0.543	2.72	1.17	0.93	4.84	0.00936	0.24776	0.35578	2e-05	0.099206	0.599604	0.845145	0.003962	8.27	5e-05	0.001342	9.16	1416617_at	8.64501	9.07864	8.80147	9.6084	8.56259	8.86704	9.37124	9.17848	9.32283	9.149	9.16925	9.30065	9.15122	9.22936	9.11475	9.2447	9.18072	9.05992	8.54584	8.51635	8.6604	8.8591	9.22467	8.78323	9.08849	9.41492	9.12109
1416618_at	Ppox	0.058	0.038	0.093	0.163	0.87	0.57	1.4	2.45	0.39145	0.57197	0.16956	0.01856	0.701791	0.834628	0.724642	0.140479	2.25	0.07893	0.232891	7.59	1416618_at	7.68193	7.62567	7.56325	7.45877	7.40911	7.41399	7.71241	7.55904	7.40215	7.43304	7.52578	7.37292	7.73763	7.62181	7.63649	7.63892	7.55561	7.62544	7.37452	7.56109	7.50741	7.49828	7.64417	7.57971	7.53706	7.74359	7.55608
1416619_at	4632428N05Rik	0.364	-0.002	-0.132	0.337	3.22	-0.02	-1.16	2.98	0.0024	0.98285	0.25113	0.0047	0.044704	0.994131	0.786756	0.065882	5.16	0.00172	0.0181	8.8	1416619_at	8.46669	8.77619	8.53894	8.8492	8.15336	8.68989	9.13688	8.85765	8.8109	8.79279	8.49404	9.11307	8.87558	8.93605	8.44894	8.94742	8.91982	9.11672	8.30837	8.3429	8.61042	8.7083	8.90796	8.71836	8.78378	8.84743	9.18046
1416620_at	Smarcal1	0.132	-0.069	0.012	0.164	2.64	-1.38	0.24	3.28	0.01155	0.17395	0.81083	0.00204	0.112673	0.512788	0.971977	0.041176	4.92	0.00231	0.022281	9.09	1416620_at	9.07515	9.08472	9.03775	9.16796	9.01661	9.03824	9.2197	9.07402	9.03635	8.95759	8.89462	9.01431	9.14971	9.20082	9.2205	9.05859	9.1091	8.97778	8.94647	8.97928	9.11374	8.99155	9.21406	8.96942	9.0904	9.29186	9.1087
1416621_at	Llgl1	0.016	-0.063	-0.024	0.012	0.31	-1.21	-0.46	0.23	0.76167	0.23313	0.6443	0.81607	0.912248	0.583731	0.940199	0.938021	0.46	0.76712	0.869016	10.06	1416621_at	10.0528	10.0784	9.91393	10.0488	9.86215	9.89293	10.0788	10.0525	10.114	10.0319	10.1759	10.1015	10.0637	10.2265	9.96778	10.2115	10.1555	10.1884	10.0224	10.2363	10.0337	10.0199	10.1096	10.0427	9.9764	10.0002	10.1688
1416622_at	Wbscr16	-0.089	0.063	0.026	0.033	-1.6	1.13	0.48	0.59	0.11703	0.26295	0.63638	0.55784	0.402327	0.614817	0.938734	0.812314	1.1	0.36649	0.58186	7.23	1416622_at	7.22828	7.20097	7.19676	7.26756	7.11178	7.32848	7.05955	7.26083	7.12668	7.13686	7.31873	7.13068	7.25519	7.35246	7.33167	7.25292	7.26242	7.18166	7.27915	7.12852	7.37647	7.20295	7.24293	7.25629	7.21701	7.13596	7.11643
1416623_at	Thbs3	0.122	-0.082	-0.027	0.078	1.63	-1.09	-0.36	1.04	0.11057	0.28008	0.719	0.30418	0.39129	0.631557	0.955458	0.62516	1.27	0.29813	0.518779	8.38	1416623_at	8.2622	8.27288	8.17217	8.48354	8.43576	8.38968	8.51917	8.41725	8.4282	8.23042	8.13312	8.47424	8.53657	8.51503	8.42468	8.4968	8.44345	8.31617	8.06192	8.30352	8.44918	8.28155	8.42901	8.353	8.36662	8.60195	8.43495
1416624_a_at	NA	0.021	-0.054	-0.031	0.014	0.86	-2.21	-1.29	0.56	0.39651	0.0326	0.20541	0.57886	0.705879	0.222799	0.752931	0.824981	1.89	0.12882	0.315251	14.14	1416624_a_at	14.1015	14.1493	14.0924	14.1366	14.1328	14.0959	14.1493	14.1737	14.171	14.1328	14.1398	14.1488	14.1493	14.1489	14.171	14.202	14.1778	14.1808	14.1493	14.1202	14.1366	14.1328	14.1398	14.1488	14.1215	14.1202	14.171
1416625_at	Serping1	0.322	0.637	0.039	0.551	1.5	2.97	0.18	2.57	0.14038	0.0048	0.85517	0.01352	0.441228	0.073027	0.978562	0.117677	4.44	0.00427	0.034089	7.77	1416625_at	8.40382	8.07187	8.3746	7.23715	7.91703	7.57698	8.30285	7.97713	7.16866	7.42423	7.82286	7.49948	7.44555	7.70155	7.48513	7.84272	7.41152	7.68112	6.41264	6.48467	7.64871	7.33012	6.93455	7.65076	8.63869	8.09786	8.29975
1416626_at	Pla2g1b	0.052	0.003	0.069	-0.086	0.66	0.04	0.89	-1.1	0.51057	0.96466	0.37737	0.27648	0.785315	0.988274	0.854984	0.597146	0.61	0.65551	0.798482	4.62	1416626_at	4.73764	4.45972	4.50789	4.47144	4.27786	4.79682	4.60547	4.48547	4.68858	4.6678	4.62806	4.73486	4.65554	4.53077	4.7843	4.76627	4.56807	4.43287	4.62188	4.65222	4.52363	4.7636	4.79265	4.71818	4.56276	4.79	4.49795
1416627_at	Spint1	0.36	0.348	-0.074	-0.104	2.32	2.24	-0.48	-0.67	0.02512	0.0302	0.63376	0.50764	0.175337	0.214097	0.938102	0.781893	2.77	0.03895	0.149549	6.47	1416627_at	5.91917	6.14732	6.53544	6.39306	6.08923	6.60254	7.05791	6.10326	6.5833	6.26283	6.38898	6.00226	6.36743	6.49743	6.54962	6.34857	6.20665	6.41919	7.06022	7.21815	6.39969	6.10167	6.18579	6.14011	6.38822	6.6117	6.57244
1416628_at	Tmem223	0.046	-0.123	-0.118	0.026	0.88	-2.33	-2.24	0.5	0.38549	0.0246	0.03038	0.62057	0.697615	0.191055	0.46822	0.84849	2.86	0.03435	0.137558	10.7	1416628_at	10.4674	10.6376	10.5919	10.6893	10.9103	10.732	10.7084	10.7813	10.7504	10.5121	10.7901	10.7786	10.8006	10.941	10.7452	10.8088	10.8393	10.8695	10.5683	10.6127	10.8022	10.6427	10.766	10.6468	10.7035	10.7501	10.7652
1416629_at	Slc1a5	0.242	0.007	0.049	0.104	3.32	0.1	0.68	1.43	0.00181	0.92441	0.50245	0.16116	0.037472	0.975443	0.90478	0.458115	3.39	0.01693	0.086843	5.78	1416629_at	5.58777	5.65469	5.53812	5.85204	5.60469	5.70079	5.95759	5.77124	5.71337	5.6466	5.81983	5.64401	5.75914	5.82819	5.4435	5.89688	5.81883	5.838	5.48453	5.55053	5.86355	5.83653	5.77988	5.98296	5.76977	5.87467	5.91382
1416630_at	Id3	0	-0.003	-0.068	0.302	0	-0.02	-0.48	2.15	0.99922	0.98266	0.63135	0.03691	0.999556	0.994092	0.937765	0.205726	1.22	0.31733	0.537647	9.75	1416630_at	9.87377	9.82644	9.63345	9.31932	9.33086	9.45487	9.56891	9.65911	9.41358	9.6375	9.50314	9.7299	9.73956	10.1624	9.41215	10.1962	10.0999	10.1034	9.13582	9.42903	10.028	10.1399	9.98854	9.9072	9.81972	9.58938	9.68614
1416631_at	Ap4b1	0.09	-0.029	0.069	0.033	1.34	-0.43	1.02	0.5	0.18874	0.66979	0.31432	0.62256	0.506478	0.881076	0.825418	0.849257	0.81	0.52421	0.705633	8.52	1416631_at	8.1957	8.62467	8.34799	8.58755	8.56053	8.6674	8.66937	8.44203	8.45386	8.5008	8.36042	8.4503	8.55141	8.50608	8.50929	8.59986	8.42485	8.58085	8.37499	8.67553	8.48365	8.44266	8.5275	8.47658	8.3352	8.62382	8.55062
1416632_at	Me1	0.036	0.155	-0.107	0.242	0.45	1.94	-1.34	3.03	0.6567	0.05935	0.18761	0.00407	0.865414	0.305984	0.739493	0.060627	3.73	0.01066	0.063549	10.06	1416632_at	10.0692	10.2014	10.1129	10.2562	9.75867	10.085	10.4987	10.079	10.3052	10.1767	10.0834	10.2985	10.2097	9.90864	10.0655	9.9812	9.90277	10.003	9.89233	9.7399	9.44905	9.74096	10.0283	9.72387	9.89425	10.1924	10.2108
1416633_a_at	Fam96a	-0.039	-0.09	-0.046	-0.053	-0.41	-0.95	-0.49	-0.56	0.68173	0.34746	0.62621	0.57561	0.87636	0.6886	0.937136	0.823241	0.41	0.80198	0.88981	10.26	1416633_a_at	9.67276	10.524	10.5667	10.1415	10.3709	10.3798	10.2581	10.2061	10.2569	10.2866	10.3564	10.432	10.2044	10.1703	10.1192	10.473	10.2194	10.4807	10.1567	10.2374	10.5324	10.2582	10.3136	10.4243	10.0764	10.1183	10.438
1416634_at	Fam96a	-0.003	0.033	0.013	0.045	-0.04	0.57	0.21	0.76	0.96493	0.57428	0.83198	0.4498	0.988558	0.836122	0.974841	0.743921	0.24	0.91571	0.955339	9.81	1416634_at	9.90513	9.92064	9.64671	9.76851	9.99466	9.64465	9.77353	9.87037	9.78721	9.77229	9.87206	9.94599	9.61452	9.84228	9.60156	9.81977	9.85063	9.83483	9.82347	9.86845	9.84321	9.71825	9.68214	9.7394	9.94658	9.74538	9.84926
1416635_at	Smpdl3a	0.04	-0.004	-0.079	0.215	0.71	-0.08	-1.4	3.8	0.48314	0.93999	0.16871	0.00045	0.767174	0.980763	0.723516	0.018425	4.22	0.00563	0.041341	10.22	1416635_at	9.97406	10.2003	10.0216	10.2313	10.0706	10.0857	10.2962	10.1066	10.0954	10.1186	10.1455	10.2407	10.2766	10.4164	10.1064	10.4628	10.3384	10.381	10.1526	10.18	10.0948	10.1916	10.3848	10.0893	10.1005	10.1613	10.2964
1416636_at	Rheb	-0.051	0.09	0.009	0.005	-1.54	2.71	0.28	0.16	0.13121	0.00957	0.77857	0.87631	0.426401	0.110855	0.966133	0.9596	2.45	0.05982	0.196239	12.52	1416636_at	12.5285	12.5557	12.5158	12.524	12.4514	12.494	12.5272	12.521	12.557	12.5621	12.5341	12.451	12.515	12.4955	12.5349	12.4833	12.4955	12.5583	12.5957	12.4739	12.3918	12.5082	12.5355	12.4857	12.461	12.4414	12.4565
1416637_at	Slc4a2	0.268	0.013	0.032	0.079	2.64	0.13	0.32	0.78	0.01143	0.89847	0.75392	0.4386	0.11204	0.968052	0.962178	0.735476	1.93	0.12322	0.306735	7.28	1416637_at	7.13955	7.29327	7.18369	7.34465	6.92497	6.93316	7.57955	7.062	7.52058	7.18702	7.57527	7.24527	7.39001	7.42364	7.09026	7.33191	7.15344	7.31416	6.99178	7.15837	7.08327	7.07088	7.50698	7.06461	7.21976	7.67488	7.35426
1416638_at	Sall2	-0.012	0.154	0.186	0.267	-0.13	1.61	1.94	2.79	0.8986	0.11454	0.05917	0.00789	0.966464	0.423411	0.556741	0.087915	3.53	0.01399	0.076237	9.27	1416638_at	9.11773	9.44943	9.03073	9.21992	9.17584	9.25714	9.45387	9.32335	9.36814	9.13982	9.24716	9.20322	9.42867	9.36556	9.23358	9.14403	9.05975	9.36579	8.68577	8.77359	9.14471	9.12763	9.22935	9.09546	9.08261	9.4989	8.87971
1416639_at	Slc2a5	0.186	-0.073	-0.124	0.114	1.94	-0.77	-1.3	1.19	0.05853	0.44813	0.2016	0.23975	0.2796	0.763914	0.748622	0.557323	1.87	0.1337	0.322047	7.31	1416639_at	6.83256	7.12288	6.91174	7.38309	6.79787	7.37528	7.69294	7.56356	7.5548	7.29519	7.19413	7.5927	7.3329	7.52795	7.38488	7.5892	7.27232	7.24154	7.16193	7.19953	7.06294	7.30932	7.5097	7.27188	7.22098	7.38421	7.50685
1416640_at	Kcne1l	-0.139	-0.24	-0.268	0.357	-1.33	-2.29	-2.57	3.42	0.19047	0.02666	0.01379	0.00138	0.508489	0.200034	0.358414	0.033401	6.33	0.00042	0.006435	5.75	1416640_at	5.53925	5.78814	5.44832	5.75519	5.4863	5.63699	5.66035	5.52483	5.25234	5.56278	5.44626	5.59879	6.02682	5.89851	5.73327	5.84572	5.98716	6.22718	5.92507	6.19215	5.74999	6.2461	6.37479	5.91992	5.21957	5.2747	5.94087
1416641_at	Lig1	-0.006	-0.157	0.01	0.011	-0.06	-1.65	0.1	0.11	0.95216	0.10522	0.91847	0.90933	0.984197	0.406189	0.988791	0.970442	0.69	0.60207	0.762272	7.48	1416641_at	7.75046	7.45941	7.28145	7.33201	7.23445	7.12996	7.5351	7.56057	7.72433	7.19407	7.89411	7.42455	7.46088	7.7475	7.3136	7.47408	7.54672	7.7055	7.8422	7.56961	7.39778	7.36672	7.48254	7.47079	7.25674	7.37891	7.51687
1416642_a_at	Tpt1	-0.021	0.027	0.036	-0.007	-0.83	1.06	1.42	-0.26	0.40864	0.29602	0.16281	0.79368	0.715055	0.645674	0.720116	0.928263	0.97	0.43104	0.634827	13.77	1416642_a_at	13.7957	13.821	13.7438	13.7713	13.7636	13.7269	13.7714	13.7752	13.7384	13.7851	13.7685	13.7516	13.7276	13.7972	13.7443	13.7636	13.7624	13.7422	13.7326	13.7649	13.8123	13.755	13.7685	13.8248	13.7799	13.7353	13.7228
1416643_at	Tpt1	-0.113	0.005	0.005	-0.135	-1.22	0.05	0.05	-1.46	0.22822	0.95725	0.96116	0.15125	0.553639	0.985663	0.994075	0.44291	0.91	0.46762	0.663338	3.85	1416643_at	4.00246	3.73955	3.96742	3.50856	4.02531	4.33249	3.91813	3.66561	3.87689	3.80718	3.72109	3.91779	3.84544	3.70612	3.7786	3.73661	3.59495	4.21573	4.01154	3.97829	3.90814	3.80039	3.78249	4.16381	3.87469	3.73031	3.942
1416644_a_at	Sema3b	0.036	0.083	-0.047	-0.036	0.49	1.13	-0.63	-0.49	0.62756	0.26449	0.53004	0.62655	0.851152	0.616028	0.913534	0.851685	0.54	0.70758	0.83158	5.41	1416644_a_at	5.52505	5.14682	5.42242	5.58733	5.21683	5.19257	5.46383	5.37837	5.40992	5.35873	5.33634	5.28817	5.43047	5.33187	5.64796	5.53991	5.45465	5.44944	5.42579	5.48085	5.27352	5.42936	5.43375	5.52895	5.45992	5.29625	5.22995
1416645_a_at	Afp	-0.086	0.267	0.126	0.014	-1.06	3.31	1.57	0.18	0.29518	0.00189	0.12466	0.85847	0.620976	0.04117	0.675272	0.952253	3.64	0.01211	0.069342	3.34	1416645_a_at	3.5817	3.09085	3.3884	3.34426	3.40098	3.31811	3.64334	3.16113	3.29958	3.17195	3.43026	3.21949	3.28411	3.27775	3.27157	3.21789	3.12343	3.12589	3.32985	3.4554	3.32685	3.37424	3.08089	3.2153	3.40914	3.1503	3.07373
1416646_at	Afp	0.096	0.1	0.072	0.108	0.9	0.94	0.68	1.01	0.37297	0.35404	0.49901	0.31694	0.687658	0.694734	0.903367	0.637112	0.79	0.53528	0.714488	5.1	1416646_at	5.29477	4.79474	5.05811	4.61618	5.51301	4.80022	5.17116	5.19631	5.02	4.87643	4.98486	5.26963	5.06636	5.13923	5.12179	4.91967	5.12922	5.03797	5.23459	4.90911	5.12791	4.84224	5.26629	4.90457	5.24788	5.25043	5.23232
1416647_at	Bckdha	0.057	0.016	0.051	0.056	1.07	0.3	0.95	1.05	0.29208	0.76917	0.34685	0.29913	0.618386	0.923004	0.841338	0.619988	0.81	0.52667	0.707475	8.98	1416647_at	9.11292	8.94214	8.88021	9.04176	8.76842	8.88119	8.91463	9.03916	8.98069	8.94248	8.92144	8.85611	8.84231	9.10254	8.92026	9.02362	9.08543	9.0585	9.00068	8.88633	8.86032	8.85131	9.01441	8.95208	8.96274	8.96528	9.06906
1416648_at	Dync1h1	0.133	-0.058	0.03	0.058	2.26	-0.99	0.51	0.99	0.0287	0.32833	0.61137	0.32961	0.189244	0.673878	0.933804	0.64838	1.83	0.13979	0.330859	12.24	1416648_at	12.1282	12.0766	12.1419	12.2638	12.122	12.176	12.3806	12.2146	12.3931	12.2536	12.439	12.1909	12.2994	12.2925	12.387	12.1524	12.2757	12.203	12.2277	12.1063	12.0534	12.046	12.2855	12.1652	12.1689	12.4537	12.1546
1416649_at	Ambp	0.159	0.13	0.007	0.059	2.23	1.82	0.1	0.83	0.03104	0.07571	0.92152	0.41176	0.197606	0.345733	0.989216	0.715257	2.24	0.0798	0.23435	4.35	1416649_at	4.37343	4.22905	4.33767	4.14291	4.19306	4.18055	4.11717	4.33515	4.35716	4.26623	4.23933	4.36587	4.54141	4.22487	4.54256	4.17476	4.49865	4.25437	4.4339	4.21371	4.40122	4.30846	4.38179	4.21416	4.45776	4.47559	4.40153
1416650_at	Rfpl4	0.133	-0.021	0.039	-0.067	2.01	-0.32	0.59	-1	0.05085	0.75008	0.55545	0.32108	0.258797	0.915233	0.920972	0.640824	1.37	0.2586	0.478675	3.53	1416650_at	3.47372	3.55564	3.44497	3.66104	3.34834	3.3709	3.69288	3.57813	3.47377	3.41548	3.57405	3.37494	3.69599	3.44841	3.69554	3.49741	3.47766	3.50178	3.44567	3.62097	3.63819	3.59779	3.51611	3.48055	3.52541	3.78289	3.42092
1416651_at	Znhit2	0.147	-0.012	-0.076	0.128	2.19	-0.19	-1.14	1.92	0.03361	0.85254	0.26253	0.06116	0.206663	0.954094	0.79288	0.274236	2.46	0.05955	0.195665	9.59	1416651_at	9.50747	9.51111	9.45514	9.70926	9.35345	9.58199	9.73851	9.60548	9.53298	9.48552	9.35485	9.49161	9.6185	9.68093	9.77412	9.57189	9.63374	9.65694	9.54929	9.37941	9.49152	9.5468	9.85668	9.54361	9.45938	9.77341	9.64453
1416652_at	Aspn	-0.028	0.082	-0.202	0.586	-0.22	0.63	-1.55	4.5	0.82804	0.53072	0.12825	5e-05	0.941299	0.813611	0.680996	0.006505	5.77	0.00081	0.010417	4.86	1416652_at	5.13858	5.02191	4.68467	4.79259	4.65734	4.61201	5.01296	4.96604	5.00828	5.18703	4.91821	5.14505	4.6768	4.68277	4.68549	4.98905	5.03178	5.0791	4.364	4.47833	4.44521	4.91086	4.52247	4.39666	5.19081	4.6425	4.94446
1416653_at	Stxbp3a	-0.111	-0.045	0.021	-0.146	-1.49	-0.6	0.28	-1.95	0.14308	0.55234	0.78264	0.05785	0.44503	0.825476	0.96677	0.265376	1.61	0.18789	0.396115	9.67	1416653_at	9.91421	9.89402	9.50155	9.67892	9.82919	9.6741	9.47687	9.66158	9.60414	9.55566	9.7654	9.80329	9.51409	9.76237	9.36228	9.71912	9.70442	9.80647	9.74102	10.0575	9.8873	9.74783	9.55403	9.68957	9.69064	9.66659	9.74355
1416654_at	Slc31a2	0.163	0.14	0.124	0.021	2.4	2.06	1.82	0.31	0.02098	0.04498	0.07553	0.75744	0.157171	0.264565	0.596531	0.914096	3.35	0.01773	0.089653	8.2	1416654_at	8.34091	8.10185	7.89257	8.10961	8.13335	8.33849	8.24652	8.2564	8.22467	8.00528	8.24971	8.26285	8.16562	8.29415	7.95192	8.19553	7.96482	8.24416	7.88985	8.17456	8.0862	8.05115	7.98934	8.23861	8.39735	8.27302	8.42666
1416655_at	C1galt1c1	-0.042	-0.046	-0.012	0.086	-0.79	-0.88	-0.22	1.64	0.43178	0.383	0.82384	0.10801	0.733452	0.717696	0.973903	0.370804	1.04	0.39894	0.608735	10.47	1416655_at	10.5316	10.4742	10.2952	10.6192	10.5386	10.4177	10.7019	10.6234	10.6192	10.541	10.4881	10.5765	10.5404	10.4103	10.3985	10.3601	10.3951	10.3485	10.3544	10.4623	10.3203	10.3032	10.5517	10.3689	10.3942	10.4859	10.353
1416656_at	Clic1	0.236	0.362	0.055	0.385	2.57	3.93	0.6	4.19	0.01364	0.0003	0.55337	0.00014	0.1234	0.01226	0.920364	0.010039	9.99	1e-05	0.000401	7.81	1416656_at	7.64955	7.51522	7.82917	7.80253	7.26449	7.69456	7.90922	7.93044	7.94033	7.64541	7.8818	7.94556	7.65313	7.92953	7.44157	7.96939	7.58865	7.95746	7.451	7.28957	7.48857	7.55861	7.69173	7.33286	7.82238	7.89036	8.01744
1416657_at	Akt1	0.18	0.022	0.052	0.16	3.02	0.37	0.87	2.68	0.00424	0.7152	0.38816	0.01046	0.062106	0.900737	0.859012	0.102118	4.29	0.00516	0.038988	9.51	1416657_at	9.35422	9.62464	9.46838	9.47751	9.32959	9.49357	9.69821	9.53942	9.44765	9.41695	9.30757	9.47117	9.54137	9.54774	9.43568	9.59043	9.42353	9.47424	9.24671	9.21777	9.45594	9.5137	9.51959	9.40778	9.49826	9.71704	9.59966
1416658_at	Frzb	0.178	-0.101	-0.085	0.166	1	-0.57	-0.48	0.93	0.32335	0.57341	0.63606	0.35718	0.645587	0.835494	0.938701	0.671765	0.6	0.66236	0.802746	8.84	1416658_at	8.66415	8.98629	8.53359	8.37296	8.99432	9.15492	8.72599	9.09222	8.73398	8.55828	9.04614	9.16028	8.93651	8.90036	8.52128	9.15444	9.17251	8.94318	8.166	8.26141	9.05987	8.913	8.61402	9.02605	9.18247	8.97155	9.31589
1416659_at	Eif3a	-0.061	-0.042	0.048	0.01	-1.51	-1.05	1.19	0.24	0.13813	0.2995	0.23953	0.80962	0.437547	0.648675	0.779948	0.935451	1.22	0.31773	0.538039	10.73	1416659_at	10.6101	10.7886	10.7149	10.6801	10.7165	10.7195	10.805	10.7867	10.7054	10.7169	10.7826	10.7589	10.6419	10.7583	10.6887	10.8267	10.7002	10.8297	10.6935	10.7424	10.8967	10.7048	10.6684	10.7662	10.6806	10.5745	10.6695
1416660_at	Eif3a	-0.295	0.226	-0.078	-0.09	-1.96	1.51	-0.52	-0.6	0.05596	0.13888	0.60667	0.55373	0.27303	0.46322	0.93295	0.810255	1.69	0.1699	0.372216	8.97	1416660_at	9.72382	8.92213	9.28059	9.02884	9.07881	8.85512	8.29009	9.05483	8.80085	8.96394	8.77726	8.91401	8.81978	8.77164	9.04901	8.93845	9.12985	8.77293	9.34603	9.29672	8.95957	9.2151	9.02598	8.95558	9.31778	8.62546	8.7743
1416661_at	Eif3a	-1.11	-0.363	-0.781	-0.861	-2.89	-0.95	-2.04	-2.25	0.00592	0.34928	0.04787	0.02984	0.075729	0.690463	0.527597	0.182404	4.62	0.0034	0.029053	7.56	1416661_at	9.42187	8.43462	8.79182	8.02141	8.59641	8.18093	5.92138	7.51584	7.5318	8.2885	7.16801	7.27401	7.28099	6.9385	8.01814	7.56187	7.93561	7.41903	8.96684	8.97821	7.54002	8.84387	8.02	8.16728	8.34719	6.93311	7.20421
1416662_at	Sardh	0.14	0.1	0.076	0.036	1.7	1.22	0.92	0.44	0.09676	0.23047	0.36054	0.66219	0.366216	0.580878	0.846741	0.870017	1.35	0.26623	0.487037	6.24	1416662_at	6.29891	5.97704	6.06259	6.35187	6.073	6.07382	6.28448	6.32651	6.11967	6.12534	6.1002	6.32801	6.07189	6.26661	6.15034	6.37647	6.29777	6.16465	6.2155	5.97588	6.39688	6.11997	6.31546	6.16485	6.36895	6.23982	6.40486
1416663_at	Ndufa9	-0.043	-0.03	0.03	-0.005	-1.27	-0.87	0.89	-0.15	0.21235	0.38784	0.38027	0.88272	0.534656	0.721546	0.856333	0.961702	0.79	0.53639	0.715159	11.95	1416663_at	12.0216	11.9255	11.9169	11.9301	12.0114	11.9244	11.9306	11.9889	12.0656	11.904	12.0624	11.9557	11.9564	12.037	11.961	11.9264	11.9727	11.9675	11.9696	11.9046	11.9167	11.8277	12.0032	11.9514	11.8721	11.9312	11.9136
1416664_at	Cdc20	-0.001	0.002	0.143	-0.044	-0.01	0.02	1.36	-0.41	0.99057	0.98582	0.1804	0.68075	0.997401	0.99517	0.732043	0.87888	0.51	0.73126	0.846886	5.1	1416664_at	5.27931	4.73762	5.43268	4.72302	4.85043	5.04959	5.1265	5.06595	5.26651	4.8399	5.1337	4.8829	4.93635	4.97498	5.08619	5.30847	4.87239	5.06198	5.626	5.15682	5.12614	5.00652	5.17669	5.32729	5.17358	4.96034	4.87466
1416665_at	Coq7	-0.225	-0.148	-0.064	0.023	-4.69	-3.09	-1.34	0.48	3e-05	0.00347	0.18875	0.63059	0.003449	0.060255	0.739783	0.853797	8.38	4e-05	0.001236	10.81	1416665_at	10.9625	10.7838	10.7553	10.9196	10.9681	10.8375	10.8159	10.7673	10.8314	10.7205	10.8585	10.8425	10.9321	11.0733	10.901	10.9114	10.927	10.873	10.811	10.734	10.8314	10.6893	11.0057	10.8187	10.6606	10.7418	10.6348
1416666_at	Serpine2	-0.059	-0.044	-0.08	0.092	-1.2	-0.89	-1.6	1.85	0.2378	0.3764	0.11575	0.07122	0.564393	0.712348	0.662535	0.297982	2.06	0.10304	0.274959	12.34	1416666_at	12.419	12.4017	12.2714	12.3337	12.1056	12.3426	12.3461	12.3346	12.3799	12.3344	12.2944	12.4512	12.284	12.4285	12.3244	12.4582	12.3859	12.4496	12.4396	12.4102	12.1551	12.4205	12.3288	12.3595	12.2496	12.2001	12.3699
1416667_at	Ebp	0.018	-0.131	0.052	-0.134	0.2	-1.45	0.58	-1.48	0.84027	0.15373	0.56759	0.14629	0.945516	0.485171	0.923767	0.435541	1.17	0.33845	0.556938	9.44	1416667_at	9.40964	9.46659	9.53361	9.37933	9.75352	9.57311	9.2872	9.64312	9.41089	9.30803	9.66153	9.57633	9.22646	9.55088	9.26654	9.59319	9.39971	9.53725	9.21157	9.20342	9.69509	9.36381	9.38141	9.60065	9.68229	9.4679	9.67698
1416668_at	Emc2	-0.035	-0.092	-0.039	0.082	-0.76	-1.97	-0.83	1.76	0.44907	0.05497	0.41113	0.08572	0.745208	0.29495	0.869063	0.328733	2.06	0.10212	0.273488	11.78	1416668_at	11.5814	11.7529	11.7898	11.8984	11.8329	11.9058	11.9205	11.8432	11.9249	11.7981	11.7494	11.8758	11.8579	11.8066	11.8979	11.7827	11.7076	11.8339	11.7801	11.6934	11.6298	11.5934	11.7612	11.7025	11.6788	11.7945	11.7567
1416669_s_at	Naca	-0.009	0.018	0.007	0.02	-0.21	0.45	0.18	0.49	0.83343	0.65705	0.8605	0.62894	0.943156	0.875052	0.979856	0.853171	0.13	0.9714	0.985023	12.25	1416669_s_at	12.2244	12.314	12.1141	12.2089	12.3779	12.3261	12.2499	12.2194	12.2573	12.2049	12.256	12.3325	12.3361	12.3067	12.1164	12.2762	12.2081	12.2642	12.1397	12.2959	12.2528	12.1831	12.2316	12.1945	12.2063	12.3127	12.2144
1416670_at	Setdb1	-0.459	-0.064	-0.305	-0.447	-3.47	-0.48	-2.31	-3.38	0.00117	0.6328	0.02567	0.00152	0.029106	0.863481	0.445394	0.035189	7.27	0.00014	0.002968	4.68	1416670_at	5.40501	4.9417	5.28677	4.59711	5.30281	4.94036	4.31607	4.48103	4.58088	4.72694	4.8443	4.74314	4.34562	4.4889	4.95599	4.66208	4.74731	4.76981	5.20187	5.1436	4.68953	5.06717	5.00595	4.87388	5.01704	4.45171	4.42865
1416671_a_at	Mcoln1	0.129	-0.022	-0.01	-0.033	2.04	-0.35	-0.16	-0.52	0.04763	0.72771	0.87446	0.60849	0.249483	0.905688	0.982616	0.841694	1.14	0.34946	0.566913	8.92	1416671_a_at	8.74688	8.69078	8.76267	8.92159	8.69513	8.92942	8.87627	9.09659	9.13275	8.90927	9.19483	8.97548	8.94062	8.97389	8.96749	8.99755	8.85329	9.04168	8.95764	8.84994	8.82779	8.78138	8.85956	8.94021	8.91077	9.04073	8.83865
1416672_s_at	Mcoln1	0.024	-0.045	0.077	-0.118	0.34	-0.64	1.1	-1.68	0.73246	0.52282	0.2785	0.10028	0.900242	0.80925	0.802824	0.356835	1.14	0.3507	0.567837	9.71	1416672_s_at	9.9975	9.48897	9.71957	9.64225	9.75694	9.70532	9.53584	9.72658	9.69635	9.64069	9.96373	9.76162	9.6927	9.75785	9.7399	9.68457	9.72444	9.64974	9.802	9.70144	9.93056	9.56394	9.59536	9.69764	9.84508	9.76961	9.7325
1416673_at	Bace2	0.137	0.182	0.021	-0.078	1.44	1.92	0.22	-0.82	0.1565	0.06087	0.82682	0.41425	0.463973	0.309451	0.974016	0.717092	1.63	0.18449	0.391754	4.17	1416673_at	4.55892	3.91385	3.99809	3.92195	4.28941	4.05001	4.17919	4.08809	4.00583	4.04405	3.89238	3.91198	4.03387	4.08282	4.04496	3.96484	4.29568	4.23149	4.57335	4.7486	4.2533	4.05752	4.00972	4.14523	4.3156	4.18929	4.35841
1416674_at	Ptpru	0.372	0.074	-0.168	0.789	1.47	0.29	-0.66	3.11	0.14976	0.77169	0.51151	0.00326	0.454838	0.923971	0.908652	0.053357	3.09	0.02517	0.112636	8.2	1416674_at	7.14962	8.04391	8.47607	8.70463	7.35071	7.61269	9.16244	8.03695	8.99833	8.29161	8.17515	8.10711	8.48401	7.98822	8.81972	8.02406	8.19134	8.05348	7.93675	7.53569	6.97349	7.47317	8.55528	7.37374	7.46129	8.6142	7.90779
1416675_s_at	Plcd1	0.199	0.254	0.053	0.149	2.87	3.67	0.76	2.14	0.00638	0.00066	0.45142	0.03763	0.079407	0.020962	0.885357	0.208229	6.71	0.00027	0.004716	7.77	1416675_s_at	7.61577	7.63802	7.71522	7.77951	7.48437	7.73083	7.88182	7.8243	7.44184	7.71596	7.87869	7.7652	7.82341	7.75349	7.66637	7.7671	7.71431	7.73461	7.54685	7.31706	7.65355	7.75172	7.68888	7.64685	7.84698	8.03394	7.96308
1416676_at	Kng1	0.024	-0.06	0.033	0.108	0.32	-0.81	0.44	1.46	0.7519	0.42461	0.6608	0.15181	0.908828	0.748369	0.942009	0.443817	0.77	0.55158	0.726716	4.02	1416676_at	3.74668	3.83982	3.83604	4.07448	4.00225	3.86377	3.98551	4.09119	4.03716	4.01964	4.10672	4.17775	4.09304	4.08039	3.94437	4.20693	4.28909	3.84395	3.86419	3.76855	4.20111	3.85008	4.04152	4.13835	4.02108	3.89234	3.8833
1416677_at	Apoh	0.086	0.037	0.016	0.022	0.82	0.36	0.15	0.21	0.41401	0.72201	0.87916	0.83087	0.719436	0.903808	0.983455	0.943481	0.22	0.92614	0.960731	5.8	1416677_at	5.51875	5.67024	6.12017	5.61677	5.4826	5.9631	6.00846	5.8013	5.89784	5.65525	6.01491	5.68623	6.00168	5.69596	5.88772	5.8672	5.89181	5.60359	5.58887	5.6662	5.78832	5.61714	5.73178	5.9664	5.53753	5.90801	5.84592
1416678_at	Cops3	-0.01	0.05	-0.017	0.017	-0.28	1.4	-0.47	0.46	0.77796	0.16986	0.63872	0.64478	0.918883	0.507597	0.939423	0.861558	0.62	0.65279	0.796586	11.27	1416678_at	11.2266	11.2031	11.1764	11.312	11.3386	11.2556	11.2322	11.2712	11.2594	11.2169	11.1563	11.2399	11.3583	11.3279	11.359	11.3188	11.3364	11.256	11.3616	11.3194	11.1755	11.1985	11.3422	11.2199	11.2393	11.3031	11.1764
1416679_at	Abcd3	-0.051	-0.134	-0.139	-0.02	-1.24	-3.25	-3.37	-0.48	0.22025	0.00221	0.00158	0.63663	0.544532	0.045837	0.186408	0.856773	5.93	0.00067	0.009022	11.5	1416679_at	11.3897	11.5625	11.4631	11.6503	11.4353	11.5372	11.4674	11.5818	11.547	11.5879	11.5955	11.6551	11.5126	11.6654	11.547	11.6648	11.6079	11.6439	11.54	11.497	11.4277	11.5043	11.5531	11.4831	11.4881	11.4347	11.5483
1416680_at	Ube3a	-0.1	-0.128	-0.039	-0.151	-1.64	-2.11	-0.64	-2.48	0.10755	0.04058	0.52395	0.01705	0.385759	0.250134	0.911796	0.134105	3.43	0.01597	0.083393	11.24	1416680_at	11.3615	11.2545	11.2737	11.2638	11.47	11.3862	11.0902	11.3078	11.4033	11.3038	11.2722	11.1602	11.2744	11.185	11.3146	11.1221	11.2689	11.2886	11.5101	11.5228	11.3432	11.2608	11.1883	11.2823	11.2712	11.1944	11.179
1416681_at	Ube3a	-0.677	0.228	0.045	-0.193	-3.52	1.18	0.24	-1	0.00103	0.24344	0.81489	0.32047	0.026885	0.594909	0.972517	0.640195	3.71	0.01103	0.065161	6.52	1416681_at	7.39191	7.10951	7.14382	6.77448	7.11986	6.03933	6.34884	6.53543	6.79535	6.76113	6.38141	6.26626	6.09266	6.14499	6.27923	5.89412	6.60139	6.36128	7.32225	7.1178	6.08542	7.06582	6.39371	6.25568	6.49163	5.95456	6.0435
1416682_at	Ube3a	-0.574	-0.053	-0.148	-0.45	-2.83	-0.26	-0.73	-2.22	0.007	0.79425	0.46816	0.03163	0.083414	0.932801	0.89338	0.188428	3.39	0.01693	0.086843	6.45	1416682_at	7.19148	7.0996	7.10045	6.98189	7.07903	6.14404	5.94407	6.5859	6.40767	7.00336	6.34546	6.18676	5.86897	5.90247	6.42106	6.09987	6.57973	6.49924	7.18773	7.20439	6.64564	6.99664	6.40981	6.57043	6.68056	5.8855	5.96657
1416683_at	Plxnb2	0.062	0.055	0.028	0.16	0.87	0.76	0.4	2.24	0.3892	0.45024	0.69319	0.0304	0.700415	0.765028	0.949093	0.184424	1.63	0.18497	0.392333	8.36	1416683_at	8.5138	8.18428	8.17653	8.25816	8.13363	8.53816	8.39626	8.40042	8.26855	8.25319	8.38908	8.51888	8.36667	8.50946	8.30552	8.46455	8.2702	8.39264	8.37842	8.18793	8.22629	8.1381	8.18587	8.25744	8.4972	8.3631	8.43286
1416684_at	Fbl	-0.109	-0.048	-0.033	-0.044	-1.78	-0.78	-0.54	-0.72	0.08234	0.44206	0.59453	0.47632	0.336842	0.760089	0.930527	0.761654	1.14	0.34952	0.566955	9.8	1416684_at	9.78482	9.72363	9.91409	9.76358	9.68449	9.61779	9.70433	9.83284	9.86007	9.72635	9.90909	9.84288	9.70209	9.86404	10.0381	9.80929	9.97951	9.81107	10.006	9.90963	9.86719	9.75743	9.91995	9.80138	9.84274	9.56503	9.56517
1416685_s_at	Fbl	-0.027	-0.027	-0.004	-0.03	-0.46	-0.47	-0.06	-0.51	0.64774	0.64174	0.94848	0.60968	0.861774	0.868111	0.993346	0.842039	0.17	0.95008	0.973537	10.54	1416685_s_at	10.657	10.3869	10.449	10.6527	10.4728	10.3029	10.4428	10.5738	10.5172	10.4284	10.5718	10.4438	10.5474	10.6535	10.7313	10.5394	10.7274	10.5166	10.7283	10.7359	10.5351	10.4671	10.6772	10.5311	10.558	10.4628	10.3342
1416686_at	Plod2	0.09	-0.16	0.41	0.144	0.53	-0.94	2.41	0.85	0.59979	0.35381	0.02032	0.40226	0.836436	0.694569	0.415131	0.708127	1.92	0.12441	0.308345	6.95	1416686_at	6.77897	6.94904	7.04788	6.73995	7.08229	7.10348	6.97856	7.21262	6.56128	6.97002	6.57217	7.24225	7.06013	6.92555	6.58839	6.96067	6.88676	7.04131	6.04132	5.95952	7.58783	7.02403	6.83205	7.17246	7.13347	7.07211	7.01315
1416687_at	Plod2	0.081	-0.329	0.361	0.227	0.36	-1.46	1.6	1.01	0.72191	0.15183	0.11745	0.31994	0.895239	0.482168	0.664221	0.639892	1.45	0.23238	0.449223	7.96	1416687_at	8.42852	7.90807	8.03502	7.67935	8.94217	8.25488	7.56002	8.37241	7.54928	8.15604	7.26656	7.72219	8.10071	8.01939	7.48071	7.83229	8.0166	7.96686	7.18505	6.69053	8.6428	8.02427	7.79629	8.49386	8.38651	8.31115	8.39748
1416688_at	Snap91	0.012	-0.011	0.033	-0.022	0.3	-0.28	0.82	-0.56	0.76709	0.78226	0.41388	0.57961	0.914384	0.927926	0.870577	0.825204	0.29	0.88317	0.937344	12.47	1416688_at	12.5519	12.4169	12.4061	12.412	12.4049	12.4704	12.5335	12.5035	12.4644	12.4512	12.5903	12.4077	12.4853	12.4541	12.5405	12.3555	12.4069	12.4781	12.5584	12.3693	12.4557	12.471	12.4284	12.5626	12.4524	12.5408	12.3937
1416689_at	Tuft1	0.099	0.167	-0.023	0.107	0.84	1.41	-0.2	0.9	0.40689	0.16558	0.8458	0.37167	0.714083	0.501787	0.97781	0.683251	0.89	0.48044	0.67356	6.54	1416689_at	6.74508	6.58018	6.54101	6.63325	6.4202	6.00684	6.90295	6.50151	6.73291	6.51772	6.75619	6.1321	6.64926	6.47698	6.66641	6.40329	6.5738	6.63715	6.18042	6.30484	6.22598	6.31771	6.8588	6.11297	6.20549	6.67248	6.27629
1416690_at	Gtpbp2	0.053	-0.069	0.074	0.079	0.88	-1.17	1.25	1.33	0.3814	0.24936	0.21781	0.19138	0.694814	0.601969	0.763359	0.499915	1.37	0.26084	0.481307	9.36	1416690_at	9.48417	9.18921	9.20796	9.4819	9.14152	9.13004	9.58907	9.50781	9.52439	9.42916	9.38146	9.32666	9.49966	9.39937	9.48454	9.27895	9.32788	9.33055	9.24646	9.22165	9.25628	9.22397	9.42054	9.24144	9.34884	9.42316	9.15597
1416691_at	Gtpbp2	-0.114	-0.196	-0.063	-0.133	-0.84	-1.45	-0.47	-0.98	0.40427	0.15518	0.64174	0.33162	0.712147	0.487099	0.939445	0.650092	1	0.4198	0.626055	6.95	1416691_at	7.04274	6.84764	7.11408	7.37076	6.56545	6.90686	6.42272	7.32678	7.25583	7.22853	7.10988	7.21647	6.70831	6.99505	7.06223	7.09395	7.06694	6.86103	7.14581	6.79477	6.91658	7.05752	7.20014	6.98491	7.20165	6.56095	6.82169
1416692_at	Coil	0.089	0.022	0.054	0.061	2.18	0.54	1.33	1.51	0.03437	0.58953	0.19146	0.13845	0.208916	0.842857	0.741035	0.422208	2.28	0.07633	0.228142	9.68	1416692_at	9.50634	9.62573	9.573	9.69507	9.63697	9.65813	9.68569	9.67804	9.606	9.62804	9.64047	9.63102	9.67846	9.71112	9.76335	9.66688	9.68187	9.6563	9.6152	9.64133	9.73185	9.58951	9.72939	9.67684	9.61539	9.78283	9.64867
1416693_at	Foxc2	-0.019	0.096	0.003	0.636	-0.1	0.51	0.01	3.4	0.92112	0.61149	0.98838	0.00144	0.973676	0.853541	0.998343	0.034209	2.96	0.02999	0.125944	4.15	1416693_at	4.65265	4.30386	4.75461	3.83292	4.31582	3.71755	4.09038	4.01739	4.20105	3.96927	4.14515	4.09352	3.91743	4.1071	4.16337	4.01615	4.09916	3.87001	3.74402	3.95634	3.84346	4.06149	3.91131	3.74797	5.16624	4.04901	4.11956
1416694_at	Gk2	-0.14	-0.129	0.005	0.045	-2.42	-2.23	0.08	0.78	0.0197	0.03068	0.9374	0.43766	0.151774	0.216085	0.991099	0.734879	2.87	0.03406	0.136806	3.53	1416694_at	3.64108	3.4758	3.6445	3.76938	3.53829	3.45419	3.64586	3.55774	3.47608	3.63306	3.70891	3.64115	3.49911	3.38156	3.47827	3.56295	3.60417	3.45495	3.53823	3.75704	3.48208	3.53524	3.34481	3.53145	3.40825	3.38352	3.43419
1416695_at	Tspo	0.376	0.208	-0.125	0.228	3.43	1.9	-1.14	2.09	0.00133	0.0636	0.26002	0.04283	0.031113	0.316162	0.791493	0.224087	5.26	0.00151	0.016432	7.93	1416695_at	7.76445	7.81083	8.12369	7.73016	7.47813	7.63561	8.18885	8.16293	8.02797	7.77875	8.49568	7.9215	7.60818	8.05646	7.89601	8.07485	7.78673	8.06555	7.46829	7.17877	7.81702	7.72742	7.7551	7.72437	8.30439	8.02787	8.27979
1416696_at	D17Wsu104e	0.002	0.032	-0.018	-0.002	0.02	0.46	-0.25	-0.02	0.98113	0.65001	0.80209	0.98298	0.994687	0.87191	0.970576	0.994753	0.07	0.99115	0.995168	9.25	1416696_at	9.19533	9.08005	9.13963	9.39702	9.27564	9.09957	9.15405	9.41634	9.41907	9.27413	9.31757	9.26467	9.14611	9.38432	9.3145	9.30656	9.28085	9.21764	9.34759	9.15732	9.08741	9.04451	9.49568	9.13653	9.31507	9.20803	9.24185
1416697_at	Dpp4	0.245	0.164	0.051	0.33	2.55	1.71	0.53	3.44	0.01424	0.0938	0.59594	0.0013	0.126278	0.383397	0.930876	0.032407	5.39	0.00129	0.014587	3.97	1416697_at	3.89206	4.05753	3.71238	3.95279	3.79418	3.818	3.6319	3.98371	3.76424	3.92136	3.9509	3.77701	3.93218	3.90412	3.80874	4.0342	3.9496	3.95307	3.78403	3.94201	3.8139	3.96847	3.82489	3.79764	4.26722	4.14843	4.05803
1416698_a_at	Cks1b	0.205	-0.01	0.021	0.145	3.23	-0.15	0.33	2.28	0.00233	0.87881	0.74672	0.0275	0.043784	0.962014	0.960722	0.174244	3.95	0.00805	0.05256	8.39	1416698_a_at	8.04894	8.40273	8.31587	8.44497	8.40766	8.42155	8.60966	8.43664	8.41026	8.23788	8.19561	8.35819	8.44509	8.35889	8.2761	8.29947	8.34963	8.56113	8.3435	8.1875	8.2147	8.16097	8.38827	8.39355	8.3656	8.62284	8.49811
1416699_at	1110008F13Rik	0.077	-0.106	-0.006	0.072	2.02	-2.78	-0.15	1.89	0.05001	0.00805	0.88136	0.06536	0.25663	0.100161	0.984009	0.284746	3.84	0.00924	0.057687	11.18	1416699_at	11.0969	11.1668	11.1608	11.2414	11.1398	11.1366	11.2992	11.2846	11.336	11.1732	11.2155	11.2575	11.2371	11.2373	11.1359	11.2108	11.1427	11.2652	10.9959	10.9994	11.1515	11.0552	11.1753	11.169	11.2061	11.2487	11.1765
1416700_at	Rnd3	-0.048	0.41	-0.059	0.138	-0.37	3.16	-0.46	1.06	0.71288	0.00287	0.64904	0.29417	0.890593	0.053836	0.940556	0.614819	2.86	0.03426	0.137348	8.14	1416700_at	8.05466	7.99122	8.23805	8.1983	7.78544	7.65195	8.30217	7.92865	8.35563	7.92322	8.67746	7.94282	7.96575	8.17318	8.49756	8.09865	8.04647	7.9929	8.65089	8.27261	7.52322	7.97686	8.03941	7.70203	7.95014	7.99976	7.7346
1416701_at	Rnd3	-0.028	0.439	-0.011	0.057	-0.18	2.77	-0.07	0.36	0.85874	0.00821	0.94482	0.71991	0.95184	0.101358	0.992381	0.897379	1.96	0.11759	0.298746	6.68	1416701_at	6.68692	6.44722	6.61107	6.67796	6.27282	6.22893	6.48288	6.58996	6.93654	6.63453	7.26136	6.62287	6.35217	6.44645	6.9398	6.34915	6.55177	6.43637	7.46164	7.03335	5.98147	6.86573	6.63665	6.43344	6.59036	6.31299	6.29563
[truncated: 44,005 more rows]
[truncated: 21 more columns]
