# Supplementary material for: Time-Course Analysis of Brain Regional Expression Network Responses to Chronic Intermittent Ethanol and Withdrawal: Implications for Mechanisms Underlying Excessive Ethanol Consumption
Source: PLoS One. 2016 Jan 5;11(1):e0146257. doi: 10.1371/journal.pone.0146257 (PMC4701666; doi:10.1371/journal.pone.0146257)
Supplement: S4 Table — Results include log-ratios (called coefficients), t-statistics, p-values, FDR adjusted p-values, F-statistics from ANOVA, F-statistic p-values, F-statistic FDR adjusted p-values, and RMA values. Data for BNST. (XLSX) [file pone.0146257.s014.xlsx]

## Sheet: Sheet1
ProbesetID	GeneSymbol	Coef.e.0h-c.0h	Coef.e.8h-c.8h	Coef.e.72h-c.72h	Coef.e.7d-c.7d	t.e.0h-c.0h	t.e.8h-c.8h	t.e.72h-c.72h	t.e.7d-c.7d	p.value.e.0h-c.0h	p.value.e.8h-c.8h	p.value.e.72h-c.72h	p.value.e.7d-c.7d	p.value.adj.e.0h-c.0h	p.value.adj.e.8h-c.8h	p.value.adj.e.72h-c.72h	p.value.adj.e.7d-c.7d	F statistic	F.p.value	F.p.value.adj	Average Expression	ProbesetID	12_B6_bnst_Ctrl_0hr.CEL	30_B6_bnst_Ctrl_0hr.CEL	38_B6_bnst_Ctrl_0hr.CEL	48_B6_bnst_Ctrl_0hr.CEL	56_B6_bnst_Ctrl_0hr.CEL	64_B6_bnst_Ctrl_0hr.CEL	8_B6_bnst_Ctrl_8hr.CEL	42_B6_bnst_Ctrl_8hr.CEL	50_B6_bnst_Ctrl_8hr.CEL	58_B6_bnst_Ctrl_8hr.CEL	66_B6_bnst_Ctrl_8hr.CEL	75_B6_bnst_Ctrl_8hr.CEL	16_B6_bnst_Ctrl_72hr.CEL	24_B6_bnst_Ctrl_72hr.CEL	34_B6_bnst_Ctrl_72hr.CEL	44_B6_bnst_Ctrl_72hr.CEL	52_B6_bnst_Ctrl_72hr.CEL	68_B6_bnst_Ctrl_72hr.CEL	28_B6_bnst_Ctrl_7days.CEL	36_B6_bnst_Ctrl_7days.CEL	46_B6_bnst_Ctrl_7days.CEL	62_B6_bnst_Ctrl_7days.CEL	70_B6_bnst_Ctrl_7days.CEL	80_B6_bnst_Ctrl_7days.CEL	17_B6_bnst_CIE_0hr.CEL	19_B6_bnst_CIE_0hr.CEL	26_B6_bnst_CIE_0hr.CEL
1415670_at	Copg	-0.107	0.033	0.044	0.007	-2.26	0.7	0.93	0.13	0.02883	0.48631	0.35867	0.89513	0.224967	0.906592	0.823195	0.999811	1.62	0.18607	0.530512	10.03	1415670_at	10.0389	9.992	10.0916	10.1422	10.1562	10.0423	10.0001	10.0734	9.98825	9.82895	9.95722	10.0306	10.0247	10.0827	9.85632	10.0281	10.0564	9.96849	10.172	10.1258	10.0707	10.0833	9.93923	10.1217	9.97288	9.98007	9.99261
1415671_at	Atp6v0d1	-0.089	-0.045	0.022	0.005	-2.5	-1.26	0.61	0.12	0.01662	0.21326	0.54742	0.90169	0.162854	0.761986	0.906415	0.999811	2.05	0.1045	0.392213	12.23	1415671_at	12.2233	12.1645	12.2442	12.3508	12.1729	12.3186	12.3262	12.2723	12.1838	12.3491	12.2301	12.2254	12.2164	12.2179	12.2921	12.2356	12.2203	12.301	12.1605	12.1625	12.2375	12.2182	12.2136	12.2453	12.2638	12.1616	12.1458
1415672_at	Golga7	-0.054	-0.014	-0.139	0.01	-1.41	-0.38	-3.65	0.24	0.16512	0.70692	0.00073	0.81306	0.544603	0.959565	0.045902	0.999811	3.87	0.00914	0.096244	12.24	1415672_at	12.3252	12.2836	12.3366	12.0954	12.2156	12.2339	12.1553	12.1669	12.2438	12.2936	12.1947	12.1758	12.3505	12.3406	12.3431	12.37	12.3301	12.3376	12.2025	12.2134	12.2859	12.1922	12.3025	12.3618	12.1062	12.1773	12.1738
1415673_at	Psph	-0.154	-0.028	-0.075	0.043	-2.97	-0.54	-1.45	0.73	0.00491	0.59073	0.15567	0.46708	0.077319	0.934749	0.632866	0.999811	2.94	0.03156	0.202851	9.4	1415673_at	9.65268	9.44133	9.42642	9.52682	9.34743	9.61138	9.49275	9.51443	9.48454	9.5615	9.34548	9.44091	9.3982	9.36252	9.38742	9.55681	9.30376	9.49185	9.17837	9.3448	9.30164	9.17544	9.38323	9.40693	9.43964	9.30423	9.17827
1415674_a_at	Trappc4	-0.08	0.062	-0.024	-0.027	-1.97	1.53	-0.59	-0.6	0.05555	0.1329	0.55996	0.55271	0.320885	0.660521	0.909563	0.999811	1.73	0.16087	0.492008	10.36	1415674_a_at	10.4235	10.3531	10.376	10.2819	10.2426	10.4133	10.3212	10.4163	10.3026	10.2703	10.4163	10.3946	10.3403	10.3294	10.4402	10.4986	10.3879	10.4429	10.5085	10.2941	10.3968	10.3656	10.3936	10.2519	10.2938	10.2572	10.2446
1415675_at	Dpm2	0.069	-0.012	0.001	0.011	1.87	-0.34	0.04	0.27	0.06916	0.73893	0.97181	0.79159	0.356893	0.964461	0.995313	0.999811	0.92	0.46368	0.790209	9.98	1415675_at	9.99748	9.89095	9.94921	9.98287	9.93679	10.0803	9.98712	10.0635	9.93985	9.88398	9.91547	10.023	10.054	10.0085	9.89743	10.026	9.98809	10.0362	10.0481	9.95124	9.93958	9.8996	9.94257	9.92866	10.0398	10.0377	10.0306
1415676_a_at	Psmb5	-0.123	-0.054	-0.017	-0.043	-2.94	-1.29	-0.42	-0.92	0.00534	0.20246	0.67853	0.36145	0.081546	0.752002	0.944936	0.999811	2.83	0.03615	0.218556	11.66	1415676_a_at	11.7631	11.6739	11.7108	11.6216	11.8195	11.7924	11.7627	11.7728	11.7645	11.5446	11.684	11.6793	11.6729	11.6667	11.68	11.6751	11.6706	11.828	11.6685	11.5541	11.6339	11.6257	11.6124	11.6614	11.6837	11.7184	11.6145
1415677_at	Dhrs1	-0.191	-0.078	-0.11	0.037	-3.92	-1.6	-2.27	0.67	0.00032	0.11714	0.02846	0.50409	0.012255	0.634005	0.304561	0.999811	5.89	0.00074	0.018855	10.46	1415677_at	10.7169	10.4885	10.5236	10.2721	10.6076	10.4579	10.5654	10.4566	10.4753	10.3685	10.4839	10.3539	10.5677	10.5577	10.6085	10.5604	10.6146	10.6251	10.4422	10.3554	10.5529	10.3979	10.4938	10.4721	10.3752	10.3194	10.2809
1415678_at	Ppm1a	0.134	0.022	-0.037	-0.021	3.4	0.56	-0.93	-0.48	0.00149	0.57946	0.35633	0.63282	0.03562	0.930886	0.821747	0.999811	3.24	0.02088	0.160253	11.62	1415678_at	11.6668	11.6534	11.5362	11.5061	11.7192	11.6248	11.6758	11.641	11.5606	11.5662	11.578	11.5055	11.549	11.598	11.6722	11.6634	11.6325	11.7429	11.56	11.6066	11.6442	11.5282	11.6144	11.5364	11.7537	11.7928	11.7669
1415679_at	Psenen	-0.011	-0.064	-0.06	-0.036	-0.32	-1.85	-1.75	-0.92	0.75339	0.07099	0.08781	0.36047	0.930241	0.535163	0.508083	0.999811	1.86	0.13538	0.450524	11.88	1415679_at	11.9096	11.9255	11.9639	11.8521	11.8447	11.8872	11.9247	11.9241	11.8839	11.8254	11.9426	11.911	11.9255	11.8806	11.9127	11.9832	11.9393	11.9424	11.7496	11.8158	11.9031	11.8521	11.9107	11.8502	11.8957	11.911	11.9109
1415680_at	Anapc1	0.217	0.002	-0.115	-0.047	4.44	0.04	-2.36	-0.86	6e-05	0.97208	0.0231	0.39674	0.003891	0.996854	0.273322	0.999811	6.5	0.00036	0.011655	8.33	1415680_at	8.37817	8.35529	8.2899	8.28098	8.17175	8.33154	8.24693	8.2713	8.23794	8.30222	8.19797	8.1829	8.42726	8.27668	8.3792	8.47929	8.4391	8.53445	8.313	8.34006	8.31854	8.29982	8.35674	8.35971	8.57564	8.49102	8.58159
1415681_at	Mrpl43	-0.187	-0.069	-0.055	0.008	-4.41	-1.62	-1.29	0.17	7e-05	0.11289	0.20333	0.86599	0.004179	0.628085	0.694843	0.999811	5.94	0.0007	0.018239	10.68	1415681_at	10.7627	10.7343	10.7045	10.6575	10.8663	10.7772	10.779	10.7007	10.7423	10.5988	10.7656	10.7286	10.7987	10.7501	10.8219	10.6837	10.7075	10.7567	10.6457	10.5487	10.6605	10.5817	10.598	10.7048	10.672	10.5655	10.5633
1415682_at	Xpo7	0.079	-0.065	0.075	-0.009	1.3	-1.06	1.22	-0.13	0.2021	0.2959	0.23044	0.89854	0.594778	0.81958	0.724494	0.999811	1.07	0.38135	0.730041	8.57	1415682_at	8.61186	8.49585	8.46207	8.60786	8.34959	8.40234	8.81481	8.68577	8.48418	8.86418	8.55512	8.63045	8.50692	8.4771	8.74606	8.54919	8.48141	8.52554	8.3793	8.53586	8.53095	8.5621	8.60449	8.56935	8.6284	8.43416	8.58753
1415683_at	Nmt1	0.152	0.109	-0.027	0.019	3.92	2.8	-0.7	0.43	0.00032	0.00761	0.48558	0.67073	0.012417	0.198853	0.883455	0.999811	5.97	0.00067	0.017783	11.02	1415683_at	11.0867	10.9734	11.0121	11.0302	10.9517	11.1275	10.9574	10.9201	10.8811	11.021	10.9667	10.9406	11.0585	10.9175	11.0057	10.9896	10.9915	10.9992	10.9883	11.016	10.9142	10.9322	10.8944	11.0415	11.2086	11.1637	11.1921
1415684_at	Atg5	-0.004	-0.013	0.044	0.119	-0.06	-0.18	0.59	1.43	0.95307	0.85996	0.55914	0.1589	0.987415	0.984015	0.909482	0.999811	0.61	0.65789	0.89638	9.54	1415684_at	9.69895	9.52047	9.4629	9.14955	9.63455	9.65024	9.86372	9.67449	9.66028	9.49944	9.56018	9.60262	9.62809	9.5828	9.48912	9.62243	9.52672	9.8601	9.29126	9.18395	9.36847	9.39382	9.21714	9.29442	9.39191	9.59678	9.55821
1415685_at	Mtif2	0.087	0.044	0.009	0.05	2.42	1.21	0.25	1.25	0.01989	0.23289	0.80658	0.21976	0.182053	0.779424	0.973549	0.999811	2.23	0.08149	0.344562	9.7	1415685_at	9.65836	9.76974	9.72057	9.58821	9.64886	9.67522	9.58942	9.55454	9.70482	9.68688	9.65137	9.74573	9.74826	9.70126	9.65859	9.61793	9.68433	9.66096	9.68323	9.67878	9.71861	9.76017	9.74601	9.61109	9.7643	9.75661	9.75167
1415686_at	Rab14	-0.035	0.047	0.131	0.072	-0.91	1.23	3.42	1.68	0.36676	0.22685	0.0014	0.10034	0.749613	0.77475	0.064261	0.999811	4.21	0.00587	0.072961	11.08	1415686_at	10.9522	11.0866	11.0323	11.2073	10.9508	10.8983	11.1461	11.1751	11.0606	11.2258	11.1053	11.1022	10.9559	11.0387	11.0446	11.0399	11.1127	10.9703	11.1156	11.0648	11.0223	11.0631	11.0013	11.0209	10.9379	10.9758	10.9575
1415687_a_at	Psap	0.036	0.028	0.001	0.034	1.06	0.83	0.03	0.91	0.29396	0.40928	0.97267	0.36768	0.691237	0.878637	0.995316	0.999811	0.66	0.62073	0.879035	12.99	1415687_a_at	12.9312	13.0277	13.0074	13.0994	13.029	12.9911	12.9976	13.0466	12.9675	12.9075	13.0133	12.8949	12.9272	12.948	12.9937	12.9688	12.921	12.9371	12.915	12.9355	13.0216	13.0174	12.9885	12.979	13.055	13.0679	13.0411
1415688_at	Ube2g1	0.017	-0.08	-0.042	-0.036	0.35	-1.65	-0.86	-0.67	0.72608	0.10588	0.39624	0.50688	0.9215	0.613878	0.843674	0.999811	1.01	0.41341	0.754767	10.98	1415688_at	11.104	11.0243	10.9897	10.8232	11.0799	11.0299	10.9354	10.8965	11.0281	10.958	10.925	10.918	11.0596	10.9159	11.055	11.028	11.0475	11.0135	10.9046	11.1055	10.9579	10.8385	11.0626	11.1345	10.9895	11.0755	11.0417
1415689_s_at	Zkscan3	-0.03	-0.042	-0.016	0.046	-0.65	-0.9	-0.34	0.88	0.51648	0.37113	0.73684	0.38444	0.837568	0.862954	0.961195	0.999811	0.53	0.71209	0.919547	9.75	1415689_s_at	9.72045	9.73917	9.78384	9.76322	9.70907	9.6741	9.84243	9.80244	9.76322	9.95506	9.8434	9.76594	9.77273	9.66852	9.92421	9.79135	9.76603	9.75844	9.52	9.71249	9.6484	9.65811	9.84885	9.66357	9.72383	9.71469	9.71177
1415690_at	Mrpl27	-0.07	-0.047	-0.008	-0.021	-1.9	-1.28	-0.21	-0.51	0.0637	0.20735	0.83267	0.615	0.342618	0.756999	0.977449	0.999811	1.39	0.25307	0.613846	11.57	1415690_at	11.6563	11.5232	11.5801	11.5824	11.6299	11.7126	11.6751	11.6418	11.5324	11.5133	11.5577	11.576	11.6153	11.4996	11.583	11.6072	11.567	11.6845	11.5344	11.5643	11.5172	11.4819	11.5787	11.5631	11.6372	11.6019	11.5295
1415691_at	Dlg1	0.059	-0.036	-0.054	0.026	1.43	-0.86	-1.29	0.56	0.16067	0.39277	0.2031	0.57708	0.537305	0.872552	0.694542	0.999811	1.19	0.3279	0.685808	11.4	1415691_at	11.2836	11.3352	11.445	11.4197	11.2377	11.3073	11.4637	11.4733	11.3147	11.5399	11.4099	11.4467	11.4376	11.3489	11.4935	11.4392	11.4479	11.4497	11.376	11.4347	11.3645	11.3288	11.5504	11.317	11.3964	11.3421	11.3948
1415692_s_at	Canx	0.031	0.084	-0.018	0.009	0.89	2.41	-0.52	0.23	0.37662	0.02064	0.60754	0.81943	0.756699	0.330473	0.925606	0.999811	1.73	0.16219	0.493915	12.46	1415692_s_at	12.5405	12.458	12.5145	12.57	12.3999	12.4724	12.4368	12.4544	12.4854	12.4414	12.514	12.5103	12.4152	12.4694	12.3604	12.4258	12.4421	12.4157	12.4316	12.3201	12.3946	12.4843	12.2938	12.3675	12.426	12.5245	12.4814
1415693_at	Derl1	0.014	0.001	-0.023	0.02	0.28	0.02	-0.47	0.38	0.77936	0.98658	0.64099	0.70775	0.938806	0.998811	0.934465	0.999811	0.11	0.9781	0.996959	9.87	1415693_at	10.0791	9.88435	9.93876	9.86567	9.90873	9.80336	9.99479	9.96695	9.81998	9.70427	9.95433	9.99371	9.81805	9.90254	9.79391	9.90604	9.8957	9.87606	9.78242	9.69406	9.87612	9.86808	9.7398	9.83255	9.89482	9.95932	9.98856
1415694_at	Wars	-0.14	-0.053	0.119	0.029	-2.67	-1	2.28	0.49	0.01067	0.32124	0.02801	0.62829	0.12507	0.835202	0.301588	0.999811	3.39	0.01716	0.141686	8.62	1415694_at	8.73673	8.78196	8.65592	8.59035	8.62367	8.58809	8.74256	8.77319	8.60635	8.4421	8.62875	8.62603	8.57764	8.6332	8.51855	8.75249	8.56475	8.6344	8.51205	8.58537	8.62259	8.57292	8.55069	8.56245	8.5165	8.59113	8.52857
1415695_at	Psma1	-0.047	0.024	0.003	-0.016	-1	0.5	0.06	-0.3	0.32483	0.62139	0.95118	0.76802	0.715585	0.942266	0.993708	0.999811	0.33	0.85418	0.969266	11.03	1415695_at	11.0662	10.9568	11.0734	11.3243	10.8089	11.009	11.0554	11.0225	10.9981	11.0768	11.0418	11.1025	10.9568	11.037	11.0082	11.0565	11.0583	11.0106	11.1339	11.0329	11.0146	11.0589	10.9821	11.0044	10.9942	10.907	11.0053
1415696_at	Sar1a	0.036	0.034	0.042	0.068	0.98	0.94	1.14	1.68	0.33137	0.35379	0.25907	0.09974	0.721393	0.854921	0.751196	0.999811	1.5	0.22045	0.575137	11.02	1415696_at	11.0073	10.8841	10.9467	11.0633	10.913	11.0585	11.0834	11.0888	10.9585	11.0511	10.9822	11.0771	11.033	10.946	10.9511	11.0506	11.0666	11.1054	10.9825	10.9351	10.8971	10.995	10.9321	10.9656	11.0829	11.024	11.0547
1415697_at	G3bp2	-0.032	0.055	0.111	0.072	-0.31	0.54	1.09	0.63	0.75468	0.59228	0.27986	0.53133	0.930689	0.93515	0.766097	0.999811	0.5	0.73813	0.931261	10.32	1415697_at	10.4247	10.2536	10.3796	10.3382	10.4245	10.3953	10.1357	10.2858	10.3055	9.79602	10.4256	10.3798	10.2723	10.3144	9.87833	10.2836	10.2642	10.1515	10.4984	10.4826	10.3936	10.6437	10.1221	10.412	10.2748	10.3339	10.3456
1415698_at	Golm1	0.029	0.099	-0.305	0.026	0.37	1.28	-3.94	0.3	0.7107	0.20731	0.0003	0.7653	0.91697	0.756999	0.028624	0.999811	4.35	0.00492	0.065211	8.79	1415698_at	8.99912	8.88967	8.75269	8.67325	8.56839	8.77216	8.71022	8.74344	8.49924	8.77672	8.87096	8.63272	9.02135	8.84495	9.05445	9.02727	8.96621	9.12476	8.6355	8.65517	8.77873	8.62928	8.98565	8.64905	8.89648	8.73677	8.85173
1415699_a_at	Gps1	-0.129	-0.095	0.015	-0.007	-3.38	-2.5	0.38	-0.18	0.00156	0.01649	0.70328	0.86163	0.03687	0.294876	0.951824	0.999811	4.47	0.00425	0.060193	11.3	1415699_a_at	11.3144	11.2855	11.2531	11.2309	11.3573	11.3357	11.4248	11.4365	11.2738	11.2606	11.3556	11.3538	11.3483	11.2814	11.3359	11.3292	11.3871	11.4253	11.3499	11.346	11.3123	11.2632	11.2889	11.324	11.2628	11.2432	11.1809
1415700_a_at	Ssr3	0.198	0.152	0.045	0.014	4.95	3.8	1.12	0.32	1e-05	0.00046	0.2676	0.75251	0.001152	0.040916	0.757511	0.999811	10.08	1e-05	0.000782	11.47	1415700_a_at	11.5512	11.5084	11.4643	11.439	11.4512	11.5019	11.5405	11.535	11.4189	11.55	11.3784	11.4744	11.2792	11.3855	11.3978	11.4037	11.3829	11.3751	11.2415	11.3604	11.3546	11.309	11.3743	11.3156	11.6029	11.6055	11.747
1415701_x_at	Rpl23	0.006	-0.018	-0.045	0.018	0.21	-0.71	-1.75	0.62	0.83108	0.48111	0.0875	0.53583	0.953812	0.905108	0.50706	0.999811	1	0.41805	0.758421	13.49	1415701_x_at	13.5837	13.4736	13.4437	13.4316	13.4881	13.5304	13.5193	13.5078	13.512	13.5287	13.4932	13.511	13.5338	13.5218	13.5059	13.5232	13.4981	13.5478	13.4861	13.4664	13.4494	13.4369	13.4932	13.4442	13.5114	13.5184	13.4921
1415702_a_at	Ctbp1	0.017	-0.049	-0.023	-0.021	0.43	-1.24	-0.59	-0.46	0.67125	0.22034	0.56134	0.64532	0.902704	0.768385	0.909918	0.999811	0.57	0.68432	0.908362	11.9	1415702_a_at	11.9045	11.9352	11.852	11.8203	11.9451	11.944	11.9902	11.9713	11.8276	12.0066	11.7956	11.8607	11.8549	11.9338	12.0008	11.9199	11.9847	11.9504	11.9063	11.8335	11.9186	11.7929	11.9299	11.8769	11.9272	11.9264	11.9692
1415703_at	Huwe1	-0.04	-0.011	0.093	0.107	-0.59	-0.15	1.35	1.39	0.55892	0.87759	0.18537	0.17052	0.857855	0.985201	0.675449	0.999811	1.03	0.40196	0.745915	10.81	1415703_at	10.7295	10.8441	10.782	10.8913	10.8329	10.6507	11.0445	11.0717	10.7301	10.9341	10.8851	10.7255	10.7287	10.7969	10.9798	10.6028	10.6891	10.6945	10.5842	10.6427	10.8659	10.7617	10.8028	10.7619	10.9333	10.6823	10.7084
1415704_a_at	Cdv3	0.021	0.048	-0.021	0.006	0.43	1	-0.43	0.1	0.67126	0.32437	0.67057	0.91795	0.902704	0.837282	0.942263	0.999811	0.34	0.84746	0.967031	10.79	1415704_a_at	10.9003	10.8824	10.7667	10.6785	10.8012	10.7196	10.8389	10.7848	10.726	10.6691	10.8722	10.7213	10.7882	10.8004	10.8272	10.865	10.8216	10.8888	10.7359	10.6632	10.8551	10.8063	10.6295	10.7749	10.7268	10.8264	10.8685
1415705_at	9130011J15Rik	0.099	0.111	0.033	0.01	2.1	2.36	0.7	0.19	0.04143	0.02317	0.48831	0.85193	0.274426	0.346419	0.884618	0.999811	2.63	0.0479	0.256714	10.02	1415705_at	9.97151	9.93223	9.98245	9.91606	9.99956	9.97431	9.91864	9.97944	9.89847	9.90019	9.78367	9.88296	9.98925	10.0054	9.96576	10.0705	10.1268	10.1227	10.0594	10.2367	9.99254	9.9324	10.0486	10.0026	9.98547	9.96998	10.1029
1415706_at	Copa	-0.128	-0.059	0.044	0.036	-3.09	-1.42	1.07	0.78	0.00352	0.16234	0.2897	0.44101	0.06281	0.705146	0.774499	0.999811	3.34	0.01847	0.148545	11.5	1415706_at	11.6061	11.52	11.5219	11.6	11.4761	11.5114	11.678	11.5918	11.4773	11.6138	11.5815	11.5422	11.5039	11.4817	11.5164	11.5418	11.497	11.5866	11.3407	11.2782	11.4737	11.543	11.4407	11.4361	11.4317	11.5323	11.4031
1415707_at	Anapc2	-0.176	-0.104	-0.09	0.019	-3.12	-1.83	-1.59	0.29	0.0033	0.07365	0.11864	0.76965	0.060285	0.543309	0.571094	0.999811	3.93	0.00853	0.092518	10.44	1415707_at	10.5995	10.5314	10.391	10.2406	10.6144	10.4786	10.6305	10.5485	10.4533	10.5429	10.5283	10.4489	10.5198	10.4647	10.6578	10.4913	10.5612	10.6884	10.333	10.3246	10.4628	10.2944	10.4096	10.4086	10.3479	10.3878	10.3447
1415708_at	Tug1	0.096	0.043	0.175	0.053	1.83	0.83	3.35	0.9	0.0739	0.41192	0.00171	0.37406	0.369399	0.880723	0.070362	0.999811	4.02	0.00752	0.085738	11.29	1415708_at	11.0236	11.1287	11.2524	11.4736	11.1598	11.0678	11.3782	11.4139	11.1335	11.4714	11.3524	11.3625	11.158	11.2605	11.2103	11.1448	11.2241	11.0603	11.3489	11.2415	11.2838	11.2949	11.3025	11.2053	11.3501	11.1988	11.3272
1415709_s_at	Gbf1	-0.135	-0.042	0.039	0.059	-2.68	-0.83	0.77	1.05	0.01045	0.41045	0.44627	0.29884	0.123731	0.879454	0.867142	0.999811	2.39	0.06563	0.306184	9.12	1415709_s_at	9.18598	9.05363	9.14066	9.29645	8.98741	9.22335	9.30649	9.32244	9.09031	9.08522	9.15727	9.18331	9.13099	9.15657	9.1579	9.28531	9.08084	9.30071	8.93673	8.93699	8.98945	9.02507	8.98673	8.9703	9.06536	8.99819	8.88154
1415710_at	Cox18	-0.082	-0.019	0.032	0.099	-1.88	-0.44	0.73	2.02	0.06771	0.65982	0.46954	0.04986	0.353114	0.952696	0.877209	0.999811	2.08	0.10039	0.383892	9.41	1415710_at	9.4129	9.38857	9.37955	9.34541	9.23365	9.4529	9.4785	9.4466	9.32952	9.47859	9.4381	9.51029	9.5129	9.30497	9.42016	9.478	9.44904	9.49674	9.22804	9.34019	9.40769	9.39157	9.42352	9.35	9.34803	9.36749	9.31139
1415711_at	Arfgef1	0.015	-0.012	0.015	0.045	0.45	-0.36	0.46	1.2	0.65652	0.71931	0.65028	0.23579	0.897914	0.960823	0.93682	0.999811	0.5	0.73818	0.93128	10.56	1415711_at	10.5002	10.4855	10.5107	10.6388	10.4146	10.5552	10.6317	10.6516	10.5355	10.617	10.6114	10.5024	10.5194	10.5236	10.5397	10.5959	10.5431	10.5914	10.5598	10.5495	10.4975	10.5667	10.4937	10.5395	10.5626	10.5093	10.5053
1415712_at	Zranb1	0.051	0.055	0.059	0.053	0.87	0.94	1	0.8	0.38938	0.35101	0.32372	0.4279	0.765644	0.853263	0.799359	0.999811	0.82	0.51915	0.825227	9.3	1415712_at	9.24937	9.39506	9.26616	9.11967	9.3519	9.38125	9.3506	9.34444	9.2177	9.4363	9.089	9.30124	9.1474	9.28675	9.33895	9.18396	9.33619	9.21618	9.41423	9.29141	9.28458	9.14778	9.11323	9.39632	9.36222	9.19769	9.4597
1415713_a_at	Ddx24	-0.077	-0.011	0.084	0.006	-1.54	-0.21	1.66	0.12	0.13161	0.83132	0.10368	0.90872	0.492206	0.979522	0.542333	0.999811	1.3	0.28644	0.648009	11.02	1415713_a_at	10.9961	11.0226	10.9019	11.1175	11.1602	10.9192	11.1698	11.1864	10.8987	10.9337	11.1488	11.0216	10.9126	11.0454	11.121	11.0084	10.9975	11.0248	11.1086	10.9343	11.0242	10.9844	10.9796	10.9301	11.0482	11.0443	10.936
1415714_a_at	Snrnp27	-0.017	-0.068	0.004	0.015	-0.56	-2.2	0.12	0.43	0.57704	0.0333	0.90609	0.66965	0.865323	0.4035	0.988772	0.999811	1.34	0.27123	0.632334	11.41	1415714_a_at	11.3753	11.36	11.4146	11.4447	11.4703	11.322	11.5004	11.5225	11.41	11.4612	11.4628	11.4908	11.413	11.4111	11.4347	11.4012	11.4419	11.4049	11.3693	11.4141	11.3706	11.3181	11.4879	11.3905	11.4244	11.3691	11.3621
1415715_at	Tmem129	-0.11	-0.117	-0.09	0.012	-1.75	-1.86	-1.43	0.18	0.08829	0.06974	0.16103	0.86065	0.404351	0.532109	0.641247	0.999811	2.14	0.09216	0.367305	8.96	1415715_at	9.14547	9.0451	9.05421	8.81098	8.99951	9.08947	9.06675	8.9956	9.00705	9.02915	8.9566	8.89302	9.04312	8.93915	9.15947	9.09563	9.07242	9.2252	9.0568	8.72605	8.95307	8.77207	8.86553	8.9238	8.90532	8.94168	8.97754
1415716_a_at	NA	0.039	0.016	-0.049	0.006	0.79	0.32	-0.99	0.11	0.43467	0.74983	0.32985	0.91476	0.794541	0.965886	0.80286	0.999811	0.43	0.78814	0.94855	12.86	1415716_a_at	12.8096	12.802	12.8617	13.0667	12.7022	12.9443	12.815	12.834	12.8481	12.9958	12.7712	12.8995	12.8719	12.8396	12.7555	12.8731	12.9559	12.9165	12.9524	12.8962	12.7939	12.7499	12.8782	12.7865	12.9652	12.7799	12.9046
1415717_at	Rnf220	-0.027	-0.055	0.067	0.014	-0.53	-1.07	1.3	0.25	0.59719	0.29218	0.20089	0.80355	0.871951	0.818184	0.692243	0.999811	0.79	0.5363	0.835132	10.3	1415717_at	10.3874	10.2649	10.4043	10.1854	10.3772	10.1914	10.4434	10.3801	10.3673	10.061	10.2184	10.2611	10.3147	10.3037	10.2177	10.3375	10.3319	10.3594	10.2784	10.2207	10.316	10.335	10.2352	10.3742	10.2358	10.3144	10.3428
1415718_at	Sap30l	0.169	0.008	-0.218	-0.042	3.14	0.15	-4.06	-0.7	0.0031	0.88215	0.00021	0.48554	0.057738	0.985872	0.023708	0.999811	6.72	0.00029	0.010031	10.31	1415718_at	10.5738	10.3748	10.3102	10.1598	10.4863	10.4781	10.3231	10.2875	10.3349	10.264	10.302	10.29	10.3677	10.2985	10.4084	10.3516	10.3724	10.4918	10.2229	10.1529	10.2306	10.1443	10.2057	10.1326	10.6098	10.531	10.6044
1415719_s_at	Armc1	0.003	-0.015	0.071	0.102	0.06	-0.32	1.5	1.92	0.94937	0.74892	0.14228	0.06233	0.986333	0.965842	0.611796	0.999811	1.5	0.21871	0.573248	10.39	1415719_s_at	10.2691	10.3096	10.3061	10.3547	10.2517	10.3447	10.5885	10.482	10.4008	10.6398	10.3348	10.3688	10.3154	10.3593	10.5191	10.4016	10.3682	10.4121	10.3824	10.4221	10.2677	10.299	10.2867	10.2703	10.2832	10.2642	10.2911
1415720_s_at	Mad2l1bp	-0.087	-0.106	-0.068	0.005	-1.37	-1.67	-1.08	0.07	0.17859	0.10198	0.28656	0.94845	0.56494	0.60666	0.771877	0.999811	1.46	0.23178	0.59023	8.1	1415720_s_at	8.29837	8.15539	8.23062	7.77241	8.26808	8.26133	8.18825	8.12613	8.18864	7.97429	8.04387	8.09179	8.1745	8.0048	8.20273	8.19174	8.14176	8.35002	8.02059	8.16595	8.12865	7.90111	8.03604	8.11899	8.1332	8.13499	8.12776
1415721_a_at	Nat15	0.014	0.043	-0.006	0.025	0.21	0.63	-0.1	0.33	0.83783	0.53014	0.92412	0.74509	0.956022	0.918677	0.990377	0.999811	0.14	0.96646	0.994396	9.88	1415721_a_at	9.80284	9.86865	9.80163	10.0356	9.69082	9.78266	9.97214	9.94585	9.75038	10.0963	9.91065	9.80425	9.71137	9.81581	10.2127	9.84807	9.8884	9.76979	9.95435	9.85897	9.9088	9.73272	9.90853	9.844	9.87455	9.82725	9.81287
1415722_a_at	Vta1	-0.165	-0.015	-0.056	0.015	-4.58	-0.41	-1.54	0.37	4e-05	0.68746	0.1308	0.71024	0.002816	0.956033	0.592117	0.999811	5.92	0.00072	0.018456	10.79	1415722_a_at	10.8988	10.8283	10.8213	10.8269	10.8472	10.8478	10.865	10.8369	10.7389	10.8359	10.84	10.7912	10.8403	10.7498	10.8544	10.8557	10.8705	10.8661	10.6906	10.8067	10.715	10.6332	10.8688	10.8178	10.7569	10.7171	10.6451
1415723_at	Eif5	0.145	0.109	-0.007	0.054	4.27	3.2	-0.21	1.41	0.00011	0.00259	0.83269	0.16518	0.005814	0.116521	0.977449	0.999811	7.63	0.0001	0.004975	12.15	1415723_at	12.16	12.1453	12.1346	12.0167	12.0488	12.234	12.1735	12.1134	12.0497	12.1628	12.0826	12.0693	12.0896	12.0791	12.1752	12.1299	12.1047	12.1636	12.094	12.1239	12.1196	12.1585	12.1018	12.0897	12.2799	12.2924	12.2902
1415724_a_at	Cdc42	-0.097	0.069	-0.114	0.078	-1.91	1.36	-2.25	1.38	0.06328	0.18088	0.02975	0.17601	0.341972	0.728394	0.311399	0.999811	3.11	0.02491	0.17764	10.94	1415724_a_at	11.1094	11.06	11.0771	10.9069	10.8523	11.0242	10.9877	10.9292	10.986	11.0613	10.7927	10.7677	10.8733	10.978	11.0347	11.0038	10.971	11.0362	10.8195	10.8673	11.0389	10.9883	10.872	10.7518	10.8584	10.9202	10.8829
1415725_at	Rrn3	0.006	0.033	0.059	0.006	0.09	0.47	0.84	0.08	0.92794	0.64242	0.40673	0.9366	0.982044	0.949043	0.849943	0.999811	0.23	0.91768	0.983565	9.08	1415725_at	8.98364	9.07843	9.09927	9.41374	8.82103	8.96784	9.16471	9.14846	9.01613	9.18909	9.15854	9.14009	8.91256	9.07714	9.10503	9.15965	8.98678	9.16025	9.01408	8.89817	8.98487	9.11874	9.02564	8.93156	9.04607	9.11103	9.01633
1415726_at	Ankrd17	0.075	0.011	0.093	0.045	1.78	0.25	2.2	0.96	0.08207	0.80138	0.03328	0.34178	0.390035	0.975332	0.328667	0.999811	2.25	0.0796	0.339744	11.1	1415726_at	11.041	11.0852	10.9879	11.1115	10.9743	10.9165	11.2397	11.1523	11.0312	11.2939	11.1917	11.0782	10.983	11.0639	11.2101	11.0288	11.0772	10.9979	11.0243	11.0649	11.009	11.056	11.0552	11.006	11.1204	11.0639	11.0883
1415727_at	Apoa1bp	-0.1	-0.042	-0.036	-0.041	-2.67	-1.12	-0.96	-0.97	0.01079	0.27052	0.3427	0.33685	0.125839	0.805261	0.81281	0.999811	2.56	0.05255	0.270092	11.31	1415727_at	11.411	11.3554	11.3572	11.2698	11.3322	11.392	11.3448	11.3018	11.2798	11.2214	11.3772	11.3162	11.361	11.2983	11.369	11.3472	11.3525	11.4728	11.3284	11.2391	11.343	11.2481	11.2616	11.3524	11.2968	11.2966	11.2356
1415728_at	Pabpn1	0.081	-0.126	0.158	0.132	0.73	-1.13	1.42	1.06	0.47032	0.2645	0.16245	0.2955	0.813529	0.799122	0.643732	0.999811	1.24	0.30933	0.668846	10.08	1415728_at	10.1065	9.87653	10.0286	9.93082	10.2322	10.0396	10.3548	10.2986	10.2509	9.66851	9.78731	10.0375	10.103	10.0274	9.56104	10.1888	10.1933	10.4252	9.93821	10.0974	9.98604	10.16	9.85957	10.0657	10.1334	10.2234	10.1817
1415729_at	Pdpk1	0.053	-0.086	0.033	0.025	1.05	-1.72	0.67	0.45	0.30027	0.09341	0.50829	0.65651	0.696119	0.589154	0.891899	0.999811	1.17	0.33639	0.69323	11.23	1415729_at	11.0692	11.0944	11.1843	11.3623	11.1694	11.1609	11.235	11.2235	11.2097	11.3187	11.2402	11.3414	11.2806	11.1743	11.1675	11.1631	11.1796	11.1924	11.1406	11.4034	11.1776	11.2471	11.4017	11.2761	11.29	11.2082	11.1574
1415730_at	Cpsf7	-0.051	-0.032	0.063	0.04	-1.35	-0.86	1.67	0.95	0.18378	0.39251	0.10281	0.34798	0.570702	0.872356	0.540614	0.999811	1.56	0.20166	0.551964	10.84	1415730_at	10.6491	10.7623	10.8499	10.8765	10.8841	10.7407	10.9407	10.9231	10.7957	10.9587	10.874	10.8886	10.7886	10.8037	10.9893	10.7536	10.8732	10.7515	10.804	10.8369	10.8011	10.8711	10.8838	10.8419	10.7879	10.7523	10.746
1415731_at	Angel2	0.052	0.012	-0.096	0.029	0.67	0.16	-1.24	0.34	0.50604	0.87385	0.22083	0.73529	0.832676	0.985087	0.714665	0.999811	0.53	0.71146	0.919294	9.18	1415731_at	9.1377	9.04443	9.06109	9.4076	8.91498	9.08101	9.40301	9.25212	8.94099	9.50731	8.98406	9.13098	9.12846	9.08945	9.33583	9.22595	9.26236	9.25066	9.31647	9.34906	9.09786	9.12465	9.37104	8.97978	9.13026	9.09064	9.13977
1415732_at	Abhd16a	-0.093	-0.007	-0.028	-0.089	-1.67	-0.13	-0.5	-1.44	0.10229	0.90031	0.61715	0.15659	0.437131	0.988442	0.928341	0.999811	1.29	0.2912	0.652686	9.83	1415732_at	9.91826	9.8295	9.81257	9.98469	9.74123	9.76501	10.0183	9.93061	9.72972	9.92521	9.86893	9.75565	9.81592	9.83734	9.91919	9.84189	9.88361	9.88122	9.89222	9.75564	9.89754	9.79911	9.92391	9.88436	9.83373	9.80427	9.78323
1415733_a_at	Tomm5	-0.088	-0.106	-0.085	-0.03	-1.92	-2.32	-1.87	-0.59	0.06139	0.02515	0.06836	0.55633	0.337657	0.358934	0.455428	0.999811	3.23	0.02115	0.161443	11.24	1415733_a_at	11.2868	11.336	11.2644	11.3902	11.2939	11.2961	11.3295	11.3503	11.3195	11.1722	11.3934	11.296	11.2301	11.2464	11.3133	11.4024	11.2492	11.4534	11.1405	11.089	11.1694	11.1785	11.1058	11.227	11.2372	11.3469	11.1966
1415734_at	Rab7	-0.099	-0.109	-0.056	-0.012	-2.13	-2.35	-1.21	-0.24	0.03936	0.02377	0.23347	0.81265	0.267049	0.350126	0.728331	0.999811	2.89	0.03371	0.209431	12.13	1415734_at	12.2004	12.1847	12.1123	12.0816	12.2104	12.1399	12.2557	12.2754	12.0494	12.244	12.1071	12.1023	12.1701	12.1436	12.3479	12.1927	12.2425	12.2598	12.0772	12.0455	12.1343	12.0234	12.1861	12.1062	12.0528	12.0897	12.0975
1415735_at	Ddb1	-0.018	-0.066	-0.012	0.095	-0.51	-1.91	-0.33	2.45	0.6161	0.06337	0.74085	0.01838	0.879681	0.516869	0.961702	0.895798	2.51	0.0564	0.281963	10.54	1415735_at	10.5602	10.5703	10.4941	10.5049	10.6028	10.5124	10.6432	10.6396	10.5918	10.5686	10.609	10.5111	10.4977	10.5265	10.6195	10.6107	10.6339	10.6492	10.438	10.4433	10.5013	10.3864	10.4945	10.3979	10.5818	10.6528	10.4828
1415736_at	Pfdn5	-0.022	-0.06	-0.091	-0.006	-0.58	-1.62	-2.46	-0.15	0.56289	0.11167	0.01823	0.88009	0.859415	0.62608	0.245249	0.999811	2.26	0.07873	0.337682	12.2	1415736_at	12.2426	12.1284	12.2337	12.2107	12.1089	12.216	12.195	12.2063	12.2739	12.2072	12.1541	12.2711	12.231	12.2568	12.1552	12.2935	12.2874	12.3089	12.3198	12.1986	12.2242	12.1358	12.2765	12.1216	12.1834	12.0991	12.1286
1415737_at	Rfk	-0.083	0.031	-0.17	-0.046	-1.38	0.52	-2.83	-0.68	0.17501	0.6075	0.00718	0.49793	0.559492	0.938567	0.15054	0.999811	2.66	0.04597	0.250379	10.4	1415737_at	10.6331	10.4899	10.3902	10.2943	10.365	10.5643	10.4454	10.3372	10.4536	10.3294	10.4653	10.3604	10.4801	10.4282	10.5771	10.5799	10.4529	10.6501	10.4076	10.3061	10.4533	10.4627	10.1482	10.2969	10.3655	10.3484	10.4148
1415738_at	Txndc12	-0.045	-0.133	-0.04	-0.011	-0.87	-2.55	-0.78	-0.18	0.39062	0.01455	0.44262	0.85646	0.766612	0.27784	0.865867	0.999811	1.97	0.11656	0.416905	9.49	1415738_at	9.54928	9.55059	9.52692	9.32795	9.45776	9.4698	9.61052	9.61419	9.48108	9.56702	9.53674	9.54066	9.4924	9.43852	9.52111	9.6388	9.58409	9.60985	9.45172	9.39681	9.64186	9.50003	9.54663	9.43064	9.39061	9.48424	9.50192
1415739_at	Rbm42	-0.155	-0.054	-0.001	0.019	-3.04	-1.06	-0.01	0.34	0.00411	0.29506	0.98943	0.73515	0.069294	0.81958	0.997875	0.999811	2.61	0.04871	0.258774	10.03	1415739_at	9.9857	10.0317	9.97264	10.158	10.1323	10.0657	10.1204	10.1503	9.92185	10.0688	10.0632	9.9657	9.99404	10.0172	10.1433	10.0666	10.0657	10.0757	10.1479	10.0757	10.0519	9.85413	10.0676	10.1124	10.0296	9.90167	9.88529
1415740_at	Psmc5	-0.054	0.083	-0.091	0.056	-1.28	1.99	-2.18	1.2	0.20649	0.05298	0.03526	0.23758	0.599525	0.484298	0.339538	0.999811	2.95	0.03115	0.201123	11.83	1415740_at	11.9713	11.8992	11.8403	11.8849	11.853	11.8957	11.9001	11.8345	11.8229	11.6513	11.81	11.7751	11.8548	11.8326	11.8748	11.959	11.8408	11.9633	11.7092	11.6245	11.8311	11.8572	11.6807	11.6658	11.7924	11.8929	11.8018
1415741_at	Tmem165	-0.05	-0.092	-0.069	0.003	-1.36	-2.51	-1.87	0.07	0.18205	0.01606	0.068	0.94503	0.568729	0.290699	0.454418	0.999811	2.91	0.03255	0.20614	10.76	1415741_at	10.8367	10.8593	10.8407	10.7571	10.6389	10.8682	10.7361	10.7548	10.703	10.7573	10.7355	10.7686	10.8322	10.8444	10.78	10.8609	10.8401	10.934	10.8275	10.7356	10.7671	10.8182	10.6753	10.7644	10.7108	10.7599	10.8453
1415742_at	Aup1	-0.167	-0.016	0.017	-0.032	-2.91	-0.28	0.29	-0.5	0.00576	0.7834	0.77429	0.62285	0.08534	0.971649	0.967416	0.999811	2.22	0.0833	0.348418	8.68	1415742_at	8.78418	8.76969	8.74378	8.87588	8.77428	8.72433	8.66237	8.82638	8.72448	8.39534	8.7086	8.68509	8.68374	8.66655	8.60627	8.72981	8.68814	8.77284	8.90516	8.70912	8.66994	8.67484	8.61586	8.61668	8.59788	8.69619	8.56255
1415743_at	Hdac5	-0.164	-0.122	-0.039	-0.03	-2.14	-1.59	-0.51	-0.36	0.03814	0.11897	0.61432	0.7239	0.262807	0.636744	0.927103	0.999811	1.88	0.13269	0.445673	9.95	1415743_at	10.1692	9.9658	10.0797	10.1396	9.92795	9.98422	10.1055	10.1143	10.084	9.60981	10.0551	9.89138	10.08	9.89312	9.75645	10.1975	10.0514	10.2806	9.84014	9.7442	9.9271	9.81283	9.99691	9.96843	9.93877	10.0202	9.88353
1415744_at	H2-Ke2	-0.02	-0.016	-0.011	0.039	-0.39	-0.29	-0.2	0.66	0.7019	0.76992	0.84224	0.51539	0.913476	0.968817	0.978339	0.999811	0.18	0.94931	0.990363	10.82	1415744_at	10.8163	10.8489	10.8344	10.7278	10.9155	10.9668	10.6718	10.7877	10.9485	10.6448	10.8884	10.8472	10.9026	10.7907	10.6776	10.9045	10.8615	10.9588	10.7765	10.784	10.7646	10.8319	10.6669	10.8298	10.8713	10.9881	10.8359
1415745_a_at	Dscr3	-0.158	-0.147	-0.123	0.014	-2.34	-2.18	-1.82	0.18	0.02407	0.0352	0.0758	0.85804	0.203617	0.415474	0.475737	0.999811	3.39	0.01718	0.141847	9.99	1415745_a_at	10.249	10.0323	10.123	9.77069	10.1538	10.1163	10.1779	10.0559	9.98257	9.99028	10.1595	10.0428	10.1684	10.097	10.1574	10.0805	10.0994	10.289	9.8591	9.70488	10.0357	10.0402	9.75821	9.84697	9.94779	9.9478	9.96622
1415746_at	Cic	0.01	-0.157	-0.061	0.027	0.17	-2.66	-1.04	0.41	0.8621	0.0111	0.3033	0.68693	0.963319	0.242655	0.784851	0.999811	2.09	0.09977	0.38263	9.01	1415746_at	8.95861	9.00744	8.96064	9.17073	8.72984	8.96517	9.25088	9.25567	8.97281	9.11114	9.00064	9.03921	9.03155	8.9888	9.15533	9.09524	9.14958	8.93776	8.88314	9.04937	9.04296	9.0357	9.10949	8.93285	8.94472	8.86698	9.00729
1415747_s_at	Riok3	0.045	-0.038	0.037	0.094	1.09	-0.94	0.92	2.07	0.28	0.35106	0.36344	0.04503	0.680176	0.853263	0.825756	0.997214	1.8	0.14688	0.469629	11.17	1415747_s_at	11.0542	11.1411	11.2615	11.1164	11.0853	11.0645	11.0723	11.1326	11.1604	11.2487	11.1089	11.2935	11.1938	11.1454	11.1617	11.1691	11.2158	11.1553	11.1189	11.1762	11.1177	11.1454	11.2393	11.1177	11.0918	11.1661	11.1793
1415748_a_at	Dctn5	0.02	0.012	0.035	0.034	0.54	0.31	0.93	0.8	0.59107	0.75783	0.35916	0.42866	0.870078	0.967802	0.823298	0.999811	0.47	0.75599	0.937051	11.13	1415748_a_at	11.2426	11.0409	11.1407	11.1267	11.0593	11.0698	11.208	11.1503	11.0943	11.0132	11.1422	11.1056	11.1107	11.0599	11.1423	11.1625	11.1083	11.1866	11.0975	11.0484	11.0778	11.1111	11.1455	11.0583	11.1608	11.1869	11.1121
1415749_a_at	Rragc	0.026	-0.06	-0.037	0.032	0.78	-1.8	-1.1	0.86	0.44124	0.07861	0.278	0.39492	0.798258	0.557561	0.764687	0.999811	1.45	0.23448	0.593178	11.31	1415749_a_at	11.3783	11.3788	11.2952	11.1744	11.41	11.3785	11.3644	11.3735	11.3188	11.3111	11.3696	11.3809	11.3247	11.2867	11.3223	11.3508	11.3495	11.3306	11.2273	11.2294	11.2996	11.2827	11.1986	11.2562	11.3587	11.396	11.3835
1415750_at	Tbl3	-0.251	-0.143	-0.031	-0.082	-3.09	-1.75	-0.38	-0.9	0.00356	0.08673	0.70454	0.37226	0.063383	0.574067	0.952206	0.999811	3.39	0.01713	0.14152	7.7	1415750_at	7.7224	7.92275	7.59942	7.62721	7.82325	7.75224	7.86947	7.87195	7.62333	7.88063	7.62688	7.57809	7.66196	7.7277	8.00948	7.77349	7.81155	7.88179	7.76901	7.72785	7.82894	7.592	7.75224	7.78447	7.65948	7.51263	7.52223
1415751_at	Hp1bp3	-0.019	-0.045	0.04	0.03	-0.49	-1.14	1.02	0.68	0.62886	0.26074	0.31416	0.50145	0.885264	0.797826	0.793777	0.999811	0.76	0.55811	0.846662	12.04	1415751_at	11.9635	12.0482	12.0042	12.0132	12.0162	12.001	12.1433	12.1898	11.9368	12.1833	12.0449	12.0404	11.9602	12.0281	12.1149	11.9939	12.0304	12.0004	11.9602	12.0423	12.0292	11.9828	12.1231	12.0395	12.0125	12.0281	12.0244
1415752_at	BC031181	-0.046	0.007	-0.073	-0.005	-1.37	0.22	-2.17	-0.14	0.17788	0.82699	0.03555	0.88792	0.563779	0.978822	0.341008	0.999811	1.67	0.1759	0.514437	12.04	1415752_at	12.109	12.1264	12.003	11.9382	12.0091	12.1234	12.0287	12.051	12.0033	11.96	12.0301	12.0409	12.0661	12.0628	12.1345	12.1391	12.0879	12.1386	11.9938	11.9664	12.0343	12.0309	12.0416	12.055	12.0125	12.0987	11.9735
1415753_at	Fam108a	0.012	-0.003	-0.002	-0.077	0.19	-0.05	-0.03	-1.03	0.85176	0.96412	0.98001	0.30697	0.95971	0.995774	0.996346	0.999811	0.28	0.89126	0.978369	10.71	1415753_at	10.6835	10.5743	10.6961	10.8609	10.7341	10.6094	10.8803	10.8665	10.5415	10.773	10.7397	10.5387	10.6414	10.6589	10.8509	10.7569	10.7665	10.841	10.7059	10.6726	10.7228	10.4447	10.8546	10.8361	10.8613	10.6771	10.6992
1415754_at	Polr2f	-0.109	-0.131	-0.033	-0.029	-2.44	-2.92	-0.74	-0.58	0.01905	0.00564	0.46178	0.56683	0.17691	0.171297	0.874267	0.999811	3.84	0.00956	0.098992	10.89	1415754_at	10.8835	10.9382	10.9719	11.0724	10.8235	10.7831	11.0008	11.0548	10.9333	10.9651	10.9268	10.9016	10.8779	10.9163	10.9774	11.0174	10.9747	11.0247	10.9542	10.8018	10.8281	10.7761	10.9511	10.8408	10.8346	10.785	10.8375
1415755_a_at	Ube2v1	-0.1	-0.167	-0.015	-0.061	-1.46	-2.43	-0.22	-0.8	0.15074	0.0194	0.82706	0.42735	0.521987	0.321912	0.976669	0.999811	2.19	0.08705	0.356234	10.48	1415755_a_at	10.393	10.5047	10.3636	10.5839	10.4523	10.474	10.7561	10.7335	10.379	10.7355	10.6192	10.4842	10.4086	10.5307	10.8104	10.4967	10.5296	10.5755	10.4379	10.3975	10.4226	10.3335	10.5877	10.4598	10.4637	10.3711	10.3897
1415756_a_at	Snapin	-0.082	0.021	-0.171	0.011	-1.33	0.35	-2.76	0.17	0.18983	0.73165	0.00846	0.86971	0.579155	0.963013	0.16439	0.999811	2.39	0.066	0.307118	11	1415756_a_at	11.2291	11.1564	11.0058	10.7572	11.2027	11.064	11.0077	10.9508	10.8609	10.9764	10.9041	10.7626	11.0776	11.1112	11.2646	11.0692	11.1146	11.1613	10.9484	10.9017	11.0768	10.8593	11.0106	11.0893	10.9717	10.9428	11.0106
1415757_at	Gbf1	-0.145	-0.079	0.007	-0.022	-3.11	-1.69	0.15	-0.42	0.00337	0.09812	0.88275	0.67402	0.061171	0.599069	0.984862	0.999811	3.18	0.02271	0.168138	8.12	1415757_at	8.17807	8.1599	8.16304	8.01893	8.18509	8.11442	8.31886	8.35315	8.2592	8.10547	8.17759	8.17483	8.1075	8.07513	8.14286	8.24822	8.16915	8.20495	7.93048	7.98931	8.05021	8.08028	8.20864	8.19173	8.04287	8.04832	8.08636
1415758_at	Fryl	-0.11	0.039	0.033	-0.022	-1.35	0.49	0.4	-0.24	0.18336	0.63011	0.69105	0.81179	0.570116	0.944539	0.948799	0.999811	0.57	0.68528	0.908909	10.41	1415758_at	10.5858	10.5349	10.4654	10.0806	10.5665	10.671	10.5863	10.5571	10.5581	10.5274	10.3204	10.2174	10.4074	10.3221	10.6118	10.421	10.3554	10.447	10.0973	10.2635	10.3834	10.019	10.4198	10.5041	10.4104	10.3533	10.3783
1415759_a_at	Hbxip	-0.147	-0.078	-0.104	-0.098	-3.26	-1.73	-2.32	-1.94	0.00222	0.09042	0.02539	0.05952	0.046889	0.58307	0.287136	0.999811	5.69	0.00095	0.022166	11.34	1415759_a_at	11.4614	11.4423	11.3902	11.3592	11.3501	11.453	11.4328	11.4337	11.3989	11.38	11.462	11.3396	11.396	11.323	11.5094	11.4926	11.3765	11.5459	11.3785	11.2143	11.364	11.2211	11.3147	11.332	11.2983	11.2882	11.2519
1415760_s_at	Atox1	-0.082	-0.058	-0.112	-0.052	-1.39	-0.99	-1.91	-0.78	0.1705	0.32678	0.06317	0.43733	0.552394	0.838961	0.440552	0.999811	1.8	0.14753	0.470954	10.65	1415760_s_at	10.8414	10.6612	10.6921	10.7335	10.6777	10.7002	10.8358	10.7231	10.613	10.738	10.7087	10.5763	10.7229	10.6469	10.8223	10.8225	10.7596	10.9029	10.4793	10.4334	10.5745	10.439	10.7093	10.5615	10.7652	10.6801	10.591
1415761_at	Mrpl52	-0.134	-0.079	-0.061	0.028	-2.71	-1.6	-1.23	0.5	0.00964	0.11727	0.22374	0.61971	0.117726	0.634285	0.717693	0.999811	2.92	0.03211	0.204979	9.68	1415761_at	9.74427	9.65656	9.66998	9.57104	9.77891	9.75281	9.73377	9.8147	9.70682	9.7123	9.62406	9.72674	9.78034	9.76723	9.78995	9.72544	9.7551	9.9366	9.7166	9.61523	9.72191	9.468	9.78919	9.60757	9.65215	9.55626	9.50052
1415762_x_at	Mrpl52	-0.143	-0.055	-0.05	0.046	-2.74	-1.06	-0.96	0.78	0.00901	0.29529	0.34357	0.44006	0.1131	0.81958	0.813539	0.999811	2.54	0.05401	0.27487	10.1	1415762_x_at	10.2478	10.0241	10.148	9.98953	10.2408	10.1609	10.1318	10.113	10.0846	10.0514	10.1519	10.1049	10.1894	10.1895	10.1696	10.1379	10.1947	10.3249	10.2658	10.0393	10.1322	9.90994	10.1544	9.98312	10.1552	9.99829	9.91931
1415763_a_at	NA	0.065	-0.01	0.004	-0.021	1.09	-0.16	0.07	-0.32	0.28396	0.87266	0.94387	0.75204	0.683835	0.985087	0.992589	0.999811	0.33	0.85789	0.970188	10.2	1415763_a_at	10.0874	10.2443	10.1919	9.96611	10.3046	10.1247	10.2383	10.3265	10.1561	10.139	10.201	10.0811	10.1763	10.0942	10.2863	10.3262	10.3353	10.3391	10.256	10.2507	10.1986	10.0016	10.1565	10.2806	10.2907	10.2455	10.2311
1415764_at	Zc3h11a	0.026	-0.039	0.059	0.027	0.53	-0.79	1.21	0.49	0.5979	0.43229	0.23457	0.62426	0.872081	0.88943	0.729038	0.999811	0.65	0.6285	0.882465	11.89	1415764_at	11.6067	11.7722	11.824	11.9676	11.9583	11.8754	11.8582	11.8977	11.9037	11.9767	12.0029	11.9401	11.9268	11.8754	11.8813	11.8134	11.822	11.7418	11.8835	12.035	11.8465	11.8921	11.9682	12.0284	11.9239	11.8299	11.8477
1415765_at	Hnrnpul2	-0.065	0.03	0.011	0.147	-0.67	0.31	0.11	1.35	0.50605	0.76145	0.90902	0.18572	0.832676	0.96839	0.989116	0.999811	0.59	0.67053	0.902677	7.66	1415765_at	7.63936	7.59472	7.87046	7.46045	8.02729	7.92359	7.48161	7.58705	8.14642	7.61133	7.67788	7.41858	7.67729	7.63059	7.57019	7.59121	7.47777	7.79567	7.63081	7.53818	7.58449	7.55321	7.4632	7.50109	7.64149	7.70336	7.60772
1415766_at	Sec22b	0.083	-0.018	-0.062	-0.095	1.77	-0.39	-1.32	-1.82	0.08448	0.70148	0.19479	0.07667	0.39603	0.958302	0.686876	0.999811	2.08	0.10114	0.385398	9.94	1415766_at	9.95695	10.143	9.92384	10.01	9.93366	10.1716	9.81402	9.92889	9.9806	9.86493	9.95621	9.86252	9.93208	9.90456	9.9508	10.0619	9.87842	10.1373	9.86762	9.85441	9.87785	9.90198	9.85437	9.94927	10.0289	10.1874	10.1681
1415767_at	Ythdf1	-0.057	-0.04	0.036	0.012	-1.65	-1.15	1.05	0.3	0.10618	0.25728	0.30164	0.76525	0.445538	0.795105	0.78337	0.999811	1.31	0.28292	0.644397	10.36	1415767_at	10.327	10.29	10.3735	10.361	10.3626	10.263	10.485	10.4209	10.3716	10.4581	10.3793	10.2991	10.3724	10.354	10.4747	10.3149	10.3559	10.3213	10.27	10.3206	10.3722	10.3493	10.3942	10.3995	10.2912	10.2742	10.2417
1415768_a_at	Ube2r2	0.053	-0.079	0.014	0	1.26	-1.88	0.34	-0.01	0.21334	0.06704	0.73479	0.9938	0.607741	0.526256	0.960636	0.999811	1.31	0.28117	0.642735	10.93	1415768_a_at	11.013	10.827	10.8818	10.8867	10.9833	10.8878	11.0487	11.0627	10.9332	11.0759	10.8713	10.9945	10.9012	10.9356	10.9501	10.9021	10.9713	10.9688	10.9745	10.9343	10.8791	10.8238	10.9434	10.7712	10.9651	10.8867	10.9628
1415769_at	Itch	-0.076	-0.041	-0.096	-0.046	-1.75	-0.96	-2.22	-0.95	0.08811	0.34502	0.03154	0.34738	0.40399	0.850336	0.320398	0.999811	2.45	0.06055	0.293463	10.22	1415769_at	10.2195	10.3321	10.298	10.2401	10.1657	10.347	10.2122	10.1473	10.3242	10.3632	10.2245	10.201	10.2533	10.2146	10.3602	10.3089	10.2403	10.3414	10.2365	10.2096	10.1719	10.1931	10.1949	10.3195	10.1611	10.1728	10.1518
1415770_at	Wdr6	0.063	-0.085	0.148	0.041	0.9	-1.22	2.12	0.53	0.37117	0.22892	0.04011	0.59873	0.752916	0.776495	0.360343	0.999811	1.77	0.15312	0.4802	12.26	1415770_at	12.1735	12.0613	12.2076	12.5085	12.1123	12.1906	12.4215	12.3772	12.209	12.2601	12.3719	12.4867	12.1806	12.2665	12.0431	12.2135	12.1608	12.2048	12.3102	11.9588	12.2647	12.429	12.1237	12.1222	12.3475	12.3397	12.2571
1415771_at	Ncl	0.167	0.133	0.06	0.079	1.92	1.53	0.69	0.81	0.06225	0.13362	0.49415	0.42276	0.340041	0.661166	0.886495	0.999811	1.79	0.14988	0.474058	11.83	1415771_at	11.8704	11.7806	11.8832	11.5605	11.9534	11.7861	11.5513	11.742	11.9759	11.3446	11.7458	11.7754	11.8427	11.8319	11.5141	11.916	11.8133	11.8589	11.8205	11.9498	11.8165	11.8563	11.7717	11.8055	11.9051	11.9961	12.0085
1415772_at	Ncl	0.107	-0.023	0.084	0.022	1.32	-0.28	1.04	0.24	0.19543	0.78167	0.30586	0.80773	0.586468	0.971333	0.786835	0.999811	0.74	0.57278	0.855234	8.97	1415772_at	8.83118	8.68533	8.83304	9.46235	8.66886	8.99298	8.95581	8.87321	8.92099	9.09672	8.99539	9.18074	8.93728	8.94891	8.84393	8.94297	8.83816	8.82045	9.18473	8.95027	8.94218	9.02077	8.91841	8.92292	9.13868	8.89225	8.83924
1415773_at	Ncl	0.23	0.268	0.061	0.018	1.07	1.24	0.28	0.08	0.29194	0.2201	0.77988	0.94047	0.689644	0.768069	0.968607	0.999811	0.69	0.60073	0.86866	9.98	1415773_at	10.1395	10.0719	10.1697	9.95072	10.1693	10.0484	9.09995	9.67925	10.1249	8.7172	9.73391	9.93737	9.96924	10.0254	9.01326	10.0627	10.0563	9.86982	10.3286	10.3885	10.2153	10.4363	9.71975	10.1086	10.0443	10.2786	10.4325
1415774_at	Elp2	-0.113	-0.007	0.12	-0.043	-1.34	-0.09	1.43	-0.46	0.18655	0.93139	0.16075	0.64762	0.57463	0.99323	0.640792	0.999811	1.02	0.41047	0.752605	8.54	1415774_at	8.38632	8.56297	8.46904	8.88721	8.36787	8.45713	8.68512	8.58618	8.46651	8.9011	8.57839	8.51411	8.28096	8.55947	8.6087	8.43347	8.49445	8.34578	8.67791	8.39926	8.53574	8.60798	8.57958	8.6404	8.47998	8.31637	8.32697
1415775_at	Rbbp7	0.075	0.011	0.042	0.039	1.61	0.24	0.92	0.74	0.11387	0.81534	0.36495	0.46068	0.460345	0.977412	0.826328	0.999811	1.01	0.41116	0.753084	12.09	1415775_at	11.9494	12.0002	12.12	11.9752	12.14	11.9863	12.0754	12.1492	11.9979	12.2038	12.0681	12.209	12.0244	12.0387	12.0921	11.9959	12.0963	11.9518	12.0927	12.1553	12.0837	12.1069	12.1646	12.072	12.0927	12.0752	12.185
1415776_at	Aldh3a2	-0.023	0.026	-0.047	0.03	-0.34	0.39	-0.69	0.41	0.73864	0.69953	0.49131	0.68667	0.926861	0.95814	0.885941	0.999811	0.23	0.92133	0.98422	8.57	1415776_at	8.68895	8.71801	8.64354	8.31822	8.78777	8.4245	8.53796	8.58028	8.53978	8.5095	8.62069	8.48369	8.51677	8.5281	8.81108	8.63278	8.68481	8.64014	8.56542	8.42232	8.59202	8.32084	8.58305	8.56743	8.6544	8.58647	8.59891
1415777_at	Pnliprp1	-0.064	0.033	-0.012	0.044	-1.18	0.61	-0.22	0.72	0.24465	0.54818	0.8283	0.47576	0.643831	0.923132	0.976669	0.999811	0.58	0.67798	0.905904	3.97	1415777_at	3.9406	4.0101	4.05136	3.87856	4.01328	4.06952	4.08244	3.88276	3.92961	4.0059	3.88419	4.09019	4.04296	4.01853	3.92586	3.97211	3.93574	4.12056	3.81133	3.89693	4.06006	3.87112	3.76811	4.06136	3.86608	3.92055	3.96661
1415778_at	Morf4l2	0.01	0.004	0.102	0.032	0.33	0.14	3.32	0.93	0.74202	0.88882	0.00187	0.35595	0.927961	0.986834	0.073838	0.999811	3.01	0.02872	0.192151	12.4	1415778_at	12.3388	12.3236	12.4082	12.4334	12.3263	12.2765	12.4461	12.4959	12.4051	12.4653	12.4234	12.4512	12.3254	12.3839	12.3453	12.3435	12.4034	12.3311	12.3968	12.3264	12.3729	12.4192	12.4126	12.3708	12.3818	12.3829	12.3408
1415779_s_at	Actg1	0.02	0.022	0.038	0.002	0.71	0.78	1.34	0.05	0.47902	0.44042	0.18708	0.95976	0.817751	0.892975	0.678334	0.999811	0.73	0.57687	0.857336	13.23	1415779_s_at	13.0971	13.1872	13.274	13.2777	13.2083	13.1782	13.1687	13.2095	13.1585	13.2154	13.1584	13.2108	13.2177	13.2095	13.2125	13.2035	13.2395	13.1682	13.3042	13.2806	13.2777	13.2929	13.242	13.2574	13.1836	13.1679	13.2265
1415780_a_at	Armcx2	0.035	0.015	0.079	0.064	0.92	0.4	2.05	1.48	0.36243	0.69257	0.04669	0.14529	0.746533	0.956873	0.384765	0.999811	1.85	0.13687	0.453275	11.27	1415780_a_at	11.1335	11.2842	11.1446	11.2245	11.2389	11.2608	11.3575	11.2814	11.2592	11.3202	11.1692	11.2888	11.2499	11.332	11.3516	11.1475	11.1994	11.2073	11.153	11.1857	11.2448	11.3029	11.3065	11.1998	11.238	11.3277	11.2059
1415781_a_at	NA	0.016	-0.003	0.054	0.032	0.54	-0.11	1.79	0.95	0.59017	0.91347	0.08042	0.34527	0.869694	0.989899	0.489685	0.999811	1.11	0.366	0.718088	13.27	1415781_a_at	13.1819	13.2166	13.261	13.3015	13.247	13.2993	13.226	13.246	13.2725	13.28	13.2613	13.3682	13.2528	13.2941	13.1916	13.2518	13.2386	13.2123	13.2918	13.3187	13.2596	13.28	13.2886	13.228	13.2618	13.2685	13.2596
1415782_at	Sumo2	0.01	0.046	0.029	0.012	0.32	1.47	0.94	0.36	0.74752	0.14876	0.35101	0.72368	0.928984	0.687666	0.818552	0.999811	0.82	0.51901	0.825147	12.74	1415782_at	12.7253	12.7247	12.7281	12.6422	12.7882	12.6849	12.6971	12.7331	12.7524	12.7549	12.6809	12.7435	12.6853	12.6957	12.7664	12.6874	12.7304	12.6656	12.7486	12.8244	12.7116	12.7	12.8283	12.7323	12.7182	12.7677	12.7279
1415783_at	Vps35	-0.075	0.007	0.048	0.052	-2.55	0.24	1.64	1.58	0.01466	0.81046	0.10944	0.1223	0.150637	0.976753	0.553701	0.999811	2.93	0.03199	0.20456	11.9	1415783_at	11.915	11.8914	11.9513	11.8365	11.8276	11.9691	11.8886	11.9188	11.8989	11.917	11.8925	11.9694	11.9172	11.8762	11.8845	11.9081	11.8689	11.9009	11.8266	11.8805	11.91	11.9031	11.842	11.8594	11.855	11.7911	11.8414
1415784_at	Vps35	-0.247	-0.545	-0.267	-0.706	-1.02	-2.26	-1.1	-2.61	0.31288	0.02936	0.27576	0.01244	0.706672	0.38124	0.762949	0.847498	3.54	0.01405	0.125099	7.05	1415784_at	7.38942	7.49199	7.56748	7.82789	7.76971	7.11639	6.01649	6.59935	7.14587	5.70604	7.22265	7.2755	6.94887	6.81419	6.02271	7.312	7.59497	7.11291	8.28485	8.14165	7.74445	8.09418	7.27322	8.1374	6.92359	7.09317	7.49609
1415785_a_at	Cct8	-0.103	0.043	-0.001	0.055	-2.41	1.01	-0.02	1.14	0.02033	0.32051	0.987	0.2597	0.184164	0.834821	0.997543	0.999811	2.03	0.10711	0.397501	11.3	1415785_a_at	11.3477	11.362	11.2951	11.2979	11.3173	11.2932	11.3859	11.2879	11.4289	11.222	11.3645	11.3401	11.269	11.2936	11.2979	11.333	11.2963	11.3527	11.317	11.1306	11.3605	11.3617	11.12	11.1328	11.1467	11.2636	11.1439
1415786_at	Pgc	0.152	-0.001	-0.008	0.024	2.04	-0.01	-0.11	0.29	0.04748	0.99219	0.91686	0.77347	0.294848	0.999124	0.989497	0.999811	1.07	0.38525	0.733156	5.63	1415786_at	5.48674	5.73533	5.4584	5.65092	5.30455	5.36134	5.73053	5.6878	5.60859	5.90621	5.62228	5.50817	5.73705	5.62768	5.43107	5.66802	5.62377	5.75527	5.52958	5.70648	5.59421	5.68373	5.61097	5.60516	5.49313	5.73407	5.88652
1415787_at	Ganab	-0.046	0.015	0.046	0.097	-0.8	0.26	0.81	1.51	0.42667	0.79959	0.42427	0.13796	0.790244	0.975157	0.858503	0.999811	0.91	0.46588	0.791529	8.58	1415787_at	8.55704	8.62117	8.48075	8.64953	8.39176	8.37817	8.80028	8.774	8.49733	8.69816	8.64181	8.56192	8.60319	8.61263	8.721	8.53356	8.50497	8.55681	8.42998	8.4152	8.60708	8.59749	8.58512	8.36972	8.44917	8.50464	8.38168
1415788_at	NA	-0.15	0.016	-0.038	0.012	-2.06	0.21	-0.52	0.15	0.04611	0.83238	0.60483	0.88183	0.290003	0.97962	0.924729	0.999811	1.14	0.35051	0.706231	11.12	1415788_at	11.3484	11.3102	11.0811	10.8422	11.3372	11.1649	11.2766	11.1791	11.2448	10.9334	11.1402	11.0706	11.1728	11.1529	11.2474	11.2502	11.1389	11.3141	11.0026	10.8552	11.1624	11.123	10.9134	11.0212	10.9799	11.2164	11.076
1415789_a_at	NA	-0.209	-0.024	-0.025	-0.085	-2.61	-0.31	-0.32	-0.94	0.01252	0.76133	0.75401	0.35086	0.137992	0.96839	0.963046	0.999811	1.97	0.11627	0.416452	9.21	1415789_a_at	9.5226	9.35598	9.35568	9.26741	9.50986	9.33563	9.2244	9.17255	9.32067	8.93315	9.27452	9.10776	9.17094	9.28522	9.26117	9.21992	9.1887	9.18892	9.4617	9.10978	9.4167	9.39207	8.88445	9.13867	9.14341	9.14125	9.17184
1415790_at	NA	-0.19	0.021	-0.048	-0.02	-2.14	0.24	-0.54	-0.2	0.0382	0.81117	0.59264	0.83928	0.262891	0.976789	0.920846	0.999811	1.24	0.30767	0.667685	9.23	1415790_at	9.50308	9.4974	9.37699	9.013	9.55086	9.20089	9.11749	9.23541	9.2556	8.85909	9.35829	9.13812	9.27083	9.36576	9.38664	9.24605	9.30605	9.18049	9.35381	9.14641	9.49519	9.34145	8.8895	9.16266	9.05316	9.30383	9.221
1415791_at	Rnf34	0.026	-0.037	-0.082	-0.047	0.67	-0.98	-2.16	-1.1	0.50548	0.33169	0.0364	0.27704	0.832514	0.843104	0.345577	0.999811	1.83	0.14194	0.461227	10.37	1415791_at	10.4892	10.3556	10.3325	10.2484	10.4276	10.4795	10.396	10.3894	10.3809	10.3233	10.28	10.3791	10.4365	10.3658	10.3876	10.4286	10.438	10.4893	10.3068	10.449	10.3396	10.3417	10.4436	10.4362	10.4512	10.4693	10.4017
1415792_at	Rbck1	0.093	-0.067	-0.03	-0.003	1.77	-1.28	-0.57	-0.05	0.08348	0.20797	0.57192	0.95899	0.394081	0.757791	0.91372	0.999811	1.28	0.29442	0.656226	9.63	1415792_at	9.51341	9.53871	9.61531	9.58591	9.57553	9.60065	9.72372	9.78384	9.50352	9.7697	9.58336	9.59216	9.57178	9.62764	9.71804	9.61448	9.65127	9.64409	9.68339	9.73418	9.66134	9.42787	9.79213	9.56366	9.7481	9.55215	9.70565
1415793_at	Pnpo	-0.089	0.005	0.051	-0.108	-1.36	0.08	0.77	-1.48	0.17954	0.93799	0.44323	0.14635	0.565945	0.993402	0.865999	0.999811	1.16	0.34008	0.69657	10.45	1415793_at	10.6031	10.4691	10.3624	10.3411	10.5308	10.6303	10.59	10.5449	10.4471	10.161	10.3158	10.3967	10.4763	10.4472	10.4958	10.5504	10.3908	10.646	10.3363	10.4181	10.5221	10.5628	10.4091	10.5353	10.369	10.643	10.3905
1415794_a_at	Spin1	0.039	0.041	0.079	0.023	0.99	1.05	2.02	0.52	0.32551	0.30028	0.04975	0.60761	0.716071	0.821886	0.396238	0.999811	1.61	0.18962	0.535638	11.69	1415794_a_at	11.5116	11.6706	11.6629	11.7493	11.7595	11.6146	11.6805	11.6762	11.687	11.6832	11.6619	11.7482	11.5767	11.6762	11.5464	11.5893	11.7096	11.5473	11.8277	11.7316	11.6921	11.6622	11.6463	11.6627	11.6974	11.6165	11.7097
1415795_at	Spin1	-0.018	0.14	0.094	-0.15	-0.21	1.63	1.09	-1.56	0.83778	0.11091	0.28256	0.12647	0.955993	0.623978	0.768643	0.999811	1.58	0.198	0.546471	6.32	1415795_at	6.31969	6.40278	6.35394	6.26149	6.75702	6.27725	6.29731	6.33943	6.43701	6.00356	6.25954	6.1346	6.18481	6.05477	6.03045	6.19774	6.41721	6.25225	6.62754	6.45939	6.40074	6.36606	6.14403	6.49492	6.36266	6.25039	6.51747
1415796_at	Dazap2	-0.002	0	-0.1	-0.012	-0.05	0	-1.94	-0.22	0.96361	0.99973	0.05917	0.82975	0.990394	0.999889	0.427557	0.999811	0.95	0.44334	0.776364	11.85	1415796_at	11.9737	11.9409	11.9244	11.6419	11.9607	11.8738	11.7716	11.7521	11.8143	11.8167	11.826	11.6853	11.9097	11.7757	12.0107	11.9839	11.9595	11.9747	11.7757	11.8328	11.8936	11.7298	11.8873	11.9606	11.8682	11.8586	11.9262
1415797_at	Ddr1	0.009	0.032	-0.179	0.094	0.12	0.4	-2.26	1.06	0.90729	0.68812	0.02935	0.29665	0.976739	0.956068	0.309544	0.999811	1.6	0.19324	0.540464	9.03	1415797_at	9.31599	8.99278	9.23065	8.60663	9.31296	9.22976	8.96584	9.02565	9.18352	8.88748	8.86125	8.74135	9.17402	9.10365	9.03424	9.11361	9.11363	9.25849	8.85726	8.84293	9.16071	8.85226	8.98392	9.07167	9.14639	9.13371	9.1497
1415798_at	Ddr1	-0.137	-0.001	-0.028	-0.101	-0.7	0	-0.14	-0.46	0.48671	0.99732	0.88678	0.64725	0.821646	0.999499	0.985275	0.999811	0.18	0.9468	0.990176	7.02	1415798_at	7.64616	6.99946	7.06657	7.23097	7.30722	7.48875	6.68746	7.06433	7.38769	5.88256	6.93093	6.71643	7.30047	7.01489	5.97645	7.32212	6.9848	7.52999	7.06665	7.2443	7.19994	7.14866	6.94743	7.25023	7.05076	7.29614	7.16799
1415799_at	Wbp11	0.056	-0.024	0.037	0.019	1.06	-0.46	0.69	0.31	0.29608	0.6492	0.49397	0.75669	0.692991	0.950545	0.886495	0.999811	0.48	0.75329	0.936488	10.14	1415799_at	10.0209	10.0681	10.0056	10.0423	9.92027	10.0493	10.1891	10.217	10.0453	10.3927	10.073	10.1666	10.1424	10.1133	10.3629	10.133	10.1548	10.1563	10.1388	10.1323	10.1198	10.1734	10.2388	10.1444	10.1267	10.0726	10.1065
1415800_at	Gja1	-0.07	0.054	-0.078	-0.022	-1.41	1.08	-1.56	-0.4	0.16506	0.28579	0.12667	0.69144	0.544603	0.813441	0.584345	0.999811	1.44	0.23822	0.597114	12.18	1415800_at	12.3965	12.2705	12.3163	12.0304	12.2803	12.1353	12.1796	12.1506	12.3048	12.1731	12.2522	12.2091	12.2058	12.2483	12.1458	12.1101	12.1398	12.2039	12.163	12.0422	12.2479	12.2739	12.0805	12.1611	12.06	12.1086	12.1394
1415801_at	Gja1	-0.371	-0.354	-0.379	-0.405	-1.2	-1.14	-1.22	-1.17	0.23829	0.26064	0.22908	0.2494	0.636029	0.797826	0.722826	0.999811	1.4	0.25178	0.612278	8.7	1415801_at	9.63653	9.32634	9.55172	9.38378	9.59716	9.13637	7.30311	8.34787	8.96688	6.71737	8.97095	8.67693	8.91657	8.74707	7.7556	8.99137	8.68707	8.64085	9.59948	9.22042	9.32449	9.59816	8.87764	9.70223	8.69216	9.06719	9.18313
1415802_at	Slc16a1	-0.148	0.042	-0.15	0.078	-1.78	0.5	-1.8	0.84	0.08315	0.61681	0.07831	0.40476	0.393337	0.940867	0.482759	0.999811	1.84	0.1387	0.456098	10.55	1415802_at	10.816	10.7604	10.5556	10.1414	10.6007	10.6732	10.6019	10.4412	10.4314	10.4598	10.3966	10.2737	10.7512	10.6897	10.6692	10.8123	10.6749	10.8831	10.4123	10.4233	10.7188	10.4312	10.6001	10.4528	10.4297	10.575	10.4294
1415803_at	Cx3cl1	0.011	0.135	0.172	0.084	0.09	1.09	1.4	0.61	0.92757	0.28013	0.16923	0.54724	0.982044	0.809242	0.652799	0.999811	0.88	0.48261	0.802485	10.45	1415803_at	10.0999	10.0694	10.6383	10.8704	10.3751	10.3107	10.2921	10.3845	10.4244	10.2609	10.2027	10.3896	10.4716	10.3436	10.1746	10.4112	10.505	10.215	10.4967	10.84	10.421	10.2467	10.9282	10.5307	10.5055	10.289	10.348
1415804_at	Cx3cl1	0.061	0.13	0.095	-0.125	0.54	1.16	0.84	-0.99	0.58942	0.25458	0.40499	0.3268	0.869495	0.792901	0.849097	0.999811	0.83	0.51338	0.82136	7.82	1415804_at	7.70599	7.63157	7.77765	8.11726	7.27051	7.67802	7.63867	7.77891	7.7272	7.74931	7.5757	7.88968	7.90334	7.54432	7.49325	7.91843	7.82708	7.59011	8.12665	8.38796	7.74802	8.11903	8.14737	8.10007	7.49223	7.58893	7.87499
1415805_at	Clps	0.094	-0.084	0.029	-0.017	1.09	-0.98	0.34	-0.18	0.28041	0.33032	0.73671	0.85919	0.68058	0.841874	0.961114	0.999811	0.58	0.68013	0.906716	5.3	1415805_at	5.28797	5.03923	5.43135	5.24664	4.90352	5.14326	5.41736	5.32691	5.40006	5.38427	5.47106	5.30032	5.25419	5.363	5.43052	5.19032	5.04774	5.41824	5.45329	5.26452	5.31154	5.37112	5.15733	5.49906	5.22886	5.26726	5.20502
1415806_at	Plat	0.449	0.305	0.013	0.032	7.79	5.29	0.22	0.5	0	0	0.82945	0.62062	1e-06	0.001606	0.976805	0.999811	22.24	0	1e-06	9.52	1415806_at	9.57914	9.39459	9.50344	9.43353	9.51467	9.40438	9.42624	9.28849	9.3892	9.61614	9.17811	9.56237	9.41875	9.47147	9.34251	9.43507	9.40924	9.44924	9.33356	9.25734	9.3905	9.28334	9.51242	9.35802	9.83784	9.85277	10.0314
1415807_s_at	Srsf2	-0.113	0.153	0.083	-0.085	-1.46	1.97	1.07	-0.98	0.1516	0.05511	0.29157	0.33123	0.523395	0.491459	0.77585	0.999811	2.03	0.10711	0.397501	9.75	1415807_s_at	9.85782	9.58173	9.94187	9.89009	9.93354	9.79041	9.57468	9.67075	9.66195	9.4243	9.82061	9.78065	9.65779	9.65096	9.62999	9.67525	9.69326	9.47298	9.98884	9.83544	9.79343	9.80536	9.69492	9.96242	9.8167	9.64306	9.75289
1415808_at	Tpbpa	0.079	-0.04	0.031	0.054	0.94	-0.48	0.37	0.58	0.35198	0.63349	0.71445	0.56821	0.738622	0.945424	0.955815	0.999811	0.4	0.81049	0.954949	3.99	1415808_at	4.2766	4.15901	3.90027	3.91903	4.20848	3.74477	4.01841	3.99204	4.02542	3.99449	4.12136	3.87443	3.91925	4.02089	4.1088	3.94084	3.78783	3.82105	3.88436	4.05398	4.03101	3.85383	3.96409	3.87512	4.17796	4.13833	4.07735
1415809_at	Tpbpa	0.098	-0.011	0.015	0.05	1.98	-0.21	0.3	0.9	0.05479	0.83259	0.76779	0.37118	0.318655	0.979761	0.96597	0.999811	1.21	0.31943	0.678383	3.66	1415809_at	3.64019	3.40773	3.56854	3.54455	3.58517	3.58662	3.64234	3.67061	3.76797	3.67873	3.71335	3.72767	3.68244	3.7565	3.64476	3.67833	3.71669	3.68487	3.71436	3.54167	3.49374	3.71099	3.74451	3.50273	3.71527	3.60436	3.67722
1415810_at	Uhrf1	-0.312	-0.4	0.067	-0.121	-3.39	-4.35	0.73	-1.18	0.00151	9e-05	0.47146	0.24558	0.036083	0.013684	0.878056	0.999811	8.09	6e-05	0.003484	4.43	1415810_at	4.54804	4.37039	4.12218	4.55143	4.65218	4.73872	4.92189	4.96915	4.3452	4.67714	4.68385	4.50882	4.32087	4.52979	4.49157	4.38109	4.38944	4.41331	4.54037	4.46992	4.43263	4.43099	4.59622	4.59674	4.38404	4.3165	3.89599
1415811_at	Uhrf1	-0.102	-0.021	0.044	-0.043	-1.5	-0.31	0.65	-0.56	0.14012	0.75982	0.5212	0.57687	0.505373	0.968136	0.896816	0.999811	0.77	0.54912	0.842049	4.71	1415811_at	4.70221	4.78282	4.79323	5.01012	4.68731	4.54146	4.85265	4.70769	4.82171	4.61201	4.7286	4.78818	4.72214	4.66782	4.57415	4.56518	4.69709	4.69485	4.65233	4.66258	4.58085	4.77796	4.82967	4.9777	4.78495	4.53457	4.68094
1415812_at	Gsn	0.205	0.129	-0.333	0.041	2.34	1.46	-3.8	0.41	0.02414	0.15058	0.00047	0.68044	0.203883	0.690702	0.036367	0.999811	5.55	0.00112	0.02471	10.52	1415812_at	10.7479	10.5393	10.5604	10.1386	10.5724	10.5586	10.3796	10.3923	10.3728	10.6726	10.2104	10.2396	10.7283	10.5096	10.7851	10.6474	10.6386	10.6306	10.3615	10.5083	10.6278	10.1455	10.8311	10.6724	10.7316	10.6574	10.7236
1415813_at	Api5	-0.017	0.073	0.169	0.065	-0.3	1.3	3.03	1.03	0.76641	0.2006	0.00416	0.3073	0.93435	0.749905	0.113521	0.999811	3.01	0.02856	0.191515	10.08	1415813_at	9.9253	10.0908	10.0204	9.88347	10.1456	9.90744	10.1077	10.1452	10.0591	10.2598	10.0603	10.0195	9.8803	9.94816	10.309	9.91375	10.0586	9.87961	10.076	10.1064	10.0832	9.99471	10.1205	9.99156	10.0357	9.96615	10.001
1415814_at	Atp6v1b2	-0.031	-0.05	0.07	0.042	-0.79	-1.27	1.78	0.95	0.43227	0.21024	0.08196	0.34628	0.793228	0.76051	0.4938	0.999811	1.58	0.19663	0.544449	12.56	1415814_at	12.5314	12.5281	12.5166	12.6023	12.6287	12.5113	12.7052	12.625	12.4842	12.6104	12.5586	12.5403	12.4761	12.4998	12.63	12.482	12.5002	12.4789	12.6103	12.5267	12.5751	12.6508	12.4735	12.5352	12.5122	12.5047	12.5366
1415815_at	Trim27	0.059	0.029	0.072	0.005	0.82	0.4	1	0.06	0.41568	0.69426	0.32507	0.95119	0.783648	0.957276	0.799991	0.999811	0.46	0.76678	0.940629	4.08	1415815_at	3.89602	4.17167	4.09239	3.91532	4.4239	3.82128	4.06191	3.87018	4.14544	4.00666	4.20693	4.06652	4.00815	4.04181	3.93618	4.07642	4.20594	4.0566	3.883	4.21385	4.10035	4.04127	4.11668	4.19705	4.06382	4.12054	4.05135
1415816_at	Cct7	-0.152	-0.099	-0.027	-0.008	-3.77	-2.45	-0.68	-0.18	0.0005	0.01839	0.50114	0.85952	0.016714	0.312478	0.888468	0.999811	5.18	0.00174	0.033352	11.75	1415816_at	11.7616	11.6908	11.7748	11.8757	11.6169	11.763	11.8701	11.8957	11.7921	11.8197	11.8801	11.8559	11.7597	11.6907	11.8224	11.8858	11.763	11.8552	11.8475	11.6526	11.7839	11.7534	11.7509	11.6749	11.6359	11.6447	11.5614
1415817_s_at	Cct7	-0.168	-0.119	-0.05	0.008	-4.02	-2.84	-1.2	0.17	0.00023	0.00687	0.23817	0.86452	0.009881	0.188359	0.732149	0.999811	6.43	0.00039	0.012368	11.46	1415817_s_at	11.5705	11.5355	11.4176	11.3736	11.572	11.5226	11.6373	11.6409	11.5459	11.439	11.4891	11.6122	11.4843	11.5695	11.4455	11.5207	11.5505	11.6167	11.4485	11.3859	11.453	11.4585	11.3855	11.4033	11.3479	11.3845	11.405
1415818_at	Anxa6	-0.039	-0.06	0.05	-0.025	-0.62	-0.96	0.79	-0.35	0.538	0.34373	0.43135	0.72703	0.847798	0.849852	0.861043	0.999811	0.51	0.72551	0.926072	6.95	1415818_at	6.94747	6.96008	6.94543	7.0722	6.86359	6.97528	7.0963	7.04542	6.80805	6.93641	6.72313	6.86896	6.89549	6.85066	6.97397	7.02055	6.98008	7.04118	6.92855	7.13837	6.93628	6.91737	6.88645	7.12089	7.00584	6.87695	6.85038
1415819_a_at	Ppp2r1a	-0.049	-0.052	0.099	-0.086	-0.82	-0.87	1.64	-1.27	0.41898	0.39187	0.10938	0.21144	0.785258	0.871881	0.553651	0.999811	1.43	0.2424	0.601637	10.27	1415819_a_at	10.2148	10.2748	10.2982	10.4989	10.4286	10.2229	10.1091	10.2097	10.1536	9.96327	10.2724	10.2239	10.0852	10.1306	10.1753	10.3387	10.3696	10.1483	10.6405	10.4279	10.4428	10.4488	10.2988	10.5242	10.2169	10.2523	10.3343
1415820_x_at	Nono	0.023	-0.018	0.106	0.014	0.57	-0.44	2.57	0.29	0.57179	0.65906	0.01398	0.76995	0.863432	0.952696	0.213365	0.999811	1.8	0.14744	0.470856	10.77	1415820_x_at	10.6808	10.819	10.8054	10.8095	10.6092	10.722	10.7195	10.7945	10.8177	10.8542	10.7978	10.9188	10.6855	10.7577	10.5796	10.768	10.6967	10.6599	10.847	10.7207	10.8052	10.8484	10.704	10.716	10.6192	10.7266	10.7866
1415821_at	Nptn	0.019	0.05	0.101	-0.017	0.44	1.2	2.4	-0.36	0.65909	0.23732	0.02075	0.72002	0.898464	0.782379	0.25932	0.999811	1.89	0.13093	0.44276	12.6	1415821_at	12.4742	12.5956	12.5844	12.7326	12.496	12.473	12.5828	12.5915	12.532	12.6239	12.5408	12.576	12.5035	12.5632	12.6053	12.5427	12.555	12.4317	12.6859	12.7283	12.6353	12.6947	12.6742	12.6057	12.4967	12.4723	12.5351
1415822_at	Scd2	0.031	0.049	-0.037	0.03	1.12	1.76	-1.31	0.97	0.26745	0.08511	0.19592	0.33793	0.66755	0.570996	0.687575	0.999811	1.76	0.15504	0.483066	13.68	1415822_at	13.6676	13.7499	13.7319	13.6988	13.6636	13.6333	13.6564	13.6996	13.7273	13.6848	13.7016	13.6722	13.666	13.7319	13.6597	13.6848	13.6822	13.6483	13.5865	13.5877	13.6825	13.6897	13.6435	13.6483	13.6623	13.7194	13.7273
1415823_at	Scd2	0.032	-0.022	-0.337	-0.083	0.17	-0.11	-1.72	-0.38	0.86928	0.91249	0.09244	0.70647	0.965518	0.989899	0.518886	0.999811	0.79	0.54004	0.837372	11.95	1415823_at	12.4497	12.3278	12.3021	12.0463	12.329	12.2359	11.2981	11.8743	12.044	10.8423	11.9511	11.7898	12.0684	12.0877	11.5876	12.1393	11.9205	11.9366	12.1353	12.1956	12.2649	12.3459	11.9511	12.1478	12.1671	12.2686	12.3224
1415824_at	Scd2	-0.381	-0.186	-0.6	-1.056	-1.53	-0.75	-2.4	-3.78	0.13452	0.45965	0.02088	0.00048	0.496238	0.899479	0.26004	0.508659	5.74	0.00089	0.02119	7.53	1415824_at	8.40899	8.09241	8.38767	8.21278	8.26356	8.10406	6.66212	6.81085	7.52106	6.40201	7.07256	7.3456	7.59582	7.30465	6.64041	7.95009	8.2081	7.52514	9.00172	8.63703	8.38556	8.79966	7.35527	8.65581	7.31047	7.44059	8.15438
1415825_s_at	NA	-0.013	-0.047	0.069	0.12	-0.18	-0.65	0.96	1.5	0.85571	0.51974	0.34485	0.14133	0.9612	0.916438	0.814192	0.999811	0.9	0.47049	0.794392	10.19	1415825_s_at	10.3055	10.1008	10.2127	10.1711	10.2768	10.2416	10.3139	10.2922	10.4209	9.91483	10.1536	10.2479	10.2226	10.2241	9.91524	10.2476	10.1222	10.3078	9.95785	10.0396	10.184	10.2455	10.037	10.0161	10.1443	10.3148	10.1938
1415826_at	Atp6v1h	-0.022	0.036	0.026	0.024	-0.56	0.91	0.67	0.54	0.57716	0.36543	0.50559	0.59246	0.865381	0.861312	0.890551	0.999811	0.47	0.75474	0.936788	11.77	1415826_at	11.6747	11.8202	11.6716	11.7347	11.8849	11.732	11.7479	11.7951	11.7758	11.6956	11.8383	11.7152	11.716	11.7162	11.8253	11.7684	11.7696	11.7628	11.8709	11.7822	11.7706	11.8128	11.6671	11.7908	11.7366	11.7963	11.7584
1415827_a_at	Serp1	0.066	0.131	-0.164	0.038	1.53	3.04	-3.81	0.78	0.13305	0.00405	0.00045	0.44067	0.494582	0.146169	0.036142	0.999811	6.67	0.0003	0.01034	10.64	1415827_a_at	10.9461	10.7684	10.7341	10.7771	10.6035	10.7537	10.5915	10.5464	10.5525	10.6807	10.6281	10.5836	10.6729	10.5542	10.6146	10.7327	10.6717	10.7414	10.3885	10.5308	10.492	10.469	10.6006	10.5055	10.8155	10.8457	10.8123
1415828_a_at	Serp1	0.087	0.128	-0.183	-0.142	0.75	1.1	-1.56	-1.09	0.45876	0.27972	0.12511	0.28298	0.807124	0.808847	0.581904	0.999811	1.35	0.26841	0.629891	9.06	1415828_a_at	9.4726	9.41241	9.32614	9.49117	9.03686	9.21629	8.57744	8.92788	8.87066	8.57122	9.00481	8.85068	8.93277	8.99507	8.78632	9.2759	9.00577	8.97907	9.24722	9.27569	9.16736	9.24024	8.9049	9.2358	9.16069	9.29515	9.52364
1415829_at	Lbr	0.214	0.161	-0.149	-0.022	4.08	3.07	-2.84	-0.38	0.0002	0.00378	0.00694	0.70359	0.00881	0.140761	0.149145	0.999811	8.56	4e-05	0.002382	9.74	1415829_at	9.86966	9.84186	9.72335	9.57104	9.67264	9.81835	9.72464	9.64709	9.70354	9.75174	9.66017	9.5766	9.7446	9.76347	9.83755	9.77509	9.71451	9.89026	9.52659	9.47248	9.7108	9.66489	9.67489	9.72039	9.91243	9.93851	9.99265
1415830_at	Orc5	0.059	-0.03	0.013	0.04	1.36	-0.69	0.3	0.82	0.18254	0.49351	0.76342	0.41562	0.569182	0.908708	0.965002	0.999811	0.77	0.55053	0.843079	9.47	1415830_at	9.59928	9.50304	9.44763	9.60971	9.46947	9.54784	9.52427	9.47573	9.41678	9.64532	9.47762	9.50138	9.39933	9.37347	9.49178	9.46889	9.38497	9.45697	9.48082	9.35746	9.36983	9.33727	9.43454	9.22619	9.57474	9.59427	9.5805
1415831_at	Psmd2	-0.058	0.063	0.019	-0.002	-1.52	1.66	0.49	-0.04	0.13537	0.10511	0.62506	0.96551	0.497571	0.612141	0.931086	0.999811	1.33	0.27591	0.637587	11.7	1415831_at	11.7839	11.6583	11.7219	11.5637	11.814	11.8167	11.7467	11.7225	11.6773	11.6058	11.6636	11.6625	11.7467	11.6163	11.7322	11.6976	11.6927	11.7887	11.6024	11.6323	11.724	11.6217	11.6758	11.6708	11.7118	11.7842	11.6728
1415832_at	Agtr2	0.244	-0.057	0.326	0.164	1.77	-0.41	2.37	1.06	0.08425	0.68157	0.02267	0.29421	0.395554	0.955133	0.271406	0.999811	2.51	0.05635	0.281811	5.88	1415832_at	6.31456	5.99561	5.63786	5.84533	6.6551	5.99201	6.42217	6.22315	6.27683	5.77885	6.06469	5.99365	5.36168	5.9163	5.70029	5.46421	5.53636	5.77816	5.5301	4.89684	5.47849	5.6263	5.16583	5.03978	6.25489	6.5123	6.1932
1415833_x_at	Rps29	0.013	-0.047	-0.006	0.025	0.53	-1.99	-0.24	0.95	0.60121	0.05293	0.80872	0.34779	0.873206	0.48417	0.97394	0.999811	1.3	0.28508	0.64687	14.06	1415833_x_at	14.067	14.0295	14.0652	14.0799	14.0311	14.0804	14.111	14.1243	14.0799	14.1188	14.0804	14.0826	14.0609	14.0485	14.0608	14.0648	14.0804	14.0826	14.0295	14.0485	14.0103	14.0311	14.0804	14.0279	14.111	14.0485	14.0799
1415834_at	Dusp6	-0.337	0.163	0.001	-0.067	-4.59	2.23	0.01	-0.82	4e-05	0.03144	0.99202	0.41797	0.002798	0.393366	0.998786	0.999811	6.66	0.0003	0.010382	9.52	1415834_at	9.69198	9.36818	9.53732	9.65884	9.59383	9.6066	9.78595	9.65274	9.62328	9.8017	9.46685	9.53667	9.48095	9.38943	9.71333	9.56356	9.55716	9.65715	9.31194	9.41161	9.31341	9.22596	9.61604	9.37979	9.28055	9.34432	9.13265
1415835_at	Prl3b1	-0.096	-0.009	0.007	-0.023	-1.53	-0.15	0.11	-0.33	0.13344	0.88219	0.9106	0.74357	0.494835	0.985872	0.989116	0.999811	0.62	0.64981	0.892244	3.33	1415835_at	3.29022	3.43003	3.26499	3.5147	3.44121	3.19237	3.43998	3.23158	3.37537	3.43815	3.25345	3.31818	3.36032	3.29318	3.36223	3.27054	3.42942	3.39292	3.42679	3.31246	3.2622	3.39177	3.17941	3.39723	3.08274	3.27335	3.1411
1415836_at	Aldh18a1	-0.07	-0.113	-0.052	0.061	-1.26	-2.03	-0.93	0.97	0.21618	0.04873	0.36006	0.33779	0.610893	0.469239	0.823825	0.999811	1.87	0.133	0.446362	6.36	1415836_at	6.45498	6.34047	6.4407	6.40186	6.37517	6.27556	6.54922	6.5164	6.46779	6.16652	6.38883	6.43545	6.33854	6.3819	6.5857	6.5228	6.49146	6.4545	6.30112	6.21523	6.21579	6.27758	6.26918	6.33483	6.2163	6.37906	6.42575
1415837_at	Klk1	0.087	0.042	0.042	0.02	0.98	0.48	0.47	0.21	0.33175	0.63384	0.63729	0.83776	0.721654	0.945441	0.934087	0.999811	0.37	0.8317	0.962609	3.54	1415837_at	3.40994	3.53478	3.32753	3.92309	3.22991	3.67071	3.41804	3.41146	3.2753	3.48893	3.51016	3.55129	3.52155	3.67148	3.60615	3.57167	3.57041	3.54209	3.44961	3.75497	3.49419	3.66838	3.52117	3.29746	3.65187	3.59531	3.63243
1415838_at	Serinc1	0	0.027	0.027	0	-0.02	0.91	0.92	-0.01	0.98788	0.36803	0.36489	0.9932	0.996796	0.861523	0.826328	0.999811	0.42	0.7955	0.950163	12.99	1415838_at	12.9339	13.037	13.0118	13.0313	13.0145	12.9447	12.9159	12.9366	12.9688	12.9027	12.9702	12.9926	12.9222	13.0241	13.0046	12.9708	12.9565	12.8994	13.0063	13.039	13.0313	13.0658	12.9486	13.0207	12.939	12.9648	12.9833
1415839_a_at	Npm1	0.094	0.026	0.037	0.058	2.49	0.7	0.97	1.36	0.01694	0.49079	0.33847	0.17967	0.164663	0.907815	0.809474	0.999811	2.37	0.06805	0.312038	12.32	1415839_a_at	12.376	12.2487	12.2828	12.2009	12.3474	12.2505	12.2615	12.2693	12.3709	12.2262	12.3041	12.4065	12.2708	12.3674	12.2204	12.2925	12.2621	12.2419	12.3983	12.2549	12.3281	12.3873	12.2716	12.227	12.3199	12.3257	12.3963
1415840_at	Elovl5	-0.171	-0.066	-0.185	0.081	-3.01	-1.17	-3.25	1.28	0.00436	0.24981	0.00225	0.20791	0.071777	0.789127	0.081876	0.999811	5.67	0.00097	0.022543	11.79	1415840_at	12.0537	11.9101	11.823	11.4868	11.8782	11.8631	11.8952	11.8097	11.8347	11.8269	11.8842	11.665	11.984	11.915	11.977	11.935	11.862	12.0335	11.631	11.6449	11.8789	11.7286	11.7393	11.7878	11.6486	11.6986	11.7053
1415841_at	Dync1i2	-0.012	-0.094	0.077	0.034	-0.22	-1.72	1.4	0.55	0.82352	0.09256	0.16806	0.58553	0.952025	0.588073	0.651213	0.999811	1.32	0.27799	0.639801	11.49	1415841_at	11.4383	11.4887	11.4509	11.8058	11.266	11.3488	11.546	11.5147	11.4791	11.7294	11.4331	11.6124	11.3957	11.6355	11.3724	11.4565	11.4713	11.4499	11.4963	11.4842	11.4243	11.5873	11.4452	11.4864	11.4597	11.3925	11.4243
1415842_at	Mlst8	0.14	-0.083	-0.044	-0.015	2.58	-1.53	-0.81	-0.24	0.01334	0.13394	0.42275	0.81157	0.143122	0.661575	0.858037	0.999811	2.43	0.06239	0.298024	8.34	1415842_at	8.33287	8.20223	8.41235	8.1328	8.14307	8.22033	8.52013	8.50141	8.29678	8.27285	8.32771	8.37445	8.39885	8.29311	8.43509	8.45597	8.30988	8.50829	8.31268	8.28006	8.42893	8.2997	8.44879	8.33408	8.36636	8.40654	8.3694
1415843_at	Mlst8	0.041	0.073	0.058	0.045	0.41	0.73	0.58	0.4	0.68369	0.46664	0.56285	0.69196	0.907085	0.901351	0.910569	0.999811	0.3	0.87508	0.974582	6.46	1415843_at	6.21208	6.60098	6.52719	6.29142	6.76921	6.52816	6.21757	6.39509	6.4582	5.96055	6.50181	6.37394	6.37919	6.40524	6.29918	6.46482	6.39625	6.64474	6.80432	6.46085	6.51889	6.68459	6.1274	6.49182	6.50537	6.5779	6.52866
1415844_at	Syt4	0.115	0.167	0.067	-0.057	1.12	1.62	0.65	-0.5	0.26812	0.11229	0.51958	0.6226	0.668078	0.627065	0.896439	0.999811	1.14	0.35114	0.706689	10.99	1415844_at	10.7883	10.8853	10.9655	11.2712	10.6298	10.8184	10.7044	10.7	11.136	11.0927	10.9758	11.1951	10.9887	11.2213	10.6767	10.8384	10.9628	10.6461	11.1569	10.985	11.1152	11.2958	10.8908	10.9049	10.8271	10.8585	10.8359
1415845_at	Syt4	-0.027	0.078	0.038	-0.035	-0.63	1.83	0.88	-0.73	0.53406	0.07424	0.38392	0.47002	0.845824	0.544429	0.836983	0.999811	1.26	0.29979	0.660743	11.91	1415845_at	11.9351	11.8317	11.883	11.9821	11.9856	11.8629	11.9022	11.9157	11.8407	11.9058	12.0253	11.904	11.8437	11.9206	11.7977	11.8554	11.9047	11.8621	12.0629	11.869	11.9549	12.0104	11.7558	11.9216	11.9407	11.886	11.932
1415846_a_at	Ldhc	0.034	0.084	0.058	0.046	0.47	1.18	0.82	0.58	0.63904	0.24424	0.41519	0.56812	0.889304	0.786643	0.854254	0.999811	0.66	0.62556	0.881445	3.43	1415846_a_at	3.34811	3.38083	3.44203	3.71433	3.1731	3.5388	3.2922	3.44369	3.39568	3.4388	3.40455	3.39133	3.42305	3.26208	3.55704	3.51419	3.34326	3.23237	3.32176	3.611	3.30699	3.4388	3.21955	3.49978	3.55614	3.29818	3.3106
1415847_at	Ldhc	-0.019	-0.003	0.085	-0.094	-0.35	-0.06	1.57	-1.55	0.73124	0.95437	0.12317	0.12916	0.923697	0.994673	0.578609	0.999811	1.25	0.30535	0.665467	4.71	1415847_at	4.79402	4.74197	4.6979	4.62702	4.48681	4.77571	4.74087	4.79197	4.60987	4.78868	4.76605	4.80729	4.79104	4.7058	4.5847	4.6957	4.59574	4.68198	4.8233	4.60437	4.66096	4.71963	4.72903	4.76053	4.70379	4.65686	4.75655
1415848_at	Prl3d1	-0.055	0.04	-0.034	-0.003	-0.4	0.29	-0.25	-0.02	0.68866	0.7727	0.80528	0.98326	0.908693	0.969103	0.972911	0.999811	0.08	0.9888	0.998863	6.32	1415848_at	6.18953	6.0533	6.21971	7.04514	5.57135	6.86011	6.37577	6.31278	6.24915	6.56183	6.17591	6.31838	6.28918	6.36153	6.11428	6.58471	6.23368	6.31364	6.38265	6.27801	6.23529	6.62372	6.12718	6.51268	6.2413	6.28562	6.246
1415849_s_at	Stmn1	-0.061	-0.062	-0.028	-0.005	-1.75	-1.77	-0.81	-0.12	0.08811	0.08442	0.42467	0.90451	0.40399	0.569816	0.858503	0.999811	1.71	0.16595	0.500038	13.35	1415849_s_at	13.4592	13.3205	13.3413	13.3425	13.3816	13.4151	13.4036	13.3722	13.4365	13.4189	13.4333	13.3692	13.4368	13.4106	13.3296	13.3682	13.3404	13.438	13.3448	13.2055	13.3095	13.3682	13.2622	13.4101	13.288	13.3454	13.3127
1415850_at	Rasa3	-0.192	-0.129	-0.032	0.175	-4.75	-3.17	-0.78	3.87	2e-05	0.00281	0.43702	0.00037	0.001873	0.120758	0.86376	0.507535	12.06	0	0.000198	9.4	1415850_at	9.43195	9.33256	9.47942	9.41054	9.28844	9.45072	9.51494	9.49612	9.45887	9.51846	9.4458	9.3248	9.51866	9.40252	9.46178	9.5203	9.48382	9.57088	9.35731	9.24116	9.42725	9.3205	9.35166	9.33107	9.31518	9.22427	9.12462
1415851_a_at	Impdh2	0.012	-0.086	0.032	0.073	0.26	-1.85	0.69	1.41	0.79619	0.07203	0.49191	0.16654	0.942965	0.537336	0.88602	0.999811	1.48	0.22423	0.580505	11.06	1415851_a_at	11.0862	11.0735	10.9722	10.8695	11.1766	11.1169	11.1027	11.0319	11.1585	11.0911	11.1483	11.1689	11.0914	11.0356	11.0364	11.041	11.0172	11.0998	10.9333	10.9957	11.0078	10.9942	11.1206	10.9819	11.1777	11.2335	11.1097
1415852_at	Impdh2	-0.008	-0.004	0.045	0.051	-0.28	-0.13	1.62	1.64	0.78168	0.89917	0.11183	0.10755	0.939617	0.988145	0.558032	0.999811	1.36	0.2644	0.625443	11.03	1415852_at	11.0784	10.9865	10.9778	11.0414	10.9682	11.0527	11.077	11.0691	11.0046	11.027	11.0743	11.0912	11.0205	10.9935	10.9879	10.9792	11.0006	11.0262	11.0378	10.9809	10.9983	11.0235	10.9515	10.9563	11.0142	11.0333	11.0056
1415853_at	Def8	0.022	-0.034	-0.085	-0.029	0.25	-0.38	-0.97	-0.29	0.80248	0.70334	0.33834	0.77128	0.944502	0.958975	0.809474	0.999811	0.31	0.87067	0.973493	9.08	1415853_at	9.17231	9.07213	9.13734	9.32187	8.68297	8.91484	9.27692	9.09037	8.99379	9.1994	9.103	9.0446	9.09073	9.16667	9.31769	9.22328	9.1441	9.20276	8.87918	8.79608	9.13047	9.18727	8.98675	9.06221	9.02834	9.13122	9.00224
1415854_at	Kitl	-0.095	-0.005	0.066	-0.067	-1.27	-0.06	0.88	-0.8	0.21198	0.94966	0.38614	0.42537	0.605855	0.994146	0.838043	0.999811	0.76	0.55954	0.847224	3.73	1415854_at	3.59314	3.78199	3.8322	4.12565	3.84416	3.53888	3.65907	3.74266	3.69314	3.72452	3.71988	3.6342	3.71886	3.74774	3.74087	3.74784	3.65321	3.6698	3.97007	3.73441	3.60415	3.69666	3.99471	3.51393	3.49379	3.73233	3.68501
1415855_at	Kitl	-0.06	0.02	0.114	0.05	-0.72	0.25	1.37	0.54	0.47753	0.80747	0.17817	0.59101	0.817185	0.976524	0.664668	0.999811	0.69	0.60597	0.871311	9.79	1415855_at	9.79218	9.68311	9.68292	9.98444	9.7657	9.81658	9.797	9.70709	9.82878	9.79895	9.6758	9.83357	9.91572	9.85999	9.58469	9.76377	9.70244	9.82688	9.60947	9.97141	9.54058	9.48005	9.82797	10.0484	9.60443	9.57412	9.7333
1415856_at	Emb	-0.034	0.135	-0.054	-0.03	-0.38	1.5	-0.6	-0.3	0.70953	0.14199	0.55456	0.76414	0.91653	0.676928	0.908074	0.999811	0.71	0.59193	0.864897	9.18	1415856_at	9.15345	9.37866	9.18549	9.20596	9.01499	9.10953	9.02634	9.06489	9.23947	9.17911	9.34034	9.23072	9.2457	9.14978	9.35129	9.13087	9.11714	9.2572	9.20218	8.95309	9.37117	9.50807	8.8284	9.07178	9.01226	9.17656	9.20479
1415857_at	Emb	-0.047	0.111	-0.081	-0.079	-0.53	1.25	-0.91	-0.79	0.59654	0.21875	0.36985	0.43221	0.871804	0.767027	0.82942	0.999811	0.82	0.51762	0.824063	9.18	1415857_at	9.31485	9.37955	9.18417	9.3065	9.22908	9.07424	8.9481	9.03933	9.06324	8.93448	9.2815	9.13184	9.15843	9.29874	9.19356	9.17779	9.20687	9.0884	9.4494	9.1514	9.41962	9.52091	8.85721	9.25982	9.12793	9.24201	9.25759
1415858_at	Eif3c	-0.1	-0.003	0.048	0.024	-2.62	-0.09	1.25	0.56	0.01217	0.93181	0.21681	0.57797	0.135808	0.99323	0.710445	0.999811	2.19	0.08652	0.355453	11.68	1415858_at	11.7494	11.7159	11.6283	11.6301	11.8001	11.7253	11.7604	11.7278	11.6682	11.6052	11.675	11.6262	11.703	11.6499	11.7796	11.6637	11.7028	11.7086	11.6169	11.6698	11.6593	11.5727	11.7061	11.6967	11.7178	11.702	11.5792
1415859_at	Eif3c	-0.078	0.373	-0.31	-0.409	-0.34	1.6	-1.33	-1.57	0.73836	0.11753	0.19171	0.12454	0.926803	0.634432	0.683269	0.999811	1.72	0.16337	0.495829	10.28	1415859_at	10.1496	10.714	10.6622	11.0514	11.0055	9.60147	9.1037	9.75315	9.69016	9.44118	10.328	9.59377	10.0145	10.5151	10.5116	10.1446	10.5925	9.34895	11.2844	11.1412	10.9567	10.9721	10.5958	11.1198	10.2869	9.91919	10.5031
1415860_at	Kpna2	-0.061	-0.023	0.04	-0.003	-1.09	-0.41	0.71	-0.05	0.28397	0.68264	0.4786	0.9635	0.683835	0.955284	0.880606	0.999811	0.47	0.76086	0.938823	9.85	1415860_at	9.89537	9.98058	9.81999	9.61517	10.0364	9.90335	9.7372	9.77052	9.97767	9.721	9.85359	9.86039	9.87318	9.8907	9.87804	9.86735	9.8884	9.98743	9.78121	9.8525	9.88062	9.84698	9.75786	9.78096	9.72773	10.0659	9.84584
1415861_at	Tyrp1	0.038	0.032	-0.024	-0.066	0.45	0.38	-0.28	-0.69	0.6529	0.70762	0.77715	0.49166	0.895994	0.959575	0.968015	0.999811	0.23	0.92143	0.984221	3.8	1415861_at	3.75683	3.82487	3.75235	4.08906	3.48592	3.55058	3.89152	3.85906	3.60434	3.85457	3.71672	3.75031	3.68926	3.94048	3.84959	3.94309	3.93557	3.77127	3.97008	3.71646	3.90512	3.75472	3.58395	3.95966	3.72898	3.55812	3.75315
1415862_at	Tyrp1	0.064	-0.014	-0.054	0.011	0.84	-0.18	-0.71	0.12	0.40701	0.85425	0.48393	0.90171	0.778226	0.98338	0.882578	0.999811	0.31	0.86801	0.972576	4.34	1415862_at	4.53879	4.31485	4.05933	4.07494	4.57414	4.16613	4.26447	4.47477	4.48367	4.41927	4.36919	4.31304	4.42744	4.41271	4.37679	4.16388	4.39362	4.4924	4.15374	4.43186	4.22971	4.33674	4.31794	4.32871	4.39091	4.47504	4.2218
1415863_at	Eif4g2	-0.002	0.078	0.026	0.052	-0.04	1.76	0.59	1.05	0.96449	0.08597	0.55624	0.30102	0.990692	0.572405	0.908542	0.999811	1.14	0.35291	0.707969	12.11	1415863_at	12.1776	12.1289	12.0718	11.9785	12.1958	12.0223	12.1755	12.1784	12.0906	12.1975	12.1266	11.965	12.0111	12.1909	12.229	12.0346	12.1113	12.0382	12.0965	11.994	12.1456	11.9703	11.9771	12.0433	12.0585	12.0346	12.0514
1415864_at	Bpgm	-0.078	0.076	-0.079	0.101	-1.28	1.25	-1.31	1.5	0.20607	0.21652	0.19761	0.14215	0.599017	0.765149	0.688942	0.999811	1.79	0.14809	0.471699	10.09	1415864_at	10.4291	10.2534	10.1097	9.79333	10.295	10.1935	9.9902	9.99076	10.1861	9.9582	9.89166	9.96617	10.1794	10.1521	10.124	10.1649	10.0769	10.2036	9.90605	10.0195	10.0934	9.97325	10.1564	9.96765	10.0837	10.1725	10.0892
1415865_s_at	Bpgm	-0.04	0.004	-0.151	0.041	-0.69	0.07	-2.63	0.63	0.49103	0.94132	0.01187	0.52938	0.824289	0.99356	0.196081	0.999811	1.95	0.11948	0.42228	10.72	1415865_s_at	10.9649	10.8535	10.6668	10.4527	10.7032	10.9078	10.7022	10.7089	10.7601	10.7771	10.6293	10.6417	10.8296	10.7079	10.8021	10.8922	10.7734	10.9457	10.5438	10.6643	10.7551	10.6052	10.7751	10.7472	10.7218	10.8146	10.7281
1415866_at	Unc45a	-0.128	-0.022	0.053	0.014	-1.86	-0.32	0.77	0.18	0.06994	0.75161	0.44459	0.85917	0.359099	0.966046	0.866338	0.999811	1.05	0.39464	0.740285	7.29	1415866_at	7.48415	7.21138	7.34968	7.28287	7.48384	7.23599	7.49953	7.51082	7.28078	7.05252	7.22178	7.27415	7.40425	7.27633	7.08053	7.34402	7.39556	7.52357	7.13542	7.176	7.26633	7.09599	7.31738	7.31326	7.32912	7.30134	7.27594
1415867_at	Cct4	-0.09	-0.068	-0.014	0.059	-2.52	-1.89	-0.38	1.47	0.01561	0.06591	0.70402	0.14856	0.156499	0.523845	0.952144	0.999811	3.06	0.02678	0.184986	11.51	1415867_at	11.5642	11.5801	11.4993	11.4568	11.6068	11.5528	11.6096	11.6154	11.6515	11.508	11.6775	11.581	11.5137	11.461	11.5317	11.5673	11.5009	11.6021	11.3843	11.3958	11.4583	11.4808	11.4039	11.4419	11.4558	11.5733	11.3991
1415868_at	Cct4	-0.439	-0.136	0.029	-0.201	-2.88	-0.89	0.19	-1.18	0.00617	0.37796	0.85159	0.24347	0.089306	0.866305	0.979705	0.999811	2.64	0.04724	0.25478	6.68	1415868_at	6.83383	6.95126	6.86436	7.16451	7.16006	6.43093	6.20818	6.49251	6.98544	6.22061	7.24135	6.96608	6.78219	6.93522	6.70489	6.56133	6.55528	6.1744	7.03603	6.57487	6.91062	7.25671	6.77531	6.90773	6.50601	6.59273	6.34243
1415869_a_at	Trim28	-0.081	-0.19	0.059	0.022	-1.58	-3.7	1.14	0.39	0.12128	0.00063	0.26037	0.69998	0.472745	0.049892	0.752466	0.999811	4.4	0.00461	0.062899	10.33	1415869_a_at	10.2411	10.1948	10.2979	10.5868	10.3236	10.2203	10.5154	10.543	10.2699	10.4308	10.3948	10.3405	10.3051	10.3433	10.3935	10.3117	10.3349	10.324	10.3442	10.3433	10.3647	10.3686	10.5451	10.3366	10.3561	10.2511	10.2145
1415870_at	Calu	-0.132	0.057	-0.013	0.031	-2.68	1.17	-0.26	0.56	0.01037	0.25015	0.79327	0.57914	0.123144	0.789221	0.970874	0.999811	2.24	0.08129	0.344009	10.24	1415870_at	10.3621	10.3598	10.3079	10.2104	10.4586	10.2733	10.3953	10.3139	10.2034	10.2859	10.3052	10.243	10.1551	10.1996	10.4321	10.2127	10.1461	10.2263	10.0282	10.047	10.1962	10.0449	10.1645	10.2473	10.2478	10.2835	10.2113
1415871_at	Tgfbi	0.085	0.082	-0.267	0.264	0.86	0.82	-2.69	2.37	0.3954	0.41424	0.01027	0.02226	0.770175	0.881417	0.181835	0.926016	3.57	0.01358	0.122826	6.75	1415871_at	6.99666	6.92427	6.7446	6.19493	6.90958	6.97456	6.83327	6.72242	6.79625	6.71605	6.92466	6.58834	6.9732	6.76093	6.92547	6.81774	6.752	7.06537	6.31028	6.38363	6.6957	6.34124	6.69481	6.34718	6.85771	6.89693	6.91697
1415872_at	Hnrnph1	-0.064	-0.074	0.035	0.049	-2.08	-2.41	1.12	1.43	0.04328	0.0205	0.26714	0.16122	0.28074	0.329557	0.75744	0.999811	3.36	0.01789	0.145647	12.33	1415872_at	12.2465	12.334	12.2957	12.31	12.3324	12.2527	12.4103	12.4061	12.3924	12.3555	12.3608	12.4391	12.3351	12.385	12.3546	12.3492	12.3524	12.3344	12.2249	12.3508	12.3239	12.3424	12.4094	12.2818	12.2907	12.2646	12.232
1415873_a_at	Actr1a	-0.017	-0.131	-0.044	-0.054	-0.17	-1.25	-0.42	-0.46	0.8687	0.21962	0.67672	0.64622	0.965517	0.767542	0.94416	0.999811	0.49	0.7411	0.932803	10.63	1415873_a_at	10.5024	10.6321	10.5344	10.6794	10.4913	10.5314	10.9337	10.8083	10.4916	11.1087	10.7082	10.5814	10.5412	10.6473	11.137	10.632	10.6944	10.723	10.5376	10.4564	10.6203	10.3345	10.8468	10.5975	10.6812	10.5005	10.493
1415874_at	Spry1	-0.032	0.053	0.051	-0.022	-0.47	0.78	0.75	-0.29	0.64158	0.44192	0.45532	0.77343	0.890921	0.89364	0.870282	0.999811	0.37	0.82964	0.961651	7.73	1415874_at	7.78811	7.56569	7.56642	7.64367	7.46586	7.84508	7.93264	7.79275	7.54857	7.92377	7.60246	7.70082	7.82659	7.67126	7.83403	7.67721	7.76426	7.87261	7.75395	7.62758	7.65054	7.68437	7.77863	7.81788	7.61455	7.73712	7.55189
1415875_at	NA	0.03	0.056	0.037	-0.023	0.48	0.88	0.58	-0.33	0.63255	0.38244	0.56287	0.74299	0.887128	0.868701	0.910569	0.999811	0.37	0.8321	0.962655	4.36	1415875_at	4.22898	4.23894	4.54053	4.60736	4.21162	4.07342	4.30866	4.25715	4.22741	4.38901	4.40259	4.22426	4.28168	4.32035	4.37433	4.52258	4.44825	4.40235	4.40284	4.32086	4.38597	4.50904	4.24734	4.37835	4.41542	4.27871	4.22961
1415876_a_at	Rps26	0.013	-0.026	-0.026	0.035	0.4	-0.77	-0.78	0.95	0.69116	0.4452	0.43804	0.34821	0.90944	0.894097	0.864191	0.999811	0.57	0.68811	0.910091	13.03	1415876_a_at	13.0622	12.9375	12.9875	13.0984	12.9897	12.9985	13.1178	13.0677	13.0022	13.1156	13.0432	13.0362	13.0611	13.0434	13.0499	13.0616	13.0432	13.1525	12.9492	12.9394	12.9718	12.9305	13.1133	12.9737	13.0824	13.015	12.9954
1415877_at	Dpysl3	-0.13	0.017	0.129	-0.184	-1.02	0.14	1.01	-1.3	0.31184	0.89233	0.3161	0.20127	0.705834	0.987583	0.794892	0.999811	0.95	0.44733	0.779349	9.28	1415877_at	9.30153	9.46772	9.37414	9.50415	9.65857	9.34186	8.77405	8.96708	9.56646	8.87495	9.59754	9.357	9.41481	9.49723	9.22255	9.09045	8.98835	8.85078	9.44823	9.09014	9.34886	9.5105	9.28793	9.6215	9.29479	9.45527	9.31393
1415878_at	Rrm1	-0.103	-0.054	-0.07	0.017	-1.45	-0.76	-0.98	0.21	0.1545	0.4526	0.33088	0.83209	0.528426	0.897129	0.803496	0.999811	0.92	0.45989	0.787451	8.36	1415878_at	8.56101	8.6222	8.27932	7.9981	8.60329	8.39396	8.42537	8.43439	8.47496	8.30564	8.46496	8.43288	8.38948	8.36327	8.42044	8.37032	8.51177	8.55859	8.25334	8.25925	8.47673	8.19076	8.25969	8.24086	8.26903	8.35853	8.3955
1415879_a_at	Rplp2	-0.017	-0.062	-0.065	0.013	-0.54	-2.04	-2.14	0.38	0.59009	0.0472	0.03836	0.70267	0.869691	0.463367	0.353656	0.999811	2.3	0.07468	0.328537	13.5	1415879_a_at	13.5213	13.4878	13.4769	13.4754	13.5233	13.5278	13.5446	13.5349	13.4865	13.5689	13.4592	13.4969	13.5446	13.5394	13.5517	13.5033	13.5505	13.5623	13.4844	13.553	13.5104	13.4037	13.5903	13.4969	13.557	13.4645	13.4932
1415880_a_at	Lamp1	-0.011	-0.003	-0.122	0.017	-0.26	-0.08	-2.92	0.36	0.79321	0.9398	0.00558	0.71731	0.942477	0.993436	0.13353	0.999811	2.19	0.08694	0.356148	12.47	1415880_a_at	12.534	12.5742	12.4552	12.2513	12.4574	12.4898	12.4803	12.4613	12.4523	12.5299	12.4856	12.3878	12.5634	12.5311	12.5785	12.5622	12.5211	12.604	12.3964	12.404	12.5128	12.3614	12.4995	12.4953	12.4349	12.4712	12.4541
1415881_at	Ghitm	-0.011	0.072	-0.046	0.01	-0.3	2.03	-1.29	0.24	0.76466	0.04906	0.20243	0.80813	0.93388	0.47103	0.693603	0.999811	1.48	0.22428	0.580505	12.29	1415881_at	12.3513	12.3715	12.324	12.1747	12.2687	12.2964	12.268	12.1841	12.3408	12.289	12.2414	12.1929	12.3402	12.2516	12.4012	12.3368	12.2796	12.3169	12.1893	12.3252	12.3238	12.2628	12.3321	12.2651	12.2996	12.3252	12.2758
1415882_at	Ghitm	-0.041	0.016	-0.087	-0.065	-0.86	0.34	-1.81	-1.21	0.39625	0.73595	0.07802	0.23253	0.770677	0.963683	0.48207	0.999811	1.4	0.25217	0.612632	11.91	1415882_at	12.0174	12.0373	12.0346	11.9292	12.0733	11.9513	11.7589	11.8359	11.9098	11.7013	11.9156	11.7159	11.8898	11.9052	12.0034	11.9299	11.9057	11.9397	12.0668	11.9937	12.0045	11.9738	11.8914	12.0461	11.8317	11.9995	11.9625
1415883_a_at	Cela3b	0.055	-0.084	0.111	0.113	0.7	-1.07	1.41	1.29	0.48833	0.29181	0.16523	0.20367	0.822585	0.818132	0.647427	0.999811	1.32	0.2773	0.639125	4.85	1415883_a_at	4.88785	4.72519	4.74833	4.90919	4.90059	4.73804	5.03209	4.89533	4.86532	4.73656	5.04279	4.65241	4.59789	4.8115	4.86407	4.90249	4.66043	4.70311	5.07668	4.73684	5.01554	4.67335	4.93401	4.94851	4.95279	4.87852	4.86009
1415884_at	Cela3b	0.051	0.138	-0.031	-0.04	0.59	1.61	-0.36	-0.42	0.55565	0.11422	0.71752	0.67538	0.856505	0.630437	0.956508	0.999811	0.82	0.52198	0.827008	6.87	1415884_at	6.88672	6.58599	7.00749	7.11145	6.46102	6.71212	6.83995	6.74976	6.56124	6.81056	6.78875	6.95247	6.78066	6.69012	6.89301	6.97453	6.89701	6.96284	7.14297	6.84231	6.921	7.00723	6.87332	7.02857	6.92645	6.66456	6.89565
1415885_at	Chgb	-0.016	-0.018	0.049	-0.036	-0.49	-0.56	1.55	-1.01	0.62789	0.57745	0.12878	0.31721	0.885251	0.930708	0.588073	0.999811	0.99	0.42102	0.760273	12.12	1415885_at	12.0484	12.1232	12.0675	12.0692	12.1971	12.0816	12.1894	12.2099	12.1432	12.1104	12.119	12.2342	12.1048	12.1518	12.0752	12.0795	12.0884	12.1061	12.1453	12.0493	12.1287	12.1817	12.1263	12.1214	12.0532	12.1484	12.107
1415886_at	Sh2d3c	-0.008	-0.027	-0.007	-0.076	-0.09	-0.3	-0.08	-0.77	0.9303	0.76212	0.93408	0.44534	0.982128	0.96848	0.991894	0.999811	0.18	0.94988	0.990363	7.98	1415886_at	7.94748	8.09715	7.84409	7.89513	7.99024	7.91394	8.26011	8.18852	8.04803	8.07789	7.91961	8.01588	7.84961	8.02998	8.14428	8.02783	7.97576	8.10777	7.90745	7.64437	8.07151	8.07848	7.81618	7.83221	7.8694	8.11883	8.06549
1415887_at	Tfg	-0.049	-0.017	0.016	-0.021	-1.12	-0.38	0.35	-0.42	0.27105	0.7066	0.725	0.67684	0.671072	0.959565	0.957954	0.999811	0.42	0.79163	0.949664	11.14	1415887_at	11.1212	11.0895	11.1492	11.2487	11.0917	11.1047	11.262	11.1682	11.0777	11.3204	11.2372	11.1156	11.093	11.0902	11.266	11.1187	11.1407	11.1268	11.1231	11.0474	11.1463	11.1959	11.1047	11.1652	11.0652	11.1081	11.1183
1415888_at	Hdgf	-0.014	-0.05	-0.061	-0.072	-0.27	-0.98	-1.2	-1.26	0.79064	0.33322	0.23674	0.21461	0.941949	0.843632	0.730841	0.999811	1.01	0.41085	0.752857	10.5	1415888_at	10.5406	10.5408	10.4433	10.3643	10.6071	10.5428	10.5132	10.4826	10.4657	10.6293	10.5623	10.564	10.5315	10.5697	10.6818	10.3844	10.4422	10.4122	10.6233	10.5256	10.592	10.4652	10.5295	10.537	10.4555	10.4814	10.5375
1415889_a_at	Hsp90b1	-0.044	0.106	0.016	0.034	-0.78	1.91	0.29	0.54	0.4375	0.06313	0.77651	0.58876	0.795822	0.516161	0.96775	0.999811	1.16	0.34247	0.698568	11.9	1415889_a_at	12.0396	11.9533	11.8593	12.0927	11.7904	12.0198	11.9949	12.015	11.9916	12.0461	11.9399	12.0598	11.7899	11.926	11.6704	11.7741	11.8039	11.7729	11.8988	11.7256	11.8436	11.9713	11.6795	11.5875	11.7886	11.8632	11.8189
1415890_at	Papss1	-0.056	-0.057	-0.061	0.028	-1.46	-1.49	-1.59	0.65	0.1511	0.14376	0.11869	0.52024	0.522615	0.67866	0.571205	0.999811	1.83	0.14126	0.460181	11.47	1415890_at	11.6144	11.5023	11.5639	11.3105	11.4587	11.5264	11.5227	11.4554	11.451	11.538	11.355	11.4137	11.5553	11.4466	11.5483	11.5402	11.5348	11.5413	11.3678	11.5067	11.5197	11.4081	11.4868	11.5193	11.3896	11.4155	11.4875
1415891_at	Suclg1	-0.077	-0.031	-0.036	-0.007	-2.42	-0.96	-1.15	-0.2	0.01985	0.34072	0.2587	0.84065	0.181938	0.848732	0.750702	0.999811	2.04	0.10668	0.396752	11.66	1415891_at	11.7412	11.7539	11.6004	11.6808	11.6293	11.737	11.7123	11.6989	11.6845	11.6328	11.659	11.6549	11.6713	11.6788	11.7643	11.7482	11.6859	11.7555	11.6207	11.6441	11.6584	11.6699	11.6418	11.6429	11.5919	11.7147	11.6203
1415892_at	Sgpl1	-0.198	0.006	-0.111	0.12	-1.95	0.06	-1.09	1.06	0.0584	0.9519	0.2812	0.2969	0.328813	0.994262	0.767417	0.999811	1.52	0.21257	0.56557	8.22	1415892_at	8.30933	8.41619	8.26221	8.50583	8.01467	8.40329	8.45753	8.33239	8.08286	8.73212	8.21167	7.99918	8.03892	8.25575	8.63358	8.3111	8.25215	8.34775	8.08158	7.91829	8.19374	8.03373	8.14985	7.89267	8.26123	8.12447	8.0265
1415893_at	Sgpl1	-0.229	-0.311	-0.206	-0.124	-1.4	-1.9	-1.26	-0.68	0.16895	0.06418	0.2158	0.50048	0.550169	0.519306	0.70936	0.999811	1.9	0.12769	0.436841	5.42	1415893_at	5.66141	5.66036	5.86269	5.87704	6.23742	5.67197	5.27384	5.36302	5.41216	4.89254	5.47316	5.44397	5.3397	5.44334	4.51484	5.40268	5.72309	5.82414	5.61989	5.69801	5.61441	5.57408	5.51957	5.62141	5.52484	5.6516	5.76976
1415894_at	Enpp2	-0.098	-0.067	-0.215	-0.008	-1.23	-0.84	-2.68	-0.09	0.22687	0.40673	0.01039	0.92481	0.62334	0.878229	0.182784	0.999811	2.35	0.06933	0.315043	8.07	1415894_at	8.142	8.09605	8.17551	8.16484	7.66359	8.01812	8.12983	7.98936	8.04625	8.32267	8.05712	8.00641	8.11844	8.15775	8.27451	8.31333	8.27596	8.37506	8.0637	7.97839	8.11861	8.19822	8.07673	8.02534	7.81941	7.83279	7.81792
1415895_at	NA	0.071	0.021	0.074	-0.038	1.61	0.47	1.68	-0.78	0.11467	0.64017	0.10017	0.43916	0.461771	0.948254	0.534808	0.999811	1.56	0.2018	0.55197	12.84	1415895_at	12.7766	12.868	12.8308	12.8245	12.9321	12.8429	12.8034	12.7951	12.7503	12.6998	12.8536	12.7666	12.7855	12.7245	12.8124	12.8476	12.8179	12.8053	12.8556	12.8364	12.8896	12.9384	12.8395	13.004	12.8833	12.9408	12.9987
1415896_x_at	NA	0.056	0.016	0.091	-0.035	1.26	0.37	2.06	-0.71	0.21484	0.71571	0.04612	0.48164	0.609486	0.960771	0.383103	0.999811	1.61	0.18907	0.535103	12.81	1415896_x_at	12.8697	12.7785	12.8038	12.7962	12.8744	12.8938	12.806	12.7822	12.7368	12.6562	12.8	12.7239	12.7284	12.6444	12.7588	12.8418	12.7556	12.7601	12.8346	12.7967	12.8467	12.9085	12.7864	12.966	12.896	12.9024	12.9789
1415897_a_at	Mgst1	0.164	0.2	-0.059	-0.014	3.18	3.88	-1.15	-0.25	0.00275	0.00036	0.25811	0.80288	0.053549	0.035962	0.750688	0.999811	6.64	0.00031	0.010582	10.95	1415897_a_at	11.2692	11.1038	11.1576	11.2762	10.9892	11.123	11.1406	11.0668	11.0625	11.0051	11.1765	11.1429	10.7244	10.71	10.7369	10.9262	10.839	10.9679	10.4664	10.3817	10.6165	10.6804	10.5025	10.4679	11.223	11.3172	11.2998
1415898_at	Mgst1	0.139	-0.002	0.004	0.011	1.56	-0.02	0.04	0.11	0.12743	0.98031	0.96743	0.9122	0.484909	0.997967	0.995228	0.999811	0.61	0.65892	0.896985	4.05	1415898_at	4.04754	4.05491	3.86841	4.56914	3.66367	3.69216	4.11793	4.27775	3.86114	4.04899	3.96531	4.03734	3.96312	4.14283	3.98386	4.21841	3.97879	4.0244	4.01398	3.96155	3.95998	4.16505	4.09415	3.99151	4.04417	4.13863	3.96022
1415899_at	Junb	0.06	-0.118	0.052	0.022	0.41	-0.8	0.35	0.14	0.68574	0.43063	0.7301	0.89318	0.907896	0.889067	0.959431	0.999811	0.23	0.91733	0.983565	6.93	1415899_at	6.67069	6.78823	7.03033	6.97033	6.97402	7.11803	6.93905	7.06572	6.8374	6.95941	6.69724	7.0138	6.89167	6.82853	6.95888	6.74494	7.06148	6.63494	7.18123	7.36867	7.17778	6.45239	7.3387	6.81683	7.23263	6.80969	7.10823
1415900_a_at	Kit	-0.209	-0.029	0.003	0.15	-2.66	-0.38	0.04	1.71	0.01103	0.70902	0.96962	0.09544	0.12712	0.959714	0.995228	0.999811	2.53	0.05445	0.276371	6.16	1415900_a_at	6.43879	6.14364	6.38208	6.03004	6.37124	6.11194	6.2413	6.21632	6.04342	5.80368	6.11769	6.1623	6.08981	6.11539	6.16452	6.14165	6.44606	6.17691	6.1162	6.21911	6.29336	5.94816	6.26828	6.09639	6.15974	6.012	5.94259
1415901_at	Plod3	-0.107	-0.102	-0.163	0.018	-1.51	-1.45	-2.3	0.23	0.13843	0.15564	0.02677	0.82155	0.502608	0.697075	0.295272	0.999811	2.42	0.06307	0.299718	8.86	1415901_at	9.0334	8.78929	8.77337	9.0278	8.60524	9.00613	9.1071	9.04006	8.79447	9.07209	8.98433	8.78318	8.86195	8.91229	9.12192	8.95097	8.86223	9.08952	8.75207	8.69876	8.75428	8.8803	8.96897	8.82665	8.94084	8.71189	8.74573
1415902_at	Aldh7a1	-0.144	-0.022	-0.005	-0.028	-1.83	-0.28	-0.06	-0.32	0.07467	0.77734	0.94909	0.75138	0.37182	0.970173	0.993591	0.999811	0.88	0.48291	0.80269	4.62	1415902_at	4.61473	4.7885	4.71872	4.27816	4.88558	4.85351	4.47907	4.64698	4.88551	4.53377	4.59292	4.82092	4.56837	4.7301	4.64658	4.64954	4.72649	4.53921	4.39688	4.52639	4.8371	4.41612	4.6074	4.78846	4.3502	4.52875	4.66154
1415903_at	Slc38a1	-0.043	0.07	-0.162	-0.34	-0.28	0.45	-1.04	-1.96	0.78155	0.65515	0.30467	0.05707	0.939561	0.952345	0.786236	0.999811	1.3	0.28668	0.648274	10.01	1415903_at	9.91128	10.3248	10.2176	10.2317	10.2972	10.2128	9.10803	9.4076	10.1577	9.51386	10.2684	9.9119	10.1885	10.2558	10.1891	9.94811	9.80315	9.31705	10.4029	10.3097	10.395	10.5762	10.0624	10.5955	10.0157	10.0351	10.1622
1415904_at	Lpl	0.794	0.203	-0.393	0.149	2.66	0.68	-1.31	0.44	0.01113	0.50037	0.19646	0.65872	0.128006	0.910638	0.687928	0.999811	2.36	0.06878	0.31356	9.26	1415904_at	8.4097	8.45724	9.15746	9.39363	8.91852	9.05766	8.93985	9.32307	8.68735	9.6355	7.93141	9.18645	9.58311	9.10331	9.48684	9.33027	9.69518	9.12185	9.24866	10.5793	9.1973	8.21948	10.4262	9.29621	9.94858	9.26093	9.76653
1415905_at	Reg1	-0.047	0.002	0	-0.01	-0.66	0.03	0	-0.12	0.51234	0.97553	0.9979	0.90361	0.83572	0.997641	0.99963	0.999811	0.11	0.97722	0.996843	4.15	1415905_at	4.33681	4.29664	3.93162	3.90298	4.35392	4.12642	4.16247	4.16978	4.32676	4.18238	4.33536	4.13568	4.10853	4.21217	4.07473	4.10982	4.07695	4.15524	4.21259	4.09257	4.01491	4.17273	3.97806	4.357	4.18219	4.12266	4.21049
1415906_at	Tmsb4x	-0.001	0.034	0.022	0.018	-0.04	1.2	0.76	0.57	0.96468	0.23742	0.45081	0.57108	0.990813	0.782379	0.869069	0.999811	0.59	0.67453	0.904849	13.73	1415906_at	13.7038	13.7272	13.7775	13.7952	13.6828	13.6446	13.7326	13.7629	13.6937	13.7567	13.7349	13.718	13.7009	13.7507	13.7536	13.7391	13.7188	13.6897	13.6758	13.7076	13.7298	13.665	13.7913	13.7283	13.7272	13.7011	13.7138
1415907_at	Ccnd3	0.071	-0.04	-0.068	-0.021	1.09	-0.62	-1.05	-0.29	0.2817	0.54	0.30171	0.77352	0.681862	0.921028	0.78337	0.999811	0.69	0.60495	0.870862	8	1415907_at	8.07777	7.99059	7.9687	8.11752	7.67704	8.03615	8.13933	8.26298	7.94499	7.99184	8.0342	8.09794	8.07939	7.95991	8.05828	8.20511	7.95037	8.24449	7.74766	7.75533	7.946	8.08239	7.82346	7.88682	7.97599	8.04807	8.08272
1415908_at	Tspyl1	0.001	0.008	0.034	0.036	0.01	0.09	0.35	0.34	0.99111	0.93088	0.7254	0.73558	0.99738	0.993182	0.958027	0.999811	0.06	0.99262	0.998868	11.31	1415908_at	11.2808	11.2256	11.4251	11.6961	10.9728	11.3031	11.2488	11.28	11.3239	11.1659	11.2443	11.3935	11.3071	11.5047	10.9748	11.3327	11.3194	11.2635	11.4866	11.3351	11.3635	11.5424	11.1144	11.2114	10.9992	11.1803	11.31
1415909_at	Stip1	-0.201	-0.168	0.061	-0.009	-3.1	-2.59	0.94	-0.13	0.0034	0.01319	0.35391	0.89773	0.061604	0.265607	0.820196	0.999811	4.31	0.0052	0.0675	9.91	1415909_at	10.0687	9.99571	9.97692	9.77252	10.1476	9.88903	10.1655	10.079	10.0615	9.93211	10.1187	9.89344	9.77802	9.9719	10.0285	9.89077	9.89535	9.8981	9.83885	9.81907	10.0151	9.94148	9.77023	9.78151	9.79688	9.85596	9.77979
1415910_s_at	Ciapin1	-0.14	-0.04	-0.178	-0.017	-1.82	-0.52	-2.32	-0.2	0.07515	0.60374	0.02504	0.84089	0.37315	0.938173	0.28544	0.999811	2.26	0.07859	0.337368	9.9	1415910_s_at	10.2151	9.95457	10.0031	9.6735	9.89831	10.0002	9.97456	9.86059	9.95816	9.68769	10.0547	9.77231	10.0437	9.92957	10.048	10.1342	10.0943	10.2741	9.91406	9.65899	10.0232	10.0658	9.6645	9.86051	9.71284	9.96661	9.83764
1415911_at	Impact	0	0.014	-0.031	-0.04	0	0.24	-0.54	-0.63	0.99784	0.8098	0.59197	0.53479	0.999498	0.976753	0.920446	0.999811	0.19	0.94465	0.989412	12.85	1415911_at	12.8617	12.9473	12.8383	12.8233	12.9217	12.9437	12.7164	12.7437	12.8966	12.7489	12.9168	12.9869	12.7495	12.8812	12.7138	12.8176	12.8323	12.9637	12.9705	12.7516	12.9175	13.0368	12.6901	12.7631	12.885	13.0084	12.9289
1415912_a_at	Rps13	-0.009	0.012	-0.05	-0.002	-0.26	0.38	-1.53	-0.06	0.79262	0.7094	0.13325	0.94858	0.942369	0.959841	0.596432	0.999811	0.64	0.63704	0.886364	12.51	1415912_a_at	12.5758	12.4993	12.4712	12.568	12.5537	12.5605	12.5434	12.5206	12.4361	12.4832	12.4493	12.485	12.5237	12.5532	12.5357	12.5679	12.512	12.6134	12.4089	12.4741	12.4993	12.3741	12.5921	12.4358	12.5784	12.525	12.5289
1415913_at	Rps13	-0.066	-0.2	0.084	-0.048	-0.99	-3.03	1.27	-0.65	0.32704	0.00423	0.21074	0.51769	0.717176	0.149026	0.704073	0.999811	3.04	0.02728	0.186838	7.15	1415913_at	6.99146	7.26387	7.05163	7.24016	7.13687	7.20841	7.17178	7.25535	7.34787	7.43463	7.23167	7.28409	7.10802	7.17725	7.21556	7.19549	7.19547	7.20686	7.00124	7.16521	7.12066	7.09524	7.10816	6.90381	6.96005	7.42824	6.99872
1415914_at	Hnrnpab	-0.047	0.041	0.083	0.037	-1.4	1.23	2.45	0.97	0.16865	0.2262	0.01865	0.33825	0.550039	0.773786	0.248237	0.999811	2.6	0.04964	0.261345	11.54	1415914_at	11.5265	11.4764	11.491	11.4688	11.6411	11.5238	11.5761	11.5378	11.4976	11.4941	11.5232	11.5345	11.4695	11.4758	11.5115	11.5163	11.5365	11.4709	11.5594	11.6273	11.5531	11.5229	11.6072	11.5417	11.5312	11.5027	11.5003
1415915_at	Ddx1	-0.1	-0.007	0.019	0.056	-2.27	-0.16	0.43	1.13	0.02858	0.87452	0.66633	0.26627	0.223769	0.985187	0.940726	0.999811	1.66	0.17827	0.517596	11.59	1415915_at	11.714	11.6447	11.5506	11.386	11.7301	11.6207	11.6583	11.6478	11.6468	11.5589	11.6061	11.5584	11.6168	11.5539	11.6964	11.6201	11.5658	11.7072	11.4748	11.4592	11.5621	11.4806	11.558	11.5219	11.5759	11.6216	11.5348
1415916_a_at	Mthfd1	-0.024	0.004	-0.114	0.04	-0.51	0.08	-2.45	0.76	0.61141	0.93729	0.01872	0.44996	0.877771	0.993291	0.248429	0.999811	1.71	0.16623	0.50058	10.21	1415916_a_at	10.2934	10.1812	10.1779	10.0631	10.1821	10.2608	10.2215	10.1008	10.1629	10.153	10.2561	10.1411	10.3519	10.2246	10.3308	10.4076	10.315	10.4138	10.0856	10.1509	10.2166	10.1329	10.2047	10.2801	10.2254	10.2217	10.1485
1415917_at	Mthfd1	-0.026	-0.001	-0.073	0.002	-0.5	-0.01	-1.44	0.03	0.61665	0.98935	0.15773	0.97715	0.879857	0.999048	0.636229	0.999811	0.58	0.67797	0.905904	9.64	1415917_at	9.67193	9.74007	9.53205	9.43702	9.68234	9.59407	9.71594	9.67584	9.55667	9.7046	9.7245	9.56093	9.66485	9.66562	9.87254	9.73636	9.76576	9.84633	9.53752	9.61556	9.64323	9.50292	9.65645	9.51753	9.61312	9.57989	9.6099
1415918_a_at	Tpi1	-0.185	-0.105	0.027	0.031	-4.85	-2.76	0.7	0.73	2e-05	0.00854	0.4869	0.46693	0.001475	0.210581	0.883817	0.999811	8.05	7e-05	0.003623	12.81	1415918_a_at	12.9355	12.8552	12.8507	12.7503	12.9235	12.8748	12.9013	12.8189	12.9289	12.7246	12.8301	12.8352	12.9136	12.8189	12.8431	12.8397	12.8406	12.9228	12.7876	12.7593	12.8494	12.8123	12.76	12.8236	12.7271	12.7766	12.6665
1415919_at	Npdc1	0.01	-0.014	0.097	-0.017	0.2	-0.26	1.85	-0.29	0.84466	0.79306	0.07085	0.77392	0.958026	0.973556	0.462896	0.999811	0.91	0.46869	0.793342	10.74	1415919_at	10.5809	10.6925	10.7786	10.9472	10.5925	10.5963	10.7735	10.8243	10.6358	10.7742	10.8322	10.7276	10.5828	10.6814	10.8129	10.7657	10.6718	10.6261	10.8788	10.6241	10.7415	10.7828	10.747	10.7496	10.7693	10.6618	10.7281
1415920_at	Cstf2t	-0.063	-0.045	0.095	0.049	-2.17	-1.56	3.28	1.51	0.03606	0.12721	0.00209	0.13816	0.254875	0.651312	0.077865	0.999811	5.04	0.00208	0.037553	11.81	1415920_at	11.7257	11.7855	11.779	11.7439	11.7462	11.7773	11.9025	11.8814	11.8249	11.8673	11.8382	11.8515	11.8334	11.822	11.7746	11.8001	11.8046	11.7804	11.7718	11.8766	11.784	11.7917	11.81	11.7526	11.7013	11.6945	11.6932
1415921_a_at	Tnfrsf19	-0.111	-0.037	-0.071	-0.151	-1.69	-0.57	-1.09	-2.06	0.09817	0.57189	0.2828	0.04546	0.428394	0.929518	0.768861	0.997214	2.16	0.09079	0.363996	4.35	1415921_a_at	4.43334	4.47476	4.59674	4.32361	4.47172	4.56715	4.18427	4.2358	4.38739	4.16468	4.26936	4.40709	4.32966	4.35975	4.3082	4.35072	4.13958	4.59254	4.64933	4.48651	4.5343	4.41709	4.46595	4.33159	4.27204	4.29477	4.59069
1415922_s_at	Marcksl1	0.071	-0.137	-0.009	0.021	0.7	-1.35	-0.09	0.19	0.48502	0.18495	0.9287	0.85258	0.821374	0.733211	0.991413	0.999811	0.59	0.6724	0.903514	9.52	1415922_s_at	9.40228	9.31593	9.41547	9.43197	9.38927	9.26219	9.81391	9.64004	9.38252	10.158	9.53041	9.7349	9.38524	9.60134	9.8849	9.38084	9.56048	9.47194	9.59756	9.08006	9.41114	9.5905	9.6774	9.4852	9.42943	9.43159	9.47866
1415923_at	Ndn	0.008	-0.036	0.017	-0.033	0.14	-0.6	0.29	-0.49	0.89205	0.54968	0.77551	0.62462	0.972099	0.923244	0.967527	0.999811	0.18	0.94904	0.990363	12.73	1415923_at	12.6681	12.7395	12.6809	12.7638	12.7047	12.8104	12.7955	12.8085	12.7952	12.702	12.7844	12.9186	12.6713	12.8707	12.5874	12.6586	12.6874	12.7222	12.8089	12.5151	12.8341	12.9071	12.4936	12.652	12.6713	12.7476	12.7452
1415924_at	Tnp1	-0.085	0.061	-0.044	0.006	-1.18	0.84	-0.61	0.07	0.24512	0.40731	0.54467	0.94203	0.644498	0.878229	0.905315	0.999811	0.62	0.65273	0.893935	3.72	1415924_at	3.59154	3.84164	3.76895	3.698	3.90955	3.55635	3.58071	3.65289	3.76085	3.56817	3.89934	3.87696	3.55061	3.553	3.94748	3.79807	3.90753	3.86426	3.75627	3.69168	3.71228	3.73731	3.51571	3.70434	3.60351	3.61828	3.68402
1415925_a_at	Nup62	0.011	-0.179	0.016	0.099	0.17	-2.72	0.25	1.34	0.86966	0.00954	0.80509	0.18721	0.965649	0.223297	0.972893	0.999811	2.32	0.07289	0.323865	8.78	1415925_a_at	8.9276	8.8078	8.68151	8.5725	9.05657	8.83012	9.04223	8.977	8.99233	8.69909	8.7643	8.8311	8.8091	8.79286	8.83871	8.85396	8.65941	9.02166	8.4658	8.6552	8.59713	8.65323	8.74174	8.54987	8.83734	8.95913	8.80188
1415926_at	Nup62	-0.019	-0.095	0.094	0.055	-0.41	-2.01	2.01	1.04	0.68457	0.05044	0.05092	0.30472	0.907408	0.476547	0.400265	0.999811	2.34	0.07104	0.319274	8.7	1415926_at	8.71511	8.69864	8.71324	8.64761	8.87341	8.62652	8.85923	8.83994	8.76783	8.54072	8.72849	8.73719	8.73613	8.66669	8.59323	8.71508	8.71498	8.83122	8.65245	8.58905	8.57187	8.60638	8.61289	8.62192	8.54608	8.76564	8.77695
1415927_at	Actc1	0.012	0.039	-0.09	-0.035	0.13	0.43	-0.99	-0.34	0.90066	0.66969	0.33022	0.73591	0.975005	0.953307	0.80317	0.999811	0.32	0.86197	0.971585	4.96	1415927_at	4.87133	4.64905	4.87279	5.30526	4.55851	5.22536	4.97601	4.93695	4.82472	5.07341	4.86373	4.99163	4.86406	5.12102	4.93267	4.9971	5.00731	5.38548	4.87821	4.93255	4.99648	5.09095	4.94199	4.91185	4.94565	4.98139	4.84104
1415928_a_at	Map1lc3b	0.042	-0.063	-0.038	-0.022	1.22	-1.83	-1.1	-0.56	0.23072	0.07406	0.27921	0.57727	0.627862	0.544088	0.765626	0.999811	1.59	0.19523	0.542839	12.23	1415928_a_at	12.2189	12.2707	12.3343	12.1988	12.2492	12.1154	12.1914	12.2067	12.3467	12.2302	12.289	12.2701	12.2603	12.2895	12.2236	12.2632	12.3079	12.2607	12.2441	12.1486	12.2089	12.2127	12.19	12.1695	12.2345	12.2197	12.2628
1415929_at	Map1lc3b	-0.086	-0.02	-0.076	-0.069	-1.98	-0.45	-1.75	-1.42	0.05473	0.65473	0.0877	0.16353	0.318489	0.952345	0.507689	0.999811	2.29	0.07516	0.329619	11.68	1415929_at	11.857	11.8108	11.7743	11.6245	11.8032	11.6703	11.7688	11.735	11.7041	11.7036	11.7197	11.5729	11.6849	11.6429	11.8412	11.7468	11.7374	11.7513	11.6628	11.6029	11.7251	11.5933	11.559	11.734	11.622	11.6359	11.7171
1415930_a_at	Map1lc3b	-0.046	0.056	-0.066	-0.121	-0.74	0.89	-1.07	-1.74	0.46208	0.37781	0.29291	0.09007	0.808749	0.866305	0.777027	0.999811	1.37	0.25975	0.620772	11.61	1415930_a_at	11.811	11.7411	11.8057	11.7494	11.8135	11.6206	11.4546	11.5317	11.6	11.2819	11.6198	11.519	11.5676	11.6433	11.471	11.6401	11.6654	11.5351	11.8324	11.6909	11.7297	11.574	11.4751	11.6446	11.6461	11.6065	11.7454
1415931_at	Igf2	-0.019	0.116	-0.021	-0.05	-0.22	1.36	-0.25	-0.52	0.82727	0.18028	0.80346	0.60279	0.953079	0.72763	0.972478	0.999811	0.56	0.69246	0.912068	4.08	1415931_at	3.91496	4.12084	4.17621	4.49977	3.6652	4.10531	3.89837	4.06402	4.08156	4.14981	3.93759	3.96516	3.99373	4.06798	4.07597	4.23991	4.18001	3.9822	4.13547	4.03456	4.00211	4.13572	4.28048	3.99082	4.0915	3.97803	4.17738
1415932_x_at	Atp9a	0.003	0	0.056	0.037	0.06	0.01	1	0.58	0.95587	0.99487	0.32151	0.5617	0.988202	0.999419	0.798193	0.999811	0.34	0.85082	0.968053	11.03	1415932_x_at	11.0427	10.9155	11.0503	11.1647	11.0628	10.9515	11.0485	11.0966	11.0392	10.7978	11.0669	10.9917	11.0255	11.006	10.7881	11.0875	11.0516	11.1314	11.0314	10.9654	10.9669	11.0857	10.9849	11.0583	11.1576	11.1843	11.0254
1415933_a_at	Cox5a	-0.105	0.004	-0.008	-0.051	-2.45	0.1	-0.19	-1.07	0.01853	0.92056	0.85164	0.29162	0.173887	0.991199	0.979705	0.999811	1.8	0.14737	0.470747	12.95	1415933_a_at	12.941	13.0225	13.045	12.9434	12.9278	13.0368	12.8871	12.9345	13.0601	12.8555	12.9524	12.9902	12.9676	13.0486	12.9253	13.009	12.963	12.9577	13.0666	12.9077	13.0108	13.0847	12.7739	12.9678	12.7845	12.8387	12.8836
1415934_at	Cops8	0.03	0.057	0.04	0.017	0.7	1.33	0.93	0.36	0.48598	0.19162	0.35628	0.72014	0.821529	0.741135	0.821684	0.999811	0.81	0.52348	0.828276	10.29	1415934_at	10.2385	10.2755	10.2878	10.1168	10.446	10.1307	10.3612	10.3466	10.2554	10.2506	10.3288	10.2655	10.1444	10.2693	10.3406	10.2807	10.3368	10.2639	10.3071	10.2887	10.2635	10.1772	10.2367	10.3376	10.3051	10.2109	10.3406
1415935_at	Smoc2	0.013	0.016	0.082	-0.026	0.19	0.24	1.2	-0.34	0.84898	0.81186	0.23693	0.73748	0.959252	0.976789	0.730898	0.999811	0.41	0.79906	0.950982	4.07	1415935_at	4.19758	4.29239	3.83704	3.77992	3.97816	4.10968	4.17903	4.22807	4.06009	4.09613	4.17011	4.13978	4.07275	3.98947	3.94192	3.97551	3.85707	3.934	4.0923	4.15354	4.00498	4.10573	4.11381	4.01384	4.0467	4.0958	4.2566
1415936_at	Bcar3	-0.077	0.109	-0.073	-0.08	-1.08	1.54	-1.03	-1.01	0.2843	0.1312	0.30769	0.32045	0.684093	0.658025	0.788731	0.999811	1.41	0.24864	0.60884	8.2	1415936_at	8.28364	8.20171	8.11359	8.48345	7.86161	8.29818	8.28407	8.23627	8.08502	8.2801	8.16807	8.12556	8.16993	8.21567	8.31746	8.34119	8.22383	8.43687	8.15116	8.05647	8.0951	8.22407	8.27113	8.05912	8.22981	8.18433	7.99132
1415937_s_at	Pdcd6ip	-0.073	-0.017	0.056	0.038	-1.45	-0.33	1.12	0.67	0.1557	0.74155	0.26825	0.50632	0.530437	0.965129	0.75794	0.999811	0.98	0.43031	0.766978	8.91	1415937_s_at	8.86092	8.91467	8.98562	8.76319	8.73036	8.88406	9.02462	8.9161	8.92077	9.1166	8.86073	8.95544	8.8473	9.00263	9.0776	8.89575	8.89873	8.87239	8.77091	8.80754	8.9774	9.00259	8.89073	8.86403	8.78395	8.67874	8.77784
1415938_at	Spink3	-0.039	0.114	0.082	0.016	-0.48	1.41	1.02	0.17	0.63083	0.16498	0.31367	0.86369	0.886499	0.708433	0.793274	0.999811	0.83	0.51654	0.823312	4.34	1415938_at	4.28534	4.11334	4.25607	4.23174	4.64218	4.52148	4.44004	4.16277	4.50146	4.24748	4.16005	4.32667	4.42566	4.24034	4.07262	4.19414	4.22061	4.40709	4.13739	4.59553	4.36419	4.35283	4.31178	4.35744	4.26147	4.29358	4.33739
1415939_at	Fmod	0.198	0.044	0.24	-0.188	1.96	0.44	2.38	-1.67	0.05639	0.6644	0.02201	0.10298	0.323258	0.953004	0.266925	0.999811	3.12	0.02466	0.176526	6.59	1415939_at	6.29864	6.73392	6.31292	6.34564	6.66738	6.60039	6.55979	6.74904	6.57321	6.69439	6.66708	6.47464	6.3655	6.63999	6.58367	6.60185	6.58927	6.66466	6.44479	6.37597	6.68893	6.50787	6.49094	6.37858	6.72969	6.53112	6.71062
1415940_at	Zfand2a	0.034	-0.03	-0.021	-0.051	0.67	-0.58	-0.41	-0.91	0.50925	0.56392	0.68653	0.36934	0.833764	0.92715	0.94722	0.999811	0.44	0.77714	0.944574	10.85	1415940_at	10.9542	10.8264	10.8778	10.8031	11.0212	10.9131	10.9966	10.8626	10.763	10.861	10.796	10.7347	10.8719	10.8518	10.9415	10.795	10.8586	11.0353	10.6279	10.7299	10.7961	10.7565	10.9	10.8721	11.0365	11.0173	11.0269
1415941_s_at	Zfand2a	0.111	0.054	0.063	-0.069	1.78	0.86	1.01	-0.99	0.08176	0.39362	0.3198	0.32934	0.388923	0.87261	0.797009	0.999811	1.48	0.22611	0.582724	9.59	1415941_s_at	9.6636	9.46812	9.48737	9.7277	9.43926	9.69629	9.68787	9.51961	9.65658	9.57826	9.44989	9.59547	9.60392	9.69857	9.30468	9.50854	9.61719	9.66683	9.55773	9.45054	9.53402	9.5815	9.47306	9.60648	9.75395	9.67606	9.65681
1415942_at	Rpl10	0.007	-0.01	-0.036	-0.005	0.25	-0.36	-1.34	-0.15	0.80085	0.71716	0.18902	0.8831	0.944119	0.960791	0.680527	0.999811	0.5	0.73545	0.929862	13.41	1415942_at	13.4558	13.3754	13.448	13.4936	13.3968	13.3887	13.4591	13.4635	13.3429	13.4518	13.4407	13.4436	13.403	13.3654	13.4241	13.4315	13.406	13.3973	13.3754	13.3765	13.3779	13.3323	13.4407	13.3642	13.4591	13.4312	13.4241
1415943_at	Sdc1	-0.055	-0.04	0.094	0.06	-0.67	-0.49	1.15	0.66	0.5072	0.62366	0.25848	0.51488	0.833063	0.943001	0.750702	0.999811	0.61	0.65848	0.8966	5.6	1415943_at	5.21041	5.70347	5.5166	5.34088	5.66564	5.792	5.66065	5.71319	5.74496	5.61999	5.63226	5.41216	5.66048	5.73544	5.77815	5.55569	5.40698	5.82455	5.19825	5.52733	5.81378	5.48063	5.46527	5.64751	5.42767	5.45806	5.53475
1415944_at	Sdc1	-0.018	0.123	0.087	0.004	-0.2	1.37	0.97	0.04	0.84375	0.17864	0.33835	0.96914	0.957713	0.726355	0.809474	0.999811	0.71	0.58807	0.863075	5.72	1415944_at	5.59384	5.93081	5.79234	5.94225	5.18051	5.85132	5.76625	5.66914	5.52387	5.76343	5.60497	5.63349	5.4356	5.53991	5.75513	5.8227	5.56202	5.71256	5.76641	5.63849	5.63239	5.94548	5.8414	5.84239	5.48865	5.78658	5.72269
1415945_at	Mcm5	-0.416	-0.434	-0.034	0.133	-2.78	-2.9	-0.22	0.79	0.00821	0.00599	0.82418	0.4329	0.106927	0.17768	0.976212	0.999811	4.19	0.00606	0.074439	4.99	1415945_at	5.00742	4.79581	4.9999	4.57835	5.5087	5.08396	5.55754	5.52979	5.10504	5.33202	5.01872	5.14108	5.30933	4.99375	5.23255	4.82394	5.00643	5.34512	4.53735	5.27381	5.14592	4.61576	5.49959	4.74873	4.79431	4.75727	4.52904
1415946_at	Pigq	-0.166	-0.087	-0.055	0.012	-3.07	-1.6	-1.01	0.19	0.00378	0.11644	0.3177	0.84843	0.065895	0.633016	0.795765	0.999811	3.26	0.0205	0.15846	10.17	1415946_at	10.3422	10.2246	10.2227	10.3788	10.0935	10.2143	10.3852	10.3961	10.1671	10.3184	10.248	10.0594	10.2661	10.2095	10.3167	10.2526	10.1842	10.3218	9.95988	9.95074	10.1505	10.0489	10.0909	10.1261	10.1028	10.0662	10.0269
1415947_at	Creg1	0.019	0.127	-0.057	-0.173	0.22	1.5	-0.67	-1.83	0.82411	0.13996	0.50692	0.0748	0.952109	0.67419	0.891534	0.999811	1.52	0.21238	0.565362	10.1	1415947_at	10.2067	10.3445	10.1622	10.3087	10.4186	10.1902	9.65033	9.80888	10.1483	9.67745	10.2241	9.96697	10.1634	10.1933	10.0999	10.0436	9.93899	9.84154	10.1351	10.0801	10.0971	10.1185	10.2046	10.4589	10.1905	10.3892	10.2369
1415948_at	Creg1	-0.001	0.131	0.038	-0.058	-0.02	2.15	0.63	-0.85	0.98284	0.03758	0.53306	0.4016	0.99523	0.425425	0.900255	0.999811	1.43	0.24043	0.599526	9.79	1415948_at	10.0143	9.92567	9.78826	9.66974	9.92359	9.94011	9.76488	9.7705	9.71777	9.62573	9.70504	9.59906	9.77716	9.71084	9.83425	9.87116	9.74931	9.87901	9.68645	9.66781	9.69969	9.52283	9.61735	9.95666	9.84448	9.95095	9.94968
1415949_at	Cpe	0.029	0.019	0.094	-0.021	0.65	0.42	2.1	-0.42	0.52233	0.67505	0.04169	0.67475	0.840432	0.953915	0.367292	0.999811	1.3	0.2868	0.648386	13.56	1415949_at	13.3799	13.5604	13.5966	13.6789	13.497	13.4554	13.4894	13.5455	13.6248	13.497	13.5271	13.635	13.4704	13.6165	13.4795	13.4684	13.5366	13.3944	13.7235	13.6109	13.5936	13.6618	13.5527	13.6197	13.4748	13.4725	13.482
1415950_a_at	Pebp1	-0.064	-0.072	-0.006	0	-2.16	-2.43	-0.19	0.01	0.03617	0.01947	0.84829	0.99597	0.255389	0.322504	0.979537	0.999811	2.66	0.04599	0.250416	13.02	1415950_a_at	12.9908	13.0658	12.9796	13.1022	13.0298	13.0369	13.047	13.122	12.9794	13.0864	13.0392	13.0252	13.0436	13.0086	13.0869	13.0505	12.9995	13.0394	12.9855	13.0265	13.056	13.0266	13.0748	13.0552	13.0094	13.0455	12.9537
1415951_at	Fkbp10	-0.067	-0.211	-0.08	-0.114	-0.84	-2.64	-1	-1.27	0.4065	0.01168	0.32232	0.212	0.777814	0.248821	0.79854	0.999811	2.57	0.05195	0.268235	6.83	1415951_at	7.21953	6.67581	6.90687	7.12927	6.83395	6.91503	7.12	6.85696	6.66243	6.76698	6.85644	6.89174	6.95684	6.80745	6.73283	6.86876	6.79787	7.18743	6.83847	6.53189	6.83562	6.93377	6.95194	6.96288	6.93117	7.07004	6.76779
1415952_at	Mark2	-0.036	-0.185	-0.021	0.043	-0.31	-1.59	-0.18	0.33	0.7591	0.11856	0.85458	0.74165	0.93203	0.635694	0.979954	0.999811	0.69	0.59989	0.868361	9.81	1415952_at	9.64233	9.62018	9.67918	10.1191	9.69504	9.86718	10.0781	10.1132	9.63833	10.2439	9.84077	9.76068	9.83812	9.81467	10.1869	9.58614	9.72336	9.50291	9.76458	9.99154	9.88527	9.57539	10.1161	9.77737	9.95674	9.5576	9.70557
1415953_s_at	Mark2	0.074	0.038	-0.048	0.014	1.08	0.56	-0.7	0.18	0.28685	0.58112	0.48559	0.85982	0.685844	0.931264	0.883455	0.999811	0.5	0.7359	0.930014	7.25	1415953_s_at	7.18985	7.22653	7.22293	6.89069	7.31231	7.00087	7.27198	7.28586	7.21503	7.14216	7.36398	7.26846	7.2256	7.1692	7.26751	7.26579	7.27281	7.34232	7.28549	7.46517	7.27285	7.34955	7.27858	7.29864	7.10274	7.21958	7.36676
1415954_at	NA	0.114	-0.007	0.075	-0.041	1.59	-0.09	1.04	-0.51	0.11948	0.92509	0.3031	0.60938	0.470188	0.992409	0.784798	0.999811	0.97	0.43311	0.769038	3.6	1415954_at	3.47595	3.4072	3.47973	3.81012	3.30394	3.52025	3.56579	3.53423	3.48099	3.7118	3.80155	3.62673	3.63063	3.63815	3.41071	3.78906	3.47992	3.48899	3.54756	3.61068	3.64185	3.66172	3.47714	3.7864	3.50704	3.63123	3.49483
1415955_x_at	Prm1	-0.015	0.02	-0.034	-0.034	-0.24	0.34	-0.56	-0.5	0.8094	0.73668	0.5754	0.61736	0.947007	0.963886	0.914997	0.999811	0.19	0.9442	0.989296	6.97	1415955_x_at	6.84908	6.93868	7.12982	7.11224	6.68449	7.00251	6.91786	6.86458	6.98039	6.90714	6.90226	6.92895	6.97399	6.9139	6.97477	7.09332	7.08849	7.03341	7.10962	6.9896	7.00571	7.04846	6.851	7.16878	6.85635	6.82277	6.99086
1415956_a_at	Cdk16	-0.093	0.027	-0.057	-0.105	-1.35	0.38	-0.82	-1.35	0.18525	0.70281	0.41785	0.18439	0.572582	0.958732	0.855822	0.999811	1.11	0.36311	0.715806	9.15	1415956_a_at	9.34975	9.36461	9.11565	9.11957	9.4184	9.20312	9.11213	9.1876	9.09412	8.91072	9.09529	8.88301	9.18319	9.09876	9.16665	9.1837	9.29844	9.21218	9.26048	9.11094	9.38156	9.25638	8.98367	9.36266	9.0492	9.138	9.27516
1415957_a_at	Rrp1	-0.19	0.147	-0.01	-0.414	-0.78	0.6	-0.04	-1.51	0.44013	0.55017	0.96804	0.1374	0.797784	0.923244	0.995228	0.999811	0.82	0.52197	0.827008	9.24	1415957_a_at	9.46236	9.50087	9.5306	9.7096	9.72263	9.24585	8.42478	8.89691	9.28684	7.68607	9.15317	9.18885	9.19511	9.18769	8.11208	9.52639	9.51869	9.19012	10.2653	9.99575	9.62493	9.85181	9.12516	9.99826	9.04569	9.46347	9.5252
1415958_at	Slc2a4	0.085	-0.011	-0.224	-0.015	0.85	-0.11	-2.25	-0.13	0.40103	0.91635	0.02969	0.89656	0.77406	0.99042	0.311146	0.999811	1.45	0.23342	0.592141	6.99	1415958_at	7.43224	6.97124	6.87633	6.72956	7.03056	7.34158	7.0425	6.87075	7.01233	6.81985	7.04807	6.99473	6.9257	6.9775	7.17172	7.15913	7.14999	7.39571	6.76763	6.91645	7.0797	6.93353	6.83313	6.74807	7.31318	7.28489	7.15722
1415959_at	Slc2a4	0.256	-0.02	-0.197	-0.091	2.95	-0.23	-2.28	-0.94	0.00516	0.81863	0.02798	0.35165	0.079826	0.978112	0.301466	0.999811	3.71	0.01132	0.109671	6.29	1415959_at	6.47523	6.25679	6.48879	6.09589	6.18321	6.35186	6.11642	6.07618	6.41302	5.9985	6.18328	6.28252	6.38974	5.98759	6.09069	6.38728	6.55759	6.64695	6.49582	6.23874	6.44092	6.42413	6.24293	6.21059	6.39618	6.7115	6.69541
1415960_at	Mpo	0.045	-0.015	0.051	-0.068	0.6	-0.2	0.68	-0.81	0.55327	0.83927	0.49893	0.42526	0.854956	0.981084	0.887628	0.999811	0.38	0.82297	0.959743	4.51	1415960_at	4.44546	4.79653	4.40609	4.14001	4.35937	4.33738	4.50048	4.69214	4.51583	4.5389	4.59547	4.52399	4.35403	4.46283	4.5553	4.45369	4.54828	4.47341	4.58371	4.69503	4.68969	4.54072	4.55567	4.52399	4.30998	4.45849	4.49983
1415961_at	Itm2c	0.078	-0.074	0.144	0.064	1.55	-1.46	2.86	1.12	0.12832	0.1514	0.00661	0.26703	0.486058	0.691379	0.144953	0.999811	3.49	0.015	0.130473	13.18	1415961_at	12.963	13.0069	13.1671	13.2482	13.1507	13.0862	13.1939	13.2575	13.1537	13.2783	13.074	13.2807	13.1217	13.1616	13.0555	13.0729	13.1764	12.9975	13.2451	13.3231	13.1537	13.1186	13.3438	13.2643	13.1917	13.1113	13.2215
1415962_at	Eif3h	-0.025	0.003	-0.046	-0.015	-0.78	0.1	-1.42	-0.42	0.43934	0.91922	0.16278	0.67468	0.79723	0.99102	0.64426	0.999811	0.7	0.59348	0.865421	11.86	1415962_at	11.9618	11.8207	11.8006	11.9544	11.8374	11.9205	11.9102	11.8973	11.795	11.904	11.8676	11.8383	11.8564	11.8495	11.8804	11.9002	11.8968	11.944	11.9587	11.8611	11.8344	11.7952	11.8325	11.863	11.9352	11.8181	11.8693
1415963_at	Hnrnph2	-0.017	-0.001	0.083	0.039	-0.4	-0.01	1.93	0.81	0.69319	0.99047	0.05988	0.42233	0.910091	0.999065	0.429475	0.999811	1.14	0.35152	0.706876	11.7	1415963_at	11.668	11.6111	11.7107	11.5847	11.7102	11.6688	11.7678	11.7028	11.7698	11.7016	11.5467	11.8028	11.6696	11.7782	11.6577	11.6437	11.6621	11.6612	11.6912	11.7022	11.6973	11.6862	11.7608	11.5635	11.5895	11.6182	11.5802
1415964_at	Scd1	0.048	0.265	-0.134	-0.124	0.79	4.36	-2.21	-1.83	0.43657	8e-05	0.03283	0.07424	0.795236	0.013325	0.326263	0.999811	6.97	0.00021	0.008275	12.13	1415964_at	12.3818	12.348	12.1992	12.2021	12.1594	12.2967	12.1933	12.1334	12.234	12.3233	12.1613	11.8802	11.9388	11.9899	12.1628	12.1205	11.9231	12.0974	11.9283	11.8102	12.0654	11.9579	11.9565	12.1075	12.3522	12.3062	12.2826
1415965_at	Scd1	0.183	0.422	-0.124	-0.232	1.88	4.33	-1.28	-2.13	0.06705	9e-05	0.20842	0.03926	0.351653	0.014172	0.701449	0.979614	7.11	0.00018	0.007335	6.51	1415965_at	7.16169	6.75467	6.7202	6.32672	6.96887	6.95396	6.43832	6.25819	6.5115	6.29868	6.23342	6.40675	6.30199	6.21302	6.28415	6.51772	6.31937	6.43639	6.44642	6.21286	6.51582	6.50172	6.03461	6.38536	6.98569	6.93249	7.14447
1415966_a_at	Ndufv1	-0.073	-0.044	-0.034	-0.024	-1.59	-0.98	-0.75	-0.48	0.11841	0.33468	0.45451	0.63563	0.468128	0.844953	0.870282	0.999811	1.07	0.38201	0.73052	12.21	1415966_a_at	12.3556	12.2672	12.1772	12.2107	12.3075	12.2695	12.3005	12.2291	12.2614	12.1744	12.2436	12.0886	12.2338	12.178	12.3263	12.3356	12.2207	12.3554	12.0922	12.1522	12.2145	12.2043	12.2321	12.189	12.2536	12.3617	12.1846
1415967_at	Ndufv1	-0.112	-0.012	-0.029	-0.038	-2.73	-0.3	-0.71	-0.83	0.00929	0.76516	0.48199	0.40996	0.115077	0.968482	0.882034	0.999811	2.18	0.0877	0.357791	12.04	1415967_at	12.113	12.0666	12.1341	12.0005	12.1087	12.1489	12.1445	12.0588	12.0312	11.9005	12.0291	11.94	12.0829	11.9787	12.1636	12.1355	12.0525	12.1859	12.0071	11.9332	12.0761	11.979	12.0639	12.09	12.0124	12.0755	12.0042
1415968_a_at	Kap	0.152	0.014	0.058	0.075	1.65	0.15	0.63	0.73	0.10733	0.88308	0.53207	0.46836	0.447316	0.985918	0.900185	0.999811	0.92	0.46384	0.790238	6.53	1415968_a_at	6.49482	6.28618	6.61368	6.39268	6.05886	6.34884	6.65667	6.50544	6.69146	6.74397	6.50435	6.76536	6.56798	6.5373	6.28707	6.62654	6.60865	6.44519	6.40931	6.31565	6.49761	6.85341	6.37053	6.30956	6.38794	6.52058	6.47661
1415969_s_at	Kap	0.059	0.018	-0.027	0.074	0.72	0.22	-0.33	0.81	0.47624	0.82721	0.74557	0.42461	0.816418	0.97899	0.961771	0.999811	0.33	0.85593	0.96962	3.88	1415969_s_at	3.87609	3.90754	3.93233	3.75952	4.23439	3.54223	3.8431	3.83358	3.92295	3.85375	4.05502	3.88083	3.8715	3.83547	3.83714	3.80491	3.93884	3.9278	3.62901	3.98361	3.72472	3.79035	4.08063	3.71361	4.05122	3.86619	3.99742
1415970_at	Cox6c	-0.035	-0.032	-0.049	-0.012	-1.05	-0.96	-1.48	-0.33	0.29883	0.34487	0.1451	0.73983	0.695283	0.85018	0.616261	0.999811	1.08	0.37677	0.726797	13.29	1415970_at	13.3046	13.3441	13.2991	13.2175	13.3195	13.2802	13.3397	13.3271	13.3556	13.232	13.2903	13.2469	13.328	13.3459	13.3259	13.3884	13.3163	13.3941	13.1609	13.271	13.2865	13.2209	13.3326	13.2575	13.2589	13.3241	13.234
1415971_at	Marcks	-0.015	-0.102	0.046	0.027	-0.26	-1.78	0.8	0.41	0.79733	0.0824	0.43069	0.68108	0.942965	0.564522	0.861039	0.999811	1.01	0.41344	0.754767	11.63	1415971_at	11.5575	11.4813	11.5844	11.8139	11.3704	11.4189	11.7375	11.759	11.4767	11.7917	11.6812	11.7588	11.5492	11.6294	11.452	11.5997	11.7126	11.5652	11.8618	11.7956	11.6684	11.6906	11.7907	11.57	11.5167	11.4261	11.5319
1415972_at	Marcks	-0.073	-0.138	0.044	0.161	-0.67	-1.27	0.4	1.33	0.50688	0.20939	0.68833	0.19201	0.83301	0.759707	0.948151	0.999811	1	0.41901	0.758741	10.47	1415972_at	10.1224	10.3208	10.3466	10.7464	10.1985	10.793	10.437	10.4933	10.6075	10.8265	10.4754	10.6838	10.64	10.5467	10.4449	10.2522	10.348	10.0963	10.6305	10.6406	10.5057	10.6812	10.4995	10.302	10.3001	10.1417	10.1895
1415973_at	Marcks	-0.009	-0.002	0.077	0.059	-0.16	-0.04	1.28	0.89	0.87723	0.96899	0.2076	0.3792	0.968506	0.996452	0.699984	0.999811	0.61	0.65529	0.895337	11.55	1415973_at	11.3898	11.3865	11.5013	11.499	11.3782	11.5053	11.5667	11.5829	11.3961	11.7585	11.3851	11.5472	11.5242	11.6269	11.5002	11.4459	11.5769	11.3588	11.7525	11.788	11.6251	11.5931	11.7723	11.5729	11.5149	11.3326	11.4554
1415974_at	Map2k2	-0.091	-0.115	-0.076	0.012	-1.99	-2.52	-1.65	0.23	0.05312	0.01566	0.10563	0.81824	0.313536	0.287709	0.546247	0.999811	3.27	0.02008	0.156562	9.77	1415974_at	9.8208	9.9403	9.71631	9.9435	9.78638	9.89532	9.84093	9.92915	9.80989	9.69615	9.78798	9.73781	9.72408	9.75915	9.8427	9.9191	9.74806	9.88636	9.74659	9.74303	9.7812	9.70166	9.81114	9.73145	9.78434	9.85629	9.71074
1415975_at	Carhsp1	0.37	0.121	-0.304	-0.024	3.66	1.19	-3	-0.22	0.00071	0.23924	0.00452	0.82994	0.021205	0.783215	0.118684	0.999811	5.96	0.00068	0.017933	10.3	1415975_at	10.4807	10.2709	10.2656	10.0205	10.1949	10.2968	10.2576	10.1645	10.0617	10.4634	9.95917	9.98655	10.4566	10.1946	10.6922	10.4596	10.4338	10.4201	9.96359	10.2903	10.3614	9.93362	10.5176	10.429	10.6586	10.481	10.6754
1415976_a_at	Carhsp1	0.278	0.13	-0.272	-0.06	3.79	1.77	-3.71	-0.73	0.00047	0.08384	0.0006	0.4692	0.015977	0.568347	0.040218	0.999811	7.97	7e-05	0.00385	8.08	1415976_a_at	8.18027	8.04918	8.26316	7.89287	8.10459	8.13342	7.89105	7.91936	7.78026	7.80662	7.63391	7.84768	8.19807	8.0002	7.90738	8.32457	8.26467	8.28319	8.23246	8.3698	8.1903	8.02522	8.17824	8.23742	8.38886	8.13243	8.56819
1415977_at	Isyna1	-0.078	-0.03	0.156	0.001	-0.75	-0.29	1.5	0.01	0.45827	0.77103	0.14142	0.99432	0.806939	0.968888	0.609424	0.999811	0.72	0.58104	0.859091	8.41	1415977_at	8.41692	8.39174	8.46366	8.63869	8.40536	8.36257	8.32927	8.54896	8.51078	7.88382	8.397	8.47861	8.40436	8.32143	7.90392	8.59945	8.37414	8.30629	8.59827	8.64607	8.47308	8.61724	8.33924	8.34215	8.28506	8.43095	8.38642
1415978_at	Tubb3	-0.188	0.021	0.007	-0.073	-2.54	0.29	0.1	-0.89	0.01479	0.77303	0.92374	0.37994	0.15131	0.969103	0.990377	0.999811	1.84	0.1399	0.457979	10.32	1415978_at	10.3375	10.5304	10.4085	10.3804	10.5408	10.2241	10.2208	10.376	10.3475	10.1255	10.4514	10.1249	10.2081	10.2942	10.4655	10.3894	10.3573	10.3781	10.5388	10.1532	10.4749	10.413	10.2174	10.3673	10.2719	10.2425	10.2409
1415979_x_at	Rpl7	0.067	0.044	-0.031	0.008	2.18	1.43	-1.01	0.23	0.03465	0.16071	0.31958	0.81627	0.249192	0.703262	0.796914	0.999811	1.97	0.11688	0.417341	12.73	1415979_x_at	12.7856	12.6583	12.6739	12.7224	12.638	12.8083	12.7006	12.6756	12.6705	12.7536	12.6958	12.7411	12.7358	12.7127	12.737	12.7477	12.7131	12.7044	12.8166	12.7189	12.7095	12.6804	12.6763	12.6788	12.7651	12.746	12.7825
1415980_at	Atp5g2	-0.017	-0.032	-0.055	-0.018	-0.42	-0.81	-1.39	-0.42	0.67605	0.42316	0.17048	0.6782	0.904177	0.88596	0.654354	0.999811	0.74	0.57157	0.854816	11.6	1415980_at	11.6479	11.5582	11.6131	11.5422	11.6523	11.6053	11.6035	11.6457	11.5406	11.5619	11.6375	11.5684	11.6257	11.5822	11.657	11.6731	11.6888	11.7695	11.6751	11.5797	11.5821	11.4432	11.6503	11.6064	11.683	11.5749	11.5767
1415981_at	Herpud2	0.067	0.052	-0.062	0.036	1.44	1.11	-1.32	0.69	0.1576	0.27424	0.19465	0.49105	0.532941	0.806735	0.686741	0.999811	1.38	0.25744	0.618577	10.55	1415981_at	10.555	10.5809	10.5216	10.5973	10.4585	10.4864	10.5141	10.4683	10.5224	10.7359	10.5119	10.4756	10.5456	10.5583	10.7328	10.5676	10.5758	10.4454	10.49	10.5771	10.5348	10.4383	10.5758	10.4749	10.5086	10.5431	10.5393
1415982_at	Herpud2	-0.023	-0.03	0.018	0.009	-0.34	-0.45	0.27	0.12	0.73328	0.65817	0.78625	0.90644	0.924537	0.952696	0.970111	0.999811	0.1	0.98146	0.997979	8.62	1415982_at	8.60611	8.57161	8.55668	8.88402	8.63217	8.47757	8.79371	8.71607	8.53018	8.91823	8.6999	8.50376	8.51993	8.54589	8.8483	8.58722	8.68303	8.5439	8.47463	8.5931	8.59085	8.43936	8.68456	8.62411	8.68511	8.62607	8.55272
1415983_at	Lcp1	-0.332	0.206	-0.371	0.09	-2.14	1.32	-2.39	0.52	0.03808	0.19243	0.02151	0.60775	0.262697	0.741785	0.263978	0.999811	3.08	0.02607	0.182153	7.34	1415983_at	7.70447	7.60076	7.21096	7.16064	7.14955	7.52683	7.88635	7.53957	7.04068	7.73679	7.4138	7.06773	7.54909	7.52406	7.87149	7.67334	7.61935	7.75769	6.88585	6.97174	7.28907	6.70616	7.45454	6.70981	7.17178	6.90697	6.97959
1415984_at	Acadm	-0.102	-0.056	-0.068	0.023	-2.42	-1.34	-1.61	0.48	0.01979	0.18683	0.11538	0.63142	0.181527	0.735594	0.564729	0.999811	2.62	0.04815	0.2572	10.79	1415984_at	10.9473	10.8167	10.8775	10.6191	10.8822	10.8304	10.9091	10.765	10.8122	10.8289	10.8925	10.7817	10.8143	10.7125	10.8666	10.8182	10.7977	10.9313	10.7619	10.7813	10.7953	10.6829	10.7945	10.735	10.7035	10.744	10.7509
1415985_at	Sf3b3	-0.008	-0.05	0.098	0.044	-0.1	-0.66	1.3	0.52	0.91783	0.51403	0.20234	0.60264	0.979483	0.91438	0.693603	0.999811	0.6	0.66527	0.900364	10.02	1415985_at	9.77631	9.87465	9.93257	10.3838	9.71161	9.7641	10.2563	10.1853	9.81484	10.301	10.0701	10.0731	9.88246	9.98643	10.0967	9.95977	10.1281	9.81811	9.97823	10.0561	9.9649	10.0123	10.1632	10.0398	9.92556	9.78202	9.91393
1415986_at	Clcn4-2	-0.05	0.034	0.041	0	-0.83	0.55	0.68	0	0.41365	0.58431	0.50229	0.99956	0.782295	0.932552	0.889042	0.999876	0.36	0.83497	0.963814	11.4	1415986_at	11.3903	11.4498	11.3218	11.247	11.3627	11.3923	11.611	11.5007	11.3223	11.5825	11.3225	11.2235	11.3506	11.2696	11.6141	11.4443	11.4083	11.5312	11.3251	11.3585	11.3331	11.2365	11.4527	11.4319	11.2926	11.3665	11.3352
1415987_at	Hdlbp	0.009	0.12	0.05	-0.013	0.16	2.17	0.9	-0.2	0.8775	0.03555	0.37408	0.84015	0.968512	0.417377	0.832262	0.999811	1.4	0.25136	0.611646	8.64	1415987_at	8.75599	8.54635	8.60647	8.93485	8.55177	8.46128	8.71633	8.69725	8.54848	8.75412	8.74629	8.51131	8.51676	8.54291	8.62914	8.56312	8.59931	8.59635	8.55407	8.52958	8.55866	8.4827	8.71323	8.64583	8.7769	8.61221	8.56556
1415988_at	Hdlbp	-0.03	0.381	-0.171	-0.541	-0.11	1.44	-0.64	-1.82	0.91025	0.15827	0.52301	0.07529	0.977634	0.700492	0.897306	0.999811	1.45	0.23318	0.592133	8.01	1415988_at	7.44412	8.53457	8.2518	8.84293	8.87718	7.20474	7.00491	7.66914	7.37176	6.76281	7.75645	7.59187	7.47132	7.98589	7.72084	8.33361	8.62392	7.21619	9.25165	9.24303	8.6514	8.66204	8.25102	8.96438	7.72446	7.62821	8.31884
1415989_at	Vcam1	-0.274	-0.011	-0.001	0.014	-3.18	-0.13	-0.01	0.14	0.00276	0.89921	0.99318	0.88698	0.05369	0.988145	0.999031	0.999811	2.54	0.05398	0.274865	7.93	1415989_at	8.02416	7.82959	7.84286	8.17411	7.51563	7.68833	7.98649	7.92554	7.6394	7.93715	7.89894	7.54799	7.88517	8.06774	8.15849	8.04333	8.06626	7.96855	8.42122	8.16374	8.26129	8.16637	8.20028	8.10392	7.63305	7.53597	7.49613
1415990_at	Vdac2	-0.123	0.015	-0.03	0.018	-2.49	0.3	-0.61	0.33	0.01674	0.76729	0.54265	0.74631	0.16363	0.968652	0.904178	0.999811	1.7	0.16911	0.505217	12.29	1415990_at	12.5239	12.34	12.2738	12.0607	12.4928	12.4112	12.3818	12.3162	12.2851	12.2053	12.3189	12.2299	12.3332	12.2869	12.3857	12.2996	12.2784	12.384	12.2191	12.2098	12.292	12.2274	12.2042	12.3049	12.2426	12.2969	12.2587
1415991_a_at	Klhdc3	0.029	-0.02	0.092	-0.002	0.74	-0.52	2.34	-0.05	0.46284	0.60392	0.02413	0.96285	0.809008	0.938173	0.280004	0.999811	1.57	0.19875	0.547803	11.88	1415991_a_at	11.8648	11.8944	11.8774	11.9512	11.7587	12.0229	11.8459	11.8814	11.8644	11.9994	11.8508	11.8559	11.8519	11.7656	11.7882	11.8191	11.8908	11.7876	11.9262	11.915	11.8258	11.9047	11.7597	11.974	11.9225	11.9607	11.9698
1415992_at	Pigo	-0.028	-0.113	-0.021	-0.052	-0.44	-1.81	-0.34	-0.75	0.65928	0.07815	0.73457	0.45939	0.898464	0.555639	0.960514	0.999811	1.03	0.40159	0.745554	8.15	1415992_at	8.18862	8.14674	8.03886	8.36644	7.9087	8.09541	8.38408	8.38336	8.22463	8.07467	8.18906	8.14743	8.25843	8.16815	8.08021	8.2902	8.14679	8.31379	8.01378	8.16134	8.04822	8.25678	8.18	8.18669	8.11251	8.19989	8.05786
1415993_at	Sqle	0.017	-0.009	0.087	-0.019	0.28	-0.15	1.44	-0.29	0.78419	0.88275	0.15679	0.77496	0.940231	0.985887	0.634824	0.999811	0.56	0.68944	0.910631	10.14	1415993_at	10.0387	10.1531	10.0639	10.0738	10.1857	10.0335	10.1967	10.1218	10.1327	10.17	10.1639	10.2303	10.0093	10.2023	10.0984	10.035	10.0972	10.1132	10.2243	9.9097	10.2639	10.3729	10.0361	10.1643	10.1541	10.2038	10.1035
1415994_at	Cyp2e1	-0.076	-0.047	-0.02	0.025	-1.03	-0.64	-0.27	0.31	0.30788	0.52542	0.78473	0.75873	0.703186	0.917458	0.969724	0.999811	0.41	0.79921	0.950982	5.32	1415994_at	5.72261	5.26564	5.24567	5.045	5.25324	5.53217	5.39903	5.49041	5.31045	5.40073	5.3343	5.36606	5.46035	5.3672	5.30655	5.34557	5.15914	5.34712	5.36145	5.25127	5.37869	5.21955	5.1345	5.25832	5.15519	5.22255	5.42419
1415995_at	Casp6	-0.043	0.054	0.001	0.015	-0.63	0.8	0.01	0.19	0.53175	0.42671	0.99173	0.84797	0.844795	0.887756	0.998687	0.999811	0.27	0.89577	0.979744	6.89	1415995_at	7.14801	6.85167	6.77264	6.75755	6.98873	6.84647	7.10157	6.9095	6.85714	7.0442	6.87612	6.77519	7.00611	6.8789	6.88178	6.92208	6.99684	7.01447	6.78644	6.84049	6.70885	6.66984	6.86968	6.77154	6.77288	6.87295	6.82495
1415996_at	Txnip	0.833	0.54	-0.235	-0.106	9.23	5.99	-2.6	-1.05	0	0	0.01267	0.29966	0	0.00026	0.203207	0.999811	32.23	0	0	9.13	1415996_at	9.2158	9.15495	8.94936	8.67248	9.01591	9.05631	8.98865	8.91007	8.82592	8.75281	8.87682	8.82695	9.11515	8.91163	9.13079	9.19571	9.16259	9.3842	8.7939	8.87002	9.14945	8.80133	9.05592	8.8747	9.84512	9.72929	9.8889
1415997_at	Txnip	0.681	0.289	-0.147	-0.2	6.47	2.74	-1.4	-1.7	0	0.00889	0.16964	0.09572	2.6e-05	0.215448	0.653522	0.999811	13.57	0	7.3e-05	7.24	1415997_at	7.49753	7.34816	7.25711	6.85983	7.25545	7.28448	6.90097	6.92873	7.01229	6.72164	7.03398	6.80291	7.17994	6.95085	6.96551	7.37216	7.18286	7.27773	7.11902	7.32631	7.51378	7.35352	7.1747	7.38428	7.82656	7.99254	8.04203
1415998_at	Vdac1	-0.11	-0.022	0.077	0.001	-1.97	-0.4	1.38	0.02	0.05597	0.69199	0.17373	0.986	0.322142	0.956867	0.658873	0.999811	1.48	0.22407	0.580326	12.6	1415998_at	12.7003	12.7286	12.6762	12.4527	12.7652	12.6964	12.6632	12.6433	12.7751	12.4439	12.5642	12.5302	12.6886	12.5794	12.4217	12.6865	12.6232	12.674	12.4744	12.6378	12.5363	12.5925	12.5333	12.5302	12.561	12.6719	12.6462
1415999_at	Hey1	-0.147	-0.215	-0.074	0.016	-2.41	-3.53	-1.22	0.24	0.02037	0.00102	0.22875	0.81091	0.184386	0.067795	0.722245	0.999811	4.96	0.0023	0.040153	9.76	1415999_at	9.80355	9.8198	9.64973	9.54449	9.91117	9.75918	9.82058	9.83815	9.74802	9.77751	9.79351	9.66258	9.8781	9.80877	9.91708	9.88312	9.97057	9.99635	9.82502	9.99785	9.8285	9.6691	9.97155	9.75459	9.61842	9.61907	9.61762
1416000_a_at	Prdx1	-0.128	-0.001	-0.123	-0.022	-4.12	-0.04	-3.94	-0.64	0.00018	0.96907	0.0003	0.52393	0.008038	0.996452	0.028624	0.999811	8.23	5e-05	0.003107	12.39	1416000_a_at	12.6421	12.4864	12.4948	12.4693	12.5377	12.512	12.4775	12.4374	12.4255	12.5067	12.4573	12.4656	12.3931	12.37	12.4209	12.3929	12.4105	12.4402	12.2846	12.2559	12.3026	12.2589	12.356	12.3094	12.4354	12.3995	12.3692
1416001_a_at	Cotl1	0.145	0.102	-0.026	0.003	1.86	1.31	-0.34	0.03	0.06967	0.19617	0.73808	0.97581	0.35849	0.745455	0.961494	0.999811	1.33	0.27599	0.637587	9.3	1416001_a_at	9.43344	9.22973	9.34225	9.00143	9.09919	9.27253	9.17248	9.24775	9.32409	8.9934	9.36158	9.23083	9.42484	9.25319	9.07604	9.4552	9.17684	9.4748	9.18547	9.29612	9.3928	9.41981	9.27015	9.37293	9.32827	9.50685	9.3617
1416002_x_at	Cotl1	0.036	0.121	0.131	0.017	0.23	0.76	0.82	0.1	0.81982	0.45076	0.41421	0.92294	0.950928	0.896984	0.853642	0.999811	0.33	0.85595	0.96962	9.1	1416002_x_at	9.25695	9.0094	9.29097	8.97995	9.29364	9.13863	8.90743	9.18061	9.33331	8.16752	9.27022	9.24912	9.14495	9.16696	8.50427	9.2567	8.92871	9.15166	9.02136	9.09385	9.16788	9.18872	8.85319	8.82416	9.27276	9.25535	9.30003
1416003_at	Cldn11	0.171	0.174	-0.233	0	1.8	1.83	-2.45	0	0.07902	0.07452	0.01858	0.9967	0.382645	0.544937	0.247594	0.999811	3.15	0.0238	0.173056	10.9	1416003_at	11.1781	10.9627	10.9639	10.5424	10.7803	10.9417	10.9101	10.7834	11.0031	11.199	10.483	10.7093	10.9283	10.9574	11.1269	10.9086	10.9712	10.9269	10.7582	10.6699	10.974	10.73	10.8923	10.8482	10.923	10.9102	10.9755
1416004_at	Ywhah	-0.02	0.042	0.104	-0.031	-0.53	1.11	2.76	-0.75	0.59614	0.27225	0.00845	0.45888	0.871651	0.805982	0.16439	0.999811	2.43	0.06251	0.298187	12.87	1416004_at	12.8387	12.8919	12.8372	12.8006	12.9601	12.7487	12.8919	12.8947	12.8556	12.8139	12.9369	12.8455	12.7747	12.853	12.9034	12.7888	12.8247	12.7495	12.9485	12.8149	12.9215	12.9733	12.813	12.9517	12.7897	12.8499	12.8275
1416005_at	Psmc1	-0.039	0.12	-0.031	-0.006	-1.03	3.19	-0.83	-0.14	0.30761	0.00268	0.41142	0.88684	0.703056	0.118569	0.851722	0.999811	2.99	0.02929	0.194486	11.1	1416005_at	11.0929	11.2181	11.0905	11.2395	11.1393	11.0884	11.0108	11.0668	11.1178	11.0021	11.0776	11.0769	11.0304	11.0968	11.123	11.1178	11.1303	11.1384	11.1636	11.034	11.0634	11.0489	10.9646	11.1076	11.0992	11.1046	11.1333
1416006_at	Mdk	-0.049	-0.1	-0.122	-0.066	-0.57	-1.16	-1.41	-0.68	0.57463	0.25399	0.16529	0.50037	0.864501	0.792687	0.647427	0.999811	1.03	0.40383	0.747379	7.86	1416006_at	8.03498	7.99842	8.04957	7.80795	8.044	7.93349	7.7696	7.77579	7.79217	7.6029	7.95174	7.82179	7.95853	7.78524	8.14442	8.07101	8.17287	8.29168	7.87651	7.64029	7.95088	7.58227	7.68324	7.77704	7.88868	7.79383	7.93328
1416007_at	Satb1	-0.052	0.08	0.098	-0.041	-0.58	0.9	1.11	-0.41	0.56285	0.37349	0.27474	0.68264	0.859415	0.864524	0.762183	0.999811	0.64	0.63974	0.887708	8.93	1416007_at	8.86109	9.00935	8.84258	9.28128	8.70912	9.11137	8.76005	8.91062	8.90283	9.33096	9.0335	9.11187	8.75831	9.04255	8.80753	8.80915	8.72683	8.74173	9.12956	8.60646	8.87434	9.03738	8.71044	8.8153	8.95706	8.99629	8.84449
1416008_at	Satb1	-0.027	0	0.117	-0.006	-0.4	0	1.69	-0.07	0.69252	0.99692	0.09846	0.94158	0.909923	0.999499	0.531717	0.999811	0.75	0.56044	0.848036	9.38	1416008_at	9.4049	9.50055	9.3444	9.21643	9.52702	9.69611	9.22457	9.34691	9.52546	9.52688	9.38838	9.61675	9.29644	9.47267	9.17596	9.1203	9.25219	9.29388	9.4365	9.13306	9.34223	9.41994	9.1413	9.35462	9.43124	9.48145	9.40453
1416009_at	Tspan3	-0.001	0.063	-0.067	-0.023	-0.02	1.82	-1.93	-0.6	0.98115	0.07594	0.05989	0.552	0.994866	0.549059	0.429475	0.999811	1.85	0.13676	0.453051	12.44	1416009_at	12.4832	12.4555	12.4232	12.5384	12.2905	12.5292	12.4022	12.4369	12.3857	12.4442	12.4508	12.3907	12.4567	12.4787	12.4854	12.5229	12.4379	12.4725	12.4567	12.3608	12.4736	12.467	12.3522	12.3876	12.3882	12.4627	12.3953
1416010_a_at	Ehd1	-0.06	-0.108	-0.187	0.025	-1.06	-1.9	-3.27	0.39	0.29486	0.06423	0.00213	0.69529	0.692254	0.519306	0.078601	0.999811	3.9	0.00877	0.094012	8.03	1416010_a_at	8.21435	8.08708	8.07741	8.03286	8.00656	8.20765	8.11027	8.02628	8.20588	8.0725	7.88217	8.04966	8.14618	8.13632	8.00689	8.20767	8.1396	8.23774	8.03867	8.0811	8.01722	7.83944	7.86299	8.09095	8.02858	7.97421	8.02648
1416011_x_at	Ehd1	-0.045	-0.11	-0.177	-0.022	-0.84	-2.04	-3.29	-0.37	0.40482	0.04737	0.00204	0.71469	0.776896	0.464112	0.076401	0.999811	3.96	0.00815	0.089915	8.01	1416011_x_at	8.24411	7.98288	8.16696	7.88969	8.23858	8.05452	8.13719	8.03201	8.1058	7.91581	7.87311	7.98617	8.0825	7.95558	8.10191	8.07218	8.17845	8.21054	7.89654	7.97407	8.11759	7.93038	8.04006	7.99435	8.03882	7.983	8.15057
1416012_at	Ehd1	-0.039	-0.092	-0.023	-0.02	-0.53	-1.24	-0.31	-0.24	0.59919	0.22079	0.75927	0.81192	0.8723	0.768949	0.96407	0.999811	0.49	0.7398	0.932124	6.51	1416012_at	6.51802	6.42765	6.49311	6.14074	6.69831	6.63965	6.62431	6.62611	6.46167	6.34349	6.69112	6.53926	6.64836	6.47999	6.59712	6.44271	6.57416	6.81189	6.35436	6.4463	6.60922	6.43063	6.41903	6.641	6.4399	6.58854	6.55857
1416013_at	Pld3	-0.006	-0.055	0.063	-0.061	-0.07	-0.63	0.73	-0.63	0.94207	0.53039	0.46733	0.53415	0.984711	0.918869	0.87627	0.999811	0.33	0.85341	0.969113	11.28	1416013_at	11.2928	11.1781	11.3609	11.5529	11.3953	11.1943	11.3049	11.3646	11.1626	10.8003	11.4102	11.4089	11.1888	11.1802	10.8304	11.3651	11.3147	11.3026	11.5273	11.3325	11.3655	11.445	11.2921	11.2514	11.4323	11.3747	11.4036
1416014_at	Abce1	-0.1	0.2	0.199	0.118	-2.42	4.84	4.8	2.55	0.0199	2e-05	2e-05	0.01464	0.182053	0.00472	0.007894	0.861618	14.71	0	3.5e-05	9.79	1416014_at	9.70789	9.76898	9.71326	9.61398	9.61788	9.73	9.85879	9.71342	9.85877	9.96189	9.69702	9.79773	9.69189	9.75461	9.80092	9.7569	9.71582	9.68564	9.74819	9.61211	9.71143	9.7316	9.71797	9.66167	9.5618	9.63453	9.5654
1416015_s_at	Abce1	-0.122	0.118	0.134	0.084	-3.7	3.57	4.07	2.28	0.00062	0.00092	0.00021	0.02786	0.019474	0.063836	0.023431	0.958675	12.03	0	0.000202	10.15	1416015_s_at	10.0898	10.0743	10.0657	10.0396	10.2354	10.1094	10.2221	10.1456	10.1913	10.1208	10.1057	10.2153	10.1318	10.1351	10.1115	10.0712	10.1594	10.1759	10.0593	10.1017	10.1171	10.1287	10.1202	10.065	10.0148	10.056	9.97298
1416016_at	NA	0.724	0.292	-0.052	0.071	3.4	1.37	-0.24	0.3	0.0015	0.17777	0.80789	0.76815	0.035904	0.725131	0.973852	0.999811	3.39	0.01716	0.141695	7.25	1416016_at	7.15866	7.07721	6.86728	7.72692	7.08833	7.34109	8.58737	8.18329	6.60342	7.34417	7.75944	6.99429	6.91022	7.41023	6.76331	7.15177	6.92353	6.99887	6.70194	6.32976	6.67893	6.6639	6.69488	6.34414	7.6251	7.67953	8.12758
1416017_at	Copg	-0.002	-0.112	0.008	0.012	-0.06	-2.78	0.21	0.27	0.95532	0.00807	0.83423	0.7881	0.988121	0.205063	0.977654	0.999811	1.96	0.11763	0.418775	10.92	1416017_at	10.842	10.9389	10.8422	10.9472	10.8884	10.9008	11.0524	10.971	10.8966	10.9796	10.97	10.9876	10.9097	10.8409	11.0839	10.9741	10.9419	10.9546	10.852	10.8823	10.9031	10.9319	10.9303	10.9605	10.9334	10.9721	10.8716
1416018_at	Dr1	-0.058	0.009	0.032	-0.019	-0.97	0.14	0.54	-0.29	0.33585	0.88665	0.59225	0.77431	0.724985	0.986442	0.920488	0.999811	0.34	0.85232	0.968511	9.98	1416018_at	10.0719	9.98586	10.0348	10.123	9.78674	10.0743	9.95345	9.92082	10.1294	9.95733	9.83457	10.0686	10.0097	10.1063	9.82344	10.0661	9.92788	9.99829	10.0328	9.91809	9.93943	10.0987	9.84396	9.96672	9.77025	9.99112	9.92151
1416019_at	Dr1	-0.134	-0.316	0.071	-0.092	-1.29	-3.04	0.68	-0.79	0.20367	0.00405	0.49973	0.43309	0.596445	0.146169	0.888003	0.999811	3	0.02889	0.192836	7.29	1416019_at	7.60744	7.5463	7.47718	7.56377	7.84363	7.07525	7.07621	7.25792	7.3579	6.91475	7.23179	7.24057	7.20477	7.40738	7.22921	7.21603	7.3354	7.17379	7.51668	7.48462	7.45926	7.46933	7.21694	7.44366	7.18848	7.3884	7.43633
1416020_a_at	Atp5g1	-0.092	-0.051	-0.046	-0.012	-1.84	-1.02	-0.91	-0.21	0.07347	0.31525	0.36988	0.83101	0.368324	0.831296	0.82942	0.999811	1.32	0.27905	0.64081	11.88	1416020_a_at	12.0218	11.8987	11.8991	11.6866	12.0819	11.9635	11.9691	11.9042	11.9717	11.8065	11.8287	11.8432	11.9662	11.8415	11.998	11.9403	11.9675	12.0136	11.7926	11.7878	11.9046	11.7666	11.9184	11.9119	11.9263	11.9752	11.8431
1416021_a_at	NA	-0.109	-0.076	-0.047	0.001	-3.51	-2.45	-1.5	0.03	0.00108	0.01846	0.14161	0.97819	0.028546	0.313324	0.609585	0.999811	5.14	0.00183	0.034438	12.77	1416021_a_at	12.7989	12.8224	12.7832	12.696	12.7544	12.768	12.7326	12.6672	12.7199	12.7117	12.7498	12.7549	12.8931	12.8825	12.8222	12.8807	12.8812	12.8923	12.836	12.8059	12.9114	12.8977	12.814	12.8273	12.7059	12.7439	12.6295
1416022_at	Fabp5	-0.221	-0.119	-0.092	-0.023	-4.71	-2.54	-1.97	-0.43	3e-05	0.01484	0.05581	0.66751	0.002059	0.280304	0.415246	0.999811	8.18	6e-05	0.003235	11.33	1416022_at	11.3299	11.4056	11.345	11.5492	11.2174	11.3004	11.3051	11.2696	11.2215	11.2187	11.3561	11.3007	11.4613	11.4975	11.3738	11.5921	11.4912	11.5537	11.4817	11.3305	11.4459	11.4564	11.4216	11.3944	11.1811	11.2168	11.0856
1416023_at	Fabp3	-0.201	0.018	0.105	-0.041	-4.33	0.39	2.27	-0.8	9e-05	0.70063	0.02849	0.42919	0.005089	0.958203	0.304739	0.999811	6.17	0.00054	0.015164	10.81	1416023_at	10.7928	10.8927	10.7924	10.8745	11.0117	10.7969	10.7942	10.8663	10.9198	10.6022	10.8943	10.747	10.7707	10.8701	10.7901	10.8565	10.8173	10.878	10.8379	10.6885	10.8084	10.8043	10.7726	10.9238	10.6675	10.7737	10.6383
1416024_x_at	Cct3	-0.126	-0.072	-0.021	0.004	-3.11	-1.76	-0.52	0.08	0.00336	0.08505	0.60365	0.93528	0.060998	0.570996	0.924491	0.999811	3.27	0.02029	0.157656	11.86	1416024_x_at	11.8852	11.832	11.8917	12.0857	11.7046	11.9218	11.935	11.8829	11.8825	11.9463	11.9626	11.9674	11.883	11.898	11.8058	11.9541	11.8982	11.9777	11.8546	11.7923	11.8158	11.9184	11.8041	11.8403	11.7751	11.837	11.7329
1416025_at	Fgg	0.038	-0.068	-0.037	0.133	0.41	-0.73	-0.4	1.29	0.68179	0.46729	0.68883	0.20529	0.906652	0.901463	0.948151	0.999811	0.63	0.64268	0.888958	4.31	1416025_at	4.19114	4.49183	4.09521	4.14588	4.64154	4.06797	4.25355	4.55196	4.00194	4.2248	4.64345	4.19095	4.16403	4.42043	4.3661	4.39115	4.30263	4.52648	4.59289	4.20081	4.4086	4.10039	4.35926	4.12127	4.29917	4.25104	4.2284
1416026_a_at	Rpl12	-0.024	-0.043	-0.024	0.032	-0.67	-1.2	-0.67	0.81	0.50779	0.23834	0.50456	0.42348	0.833273	0.782605	0.890341	0.999811	0.75	0.56627	0.851615	12.44	1416026_a_at	12.469	12.3262	12.459	12.5378	12.3865	12.4227	12.459	12.459	12.3866	12.4596	12.4213	12.4625	12.4969	12.4605	12.4494	12.5151	12.4901	12.5689	12.4415	12.4115	12.392	12.3272	12.5659	12.3781	12.4969	12.3688	12.4163
1416027_at	Pdcd6	-0.041	0.027	-0.14	-0.011	-1.01	0.65	-3.42	-0.23	0.31718	0.51636	0.00139	0.81654	0.709914	0.915081	0.063681	0.999811	3.31	0.01918	0.152157	11.27	1416027_at	11.3108	11.2937	11.3289	11.1443	11.3273	11.3177	11.2501	11.2659	11.2203	11.2764	11.2107	11.2351	11.4054	11.2651	11.401	11.3204	11.3718	11.3942	11.2268	11.3467	11.2733	11.1296	11.3804	11.288	11.2554	11.1657	11.2716
1416028_a_at	Hn1	-0.08	0.042	0.062	0.026	-1.2	0.63	0.93	0.36	0.23574	0.53087	0.35928	0.72384	0.633369	0.918954	0.823313	0.999811	0.71	0.59101	0.864335	9.48	1416028_a_at	9.44937	9.39686	9.45254	9.59477	9.60139	9.374	9.51014	9.46018	9.49103	9.23521	9.63662	9.66324	9.3152	9.50354	9.28079	9.46377	9.46146	9.52339	9.77757	9.44908	9.50144	9.61587	9.3897	9.29173	9.42558	9.40209	9.35175
1416029_at	Klf10	-0.192	0.094	0.234	0.331	-1.57	0.77	1.91	2.42	0.12362	0.44823	0.06281	0.01995	0.477574	0.895756	0.438952	0.908383	3.14	0.02397	0.173783	6.79	1416029_at	6.53578	6.33949	6.74881	6.77407	6.70691	6.68375	7.02141	7.12417	6.63521	7.28115	6.56806	6.67423	6.81569	6.73635	7.06267	6.73489	6.78347	6.61872	7.01379	6.79293	6.45232	6.34021	6.82279	6.47766	6.7044	6.34364	6.31599
1416030_a_at	Mcm7	-0.012	-0.1	-0.079	0.021	-0.13	-1.07	-0.85	0.2	0.90022	0.29252	0.40039	0.84362	0.974952	0.818184	0.846261	0.999811	0.48	0.75139	0.935732	7.82	1416030_a_at	7.87347	7.82113	7.76806	7.77711	7.90844	7.81683	8.13834	8.04378	7.71664	7.9775	7.84275	7.68603	7.79574	7.60531	8.08092	7.89707	7.79576	7.95691	7.56458	7.86415	7.79245	7.4097	8.13254	7.82871	7.99308	7.90166	7.81042
1416031_s_at	Mcm7	0.026	-0.021	0.036	-0.009	0.51	-0.4	0.71	-0.16	0.61456	0.68861	0.48042	0.87292	0.879253	0.956068	0.881334	0.999811	0.24	0.91512	0.983342	8.03	1416031_s_at	7.99407	8.06501	7.96669	7.84447	8.06149	8.01246	8.14576	8.09802	8.09007	8.17605	7.86586	8.06398	7.89517	8.05881	8.0917	7.98336	8.08124	8.02605	8.00061	8.04595	8.11458	7.83393	8.16436	8.05301	8.05665	7.97395	8.04329
1416032_at	Tmem109	-0.056	-0.132	0.131	0.063	-0.61	-1.45	1.44	0.62	0.54237	0.15493	0.15651	0.5382	0.850345	0.695617	0.634574	0.999811	1.24	0.31052	0.670077	8.12	1416032_at	7.99756	8.12065	7.96774	8.26389	7.90357	8.07467	8.41556	8.22441	8.01112	8.5732	8.10582	8.23196	8.03341	8.05713	8.42952	8.07466	8.13945	8.22271	8.13391	7.91474	7.93661	7.95416	8.08009	7.89382	8.13506	8.02939	7.83633
1416033_at	Tmem109	0.031	0.096	0.101	-0.081	0.3	0.93	0.98	-0.7	0.76709	0.35666	0.33172	0.4853	0.934403	0.857001	0.803993	0.999811	0.6	0.66161	0.898316	5.01	1416033_at	4.89822	5.11413	4.72749	5.44611	4.71262	4.8386	5.00193	5.1304	5.03662	4.99501	4.67052	4.99001	4.92345	4.93909	4.76348	5.27386	4.93317	4.96055	5.09865	4.96214	4.92555	5.0329	5.14063	5.30253	5.04193	5.03907	4.87858
1416034_at	Cd24a	-0.061	-0.189	0.582	0.103	-0.48	-1.49	4.57	0.73	0.6367	0.14499	4e-05	0.47221	0.888278	0.680678	0.009874	0.999811	5.96	0.00068	0.017922	8.01	1416034_at	7.57727	8.13836	7.9902	7.74707	8.55707	7.75091	8.25923	8.18356	8.63468	7.85767	8.00033	8.10717	7.65062	7.99392	7.72152	7.61516	7.64247	7.5417	7.74053	7.66585	7.96273	8.23476	8.11015	8.22453	7.71159	8.08918	7.88494
1416035_at	Hif1a	-0.085	0.005	0.047	0.025	-2.05	0.13	1.12	0.54	0.04681	0.89589	0.27009	0.59187	0.292469	0.988103	0.758831	0.999811	1.44	0.23814	0.597078	9.99	1416035_at	10.0305	10.0118	9.97073	9.86066	9.91381	10.0476	9.98485	9.91925	10.0197	9.93257	9.87897	10.0378	10.101	10.0534	9.96328	10.0305	10.0123	10.0904	10.0024	10.0253	10.0038	10.088	10.0119	9.91997	9.82871	10.0274	9.82852
1416036_at	Fkbp1a	0.092	0.047	0.074	0.083	0.87	0.44	0.7	0.71	0.38886	0.65867	0.4856	0.4823	0.765444	0.952696	0.883455	0.999811	0.49	0.74415	0.933875	12.2	1416036_at	12.0992	12.0472	12.2922	12.2373	12.3713	12.0662	11.922	12.1987	12.0641	11.9281	11.9383	12.1085	12.161	12.1366	12.0175	12.0818	12.282	11.8562	12.3886	12.5965	12.2786	12.15	12.5618	12.3587	12.2664	12.2062	12.3027
1416037_a_at	Cct2	-0.024	0.012	-0.021	0.029	-0.73	0.36	-0.63	0.79	0.46904	0.71849	0.53277	0.43422	0.812964	0.960823	0.900255	0.999811	0.42	0.79245	0.949875	11.64	1416037_a_at	11.688	11.615	11.6403	11.7314	11.6657	11.5879	11.6987	11.6931	11.6589	11.6525	11.7367	11.6535	11.5827	11.6301	11.6416	11.6746	11.6506	11.6923	11.6258	11.5039	11.5888	11.572	11.5747	11.534	11.6686	11.6751	11.6669
1416038_at	Snd1	0.001	-0.031	0.055	0.053	0.01	-0.57	0.99	0.86	0.99013	0.57305	0.32795	0.39519	0.997127	0.929993	0.801483	0.999811	0.51	0.72856	0.927549	9.2	1416038_at	9.22606	9.13007	9.32807	9.52762	9.33351	9.00902	9.28145	9.32212	9.10973	9.19315	9.31856	9.2588	9.08663	9.11663	9.10168	9.0584	9.10761	9.18556	9.08093	9.04403	9.12467	9.14797	9.26252	9.15424	9.28359	9.1628	9.3044
1416039_x_at	Cyr61	0.061	0.037	-0.012	-0.013	0.66	0.39	-0.13	-0.12	0.51538	0.69596	0.89712	0.90494	0.837158	0.957561	0.986915	0.999811	0.15	0.96008	0.993372	5.78	1416039_x_at	5.65433	6.06545	5.66201	5.6314	6.063	5.7959	5.71279	5.80409	5.51021	5.70335	5.88426	5.49343	5.72348	5.71223	5.95838	5.88054	5.65541	6.04861	5.53577	5.70831	5.97821	5.61099	6.02154	5.58828	5.93573	6.10408	5.84805
1416040_at	Lipf	0.014	-0.097	-0.09	0.006	0.26	-1.77	-1.64	0.1	0.79611	0.0846	0.1089	0.92273	0.942965	0.570555	0.553243	0.999811	1.47	0.22842	0.585948	4.07	1416040_at	4.05197	3.99301	4.06383	3.84443	4.2149	4.15622	4.30664	4.10963	4.20459	4.0408	4.2208	4.05849	4.05808	4.07102	4.13614	4.06879	4.14247	4.19534	3.92698	4.1977	4.02978	4.07777	3.97701	3.99562	4.04035	3.97862	4.11346
1416041_at	Sgk1	0.666	0.867	-0.552	-0.147	5.09	6.62	-4.21	-1	1e-05	0	0.00013	0.3208	0.000829	6.1e-05	0.018872	0.999811	22.11	0	1e-06	12.11	1416041_at	12.3748	12.4871	12.301	12.0926	12.3155	12.3555	11.9045	11.7128	11.7451	11.4221	11.528	12.0173	11.9809	11.7355	12.5167	11.6492	11.8347	11.8328	11.4984	11.8591	12.2393	12.2564	11.9502	12.3116	12.9259	12.84	12.9043
1416042_s_at	Nasp	-0.277	-0.242	-0.064	0.063	-3.91	-3.42	-0.91	0.8	0.00033	0.0014	0.36944	0.42902	0.012537	0.082666	0.8293	0.999811	7.12	0.00018	0.007292	8.27	1416042_s_at	8.38011	8.38868	8.29154	7.87291	8.60858	8.2328	8.38555	8.52574	8.51564	8.32809	8.57221	8.41848	8.36036	8.33774	8.35207	8.33094	8.39051	8.5536	8.25479	8.19631	8.26987	8.10169	8.10014	8.23004	8.04358	8.05846	8.16193
1416043_at	Nasp	-0.128	-0.038	0.045	-0.006	-1.85	-0.55	0.66	-0.08	0.07169	0.58725	0.51518	0.93512	0.363353	0.933124	0.895075	0.999811	1.04	0.39916	0.743624	3.88	1416043_at	3.85669	3.8313	3.78768	4.10012	3.8547	4.1365	3.90847	3.78261	3.84156	3.9745	3.91211	3.97756	3.81669	3.77578	3.94669	3.82484	3.94111	3.87474	3.98161	4.09178	3.72906	3.81712	3.80004	3.81866	3.83682	3.72581	3.63396
1416044_at	Flii	-0.32	-0.052	-0.02	0.016	-4.53	-0.73	-0.28	0.2	5e-05	0.46803	0.78177	0.84459	0.003222	0.901539	0.969186	0.999811	5.28	0.00154	0.030678	9.87	1416044_at	10.1708	9.9348	9.95944	10.0825	9.97267	9.92728	10.1389	10.0794	9.98023	9.57529	9.98791	9.79041	9.99343	9.92634	9.87267	9.99635	9.92406	10.0738	9.71255	9.56688	9.85285	9.8552	9.71209	9.80163	9.78177	9.76214	9.62263
1416045_a_at	Smarcb1	-0.118	-0.068	0.023	-0.01	-2.66	-1.53	0.51	-0.2	0.01098	0.13331	0.612	0.84509	0.126884	0.660945	0.926694	0.999811	2.43	0.06238	0.298024	9.81	1416045_a_at	9.84058	9.67319	9.94611	9.83214	9.92099	9.77812	9.89196	9.91237	9.76199	9.83574	9.83142	9.791	9.84909	9.71	9.85391	9.80746	9.8546	9.86242	9.90617	9.80599	9.8971	9.72146	9.85224	9.87919	9.86226	9.70175	9.71877
1416046_a_at	Fuca2	-0.032	0.007	-0.061	0.023	-0.51	0.11	-0.96	0.33	0.61181	0.91099	0.34436	0.74555	0.877942	0.989768	0.813868	0.999811	0.32	0.86038	0.971038	9.61	1416046_a_at	9.7745	9.76616	9.56622	9.39003	9.58125	9.74005	9.72734	9.6623	9.71705	9.60288	9.71639	9.67942	9.6384	9.77718	9.6276	9.6807	9.65491	9.80514	9.38635	9.283	9.65474	9.68438	9.28993	9.32794	9.59062	9.62904	9.64571
1416047_at	Fuca2	-0.063	-0.134	0.059	0.032	-0.98	-2.09	0.92	0.45	0.33182	0.04313	0.36311	0.65791	0.721731	0.449009	0.825756	0.999811	1.59	0.19486	0.542458	4.35	1416047_at	4.42497	4.58703	4.33208	4.6411	4.48727	4.12899	4.48521	4.42851	4.42895	4.29892	4.55727	4.28899	4.33658	4.24423	4.36993	4.15905	4.42015	4.33731	4.22441	4.36724	4.17955	4.32731	4.37389	4.35064	4.36722	4.4701	4.51813
1416048_at	Phc2	-0.029	-0.066	-0.012	-0.015	-0.5	-1.14	-0.21	-0.23	0.61949	0.26204	0.8368	0.82293	0.880912	0.797832	0.977743	0.999811	0.41	0.80103	0.951624	9.72	1416048_at	9.77233	9.71804	9.68514	9.90227	9.76632	9.70821	9.86035	9.87546	9.63532	9.73612	9.74992	9.65114	9.69701	9.59543	9.78802	9.80215	9.69225	9.76674	9.68397	9.70897	9.74732	9.48325	9.90291	9.75765	9.87698	9.67588	9.69024
1416049_at	Gldc	-0.023	-0.063	0.121	0.138	-0.25	-0.69	1.33	1.35	0.80217	0.49471	0.19143	0.18404	0.944502	0.908929	0.683046	0.999811	1.03	0.40238	0.746223	7.32	1416049_at	7.29281	7.0549	7.23072	7.23153	7.38628	7.27225	7.51084	7.60362	7.27814	7.70743	7.25178	7.44271	7.19979	7.25592	7.31417	7.28702	7.33808	7.30027	7.20132	7.57378	7.06914	6.80579	7.50929	7.1301	7.30897	7.13763	7.16293
1416050_a_at	Scarb1	0.174	-0.103	0.033	0.034	2.98	-1.76	0.57	0.52	0.00484	0.0857	0.57418	0.60454	0.076768	0.572324	0.914346	0.999811	3.14	0.02414	0.174378	7.82	1416050_a_at	7.81531	7.67114	7.72362	7.72838	7.62364	7.93288	7.97982	7.96051	7.65301	7.93882	7.64046	7.85585	7.77893	7.71219	7.8271	7.92298	7.85197	7.89401	7.79003	7.76415	7.86247	7.71476	7.94781	7.76298	7.95031	7.89097	7.88999
1416051_at	C2	0.083	0.24	-0.163	-0.008	0.74	2.15	-1.46	-0.06	0.46125	0.03759	0.15104	0.95218	0.808239	0.425425	0.625466	0.999811	1.83	0.14168	0.460996	6.4	1416051_at	6.60088	6.28531	6.40497	6.31362	6.25988	6.42581	6.5587	6.3861	6.32881	6.14147	6.81641	6.17617	6.38322	6.39575	6.51629	6.58209	6.20951	6.60055	6.36334	6.17179	6.30058	6.44357	6.23117	6.02111	6.63315	6.42906	6.53284
1416052_at	Prps1	0.049	-0.048	0.121	0.047	1.13	-1.09	2.76	0.95	0.26561	0.28056	0.00843	0.34668	0.665906	0.809569	0.164355	0.999811	2.75	0.04029	0.232782	11.32	1416052_at	11.2249	11.1658	11.2496	11.4461	11.1415	11.1801	11.4165	11.3641	11.2976	11.407	11.3161	11.4399	11.2421	11.3094	11.2417	11.3071	11.2781	11.3071	11.3281	11.2768	11.2035	11.4256	11.302	11.2566	11.263	11.3311	11.2555
1416053_at	Lrrn1	0.077	0.038	-0.224	-0.031	1.13	0.56	-3.31	-0.41	0.26568	0.57713	0.00195	0.68568	0.665975	0.930708	0.074899	0.999811	3.17	0.02302	0.169524	10.29	1416053_at	10.3859	10.412	10.4025	9.90023	10.4424	10.2692	10.1307	10.0189	10.3314	10.2711	10.1609	10.2992	10.4335	10.4306	10.3728	10.3363	10.4547	10.3689	10.2512	10.2914	10.4032	10.2492	10.4406	10.4131	10.3353	10.276	10.3765
1416054_at	Rps5	0.018	-0.018	-0.052	0.015	0.67	-0.64	-1.9	0.51	0.50778	0.52371	0.0637	0.61466	0.833273	0.917458	0.442406	0.999811	1.19	0.33087	0.688526	12.97	1416054_at	13.0427	12.9386	12.9738	12.9886	12.9591	12.9416	13.0278	12.9716	12.9843	13.0114	12.9598	12.9752	13.0199	12.9579	12.9559	13.007	13.0112	13.0402	12.9351	12.95	12.9386	12.8928	13.0332	12.9249	13.0278	12.9904	13.0085
1416055_at	NA	-0.145	-0.105	0.24	0.177	-1.35	-0.98	2.24	1.48	0.1849	0.33442	0.03044	0.1467	0.572152	0.844784	0.315624	0.999811	2.49	0.05732	0.284392	4.1	1416055_at	3.73095	4.21559	3.98891	4.18706	4.39446	4.37338	4.32378	4.26932	4.39754	4.20526	3.82261	4.45517	3.96338	4.38516	3.77913	3.82321	4.00497	4.25202	3.88618	3.73671	3.99831	4.02474	3.84651	3.70938	3.99228	4.09797	4.12531
1416056_a_at	Ndufb11	-0.054	-0.019	-0.021	-0.014	-1.48	-0.51	-0.57	-0.34	0.14565	0.61101	0.57138	0.73833	0.515055	0.939717	0.913478	0.999811	0.72	0.57995	0.858757	12.54	1416056_a_at	12.5821	12.6095	12.5881	12.4109	12.5999	12.5856	12.5503	12.5273	12.6289	12.4382	12.5912	12.5589	12.5859	12.4942	12.5549	12.6025	12.5595	12.5867	12.5207	12.5016	12.5397	12.4691	12.5692	12.5958	12.4974	12.5462	12.5241
1416057_at	Ndufb11	-0.133	-0.126	-0.05	-0.037	-3.1	-2.94	-1.17	-0.77	0.00348	0.00529	0.24958	0.44481	0.062392	0.166015	0.741868	0.999811	5.05	0.00205	0.037266	12.45	1416057_at	12.6248	12.4966	12.4695	12.3776	12.5623	12.5428	12.5476	12.5362	12.5508	12.4431	12.4705	12.4645	12.5514	12.4478	12.5619	12.5301	12.4718	12.6101	12.3936	12.3548	12.4242	12.3053	12.5158	12.4645	12.4904	12.4874	12.3418
1416058_s_at	Atp5c1	-0.041	-0.047	-0.03	-0.016	-1.26	-1.45	-0.91	-0.44	0.21443	0.15572	0.36912	0.66123	0.608784	0.697214	0.829091	0.999811	1.17	0.33586	0.692664	13.07	1416058_s_at	13.1087	13.131	13.0231	12.9767	13.1253	13.1584	13.1047	13.1166	13.117	13.0334	13.1094	13.0257	13.0693	13.0683	13.1342	13.138	13.0527	13.1477	13.0411	13.011	13.0572	13.0455	13.0374	13.1395	13.061	13.1166	13.0457
1416059_at	Sec23b	-0.195	0.121	-0.101	-0.006	-4.3	2.66	-2.22	-0.12	0.0001	0.01089	0.03196	0.90524	0.005473	0.240292	0.322303	0.999811	7.63	0.0001	0.004998	10.86	1416059_at	11.2202	11.0222	10.9456	10.8997	11.0747	10.9608	10.9445	10.9118	10.8322	10.7547	10.8558	10.7943	10.8738	10.8381	10.9535	10.9132	10.8544	10.9687	10.6314	10.6828	10.7817	10.7451	10.761	10.9047	10.8598	10.9292	10.8225
1416060_at	Tbc1d15	0.092	0.048	-0.063	0.011	1.8	0.94	-1.22	0.2	0.0784	0.35011	0.22821	0.84521	0.380749	0.852648	0.721835	0.999811	1.42	0.24394	0.602939	10.61	1416060_at	10.6841	10.6022	10.7659	10.458	10.6472	10.6286	10.537	10.502	10.6917	10.6648	10.4484	10.6849	10.6716	10.6543	10.454	10.6032	10.6582	10.6302	10.5146	10.5778	10.5858	10.4886	10.6391	10.6426	10.6892	10.6936	10.7433
1416061_at	Tbc1d15	0.061	-0.021	-0.084	0.057	1.32	-0.45	-1.82	1.1	0.19389	0.65547	0.07595	0.27901	0.585055	0.952345	0.475737	0.999811	1.61	0.1884	0.533917	9.4	1416061_at	9.55743	9.36765	9.44967	9.58013	9.25811	9.41231	9.36482	9.30044	9.31605	9.52006	9.27263	9.41654	9.39021	9.27438	9.44237	9.46197	9.46741	9.37006	9.45885	9.50551	9.35358	9.40504	9.3274	9.40768	9.44217	9.44967	9.49627
1416062_at	Tbc1d15	0.08	-0.286	-0.273	-0.459	0.48	-1.7	-1.62	-2.44	0.63535	0.09671	0.11237	0.01905	0.887645	0.596938	0.559051	0.89958	2.92	0.03209	0.204942	6.24	1416062_at	6.51371	6.65701	6.6099	6.83275	6.61697	5.86404	5.3108	6.01613	6.10057	5.5412	6.03962	6.08949	6.06746	6.28351	5.86294	6.49271	6.71708	5.89085	7.22071	7.04339	6.9256	6.85897	6.43117	6.67474	6.3219	6.40495	6.70316
1416063_x_at	Ceacam11	0.036	-0.016	-0.029	-0.026	1	-0.46	-0.79	-0.65	0.32182	0.65134	0.43456	0.5209	0.71335	0.951278	0.862681	0.999811	0.56	0.69044	0.91106	3.09	1416063_x_at	2.99288	3.15612	2.98741	3.1003	3.05479	3.10839	3.0505	3.09645	3.02162	3.09069	3.08418	3.09985	3.08617	3.15638	3.15682	3.08558	3.18215	3.08977	3.05736	3.14968	3.06327	3.11218	3.04384	3.17157	3.15862	3.01905	3.14776
1416064_a_at	Hspa5	0.024	0.224	0.057	0.038	0.43	4	1.01	0.61	0.6702	0.00025	0.3171	0.5451	0.902508	0.028544	0.795101	0.999811	4.39	0.00468	0.063323	12.31	1416064_a_at	12.5451	12.2889	12.5036	12.687	12.3031	12.4852	12.3239	12.4257	12.4332	12.3874	12.3905	12.4545	12.0365	12.0481	11.9872	12.1202	12.0729	12.0937	12.2014	12.0405	12.0944	12.2699	12.006	12.0571	12.4479	12.4581	12.441
1416065_a_at	Ankrd10	0.151	-0.155	0.165	0.038	2.32	-2.38	2.53	0.53	0.02531	0.02189	0.01519	0.60203	0.209172	0.337529	0.223253	0.999811	4.43	0.00444	0.061363	10.45	1416065_a_at	10.1358	10.4273	10.4471	10.3934	10.2665	10.2624	10.5416	10.591	10.6738	10.7032	10.5311	10.6803	10.2892	10.6018	10.2777	10.3466	10.3533	10.3445	10.4349	10.3083	10.4177	10.4782	10.3925	10.1819	10.3816	10.4173	10.4211
1416066_at	Cd9	-0.108	-0.025	-0.371	-0.067	-1.44	-0.33	-4.96	-0.8	0.15664	0.74401	1e-05	0.42815	0.531547	0.965284	0.005806	0.999811	6.86	0.00024	0.008961	11.09	1416066_at	11.4254	11.2965	11.2103	10.8117	11.1186	11.2016	11.04	11.0032	10.9845	11.1242	10.9931	10.8174	11.2727	11.2394	11.3482	11.3086	11.2972	11.342	11.0781	11.0884	11.2766	10.9791	11.3131	11.1925	11.0907	10.9348	11.0966
1416067_at	Ifrd1	0.16	0.373	-0.093	0.045	2.96	6.91	-1.73	0.75	0.00501	0	0.09094	0.45696	0.078216	2.7e-05	0.51493	0.999811	15.03	0	2.8e-05	9.53	1416067_at	9.65413	9.7491	9.44879	9.25365	9.60816	9.59866	9.38239	9.39836	9.47745	9.46387	9.28619	9.31015	9.40373	9.46456	9.59992	9.38407	9.35753	9.48876	9.43408	9.50138	9.51228	9.47301	9.52171	9.48715	9.60001	9.70296	9.78725
1416068_at	Kars	-0.064	-0.037	-0.048	0.021	-1.35	-0.77	-1.01	0.4	0.18402	0.44376	0.32011	0.68859	0.571103	0.893892	0.797091	0.999811	0.9	0.47298	0.795969	10.33	1416068_at	10.3836	10.3017	10.2851	10.3726	10.348	10.3308	10.4834	10.4685	10.2893	10.3079	10.3427	10.3082	10.3136	10.265	10.4165	10.4106	10.3855	10.4496	10.2707	10.331	10.3623	10.1616	10.3751	10.2265	10.4292	10.3356	10.2745
1416069_at	Pfkp	-0.21	-0.098	-0.023	0.031	-4.74	-2.21	-0.53	0.62	2e-05	0.03292	0.60091	0.53599	0.001905	0.400911	0.924017	0.999811	7.01	0.0002	0.007965	11.29	1416069_at	11.3447	11.3045	11.3371	11.2529	11.4994	11.2924	11.4308	11.3966	11.3349	11.2642	11.4493	11.3792	11.3845	11.3166	11.3326	11.3053	11.3852	11.4388	11.3607	11.157	11.3216	11.2628	11.1446	11.2712	11.1457	11.1301	11.1345
1416070_a_at	Ddx18	-0.09	-0.002	0.014	-0.015	-1.39	-0.03	0.22	-0.21	0.17105	0.97701	0.82524	0.83504	0.553334	0.99777	0.976499	0.999811	0.51	0.72977	0.927841	8.13	1416070_a_at	8.23757	8.18154	8.0205	8.00515	8.4058	7.94596	8.10117	8.16816	8.16558	8.16827	8.30639	8.19067	8.08467	8.07246	8.20228	8.06511	8.20153	8.2452	8.30866	8.10593	8.06341	7.90723	8.12122	8.15623	8.14889	8.10142	8.01203
1416071_at	Ddx18	-0.112	0.059	0.053	0.056	-2.85	1.5	1.35	1.27	0.00681	0.14078	0.18365	0.21219	0.095022	0.675504	0.672989	0.999811	3.45	0.01595	0.135736	9.27	1416071_at	9.28684	9.18511	9.37804	9.17961	9.32719	9.31913	9.24739	9.21798	9.2779	9.36193	9.30119	9.37655	9.28445	9.17735	9.26605	9.24651	9.25168	9.2943	9.29934	9.30863	9.32101	9.18164	9.2349	9.13234	9.18598	9.20017	9.17469
1416072_at	Cd34	-0.121	0.129	-0.403	0.04	-1.07	1.14	-3.56	0.32	0.291	0.26033	0.00095	0.7533	0.688903	0.797681	0.051838	0.999811	3.8	0.01006	0.101828	8.17	1416072_at	8.61326	8.41295	8.10815	7.95023	7.94776	8.42725	8.31132	8.17385	7.91827	8.30081	8.06636	7.98339	8.39618	8.23474	8.70761	8.53706	8.3196	8.54656	8.09371	7.8988	8.13391	7.90029	8.25222	7.72298	8.09786	8.08763	8.00324
1416073_a_at	NA	-0.033	-0.075	0.027	0.057	-0.73	-1.67	0.6	1.14	0.46779	0.10297	0.55276	0.26236	0.81231	0.608739	0.907887	0.999811	1.24	0.30826	0.668069	9.03	1416073_a_at	9.03364	8.86904	9.03334	8.90207	8.95279	8.92763	9.14068	9.14097	9.13218	9.14723	9.08831	9.18059	9.09649	8.8992	9.1912	9.14787	8.974	9.0796	9.06531	8.8831	8.94103	8.94464	9.01168	9.01211	8.92956	8.99936	8.95203
1416074_a_at	Rpl28	-0.057	-0.105	-0.111	-0.033	-1.47	-2.73	-2.88	-0.77	0.14903	0.00931	0.00626	0.44666	0.519369	0.220448	0.14119	0.999811	4.62	0.00352	0.052963	13.15	1416074_a_at	13.2095	13.119	13.179	13.1796	13.1456	13.19	13.2608	13.2344	13.1074	13.2473	13.137	13.1212	13.2608	13.2046	13.2709	13.2473	13.2415	13.3291	13.0965	13.0951	13.1607	12.9985	13.2579	13.1785	13.1887	13.1116	13.1146
1416075_at	Sav1	-0.018	-0.036	-0.017	-0.061	-0.31	-0.62	-0.3	-0.94	0.75672	0.53573	0.76323	0.3534	0.931277	0.920079	0.96496	0.999811	0.36	0.83219	0.962701	7.02	1416075_at	7.06025	7.01941	6.94827	6.92831	7.03854	7.1568	7.23045	6.99583	7.05335	6.88961	7.04623	7.08647	7.01239	7.0401	7.07906	7.16305	7.00461	7.13856	6.89078	6.97085	7.04664	7.03122	7.06508	6.84809	7.01584	7.08957	7.05074
1416076_at	Ccnb1	-0.071	-0.143	-0.049	0.018	-0.9	-1.82	-0.63	0.21	0.37502	0.07626	0.53442	0.83545	0.755561	0.550147	0.900862	0.999811	1.14	0.35273	0.707913	3.94	1416076_at	3.76346	4.11192	4.00448	3.71405	3.96502	4.04884	4.16331	4.21787	3.95343	4.10604	4.04986	3.85032	3.91056	3.89253	4.06026	3.86324	4.03214	3.96873	3.93578	3.99124	3.96765	4.15585	3.73474	3.89648	3.88804	4.09005	3.80726
1416077_at	Adm	-0.321	0.214	0.641	0.131	-2.04	1.36	4.07	0.74	0.04749	0.18174	0.0002	0.46071	0.294869	0.729068	0.023252	0.999811	5.79	0.00084	0.020498	6.32	1416077_at	6.47555	6.54116	6.51292	6.22557	7.00699	6.56819	6.67024	6.40338	6.7436	6.21116	5.78425	6.11491	6.04098	5.8666	6.44769	6.08493	5.67282	5.84707	6.09271	5.8379	5.87053	5.69291	6.32691	6.51104	6.16599	6.45798	6.23438
1416078_s_at	Raf1	-0.037	-0.031	-0.008	0.001	-0.9	-0.75	-0.2	0.02	0.37289	0.45595	0.84149	0.98164	0.754001	0.897995	0.978339	0.999811	0.35	0.83934	0.965202	10.27	1416078_s_at	10.2275	10.2655	10.2092	10.3883	10.2784	10.1882	10.3489	10.3644	10.2296	10.3642	10.291	10.2272	10.2636	10.28	10.4347	10.3697	10.2705	10.3739	10.2291	10.2212	10.27	10.1912	10.3115	10.1841	10.2825	10.2852	10.1977
1416079_a_at	Arpc1a	0.089	0.106	-0.108	0.019	1.56	1.85	-1.89	0.3	0.1274	0.07083	0.06587	0.76243	0.484866	0.534871	0.448273	0.999811	2.38	0.06702	0.309545	11.34	1416079_a_at	11.4082	11.2189	11.2904	11.4853	11.3633	11.4073	11.321	11.3619	11.2758	11.3984	11.1402	11.3075	11.3515	11.2547	11.4235	11.3641	11.3872	11.328	11.2787	11.4317	11.2557	11.0974	11.4885	11.2762	11.5611	11.3358	11.4455
1416080_at	Adam15	0.037	-0.028	0.072	-0.174	0.54	-0.41	1.05	-2.27	0.59382	0.68733	0.30045	0.02864	0.870767	0.956033	0.782787	0.962588	1.67	0.17443	0.512468	7.06	1416080_at	7.23676	6.86569	7.17296	7.07715	7.25546	7.18314	7.12537	7.11237	6.98305	6.67393	6.94454	7.04752	7.1042	6.95184	6.8381	7.09724	6.9503	7.16167	7.20962	7.02443	7.17365	7.10038	7.13024	7.32231	7.26359	7.24027	7.24491
1416081_at	Smad1	0.27	0.038	0.036	-0.036	2.57	0.36	0.34	-0.31	0.0137	0.71877	0.73672	0.7595	0.145432	0.960823	0.961114	0.999811	1.74	0.15909	0.489378	8.05	1416081_at	7.79482	8.20933	8.04162	8.46607	8.3307	7.78095	7.52847	7.73836	8.02499	7.95574	8.12101	7.88786	7.94408	8.14559	8.07121	7.73582	7.98157	7.55037	8.33218	8.07347	8.07567	8.19247	8.12018	8.14624	8.24923	8.33106	8.43413
1416082_at	Rab1	-0.028	0.014	0.062	0.008	-0.96	0.5	2.12	0.24	0.34431	0.62086	0.03957	0.81232	0.732273	0.942227	0.358436	0.999811	1.43	0.23979	0.598825	12.82	1416082_at	12.8423	12.7648	12.8273	12.8643	12.8091	12.8892	12.8289	12.8097	12.8643	12.8029	12.851	12.8555	12.8121	12.7808	12.7236	12.7747	12.7808	12.7942	12.7744	12.7271	12.7736	12.8904	12.7596	12.8129	12.8031	12.8407	12.7991
1416083_at	Zfand5	0.057	0.034	0.067	-0.019	1.31	0.77	1.53	-0.38	0.19672	0.44462	0.13421	0.70317	0.588225	0.894097	0.597575	0.999811	1.2	0.32546	0.683345	12.03	1416083_at	11.8879	11.9192	11.9894	12.2349	11.8836	11.9712	11.9916	12.0107	11.9076	12.1225	11.8831	12.0092	11.9481	11.9341	12.0167	11.9987	12.0034	11.9419	12.132	12.162	12.0173	12.072	12.1234	12.1333	11.9997	12.031	12.0264
1416084_at	Zfand5	0.199	0.032	0.052	0.025	1.72	0.27	0.45	0.19	0.09276	0.78608	0.6578	0.84875	0.415512	0.972242	0.939173	0.999811	0.82	0.52134	0.826721	8.76	1416084_at	8.69685	8.75328	8.85423	8.21862	9.20751	8.56554	8.29989	8.53554	8.67996	8.32971	8.69807	8.63406	8.57253	8.67944	8.90344	8.60792	8.73837	8.39574	9.12579	9.14949	9.08981	8.9173	9.01364	9.02787	8.83672	8.78558	8.85921
1416085_s_at	Zfand5	0.068	-0.064	0.039	-0.131	0.73	-0.69	0.42	-1.27	0.46738	0.49297	0.67936	0.21147	0.81204	0.908363	0.94553	0.999811	0.7	0.59638	0.866666	11.12	1416085_s_at	10.9293	11.1184	11.2333	11.3602	11.3327	10.9714	10.69	10.9413	11.0502	11.005	10.9965	11.0688	10.9596	11.0461	11.0943	10.9124	11.1463	10.6847	11.6701	11.5167	11.3788	11.3875	11.324	11.4923	11.1773	11.059	11.1803
1416086_at	Tpst2	0.144	0.057	-0.036	-0.011	2.01	0.79	-0.51	-0.14	0.05126	0.43317	0.61577	0.89135	0.30772	0.889885	0.927761	0.999811	1.23	0.31199	0.671642	8.49	1416086_at	8.48947	8.23989	8.63191	8.62994	8.24522	8.36466	8.60756	8.45073	8.24171	8.63196	8.31207	8.41002	8.45995	8.40911	8.69149	8.56963	8.52056	8.5171	8.56058	8.45795	8.46264	8.37545	8.68471	8.44465	8.65675	8.3702	8.59915
1416087_at	Ap1s1	0.173	0.147	0.13	0.023	1.69	1.43	1.27	0.2	0.09914	0.15904	0.21184	0.84148	0.431136	0.700648	0.70567	0.999811	1.64	0.18289	0.525074	11.16	1416087_at	10.9192	10.9039	11.2295	11.1972	11.2626	10.9907	10.9479	11.1316	11.0269	10.6565	10.8682	11.0695	11.1022	11.0649	10.7674	11.2186	11.2304	10.9969	11.4183	11.5782	11.2053	11.0274	11.5584	11.1983	11.3215	11.1243	11.2731
1416088_a_at	Rps15	-0.027	-0.066	-0.072	-0.021	-0.68	-1.66	-1.81	-0.48	0.50114	0.10451	0.07702	0.63704	0.830133	0.611485	0.479132	0.999811	1.68	0.17229	0.509437	12.98	1416088_a_at	12.9785	12.9407	12.9714	13.1267	12.9233	12.9703	12.9841	13.0528	12.9164	13.0337	13.0442	13.0134	13.0262	12.9325	13.0209	13.0788	13.0883	13.0492	13.078	12.9773	12.9663	12.8868	13.0506	12.9453	13.0298	12.9012	12.9869
1416089_at	Rps15	-0.027	-0.055	-0.038	-0.014	-0.8	-1.65	-1.14	-0.37	0.42656	0.10674	0.26023	0.71611	0.790244	0.616031	0.752447	0.999811	1.2	0.32521	0.683252	13.26	1416089_at	13.2912	13.2192	13.2652	13.3859	13.1994	13.2545	13.3356	13.3063	13.2137	13.3278	13.2793	13.2604	13.293	13.2373	13.2592	13.3278	13.3603	13.358	13.2446	13.2673	13.2524	13.2045	13.3165	13.2302	13.3356	13.2194	13.269
1416090_at	Pdhb	-0.108	-0.065	-0.068	-0.004	-3.54	-2.14	-2.21	-0.13	0.001	0.03857	0.03293	0.89747	0.026864	0.430359	0.326813	0.999811	5.49	0.0012	0.025972	12	1416090_at	12.1625	12.0326	12.004	11.9816	12.0963	12.063	12.0552	12.0357	12.0034	11.9997	12.0221	12.0001	12.0815	12.0283	12.0322	12.0406	12.0931	12.128	11.9239	11.9429	11.9989	11.983	11.971	12.0115	11.9727	11.974	11.9881
1416091_at	Mtap4	-0.191	-0.058	-0.1	0.042	-2.65	-0.8	-1.39	0.53	0.01123	0.42618	0.17304	0.60223	0.128882	0.887475	0.657723	0.999811	2.47	0.05922	0.290014	11.05	1416091_at	11.2843	11.1239	11.0568	10.7848	11.1308	11.0485	11.1937	11.1587	11.1114	11.0995	10.9797	10.8989	11.2343	11.1582	11.3393	11.1915	11.127	11.2611	10.7395	10.8321	11.1034	10.8109	11.1771	11.1775	10.9824	11.0048	10.8316
1416092_a_at	Mtap4	-0.27	0.033	-0.162	-0.014	-3.18	0.39	-1.91	-0.15	0.00274	0.69868	0.06265	0.88176	0.053425	0.958001	0.438563	0.999811	3.49	0.01504	0.130746	10.46	1416092_a_at	10.7319	10.6414	10.5933	10.557	10.6485	10.7208	10.3597	10.4555	10.627	10.0477	10.3036	10.2376	10.6856	10.5595	10.2972	10.657	10.4456	10.7199	10.2224	10.4297	10.6509	10.5114	10.4997	10.6467	10.341	10.558	10.2362
1416093_a_at	Mrpl20	-0.074	-0.07	-0.055	-0.061	-1.54	-1.46	-1.16	-1.14	0.12994	0.15059	0.25161	0.26255	0.489014	0.690702	0.744528	0.999811	1.79	0.14833	0.472201	10.61	1416093_a_at	10.5839	10.6097	10.7432	10.5739	10.6929	10.6761	10.6243	10.6489	10.6627	10.5017	10.6983	10.6617	10.6723	10.5882	10.6822	10.6688	10.739	10.7873	10.7087	10.4822	10.5922	10.4968	10.6039	10.639	10.6292	10.5571	10.556
1416094_at	Adam9	0.273	0.212	-0.079	0.028	5.04	3.92	-1.46	0.46	1e-05	0.00033	0.15092	0.65008	0.000925	0.033706	0.62524	0.999811	10.78	0	0.000482	10.31	1416094_at	10.4827	10.347	10.2862	10.1571	10.3445	10.5182	10.333	10.241	10.4129	10.3713	10.1785	10.2008	10.2363	10.2413	10.2151	10.129	10.1229	10.2825	10.0667	10.1791	10.1323	10.1614	10.0977	10.2749	10.6166	10.5332	10.6364
1416095_x_at	Sarnp	0.032	0.048	-0.049	0.004	0.81	1.19	-1.22	0.1	0.42488	0.23997	0.22845	0.92374	0.789194	0.783436	0.722117	0.999811	0.89	0.47644	0.798288	10.93	1416095_x_at	11.024	10.9564	10.8754	10.7306	10.9014	10.9354	10.972	10.913	11.0117	10.8562	10.9507	10.9992	10.9456	10.9844	10.9797	10.9915	10.9388	11.0102	10.7901	10.855	10.9249	11.0087	10.8611	10.8474	10.8776	10.9781	10.972
1416096_at	Vipas39	-0.002	0.047	-0.027	0.027	-0.05	1.06	-0.61	0.55	0.96419	0.29519	0.54199	0.58349	0.990538	0.81958	0.903949	0.999811	0.45	0.77015	0.942134	9.84	1416096_at	9.93106	9.75486	9.87348	9.80056	9.79844	9.81112	9.92708	9.83088	9.73883	9.79223	9.91833	9.79326	9.91464	9.84779	9.93597	9.88871	9.89484	9.99966	9.8432	9.74589	9.83033	9.70664	9.70313	9.7724	9.904	9.8192	9.89994
1416097_at	Lrrc4	0.137	0.096	-0.049	0.076	1.23	0.85	-0.44	0.61	0.22738	0.39825	0.66459	0.54629	0.623739	0.875154	0.940365	0.999811	0.7	0.59801	0.867618	9.02	1416097_at	8.83447	8.97385	9.05555	9.1878	8.85993	8.90788	8.55172	8.67441	8.74213	9.29278	9.19976	8.88989	9.0607	9.14621	9.43216	8.76014	8.85256	8.54881	9.22778	9.18296	9.10046	8.93074	9.2817	9.13067	9.19488	8.94184	9.00972
1416098_at	Syngr3	-0.065	-0.155	0.076	-0.021	-1.19	-2.84	1.39	-0.34	0.24106	0.00685	0.17147	0.7343	0.639345	0.188179	0.655226	0.999811	2.89	0.03358	0.209136	10.83	1416098_at	10.8195	10.8215	10.8246	10.9651	10.8961	10.7787	10.9761	10.9621	10.9129	10.8549	10.9434	10.8879	10.7455	10.8462	10.8729	10.7602	10.8185	10.8251	11.0168	10.6995	10.781	10.8453	10.6455	10.8346	10.7945	10.7304	10.8291
1416099_at	Rpl27	-0.001	0.015	-0.019	0.033	-0.03	0.42	-0.52	0.82	0.97357	0.67536	0.60372	0.41881	0.993337	0.953984	0.924491	0.999811	0.28	0.8894	0.977962	12.37	1416099_at	12.4301	12.3947	12.3109	12.2491	12.4311	12.3484	12.4268	12.4137	12.3823	12.4113	12.3426	12.3861	12.3926	12.3797	12.4342	12.3893	12.3758	12.4222	12.2517	12.358	12.3448	12.2194	12.4376	12.2616	12.4316	12.4322	12.3643
1416100_at	Eif3d	-0.118	0.014	0.006	0.003	-2.84	0.34	0.14	0.05	0.0069	0.73425	0.88655	0.9568	0.095601	0.963454	0.985275	0.999811	2.05	0.1042	0.391601	10.98	1416100_at	11.0731	10.9486	11.0116	10.8416	11.1133	10.9259	11.0428	10.9975	10.958	10.8851	11.0028	10.9809	10.9742	11.0147	11.0499	11.0232	11.0149	11.08	10.995	10.8796	11.0162	10.9218	11.0553	10.9985	10.9934	10.9416	10.8827
1416101_a_at	Hist1h1c	-0.138	0.2	0.016	0.092	-1.57	2.28	0.18	0.94	0.12317	0.02773	0.85558	0.3538	0.476706	0.373079	0.980077	0.999811	2.15	0.0918	0.366406	10.95	1416101_a_at	11.0538	10.8536	10.9493	10.83	11.0575	10.83	10.9515	10.8504	10.6127	10.8137	11.0182	10.7141	11.3236	11.0755	11.2533	11.313	11.135	11.2904	10.4974	10.6902	10.8275	10.4933	10.9781	10.6856	10.8995	10.6372	10.8047
1416102_at	Ywhaz	0.071	0.032	0.084	0.009	0.68	0.31	0.8	0.08	0.49877	0.76182	0.42673	0.93716	0.829237	0.96848	0.859304	0.999811	0.3	0.87479	0.974582	12.06	1416102_at	11.728	11.9726	12.1266	12.6786	11.8182	11.7234	11.8252	11.961	11.9253	12.1328	12.0633	11.9732	11.8978	12.0722	11.9837	11.9004	12.1501	11.6328	12.4027	12.408	12.0645	12.2239	12.3092	12.2022	12.0042	11.916	12.0401
1416103_at	Ywhaz	-0.229	-0.107	0.012	-0.005	-3.57	-1.67	0.19	-0.07	0.00092	0.10332	0.84857	0.94068	0.025454	0.609287	0.979537	0.999811	3.88	0.009	0.095428	9.9	1416103_at	9.89209	9.79601	9.93704	9.96086	9.82108	9.94642	10.057	9.98822	9.82493	10.1491	9.88068	9.88542	10.0269	9.99117	10.1411	9.89392	9.88595	10.0372	9.80648	9.9785	9.89464	9.77889	10.1397	9.99933	9.75745	9.67647	9.65688
1416104_at	Mpdu1	-0.094	0.128	-0.011	0.015	-1.63	2.2	-0.18	0.23	0.11147	0.03342	0.85455	0.81808	0.455747	0.403976	0.979954	0.999811	1.89	0.12971	0.440583	9.13	1416104_at	9.29882	9.15421	9.18275	9.182	9.17911	9.21781	9.09203	9.14192	9.1151	8.80693	8.99001	8.92115	9.14953	9.17057	8.91502	9.24591	9.17232	9.33054	9.12268	9.06631	9.17295	9.17446	9.0748	9.12323	9.13093	9.27916	9.07736
1416105_at	Nnt	-0.13	-0.077	-0.076	0.137	-1.97	-1.16	-1.15	1.85	0.05542	0.25297	0.25504	0.07137	0.320611	0.791804	0.747809	0.999811	2.5	0.05722	0.284097	8.9	1416105_at	8.89819	8.92181	8.78927	8.82139	8.86009	8.95246	9.10493	9.06523	8.85521	9.25251	8.98745	9.00078	8.99873	8.90848	9.24549	8.9088	9.00294	9.04534	8.56754	8.82556	8.76954	8.70273	8.82328	8.65974	8.77877	8.66735	8.72361
1416106_at	Kti12	-0.042	-0.043	0.042	0.074	-0.88	-0.91	0.88	1.38	0.38191	0.36748	0.38588	0.17362	0.760232	0.861523	0.838043	0.999811	1.07	0.38164	0.730306	8.55	1416106_at	8.57762	8.5659	8.50016	8.63812	8.76313	8.55417	8.68131	8.5903	8.50523	8.68924	8.59034	8.52389	8.53033	8.52496	8.6683	8.49778	8.53632	8.42307	8.24933	8.57548	8.44561	8.41293	8.49188	8.58883	8.5663	8.58325	8.60626
1416107_at	Nsg2	0.102	-0.043	0.144	0.055	2.07	-0.88	2.93	0.99	0.0448	0.38306	0.00543	0.32761	0.286008	0.868701	0.13144	0.999811	3.66	0.01208	0.11433	12.62	1416107_at	12.4165	12.4514	12.5598	12.747	12.4813	12.5457	12.7095	12.7126	12.5399	12.7241	12.5719	12.6787	12.5421	12.5214	12.506	12.5298	12.5588	12.4691	12.5899	12.7852	12.5743	12.6417	12.7642	12.6164	12.6558	12.5972	12.6303
1416108_a_at	Tmed3	-0.008	0.029	-0.089	-0.02	-0.13	0.47	-1.43	-0.29	0.89874	0.64136	0.15927	0.77258	0.974269	0.948593	0.63865	0.999811	0.59	0.66914	0.901924	10.27	1416108_a_at	10.5184	10.3263	10.3111	10.5988	10.2032	10.3678	10.4151	10.3147	10.2462	10.3364	10.3403	10.3666	10.2452	10.2783	10.1648	10.3301	10.2736	10.4001	10.1651	9.89198	10.2046	10.2043	9.98122	9.9688	10.4214	10.3249	10.3477
1416109_at	Fuca1	0.028	0.097	-0.173	-0.069	0.5	1.72	-3.08	-1.1	0.61726	0.0922	0.00367	0.27661	0.880084	0.587054	0.106474	0.999811	3.48	0.01532	0.132212	10.46	1416109_at	10.6999	10.4849	10.514	10.4802	10.307	10.5644	10.4919	10.4621	10.3887	10.3615	10.493	10.3908	10.5662	10.5102	10.4125	10.6409	10.5874	10.7065	10.4485	10.2382	10.529	10.5394	10.2563	10.2762	10.5196	10.5504	10.5906
1416110_at	Slc35a4	0.012	-0.086	-0.142	0.025	0.14	-1	-1.65	0.26	0.88905	0.32252	0.107	0.79503	0.971537	0.83577	0.549607	0.999811	0.95	0.44438	0.777202	8.59	1416110_at	8.62256	8.59622	8.65178	8.36586	8.53079	8.56928	8.83026	8.70963	8.48306	8.92317	8.53847	8.43439	8.65113	8.56898	9.07112	8.61638	8.69364	8.79939	8.30955	8.48216	8.65505	8.32091	8.69656	8.52085	8.65482	8.57666	8.56447
1416111_at	Cd83	0.084	-0.105	-0.063	-0.013	0.65	-0.81	-0.49	-0.09	0.52004	0.42233	0.62965	0.92932	0.839363	0.885471	0.931763	0.999811	0.33	0.85598	0.96962	10.38	1416111_at	10.4836	10.4352	10.2492	10.3883	10.2408	10.5068	10.61	10.5684	10.427	10.1865	10.6602	10.6796	10.3243	10.608	10.1886	10.4483	10.4271	10.6252	10.4669	9.79933	10.437	10.7796	9.72711	9.99108	10.4663	10.5626	10.5865
1416112_at	Cox8a	-0.057	-0.099	-0.074	0.018	-1.27	-2.23	-1.66	0.36	0.21097	0.03141	0.1052	0.71703	0.604493	0.393366	0.545295	0.999811	2.36	0.06859	0.31313	12.93	1416112_at	13.0168	12.9467	12.9172	12.7613	13.0199	13.0786	13.0543	13.0142	12.9542	13.063	12.9357	12.9714	13.0189	12.9048	13.0508	12.9491	12.9706	13.0527	12.7146	12.8522	12.8761	12.783	12.987	12.9158	12.9529	12.9924	12.9469
1416113_at	Fkbp8	-0.017	-0.001	0.034	-0.029	-0.34	-0.01	0.68	-0.52	0.73478	0.99107	0.49731	0.60335	0.925223	0.999065	0.887305	0.999811	0.21	0.92873	0.986216	9.84	1416113_at	9.73677	9.88638	9.98705	9.85616	10.0375	9.7519	9.71303	9.79879	9.72229	9.67545	9.78259	9.63679	9.7396	9.71755	9.81217	9.89857	9.96164	9.81948	10.0367	9.97204	10.0089	9.94187	9.94568	9.9568	9.8381	9.78587	9.95997
1416114_at	Sparcl1	-0.023	0.005	-0.044	-0.007	-0.76	0.17	-1.47	-0.2	0.45347	0.86363	0.14887	0.84576	0.804559	0.98437	0.621933	0.999811	0.7	0.59577	0.866318	13.39	1416114_at	13.414	13.4278	13.4237	13.3368	13.4324	13.3036	13.4033	13.3503	13.404	13.4225	13.4292	13.3498	13.409	13.435	13.4687	13.4225	13.4728	13.4166	13.3938	13.3254	13.439	13.4324	13.3654	13.371	13.318	13.3802	13.3825
1416115_at	Orc3	0.074	0.108	0.058	0.041	1.44	2.11	1.14	0.71	0.15865	0.04121	0.26104	0.47984	0.534241	0.440818	0.75264	0.999811	2.08	0.10114	0.385398	8.78	1416115_at	8.75762	8.82115	8.59966	8.66833	8.92096	8.6658	8.75339	8.80961	8.62914	8.81939	8.78612	8.62557	8.69529	8.77213	8.76884	8.66417	8.84795	8.72123	8.87209	8.84257	8.72448	8.614	8.8586	8.79238	8.87304	8.8517	8.85158
1416116_at	Orc3	-0.141	0.112	0.217	0.099	-2.5	1.98	3.84	1.57	0.01638	0.05374	0.00041	0.12345	0.161195	0.486674	0.034377	0.999811	6.85	0.00025	0.009004	7.79	1416116_at	7.66823	7.7038	7.81892	7.82451	7.92082	7.88129	7.8693	7.78757	7.80716	7.75555	7.8028	7.84625	7.67499	7.66983	7.74275	7.5873	7.70426	7.77508	7.95116	7.77524	7.74434	7.64323	7.63736	7.5649	7.68194	7.57109	7.67865
1416117_at	Orc3	-0.261	-0.077	0.046	-0.063	-5.85	-1.72	1.02	-1.26	0	0.09245	0.31219	0.21437	0.000129	0.587657	0.792039	0.999811	9.95	1e-05	0.000869	7.81	1416117_at	7.98605	7.91611	7.81714	7.72497	7.82299	7.89089	7.94222	7.9455	7.96094	7.89355	7.91049	7.92909	7.76031	7.85678	7.67455	7.84253	7.88845	7.94579	7.80452	7.79688	7.85646	7.80234	7.67705	7.81113	7.59784	7.61788	7.61698
1416118_at	Trim59	-0.333	-0.057	-0.252	-0.015	-2.86	-0.49	-2.17	-0.12	0.00649	0.62961	0.03607	0.90628	0.092144	0.944378	0.343997	0.999811	3.29	0.01972	0.154731	10.41	1416118_at	10.7709	10.596	10.5567	9.7352	10.5042	10.5992	10.3691	10.2902	10.7191	10.6938	10.3481	10.0812	10.6887	10.784	10.5826	10.7027	10.6996	10.773	10.2443	10.47	10.5702	10.2183	10.555	10.3486	9.9334	9.969	10.2337
1416119_at	Txn1	-0.066	-0.013	0.023	-0.051	-1.79	-0.34	0.63	-1.23	0.08046	0.73322	0.53015	0.22434	0.385606	0.963147	0.89949	0.999811	1.31	0.28116	0.642735	11.76	1416119_at	11.8795	11.7601	11.772	11.8645	11.8665	11.8273	11.8962	11.82	11.7669	11.8033	11.802	11.7877	11.7176	11.7781	11.7163	11.7463	11.7019	11.8207	11.7593	11.5791	11.7182	11.6942	11.6167	11.7566	11.7927	11.8107	11.7236
1416120_at	Rrm2	-0.048	0.047	-0.069	-0.137	-0.56	0.54	-0.79	-1.41	0.58178	0.58892	0.43144	0.16467	0.867095	0.933947	0.861043	0.999811	0.81	0.52653	0.829863	4.51	1416120_at	4.6327	4.74553	4.28287	4.52511	4.55514	4.84179	4.58642	4.43253	4.35136	4.42347	4.64173	4.39716	4.35589	4.56273	4.48946	4.50851	4.34344	4.77238	4.66126	4.78873	4.56346	4.39424	4.47013	4.50222	4.68353	4.5683	4.38637
1416121_at	Lox	-0.019	0.07	0.016	-0.006	-0.19	0.7	0.16	-0.05	0.84921	0.4893	0.87686	0.95856	0.959252	0.907399	0.983632	0.999811	0.14	0.96745	0.99471	5.28	1416121_at	5.43261	5.02431	5.38938	5.43849	4.84897	5.58245	5.38556	5.27494	5.21402	5.36797	4.96424	5.12257	5.22344	5.25193	5.26584	5.43087	5.20926	5.51058	5.27422	5.18644	5.31419	5.30247	5.343	5.11293	5.38574	5.18739	5.40631
1416122_at	Ccnd2	0.001	-0.02	-0.075	0.008	0.01	-0.25	-0.93	0.09	0.99274	0.80172	0.35828	0.93215	0.997855	0.975332	0.823066	0.999811	0.23	0.91794	0.983565	8.51	1416122_at	8.34902	8.47949	8.58217	8.4524	8.4914	8.43107	8.26097	8.42338	8.5282	8.56238	8.35054	8.52517	8.64683	8.45056	8.52341	8.56705	8.57473	8.34712	8.74576	8.94444	8.56628	8.29428	8.91509	8.71779	8.54374	8.43645	8.41237
1416123_at	Ccnd2	-0.177	-0.151	-0.165	-0.104	-1.22	-1.05	-1.14	-0.64	0.22769	0.30196	0.26112	0.52585	0.624088	0.822624	0.75264	0.999811	1.07	0.38126	0.730041	5.64	1416123_at	4.97799	5.78735	5.72601	6.09591	6.27203	5.80435	5.60208	5.34137	5.70492	5.71403	5.71537	5.46527	5.55277	5.72023	5.72539	5.47074	5.56336	5.47935	6.2117	6.24784	5.75178	5.43129	6.15761	5.79974	5.63675	5.43295	5.41747
1416124_at	Ccnd2	-0.054	-0.023	-0.005	0.021	-0.85	-0.36	-0.08	0.3	0.39759	0.71761	0.93912	0.76212	0.771196	0.960823	0.992437	0.999811	0.24	0.91382	0.983342	3.35	1416124_at	3.25033	3.38303	3.55426	3.31995	3.5884	3.3296	3.34778	3.26248	3.47314	3.29739	3.33236	3.22658	3.20615	3.33801	3.56907	3.35653	3.40749	3.42445	3.35474	3.39427	3.31364	3.30208	3.15379	3.48763	3.39041	3.1653	3.23912
1416125_at	Fkbp5	0.97	0.489	0.275	0.015	12.27	6.18	3.47	0.17	0	0	0.00121	0.86756	0	0.000165	0.058846	0.999811	50.18	0	0	9.66	1416125_at	9.22815	9.24542	9.44166	9.20487	9.57217	9.43995	9.54672	9.48917	9.54264	9.36557	9.21238	9.6438	9.43191	9.317	9.63569	9.33555	9.22118	9.20663	9.42616	9.57945	9.44093	9.65072	9.6581	9.65618	10.2468	10.3833	10.5454
1416126_at	Polr1b	-0.057	-0.117	0.056	0.014	-0.7	-1.42	0.68	0.15	0.48619	0.16172	0.49816	0.88326	0.821529	0.704056	0.887617	0.999811	0.75	0.56179	0.848895	7.62	1416126_at	7.7507	7.64707	7.50371	7.24301	7.70295	7.84547	7.92658	7.74628	7.68467	7.37662	7.63332	7.73433	7.5674	7.66315	7.54289	7.72652	7.50892	7.84049	7.53564	7.62652	7.70164	7.60605	7.53788	7.60117	7.45181	7.77759	7.63677
1416127_a_at	Dnpep	-0.047	0.011	-0.08	-0.046	-0.98	0.22	-1.68	-0.87	0.3345	0.82694	0.10122	0.39119	0.723714	0.978822	0.53658	0.999811	1.14	0.35089	0.706469	9.98	1416127_a_at	10.1137	9.9899	10.0283	10.0505	10.1285	9.9372	10.0244	10.0294	9.87135	9.83902	9.88421	9.92599	9.96501	9.9398	9.9526	10.0364	10.0661	10.1069	10.1674	10.0529	10.0479	9.84034	10.0529	9.94406	10.0612	10.0001	9.9892
1416128_at	NA	0.049	-0.016	0.011	0.001	0.59	-0.19	0.13	0.01	0.55673	0.85219	0.89729	0.99066	0.856975	0.982601	0.986936	0.999811	0.1	0.98159	0.997981	5.51	1416128_at	5.54892	5.4176	5.52559	5.18022	5.16504	5.47662	5.74914	5.65166	5.50865	5.66241	5.62872	5.40263	5.42454	5.44223	5.5628	5.56134	5.58847	5.78198	5.63703	5.38245	5.47629	5.4632	5.45921	5.44072	5.48052	5.28313	5.5196
1416129_at	Errfi1	0.219	0.059	-0.205	-0.043	2.43	0.66	-2.28	-0.42	0.01963	0.515	0.02795	0.67521	0.180394	0.914725	0.301308	0.999811	2.92	0.03221	0.205099	9.72	1416129_at	9.75438	9.95589	9.61701	9.31387	9.87374	9.85891	9.66682	9.6633	9.71608	9.67419	9.58464	9.63776	9.72755	9.65959	10.0377	9.77532	9.74026	10.0063	9.46544	9.57648	9.70613	9.64904	9.60411	9.84441	9.94705	9.99471	10.0193
1416130_at	Prnp	0.045	0.075	0.062	-0.033	0.77	1.27	1.05	-0.49	0.44782	0.21182	0.29763	0.62366	0.80189	0.761429	0.780802	0.999811	0.89	0.47959	0.80065	12.17	1416130_at	12.1513	12.0638	12.2365	12.3725	12.3061	12.1205	12.0221	12.1111	12.0361	11.9677	12.2086	12.0911	12.1042	12.1444	12.025	12.1328	12.1279	11.9873	12.3085	12.2294	12.2075	12.3009	12.189	12.2931	12.2142	12.2432	12.2882
1416131_s_at	Efr3a	-0.064	0.078	-0.014	-0.043	-0.72	0.87	-0.16	-0.43	0.47729	0.38749	0.87736	0.66755	0.817005	0.869523	0.983632	0.999811	0.37	0.82724	0.961159	10.68	1416131_s_at	10.8886	10.8073	10.745	10.4687	10.6512	10.7922	10.7948	10.5851	10.8672	10.5947	10.5867	10.6139	10.6363	10.8435	10.7633	10.7189	10.7226	10.8052	10.6411	10.2886	10.763	10.8478	10.3248	10.4402	10.5213	10.7528	10.6362
1416132_at	Efr3a	-0.115	-0.152	-0.061	-0.244	-0.61	-0.81	-0.33	-1.16	0.54448	0.42223	0.74645	0.25092	0.851525	0.885471	0.961771	0.999811	0.62	0.64873	0.891822	8.79	1416132_at	9.4149	9.24675	9.09041	8.49636	9.43775	8.89482	8.20639	8.62518	9.06158	7.88026	8.94893	8.66134	8.68544	8.91553	8.90333	8.83386	8.64763	8.58878	9.21741	8.89234	9.183	9.13103	8.48916	9.14651	8.74716	9.16231	9.00965
1416133_at	Efr3a	-0.075	0.095	0.05	-0.034	-0.87	1.11	0.58	-0.35	0.38694	0.27264	0.56443	0.72879	0.763993	0.80631	0.911274	0.999811	0.61	0.65434	0.894919	10.93	1416133_at	11.1164	11.1565	10.8943	10.8172	10.9908	11.0008	11.1542	10.9612	11.0367	10.9058	10.9797	10.7786	10.8598	10.8838	11.0935	10.9795	10.9077	10.9765	10.7557	10.5554	10.9	10.9841	10.5552	10.8556	10.8658	11.0652	10.9668
1416134_at	Aplp1	0.022	-0.196	-0.069	-0.081	0.33	-3	-1.06	-1.1	0.74198	0.00456	0.29441	0.27592	0.927961	0.153333	0.778716	0.999811	2.86	0.03492	0.213768	10.29	1416134_at	10.3383	10.3238	10.2464	10.4584	10.2448	10.1333	10.2233	10.2782	10.1169	10.359	10.1432	10.158	10.2849	10.2151	10.4387	10.3022	10.4869	10.2174	10.6079	10.5421	10.5066	10.4347	10.5205	10.5031	10.3014	10.1292	10.3388
1416135_at	Apex1	-0.043	-0.021	0.077	0	-0.92	-0.45	1.64	0	0.36407	0.6567	0.10825	0.99614	0.747867	0.952345	0.552416	0.999811	0.93	0.45362	0.784152	10.09	1416135_at	10.0002	10.01	10.1233	10.1401	10.2487	10.068	10.0003	10.0541	9.96787	10.0098	10.1392	10.1807	10.0339	10.0765	10.0092	10.0121	10.116	10.0085	10.3185	10.2092	10.1152	10.0669	10.2128	10.112	10.1145	10.0813	10.0989
1416136_at	Mmp2	0.009	-0.05	-0.087	0.116	0.07	-0.41	-0.7	0.84	0.94508	0.6872	0.48498	0.40633	0.985446	0.956033	0.883079	0.999811	0.34	0.84784	0.967099	6.25	1416136_at	6.25793	6.35816	6.39311	6.72961	5.66722	6.39881	6.44368	6.42259	6.05716	6.70927	6.10075	6.11171	6.26794	6.17496	6.3677	6.39729	6.37434	6.41877	5.63156	5.78704	6.24994	6.31699	6.3427	6.04928	6.40999	6.21192	6.29013
1416137_at	Anxa7	0.07	0.116	0.209	0.11	1.01	1.67	3.01	1.42	0.31916	0.10267	0.00444	0.16367	0.711309	0.608121	0.118161	0.999811	3.71	0.01123	0.109144	8.43	1416137_at	8.13335	8.36106	8.33433	8.49773	8.30657	8.26313	8.61481	8.52181	8.34649	8.71762	8.29533	8.35988	8.17453	8.27983	8.60604	8.37463	8.32928	8.22803	8.3101	8.36026	8.23225	8.21135	8.52072	8.31942	8.33816	8.37755	8.30884
1416138_at	Anxa7	-0.027	0.072	0.101	-0.034	-0.63	1.7	2.38	-0.72	0.53096	0.09665	0.02185	0.47725	0.844178	0.596938	0.266025	0.999811	2.37	0.06795	0.311768	10.08	1416138_at	10.1068	10.1159	9.99508	10.2406	10.224	10.0928	10.1079	10.1187	10.0649	10.0745	9.97723	10.0519	9.93638	10.0769	10.0429	9.96681	10.0285	10.0168	10.1813	10.0296	9.96791	9.963	10.0184	10.0421	10.0985	10.1087	10.0743
1416139_at	Reg2	0.053	0.036	-0.023	-0.083	0.53	0.37	-0.24	-0.75	0.59755	0.71628	0.81439	0.45933	0.872054	0.960771	0.974953	0.999811	0.26	0.90337	0.981426	5.34	1416139_at	5.01524	5.50077	5.23469	5.63115	4.86725	5.57118	5.16391	5.24075	5.24012	5.44642	5.27431	5.47963	5.35239	5.5056	5.18452	5.41412	5.45793	5.53432	5.24003	5.33795	5.31998	5.46549	5.35662	5.21383	5.23781	5.32588	5.38064
1416140_a_at	Dhx30	-0.111	-0.066	0.099	0.036	-1.43	-0.85	1.26	0.41	0.16051	0.3998	0.21304	0.68511	0.536948	0.875501	0.707257	0.999811	1.13	0.35428	0.708952	10.81	1416140_a_at	10.911	10.7093	10.914	10.6685	10.9473	10.8823	10.9905	10.9298	10.9179	10.4739	10.7859	10.8366	10.9019	10.7589	10.5744	10.9264	10.8287	11.0253	10.6365	10.7531	10.8231	10.7997	10.8667	10.7922	10.8289	10.8856	10.7987
1416141_a_at	NA	-0.006	-0.03	-0.01	0.016	-0.23	-1.21	-0.39	0.56	0.81734	0.23432	0.70162	0.5795	0.949682	0.780784	0.951055	0.999811	0.49	0.74108	0.932803	13.8	1416141_a_at	13.8132	13.7962	13.7804	13.8261	13.7764	13.8351	13.8789	13.8487	13.8199	13.8588	13.8256	13.846	13.831	13.818	13.8107	13.7909	13.7898	13.846	13.7223	13.7399	13.7453	13.7977	13.734	13.7774	13.8025	13.812	13.8261
1416142_at	Rps6	-0.055	0.064	-0.09	0.087	-1.28	1.49	-2.11	1.82	0.207	0.14294	0.04116	0.07573	0.600105	0.678082	0.364742	0.999811	2.91	0.03281	0.206888	9.41	1416142_at	9.4464	9.36351	9.40481	9.15404	9.46567	9.41263	9.3716	9.35699	9.40099	9.41956	9.37067	9.37538	9.54045	9.5222	9.49383	9.54388	9.52264	9.57756	9.33433	9.40562	9.42847	9.25508	9.34848	9.35277	9.30958	9.27467	9.36312
1416143_at	Atp5j	-0.059	-0.031	-0.038	-0.017	-2.13	-1.11	-1.36	-0.55	0.03879	0.27438	0.18166	0.58626	0.265368	0.806735	0.66966	0.999811	1.98	0.11502	0.413582	12.72	1416143_at	12.8337	12.7167	12.7636	12.7505	12.79	12.7599	12.8123	12.7493	12.7607	12.7609	12.7771	12.6867	12.7636	12.7207	12.8058	12.7681	12.7421	12.7814	12.6555	12.6053	12.6787	12.6552	12.6922	12.672	12.6998	12.7194	12.7072
1416144_a_at	Dhx15	0.046	-0.035	0.089	-0.026	0.82	-0.63	1.59	-0.41	0.41462	0.53337	0.11945	0.68185	0.782923	0.919257	0.572286	0.999811	0.94	0.44887	0.780634	11.54	1416144_a_at	11.5453	11.4615	11.5753	11.5466	11.3665	11.4658	11.5464	11.5843	11.6781	11.5982	11.5664	11.6719	11.5035	11.6581	11.3005	11.5374	11.5364	11.4795	11.5768	11.5423	11.4903	11.6227	11.4515	11.4984	11.3845	11.5	11.5668
1416145_at	Dhx15	0.022	-0.029	0.052	0.029	0.86	-1.13	2.03	1.01	0.39611	0.26622	0.04825	0.31722	0.770677	0.801304	0.389933	0.999811	1.79	0.14844	0.47239	11.45	1416145_at	11.3789	11.4403	11.4065	11.4319	11.474	11.4298	11.493	11.4881	11.5236	11.5006	11.507	11.5514	11.3745	11.4539	11.4025	11.4295	11.4098	11.417	11.4562	11.4569	11.4001	11.3851	11.4494	11.4356	11.4505	11.4138	11.4661
1416146_at	Hspa4	0.114	0.133	-0.023	0.048	2.01	2.34	-0.4	0.75	0.05129	0.02403	0.69358	0.4549	0.30772	0.351128	0.948933	0.999811	2.56	0.0525	0.269967	9.76	1416146_at	9.79167	9.83902	9.65508	9.5949	9.99868	9.79649	9.55713	9.5926	9.72242	9.60513	9.61806	9.6048	9.77012	9.69577	9.69677	9.72562	9.80316	9.81659	9.83681	9.8302	9.66237	9.64351	9.73504	9.78219	9.9445	9.91006	9.93704
1416147_at	Hspa4	-0.499	-0.048	0.014	0.112	-2.24	-0.22	0.06	0.45	0.03017	0.82905	0.95005	0.65378	0.230533	0.979041	0.993663	0.999811	1.32	0.27731	0.639125	9.85	1416147_at	9.87479	10.0487	10.0826	9.42802	10.5872	10.4194	9.56624	9.89697	10.6139	9.36229	10.3362	10.0461	10.331	9.92483	9.25568	9.74914	9.93339	9.87872	9.75858	9.91765	9.74407	9.90429	9.45964	9.51359	9.73562	9.70688	9.57457
1416148_at	Laptm4b	-0.16	0.013	-0.119	-0.066	-2.11	0.17	-1.57	-0.78	0.04131	0.86686	0.12487	0.43896	0.274065	0.984692	0.581528	0.999811	1.88	0.13171	0.443925	10.99	1416148_at	11.2012	11.2587	10.9813	10.7429	11.1059	11.0746	11.0929	10.9925	11.0252	10.8794	10.9767	10.8402	11.0608	10.9853	11.2175	11.2089	11.0612	11.2942	10.8485	10.818	11.0284	10.9419	10.9139	11.0645	10.829	11.0206	10.9232
1416149_at	Olig1	-0.09	-0.138	-0.26	0.003	-1.27	-1.95	-3.66	0.04	0.21244	0.05842	0.00069	0.96581	0.606421	0.501664	0.044379	0.999811	4.7	0.00317	0.049566	12.28	1416149_at	12.6207	12.428	12.3988	11.9508	12.4497	12.3957	12.3448	12.3755	12.261	12.3894	12.2695	12.1603	12.4048	12.3201	12.563	12.4336	12.426	12.5457	12.1347	12.1464	12.4057	12.0125	12.3764	12.3543	12.3797	12.2679	12.2909
1416150_a_at	Srsf3	-0.088	0.123	0.075	0.05	-1.99	2.77	1.69	1.01	0.05304	0.00827	0.09806	0.31888	0.313264	0.207197	0.530737	0.999811	3.88	0.00902	0.095526	11.5	1416150_a_at	11.4633	11.506	11.5571	11.7169	11.32	11.4344	11.4342	11.403	11.5048	11.4967	11.4788	11.5351	11.4627	11.4906	11.384	11.5338	11.4728	11.3803	11.5933	11.4906	11.492	11.5571	11.452	11.4302	11.3932	11.3637	11.3882
1416151_at	Srsf3	-0.277	-0.007	0.121	0.02	-5.99	-0.15	2.6	0.38	0	0.88046	0.01276	0.70632	9.1e-05	0.98574	0.204002	0.999811	10.71	0	0.000508	10.3	1416151_at	10.2583	10.3206	10.2777	10.3189	10.2952	10.4078	10.279	10.3077	10.4176	10.3169	10.2602	10.473	10.3658	10.4146	10.1388	10.2736	10.318	10.3165	10.2426	10.3745	10.2922	10.3453	10.2865	10.3376	10.0771	10.0674	9.9984
1416152_a_at	Srsf3	-0.187	0.055	0.166	0.022	-4.78	1.41	4.26	0.51	2e-05	0.16458	0.00011	0.61558	0.001735	0.708248	0.017469	0.999811	10.81	0	0.000472	10.83	1416152_a_at	10.7603	10.7511	10.8436	10.8419	10.8824	10.7631	10.8223	10.8586	10.8419	10.8061	10.8575	10.9364	10.7543	10.8615	10.7045	10.8111	10.8628	10.6946	10.8961	10.8566	10.8625	10.9047	10.834	10.7782	10.6282	10.6048	10.5936
1416153_at	NA	-0.027	0.052	0.037	0.002	-0.65	1.27	0.89	0.04	0.51878	0.21101	0.37733	0.96634	0.838813	0.761299	0.834061	0.999811	0.71	0.59055	0.864155	11.68	1416153_at	11.7925	11.7454	11.6049	11.5048	11.7954	11.7817	11.625	11.705	11.6865	11.5785	11.6893	11.6678	11.66	11.68	11.6876	11.6603	11.6353	11.7191	11.6695	11.6667	11.6644	11.7138	11.5787	11.6963	11.674	11.7683	11.7091
1416154_at	NA	-0.088	0.148	0.011	-0.012	-0.92	1.55	0.11	-0.11	0.36137	0.1295	0.91116	0.91437	0.746057	0.655437	0.989124	0.999811	0.82	0.52167	0.826776	4.9	1416154_at	4.99586	4.86429	4.68386	5.4423	4.51122	5.03046	4.85067	4.74617	4.92971	4.89636	4.71521	4.93762	4.8012	4.77106	4.76785	5.04162	4.79994	5.05643	4.84385	5.05268	4.76352	4.93915	5.00118	4.97981	4.82676	4.7467	4.8064
1416155_at	Hmgb3	0.097	0.019	0.017	0.13	1.56	0.3	0.28	1.88	0.12583	0.76345	0.78124	0.06732	0.482185	0.96848	0.968897	0.999811	1.53	0.20979	0.562024	10.49	1416155_at	10.4536	10.3663	10.5387	10.2252	10.4883	10.4808	10.3766	10.3858	10.4313	10.139	10.3145	10.3015	10.5722	10.4971	10.4581	10.6609	10.5726	10.7842	10.4463	10.617	10.502	10.5476	10.6306	10.4565	10.5505	10.7001	10.5953
1416156_at	Vcl	0.125	0.019	-0.022	0.019	2.59	0.4	-0.46	0.36	0.01298	0.69362	0.64461	0.72068	0.140935	0.957123	0.935621	0.999811	1.81	0.14511	0.466317	9.96	1416156_at	9.89234	9.90481	9.88732	9.81504	9.86742	9.99133	10.0177	9.90712	9.9589	10.0139	9.84547	9.83774	10.0529	9.95649	10.0236	10.0315	9.98205	10.0285	9.75084	10.0211	9.96129	9.79676	10.0482	9.96566	10.0713	9.99225	10.0246
1416157_at	Vcl	-0.113	-0.317	-0.092	-0.143	-0.93	-2.6	-0.75	-1.05	0.35945	0.01284	0.45622	0.29881	0.744353	0.261365	0.870567	0.999811	2.32	0.07238	0.322331	5.3	1416157_at	5.75943	5.20899	5.63157	5.60468	5.97055	5.3045	5.22962	5.25504	5.49317	4.87226	5.29481	5.15004	5.4115	5.25616	5.02981	5.36843	5.06357	5.41544	5.82906	5.5922	5.40206	5.32678	5.33204	5.52137	5.46992	5.12958	5.51864
1416158_at	Nr2f2	-0.024	0.011	0.405	-0.172	-0.2	0.09	3.42	-1.3	0.84313	0.92556	0.00142	0.20145	0.957654	0.992409	0.064286	0.999811	3.35	0.01806	0.146359	6.88	1416158_at	6.57122	7.15532	6.83956	6.86594	7.03814	6.73322	6.87178	7.07764	7.09132	6.89392	6.931	7.15972	6.40047	7.04647	6.68627	6.72776	6.6487	6.54269	6.91143	6.4245	6.8619	7.18962	6.44343	6.98764	6.79037	6.86488	6.86719
1416159_at	Nr2f2	-0.065	-0.096	0.269	-0.189	-0.39	-0.57	1.61	-1.01	0.69988	0.56909	0.11534	0.31677	0.912268	0.928485	0.564729	0.999811	1.02	0.40655	0.749125	10.58	1416159_at	10.2657	10.7167	10.7166	10.9025	10.8533	10.3229	10.3977	10.5408	10.7679	10.6481	10.778	10.7485	10.1176	10.536	10.6534	10.3342	10.294	10.0796	10.7667	10.1392	10.6819	11.0301	10.7398	11.0217	10.6427	10.694	10.5462
1416160_at	Nr2f2	-0.116	-0.06	0.498	-0.187	-0.66	-0.34	2.83	-0.95	0.51228	0.7336	0.00708	0.34745	0.83568	0.963366	0.150021	0.999811	2.37	0.0679	0.311636	7.84	1416160_at	7.5053	8.00809	7.81729	7.81633	8.48065	7.40723	8.01339	8.17937	8.10647	7.4662	8.00085	8.17707	7.39533	7.95519	7.63791	7.70327	7.60888	7.50586	7.87307	7.41913	7.82651	8.21433	7.6205	7.8904	7.69201	8.00621	7.72855
1416161_at	Rad21	-0.027	0.009	0.033	0.09	-0.4	0.13	0.48	1.18	0.69088	0.89368	0.63404	0.24346	0.909405	0.987838	0.933224	0.999811	0.45	0.77036	0.942198	11.25	1416161_at	11.2207	11.1265	11.351	11.4291	11.0227	11.182	11.2947	11.2025	11.379	11.4839	11.06	11.217	11.2245	11.3768	11.1788	11.3114	11.2827	11.1776	11.2067	11.0747	11.1896	11.3	11.1458	11.1885	11.0261	11.0883	11.163
1416162_at	Rad21	-0.14	-0.016	0.009	0.004	-1.35	-0.16	0.08	0.04	0.18499	0.87446	0.93331	0.9719	0.572213	0.985187	0.991837	0.999811	0.46	0.76281	0.938981	8.55	1416162_at	8.79646	8.59246	8.72445	8.69392	8.89914	8.42349	8.58235	8.58931	8.45303	8.10091	8.5095	8.39136	8.35097	8.57365	8.58344	8.5026	8.53384	8.32947	8.7973	8.69618	8.6401	8.66434	8.55388	8.69665	8.50881	8.55171	8.50398
1416163_at	Cops4	-0.133	0.05	-0.018	-0.015	-3.17	1.19	-0.44	-0.31	0.00281	0.2394	0.66021	0.75708	0.054266	0.783215	0.939824	0.999811	2.95	0.03098	0.200427	10.28	1416163_at	10.3316	10.3046	10.2485	10.2841	10.3941	10.3207	10.2625	10.2582	10.3291	10.1849	10.323	10.2819	10.2691	10.2993	10.3234	10.2694	10.3047	10.2822	10.4531	10.2328	10.3039	10.3088	10.1556	10.2315	10.2256	10.1846	10.1687
1416164_at	Fbln5	0.816	0.838	0.136	-0.046	6.35	6.52	1.06	-0.32	0	0	0.29577	0.74957	3.5e-05	7.7e-05	0.779484	0.999811	21	0	1e-06	8.07	1416164_at	8.75119	8.07321	8.081	8.3775	8.07708	8.28051	8.13641	7.92633	7.89774	7.84571	7.90918	7.64971	7.60678	7.56582	7.93052	7.92293	7.70985	7.99661	6.97067	7.38983	7.43861	7.17532	7.34148	7.7077	8.92423	8.86169	9.20526
1416165_at	Rab31	0.227	0.162	-0.227	-0.034	2.94	2.1	-2.95	-0.39	0.0053	0.04141	0.00518	0.69543	0.081226	0.441172	0.128765	0.999811	5.48	0.00121	0.026162	10.88	1416165_at	11.2021	10.8553	10.8946	10.5584	10.8429	11.0339	10.906	10.7848	10.8726	11.0853	10.7869	10.6941	10.9743	10.7723	11.0898	10.9203	10.7707	11.0464	10.56	10.6563	10.7951	10.6103	10.8648	10.8832	11.2036	11.1019	11.165
1416166_a_at	Prdx4	0.245	0.113	0.077	0.016	1.85	0.85	0.59	0.11	0.07112	0.39858	0.56152	0.91273	0.362025	0.875365	0.909918	0.999811	1.13	0.35649	0.710593	8.27	1416166_a_at	8.59498	7.94331	8.27204	8.77294	7.71089	8.44055	8.31096	7.9311	8.48464	8.39137	7.95756	8.49201	8.18541	8.42238	7.8615	8.27071	8.16331	8.25298	8.15234	7.86604	8.13997	8.36635	7.97155	8.01289	8.53221	8.34811	8.35822
1416167_at	Prdx4	0.102	0.02	-0.069	-0.019	1.68	0.32	-1.15	-0.28	0.09981	0.74719	0.25788	0.78198	0.432199	0.965828	0.750489	0.999811	1.08	0.37731	0.727433	10.04	1416167_at	10.2713	10.0365	10.1298	10.1886	10.0181	10.0914	10.0859	10.0107	9.9994	10.0819	10.0862	10.0882	10.0713	9.95394	10.0354	10.1369	9.98035	10.2751	9.83003	9.6917	9.89572	9.74524	9.96808	9.97723	10.2719	10.2007	10.2222
1416168_at	Serpinf1	-0.297	0.081	0.26	-0.143	-1.69	0.46	1.47	-0.73	0.09941	0.64868	0.14782	0.47199	0.431528	0.950545	0.620312	0.999811	1.44	0.23843	0.597355	8.54	1416168_at	8.58745	8.94039	8.70784	8.06006	9.08204	8.62407	8.76317	8.53419	9.03078	8.08547	8.06856	8.2338	8.53186	8.42046	8.88811	8.59066	8.25956	8.60143	8.29213	8.17691	8.55866	8.43143	8.5866	9.04217	8.08657	8.69149	8.37603
1416169_at	Tpbpb	-0.005	0.092	-0.026	-0.069	-0.07	1.16	-0.32	-0.78	0.94846	0.25146	0.74735	0.43908	0.986195	0.790434	0.961771	0.999811	0.52	0.72293	0.924747	3.95	1416169_at	4.07285	3.95402	3.72068	4.25913	3.74729	3.90183	3.9469	3.83791	3.97514	4.07136	3.8951	3.69502	3.90717	4.05727	3.89791	3.98556	3.92548	3.96602	4.07947	4.00381	3.80675	4.03198	3.96317	4.02348	3.85151	3.99446	3.96597
1416170_at	Trap1	-0.154	-0.009	0.009	-0.043	-3.16	-0.19	0.19	-0.79	0.00289	0.85012	0.85324	0.43229	0.055275	0.982415	0.979886	0.999811	2.68	0.04463	0.246661	9.3	1416170_at	9.3769	9.37529	9.31275	9.23848	9.46793	9.30078	9.2929	9.45626	9.27835	9.15195	9.35004	9.1732	9.37648	9.3179	9.28567	9.35486	9.39592	9.44549	9.4	9.30264	9.29466	9.21505	9.21623	9.32823	9.22782	9.30965	9.21315
1416171_at	Kansl2	-0.071	-0.023	-0.073	0.05	-1.93	-0.62	-1.99	1.21	0.06078	0.53537	0.05286	0.23463	0.335866	0.919994	0.406428	0.999811	2.38	0.06672	0.308883	10.03	1416171_at	10.101	10.1165	10.0457	9.96743	10.0252	10.1016	10.03	10.0463	10.0172	9.99004	10.0227	10.0911	10.067	9.99373	10.1017	10.1458	10.1276	10.1794	9.90812	9.9494	9.94931	10.015	10.0145	9.96236	10.0767	10.0555	10.0045
1416172_at	Pes1	-0.062	-0.006	0.051	0.037	-1.62	-0.17	1.32	0.85	0.11338	0.86839	0.19242	0.40195	0.459276	0.984692	0.684294	0.999811	1.28	0.29367	0.65541	9.39	1416172_at	9.42713	9.32125	9.29358	9.5082	9.493	9.33415	9.42783	9.39006	9.33082	9.38379	9.42722	9.39385	9.35028	9.34681	9.37039	9.33006	9.43171	9.34257	9.51383	9.42626	9.3239	9.30018	9.48064	9.35527	9.41121	9.36711	9.30917
1416173_at	Pes1	-0.425	-0.074	-0.048	0.077	-6.23	-1.09	-0.7	1.01	0	0.28316	0.4852	0.32	4.8e-05	0.810926	0.88316	0.999811	10.38	1e-05	0.000622	7.35	1416173_at	7.5044	7.44992	7.3638	7.29855	7.39979	7.36775	7.6545	7.53531	7.46561	7.4778	7.38549	7.23037	7.51596	7.59738	7.57952	7.52271	7.446	7.70823	7.01468	7.00748	7.4254	7.2079	7.2191	7.31188	7.06197	7.13176	6.81354
1416174_at	Rbbp9	-0.004	-0.01	-0.018	0.077	-0.08	-0.18	-0.34	1.27	0.93543	0.85481	0.73874	0.2125	0.983301	0.983457	0.961593	0.999811	0.44	0.77967	0.945676	9.46	1416174_at	9.60323	9.45966	9.39761	9.26682	9.56121	9.51213	9.55531	9.48133	9.55731	9.58413	9.39416	9.49112	9.36432	9.63039	9.4701	9.39369	9.55779	9.55447	9.48746	9.30822	9.44972	9.36901	9.23544	9.24706	9.44841	9.3522	9.46668
1416175_a_at	Vdac3	-0.053	-0.009	0.005	0.006	-1.33	-0.21	0.12	0.13	0.19188	0.8312	0.90851	0.89851	0.582193	0.979493	0.989116	0.999811	0.46	0.76545	0.940254	12.31	1416175_a_at	12.4875	12.2781	12.2686	12.1849	12.3921	12.2705	12.3672	12.336	12.3919	12.2044	12.3344	12.3448	12.3218	12.3739	12.2599	12.35	12.3528	12.4013	12.3319	12.2316	12.2987	12.3555	12.2274	12.2657	12.2372	12.2926	12.2515
1416176_at	Hmgb1	-0.048	-0.001	0.063	0.064	-1.32	-0.04	1.73	1.58	0.19496	0.9696	0.09082	0.12072	0.585992	0.996476	0.514644	0.999811	1.81	0.14487	0.466055	11.65	1416176_at	11.5543	11.6426	11.6687	11.6392	11.5319	11.6675	11.5829	11.6186	11.649	11.6555	11.5746	11.7027	11.6247	11.6399	11.6517	11.7028	11.6142	11.6359	11.5718	11.6339	11.6847	11.7387	11.7218	11.6577	11.5931	11.6591	11.5249
1416177_at	Rbmxl1	-0.151	-0.099	0.048	-0.021	-3.67	-2.41	1.16	-0.45	0.00067	0.02026	0.25412	0.65634	0.020549	0.32774	0.746683	0.999811	5.21	0.00168	0.032517	10.66	1416177_at	10.6259	10.5967	10.7319	10.9073	10.5689	10.72	10.7052	10.678	10.6943	10.7461	10.7378	10.7726	10.624	10.6795	10.5672	10.7221	10.6359	10.6812	10.7574	10.5861	10.6349	10.7359	10.5902	10.6856	10.5326	10.5867	10.5703
1416178_a_at	Plekhb1	0.03	-0.041	-0.177	-0.045	0.45	-0.61	-2.64	-0.59	0.65734	0.54536	0.01158	0.55606	0.898138	0.922311	0.193363	0.999811	1.97	0.1161	0.416049	13.17	1416178_a_at	13.3301	13.3321	13.1895	12.9491	13.2468	13.1292	13.128	13.1256	13.0902	13.3598	13.1389	12.9582	13.2508	13.1624	13.418	13.267	13.2359	13.2304	13.1446	13.1355	13.2942	13.0709	13.3182	13.3723	13.2047	13.1831	13.2579
1416179_a_at	Rdx	-0.039	0.051	-0.133	-0.052	-0.44	0.57	-1.5	-0.52	0.66569	0.57178	0.142	0.60432	0.90066	0.929434	0.610773	0.999811	0.76	0.55939	0.847142	10.48	1416179_a_at	10.7126	10.5765	10.5856	9.93737	10.6122	10.567	10.453	10.3384	10.6503	10.5035	10.3727	10.4205	10.504	10.8262	10.4871	10.494	10.542	10.6715	10.4435	10.3932	10.5876	10.4211	10.3984	10.5075	10.371	10.3602	10.3593
1416180_a_at	Rdx	-0.305	0.09	-0.297	-0.467	-1.73	0.51	-1.69	-2.37	0.09102	0.61379	0.09877	0.02245	0.410749	0.940294	0.53209	0.927866	2.93	0.0318	0.203762	9.66	1416180_a_at	9.83167	10.1142	10.0341	10.2065	10.3568	9.51364	8.68689	9.08477	9.72114	9.16717	9.74451	9.52595	9.54705	9.86012	9.72922	9.5623	9.73265	9.0373	10.3368	10.2089	10.235	10.3006	9.86677	10.5416	9.61966	9.38095	9.61406
1416181_at	Mesdc2	0.074	0.022	0.032	0.027	1.61	0.47	0.69	0.53	0.11475	0.64091	0.4909	0.59711	0.462006	0.94841	0.885901	0.999811	0.9	0.47524	0.797486	11.43	1416181_at	11.3889	11.3014	11.396	11.4249	11.3212	11.2852	11.4647	11.4488	11.3279	11.4563	11.5193	11.5368	11.409	11.4514	11.3248	11.3664	11.4755	11.4589	11.4883	11.2711	11.4296	11.5815	11.3131	11.3055	11.4235	11.4302	11.486
1416182_at	Apba3	-0.081	-0.073	0.035	0.037	-1.31	-1.17	0.57	0.54	0.19596	0.24802	0.57208	0.59239	0.587135	0.787901	0.91372	0.999811	0.93	0.45656	0.785575	8.2	1416182_at	8.32234	8.0788	8.26218	7.96457	8.31843	8.22034	8.41944	8.30224	8.27949	8.39149	8.18935	8.15579	8.1223	8.18178	8.35903	8.17311	8.28887	8.2767	8.26228	8.0242	8.25023	8.02988	8.00778	8.03662	8.13154	8.07736	8.16356
1416183_a_at	Ldhb	-0.148	-0.05	-0.088	-0.022	-2.59	-0.88	-1.55	-0.35	0.01298	0.38135	0.12889	0.72629	0.140935	0.868239	0.588203	0.999811	2.51	0.05608	0.281094	12.92	1416183_a_at	13.1301	13.0181	12.8939	12.7565	13.1008	13.0871	13.0792	13.0161	12.9702	12.9307	12.903	12.809	13.0195	12.8816	13.1225	12.9872	12.9785	13.1208	12.7027	12.8367	12.9204	12.7631	12.9164	12.9272	12.9096	12.9862	12.8821
1416184_s_at	NA	-0.084	-0.184	-0.139	0.024	-0.79	-1.72	-1.3	0.2	0.43644	0.09189	0.20187	0.84115	0.795236	0.586032	0.693603	0.999811	1.33	0.27513	0.636716	9.03	1416184_s_at	9.19239	9.11179	9.0513	9.14023	8.70127	9.18479	9.4662	9.15326	8.96269	9.42899	9.12551	9.01444	9.07196	9.08909	9.38078	9.14807	9.22324	9.42469	8.77157	8.6111	8.97563	8.96727	8.74311	8.80151	8.99442	8.99042	8.98747
1416185_a_at	Adh5	-0.119	0.014	-0.059	0.014	-2.91	0.34	-1.43	0.3	0.00582	0.73908	0.16085	0.76614	0.08601	0.964461	0.640922	0.999811	2.67	0.04506	0.24773	11.5	1416185_a_at	11.7273	11.6036	11.5353	11.3957	11.6267	11.6585	11.5026	11.4572	11.5916	11.4677	11.4481	11.4694	11.5668	11.5062	11.5829	11.5288	11.5219	11.6319	11.4278	11.4138	11.4649	11.3723	11.4094	11.5622	11.4893	11.4867	11.5009
1416186_at	Pnrc2	0.102	-0.079	-0.015	0.04	2.02	-1.57	-0.3	0.72	0.04985	0.12348	0.76939	0.47745	0.302651	0.64556	0.966529	0.999811	1.79	0.14936	0.473685	9.74	1416186_at	9.93008	9.7354	9.60767	9.6576	9.71316	9.75806	9.81712	9.70572	9.74262	9.90356	9.59978	9.76315	9.89008	9.88675	9.6882	9.66964	9.77534	9.7864	9.59996	9.75812	9.6104	9.80788	9.6478	9.59563	9.76037	9.84842	9.82007
1416187_s_at	Pnrc2	0.126	0.014	-0.018	0.053	1.36	0.16	-0.19	0.51	0.17971	0.87752	0.84884	0.61222	0.566114	0.985201	0.979537	0.999811	0.55	0.703	0.916515	10.15	1416187_s_at	10.1363	9.98243	10.1552	10.5313	9.72877	10.2251	10.1188	9.9111	10.2179	10.288	9.92787	10.153	10.2576	10.3558	9.9201	10.2512	10.2178	10.221	9.9922	10.0662	10.0342	10.3345	10.0093	10.0567	10.0974	10.1094	10.1087
1416188_at	Gm2a	0.009	0.093	-0.024	-0.158	0.05	0.5	-0.13	-0.76	0.9634	0.61748	0.89784	0.44886	0.990292	0.941092	0.987013	0.999811	0.21	0.92914	0.986216	9.1	1416188_at	9.519	9.48915	9.42684	8.94746	9.30367	9.27808	8.33653	8.95037	9.10995	8.03125	9.07169	9.04965	9.17495	9.22488	8.50206	9.3019	9.04377	9.07136	9.3508	9.25255	9.36396	9.46938	8.87772	9.42651	9.18481	9.33712	9.49326
1416189_a_at	Sec61a1	-0.152	0.026	-0.04	0.02	-3.19	0.54	-0.83	0.37	0.00268	0.59309	0.40958	0.71514	0.052695	0.935327	0.851046	0.999811	2.83	0.03653	0.219889	10.5	1416189_a_at	10.7747	10.6118	10.641	10.5404	10.6448	10.7379	10.515	10.5433	10.6041	10.3766	10.486	10.5784	10.5888	10.4677	10.3293	10.5555	10.4746	10.6258	10.3021	10.3582	10.4148	10.3536	10.4246	10.436	10.5469	10.5379	10.4621
1416190_a_at	Sec61a1	-0.192	0.033	-0.106	-0.366	-1.01	0.18	-0.55	-1.72	0.31876	0.86185	0.5824	0.09338	0.710963	0.984264	0.917285	0.999811	1.08	0.38058	0.729682	6.78	1416190_a_at	7.31443	7.02799	6.92983	7.09393	7.4955	7.13828	6.13555	6.62655	6.81936	5.70812	6.85636	6.99894	6.75967	6.70519	6.03686	6.91932	6.87378	6.82591	7.22459	7.17929	6.85417	6.9846	6.90157	7.10837	7.08742	6.99212	7.18814
1416191_at	Sec61a1	-0.059	0.101	0.01	-0.279	-0.41	0.69	0.07	-1.71	0.68559	0.49099	0.94454	0.09432	0.907896	0.907815	0.992674	0.999811	0.9	0.47488	0.797286	8	1416191_at	8.31388	8.10955	8.3413	7.99455	8.34038	8.23969	7.5606	7.81109	8.09425	7.12784	8.15119	8.01093	7.99786	7.89651	7.33821	8.08595	8.0327	7.99427	8.16442	8.28904	8.18092	8.25441	7.91651	8.43327	8.08712	8.08609	8.34136
1416192_at	Napa	-0.141	-0.095	0.002	-0.008	-2.33	-1.57	0.03	-0.13	0.02461	0.12429	0.97935	0.90075	0.206024	0.646664	0.996226	0.999811	1.98	0.11545	0.414515	8.83	1416192_at	8.86678	8.8296	8.82367	8.85405	9.08748	8.66796	9.04409	8.92966	8.86796	8.93102	8.89714	8.78609	8.77961	8.8382	9.04314	8.83642	8.83433	8.83693	8.90945	8.75189	8.81171	8.7008	8.89714	8.87303	8.72772	8.66268	8.7055
1416193_at	Car1	0.164	0.021	-0.086	-0.087	2.4	0.3	-1.25	-1.13	0.02106	0.76496	0.21687	0.26363	0.187902	0.968482	0.710445	0.999811	2.17	0.0886	0.359424	4.71	1416193_at	4.65351	4.69375	4.63554	4.52632	4.29718	4.75477	4.78131	4.61225	4.55461	4.83145	4.73271	4.76715	4.81451	4.84006	4.72416	4.83061	4.65323	4.64507	4.60921	4.75593	4.90113	4.78527	4.63736	4.87502	4.74616	4.7566	4.78048
1416194_at	Cyp4b1	0.046	0.037	-0.088	0.096	0.65	0.52	-1.25	1.21	0.51689	0.60677	0.21907	0.23239	0.837824	0.938404	0.712975	0.999811	0.93	0.45562	0.785321	4.98	1416194_at	4.73761	4.87987	5.10349	4.68084	4.91482	5.27055	5.18951	4.96481	5.08951	5.07052	4.879	4.97232	4.90078	5.12604	5.07848	4.91101	5.12881	5.09078	4.87475	4.79082	4.94982	4.97089	4.85807	4.862	5.05093	4.97351	4.92598
1416195_at	Inpp5k	0.189	-0.002	-0.005	-0.003	4.55	-0.05	-0.12	-0.06	5e-05	0.96004	0.90174	0.95319	0.003052	0.995139	0.98793	0.999811	5.18	0.00176	0.033605	9.69	1416195_at	9.59616	9.72691	9.65892	9.64184	9.60472	9.61444	9.7032	9.73215	9.64206	9.83657	9.73718	9.64554	9.61047	9.61015	9.79823	9.75184	9.64524	9.73855	9.5696	9.61914	9.57437	9.5784	9.723	9.69714	9.8015	9.85423	9.8709
1416196_at	Rpsa	-0.014	-0.1	0.086	0.136	-0.15	-1.06	0.91	1.29	0.88418	0.29582	0.36742	0.20392	0.970301	0.81958	0.828215	0.999811	0.91	0.46724	0.792656	4.81	1416196_at	4.78605	4.88235	4.88803	4.43165	5.21945	4.64211	5.02597	4.88947	4.79188	4.76625	4.93575	4.78842	4.7591	4.69554	4.8704	4.83975	4.70573	4.93211	4.66461	4.66311	4.64442	4.61681	4.71047	4.91763	4.89865	4.62216	4.89401
1416197_at	Snrpc	-0.042	0.01	0.003	-0.071	-0.82	0.2	0.06	-1.24	0.41509	0.84021	0.95587	0.2207	0.783029	0.981171	0.994217	0.999811	0.57	0.68806	0.910091	10.04	1416197_at	10.0203	10.0203	9.98443	10.2854	9.85243	10.1144	10.0006	10.0826	9.98856	9.94724	9.95863	9.97909	10.0205	9.97862	9.9676	10.1666	10.17	10.0923	10.1842	10.1214	10.0742	10.0831	10.0878	10.2022	9.97806	10.0356	9.98308
1416198_at	Th1l	-0.06	-0.052	0.091	-0.016	-1.57	-1.36	2.38	-0.38	0.12417	0.1817	0.02199	0.70409	0.478803	0.729068	0.266786	0.999811	2.53	0.05473	0.277025	9.37	1416198_at	9.4666	9.3032	9.33442	9.30506	9.41963	9.38252	9.43182	9.42522	9.46426	9.31855	9.45753	9.43311	9.29536	9.27588	9.27652	9.37025	9.35978	9.46542	9.41097	9.26708	9.42254	9.38617	9.32222	9.33962	9.36274	9.41626	9.26748
1416199_at	Kifc3	-0.105	-0.029	0.03	-0.007	-1.92	-0.54	0.55	-0.11	0.06155	0.59527	0.58383	0.91427	0.338164	0.935908	0.917701	0.999811	1.07	0.3818	0.730472	8.92	1416199_at	9.1113	8.94314	9.00149	8.86022	8.98648	8.95625	9.07338	9.01179	8.9039	8.66967	9.08058	8.93075	8.94976	8.9741	8.85056	8.98264	8.90788	9.10558	8.84201	8.73075	8.94779	8.93773	8.77795	8.89372	8.8832	8.9351	8.92755
1416200_at	Il33	0.028	0.115	-0.31	-0.035	0.46	1.85	-4.99	-0.51	0.6502	0.07181	1e-05	0.61471	0.89496	0.536901	0.005478	0.999811	7.2	0.00017	0.00682	11.46	1416200_at	11.6316	11.5829	11.5093	11.1834	11.349	11.5223	11.2474	11.182	11.4226	11.4719	11.2494	11.2347	11.7086	11.5931	11.6414	11.6893	11.701	11.722	11.3823	11.4612	11.6649	11.3919	11.5505	11.5808	11.4244	11.41	11.4028
1416201_at	Crk	-0.01	0.084	0.074	0.019	-0.17	1.39	1.22	0.28	0.8661	0.1731	0.22869	0.7833	0.96486	0.719021	0.722245	0.999811	0.88	0.48435	0.80346	10.2	1416201_at	10.1962	10.275	10.2388	9.98534	10.4446	10.0953	10.1404	10.181	10.19	10.1411	10.3382	10.1109	10.04	10.101	10.3199	10.0752	10.1094	10.0127	10.2776	10.253	10.2529	10.2157	10.1318	10.228	10.176	10.1511	10.2239
1416202_at	Phb2	-0.092	0.001	0.029	0.014	-2.26	0.04	0.72	0.31	0.0289	0.97095	0.47494	0.75887	0.225166	0.996744	0.879639	0.999811	1.43	0.23959	0.598646	10.35	1416202_at	10.388	10.2532	10.4467	10.4634	10.4225	10.3731	10.3416	10.35	10.2661	10.2552	10.3305	10.2663	10.3194	10.3303	10.3263	10.4004	10.3713	10.3783	10.5376	10.3416	10.3932	10.3282	10.3762	10.3267	10.3449	10.3374	10.2946
1416203_at	Aqp1	0.13	0.169	0.07	0.01	1.51	1.96	0.82	0.1	0.13884	0.05702	0.41897	0.91953	0.503247	0.497425	0.856187	0.999811	1.7	0.16902	0.505055	4.46	1416203_at	4.85296	4.14246	4.5654	4.33902	4.16489	4.49953	4.56238	4.27473	4.45612	4.54178	4.23352	4.37491	4.42677	4.26573	4.28202	4.50443	4.3762	4.42911	4.61759	4.3135	4.40485	4.53159	4.28222	4.43025	4.56275	4.57593	4.39571
1416204_at	Gpd1	0.34	0.24	-0.062	-0.125	3.89	2.75	-0.71	-1.29	0.00035	0.00876	0.48339	0.20548	0.013045	0.21379	0.88243	0.999811	6.22	0.0005	0.014517	7.22	1416204_at	7.2906	6.90693	6.97534	6.88201	7.39576	7.1901	7.06212	7.12087	6.99798	6.79759	7.1446	6.98885	7.31043	6.97969	6.97111	7.32785	7.32704	7.30174	7.42918	7.44737	7.29758	7.11194	7.33767	7.53154	7.21271	7.48105	7.49276
1416205_at	Glb1	0.021	-0.003	0.028	0.038	0.37	-0.04	0.49	0.59	0.71588	0.96443	0.62679	0.55555	0.918839	0.995872	0.931387	0.999811	0.18	0.94629	0.990011	8.56	1416205_at	8.7015	8.60244	8.51097	8.58854	8.59801	8.58468	8.76811	8.63842	8.51856	8.47299	8.60326	8.5196	8.51932	8.59782	8.57365	8.63625	8.58266	8.64509	8.43713	8.26102	8.50597	8.61731	8.27477	8.38181	8.59164	8.69651	8.68352
1416206_at	Sipa1	-0.09	-0.118	-0.038	-0.055	-1.14	-1.5	-0.49	-0.62	0.26054	0.14174	0.6298	0.5362	0.660678	0.676638	0.931811	0.999811	1.04	0.39704	0.742117	7.54	1416206_at	7.735	7.58023	7.4804	7.29939	7.72571	7.59153	7.88207	7.73822	7.63482	7.43165	7.54466	7.40194	7.61836	7.5902	7.54491	7.68478	7.67656	7.87084	7.40515	7.26715	7.57436	7.39588	7.55447	7.4973	7.41171	7.64639	7.60281
1416207_at	Taz	0.028	-0.018	-0.013	0.036	0.78	-0.5	-0.37	0.89	0.44097	0.61702	0.71111	0.37623	0.798122	0.940867	0.954866	0.999811	0.45	0.77214	0.942883	10.11	1416207_at	10.0625	10.119	10.0962	10.0992	9.99631	10.0804	10.1297	10.1146	10.0248	10.2287	10.1034	10.105	10.1314	10.1163	10.1467	10.1268	10.0855	10.1868	10.12	10.0311	10.1176	10.1223	10.1738	10.0492	9.9942	10.1749	10.1283
1416208_at	Usp14	-0.015	0.013	0.096	0.068	-0.24	0.2	1.53	0.96	0.81271	0.84278	0.13344	0.34075	0.948283	0.981329	0.59649	0.999811	0.84	0.50661	0.817126	11.07	1416208_at	11.1077	11.0385	10.921	11.2782	10.8368	11.021	11.148	11.0424	11.1077	11.1017	11.0279	11.237	11.0239	11.1433	10.9562	11.0954	10.9885	11.0395	11.0634	10.9451	11.029	11.2582	10.909	10.8278	10.8762	11.1255	10.9353
1416209_at	Glud1	-0.236	-0.163	-0.158	0.024	-4.28	-2.95	-2.86	0.39	0.00011	0.00523	0.00656	0.69724	0.00565	0.165349	0.144282	0.999811	8.84	3e-05	0.001907	11.61	1416209_at	11.824	11.7187	11.7237	11.5398	11.6848	11.6842	11.6284	11.6412	11.5567	11.4923	11.8094	11.556	11.7164	11.6806	11.8676	11.7445	11.7647	11.7711	11.6799	11.6147	11.765	11.681	11.5567	11.5656	11.5305	11.5512	11.4863
1416210_at	Imp3	0.005	-0.092	-0.083	0.017	0.13	-2.5	-2.25	0.41	0.89867	0.01639	0.02959	0.68592	0.974245	0.293812	0.31053	0.999811	2.88	0.03415	0.211152	10.38	1416210_at	10.417	10.3684	10.3942	10.3995	10.3218	10.3794	10.4067	10.4633	10.411	10.4652	10.4084	10.4939	10.4049	10.382	10.4201	10.5009	10.3995	10.4535	10.3347	10.3874	10.3038	10.3143	10.4994	10.3418	10.4457	10.4515	10.3557
1416211_a_at	Ptn	-0.101	-0.025	-0.142	0.011	-1.34	-0.34	-1.88	0.13	0.18717	0.73753	0.06701	0.89706	0.575445	0.964089	0.451399	0.999811	1.37	0.26196	0.622837	11.36	1416211_a_at	11.3457	11.3865	11.4977	11.2966	11.4919	11.138	10.9799	11.1695	11.1248	11.2312	11.2424	11.1266	11.4194	11.4305	11.585	11.4527	11.5384	11.1714	11.7949	11.8036	11.6309	11.3637	11.758	11.7125	11.2619	11.1839	11.2033
1416212_at	Magoh	-0.112	-0.029	-0.021	0.031	-2.25	-0.59	-0.43	0.56	0.02946	0.55931	0.6712	0.58177	0.227355	0.926016	0.942356	0.999811	1.48	0.22549	0.582003	10.57	1416212_at	10.5757	10.5296	10.6305	10.8396	10.386	10.6402	10.6411	10.591	10.5331	10.5762	10.5428	10.6481	10.6306	10.5986	10.5727	10.6648	10.5632	10.7355	10.4989	10.4171	10.5254	10.5785	10.6346	10.492	10.5172	10.5256	10.4681
1416213_x_at	Surf4	-0.011	0.113	0.069	0.047	-0.27	2.66	1.64	0.99	0.78987	0.01098	0.10822	0.3258	0.941639	0.241307	0.552414	0.999811	2.71	0.04282	0.240783	8	1416213_x_at	8.10675	8.13228	7.93467	7.98924	8.1605	8.09022	8.05297	8.11716	7.97553	7.85913	7.86106	7.99981	7.86031	7.93756	7.8667	7.9202	7.95809	7.87391	7.87425	7.97358	7.90572	7.94561	7.93834	7.88639	8.04938	8.1116	8.12629
1416214_at	Mcm4	-0.104	-0.061	-0.096	0.104	-1.53	-0.9	-1.41	1.37	0.13411	0.37377	0.16664	0.17942	0.495764	0.864651	0.649617	0.999811	1.75	0.1578	0.487412	8.65	1416214_at	8.75687	8.72126	8.7028	8.29886	8.64231	8.80537	8.80425	8.7005	8.67303	8.81625	8.53784	8.66644	8.77714	8.61944	8.79192	8.80233	8.80276	8.89449	8.5164	8.48925	8.68547	8.39488	8.59997	8.55751	8.5228	8.64703	8.60971
1416215_at	Gosr1	0.034	-0.069	0.039	0.05	0.56	-1.11	0.63	0.72	0.57995	0.27124	0.53066	0.47622	0.866234	0.805813	0.899535	0.999811	0.62	0.65237	0.893581	10.1	1416215_at	10.1427	10.056	10.001	10.0875	10.037	9.9646	10.3481	10.1729	10.0184	10.3557	10.0553	10.0817	9.9921	10.1081	10.3687	10.0537	10.0945	10.0282	9.99789	10.0059	10.0738	9.99848	10.151	10.0388	10.1016	10.0195	10.1095
1416216_at	Reps1	-0.02	-0.031	0.051	-0.061	-0.32	-0.47	0.8	-0.84	0.75315	0.63746	0.42957	0.40338	0.930241	0.947034	0.860988	0.999811	0.42	0.79428	0.950134	9.62	1416216_at	9.53952	9.63995	9.53298	9.7684	9.76046	9.61024	9.66675	9.73721	9.52943	9.70095	9.74151	9.52761	9.51159	9.58947	9.78391	9.54483	9.56311	9.69472	9.78377	9.4826	9.58967	9.49759	9.57537	9.56389	9.7284	9.6659	9.66078
1416217_a_at	Rpl37a	-0.004	-0.038	0.008	0.042	-0.13	-1.26	0.27	1.23	0.89451	0.21598	0.78898	0.22435	0.973121	0.76482	0.970278	0.999811	0.8	0.53371	0.83415	13.84	1416217_a_at	13.8908	13.8323	13.8074	13.8096	13.8866	13.9104	13.9155	13.9325	13.8352	13.8938	13.8388	13.8871	13.8642	13.8465	13.828	13.836	13.8496	13.9043	13.744	13.7873	13.7994	13.7186	13.8496	13.7619	13.929	13.8852	13.8851
1416218_x_at	Rpl37a	0.085	0.005	-0.03	0.021	1.65	0.09	-0.58	0.37	0.10717	0.92755	0.56591	0.71241	0.447136	0.992589	0.911893	0.999811	0.8	0.53339	0.833954	8.51	1416218_x_at	8.5471	8.44569	8.60216	8.29571	8.69494	8.40525	8.50131	8.51374	8.55318	8.30009	8.61902	8.55208	8.52883	8.46555	8.551	8.54933	8.44962	8.63075	8.45611	8.39666	8.48216	8.40765	8.56228	8.42377	8.59968	8.68102	8.62026
1416219_at	Rpl19	-0.013	-0.064	-0.072	0.008	-0.44	-2.17	-2.43	0.26	0.66451	0.03606	0.01957	0.79938	0.900234	0.420772	0.252082	0.999811	2.71	0.04277	0.240704	13.34	1416219_at	13.4117	13.311	13.2936	13.287	13.3507	13.3946	13.4038	13.4022	13.3147	13.401	13.3167	13.3448	13.3833	13.3417	13.3886	13.3528	13.3816	13.4597	13.3252	13.3071	13.3339	13.2806	13.388	13.3161	13.3939	13.3472	13.3397
1416220_at	Spcs1	-0.006	-0.041	-0.021	0.01	-0.17	-1.22	-0.62	0.25	0.86797	0.22838	0.54138	0.80132	0.965449	0.775725	0.903657	0.999811	0.49	0.74201	0.933149	12.2	1416220_at	12.1892	12.1435	12.203	12.1531	12.2253	12.1522	12.2611	12.2486	12.2735	12.1442	12.2779	12.2824	12.2052	12.26	12.1511	12.2121	12.2142	12.3062	12.1821	12.1652	12.1562	12.2719	12.1982	12.1317	12.1345	12.1829	12.1692
1416221_at	Fstl1	0.058	0.216	0.063	-0.049	1.03	3.83	1.11	-0.77	0.30956	0.00042	0.27257	0.44316	0.704471	0.039454	0.760591	0.999811	4.39	0.00471	0.06357	9.34	1416221_at	9.44053	9.3488	9.32773	9.38975	9.51245	9.34866	9.2384	9.26946	9.30311	9.15303	9.26115	9.0624	9.24143	9.2359	9.42473	9.44018	9.41415	9.43149	9.21381	9.19645	9.27611	9.20702	9.1966	9.30735	9.55955	9.55395	9.37875
1416222_at	Nsdhl	-0.043	0.075	-0.011	-0.067	-0.73	1.28	-0.18	-1.02	0.468	0.20819	0.85731	0.31509	0.81236	0.758038	0.980729	0.999811	0.81	0.52637	0.829853	9.34	1416222_at	9.3219	9.45476	9.40806	9.43756	9.17926	9.26935	9.17082	9.20109	9.24629	9.33612	9.36094	9.42887	9.30125	9.36051	9.29694	9.34017	9.33327	9.36104	9.49841	9.22106	9.44436	9.61063	9.19502	9.43778	9.28962	9.34939	9.32852
1416223_at	Sh3bp5l	-0.086	-0.059	-0.067	-0.033	-1.48	-1.02	-1.15	-0.51	0.14595	0.31157	0.25632	0.61006	0.515391	0.828801	0.749464	0.999811	1.21	0.32168	0.680624	9.13	1416223_at	9.34879	9.13502	9.00756	9.14251	8.94359	9.24183	9.32572	9.22884	9.26234	9.14407	9.25526	9.09203	9.25849	9.16732	9.16693	9.30503	9.10432	9.28157	8.91082	8.9591	9.08646	9.17376	8.95928	9.16289	9.00327	9.18016	9.06922
1416224_at	Zbtb17	-0.092	-0.07	0.039	-0.073	-1.64	-1.24	0.69	-1.16	0.10782	0.22228	0.49564	0.25215	0.448215	0.77053	0.886709	0.999811	1.51	0.21553	0.568993	8.64	1416224_at	8.79171	8.45792	8.70915	8.70991	8.63305	8.73313	8.69397	8.69347	8.66139	8.66552	8.56266	8.58798	8.64503	8.54425	8.67665	8.73575	8.57982	8.72947	8.74417	8.72633	8.66295	8.47006	8.85333	8.60012	8.69092	8.51025	8.48541
1416225_at	Adh1	-0.224	0.071	0.072	-0.107	-2.47	0.79	0.8	-1.05	0.01784	0.43599	0.42995	0.29921	0.170022	0.890759	0.861039	0.999811	2.11	0.09655	0.376767	5.73	1416225_at	5.79011	5.86043	5.69176	6.09707	5.46691	5.54307	5.72383	5.5497	5.64655	5.84938	5.61765	5.69041	5.67575	5.82498	5.65906	5.88391	5.90154	5.96229	5.95512	5.81797	5.75731	5.70438	5.82684	5.48595	5.38831	5.45658	5.54747
1416226_at	Arpc1b	-0.099	0.078	-0.312	0.013	-1.22	0.96	-3.84	0.14	0.23051	0.34134	0.00041	0.88921	0.627577	0.849018	0.034377	0.999811	4.3	0.00529	0.068237	8.94	1416226_at	9.24714	9.06073	9.0271	8.57428	9.04837	9.12054	9.02031	9.04407	8.87345	8.8746	8.98816	8.73662	9.18015	9.03893	9.0165	9.21309	9.07379	9.22989	8.72262	8.75601	8.91097	8.63354	9.113	8.87675	8.95619	8.82187	8.96242
1416227_at	Arpc1b	0.111	0.081	-0.123	-0.148	1.08	0.79	-1.2	-1.29	0.28618	0.43448	0.23825	0.20453	0.685397	0.890205	0.732149	0.999811	1.22	0.31656	0.675678	6.83	1416227_at	6.8481	6.79375	6.62515	7.11324	6.28862	6.62424	6.94204	6.87567	6.73767	6.97579	6.51324	6.8518	6.83115	6.7439	6.81164	7.04764	6.97828	7.00803	6.69027	6.82333	6.93719	6.91189	7.04866	7.05713	6.62757	6.92326	6.81903
1416228_at	Pin1	-0.091	-0.019	-0.024	-0.024	-1.71	-0.35	-0.45	-0.4	0.09375	0.72594	0.65346	0.69161	0.417979	0.962317	0.93768	0.999811	0.86	0.49738	0.81102	10.85	1416228_at	10.8675	10.8879	10.9014	10.9379	10.923	10.8406	10.8119	10.9265	10.8189	10.582	10.8614	10.8354	10.8648	10.843	10.6862	10.9653	10.9318	11.0045	10.8957	10.87	10.8945	10.864	10.8999	10.8668	10.8767	10.903	10.8378
1416229_at	Rfk	-0.099	-0.001	-0.098	-0.135	-1.04	-0.01	-1.03	-1.26	0.30342	0.99131	0.30844	0.21334	0.698837	0.999065	0.789014	0.999811	0.94	0.45228	0.783077	9.68	1416229_at	10.0955	9.80266	9.8549	9.73605	9.8794	9.89417	9.42134	9.53013	9.73605	9.13246	9.65739	9.61864	9.72064	9.68903	9.39666	9.72853	9.70896	9.72219	9.95788	9.80357	9.8955	9.93919	9.45116	9.88755	9.59025	9.78913	9.88232
1416230_at	Rfk	-0.107	-0.021	-0.137	0.018	-1.36	-0.26	-1.76	0.21	0.18003	0.79231	0.08643	0.83838	0.566551	0.973543	0.505134	0.999811	1.26	0.29948	0.660453	9.69	1416230_at	10.0802	9.8552	9.83707	9.69654	9.84073	9.69863	9.60639	9.66348	9.59681	9.43988	9.87048	9.56401	9.69919	9.73928	9.7659	9.68515	9.72343	9.67209	9.74944	9.71551	9.83481	9.87005	9.43326	9.64424	9.57099	9.70227	9.80454
1416231_at	Vac14	-0.148	-0.222	0.094	0.042	-1.64	-2.47	1.05	0.42	0.10756	0.01754	0.29832	0.6747	0.447664	0.30544	0.781026	0.999811	2.53	0.05481	0.277274	6.64	1416231_at	6.68207	6.80912	6.52724	6.84793	6.96547	6.57914	7.03494	6.93036	6.78927	6.74446	6.6604	6.71581	6.58325	6.656	6.76034	6.47936	6.52902	6.87775	6.58748	6.38952	6.45488	6.39763	6.61398	6.35146	6.69626	6.60446	6.544
1416232_at	Olig2	-0.199	-0.048	-0.22	-0.034	-2.28	-0.55	-2.52	-0.34	0.02759	0.58613	0.01574	0.73255	0.219541	0.932957	0.228102	0.999811	2.99	0.02927	0.194486	9.59	1416232_at	10.0192	9.60154	9.73842	9.30605	9.47004	9.43978	9.88968	9.86009	9.56594	9.49836	9.58545	9.44815	9.73374	9.62671	9.72608	9.8273	9.78106	9.9252	9.38511	9.42797	9.72608	9.42761	9.82608	9.7005	9.38862	9.28168	9.44726
1416233_at	Eif3i	-0.029	-0.049	-0.036	0.002	-0.75	-1.28	-0.94	0.04	0.45939	0.20862	0.35235	0.96747	0.807367	0.758748	0.81933	0.999811	0.77	0.55172	0.843636	12.2	1416233_at	12.2581	12.212	12.162	12.1944	12.1298	12.2983	12.288	12.2657	12.1748	12.2669	12.2506	12.2449	12.2182	12.1374	12.2983	12.2777	12.2112	12.3241	12.0877	12.1185	12.131	12.1152	12.2561	12.154	12.2902	12.2631	12.1911
1416234_at	Lrrc59	-0.117	0.008	-0.051	-0.008	-2.76	0.19	-1.21	-0.17	0.00847	0.85409	0.23386	0.86492	0.109181	0.983278	0.728598	0.999811	2.29	0.07566	0.330804	10.59	1416234_at	10.6269	10.7121	10.5822	10.5855	10.7089	10.5211	10.6681	10.663	10.617	10.5677	10.6935	10.5773	10.6534	10.5734	10.6934	10.5924	10.6652	10.74	10.5008	10.5345	10.6119	10.4423	10.5042	10.5173	10.5236	10.5043	10.5051
1416235_at	Lrrc59	-0.179	0.037	0.023	-0.073	-1.47	0.3	0.19	-0.54	0.15002	0.7641	0.85267	0.59503	0.520673	0.96848	0.979724	0.999811	0.64	0.63639	0.886154	8.41	1416235_at	8.75533	8.54089	8.73717	8.3483	8.71284	8.54813	8.31159	8.38225	8.55709	7.74701	8.34505	8.31594	8.37564	8.38852	7.91709	8.48519	8.47215	8.56613	8.64269	8.49339	8.53186	8.67868	8.00493	8.60209	8.21826	8.41157	8.64021
1416236_a_at	Mpzl2	0.173	0.049	0.191	-0.115	1.41	0.39	1.55	-0.84	0.16704	0.69603	0.12903	0.40835	0.547724	0.957561	0.588525	0.999811	1.31	0.28309	0.644645	4.39	1416236_a_at	4.31884	4.72358	4.40566	3.87624	4.62362	4.43237	4.2987	4.32387	4.68116	4.17659	4.72836	4.6011	4.15545	4.38358	4.44287	4.22342	4.16328	4.36824	4.30816	4.08009	4.30822	4.17249	4.4257	3.98847	4.46702	4.46688	4.77985
1416237_at	Mpzl2	0.018	0.012	-0.001	0.097	0.26	0.18	-0.01	1.24	0.79466	0.86126	0.99259	0.22047	0.942645	0.984264	0.998895	0.999811	0.41	0.7992	0.950982	4.58	1416237_at	4.5589	4.4429	4.7005	4.36525	4.38672	4.64612	4.56811	4.41701	4.68991	4.73023	4.79973	4.50545	4.60774	4.51829	4.70892	4.49336	4.74454	4.70748	4.69624	4.35015	4.67642	4.51637	4.3578	4.47027	4.52646	4.57723	4.48412
1416238_at	Tie1	-0.25	-0.266	-0.156	-0.018	-2.48	-2.64	-1.54	-0.16	0.01713	0.01163	0.12993	0.87459	0.165877	0.248248	0.590894	0.999811	3.88	0.00899	0.095428	5.28	1416238_at	5.653	5.17764	5.2534	5.15901	5.83247	5.23174	5.51121	5.34643	5.29795	5.00294	5.3579	5.08242	5.42932	5.61036	5.52539	5.43227	5.54511	5.71665	5.27489	5.23969	5.53198	4.92268	5.4314	5.22912	5.17972	5.22482	5.15012
1416239_at	Ass1	-0.045	-0.041	-0.046	-0.077	-0.67	-0.62	-0.69	-1.03	0.50555	0.5408	0.49209	0.30815	0.832517	0.921364	0.88602	0.999811	0.59	0.66892	0.901851	8.25	1416239_at	8.49151	8.49527	8.2591	8.35006	8.3795	8.27075	8.20873	8.15975	8.24939	7.86156	8.12968	8.17018	8.17362	8.18717	8.25001	8.39898	8.42423	8.53233	8.37341	8.27572	8.29976	8.3942	8.07031	8.27954	8.25289	8.4326	8.41443
1416240_at	Psmb7	0.03	-0.045	0.011	-0.064	0.42	-0.63	0.16	-0.81	0.67599	0.53361	0.87473	0.42068	0.904177	0.919257	0.983337	0.999811	0.31	0.86673	0.972266	9.84	1416240_at	10.0903	9.92914	9.79361	9.58001	9.98664	10.0028	9.69746	9.72213	9.84903	9.51778	9.75994	9.83885	9.68844	9.75815	9.77291	9.96136	9.88711	9.98264	10.0992	9.87724	9.96001	9.96682	9.74096	9.87617	9.78736	9.90311	9.98762
1416241_at	Sec13	-0.165	0.064	-0.03	0.011	-4	1.54	-0.73	0.23	0.00025	0.13132	0.47031	0.81831	0.010294	0.658159	0.877468	0.999811	4.75	0.003	0.047969	10.04	1416241_at	10.1132	10.1162	10.0375	10.0049	10.1736	10.0299	10.0278	10.0704	9.93812	9.96887	10.0597	9.95238	10.0738	10.0303	10.1187	10.0893	10.1125	10.1417	10.0835	10.04	10.1093	9.92565	10.1116	10.0693	10.0003	9.92706	9.90779
1416242_at	Klhl13	0.209	-0.038	0.06	0.105	3.26	-0.59	0.93	1.46	0.00224	0.55695	0.35765	0.15269	0.04725	0.925357	0.822866	0.999811	3.48	0.01519	0.13151	9.93	1416242_at	9.88876	9.64137	9.82018	9.86272	9.86153	9.68313	10.0334	10.0522	9.76722	10.1323	10.0277	9.99167	9.84279	9.87772	9.74371	9.76731	10.0701	9.91324	9.93187	10.0303	9.92326	9.92736	9.97559	9.74618	10.0621	9.80177	10.0148
1416243_a_at	NA	-0.014	-0.052	-0.022	0.045	-0.39	-1.46	-0.62	1.14	0.69954	0.15309	0.53619	0.25873	0.91211	0.692349	0.901372	0.999811	0.99	0.42247	0.761429	12.72	1416243_a_at	12.6723	12.6436	12.7526	12.8543	12.7283	12.6471	12.7916	12.7789	12.6868	12.7904	12.7518	12.695	12.7102	12.7147	12.7589	12.7777	12.7532	12.8003	12.692	12.645	12.6646	12.5906	12.7748	12.6152	12.7589	12.6391	12.6842
1416244_a_at	Cnbp	0.056	0.079	0.044	0.053	1.63	2.31	1.27	1.37	0.11057	0.02569	0.20969	0.17696	0.454219	0.361974	0.702798	0.999811	2.88	0.03404	0.210749	12.58	1416244_a_at	12.5805	12.5445	12.5422	12.4391	12.6636	12.623	12.4879	12.52	12.5652	12.5311	12.488	12.5282	12.5315	12.5316	12.5403	12.511	12.5082	12.5509	12.5967	12.698	12.5741	12.5354	12.5963	12.5696	12.6487	12.5999	12.661
1416245_at	Aurkaip1	-0.096	-0.005	0.022	-0.02	-2.32	-0.13	0.52	-0.43	0.02557	0.90094	0.60256	0.66756	0.210232	0.988674	0.92438	0.999811	1.46	0.23166	0.590093	11.37	1416245_at	11.4447	11.3673	11.36	11.2433	11.4915	11.4268	11.4369	11.4062	11.356	11.219	11.4313	11.389	11.4446	11.3515	11.4142	11.4337	11.4035	11.5429	11.3492	11.2547	11.3806	11.2948	11.4015	11.3941	11.3828	11.3848	11.2755
1416246_a_at	Coro1a	-0.235	-0.027	0.169	-0.067	-2.77	-0.32	2	-0.71	0.00838	0.74944	0.05228	0.48114	0.108589	0.965866	0.404526	0.999811	3.06	0.02656	0.184107	9.58	1416246_a_at	9.62912	9.48372	9.68155	9.76445	9.84992	9.69277	9.61596	9.74856	9.59021	9.09057	9.64687	9.59378	9.46707	9.58575	9.1936	9.60198	9.57632	9.62845	9.89628	9.65537	9.57585	9.5749	9.725	9.63684	9.47807	9.49558	9.53587
1416247_at	Dctn3	-0.05	-0.01	0.018	0.017	-1.22	-0.25	0.44	0.38	0.22866	0.80277	0.66196	0.7072	0.625331	0.975572	0.939959	0.999811	0.47	0.75515	0.936924	11.74	1416247_at	11.7661	11.7399	11.7258	11.6694	11.8172	11.7248	11.8707	11.8543	11.7346	11.62	11.7386	11.7409	11.7543	11.6954	11.7794	11.7994	11.759	11.8707	11.6688	11.6926	11.6952	11.6273	11.7779	11.7285	11.7683	11.7835	11.6455
1416248_at	Nadk	-0.018	0.023	0.026	0.013	-0.33	0.41	0.47	0.21	0.74459	0.68455	0.63752	0.83397	0.928547	0.955463	0.934087	0.999811	0.14	0.96805	0.994779	9.83	1416248_at	9.78423	9.77564	9.77381	9.99898	9.81094	9.68835	10.0357	9.94703	9.73799	10.0211	9.86165	9.79435	9.81576	9.76373	10.0246	9.8094	9.7886	9.81788	9.64621	9.79709	9.71511	9.66437	9.91143	9.70881	9.81672	9.7397	9.7762
1416249_at	Nadk	0.021	0.097	0.006	-0.003	0.42	1.99	0.12	-0.05	0.67505	0.0532	0.90506	0.95901	0.903887	0.485099	0.988654	0.999811	1.04	0.39891	0.743401	7.76	1416249_at	7.86765	7.70897	7.82076	7.79566	7.90339	7.63811	7.74728	7.75197	7.78832	7.61698	7.68448	7.66811	7.64749	7.73927	7.68058	7.74253	7.8254	7.63772	7.89149	7.89466	7.73233	7.69955	7.72178	7.70257	7.68367	7.77664	7.89226
1416250_at	Btg2	0.138	0.312	-0.131	-0.283	1.18	2.66	-1.12	-2.16	0.24612	0.01105	0.27111	0.03692	0.645401	0.24214	0.759169	0.979614	3.59	0.01329	0.121134	7.85	1416250_at	7.7799	8.01721	7.88911	7.91057	8.1928	8.04342	7.23471	7.31685	7.61323	7.42243	7.94507	7.61739	7.90593	7.73107	7.61221	7.90393	7.81723	7.50384	8.33496	8.15582	8.14635	8.06773	7.94431	8.15188	7.91554	8.02164	8.26204
1416251_at	Mcm6	-0.135	-0.306	0.152	0.228	-1.64	-3.71	1.85	2.48	0.10755	0.0006	0.07135	0.0174	0.447651	0.048665	0.46433	0.888464	6.51	0.00036	0.011642	7.19	1416251_at	7.30558	7.09833	7.05618	7.18874	7.10771	7.1611	7.71154	7.50967	7.12804	7.60318	7.25878	7.33562	7.1739	7.19217	7.20888	7.23095	7.22012	7.43054	6.99997	6.80074	7.00097	7.06679	7.16775	6.83431	7.10881	7.14165	7.10229
1416252_at	Stk38	-0.106	-0.08	0.021	0.119	-2.01	-1.52	0.4	2.02	0.05063	0.13565	0.69246	0.0493	0.305462	0.664578	0.94887	0.999811	2.66	0.04604	0.250655	10.12	1416252_at	10.2339	10.0904	10.117	9.85767	10.2457	10.0808	10.2855	10.2021	10.1981	10.2501	10.3178	10.122	10.137	10.1074	10.2775	10.1083	10.0874	10.1961	9.9922	9.91782	10.1487	10.0926	10.0385	9.98738	10.0872	10.0921	9.99706
1416253_at	NA	0.082	0.009	0.048	0.064	1.74	0.18	1.01	1.21	0.0897	0.85646	0.31714	0.23345	0.407528	0.983696	0.795101	0.999811	1.38	0.25579	0.616797	10.22	1416253_at	10.0882	10.2399	10.2139	10.3086	10.1442	10.1234	10.1763	10.2646	10.2499	10.0537	10.1891	10.2091	10.1819	10.2328	10.1113	10.3018	10.2875	10.1869	10.2072	10.2067	10.1699	10.3084	10.1248	10.1374	10.1807	10.3246	10.2347
1416254_a_at	Vps16	-0.021	-0.027	-0.006	0.033	-0.54	-0.71	-0.15	0.76	0.5927	0.48375	0.88399	0.45033	0.87051	0.905854	0.984997	0.999811	0.35	0.84393	0.966089	9.46	1416254_a_at	9.55965	9.44608	9.46607	9.41959	9.55482	9.4081	9.50349	9.46265	9.41704	9.32564	9.44119	9.47924	9.50491	9.53695	9.40613	9.48485	9.48719	9.51598	9.50906	9.3798	9.41236	9.42458	9.42767	9.44236	9.48008	9.50232	9.54183
1416255_at	Gja4	-0.033	-0.007	-0.115	0.073	-0.3	-0.06	-1.06	0.6	0.76613	0.94925	0.29719	0.55068	0.934224	0.994146	0.780802	0.999811	0.39	0.81283	0.955338	6.16	1416255_at	6.31485	6.10469	5.94296	6.50329	5.70701	6.16531	6.44063	6.19869	5.93688	6.36844	5.92185	5.90485	6.32786	6.24976	6.34527	6.28456	6.37905	6.32571	6.06073	6.02573	6.03856	6.2315	6.27769	6.1818	6.30504	6.13555	6.05061
1416256_a_at	Tubb5	-0.107	-0.097	0.056	-0.008	-2.83	-2.56	1.49	-0.18	0.00716	0.01402	0.14403	0.85876	0.09785	0.272808	0.61456	0.999811	4.2	0.00595	0.073452	12.7	1416256_a_at	12.7707	12.6988	12.6448	12.814	12.7845	12.7141	12.8276	12.7834	12.717	12.691	12.8438	12.7387	12.7037	12.6382	12.678	12.7205	12.677	12.7387	12.6889	12.5888	12.6675	12.7483	12.6925	12.7292	12.69	12.7567	12.6256
1416257_at	Capn2	0.008	0.041	-0.144	-0.032	0.14	0.71	-2.47	-0.5	0.88959	0.48452	0.01775	0.62275	0.9716	0.90615	0.241744	0.999811	1.71	0.16507	0.498704	10.38	1416257_at	10.6254	10.5279	10.3963	10.2185	10.4069	10.4127	10.4125	10.3081	10.3524	10.3647	10.3249	10.154	10.5166	10.3963	10.5866	10.5604	10.5218	10.6323	10.2308	10.2061	10.4155	10.1955	10.2625	10.2942	10.404	10.5388	10.4717
1416258_at	Tk1	-0.105	-0.102	-0.152	-0.014	-1.03	-1	-1.49	-0.12	0.30877	0.32514	0.14352	0.90523	0.703602	0.837747	0.613958	0.999811	1.07	0.38227	0.730719	5.11	1416258_at	5.24331	5.03976	4.92063	5.32103	4.78281	4.95897	5.58785	5.53709	4.97744	5.22782	5.4843	5.2969	5.10966	4.99417	5.18137	5.15816	5.21617	5.37014	4.84983	5.02617	5.07672	5.18644	5.03015	5.03146	4.98908	5.11993	4.63065
1416259_at	Pex12	0.209	0.024	-0.15	0.002	3.72	0.43	-2.67	0.04	0.00059	0.66825	0.01081	0.97223	0.018725	0.953281	0.186601	0.999811	5.28	0.00155	0.030701	8.32	1416259_at	8.35003	8.2621	8.32628	8.02276	8.39686	8.17253	8.45059	8.36856	8.25433	8.37671	8.24198	8.33481	8.38261	8.41392	8.31808	8.33904	8.4669	8.50579	8.2953	8.1582	8.35311	8.12379	8.26261	8.27014	8.42148	8.45868	8.48332
1416260_a_at	Snx1	-0.018	0.052	-0.066	0.036	-0.39	1.15	-1.46	0.71	0.69859	0.25544	0.15229	0.4843	0.911865	0.793489	0.627894	0.999811	1.03	0.40492	0.747755	10.09	1416260_a_at	10.2134	10.0672	10.1084	9.89465	9.94557	10.018	10.1428	10.1099	10.128	10.1201	10.1215	10.1764	10.1994	10.1466	10.235	10.1866	10.1274	10.1691	10.0156	9.91576	10.1013	9.99789	10.0024	10.0378	9.96316	9.97248	10.0712
1416261_at	Tmem19	0.164	0.079	-0.075	0.038	3.43	1.65	-1.57	0.71	0.00138	0.10555	0.125	0.4787	0.033716	0.612995	0.581746	0.999811	4.36	0.00487	0.064973	9.63	1416261_at	9.67217	9.57363	9.52657	9.46303	9.58763	9.59954	9.73439	9.61973	9.46452	9.69272	9.65179	9.58789	9.64567	9.60096	9.7498	9.6575	9.68965	9.69209	9.47777	9.56124	9.63939	9.49417	9.65962	9.46567	9.81548	9.72755	9.7471
1416262_at	Tmem19	0.081	-0.013	-0.021	0.017	1.55	-0.25	-0.4	0.29	0.12752	0.80659	0.69399	0.77669	0.484988	0.976388	0.948933	0.999811	0.68	0.61031	0.873231	9.37	1416262_at	9.54148	9.39867	9.36767	9.31518	9.50849	9.41889	9.38468	9.38892	9.30808	9.2628	9.3486	9.23718	9.24126	9.34052	9.37434	9.22729	9.33615	9.26707	9.44281	9.5127	9.43165	9.40764	9.23982	9.3394	9.47782	9.44115	9.56694
1416263_at	Abcb9	-0.189	-0.245	0.1	-0.011	-2.86	-3.71	1.52	-0.16	0.00656	0.00061	0.13686	0.87705	0.092826	0.048983	0.602268	0.999811	6.06	0.00061	0.01663	7.52	1416263_at	7.38976	7.58098	7.6153	7.81423	7.52708	7.75851	7.82406	7.63911	7.64579	7.44052	7.5912	7.51226	7.48617	7.63517	7.47275	7.6185	7.53907	7.59375	7.52112	7.52918	7.50903	7.47397	7.37758	7.42426	7.32423	7.47696	7.34377
1416264_at	Abcb9	-0.001	0.009	-0.004	-0.148	-0.01	0.12	-0.06	-1.82	0.98861	0.90752	0.95484	0.07614	0.996796	0.989461	0.99421	0.999811	0.83	0.51311	0.82136	7.44	1416264_at	7.58413	7.51804	7.51477	7.29244	7.50398	7.27674	7.33632	7.45653	7.57734	7.12673	7.58241	7.25538	7.33401	7.40047	7.24239	7.55569	7.61224	7.5133	7.68417	7.52418	7.52467	7.5402	7.52068	7.53067	7.40057	7.54944	7.41169
1416265_at	Capn10	-0.109	-0.162	0.015	0.117	-1.6	-2.38	0.22	1.53	0.11774	0.02209	0.83058	0.13328	0.467002	0.339254	0.97712	0.999811	2.65	0.04652	0.252316	7.7	1416265_at	7.71806	7.67395	7.79488	7.76784	7.72522	7.88763	7.93543	7.83658	7.71376	7.91975	7.62146	7.80607	7.66538	7.56647	7.95347	7.66571	7.72733	7.75175	7.65148	7.66366	7.69896	7.33027	7.60884	7.65769	7.72227	7.63644	7.66288
1416266_at	Pdyn	0.352	-0.029	-0.004	0.168	1.87	-0.16	-0.02	0.8	0.06779	0.87623	0.98267	0.42783	0.353245	0.985201	0.996655	0.999811	1.05	0.39545	0.740965	8.27	1416266_at	7.72571	7.63172	8.26133	8.1544	8.03643	8.05299	8.42594	8.57126	7.92083	8.87821	7.66856	8.06589	8.22077	8.18198	8.70372	8.14337	8.34929	7.92939	8.20066	8.98881	8.28703	7.63728	8.96004	8.27203	8.55951	7.84343	8.51453
1416267_at	Scoc	0.064	0.086	0.053	0.01	1.14	1.53	0.94	0.16	0.26248	0.13472	0.35367	0.87756	0.662554	0.662981	0.82005	0.999811	1.13	0.35544	0.709873	12.1	1416267_at	12.0659	12.2028	12.1127	11.9047	12.133	11.9574	12.0033	11.9516	12.1705	11.9781	12.0698	12.1617	12.025	12.2433	12.0278	11.9952	12.0944	11.9944	12.1115	12.0435	12.2356	12.2955	12.0015	11.9239	11.9862	12.1208	12.1051
1416268_at	Ets2	0.451	0.032	0.397	0.097	3.84	0.27	3.38	0.74	0.0004	0.78536	0.00156	0.46299	0.014456	0.972061	0.06689	0.999811	6.71	0.00029	0.01005	11.1	1416268_at	10.4576	10.6217	10.8068	11.3577	10.9562	10.6252	11.277	11.4469	10.8015	11.512	11.1321	11.3416	10.7615	10.9265	10.844	10.7215	10.896	10.5281	11.1658	11.2075	10.9062	11.0079	11.4066	10.9415	11.4134	11.1767	11.3048
1416269_at	Atp5j2	-0.131	-0.099	-0.083	-0.041	-3.16	-2.38	-2	-0.87	0.00296	0.02178	0.05225	0.38705	0.0561	0.336694	0.404311	0.999811	5.1	0.00193	0.035921	12.64	1416269_at	12.6736	12.76	12.6558	12.7303	12.7067	12.6576	12.6989	12.712	12.6647	12.7166	12.744	12.6076	12.6818	12.6952	12.7763	12.7376	12.7021	12.8031	12.6099	12.5511	12.6555	12.4915	12.6505	12.6104	12.62	12.5839	12.5478
1416270_at	Polr2g	0.006	-0.021	0.046	0.006	0.17	-0.6	1.33	0.14	0.86904	0.55019	0.19219	0.88584	0.965517	0.923244	0.684033	0.999811	0.54	0.70572	0.917488	11.32	1416270_at	11.2476	11.2473	11.2872	11.3457	11.4133	11.3011	11.3198	11.3437	11.3088	11.2694	11.3402	11.4346	11.2906	11.2849	11.2651	11.3067	11.3072	11.3509	11.3666	11.3736	11.2477	11.3001	11.3251	11.2976	11.3363	11.3549	11.2917
1416271_at	Perp	0.288	0.125	-0.078	0.182	2.3	1	-0.62	1.3	0.02663	0.32203	0.53718	0.19938	0.214994	0.835653	0.901849	0.999811	2.09	0.0988	0.38081	7.54	1416271_at	7.54795	7.15206	7.30599	7.30184	7.46859	7.75058	7.83162	7.59188	7.37523	7.78419	6.92634	7.57865	7.61377	7.46526	7.62432	7.43337	7.57728	7.58511	7.44473	7.78085	7.36735	7.03792	7.66995	7.25767	7.7378	7.32274	7.7534
1416272_at	Lamtor3	-0.1	-0.033	-0.028	-0.041	-3.1	-1.03	-0.88	-1.12	0.00342	0.3074	0.38624	0.26733	0.061761	0.826514	0.838043	0.999811	3.18	0.02268	0.168138	10.9	1416272_at	10.9281	10.9144	10.9807	10.9038	10.8535	10.9617	10.9109	10.9574	10.9103	10.8679	10.9609	10.9541	10.9862	10.9473	10.9148	10.9949	10.9397	11.0014	10.8958	10.8165	10.8553	10.9086	10.9325	10.947	10.787	10.8485	10.8
1416273_at	Tnfaip2	0.069	0.062	-0.113	-0.007	0.98	0.88	-1.6	-0.09	0.33371	0.38326	0.1179	0.92777	0.723203	0.868701	0.569291	0.999811	1.07	0.38223	0.730719	6.58	1416273_at	6.78413	6.43835	6.64244	6.27836	6.31138	6.64549	6.65882	6.58066	6.38545	6.5876	6.48268	6.3785	6.60881	6.62342	6.69599	6.76873	6.71539	6.76626	6.63858	6.5746	6.6368	6.46449	6.53079	6.63262	6.51698	6.70028	6.63655
1416274_at	Ctns	0.038	-0.163	-0.072	0.011	0.48	-2.08	-0.92	0.12	0.63306	0.04326	0.36029	0.90177	0.887185	0.449755	0.823961	0.999811	1.36	0.2635	0.624687	7.46	1416274_at	7.47381	7.62875	7.29951	7.18472	7.51003	7.39387	7.63719	7.56519	7.52794	7.77953	7.4625	7.51759	7.5689	7.44056	7.71897	7.49418	7.52446	7.50843	7.25584	7.42464	7.4294	7.26673	7.6131	7.25743	7.4582	7.57698	7.36043
1416275_at	Slc26a6	0.086	-0.11	0.006	0.096	1.38	-1.78	0.1	1.39	0.17386	0.08279	0.91704	0.17255	0.55756	0.565254	0.989544	0.999811	1.75	0.15665	0.485743	7.43	1416275_at	7.49963	7.34071	7.20412	7.14286	7.36313	7.46682	7.70422	7.54876	7.37007	7.69722	7.34208	7.5694	7.40476	7.41547	7.63261	7.43132	7.55325	7.53652	7.20984	7.348	7.39786	7.26818	7.41351	7.18872	7.51322	7.43095	7.41899
1416276_a_at	Rps4x	0.05	0.014	-0.002	0.009	1.71	0.5	-0.06	0.27	0.09534	0.62277	0.95392	0.78943	0.421812	0.942741	0.993998	0.999811	0.81	0.52701	0.830154	13.13	1416276_a_at	13.0719	13.1305	13.1281	13.1974	13.0528	13.0585	13.1078	13.1181	13.0934	13.158	13.141	13.1712	13.1305	13.0772	13.1213	13.1538	13.141	13.1042	13.0831	13.1592	13.0986	13.129	13.1808	13.0691	13.1448	13.1662	13.1669
1416277_a_at	Rplp1	-0.002	-0.07	-0.015	0.017	-0.08	-2.54	-0.52	0.54	0.93562	0.01497	0.60243	0.59106	0.98331	0.281293	0.92438	0.999811	1.75	0.15637	0.48548	13.89	1416277_a_at	13.8694	13.838	13.8666	13.9471	13.8669	13.8587	13.9603	13.9665	13.8819	13.967	13.9378	13.9376	13.9117	13.9277	13.919	13.9222	13.9103	13.9084	13.8236	13.8748	13.8441	13.7966	13.9553	13.8673	13.9459	13.8852	13.8632
1416278_a_at	Atp5o	-0.103	-0.107	-0.02	-0.038	-2.58	-2.68	-0.5	-0.85	0.01338	0.01042	0.61868	0.39809	0.143327	0.234357	0.928745	0.999811	3.71	0.01127	0.109449	12.72	1416278_a_at	12.8568	12.6907	12.748	12.8165	12.7005	12.8158	12.8481	12.7371	12.7387	12.7303	12.7628	12.7361	12.7652	12.7422	12.8081	12.7474	12.7575	12.8943	12.7365	12.5828	12.7097	12.6803	12.6893	12.7424	12.7365	12.7149	12.6509
1416279_at	Ap1b1	-0.028	-0.049	-0.011	-0.024	-0.43	-0.76	-0.17	-0.33	0.67283	0.45359	0.86688	0.74457	0.902772	0.897617	0.982256	0.999811	0.22	0.92449	0.985215	9.71	1416279_at	9.7363	9.53815	9.75384	9.95452	9.4739	9.78712	9.92231	9.79126	9.67394	9.74136	9.65803	9.73546	9.79233	9.65386	9.70532	9.79639	9.74161	9.87699	9.68493	9.45454	9.71881	9.79639	9.63028	9.7741	9.67502	9.69637	9.65206
1416280_at	Uba2	-0.031	-0.039	0.038	0.033	-0.98	-1.23	1.18	0.93	0.33169	0.22474	0.24275	0.35859	0.721654	0.77318	0.736872	0.999811	1.19	0.33048	0.688134	11.22	1416280_at	11.1821	11.2684	11.1295	11.1451	11.1917	11.1631	11.2607	11.2852	11.2387	11.2453	11.1545	11.2875	11.1965	11.2942	11.1828	11.2352	11.2719	11.2333	11.1787	11.2039	11.2228	11.2616	11.2298	11.1798	11.1119	11.2188	11.2135
1416281_at	Wdr45l	0.136	0.012	-0.003	0.004	3.55	0.31	-0.08	0.1	0.00095	0.75763	0.93483	0.92198	0.026101	0.967716	0.992035	0.999811	3.19	0.02252	0.167495	10.74	1416281_at	10.6959	10.7048	10.748	10.6249	10.6529	10.7508	10.6606	10.7014	10.7095	10.7452	10.7	10.833	10.744	10.685	10.7471	10.7967	10.7276	10.6844	10.741	10.8384	10.7155	10.6632	10.8232	10.7431	10.8751	10.8022	10.8345
1416282_at	Psmc3	-0.111	0.017	-0.02	0	-3.03	0.46	-0.54	0.01	0.00417	0.64769	0.59161	0.99094	0.069895	0.950317	0.92023	0.999811	2.42	0.06317	0.299814	11.48	1416282_at	11.5582	11.5425	11.4861	11.5596	11.5489	11.6444	11.496	11.5206	11.5207	11.4048	11.449	11.439	11.486	11.3851	11.4742	11.5686	11.5162	11.6025	11.496	11.4332	11.42	11.3651	11.463	11.5163	11.5026	11.536	11.4138
1416283_at	Gart	-0.267	-0.018	-0.015	0.009	-5.18	-0.35	-0.29	0.15	1e-05	0.72656	0.77445	0.88222	0.000664	0.962317	0.967416	0.999811	6.75	0.00027	0.009715	8.82	1416283_at	9.09953	8.76009	8.73905	8.87349	9.01117	8.92134	8.96086	8.97282	8.85787	8.81667	8.92469	8.88871	8.91418	8.78685	8.78077	8.87444	8.85433	8.93323	8.64682	8.6352	8.75991	8.80859	8.75425	8.80646	8.74742	8.72563	8.63707
1416284_at	Mrpl28	-0.125	-0.093	-0.027	-0.072	-3.1	-2.31	-0.66	-1.59	0.00345	0.0257	0.51345	0.11846	0.062025	0.361974	0.8941	0.999811	4.48	0.00416	0.059309	10.18	1416284_at	10.2242	10.227	10.3245	10.2469	10.262	10.2351	10.3159	10.2622	10.2902	10.1415	10.2705	10.2274	10.1849	10.1538	10.3021	10.2799	10.2166	10.3229	10.1199	10.0711	10.1635	10.0525	10.1606	10.1546	10.1883	10.1657	10.1306
1416285_at	Ndufc1	-0.072	-0.074	-0.052	-0.024	-1.89	-1.97	-1.37	-0.56	0.06598	0.05592	0.17687	0.58057	0.34879	0.493653	0.66286	0.999811	2.41	0.06452	0.303114	12.33	1416285_at	12.4249	12.3434	12.3192	12.3214	12.3717	12.4418	12.4587	12.424	12.3716	12.366	12.3978	12.3492	12.4168	12.3705	12.4471	12.4295	12.3611	12.4743	12.1764	12.1987	12.2961	12.1998	12.3154	12.2663	12.3649	12.3705	12.2756
1416286_at	Rgs4	-0.099	0.013	0.223	0.031	-0.86	0.12	1.93	0.24	0.39557	0.90792	0.06085	0.81346	0.770202	0.989461	0.432203	0.999811	1.13	0.35569	0.70988	10.92	1416286_at	10.5284	10.6766	10.9789	11.058	11.0121	10.7338	10.9672	10.9613	10.8935	11.2108	10.7603	10.7543	10.7962	10.6805	10.9878	10.7246	10.9024	10.6118	11.0009	11.3923	10.8123	10.5524	11.3303	11.3642	10.753	10.7104	10.6992
1416287_at	Rgs4	-0.208	0.06	0.192	-0.103	-1.23	0.35	1.14	-0.54	0.22481	0.7261	0.26124	0.58909	0.620895	0.962317	0.75264	0.999811	0.81	0.5266	0.829863	10.04	1416287_at	9.62838	9.76734	10.1139	10.8131	10.0446	10.0299	9.68415	9.98125	9.9045	10.1295	10.0888	9.82293	9.96733	9.80466	9.99885	9.79455	10.0933	9.30311	10.5799	10.8226	9.9877	9.89907	10.5245	10.5822	9.87253	9.78182	9.76052
1416288_at	Dnaja1	-0.109	-0.056	0.002	0.033	-2.54	-1.32	0.06	0.69	0.0147	0.19561	0.9552	0.49107	0.150681	0.744934	0.994217	0.999811	2.17	0.0886	0.359424	12.24	1416288_at	12.3929	12.2856	12.2003	12.1476	12.4233	12.3149	12.377	12.3612	12.4144	12.2616	12.3039	12.3318	12.2142	12.2223	12.2245	12.1918	12.2037	12.2204	12.0887	12.2469	12.203	12.1735	12.1374	12.1315	12.2188	12.2592	12.1847
1416289_at	Plod1	-0.152	-0.163	-0.262	-0.016	-1.53	-1.65	-2.64	-0.15	0.13238	0.10707	0.01158	0.88306	0.493298	0.616367	0.193363	0.999811	3.02	0.02835	0.190665	7.94	1416289_at	8.36495	8.12418	7.9146	7.9598	7.95655	7.96217	8.25632	8.2023	8.03489	8.19887	8.06959	7.66278	8.03504	7.98382	8.33994	8.05914	8.17894	8.33683	7.60703	7.62721	7.9404	7.62553	7.93037	7.7851	7.88766	7.89259	7.8231
1416290_a_at	Psmc4	-0.042	0.046	0.025	0.058	-0.58	0.64	0.34	0.72	0.56814	0.52532	0.73375	0.47793	0.861903	0.917458	0.960514	0.999811	0.34	0.84749	0.967031	11.32	1416290_a_at	11.4302	11.2301	11.3914	10.9913	11.3557	11.3333	11.3576	11.2804	11.4817	11.3078	11.1831	11.5062	11.2594	11.5345	11.2139	11.1973	11.355	11.299	11.4513	11.1452	11.4061	11.3505	11.2591	11.1575	11.1412	11.1316	11.2179
1416291_at	Psmc4	-0.16	0.067	-0.01	0.019	-4.02	1.69	-0.25	0.43	0.00024	0.09781	0.80522	0.67003	0.009987	0.598539	0.972893	0.999811	4.81	0.00276	0.04524	10.45	1416291_at	10.5665	10.4534	10.5397	10.3416	10.5958	10.5535	10.5558	10.4783	10.5423	10.3349	10.4595	10.4475	10.4359	10.4087	10.5512	10.453	10.4397	10.4883	10.3628	10.3125	10.4441	10.3875	10.3327	10.4369	10.3955	10.4052	10.3653
1416292_at	Prdx3	-0.11	-0.008	-0.046	-0.004	-2.6	-0.19	-1.08	-0.08	0.01295	0.84882	0.28608	0.93685	0.140825	0.982343	0.771429	0.999811	1.99	0.11403	0.411586	11.15	1416292_at	11.219	11.1795	11.164	11.2873	11.1843	11.0798	11.1167	11.1179	11.0228	11.1857	11.212	11.1064	11.1767	11.1215	11.2157	11.1684	11.2587	11.2116	11.2927	11.1632	11.1653	11.0619	11.1264	11.1772	11.1139	11.0488	11.0862
1416293_at	Nfib	0.033	0.077	0	-0.093	0.4	0.93	0.01	-1	0.69176	0.35722	0.99576	0.32175	0.909721	0.857071	0.99933	0.999811	0.51	0.73018	0.927841	6.2	1416293_at	6.28901	6.2028	6.25373	5.83532	5.90438	6.29119	6.34474	6.15435	6.13695	6.12098	6.10483	6.12985	6.06416	5.99433	6.42071	6.43192	6.10899	6.35779	6.23574	6.16042	6.26398	6.30415	6.29754	6.21295	6.26931	6.29839	6.23448
1416294_at	Scamp3	-0.193	-0.119	-0.045	0.065	-3.62	-2.24	-0.85	1.09	0.00079	0.03048	0.39833	0.28324	0.022731	0.387722	0.845176	0.999811	5.01	0.00216	0.038432	9.42	1416294_at	9.53333	9.47551	9.32291	9.51663	9.3481	9.50482	9.62106	9.55365	9.33342	9.59922	9.50809	9.38567	9.43754	9.44082	9.55089	9.52443	9.49142	9.52749	9.37836	9.28944	9.39113	9.31872	9.3606	9.46199	9.32395	9.27692	9.19873
1416295_a_at	Il2rg	-0.223	0.041	-0.06	0.467	-1.05	0.19	-0.28	1.97	0.29964	0.84678	0.77976	0.05556	0.695789	0.982009	0.968607	0.999811	1.27	0.29527	0.65712	6.28	1416295_a_at	6.55303	6.45334	6.01456	5.83014	6.28094	6.1885	7.01418	6.49877	6.14828	6.42141	6.33137	6.11591	6.71948	7.1038	6.36756	6.39037	6.48994	6.30898	5.26445	5.84196	5.77868	6.21119	6.09031	5.66813	5.88391	5.95227	6.09199
1416296_at	Il2rg	-0.061	0.087	-0.038	0.069	-0.53	0.75	-0.33	0.54	0.59886	0.4548	0.74391	0.5919	0.872288	0.897917	0.961736	0.999811	0.31	0.86799	0.972576	5.59	1416296_at	5.61241	5.55693	5.63454	5.72304	4.99492	5.84855	5.87228	5.57208	5.53762	5.85658	5.58872	5.55634	5.66625	5.83483	5.54	5.70993	5.59358	5.49385	5.37624	5.50473	5.38452	5.77214	5.26785	5.50266	5.34028	5.36922	5.5921
1416297_s_at	Reg3b	-0.075	0.136	0.008	0.005	-0.96	1.74	0.1	0.05	0.34133	0.0884	0.92289	0.95658	0.729055	0.578468	0.990194	0.999811	1	0.42067	0.760022	4.89	1416297_s_at	5.21587	5.10884	4.60976	5.05929	4.66117	5.02125	4.95921	4.91013	4.78536	4.96285	4.8415	4.5832	4.74879	4.97297	4.7212	4.89025	4.82092	4.89375	4.94846	5.01048	4.69563	5.03833	4.73014	4.9781	4.76241	4.96384	4.7596
1416298_at	Mmp9	0.066	-0.031	-0.004	0.063	0.85	-0.4	-0.06	0.73	0.3978	0.69294	0.95504	0.46944	0.771292	0.956873	0.994217	0.999811	0.36	0.83839	0.965048	5.68	1416298_at	5.62602	5.87787	5.48702	5.42978	5.87589	5.46486	5.83231	5.87492	5.50856	5.63686	5.79864	5.7715	5.61238	5.83696	5.63935	5.73726	5.71437	5.76633	5.49356	5.48642	5.76425	5.6542	5.58927	5.49075	5.6621	5.80433	5.62206
1416299_at	Shcbp1	-0.263	-0.019	0.041	0.092	-2.9	-0.21	0.46	0.91	0.0059	0.83826	0.6514	0.36781	0.086813	0.980776	0.937224	0.999811	2.37	0.0675	0.310855	5.49	1416299_at	5.55432	5.34773	5.6236	5.23426	5.92545	5.5726	5.81882	5.43946	5.48279	5.51444	5.60811	5.47159	5.43386	5.45184	5.59668	5.49933	5.46783	5.6158	5.32975	5.4383	5.44817	5.28081	5.60431	5.44212	5.47505	5.28934	5.14833
1416300_a_at	Slc25a3	-0.089	-0.023	0.008	-0.018	-3.23	-0.82	0.29	-0.59	0.00242	0.41443	0.76987	0.55673	0.049581	0.88143	0.966529	0.999811	2.88	0.03381	0.20988	13.14	1416300_a_at	13.165	13.1819	13.1263	13.167	13.2151	13.1538	13.1768	13.1764	13.1563	13.1224	13.2066	13.1171	13.1539	13.0931	13.2031	13.18	13.1567	13.1749	13.1409	13.1509	13.14	13.1647	13.1436	13.1605	13.0749	13.1344	13.0696
1416301_a_at	Ebf1	-0.013	0.019	0.237	0.146	-0.08	0.11	1.4	0.77	0.93832	0.91141	0.16802	0.44489	0.984004	0.989883	0.651213	0.999811	0.65	0.63324	0.884582	7.54	1416301_a_at	7.19077	7.43285	7.55548	8.08681	7.78322	7.57904	6.81727	7.14286	7.59709	7.75452	7.41536	7.73976	7.61808	7.79366	7.3237	6.72312	7.27517	6.70578	7.94582	8.05276	7.44309	7.53885	7.89522	7.80788	7.6763	7.01506	7.44898
1416302_at	Ebf1	0.074	0.051	0.281	0.12	0.52	0.36	1.97	0.75	0.60726	0.72223	0.05537	0.45587	0.875734	0.96151	0.41407	0.999811	1.21	0.32018	0.679005	7.45	1416302_at	7.26903	7.31311	7.32614	7.70651	7.76766	7.26267	6.90279	7.213	7.44919	7.74002	7.43481	7.45709	7.22625	7.43453	7.57566	6.77397	7.08434	6.65679	7.69732	8.04398	7.43424	7.3575	7.85466	7.56794	7.70547	7.16991	7.26347
1416303_at	Litaf	0.084	-0.022	-0.361	0.009	0.8	-0.21	-3.42	0.08	0.429	0.83535	0.00142	0.93696	0.791527	0.980239	0.064286	0.999811	3.09	0.02559	0.18013	10.37	1416303_at	10.6791	10.5584	10.3995	9.80076	10.3387	10.4554	10.4149	10.3566	10.262	10.5062	10.3119	9.92791	10.6469	10.4931	10.6397	10.6251	10.5828	10.7145	10.1496	10.2363	10.5088	10.0984	10.4882	10.5431	10.3831	10.4415	10.482
1416304_at	Litaf	-0.08	-0.13	-0.313	-0.036	-0.89	-1.45	-3.48	-0.36	0.37872	0.15491	0.00118	0.72162	0.75835	0.695617	0.057818	0.999811	3.79	0.01023	0.102844	9.74	1416304_at	10.2106	10.0161	9.94989	9.36536	9.73893	9.775	9.76539	9.66366	9.76114	9.8263	9.74033	9.31074	9.98911	9.81633	10	9.93459	9.79456	9.92836	9.61628	9.74679	9.98099	9.73851	9.9393	9.90607	9.6099	9.79085	9.746
1416305_at	Sh3bp4	0.044	0.037	0.004	-0.034	1.02	0.87	0.08	-0.71	0.31278	0.3876	0.93409	0.47865	0.706606	0.869523	0.991894	0.999811	0.58	0.67804	0.905904	7.28	1416305_at	7.22342	7.19357	7.16235	7.20567	7.30815	7.24398	7.31321	7.25406	7.27888	7.25316	7.13807	7.25171	7.38385	7.32886	7.27499	7.32418	7.31569	7.37377	7.33869	7.35388	7.15573	7.2067	7.36244	7.37895	7.29329	7.18976	7.33591
1416306_at	Clca3	0.035	0.052	-0.013	-0.137	0.4	0.6	-0.14	-1.41	0.68798	0.55066	0.88639	0.16684	0.9085	0.923264	0.985275	0.999811	0.63	0.64288	0.889128	3.45	1416306_at	3.35406	3.53257	3.47343	3.52768	3.21575	3.36325	3.5091	3.31218	3.51783	3.46266	3.16216	3.33399	3.33152	3.30727	3.84755	3.5635	3.23304	3.70373	3.66823	3.41245	3.59342	3.45464	3.5793	3.54668	3.4479	3.49176	3.30742
1416307_at	Ap1m1	-0.027	-0.063	-0.006	-0.083	-0.5	-1.2	-0.11	-1.41	0.61734	0.2386	0.91027	0.16581	0.880124	0.782746	0.989116	0.999811	0.92	0.46071	0.788227	9.65	1416307_at	9.71932	9.60888	9.56524	9.6618	9.49026	9.55895	9.85117	9.79296	9.4838	9.75726	9.7293	9.67914	9.63481	9.63028	9.80533	9.68578	9.62787	9.62163	9.75141	9.60261	9.67645	9.73914	9.68979	9.66171	9.49981	9.62268	9.59767
1416308_at	Ugdh	-0.016	-0.033	-0.002	0.079	-0.3	-0.59	-0.03	1.27	0.76891	0.55687	0.97614	0.20946	0.935296	0.925353	0.996026	0.999811	0.52	0.72438	0.925604	10.31	1416308_at	10.469	10.2345	10.3973	10.2622	10.1042	10.4328	10.5094	10.3637	10.3672	10.3916	10.3158	10.4192	10.3162	10.3133	10.3728	10.4213	10.2248	10.4462	10.179	10.0299	10.2214	10.3122	10.0771	10.0744	10.2495	10.3133	10.3301
1416309_at	Nusap1	0.063	-0.145	-0.053	-0.079	0.72	-1.66	-0.6	-0.8	0.47493	0.10484	0.5493	0.42661	0.816087	0.611882	0.906875	0.999811	1.07	0.3838	0.732144	5.51	1416309_at	5.48701	5.50011	5.10027	5.62974	5.50547	5.32089	5.93081	5.61906	5.45571	5.6383	5.8663	5.54368	5.54176	5.59492	5.55012	5.44513	5.40112	5.82239	5.2908	5.60788	5.53894	5.48758	5.65366	5.24389	5.499	5.52804	5.52538
1416310_at	Nusap1	-0.074	-0.033	0.021	0.12	-0.74	-0.33	0.21	1.07	0.46157	0.74348	0.83678	0.28941	0.808444	0.965149	0.977743	0.999811	0.46	0.7619	0.938959	4.03	1416310_at	4.00401	4.11105	3.64528	4.45133	3.87142	4.44546	4.23565	4.15424	3.83162	4.13151	4.12219	3.95191	3.8246	4.17349	3.8238	4.09667	3.87199	4.14988	3.90606	4.05135	4.00073	4.05067	3.97676	3.85219	3.958	4.2787	3.85052
1416311_s_at	NA	-0.068	0.065	0.063	-0.062	-0.74	0.71	0.69	-0.61	0.46307	0.48001	0.4939	0.54578	0.809091	0.904692	0.886495	0.999811	0.48	0.75316	0.936398	8.87	1416311_s_at	8.96573	8.83091	9.02331	8.80957	8.48967	8.59734	8.77301	8.85192	9.0221	8.76826	8.88313	8.94929	8.67364	8.94019	8.7227	8.98542	8.92794	8.95918	9.26702	8.79444	9.09087	9.11917	8.70973	8.80643	8.61042	8.52315	8.75678
1416312_at	Rars	-0.086	-0.053	0.055	0.085	-1.7	-1.06	1.09	1.5	0.09581	0.297	0.28001	0.13999	0.422822	0.820004	0.766332	0.999811	1.87	0.13367	0.447442	10.29	1416312_at	10.4079	10.245	10.2032	10.0846	10.4493	10.3411	10.4166	10.338	10.331	10.2603	10.3298	10.4357	10.4084	10.218	10.2508	10.2453	10.327	10.3922	10.1374	10.1487	10.2143	10.2099	10.3166	10.1679	10.2969	10.3719	10.2472
1416313_at	Mllt11	0.058	0.044	0.087	0.006	1.82	1.39	2.72	0.16	0.07514	0.17234	0.00942	0.87284	0.37315	0.718429	0.174024	0.999811	3.17	0.02297	0.169347	12.15	1416313_at	11.9999	12.1831	12.1258	12.2076	12.1253	12.069	12.1157	12.1579	12.1527	12.0766	12.1478	12.1786	12.0726	12.1266	12.092	12.1403	12.1239	12.0372	12.1814	12.1372	12.1669	12.202	12.1451	12.144	12.141	12.25	12.1669
1416314_at	Mllt11	0.068	0.03	0.011	-0.132	0.86	0.39	0.14	-1.5	0.39463	0.70152	0.88922	0.14231	0.769904	0.958307	0.98531	0.999811	0.79	0.54073	0.837772	7.03	1416314_at	7.04399	6.82071	6.9691	6.84935	7.15318	6.78791	7.07429	7.01979	7.0859	6.92543	7.09395	7.01226	7.02988	6.88244	6.97386	7.1091	7.04673	7.29074	7.11158	6.87819	7.04549	7.18796	7.19463	7.0697	6.89764	7.14934	6.97453
1416315_at	Abhd4	-0.066	-0.019	-0.289	-0.096	-0.87	-0.25	-3.79	-1.13	0.39072	0.80146	0.00047	0.26664	0.766721	0.975332	0.036367	0.999811	4.12	0.00662	0.07886	10.05	1416315_at	10.4629	10.3474	10.1716	10.3064	9.97359	10.2466	10.2538	10.2071	10.0003	10.3654	10.2318	9.97477	9.99756	9.9482	10.2773	10.2271	10.204	10.3702	9.77061	9.67719	9.86588	9.74313	9.80594	9.85409	10.1916	10.1807	10.1262
1416316_at	Slc27a2	0.013	-0.079	0.075	0.03	0.25	-1.48	1.41	0.51	0.80093	0.1451	0.16688	0.61358	0.944153	0.680796	0.650093	0.999811	1.13	0.35697	0.710921	9.1	1416316_at	9.01478	9.03023	8.97327	8.95656	9.2102	9.13814	9.23616	9.18265	9.181	9.07218	9.23548	9.22825	9.05588	9.08699	9.0747	8.97633	9.09348	9.18359	9.18112	9.00476	9.05426	9.14128	9.02175	8.89808	9.13855	9.12587	9.03486
1416317_a_at	Stambp	0.016	-0.055	-0.168	-0.238	0.13	-0.44	-1.33	-1.69	0.89766	0.6621	0.1896	0.09906	0.973979	0.952755	0.681209	0.999811	1.21	0.32154	0.68053	8.69	1416317_a_at	8.69267	8.81477	8.98349	9.1118	9.02211	8.52224	8.02727	8.39844	8.56254	8.00773	8.67919	8.50132	8.59671	8.83375	8.54104	8.72515	8.83323	8.34014	9.32129	9.16545	9.0544	9.09697	8.93846	9.31708	8.74591	8.74141	8.87691
1416318_at	Serpinb1a	-0.984	-0.602	-0.383	-0.008	-7.47	-4.57	-2.91	-0.05	0	4e-05	0.00582	0.95715	2e-06	0.008289	0.136	0.999811	21.29	0	1e-06	9.11	1416318_at	9.63038	9.64036	9.31611	8.54401	9.30148	9.53836	9.14237	9.07738	9.21874	9.46361	9.05477	8.83665	9.70109	9.58983	9.70343	9.67519	9.5763	9.85961	9.10004	9.18505	9.5293	9.00527	9.42521	9.59629	8.46117	8.42562	8.26759
1416319_at	Adk	-0.113	0.12	-0.013	0.017	-1.41	1.5	-0.17	0.19	0.16684	0.1421	0.86867	0.85009	0.547375	0.676928	0.982495	0.999811	1.07	0.38321	0.731601	10.6	1416319_at	10.9216	10.7689	10.6384	10.1659	10.8649	10.5309	10.7069	10.5753	10.7233	10.4646	10.604	10.4235	10.64	10.5729	10.8027	10.675	10.6069	10.7819	10.2537	10.4611	10.6195	10.4339	10.4407	10.5694	10.5315	10.6833	10.5566
1416320_at	Sec22a	0.042	-0.027	-0.021	0.059	0.93	-0.6	-0.46	1.16	0.35651	0.54917	0.64513	0.25165	0.742376	0.923244	0.935621	0.999811	0.7	0.59629	0.8666	8.68	1416320_at	8.69172	8.658	8.65493	8.6642	8.68009	8.88719	8.69314	8.72628	8.57972	8.65429	8.65027	8.67292	8.67603	8.67001	8.6915	8.73119	8.63491	8.83636	8.70687	8.60456	8.62296	8.51226	8.64265	8.60668	8.82842	8.76555	8.77569
1416321_s_at	Prelp	0.09	0.052	-0.049	0.072	0.88	0.51	-0.48	0.63	0.38335	0.61261	0.63324	0.53293	0.760999	0.940294	0.932962	0.999811	0.42	0.79635	0.950334	7.58	1416321_s_at	7.62311	7.4292	7.63144	7.7418	7.46559	7.50267	8.10401	7.95224	7.485	8.12165	7.81123	7.62443	7.62239	7.51554	7.83823	7.60941	7.64663	7.88178	6.89886	7.02273	7.19154	6.98911	7.34046	7.02099	7.73939	7.42351	7.61153
1416322_at	Prelp	0.068	0.132	0.049	0.091	0.94	1.83	0.68	1.12	0.35085	0.0749	0.50087	0.27016	0.737332	0.546198	0.888436	0.999811	1.48	0.22427	0.580505	6.61	1416322_at	6.52385	6.53417	6.59172	6.39888	6.33433	6.46965	6.75637	6.59925	6.48151	6.89115	6.66845	6.66688	6.57566	6.47304	6.77372	6.66378	6.70564	6.81059	6.27856	6.54122	6.47271	6.60236	6.33942	6.30786	6.618	6.62395	6.61016
1416323_at	Kctd20	-0.106	0.002	-0.002	0.128	-2.98	0.06	-0.06	3.23	0.00475	0.94897	0.95196	0.00242	0.075924	0.994146	0.993788	0.687529	4.83	0.00269	0.04455	7.93	1416323_at	7.96445	7.99165	7.9293	7.8604	8.03524	8.04323	8.02499	8.03316	8.02866	8.04593	7.91643	7.95946	7.93635	7.9625	7.93498	7.90421	7.947	8.00017	7.86921	7.78454	7.9201	7.75401	7.72688	7.78021	7.81378	7.90852	7.8051
1416324_s_at	Kctd20	-0.112	-0.051	0.021	0.11	-2.54	-1.14	0.48	2.23	0.01505	0.25897	0.63139	0.0314	0.152986	0.796436	0.932325	0.966662	3.23	0.02122	0.161712	8.72	1416324_s_at	8.75725	8.76064	8.62662	8.83057	8.778	8.70534	8.81718	8.82344	8.85605	8.87113	8.75815	8.79319	8.83545	8.74872	8.65152	8.73239	8.63111	8.84175	8.54305	8.63431	8.53826	8.66127	8.62863	8.509	8.65911	8.61749	8.61051
1416325_at	Crisp1	0.107	0.028	0.064	0.057	1.7	0.45	1.03	0.81	0.09708	0.65553	0.31074	0.42281	0.426264	0.952345	0.791016	0.999811	1.2	0.32607	0.683954	3.33	1416325_at	3.28768	3.41404	3.15392	3.04002	3.35643	3.28624	3.41457	3.25344	3.44315	3.30537	3.42994	3.21212	3.21998	3.43637	3.32783	3.16158	3.25608	3.26962	3.30339	3.26578	3.21235	3.29598	3.39985	3.39223	3.37095	3.51474	3.44948
1416326_at	Crip1	0.035	0.082	-0.16	-0.109	0.31	0.72	-1.39	-0.85	0.75972	0.47707	0.17242	0.39958	0.932302	0.903989	0.656701	0.999811	0.82	0.52272	0.82768	9.37	1416326_at	9.57569	9.36218	9.33637	9.49256	9.09964	9.50971	9.39058	9.41218	9.1473	9.34025	9.12221	9.08373	9.52629	9.36279	9.59188	9.68434	9.56294	9.68091	9.2309	9.16359	9.41289	9.03789	9.66872	9.40872	9.72656	9.07214	9.36913
1416327_at	Ufc1	0.003	0.033	-0.057	-0.025	0.09	0.93	-1.62	-0.63	0.92501	0.35704	0.11299	0.53503	0.981402	0.857014	0.560836	0.999811	0.97	0.43301	0.768989	11.36	1416327_at	11.4484	11.3847	11.4311	11.4339	11.3814	11.3464	11.3924	11.3433	11.2641	11.1918	11.3703	11.2873	11.3929	11.2669	11.3721	11.4128	11.4431	11.4843	11.3033	11.3599	11.3567	11.2953	11.3588	11.3519	11.4019	11.4579	11.4231
1416328_a_at	Atp6v0e	0.224	0.296	-0.194	-0.012	3.46	4.57	-3	-0.17	0.00125	4e-05	0.00454	0.86678	0.031432	0.008201	0.119038	0.999811	10.48	1e-05	0.00059	10.49	1416328_a_at	10.6631	10.4413	10.4491	10.1871	10.5029	10.6845	10.5422	10.4253	10.4336	10.555	10.4969	10.3857	10.5378	10.3996	10.6531	10.5047	10.3734	10.6188	10.2656	10.2577	10.3809	10.1298	10.337	10.2505	10.7215	10.612	10.7474
1416329_at	Cyfip1	-0.071	0.017	-0.056	0.013	-1.87	0.45	-1.47	0.3	0.06912	0.65673	0.14848	0.76776	0.356766	0.952345	0.621441	0.999811	1.48	0.2243	0.580518	11.37	1416329_at	11.4899	11.4092	11.3448	11.2626	11.434	11.3975	11.3959	11.3299	11.3067	11.4447	11.4866	11.3552	11.4622	11.4118	11.4456	11.3835	11.397	11.4374	11.3149	11.2937	11.3515	11.2221	11.3527	11.3249	11.3314	11.3785	11.3062
1416330_at	Cd81	-0.006	0.01	-0.064	0.003	-0.17	0.29	-1.88	0.07	0.86898	0.77323	0.06723	0.94295	0.965517	0.969103	0.452052	0.999811	0.91	0.46601	0.791625	13.09	1416330_at	13.1756	13.1391	13.1019	12.9504	13.1934	13.0778	13.1065	13.1062	13.0575	13.0223	13.0937	12.9736	13.1187	13.1529	13.1687	13.1038	13.118	13.1823	12.9968	13.004	13.1213	13.0658	13.0746	13.1029	13.0897	13.0911	13.1095
1416331_a_at	Nfe2l1	-0.038	-0.066	-0.058	0.032	-0.69	-1.19	-1.04	0.52	0.49607	0.24242	0.30313	0.60819	0.827713	0.785124	0.784838	0.999811	0.81	0.52727	0.830197	10.77	1416331_a_at	10.8149	10.8101	10.8216	10.6017	10.8456	10.7196	10.8918	10.9097	10.8351	10.5259	10.8921	10.6365	10.8603	10.7789	10.9111	10.9181	10.7987	10.9413	10.5371	10.6818	10.8221	10.723	10.7659	10.7548	10.7913	10.8041	10.7112
1416332_at	Cirbp	0.314	0.145	0.058	0.014	4.57	2.12	0.84	0.18	4e-05	0.04022	0.40416	0.86051	0.00288	0.435757	0.848741	0.999811	6.54	0.00035	0.011409	10.76	1416332_at	10.6874	10.6598	10.7782	10.7606	10.5648	10.6111	10.4862	10.5511	10.4843	10.3574	10.3775	10.6972	10.8178	10.8188	10.5675	10.8573	10.7821	10.9166	10.8006	10.7577	10.8012	10.9127	10.8587	10.7185	11.0409	11.1539	11.06
1416333_at	Dok2	0.082	0.082	0.024	-0.128	1.48	1.49	0.44	-2.06	0.14678	0.14484	0.66315	0.04587	0.516608	0.680574	0.940365	0.997214	2.2	0.08485	0.351696	6.49	1416333_at	6.59071	6.29466	6.5489	6.26869	6.22699	6.46256	6.46009	6.46477	6.54203	6.50268	6.31069	6.47313	6.5309	6.60527	6.3964	6.45185	6.44314	6.53463	6.6527	6.43764	6.59275	6.5681	6.49246	6.67281	6.49992	6.36628	6.53882
1416334_at	Wwox	0.011	0.033	0.06	-0.063	0.13	0.4	0.72	-0.68	0.89856	0.69286	0.47454	0.50191	0.974245	0.956873	0.879366	0.999811	0.29	0.88378	0.976581	8.12	1416334_at	8.23844	8.32227	8.0527	8.28696	8.20076	8.00642	8.33688	8.19713	8.10296	8.20284	8.18084	8.03425	7.97355	8.10898	8.20756	8.01052	8.08545	8.22961	8.05495	7.85853	8.02787	8.12997	7.77086	7.91257	8.07852	8.18885	8.27575
1416335_at	Mif	-0.083	-0.084	0.015	0.002	-2.2	-2.21	0.4	0.06	0.03328	0.03228	0.69119	0.9548	0.243203	0.397386	0.948799	0.999811	2.48	0.05855	0.288154	12.93	1416335_at	13.0102	12.9685	12.8769	12.9631	12.9629	12.9307	13.0803	13.0419	12.9114	12.9605	12.9679	12.9479	12.9639	12.9578	12.9755	12.9382	12.9595	13.0381	12.8165	12.8152	12.9023	12.828	12.9422	12.8465	12.9219	12.9766	12.8682
1416336_s_at	Snrpd1	-0.126	-0.007	0.009	0.047	-1.86	-0.11	0.14	0.63	0.06937	0.91592	0.88975	0.53352	0.357479	0.990258	0.98531	0.999811	0.97	0.43163	0.767986	9.73	1416336_s_at	9.65598	9.71015	9.70063	10.1065	9.4051	9.72059	9.77524	9.76064	9.73876	9.77133	9.72467	9.8592	9.68784	9.80639	9.59654	9.84058	9.74758	9.89476	9.76311	9.62328	9.71779	9.80025	9.71101	9.54581	9.57077	9.5689	9.55193
1416337_at	Uqcrb	-0.152	-0.095	-0.025	-0.005	-3.62	-2.26	-0.6	-0.12	0.0008	0.02886	0.54853	0.90893	0.022973	0.37936	0.90672	0.999811	4.64	0.0034	0.051842	11.61	1416337_at	11.6971	11.5874	11.631	11.6188	11.6023	11.5776	11.7144	11.6589	11.7262	11.6208	11.5595	11.649	11.6539	11.7592	11.6188	11.7605	11.7057	11.6732	11.6607	11.547	11.6434	11.5751	11.6982	11.4759	11.4643	11.4277	11.4014
1416338_at	Sh3gl1	-0.027	0.006	0.024	-0.069	-0.57	0.13	0.51	-1.3	0.57164	0.89664	0.61011	0.20156	0.863397	0.988103	0.925992	0.999811	0.57	0.68414	0.908302	8.24	1416338_at	8.21843	8.1893	8.17135	8.20499	8.28626	8.2895	8.29253	8.39113	8.12954	8.26978	8.17347	8.23794	8.12932	8.16854	8.32942	8.27387	8.21202	8.30213	8.35125	8.21809	8.22501	8.22265	8.1927	8.37772	8.1859	8.13017	8.26547
1416339_a_at	Prkcsh	-0.099	-0.028	-0.03	-0.035	-1.95	-0.56	-0.58	-0.62	0.05745	0.57915	0.56391	0.53967	0.326473	0.930883	0.911258	0.999811	1.21	0.31993	0.678826	10.1	1416339_a_at	10.1765	10.0212	10.1798	10.3218	10.1323	10.0898	10.2245	10.2205	10.0004	10.116	10.2282	10.0847	10.0775	10.0386	10.1991	10.1661	10.1125	10.1707	10.1029	9.95834	10.1192	9.92976	10.2079	10.1293	10.1992	9.99846	9.96658
1416340_a_at	Man2b1	-0.032	-0.021	-0.193	0.015	-0.47	-0.31	-2.82	0.19	0.6418	0.75974	0.0074	0.84847	0.891023	0.968136	0.152697	0.999811	2.07	0.10206	0.387197	10.35	1416340_a_at	10.4937	10.468	10.3352	10.5154	10.1268	10.505	10.4957	10.5352	10.1747	10.3789	10.494	10.1767	10.4846	10.4733	10.4787	10.5919	10.4416	10.5251	10.0832	10.2614	10.2868	10.1692	10.3975	10.1871	10.4557	10.3506	10.3956
1416341_at	Polr2c	-0.074	-0.038	-0.013	-0.022	-1.98	-1	-0.34	-0.53	0.05482	0.32225	0.73219	0.59894	0.318723	0.835653	0.960067	0.999811	1.33	0.27599	0.637587	10.66	1416341_at	10.6747	10.7093	10.6614	10.7026	10.8188	10.6923	10.7739	10.7726	10.6944	10.5851	10.6906	10.6353	10.6945	10.718	10.6174	10.6906	10.7036	10.7623	10.5824	10.5919	10.6312	10.6293	10.5931	10.701	10.6443	10.7133	10.7239
1416342_at	Tnc	-0.134	0.021	-0.184	-0.062	-1.39	0.21	-1.9	-0.57	0.17265	0.83122	0.06398	0.57272	0.555798	0.979493	0.443281	0.999811	1.48	0.22591	0.582416	5.22	1416342_at	5.78264	4.9028	4.9629	5.00432	5.01654	5.27623	5.37366	5.18426	4.98453	5.08681	5.02472	5.12466	5.59454	5.22342	5.35058	5.50746	5.40106	5.4838	5.2603	5.4117	5.46815	5.05958	5.48122	5.46299	5.21512	4.92978	5.13544
1416343_a_at	Lamp2	0.012	0.179	-0.296	-0.01	0.15	2.3	-3.8	-0.11	0.88278	0.02672	0.00047	0.9095	0.969986	0.367732	0.036367	0.999811	4.93	0.00239	0.041242	8.86	1416343_a_at	9.35456	9.14111	9.02421	8.77971	8.98458	8.91445	8.81292	8.56739	8.88987	8.87903	8.88612	8.54045	8.86555	8.98057	8.85356	8.8255	9.02156	8.9284	8.57429	8.72232	8.98197	8.86634	8.77611	8.72611	8.89663	8.92806	9.10564
1416344_at	Lamp2	-0.014	0.039	-0.343	-0.082	-0.23	0.66	-5.78	-1.23	0.81947	0.51319	0	0.22555	0.950783	0.913734	0.001627	0.999811	8.85	3e-05	0.001896	10.85	1416344_at	11.0767	11.0797	10.9425	10.7129	11.021	11.0871	10.8108	10.724	10.889	10.8999	10.9874	10.6766	10.932	10.9494	10.9468	10.9439	10.8665	10.9706	10.7308	10.7501	10.9264	10.7723	10.8369	10.9786	10.9364	10.9574	11.031
1416345_at	Timm8a1	-0.144	-0.032	-0.166	-0.001	-1.85	-0.41	-2.13	-0.01	0.07086	0.68582	0.03921	0.98991	0.361304	0.955695	0.357651	0.999811	2.03	0.10716	0.397501	9.7	1416345_at	9.95413	9.91169	9.73152	9.41891	9.89102	9.91041	9.72561	9.62253	9.87583	9.71513	9.68818	9.60929	9.87333	9.66747	9.97602	9.84063	9.764	10.0254	9.42054	9.55552	9.58846	9.54323	9.58076	9.74234	9.62173	9.75024	9.66412
1416346_at	Timm8a1	-0.152	-0.031	-0.227	-0.015	-1.64	-0.34	-2.43	-0.14	0.10889	0.73795	0.01926	0.88873	0.450468	0.964221	0.250344	0.999811	2.19	0.08712	0.356284	8.26	1416346_at	8.65642	8.54437	8.36084	7.78679	8.67405	8.34434	8.31747	8.18467	8.43129	8.09125	8.32678	8.08184	8.41624	8.35125	8.51248	8.31536	8.38559	8.61238	8.08623	8.15221	8.32834	8.11811	8.13007	8.25971	8.13916	8.3518	8.28827
1416347_at	Men1	-0.148	-0.184	-0.021	0	-2.17	-2.7	-0.31	0	0.03591	0.01002	0.75852	0.99887	0.25423	0.22976	0.963906	0.999839	3.02	0.02826	0.190325	8.68	1416347_at	8.76756	8.63186	8.74059	8.4944	8.89826	8.77286	8.96038	8.88328	8.72581	8.71138	8.73537	8.625	8.75043	8.61804	8.88964	8.65951	8.78061	8.90816	8.61381	8.56764	8.68232	8.44732	8.81333	8.62857	8.71829	8.47614	8.65654
1416348_at	Men1	-0.226	-0.141	0.117	-0.134	-1.65	-1.03	0.86	-0.88	0.10582	0.30731	0.39472	0.38513	0.444962	0.826344	0.842827	0.999811	1.33	0.27558	0.637261	6.76	1416348_at	6.96251	6.76285	6.76626	6.963	7.17921	6.85349	6.84304	6.97353	6.78802	5.83947	6.78182	6.54555	6.8645	6.73022	6.23503	6.99023	6.94221	7.09816	6.9102	6.88522	6.89563	6.79106	6.77943	6.90046	6.74146	6.87888	6.6857
1416349_at	Mrpl34	-0.091	-0.123	-0.017	-0.036	-1.45	-1.96	-0.27	-0.52	0.15462	0.05649	0.78724	0.60874	0.528636	0.495645	0.970111	0.999811	1.57	0.19948	0.548651	9.94	1416349_at	10.0976	9.92051	9.97878	9.84407	10.0549	10.0677	10.1236	10.1514	10.0991	9.92153	10.0074	9.88053	10.0283	9.89086	10.0381	9.95559	9.88129	10.1322	9.79156	9.739	9.89473	9.71016	9.90852	10.0157	10.0141	9.86784	9.93558
1416350_at	Klf16	0.093	-0.149	0.075	0.152	0.64	-1.03	0.52	0.94	0.52431	0.31052	0.60629	0.35375	0.841407	0.828143	0.925564	0.999811	0.65	0.62748	0.881964	8.68	1416350_at	8.40794	8.21204	8.66449	8.89063	8.3624	8.58493	8.82815	8.81358	8.63446	8.63152	8.37683	8.80292	8.75139	8.59683	8.42194	8.75452	8.84507	8.67525	8.83122	9.16971	8.71327	8.38986	9.35169	8.44122	8.67188	8.56067	8.52359
1416351_at	Map2k1	0.052	-0.092	0.098	0.055	0.76	-1.34	1.43	0.71	0.4507	0.18883	0.15991	0.47934	0.803305	0.73812	0.639275	0.999811	1.23	0.31269	0.6724	11.94	1416351_at	11.6649	11.8285	11.7903	12.0254	11.8392	11.8243	11.9398	12.0317	11.7963	12.1223	11.9099	12.0748	11.8273	11.9152	11.8767	11.9151	11.927	11.7966	11.9922	12.2035	11.9132	11.8701	12.2541	11.9709	11.9462	11.8804	11.9214
1416352_s_at	Tecr	-0.052	-0.082	-0.017	-0.079	-0.97	-1.52	-0.31	-1.3	0.33934	0.13586	0.75782	0.20076	0.727687	0.665079	0.963606	0.999811	1.26	0.3016	0.662658	12.12	1416352_s_at	12.1668	12.2105	12.1583	12.1622	12.2403	12.1851	12.1347	12.125	12.1344	11.9334	12.1261	12.0651	12.0974	12.0811	12.15	12.1452	12.1358	12.1925	12.275	11.9641	12.2323	12.2527	12.0115	12.2558	12.0479	12.1897	12.1871
1416353_at	Nr1h2	-0.105	-0.055	-0.019	-0.005	-1.39	-0.73	-0.25	-0.06	0.17179	0.4667	0.80466	0.95157	0.554444	0.901372	0.972893	0.999811	0.63	0.64071	0.888141	7.78	1416353_at	7.92931	7.93978	7.93708	7.50544	7.95689	7.68089	7.72896	7.78256	7.73342	7.66452	7.8973	7.62787	7.79584	7.65523	7.95759	7.86139	7.86437	7.84269	7.95717	7.79019	7.88149	7.66487	7.74296	8.03571	7.69796	7.62177	7.8631
1416354_at	Rbmx	-0.022	0.031	-0.007	-0.053	-0.41	0.56	-0.13	-0.87	0.68682	0.57529	0.89977	0.38777	0.908129	0.930351	0.987568	0.999811	0.32	0.8661	0.972243	9.47	1416354_at	9.36462	9.47674	9.52129	9.6984	9.51804	9.31204	9.25585	9.19391	9.19057	9.30266	9.31057	9.30318	9.53055	9.40813	9.5243	9.49451	9.56348	9.33983	9.75158	9.80088	9.60032	9.59643	9.70014	9.77405	9.39043	9.43361	9.48931
1416355_at	Rbmx	-0.301	-0.326	-0.123	-0.195	-1.71	-1.85	-0.7	-0.99	0.09409	0.07075	0.48931	0.32746	0.419012	0.534727	0.885227	0.999811	1.96	0.11827	0.419914	6.92	1416355_at	6.83877	7.19621	7.1115	7.82414	7.65686	7.13556	6.1716	6.66312	7.04034	6.18542	7.15655	7.079	6.90581	7.07187	6.9068	6.81646	7.02803	6.22187	7.61479	7.66222	7.1585	7.29277	7.18658	7.36282	7.03397	6.79717	6.78763
1416356_at	Gmpr2	-0.165	-0.17	-0.104	0.025	-2.71	-2.81	-1.71	0.37	0.00966	0.00757	0.09542	0.71323	0.117867	0.198195	0.524994	0.999811	4.57	0.00374	0.055373	9.17	1416356_at	9.39206	9.17263	9.14301	9.08158	9.04197	9.32713	9.4119	9.31605	9.37963	9.31344	9.19585	9.25063	9.29935	9.20371	9.24177	9.34445	9.20563	9.46365	8.92448	9.16179	9.1944	9.01816	9.24135	9.05062	9.0899	9.1552	8.95039
1416357_a_at	Mcam	-0.23	-0.484	-0.328	0.09	-2.11	-4.43	-3	0.74	0.04109	7e-05	0.00447	0.46324	0.273337	0.011357	0.118207	0.999811	8.41	4e-05	0.002676	8.41	1416357_a_at	8.81934	8.5316	8.59173	8.02602	8.36714	8.51129	8.69636	8.59411	8.44578	8.94165	8.25531	8.06568	8.65999	8.56166	8.825	8.64817	8.61835	8.71293	8.32417	8.42702	8.65462	8.18309	8.73702	8.64278	8.30042	8.06469	8.2184
1416358_at	Mfsd10	0.104	-0.087	0.079	0.107	1.59	-1.34	1.21	1.47	0.1188	0.18821	0.23237	0.14913	0.468831	0.73729	0.727053	0.999811	1.99	0.11385	0.411305	7.7	1416358_at	7.78849	7.64123	7.60672	7.5854	7.77882	7.59006	7.89979	7.85513	7.49518	7.75428	7.67004	7.62451	7.60383	7.76049	7.84314	7.644	7.50243	7.6546	7.69452	7.48276	7.60901	7.70016	7.82288	7.6094	7.81733	7.78389	7.83864
1416359_at	Snx18	-0.141	0.009	-0.116	0.056	-2.3	0.15	-1.89	0.81	0.02639	0.88341	0.06563	0.42101	0.213917	0.985962	0.447458	0.999811	2.39	0.06615	0.307444	9.56	1416359_at	9.74501	9.55552	9.60402	9.80748	9.27995	9.39337	9.66705	9.58259	9.52018	9.78453	9.77233	9.56383	9.6907	9.59359	9.64073	9.70916	9.66855	9.6997	9.40083	9.34957	9.53188	9.47535	9.62343	9.36425	9.43921	9.42178	9.32281
1416360_at	Snx18	-0.028	-0.101	-0.159	0.036	-0.26	-0.93	-1.45	0.29	0.79711	0.35926	0.15438	0.77003	0.942965	0.858065	0.631082	0.999811	0.78	0.54511	0.839703	7.59	1416360_at	7.7164	7.82873	7.82608	7.89989	7.7342	7.33446	7.10905	7.50408	7.59976	7.19706	7.74958	7.41063	7.64549	7.68328	7.61073	7.61449	7.57306	7.29274	7.8101	7.85685	7.74393	7.94155	7.57736	7.92106	7.53935	7.63091	7.61432
1416361_a_at	Dync1i1	-0.032	-0.049	0.117	0.031	-0.55	-0.85	2.04	0.48	0.58349	0.39921	0.04728	0.63234	0.867807	0.875365	0.386097	0.999811	1.36	0.26405	0.625233	11.19	1416361_a_at	11.2175	11.3054	11.238	11.0063	11.2439	11.2957	11.2717	11.2602	11.2991	11.1365	11.1298	11.3163	11.1144	11.2458	11.1308	11.1325	11.117	11.1244	11.155	10.9638	11.2098	11.3886	10.9916	11.1293	11.0927	11.2964	11.2487
1416362_a_at	Fkbp4	-0.221	-0.108	0.051	-0.073	-3.55	-1.73	0.82	-1.04	0.00095	0.0911	0.41727	0.30314	0.026124	0.584271	0.855483	0.999811	4.35	0.00497	0.065605	10.14	1416362_a_at	10.3074	10.3165	10.1939	10.1825	10.3915	10.2469	10.2248	10.2476	10.4081	9.99295	10.3043	10.2281	10.0383	10.0888	10.0069	10.1287	10.1205	10.2457	10.1365	10.0258	10.1503	10.2081	9.96379	10.1292	10.0771	10.2924	10.0594
1416363_at	NA	-0.106	-0.005	0.036	0.043	-1.82	-0.08	0.62	0.66	0.07632	0.93463	0.53808	0.51277	0.37599	0.99323	0.902057	0.999811	1.03	0.40173	0.745727	7.77	1416363_at	7.85297	7.65205	7.85319	7.80874	7.63384	8.04123	7.66821	7.67811	7.7663	7.79677	7.8756	7.92189	7.89163	7.69704	7.8521	7.8299	7.70236	7.69729	7.71386	7.67174	7.77943	7.76245	7.65863	7.90184	7.68905	7.70666	7.63182
1416364_at	Hsp90ab1	-0.057	-0.025	0.051	0.02	-1.93	-0.84	1.71	0.59	0.06031	0.40353	0.09413	0.55593	0.334364	0.876967	0.522495	0.999811	1.93	0.12299	0.428301	12.87	1416364_at	12.8892	12.8402	12.8496	12.8547	12.9329	12.9227	12.9701	12.9283	12.9851	12.9405	12.8624	12.8779	12.809	12.8007	12.8533	12.8047	12.8153	12.8296	12.8959	12.8573	12.8605	12.792	12.8524	12.8002	12.8419	12.8432	12.7944
1416365_at	Hsp90ab1	-0.076	0.056	-0.253	-0.378	-0.36	0.27	-1.2	-1.59	0.72033	0.79219	0.23853	0.11859	0.919903	0.973497	0.732149	0.999811	1.04	0.39698	0.742117	12.18	1416365_at	12.0721	12.5185	12.5473	12.6727	12.7548	11.9888	11.0447	11.9012	12.1179	11.1823	12.2092	12.0643	12.0685	12.2332	11.9995	12.2577	12.5251	11.4108	13.0499	12.8947	12.7361	12.8095	12.4075	13.0372	12.1516	12.012	12.3789
1416366_at	Ndufc2	-0.056	-0.03	-0.008	0.018	-1.41	-0.75	-0.19	0.4	0.16546	0.45459	0.8483	0.69177	0.545028	0.897874	0.979537	0.999811	0.69	0.60322	0.870084	12.53	1416366_at	12.6553	12.5425	12.5377	12.449	12.5683	12.5648	12.6065	12.5945	12.5603	12.4569	12.5938	12.5774	12.553	12.5288	12.6105	12.6125	12.5191	12.616	12.3876	12.379	12.5271	12.4348	12.5367	12.4221	12.5956	12.6188	12.4611
1416367_at	1110001J03Rik	-0.232	-0.181	-0.015	0.03	-3.88	-3.02	-0.26	0.45	0.00037	0.00432	0.79761	0.65789	0.013529	0.150448	0.97183	0.999811	6.1	0.00058	0.016147	10.93	1416367_at	11.14	10.9994	11.0112	10.884	11.0975	11.1104	11.1914	11.0879	11.1288	11.0479	11.0887	11.0967	10.977	10.913	10.9934	10.9725	10.9295	11.1366	10.7685	10.5352	10.8501	10.6949	10.8808	10.741	10.9498	10.9289	10.7758
1416368_at	Gsta4	-0.141	0.004	-0.064	0.015	-2.29	0.07	-1.04	0.23	0.02717	0.94695	0.30325	0.82264	0.217501	0.994075	0.784851	0.999811	1.6	0.1933	0.540536	11.04	1416368_at	11.3269	11.233	11.1671	11.1423	11.1968	11.2047	11.1299	11.1	11.0912	10.9332	11.2742	11.2442	10.9741	11.004	10.9698	11.1165	10.9656	11.1627	10.8128	10.6694	10.9535	10.939	10.7585	10.8382	11.1397	11.1238	11.0438
1416369_at	Hiatl1	0.082	0.043	-0.061	0.001	2.02	1.05	-1.49	0.03	0.0496	0.29834	0.14282	0.97734	0.301947	0.821019	0.612777	0.999811	1.86	0.13601	0.451813	10.3	1416369_at	10.4014	10.2488	10.2689	10.0952	10.2694	10.2857	10.3739	10.2941	10.2772	10.4666	10.2182	10.2643	10.3719	10.3223	10.3345	10.2541	10.3595	10.3501	10.247	10.2697	10.2857	10.2575	10.2223	10.2799	10.2212	10.3065	10.3255
1416370_at	Zscan21	-0.051	0.024	-0.085	0.069	-1.04	0.49	-1.72	1.24	0.30491	0.62803	0.09295	0.22167	0.700192	0.943956	0.519816	0.999811	1.45	0.23368	0.592464	8.45	1416370_at	8.58812	8.2999	8.49845	8.48263	8.52912	8.50633	8.53276	8.47035	8.4448	8.59209	8.27791	8.50312	8.56778	8.44571	8.53232	8.45791	8.53483	8.54346	8.44366	8.25958	8.39873	8.23442	8.39968	8.31921	8.4766	8.46833	8.43902
1416371_at	Apod	0.403	0.374	-0.211	0.003	5.99	5.55	-3.14	0.04	0	0	0.0031	0.9645	9.1e-05	0.000855	0.097325	0.999811	19.14	0	3e-06	13.17	1416371_at	13.4803	13.2711	13.2111	12.899	13.1311	13.1216	12.9688	12.9101	13.1528	13.1413	13.0027	12.8384	13.1644	13.0865	13.2247	13.215	13.0927	13.1531	12.8537	12.9569	13.132	12.8793	13.1351	13.1659	13.5035	13.5231	13.7365
1416372_at	Ptdss1	-0.008	0.012	-0.039	0.016	-0.19	0.28	-0.92	0.33	0.84762	0.78029	0.36069	0.74476	0.958797	0.970885	0.82406	0.999811	0.27	0.896	0.979791	10.67	1416372_at	10.7857	10.6627	10.6812	10.5933	10.6274	10.6526	10.769	10.7412	10.6146	10.6383	10.7786	10.6319	10.6587	10.6458	10.7412	10.7184	10.6567	10.8016	10.6595	10.5103	10.6453	10.6897	10.5495	10.5834	10.605	10.6781	10.6766
1416373_at	Nfs1	0.011	-0.007	-0.07	0.037	0.27	-0.18	-1.75	0.83	0.7885	0.86121	0.08811	0.40855	0.94146	0.984264	0.508762	0.999811	0.96	0.43813	0.772781	10.32	1416373_at	10.4802	10.2522	10.3184	10.2735	10.2332	10.4236	10.379	10.2877	10.26	10.3328	10.3485	10.2875	10.4376	10.3243	10.4292	10.4111	10.3443	10.5201	10.1855	10.2409	10.2371	10.1877	10.2452	10.2229	10.3259	10.378	10.301
1416374_at	Ap3m1	-0.043	0.069	-0.114	-0.024	-0.88	1.43	-2.36	-0.44	0.38274	0.16013	0.02319	0.66558	0.760854	0.702429	0.273865	0.999811	2.14	0.09247	0.368004	8.15	1416374_at	8.40155	8.12579	8.28249	8.04715	8.29575	8.06154	8.04737	8.07792	8.06793	8.14864	8.12266	7.98308	8.20148	8.15901	8.26661	8.20966	8.27921	8.19145	8.28249	8.16492	8.25075	8.07453	8.05181	8.18972	8.15436	8.10812	8.24773
1416375_at	Ap3m1	-0.018	0.102	-0.073	-0.08	-0.43	2.46	-1.77	-1.73	0.66947	0.01807	0.08418	0.09169	0.90205	0.310387	0.49949	0.999811	3.09	0.02576	0.180747	8.41	1416375_at	8.45825	8.39253	8.28048	8.40126	8.36907	8.43815	8.29614	8.31136	8.31584	8.28398	8.51227	8.35879	8.55899	8.46415	8.40862	8.49768	8.43636	8.48788	8.35957	8.52473	8.44534	8.48572	8.40162	8.38979	8.39002	8.38252	8.40237
1416376_at	Tmem97	0.033	0.041	0.101	-0.042	0.49	0.61	1.5	-0.56	0.62336	0.5444	0.14003	0.5793	0.8825	0.922207	0.607271	0.999811	0.8	0.53315	0.833839	7.54	1416376_at	7.57964	7.65276	7.50182	7.36191	7.85819	7.55329	7.53532	7.50586	7.52491	7.42519	7.51581	7.64023	7.37741	7.54681	7.45133	7.45849	7.46027	7.48595	7.79354	7.29408	7.53529	7.5012	7.3808	7.4514	7.56982	7.68194	7.63482
1416377_at	Pdcd7	-0.025	0.014	0.047	0.083	-0.64	0.36	1.24	1.93	0.52317	0.71856	0.22265	0.05995	0.840855	0.960823	0.716797	0.999811	1.45	0.23329	0.592133	8.77	1416377_at	8.67599	8.75946	8.72666	8.60694	8.76681	8.71933	8.8319	8.84662	8.7716	8.89059	8.7139	8.77786	8.73296	8.78747	8.8884	8.70174	8.79175	8.82462	8.74514	8.72678	8.82049	8.73675	8.76206	8.64216	8.6728	8.66817	8.77219
1416378_at	Pnkp	0.011	0.062	0.011	0.03	0.22	1.21	0.21	0.52	0.83052	0.23329	0.83634	0.60563	0.95358	0.78006	0.977694	0.999811	0.46	0.76768	0.94109	8.05	1416378_at	8.15934	7.89056	8.14	7.88931	8.03689	8.03431	8.11824	8.04363	8.07868	7.94702	7.97498	7.96808	8.09521	7.95888	8.1032	8.13599	8.0084	8.23896	8.01143	7.94195	7.9804	7.92694	7.98398	8.07071	8.11763	8.06847	8.07207
1416379_at	Panx1	0.052	0.027	-0.049	0.057	1.07	0.55	-1.02	1.06	0.29176	0.58214	0.31224	0.29621	0.689644	0.931614	0.792039	0.999811	0.9	0.47084	0.794735	8.67	1416379_at	8.67085	8.60767	8.70911	8.4645	8.56356	8.67142	8.78778	8.69691	8.64265	8.62413	8.76973	8.77945	8.6459	8.58224	8.73118	8.7354	8.7935	8.75885	8.60767	8.59192	8.67235	8.58839	8.5564	8.48546	8.64778	8.62677	8.688
1416380_at	Mov10	-0.18	-0.178	0.175	0.03	-2.08	-2.06	2.03	0.32	0.04373	0.04577	0.04908	0.7541	0.2821	0.457332	0.393701	0.999811	3.19	0.02238	0.16694	6.09	1416380_at	5.99121	5.72647	6.10837	6.40398	6.30688	6.07432	6.41867	6.32768	5.93035	6.1759	6.08051	6.40847	6.18934	5.87373	6.18975	5.98013	5.99636	5.99778	6.16052	6.20476	6.07774	5.8383	6.0861	6.10883	6.07503	5.87528	5.7967
1416381_a_at	Prdx5	-0.158	-0.033	-0.063	-0.033	-2.89	-0.61	-1.15	-0.54	0.00607	0.54723	0.25495	0.59437	0.088391	0.922742	0.747679	0.999811	2.59	0.05063	0.264211	11.93	1416381_a_at	12.1305	12.0955	12.0213	11.7192	12.1328	11.9618	11.9192	11.9647	12.0164	11.7451	12.0185	11.8526	11.9557	11.9143	12.0663	12.0244	11.9902	12.1091	11.938	11.7928	12	11.8498	11.895	11.9378	11.8643	11.9582	11.8924
1416382_at	Ctsc	0.004	0.139	-0.314	0.043	0.03	1.17	-2.64	0.32	0.97483	0.2496	0.01165	0.74954	0.993697	0.788857	0.194071	0.999811	2.11	0.09694	0.377454	8.77	1416382_at	9.02745	8.93128	8.70022	8.74959	8.73049	9.03998	9.43529	9.18823	8.5488	8.90458	9.28162	8.6745	8.83719	8.86114	8.71141	9.0196	8.7469	8.91495	8.29225	8.23511	8.48645	8.36491	8.51232	8.22882	8.77705	8.73018	8.98426
1416383_a_at	Pcx	-0.157	-0.045	-0.145	0.004	-2.8	-0.8	-2.58	0.06	0.00775	0.42907	0.01341	0.95162	0.102935	0.888448	0.209166	0.999811	3.78	0.01027	0.103046	9.76	1416383_a_at	9.86444	9.93486	9.86052	9.74606	9.87191	9.78594	9.73554	9.74711	9.8147	9.64017	9.8978	9.5555	9.90843	9.82419	9.95104	9.95	9.87518	10.0152	9.65692	9.63679	9.86764	9.65281	9.68739	9.76536	9.73165	9.75369	9.63881
1416384_a_at	Cope	-0.164	0.016	-0.074	-0.09	-2.95	0.28	-1.33	-1.44	0.00523	0.78205	0.18938	0.15691	0.080488	0.971423	0.680899	0.999811	3.15	0.02355	0.172011	11.1	1416384_a_at	11.3575	11.1458	11.2247	11.0431	11.2623	11.2477	11.2026	11.1419	11.1461	10.9015	11.1199	11.0625	11.1423	11.0213	11.2015	11.1478	11.1566	11.2513	11.2056	10.9656	11.1317	10.9998	11.0541	11.1211	11.1751	11.1388	11.028
1416385_a_at	M6pr	-0.002	0.009	-0.015	0.027	-0.08	0.3	-0.52	0.85	0.93972	0.76313	0.6043	0.39872	0.984233	0.96848	0.924659	0.999811	0.27	0.89288	0.978786	11.21	1416385_a_at	11.2116	11.1745	11.1761	11.1961	11.1428	11.1591	11.2684	11.2391	11.1364	11.2583	11.1666	11.1852	11.229	11.2496	11.238	11.2301	11.2356	11.236	11.2299	11.1891	11.2529	11.2439	11.2526	11.131	11.1577	11.1652	11.1907
1416386_a_at	M6pr	-0.104	-0.042	-0.079	0.004	-1.44	-0.58	-1.1	0.05	0.1581	0.56375	0.27949	0.96103	0.533587	0.92715	0.765924	0.999811	0.9	0.47166	0.795316	9.79	1416386_a_at	9.99825	9.88146	9.88121	9.86806	9.92485	9.86755	9.53686	9.74924	9.77995	9.41253	9.75425	9.80631	9.86402	9.82713	9.55874	9.87886	9.85488	9.83813	10.0069	9.94575	9.96097	10.0113	9.75321	9.86638	9.65422	9.85683	9.82587
1416387_at	Pip4k2c	-0.057	-0.076	-0.134	0.049	-1.01	-1.34	-2.37	0.77	0.31725	0.18661	0.02224	0.44626	0.709914	0.735099	0.26835	0.999811	2.26	0.07833	0.336852	9.91	1416387_at	9.95949	9.9022	9.8613	9.92227	9.87784	10.0249	10.0875	10.024	9.78925	10.1313	9.8154	9.86955	10.0189	9.92364	10.1723	10.0023	9.9752	10.1197	9.78268	9.85554	9.89578	9.72211	9.98342	9.87559	9.94736	9.90139	9.79832
1416388_at	Pip4k2c	0.017	0.005	0.039	-0.117	0.17	0.05	0.41	-1.1	0.86253	0.96005	0.68113	0.27903	0.963519	0.995139	0.946008	0.999811	0.35	0.84136	0.965504	6.79	1416388_at	6.89426	6.90938	6.8833	6.31418	7.17935	6.54289	6.63497	6.64488	6.75286	6.42536	6.9634	6.71017	6.73842	6.63863	6.6722	6.87718	6.75908	6.77625	7.03165	7.15781	7.05199	6.72311	6.86033	7.04689	6.6554	6.82429	6.97905
1416389_a_at	Rcbtb2	-0.129	-0.059	-0.153	-0.058	-2.06	-0.94	-2.45	-0.83	0.04611	0.35008	0.01854	0.41074	0.290003	0.852648	0.247255	0.999811	2.95	0.03084	0.200102	8.37	1416389_a_at	8.74831	8.46843	8.3188	8.3411	8.36665	8.54345	8.62602	8.48235	8.40768	8.53019	8.5505	8.37235	8.50929	8.36169	8.56895	8.44792	8.41938	8.63889	8.05851	8.08913	8.33404	8.23541	8.23336	8.13331	8.33167	8.43959	8.27155
1416390_at	Rcbtb2	-0.218	0.014	0.028	0.055	-3.23	0.2	0.41	0.72	0.00243	0.8397	0.68093	0.47427	0.049717	0.981171	0.945968	0.999811	2.79	0.03861	0.226938	8.48	1416390_at	8.66115	8.46084	8.44613	8.76949	8.17417	8.51539	8.68839	8.50265	8.4373	8.65541	8.50806	8.58174	8.55656	8.63037	8.50154	8.68391	8.60066	8.7352	8.25528	8.15132	8.2967	8.45569	8.27734	8.28893	8.17851	8.41001	8.20387
1416391_at	Ptcd1	0.255	0.022	0.04	0.034	2.97	0.25	0.47	0.36	0.00495	0.80169	0.63982	0.7231	0.077714	0.975332	0.934332	0.999811	2.3	0.07413	0.327181	7.66	1416391_at	7.46348	7.52113	7.86407	7.58383	7.91649	7.597	7.54104	7.52742	7.45652	7.64197	7.47264	7.58867	7.58268	7.44424	7.66458	7.66966	7.78599	7.53928	8.04622	7.86088	7.73083	7.3121	7.61898	7.47497	7.94753	7.67973	7.97675
1416392_a_at	Atp6v0c	-0.009	-0.057	0.026	-0.026	-0.26	-1.64	0.73	-0.66	0.79412	0.10765	0.46863	0.51407	0.942592	0.617322	0.876647	0.999811	0.93	0.45308	0.783569	13.35	1416392_a_at	13.2613	13.4074	13.317	13.3793	13.4037	13.2344	13.3936	13.377	13.3457	13.3892	13.3528	13.3146	13.2968	13.3555	13.4314	13.3806	13.323	13.3546	13.3099	13.3382	13.3597	13.3663	13.4067	13.3853	13.3283	13.4052	13.3203
1416393_at	Emg1	-0.025	0.032	-0.08	-0.001	-0.66	0.84	-2.08	-0.03	0.51248	0.40572	0.04398	0.97881	0.835745	0.877875	0.375592	0.999811	1.36	0.26272	0.623606	10.61	1416393_at	10.6757	10.5643	10.6009	10.4687	10.6644	10.7363	10.6106	10.6403	10.5937	10.619	10.5877	10.5719	10.6767	10.6186	10.6945	10.6395	10.662	10.6831	10.6349	10.6734	10.6333	10.4455	10.6311	10.6237	10.6444	10.5559	10.5891
1416394_at	Bag1	-0.053	0.026	-0.109	0.024	-1.43	0.69	-2.96	0.58	0.1607	0.49198	0.00511	0.56533	0.537305	0.908315	0.128315	0.999811	2.9	0.03324	0.207952	11	1416394_at	11.1357	10.9936	10.9476	10.9927	11.0375	11.0799	11.0201	10.9825	10.9323	10.9567	11.0188	10.9388	11.0456	10.9969	11.1219	11.092	11.0223	11.1328	11.0636	10.94	11.0172	10.9198	10.9334	10.9231	10.9885	10.9356	10.9371
1416395_at	Guk1	-0.035	-0.006	-0.122	-0.03	-0.69	-0.13	-2.42	-0.53	0.49103	0.89946	0.01978	0.60214	0.824289	0.988145	0.25397	0.999811	1.66	0.17694	0.51601	11.03	1416395_at	11.1448	10.9972	11.0404	10.8859	11.196	11.1502	11.0353	11.0562	11.0149	10.9308	11.0372	10.9729	11.1146	10.9612	11.1537	11.1096	11.1451	11.2409	11.113	10.9444	10.9945	10.852	11.0365	11.0186	11.0898	11.0482	11.0562
1416396_at	Snx4	-0.02	-0.037	-0.017	0.085	-0.25	-0.45	-0.21	0.94	0.80334	0.65335	0.83313	0.35173	0.944997	0.952097	0.977488	0.999811	0.3	0.87642	0.974793	5.34	1416396_at	5.79759	4.99401	5.2728	5.44863	5.18297	5.3077	5.43921	5.36407	5.34953	5.33205	5.30155	5.39635	5.48548	5.35358	5.26197	5.49197	5.30829	5.3832	5.34843	5.20635	5.10722	5.47366	5.1485	5.44692	5.45455	5.30372	5.17342
1416397_at	Mesdc1	0.06	-0.003	0.002	0.006	0.71	-0.04	0.03	0.07	0.48063	0.96843	0.97926	0.94732	0.818782	0.996271	0.996208	0.999811	0.13	0.97132	0.995568	6.52	1416397_at	6.52669	6.22002	6.30956	6.43696	6.42713	6.47454	6.6991	6.54755	6.35928	6.68118	6.48	6.52149	6.553	6.48405	6.83226	6.44302	6.45477	6.73161	6.56589	6.57907	6.49304	6.29998	6.75012	6.46169	6.51686	6.44421	6.43568
1416398_at	Mesdc1	-0.012	-0.143	-0.005	0.059	-0.1	-1.28	-0.05	0.47	0.91826	0.20603	0.96192	0.64098	0.979488	0.755873	0.994609	0.999811	0.47	0.75678	0.937416	4.71	1416398_at	4.04901	4.86765	4.81557	5.20612	4.6364	4.43008	4.59218	4.78851	4.91215	4.89413	4.60387	4.80636	4.55411	4.68539	4.78462	4.75802	4.67295	4.52702	4.79552	5.10031	4.76146	4.72172	4.8664	4.60688	4.62271	4.4363	4.65489
1416399_a_at	Hmox2	0.004	0.035	-0.024	-0.006	0.11	1.12	-0.79	-0.17	0.91013	0.26772	0.4365	0.86396	0.977596	0.802469	0.863587	0.999811	0.48	0.74994	0.93538	11.16	1416399_a_at	11.23	11.2228	11.2019	11.2825	11.0643	11.1805	11.1772	11.1699	11.1594	11.1598	11.1241	11.0603	11.1344	11.0798	11.1486	11.209	11.1403	11.2051	11.1253	11.0958	11.1489	11.1657	11.1064	11.1525	11.1724	11.206	11.2013
1416400_at	Pycrl	-0.427	-0.133	0.048	-0.003	-7.39	-2.31	0.83	-0.05	0	0.02606	0.41102	0.96109	2e-06	0.364172	0.851619	0.999811	15.17	0	2.6e-05	8.72	1416400_at	8.88518	8.83932	8.78454	9.01035	8.86053	8.93104	8.89864	8.95801	8.81915	8.69528	8.88338	8.88349	8.72243	8.67315	8.6149	8.79778	8.70017	8.88975	8.69321	8.49568	8.71081	8.71909	8.53932	8.70711	8.51848	8.6459	8.43497
1416401_at	Cd82	-0.038	0.105	-0.355	0.049	-0.45	1.26	-4.25	0.52	0.65503	0.21399	0.00012	0.60465	0.896839	0.762451	0.017622	0.999811	5.04	0.00209	0.037664	9.91	1416401_at	10.2688	10.1684	10.0962	9.446	9.86687	10.1545	9.81972	9.79716	9.96601	9.83693	9.72006	9.57453	10.1665	10.0529	10.0204	10.1674	10.0041	10.1595	9.76285	9.83571	10.0631	9.71108	9.98329	9.962	9.82599	9.94605	9.99018
1416402_at	Abcb10	-0.013	-0.106	-0.067	-0.018	-0.24	-1.98	-1.26	-0.31	0.81263	0.0546	0.21477	0.76004	0.948272	0.490117	0.708444	0.999811	1.41	0.24666	0.606217	9.49	1416402_at	9.80332	9.49955	9.45868	9.30052	9.60873	9.59074	9.62072	9.54553	9.54097	9.49462	9.52028	9.50323	9.52175	9.48973	9.59273	9.50444	9.45752	9.66294	9.42929	9.29906	9.46395	9.46469	9.3555	9.45118	9.6046	9.55303	9.54996
1416403_at	Abcb10	-0.046	-0.095	-0.131	-0.295	-0.37	-0.78	-1.07	-2.16	0.71021	0.44219	0.29049	0.03649	0.916832	0.893711	0.775086	0.979614	1.64	0.18239	0.52438	8.25	1416403_at	8.41601	8.47764	8.54505	8.57557	8.46512	8.367	7.82222	8.03326	8.25388	7.56016	8.35611	8.15021	8.19567	8.27069	7.91633	8.40518	8.27441	7.99011	8.84007	8.61801	8.69836	8.79076	8.08232	8.63192	8.27419	8.37461	8.44839
1416404_s_at	NA	0.026	-0.045	-0.019	0.014	0.9	-1.57	-0.65	0.44	0.37241	0.12443	0.52023	0.66169	0.753946	0.646664	0.896571	0.999811	0.97	0.43331	0.769055	13.06	1416404_s_at	13.0661	13.0149	13.0478	13.1119	13.0351	13.0106	13.1199	13.0985	13.0005	13.144	13.0645	13.1105	13.1114	13.0397	13.0865	13.0912	13.1182	13.1159	13.0019	13.0539	13.0272	12.9777	13.1296	13.0294	13.1273	13.0581	13.114
1416405_at	Bgn	-0.015	0.041	0.023	0.01	-0.21	0.57	0.32	0.12	0.8377	0.57447	0.75089	0.90207	0.955969	0.93018	0.962615	0.999811	0.12	0.97459	0.996428	7.83	1416405_at	7.85078	7.82549	7.68548	7.6797	7.6836	7.89877	7.89738	7.97777	7.68438	7.91181	7.73374	7.79235	7.91383	7.79372	8.09476	7.91066	7.95257	7.75464	7.49635	7.76293	7.88173	7.70304	7.87154	7.90445	7.80241	7.65103	7.74762
1416406_at	Pea15a	0.049	-0.024	-0.09	0.058	0.85	-0.42	-1.58	0.91	0.39909	0.677	0.12219	0.36955	0.7725	0.954231	0.577332	0.999811	1.05	0.39152	0.738	11.53	1416406_at	11.7086	11.4739	11.5185	11.4854	11.436	11.6485	11.6546	11.5574	11.452	11.7344	11.4268	11.3603	11.5894	11.518	11.6447	11.5121	11.5659	11.6393	11.3957	11.3509	11.5327	11.4225	11.529	11.5315	11.6041	11.5457	11.6319
1416407_at	Pea15a	0.001	-0.006	0.099	0.015	0.02	-0.16	2.64	0.37	0.98797	0.8725	0.01147	0.71571	0.996796	0.985049	0.19261	0.999811	1.79	0.1493	0.473685	11.64	1416407_at	11.6231	11.5914	11.7362	11.6032	11.6406	11.6717	11.6129	11.6627	11.5926	11.5825	11.5377	11.5648	11.585	11.5515	11.6476	11.601	11.5655	11.5464	11.782	11.5963	11.7108	11.7038	11.6602	11.6977	11.566	11.5768	11.7019
1416408_at	Acox1	-0.018	-0.066	-0.036	0.028	-0.46	-1.65	-0.91	0.63	0.6503	0.10731	0.36877	0.53233	0.895012	0.616741	0.828844	0.999811	1.03	0.40071	0.744919	11.15	1416408_at	11.2091	11.1127	11.1555	11.2391	10.9893	11.2714	11.2309	11.2676	11.1174	11.2266	11.1862	11.237	11.2194	11.1678	11.2116	11.2426	11.195	11.2795	10.9903	11.0369	11.0534	11.1187	11.0867	11.0569	11.2017	11.2113	11.1254
1416409_at	Acox1	-0.052	-0.037	-0.008	-0.064	-0.5	-0.35	-0.08	-0.55	0.61839	0.7255	0.93912	0.58368	0.880575	0.962228	0.992437	0.999811	0.17	0.95155	0.990868	10.28	1416409_at	10.4428	10.3025	10.4475	10.6557	10.4295	10.2158	10.1273	10.2089	10.2404	9.72354	10.3607	10.3161	10.2747	10.3007	9.81294	10.3969	10.3291	10.2306	10.5392	10.4248	10.3923	10.4389	10.277	10.3715	10.3215	10.3404	10.3436
1416410_at	Pafah1b3	-0.444	-0.262	-0.111	0.016	-4.69	-2.77	-1.18	0.15	3e-05	0.00833	0.24641	0.87998	0.002202	0.207681	0.739251	0.999811	7.76	9e-05	0.004489	9.9	1416410_at	10.2415	10.0448	9.96099	9.79262	9.93359	10.0419	10.201	10.0861	10.0824	9.73429	10.1693	10.0531	10.0958	10.1449	9.94709	10.0926	10.0495	10.2336	9.87253	9.47855	10.0337	10.146	9.67342	9.72851	9.66425	9.72227	9.58019
1416411_at	Gstm2	0.071	0.09	0.039	0.12	1.02	1.28	0.56	1.53	0.3139	0.20657	0.58026	0.13358	0.70737	0.756393	0.916658	0.999811	1.33	0.27326	0.634414	5.67	1416411_at	5.66204	5.57719	5.60173	5.60347	5.81389	5.8172	5.75427	5.45013	5.57688	5.68807	5.53484	5.80069	5.59523	5.63362	5.65213	5.4767	5.67863	5.65582	5.63735	5.58606	5.35655	5.69643	5.76143	5.52757	5.97762	5.72359	5.67083
1416412_at	Nsmaf	-0.101	-0.071	0.021	0.079	-1.4	-0.99	0.3	0.97	0.16999	0.33002	0.76817	0.33715	0.55174	0.841555	0.966116	0.999811	0.99	0.42464	0.763096	7.92	1416412_at	7.856	7.86646	7.96641	8.07529	7.64283	8.02629	8.06122	8.0197	8.16503	8.1149	7.94497	8.06985	7.87386	8.09018	7.91755	7.86801	7.87849	8.04596	7.70454	7.64685	7.89524	8.06705	7.65423	7.68735	7.78248	7.78345	7.73724
1416413_at	Ctsj	0.034	-0.016	0.006	-0.041	0.65	-0.31	0.11	-0.69	0.52152	0.76091	0.90937	0.49302	0.840006	0.9683	0.989116	0.999811	0.25	0.90758	0.982127	3.19	1416413_at	3.04267	3.23372	3.27051	3.05367	3.06782	3.17019	3.07839	3.20424	3.12696	3.10514	3.34404	3.20186	3.10355	3.23288	3.24122	3.27065	3.18255	3.13214	3.22707	3.19972	3.30717	3.27465	3.20017	3.24784	3.15243	3.35098	3.14613
1416414_at	Emilin1	-0.097	-0.108	-0.065	-0.077	-1.11	-1.23	-0.75	-0.79	0.27531	0.22483	0.45865	0.43613	0.674509	0.77331	0.872148	0.999811	0.98	0.42916	0.766257	5.53	1416414_at	5.94369	5.33767	5.5982	5.75854	5.29087	5.76575	5.85275	5.50464	5.48616	5.57107	5.62002	5.68619	5.54256	5.26469	5.58036	5.68832	5.44353	5.67686	5.55573	5.45031	5.46485	5.32067	5.60071	5.52319	5.6499	5.69676	5.29571
1416415_a_at	H2afz	0.025	-0.029	0.042	0.033	0.67	-0.78	1.12	0.79	0.50604	0.43875	0.26723	0.43571	0.832676	0.89218	0.757511	0.999811	0.74	0.57255	0.855221	12.51	1416415_a_at	12.5689	12.4336	12.4032	12.4163	12.6299	12.5656	12.6145	12.5666	12.5266	12.4992	12.5087	12.5296	12.5115	12.534	12.462	12.4543	12.4267	12.5086	12.4547	12.5497	12.4444	12.4794	12.4581	12.4755	12.557	12.5797	12.4985
1416416_x_at	Gstm1	0.034	0.046	-0.017	0.003	0.6	0.81	-0.31	0.04	0.54868	0.42504	0.75986	0.96551	0.852999	0.887197	0.964165	0.999811	0.28	0.8907	0.978166	12.36	1416416_x_at	12.9709	12.5897	12.6529	12.704	12.7719	12.709	12.4688	12.4799	12.5567	12.4565	12.7421	12.6545	12.0872	11.9066	12.1539	12.318	12.1842	12.2757	11.9	11.8788	11.9354	11.9322	11.8477	11.8494	12.7789	12.6914	12.7955
1416417_a_at	Ndufb7	-0.142	-0.086	-0.001	-0.022	-3.36	-2.03	-0.02	-0.48	0.00168	0.04914	0.98056	0.63666	0.03864	0.47131	0.996389	0.999811	3.9	0.0088	0.094203	12.34	1416417_a_at	12.4629	12.3739	12.3066	12.1891	12.5023	12.4918	12.3121	12.3476	12.4514	12.3317	12.3686	12.4124	12.4487	12.3467	12.3557	12.3223	12.3591	12.4526	12.3115	12.3118	12.3274	12.2834	12.331	12.4252	12.3035	12.2983	12.2298
1416418_at	Gabarapl1	0.056	0.142	0.173	0.077	0.73	1.83	2.23	0.89	0.47058	0.074	0.03131	0.38002	0.813695	0.544088	0.319221	0.999811	2.41	0.06426	0.302473	12.1	1416418_at	11.9971	12.1195	12.2066	12.0965	12.349	12.0674	11.973	12.1	12.2982	11.7026	12.0217	12.0245	11.8721	12.0615	11.7605	12.0309	12.0454	12.0545	12.0973	12.0568	12.0672	12.1833	11.9564	11.9283	12.1723	12.2934	12.2287
1416419_s_at	Gabarapl1	0.038	0.088	0.084	0.106	0.76	1.76	1.68	1.9	0.44913	0.0851	0.10011	0.06419	0.80234	0.570996	0.534808	0.999811	2.53	0.0543	0.275905	12.86	1416419_s_at	12.8144	12.7994	12.898	12.7415	13.0574	12.8952	12.8906	12.8588	12.9366	12.7292	12.8507	12.7884	12.7896	12.7545	12.7226	12.8276	12.7728	12.9738	12.714	12.7978	12.7773	12.8054	12.7962	12.7921	12.9367	13.0508	12.9558
1416420_a_at	Rpl9	0.01	-0.003	0.019	0.024	0.4	-0.1	0.71	0.8	0.69168	0.91752	0.48055	0.42575	0.909711	0.990593	0.881354	0.999811	0.33	0.85558	0.96962	13.58	1416420_a_at	13.5295	13.5718	13.6011	13.6185	13.5315	13.571	13.5954	13.5734	13.5939	13.5643	13.5837	13.5956	13.5718	13.6011	13.5364	13.5891	13.576	13.5723	13.551	13.6203	13.5762	13.5939	13.5837	13.5191	13.581	13.5421	13.5624
1416421_a_at	Ssb	-0.052	0.162	0.051	-0.052	-0.45	1.4	0.44	-0.4	0.653	0.16945	0.66169	0.68826	0.895994	0.71403	0.939947	0.999811	0.63	0.64433	0.88994	8.94	1416421_a_at	9.03076	9.02125	9.03893	9.1625	9.17391	8.81317	8.4614	8.62594	8.90924	8.48935	8.90741	8.92699	8.72296	9.00918	8.86462	8.80943	8.9551	8.46033	9.50049	9.21881	9.26062	9.16089	8.79242	9.06313	8.8373	8.72085	8.89797
1416422_a_at	Ssb	-0.14	0.059	0.051	0.012	-2.16	0.91	0.79	0.17	0.03658	0.36554	0.4367	0.86547	0.257018	0.861312	0.863649	0.999811	1.54	0.20918	0.561231	10.2	1416422_a_at	10.2845	10.311	10.1639	10.1707	10.3247	10.281	10.0522	10.0892	10.2568	10.0515	10.059	10.2487	10.2695	10.4845	9.92089	10.0382	10.2318	10.2451	10.2605	10.2378	10.2145	10.3542	10.0806	10.2807	10.0181	10.1605	10.1205
1416423_x_at	Ssb	-0.092	-0.02	0.011	-0.015	-1.64	-0.36	0.19	-0.23	0.10922	0.72067	0.84814	0.81689	0.451373	0.961126	0.979537	0.999811	0.72	0.57999	0.858757	9.24	1416423_x_at	9.33561	9.30922	9.18138	9.27243	9.23336	9.27528	9.08518	9.17606	9.25486	9.17219	9.15737	9.39162	9.39332	9.40764	9.00632	9.17247	9.30682	9.23993	9.31966	9.27028	9.19431	9.5247	9.17135	9.3181	9.15563	9.20661	9.20906
1416424_at	Plin3	0.01	0.401	-0.223	-0.122	0.14	5.49	-3.06	-1.49	0.89054	0	0.00386	0.14293	0.971827	0.000984	0.109836	0.999811	10.44	1e-05	0.000606	8.41	1416424_at	8.7785	8.52841	8.59383	8.36694	8.58254	8.63552	8.08462	8.14576	8.40784	8.1791	8.52128	8.21578	8.61588	8.27463	8.25801	8.4839	8.22662	8.45927	8.32035	8.19001	8.45942	8.21188	8.3344	8.53607	8.6492	8.56986	8.71332
1416425_at	Pex19	-0.124	-0.027	-0.041	-0.022	-2.99	-0.65	-0.98	-0.47	0.00469	0.52146	0.33204	0.64313	0.075435	0.917203	0.804232	0.999811	2.63	0.04768	0.256132	9.57	1416425_at	9.67562	9.6264	9.54206	9.67299	9.57902	9.68111	9.65217	9.58927	9.50159	9.64357	9.50305	9.61035	9.64136	9.50782	9.60785	9.60645	9.66362	9.75686	9.50837	9.48166	9.56711	9.51788	9.56267	9.59765	9.51411	9.5694	9.52983
1416426_at	Rab5a	0.001	0.064	-0.015	0	0.01	1.72	-0.4	0	0.98826	0.09311	0.69263	0.9971	0.996796	0.589141	0.948904	0.999811	0.78	0.54591	0.839927	11.87	1416426_at	11.8016	11.9204	11.9533	11.9683	11.7894	11.8237	11.8036	11.7981	11.8591	11.9004	11.8498	11.8444	11.7786	11.8826	11.941	11.8955	11.8867	11.8584	11.8677	11.8262	11.9416	11.9585	11.8138	11.8017	11.7839	11.8635	11.8434
1416427_at	Ccni	0.051	0.065	-0.028	0.02	0.67	0.86	-0.37	0.24	0.50916	0.39667	0.71577	0.81433	0.833703	0.874192	0.956168	0.999811	0.34	0.84823	0.967351	12.35	1416427_at	12.387	12.5089	12.2917	12.191	12.4261	12.231	12.5118	12.404	12.3015	12.578	12.3375	12.1058	12.2761	12.3425	12.7006	12.2368	12.2655	12.225	12.3129	12.3292	12.3441	12.1068	12.3707	12.3684	12.3231	12.298	12.4
1416428_at	Thap11	0.036	-0.077	-0.023	0.035	1.19	-2.56	-0.78	1.03	0.24126	0.01403	0.44209	0.30806	0.639601	0.272808	0.865638	0.999811	2.41	0.06395	0.301817	9.34	1416428_at	9.30816	9.33811	9.3524	9.37739	9.30093	9.3892	9.3835	9.39444	9.35265	9.41682	9.30676	9.4459	9.28535	9.32478	9.39247	9.39239	9.35693	9.33268	9.31741	9.32907	9.27307	9.31751	9.31125	9.28004	9.30649	9.42685	9.36549
1416429_a_at	Cat	-0.125	-0.056	0	0.048	-1.77	-0.79	0	0.61	0.08421	0.4332	0.99706	0.54811	0.395532	0.889885	0.999454	0.999811	1.03	0.40289	0.746701	10.26	1416429_a_at	10.4145	10.335	10.4707	10.3425	10.1602	10.2449	10.2283	10.193	10.4835	10.2955	10.2325	10.4597	10.3082	10.3932	10.0788	10.3546	10.3768	10.2589	10.1931	10.0415	10.2531	10.326	9.96967	10.1326	10.0274	10.1505	10.0523
1416430_at	Cat	-0.203	-0.019	-0.095	0.065	-2.72	-0.25	-1.27	0.78	0.00952	0.80435	0.21233	0.44212	0.116967	0.975849	0.706103	0.999811	2.41	0.06396	0.301832	9.86	1416430_at	10.1436	10.1106	9.9171	9.54343	10.0807	10.1127	9.94172	9.8378	10.0219	10.0733	9.83304	9.88304	9.87903	9.99783	10.069	9.85579	9.8723	10.0249	9.59034	9.60393	9.94675	9.71232	9.68292	9.64596	9.71012	9.80603	9.71019
1416431_at	Tubb6	-0.066	0.079	-0.145	0.135	-0.85	1.02	-1.87	1.54	0.39883	0.31591	0.06914	0.13002	0.772301	0.831859	0.45729	0.999811	1.91	0.1274	0.436379	5.33	1416431_at	5.29685	5.43053	5.38204	5.6186	5.3339	5.15277	5.44897	5.35559	5.20028	5.48018	5.32002	5.27166	5.30042	5.3598	5.50665	5.47849	5.56082	5.44029	5.24913	5.0026	5.3014	5.04813	5.05755	5.24044	5.23238	5.19699	5.24058
1416432_at	Pfkfb3	-0.321	-0.16	-0.243	0.099	-3.15	-1.57	-2.38	0.87	0.00304	0.12412	0.02173	0.38933	0.056995	0.646473	0.265573	0.999811	4.7	0.00317	0.049566	8.46	1416432_at	8.79562	8.61927	8.33553	8.26212	8.50062	8.82567	8.86169	8.63159	8.60985	8.81036	8.35168	8.43265	8.61695	8.68951	8.89827	8.57648	8.6394	8.87724	8.27202	8.22891	8.50136	8.25788	8.22563	8.05484	8.26384	8.25647	8.10961
1416433_at	Rpa2	-0.03	-0.115	-0.117	0.075	-0.46	-1.79	-1.81	1.04	0.64829	0.08016	0.07675	0.30237	0.893773	0.560507	0.478187	0.999811	1.95	0.11954	0.42228	8.33	1416433_at	8.4458	8.42975	8.45087	8.18075	8.40367	8.34961	8.38795	8.26149	8.26414	8.36469	8.23212	8.39291	8.37713	8.27169	8.46758	8.48825	8.54932	8.51167	8.19204	8.54719	8.24178	8.01335	8.44939	8.33389	8.36406	8.35708	8.39824
1416434_at	Bcl2l10	0.016	0.041	-0.166	0.046	0.19	0.49	-1.98	0.49	0.85147	0.63016	0.05392	0.6299	0.959575	0.944539	0.409905	0.999811	1.11	0.36462	0.716979	4.47	1416434_at	4.44938	4.64149	4.39041	4.76713	4.04523	4.18137	4.52492	4.6549	4.30225	4.5306	4.39145	4.40577	4.65368	4.62164	4.67409	4.5538	4.31952	4.54599	4.37266	4.45103	4.39066	4.53575	4.58471	4.47824	4.46849	4.36989	4.42948
1416435_at	Ltbr	-0.027	-0.059	-0.231	0.014	-0.3	-0.67	-2.6	0.14	0.76475	0.50584	0.01273	0.89074	0.93388	0.912529	0.203835	0.999811	1.83	0.14038	0.458682	7.14	1416435_at	7.43089	7.28641	7.01036	7.00124	7.07524	7.25867	7.44299	7.33123	6.95086	7.39061	7.13974	7.01398	7.13812	7.1488	7.49202	7.22784	7.34754	7.45982	7.05126	6.90931	7.18839	6.93312	6.97853	6.93307	7.23027	7.20322	7.13759
1416436_a_at	Uqcc	-0.173	-0.037	-0.03	-0.115	-1.61	-0.34	-0.28	-0.96	0.11496	0.7324	0.78384	0.34294	0.462403	0.96314	0.969622	0.999811	0.93	0.45774	0.786205	8.65	1416436_a_at	8.89039	8.97921	8.86181	8.7566	8.83167	8.96735	8.49294	8.6415	8.77261	8.00547	8.6294	8.58773	8.61823	8.56282	8.2115	8.81939	8.7453	8.86788	8.84665	8.74563	8.78196	8.91631	8.27963	8.78333	8.51058	8.8183	8.84255
1416437_a_at	Mapk8ip3	-0.2	-0.143	0.074	-0.26	-1.08	-0.77	0.4	-1.26	0.28676	0.44317	0.69217	0.21572	0.685796	0.89376	0.94887	0.999811	0.88	0.48665	0.80496	8.41	1416437_a_at	8.64788	8.55671	8.73116	8.4751	8.6721	8.61853	8.03835	8.3636	8.60004	7.30719	8.54019	8.62406	8.52733	8.37534	7.4555	8.76127	8.51644	8.68245	8.68356	8.63977	8.70924	8.81362	8.33091	8.81432	8.38222	8.58195	8.57811
1416438_at	Puf60	-0.201	-0.081	-0.028	-0.034	-4.43	-1.79	-0.62	-0.68	7e-05	0.08016	0.54104	0.50324	0.004002	0.560507	0.903552	0.999811	5.91	0.00072	0.018549	11.17	1416438_at	11.2275	11.1702	11.223	11.1522	11.3068	11.2054	11.2541	11.2834	11.1087	11.2997	11.1776	11.1861	11.191	11.1788	11.3255	11.1441	11.2313	11.1949	11.2905	11.1142	11.217	11.09	11.1964	11.2723	11.1422	10.9868	11.0161
1416439_at	Dctpp1	0.05	-0.048	-0.093	-0.022	0.82	-0.79	-1.51	-0.32	0.41873	0.43556	0.13767	0.74913	0.785235	0.890546	0.603651	0.999811	0.92	0.46124	0.788658	8.64	1416439_at	8.67983	8.49402	8.64949	8.62884	8.50262	8.57273	8.66932	8.64248	8.56491	8.66565	8.59617	8.5345	8.71082	8.58189	8.68208	8.85956	8.75825	8.84131	8.65824	8.78935	8.62776	8.5038	8.83896	8.73717	8.7429	8.58898	8.71255
1416440_at	Cd164	-0.013	0.022	-0.145	0.043	-0.26	0.45	-2.98	0.79	0.79536	0.65664	0.00484	0.43613	0.942908	0.952345	0.124192	0.999811	2.43	0.06211	0.297604	11.39	1416440_at	11.6049	11.443	11.4242	11.1844	11.3935	11.4721	11.4649	11.3354	11.4535	11.3763	11.409	11.4076	11.5077	11.4964	11.3901	11.497	11.4571	11.613	11.19	11.1822	11.357	11.3873	11.2472	11.2331	11.3187	11.4422	11.4707
1416441_at	Pgcp	-0.025	0.096	-0.191	-0.063	-0.34	1.32	-2.62	-0.77	0.73279	0.19564	0.01229	0.44776	0.924202	0.744934	0.199238	0.999811	2.32	0.07253	0.322807	8.9	1416441_at	9.34572	9.00984	8.89878	8.74757	8.89708	9.086	9.04108	8.90033	8.93925	8.78708	8.98489	8.87888	9.10445	9.02312	8.87664	9.08976	9.00187	9.22074	8.60996	8.48235	8.78332	8.80867	8.57001	8.74021	8.9024	9.00068	9.06532
1416442_at	Ier2	-0.335	-0.059	0.11	-0.149	-3	-0.53	0.99	-1.2	0.00455	0.5998	0.32805	0.23795	0.074053	0.936769	0.801483	0.999811	2.92	0.03222	0.20511	7	1416442_at	7.42415	7.29552	7.02294	6.7125	7.4371	7.26279	7.25347	7.11588	7.0417	6.83663	6.94867	6.65301	7.10948	6.87527	7.20847	6.94404	6.96484	7.16557	6.9774	6.87369	7.10114	6.54023	7.03604	7.22167	6.82864	7.13486	6.84866
1416443_a_at	Sae1	-0.047	0.03	0.049	0.132	-0.66	0.42	0.68	1.66	0.51594	0.67523	0.49837	0.1053	0.837281	0.953957	0.887617	0.999811	0.95	0.44291	0.776069	10.56	1416443_a_at	10.6547	10.4815	10.5868	10.4862	10.6895	10.6206	10.6116	10.6847	10.6338	10.2926	10.5618	10.4305	10.5911	10.5534	10.2437	10.605	10.6129	10.7889	10.4537	10.558	10.5609	10.6477	10.3231	10.405	10.4696	10.663	10.5795
1416444_at	Elovl2	0.021	-0.027	0.039	0.066	0.36	-0.47	0.67	1.01	0.72153	0.64237	0.5083	0.31837	0.920299	0.949043	0.891899	0.999811	0.45	0.76955	0.941949	8.02	1416444_at	7.92975	8.06531	8.0451	8.12835	7.96093	7.88409	8.1047	8.04401	8.04892	8.25875	8.02182	8.05389	7.97531	8.12256	7.96697	8.06153	8.04342	8.14259	7.84295	7.83459	8.07373	7.90993	7.99007	7.723	8.04702	7.96978	7.86715
1416445_at	Fam98a	-0.121	0.027	-0.088	-0.015	-1.83	0.4	-1.33	-0.2	0.07386	0.68784	0.19103	0.84214	0.369319	0.956033	0.682944	0.999811	1.33	0.27367	0.635009	10.18	1416445_at	10.4048	10.3628	10.21	9.95309	10.431	10.2627	10.2674	10.2109	10.3611	10.2058	10.2055	10.0357	10.2824	10.1729	10.2939	10.2346	10.1823	10.3576	9.93117	9.9454	10.134	10.0497	10.0318	10.1925	10.1364	10.2553	10.1684
1416446_at	Tmem30a	0.075	0.017	0.047	-0.043	1.48	0.33	0.93	-0.75	0.14626	0.74044	0.35925	0.45653	0.515794	0.964714	0.823312	0.999811	0.93	0.45489	0.784965	11.59	1416446_at	11.5047	11.5525	11.6333	11.4901	11.4441	11.5411	11.4836	11.538	11.6978	11.6134	11.5489	11.6794	11.522	11.7128	11.4755	11.5594	11.6483	11.4622	11.7675	11.6205	11.6269	11.7094	11.5647	11.5775	11.5168	11.4828	11.5656
1416447_at	Tmem30a	0.127	0.125	0.06	-0.05	1.54	1.51	0.73	-0.54	0.13165	0.13858	0.47066	0.59122	0.492206	0.671362	0.877544	0.999811	1.37	0.26178	0.622636	11.57	1416447_at	11.3768	11.5435	11.6672	11.8217	11.3848	11.3585	11.2682	11.3851	11.5304	11.3939	11.3056	11.5556	11.4482	11.6064	11.3919	11.5141	11.6562	11.2542	11.8968	11.7993	11.7702	11.8811	11.5571	11.6261	11.4551	11.4583	11.5599
1416448_at	Itpa	0.055	0.037	0.078	0.018	0.95	0.64	1.36	0.28	0.34645	0.52695	0.18078	0.77731	0.733749	0.917716	0.668497	0.999811	0.81	0.5248	0.82903	9.49	1416448_at	9.47031	9.36743	9.49125	9.34252	9.58934	9.40515	9.42446	9.51028	9.40442	9.35994	9.45941	9.57783	9.40672	9.44792	9.45144	9.47519	9.48973	9.38651	9.57979	9.64537	9.51196	9.38518	9.64851	9.46128	9.55443	9.5521	9.5337
1416449_x_at	Stxbp2	0.114	0.033	0.041	0.057	1.25	0.36	0.44	0.55	0.21956	0.71998	0.65997	0.58268	0.614401	0.960943	0.939824	0.999811	0.55	0.70241	0.916515	7.28	1416449_x_at	6.97583	6.98797	7.09411	7.33268	7.22857	7.21112	7.48771	7.32206	7.04216	7.6228	7.09453	7.10917	7.20509	7.1625	7.51727	7.12465	7.29611	7.20463	7.45307	7.46153	7.1944	7.01114	7.59192	7.39357	7.21342	7.1625	7.19064
1416450_at	Taf8	-0.085	-0.045	0.016	-0.058	-1.31	-0.69	0.25	-0.8	0.19814	0.4932	0.8069	0.42578	0.590033	0.908562	0.973703	0.999811	0.72	0.58066	0.858927	6.64	1416450_at	6.76066	6.66989	6.68798	6.63612	6.90302	6.43577	6.72892	6.81799	6.62429	6.76284	6.56964	6.57686	6.52899	6.65581	6.88523	6.55179	6.65396	6.71479	6.67997	6.45401	6.6417	6.53453	6.71241	6.55545	6.64439	6.56506	6.6281
1416451_s_at	Taf8	-0.011	-0.086	-0.068	0.109	-0.15	-1.15	-0.91	1.3	0.88396	0.25863	0.36671	0.19999	0.970268	0.796167	0.827426	0.999811	0.97	0.4366	0.771854	7.7	1416451_s_at	7.72925	7.62726	7.72605	7.60961	7.86573	7.75631	7.91067	7.83831	7.79998	7.967	7.61474	7.63496	7.7033	7.70694	7.99523	7.64484	7.65051	7.8875	7.59562	7.56915	7.58029	7.35266	7.7699	7.41811	7.90572	7.64719	7.70389
1416452_at	Oat	-0.048	-0.072	-0.068	0.029	-1.33	-1.99	-1.88	0.71	0.18972	0.05353	0.06743	0.48211	0.579055	0.486168	0.452555	0.999811	2.44	0.06185	0.296916	11.2	1416452_at	11.3347	11.2993	11.2649	11.1231	11.2265	11.3486	11.1493	11.1551	11.2008	11.1424	11.2584	11.2386	11.2349	11.1843	11.288	11.2923	11.181	11.3107	11.1816	11.1593	11.1894	11.2302	11.1288	11.1373	11.1813	11.2841	11.2492
1416453_x_at	NA	-0.023	-0.04	-0.096	0.024	-0.61	-1.08	-2.56	0.59	0.54493	0.28532	0.01425	0.56158	0.851554	0.813172	0.215699	0.999811	2.11	0.09697	0.377475	12.7	1416453_x_at	12.8066	12.6785	12.7345	12.5353	12.7627	12.7366	12.7366	12.7302	12.6857	12.7709	12.6847	12.7121	12.7646	12.6714	12.7748	12.7153	12.8232	12.8454	12.6686	12.6577	12.7123	12.5728	12.7722	12.6526	12.7448	12.6333	12.7084
1416454_s_at	Acta2	-0.027	0.256	0.024	-0.002	-0.15	1.46	0.14	-0.01	0.87799	0.15104	0.8893	0.98999	0.968648	0.69114	0.98531	0.999811	0.55	0.7031	0.916515	9.35	1416454_s_at	9.62767	9.56228	9.16294	9.5583	8.64331	9.78374	9.41508	9.4316	8.85655	9.44633	8.62487	8.90073	9.52529	9.34822	9.52189	9.40337	9.40996	9.14513	8.86774	9.22806	9.62793	9.23718	9.65841	9.60344	9.6852	8.86126	9.3165
1416455_a_at	Cryab	-0.31	-0.291	-0.434	-0.093	-3.04	-2.86	-4.27	-0.81	0.00402	0.00665	0.00011	0.41989	0.068567	0.185672	0.017137	0.999811	9.07	2e-05	0.001618	10.85	1416455_a_at	11.1073	11.1029	11.0146	10.5253	11.0265	10.9788	10.9699	11.1408	11.2496	11.1648	10.9971	10.7868	10.9538	10.8371	11.1334	11.1208	11.0541	11.0615	10.8848	10.7287	11.0341	10.579	11.0968	11.1573	10.5696	10.435	10.6445
1416456_a_at	Chia	0.608	0.055	0.186	0.06	3.61	0.33	1.11	0.32	0.0008	0.74507	0.2749	0.75302	0.023085	0.965378	0.762351	0.999811	3.62	0.01265	0.117438	6.96	1416456_a_at	6.13967	6.38729	6.71684	7.07191	6.62702	6.53352	7.02459	7.14426	6.54158	7.46501	6.36805	7.09598	6.7377	6.77078	6.87018	6.85974	6.90815	6.50952	7.16115	7.54266	6.86177	6.491	7.58107	7.04658	7.27953	6.88185	7.2881
1416457_at	Ddah2	-0.006	-0.16	-0.188	0.035	-0.1	-2.65	-3.12	0.52	0.92367	0.01119	0.0033	0.60801	0.981124	0.243411	0.10018	0.999811	4.26	0.00556	0.070596	8.4	1416457_at	8.53648	8.44502	8.36628	8.09832	8.33902	8.49289	8.48089	8.32214	8.31035	8.40676	8.36809	8.44271	8.6324	8.44229	8.64083	8.70022	8.42664	8.66601	8.36246	8.41163	8.47432	8.30848	8.49222	8.487	8.35901	8.44973	8.39405
1416458_at	Arf2	-0.005	-0.013	0.027	0.094	-0.12	-0.31	0.63	1.98	0.90725	0.75731	0.53522	0.05437	0.976739	0.967667	0.901149	0.999811	1.1	0.36698	0.718973	9.62	1416458_at	9.61692	9.56254	9.58576	9.59649	9.45293	9.64514	9.65346	9.57098	9.62781	9.64785	9.68703	9.64417	9.67789	9.63182	9.56616	9.70791	9.64703	9.75645	9.42394	9.44891	9.52038	9.66384	9.64988	9.54049	9.59623	9.69753	9.53631
1416459_at	Arf2	-0.034	0.007	-0.058	-0.021	-0.24	0.05	-0.41	-0.13	0.81076	0.96179	0.68402	0.89737	0.947612	0.995236	0.946669	0.999811	0.06	0.9928	0.99894	8.32	1416459_at	8.49562	8.4614	8.49581	8.4563	8.41134	8.1825	7.96094	8.29593	8.35299	7.55058	8.26492	8.19428	8.36031	8.35361	7.83908	8.45414	8.41588	8.51958	8.67523	8.57809	8.58461	8.76826	8.15942	8.44387	8.23401	8.44473	8.41928
1416460_at	Miox	0.104	0.02	-0.041	0.04	1.54	0.3	-0.61	0.53	0.13038	0.76578	0.54531	0.59551	0.489823	0.968482	0.905563	0.999811	0.78	0.54325	0.838857	4.1	1416460_at	4.07987	4.06408	3.97694	4.45049	3.85165	3.94551	4.00434	4.15886	4.05523	4.13445	4.22329	4.02941	3.9935	4.26777	3.88278	4.19941	3.99651	4.10736	4.14112	4.04053	4.09433	4.21084	4.07144	4.13424	4.20558	4.05069	4.06601
1416461_at	NA	-0.213	-0.047	0.045	-0.005	-6.49	-1.42	1.37	-0.12	0	0.16175	0.17754	0.90276	2.5e-05	0.704056	0.663505	0.999811	11.51	0	0.000285	11.36	1416461_at	11.2852	11.4078	11.4569	11.3699	11.3608	11.4299	11.4733	11.513	11.461	11.5072	11.4952	11.4194	11.3419	11.3472	11.432	11.4146	11.3078	11.3948	11.3194	11.3268	11.3405	11.3412	11.3314	11.2934	11.1154	11.1908	11.158
1416462_at	Caprin1	-0.171	0.024	0.041	0.049	-3.86	0.53	0.92	0.99	0.00039	0.59915	0.36388	0.32825	0.014082	0.936769	0.825938	0.999811	4.25	0.00564	0.071313	11.31	1416462_at	11.3149	11.3833	11.3728	11.1673	11.4244	11.2544	11.3911	11.3891	11.3675	11.3295	11.4595	11.3644	11.2853	11.3378	11.3657	11.2564	11.2281	11.2539	11.2371	11.2561	11.354	11.3582	11.1939	11.2674	11.0433	11.1455	11.1507
1416463_at	Caprin1	-0.352	-0.095	0.166	0.082	-5.73	-1.55	2.71	1.19	0	0.12775	0.00973	0.23966	0.00017	0.652457	0.176349	0.999811	11	0	0.000409	8.76	1416463_at	8.93122	8.88882	8.72089	8.78759	8.89361	8.69853	8.89964	8.93078	8.81598	8.63138	8.8787	8.88671	8.6109	8.75054	8.79267	8.73082	8.7595	8.79872	8.75658	8.77529	8.64884	8.85047	8.61513	8.79599	8.51774	8.6018	8.44299
1416464_at	Slc4a1	0.016	-0.079	0.071	0.015	0.16	-0.79	0.71	0.13	0.8764	0.43642	0.48299	0.89532	0.968225	0.890781	0.882274	0.999811	0.29	0.88276	0.976505	4.28	1416464_at	4.07721	4.01383	4.48462	4.71561	3.86673	4.03712	4.40223	4.21147	4.30973	4.4666	4.37484	4.28526	4.06377	4.25148	4.39278	4.36801	4.4389	4.19889	4.3218	4.07869	4.11499	4.43435	4.34624	4.37191	4.20471	4.14282	4.1725
1416465_a_at	Vapa	-0.01	0.013	0.092	-0.018	-0.22	0.31	2.14	-0.38	0.82634	0.7605	0.03842	0.70499	0.952981	0.968141	0.353804	0.999811	1.21	0.31907	0.678027	12.44	1416465_a_at	12.319	12.3979	12.489	12.5025	12.4173	12.3579	12.395	12.4935	12.4369	12.3233	12.4476	12.4711	12.4002	12.4947	12.3484	12.4311	12.4294	12.3951	12.4555	12.4685	12.4199	12.5366	12.4315	12.4672	12.3529	12.4326	12.3653
1416466_at	Vapa	-0.034	0.013	0.06	0.045	-0.97	0.36	1.74	1.16	0.33793	0.71934	0.08965	0.25207	0.726604	0.960823	0.512	0.999811	1.36	0.26428	0.625403	12.45	1416466_at	12.3425	12.4587	12.4521	12.4005	12.574	12.3686	12.464	12.4854	12.4216	12.4482	12.4285	12.4101	12.3934	12.4575	12.4297	12.3841	12.5022	12.375	12.4993	12.5033	12.4855	12.4681	12.4622	12.4804	12.3357	12.3768	12.4156
1416467_at	Ddx3x	-0.074	0.135	-0.076	-0.041	-1.11	2.01	-1.13	-0.54	0.2751	0.05047	0.26408	0.5919	0.674274	0.476547	0.754881	0.999811	1.71	0.16518	0.498859	10.6	1416467_at	10.9007	10.6313	10.6746	10.884	10.6049	10.7293	10.1727	10.2499	10.4897	10.4305	10.5937	10.52	10.6234	10.6169	10.5598	10.609	10.5354	10.3793	10.8249	10.6912	10.6876	10.7503	10.6739	10.7952	10.6676	10.681	10.6667
1416468_at	Aldh1a1	-0.152	0.2	0.082	-0.202	-1.05	1.38	0.57	-1.25	0.299	0.1747	0.57413	0.2187	0.695347	0.720842	0.914327	0.999811	1.22	0.31555	0.675249	10.43	1416468_at	10.9454	11.0866	10.5361	10.3201	10.8701	10.8254	10.5579	10.4088	10.9107	10.3609	10.4255	10.1214	10.3082	10.2682	10.6429	10.5866	10.1414	10.5779	9.68288	9.8014	10.1585	10.0562	9.90606	10.5121	10.3547	10.9031	10.5179
1416469_at	Luzp1	-0.184	-0.076	-0.067	0.034	-2.71	-1.12	-0.99	0.44	0.00972	0.2676	0.3273	0.66017	0.118193	0.802172	0.801465	0.999811	2.45	0.06119	0.295245	9.84	1416469_at	10.0517	9.89236	9.9704	9.85563	9.79386	9.99549	10.0779	9.87369	9.99917	9.91755	10.0013	9.71765	9.9459	9.8043	9.98241	10.0159	9.89054	10.0547	9.60278	9.51788	9.82855	9.77638	9.53326	9.70089	9.72269	9.81861	9.70328
1416470_a_at	Rpn1	0.003	0.008	-0.034	0.056	0.05	0.15	-0.64	0.95	0.95898	0.88022	0.52466	0.34593	0.988807	0.98565	0.897559	0.999811	0.34	0.85182	0.968337	11.28	1416470_a_at	11.4959	11.3187	11.2735	11.0873	11.4011	11.3187	11.4576	11.4044	11.2979	11.273	11.375	11.3251	11.2204	11.1967	11.2925	11.3277	11.1577	11.3748	11.1038	11.1174	11.2316	11.1749	11.193	11.07	11.4257	11.4207	11.3341
1416471_at	Cept1	-0.042	0.015	-0.044	0.032	-1.07	0.38	-1.1	0.71	0.29132	0.70677	0.27925	0.48154	0.689087	0.959565	0.765626	0.999811	0.75	0.56499	0.850979	10.8	1416471_at	10.8749	10.7846	10.7918	10.937	10.6269	10.7577	10.8524	10.7999	10.8396	10.9001	10.8649	10.8086	10.8224	10.7918	10.7963	10.8701	10.8545	10.8443	10.7345	10.6445	10.7247	10.8045	10.7401	10.7384	10.7181	10.7884	10.7191
1416472_at	Syap1	-0.113	-0.042	-0.041	0.014	-2.53	-0.95	-0.92	0.28	0.01523	0.34914	0.36323	0.78107	0.154074	0.852238	0.825756	0.999811	2.06	0.10387	0.391129	9.94	1416472_at	10.0732	9.93422	9.90615	9.91168	10.0178	10.0493	9.97602	10.1181	9.93414	9.98617	9.9139	9.96909	10.0629	9.96026	9.90987	9.97671	9.98569	10.1185	9.89949	9.85147	9.9163	9.79349	9.92888	9.94391	9.78467	9.89074	9.94521
1416473_a_at	Igdcc4	-0.145	-0.248	-0.144	0.086	-2.06	-3.52	-2.04	1.1	0.04553	0.00105	0.04721	0.27915	0.288179	0.069221	0.386097	0.999811	5.51	0.00118	0.025658	10.56	1416473_a_at	10.7179	10.6621	10.6576	10.3352	10.4834	10.7256	10.7201	10.5264	10.7909	10.5449	10.6792	10.7001	10.7785	10.7253	10.7209	10.8001	10.6694	10.8849	10.3358	10.2245	10.64	10.7406	10.3732	10.3981	10.3969	10.667	10.3732
1416474_at	Igdcc4	-0.148	-0.339	-0.195	-0.06	-1.87	-4.28	-2.47	-0.67	0.06839	0.00011	0.01771	0.50384	0.354784	0.01577	0.241456	0.999811	7.09	0.00019	0.007435	9.37	1416474_at	9.62299	9.49683	9.25415	9.10796	9.53503	9.32203	9.69583	9.45459	9.61881	9.46507	9.568	9.39709	9.4546	9.60126	9.58992	9.49105	9.5727	9.71417	9.39311	9.12732	9.47992	9.47536	9.23381	9.28361	9.18765	9.29583	9.20884
1416475_at	Ube2d2a	0.033	0.057	0.065	-0.048	0.52	0.89	1.03	-0.68	0.60728	0.37823	0.30964	0.50126	0.875734	0.866378	0.789817	0.999811	0.64	0.63363	0.884812	8.71	1416475_at	8.90297	8.65449	8.5955	8.66177	8.67193	8.58665	8.87421	8.8328	8.64569	8.75022	8.7158	8.52848	8.50319	8.73497	8.89605	8.70066	8.68572	8.68775	8.84731	8.6589	8.70932	8.61912	8.60003	8.58339	8.74007	8.62237	8.71209
1416476_a_at	Ube2d2a	0	0.096	0.04	0.048	0	1.32	0.55	0.59	0.99901	0.19349	0.58678	0.55769	0.999793	0.74213	0.918821	0.999811	0.6	0.66544	0.90041	11.69	1416476_a_at	11.5661	11.6147	11.8167	11.93	11.4044	11.7841	11.6332	11.5	11.7387	11.7622	11.5559	11.7458	11.5801	11.8443	11.5841	11.6707	11.6937	11.6078	11.7444	11.6397	11.7166	11.8526	11.5468	11.5284	11.6301	11.5457	11.4856
1416477_at	Ube2d2a	0.022	0.071	0.02	0.097	0.39	1.24	0.35	1.52	0.70028	0.22116	0.72891	0.13675	0.912534	0.769083	0.95897	0.999811	1.03	0.40357	0.747154	11.07	1416477_at	11.055	11.1352	11.0259	10.8442	11.1288	11.0099	11.2106	11.1469	11.0154	11.2939	11.0544	10.9913	10.9408	11.0646	11.2948	10.9893	11.1011	11.0405	10.9847	10.9462	11.0626	10.9002	10.8665	10.8478	11.0453	11.0167	11.1024
1416478_a_at	Mdh2	-0.079	0.011	0.004	-0.02	-2.44	0.33	0.13	-0.55	0.01921	0.73963	0.89906	0.58661	0.177607	0.964461	0.987463	0.999811	1.59	0.19481	0.542452	12.84	1416478_a_at	12.8161	12.9329	12.8648	12.7938	12.9344	12.8882	12.8113	12.7954	12.8016	12.8233	12.9124	12.8016	12.8076	12.7954	12.9303	12.8328	12.8489	12.8304	12.8683	12.8545	12.9067	12.8071	12.8189	12.8819	12.8021	12.8299	12.8171
1416479_a_at	Tmem14c	-0.04	-0.05	-0.113	0.041	-1.1	-1.36	-3.06	1	0.27869	0.18133	0.00383	0.32505	0.678522	0.728672	0.109343	0.999811	3.35	0.01803	0.146241	10.14	1416479_a_at	10.2682	10.1352	10.216	10.009	10.3058	10.2694	10.2558	10.2175	10.1752	10.1159	10.1233	10.1394	10.1834	10.12	10.2257	10.1468	10.1927	10.2405	10.092	10.068	10.1142	10.0654	10.0815	10.0916	10.161	10.1515	10.1761
1416480_a_at	NA	-0.105	0.022	-0.104	-0.022	-2.3	0.48	-2.29	-0.42	0.0263	0.63425	0.02719	0.67524	0.213544	0.945601	0.29742	0.999811	2.74	0.0412	0.235872	11.53	1416480_a_at	11.7318	11.7102	11.5519	11.5209	11.5796	11.5831	11.4614	11.4516	11.6162	11.3601	11.5389	11.4513	11.5717	11.5605	11.6378	11.7054	11.6218	11.718	11.5261	11.4311	11.6055	11.507	11.4208	11.4385	11.4845	11.6547	11.4405
1416481_s_at	Higd1a	-0.237	-0.043	-0.009	0.041	-4.29	-0.78	-0.17	0.67	0.0001	0.43959	0.86952	0.50751	0.005603	0.892331	0.982581	0.999811	4.86	0.00259	0.043539	11.12	1416481_s_at	11.2269	11.2993	11.1042	10.9468	11.3452	11.2253	11.1493	11.1053	11.258	10.9457	11.0935	11.1126	11.1864	11.2756	11.2355	11.1921	11.2087	11.2844	11.1512	11.004	11.2072	11.1638	10.9869	11.0251	10.925	11.1053	10.9429
1416482_at	Ttc3	-0.072	0.251	-0.192	-0.467	-0.32	1.11	-0.85	-1.84	0.75159	0.27453	0.40151	0.07252	0.930241	0.806735	0.846774	0.999811	1.36	0.26413	0.625334	10.26	1416482_at	10.0538	10.5645	10.5967	11.1077	10.9666	9.85057	9.22091	9.68004	9.97795	9.46743	10.5101	9.96854	10.0137	10.3779	9.86301	10.2644	10.5306	9.28482	11.3737	11.0416	10.7585	11.0141	10.3071	10.9914	10.2958	10.0783	10.5911
1416483_at	Ttc3	-0.021	0.025	0.06	0.024	-0.45	0.53	1.3	0.47	0.65316	0.5974	0.20111	0.64026	0.896079	0.936215	0.692544	0.999811	0.6	0.66529	0.900364	12.96	1416483_at	12.873	12.9718	12.9496	13.1583	12.9562	12.9329	12.8402	12.9278	12.9837	13.0936	13.0302	13.069	12.9334	12.9513	12.8778	12.8476	12.8412	12.8009	12.9354	12.8776	12.9181	12.9662	12.9985	12.9348	12.9856	13.0111	12.9472
1416484_at	Ttc3	-0.015	0.008	0.066	-0.107	-0.08	0.04	0.36	-0.52	0.93657	0.96639	0.72332	0.60718	0.983506	0.996017	0.957721	0.999811	0.1	0.98156	0.997981	11.63	1416484_at	11.722	11.7362	11.9313	12.2519	11.8012	11.468	10.8524	11.4075	11.7344	10.8006	11.6966	11.801	11.5401	11.7136	11.1297	11.6019	11.5856	10.9861	12.216	11.9302	11.77	12.226	11.5789	11.9727	11.5971	11.7447	11.8161
1416485_at	Timm23	-0.089	-0.019	-0.022	-0.042	-2.32	-0.49	-0.58	-0.98	0.02555	0.62516	0.56404	0.33134	0.210094	0.943565	0.911274	0.999811	1.73	0.16207	0.493706	11.29	1416485_at	11.3192	11.3443	11.3373	11.1808	11.4332	11.4343	11.3296	11.3096	11.3221	11.303	11.3117	11.2734	11.3136	11.2625	11.3483	11.2899	11.3418	11.3939	11.3329	11.2383	11.286	11.2391	11.1998	11.3294	11.2691	11.2612	11.315
1416486_at	Aimp1	-0.017	0.011	-0.075	0.006	-0.43	0.28	-1.93	0.14	0.66863	0.77716	0.06074	0.8908	0.901892	0.970031	0.43198	0.999811	1	0.41831	0.758421	10.46	1416486_at	10.5109	10.394	10.4725	10.3481	10.6046	10.515	10.5751	10.5087	10.4501	10.4052	10.4427	10.5225	10.4705	10.4668	10.4686	10.5092	10.5465	10.5943	10.4615	10.3252	10.3669	10.3294	10.4411	10.4066	10.4598	10.4741	10.4508
1416487_a_at	Yap1	0.019	-0.028	-0.01	0.151	0.24	-0.36	-0.13	1.7	0.8102	0.72376	0.90067	0.09587	0.947465	0.961897	0.987617	0.999811	0.78	0.54727	0.840543	6.68	1416487_a_at	6.67693	6.3984	6.55352	6.77025	6.75719	6.77793	7.00653	6.95196	6.63904	6.9617	6.58007	6.84586	6.70459	6.55594	6.62463	6.46945	6.60673	6.78646	6.59341	6.54425	6.58258	6.51301	6.69163	6.28269	6.864	6.70781	6.53687
1416488_at	Ccng2	0.085	-0.172	-0.193	0.031	0.92	-1.85	-2.09	0.3	0.36334	0.07121	0.04315	0.76671	0.747209	0.535565	0.372882	0.999811	2.18	0.08808	0.358479	10.11	1416488_at	10.1679	10.008	10.1885	9.90789	10.2776	10.229	9.9979	10.0224	10.2491	10.2027	10.008	10.2228	10.2601	10.0513	10.2047	10.167	10.2049	10.1489	10.1125	10.4698	9.99682	9.72687	10.4263	10.1513	10.2249	10.1748	10.1925
1416489_at	Pi4k2b	0.057	-0.155	-0.242	0.005	0.64	-1.73	-2.72	0.05	0.52312	0.0902	0.00957	0.96425	0.840828	0.582554	0.175048	0.999811	2.7	0.04339	0.242545	6.61	1416489_at	6.80377	6.43968	6.61582	6.49496	6.49529	6.9239	6.97773	6.73017	6.48039	6.92929	6.58879	6.58359	6.67011	6.58482	6.78267	6.82382	6.58074	7.04306	6.48042	6.39798	6.5784	6.48218	6.63292	6.51133	6.78024	6.71064	6.59877
1416490_at	Tmed6	0.043	-0.073	0.04	-0.114	0.72	-1.24	0.67	-1.73	0.47681	0.22364	0.50588	0.09137	0.816703	0.772041	0.890731	0.999811	1.37	0.26093	0.621856	3.27	1416490_at	3.37612	3.18441	3.02022	3.46064	3.16935	3.15771	3.41517	3.24209	3.42319	3.33989	3.5183	3.2592	3.21959	3.26491	3.07952	3.27106	3.20035	3.42852	3.31554	3.36061	3.26158	3.27724	3.35746	3.20271	3.44039	3.22764	3.2353
1416491_at	Numbl	0.014	-0.1	0.087	0.049	0.2	-1.46	1.28	0.64	0.83931	0.15081	0.20676	0.5274	0.956864	0.691008	0.699366	0.999811	1.06	0.389	0.73587	8.66	1416491_at	8.53762	8.54788	8.70147	8.96858	8.55007	8.54928	8.80726	8.92628	8.57977	8.69152	8.54294	8.63495	8.56768	8.69872	8.49673	8.70211	8.76063	8.68396	8.6234	8.64011	8.60791	8.6598	8.65393	8.56661	8.7723	8.63905	8.68743
1416492_at	Ccne1	-0.077	-0.249	-0.096	-0.034	-1.08	-3.49	-1.34	-0.43	0.28536	0.00115	0.18735	0.67021	0.684872	0.073131	0.678385	0.999811	3.83	0.00965	0.099434	7.72	1416492_at	7.78717	7.78252	7.68882	7.87507	7.68277	7.6799	7.9483	7.91338	7.74889	7.85259	7.94088	7.69449	7.72226	7.71295	7.9743	7.7972	7.95565	7.9576	7.79018	7.5289	7.62156	7.61706	7.57228	7.63814	7.66658	7.68224	7.62593
1416493_at	Ddost	-0.014	0.068	-0.017	-0.054	-0.31	1.52	-0.39	-1.09	0.75521	0.13519	0.70202	0.28159	0.930899	0.663608	0.951243	0.999811	0.94	0.45068	0.781779	10.95	1416493_at	11.037	10.9451	11.1032	11.246	10.9684	11.0045	10.9205	10.9551	10.8187	10.9866	10.956	10.995	10.7968	10.8402	10.8734	10.8415	10.9155	10.7978	11.0197	10.954	10.9789	10.9478	10.9244	10.9491	11.1052	10.9053	11.0345
1416494_at	Ndufs5	-0.148	-0.139	-0.082	-0.022	-3.22	-3.02	-1.77	-0.43	0.0025	0.00424	0.08438	0.6719	0.050539	0.149026	0.499961	0.999811	5.7	0.00093	0.021985	12.22	1416494_at	12.4151	12.2752	12.1726	12.1159	12.3424	12.3497	12.3869	12.3208	12.3772	12.273	12.2229	12.275	12.3231	12.312	12.2803	12.2537	12.301	12.4055	12.1139	12.12	12.1867	12.1342	12.214	12.243	12.2595	12.2005	12.1638
1416495_s_at	Ndufs5	-0.11	-0.076	0.008	-0.019	-3.24	-2.23	0.25	-0.51	0.00232	0.03089	0.80669	0.61353	0.048081	0.389729	0.973575	0.999811	3.96	0.00819	0.090204	12.39	1416495_s_at	12.4415	12.4494	12.4483	12.3295	12.4428	12.4427	12.448	12.4241	12.4843	12.4074	12.3424	12.4114	12.3501	12.4531	12.4366	12.4459	12.4166	12.4594	12.4135	12.2954	12.4491	12.3266	12.385	12.3462	12.3563	12.3003	12.2803
1416496_at	Mrfap1	0.018	0.019	0.037	0.021	0.72	0.76	1.44	0.72	0.47537	0.4541	0.15693	0.47388	0.816148	0.897617	0.63513	0.999811	0.92	0.46006	0.787609	12.93	1416496_at	12.8906	12.9687	12.8774	12.9076	12.874	12.9291	12.9468	12.9512	12.9373	12.9715	12.9027	12.9608	12.8883	12.9072	12.9373	12.9097	12.8969	12.8861	12.9514	12.9347	12.9156	12.9642	12.9531	12.9143	12.8883	12.9512	12.9218
1416497_at	Pdia4	-0.136	0.361	0.047	0.047	-2.1	5.57	0.72	0.65	0.0418	0	0.47513	0.52001	0.275554	0.000812	0.879844	0.999811	9.1	2e-05	0.001595	9.18	1416497_at	9.59841	9.11179	9.48565	9.51301	9.2816	9.33952	9.19251	9.17319	9.26262	9.11852	9.24035	9.26203	9.10004	8.88738	8.85382	8.98686	9.02244	9.02707	9.02832	8.98737	8.94723	9.03792	8.92502	8.92077	9.24831	9.18802	9.11244
1416498_at	Ppic	0.016	0.009	-0.039	0.11	0.15	0.09	-0.37	0.93	0.87801	0.93101	0.71285	0.35986	0.968648	0.993214	0.955551	0.999811	0.26	0.90409	0.981531	6.52	1416498_at	6.54894	6.61616	6.53118	6.56135	6.08849	6.77411	6.74455	6.57316	6.25219	6.71185	6.38776	6.45248	6.55796	6.58675	6.7254	6.81502	6.41189	6.90774	6.07058	6.19025	6.38872	6.45374	6.41914	6.37715	6.6181	6.38906	6.50783
1416499_a_at	Dctn6	0.048	0.002	0.017	0.001	0.81	0.03	0.29	0.01	0.42026	0.97741	0.77588	0.98966	0.786144	0.997826	0.967578	0.999811	0.19	0.94419	0.989296	11.75	1416499_a_at	11.7265	11.6682	11.7499	11.7026	11.6197	11.813	11.6894	11.6961	11.8509	11.7115	11.5543	11.8583	11.7574	11.8862	11.5387	11.6769	11.8103	11.7204	11.8566	11.8289	11.7451	11.8766	11.7073	11.7222	11.6469	11.72	11.6866
1416500_at	Sacm1l	-0.19	-0.066	-0.088	-0.046	-3.78	-1.32	-1.76	-0.81	0.00048	0.19251	0.08599	0.42012	0.016269	0.741792	0.504527	0.999811	4.96	0.0023	0.04018	11.67	1416500_at	11.8996	11.8409	11.694	11.7051	11.715	11.7862	11.7292	11.6979	11.8149	11.6362	11.7246	11.6714	11.7673	11.7815	11.7619	11.7987	11.7705	11.859	11.6196	11.4579	11.6536	11.7241	11.4219	11.6857	11.536	11.6999	11.5463
1416501_at	Pdpk1	0.005	0.141	0.024	-0.038	0.04	1.15	0.2	-0.28	0.96976	0.25551	0.84242	0.78328	0.992391	0.793503	0.978339	0.999811	0.36	0.83438	0.963639	10.63	1416501_at	10.3076	10.581	10.7618	10.9681	10.9454	10.651	9.99244	10.2962	10.4765	10.5944	10.7493	10.7408	10.6334	10.7499	10.5015	10.3295	10.5193	10.0241	11.0079	11.0877	10.7102	10.6586	10.9028	10.7542	10.8065	10.567	10.6909
1416502_a_at	Preb	-0.044	0.083	0.012	-0.035	-1.33	2.51	0.38	-0.96	0.19185	0.01618	0.7084	0.34335	0.582187	0.291443	0.954122	0.999811	2.27	0.07717	0.334376	9.45	1416502_a_at	9.48826	9.49817	9.41636	9.43156	9.50094	9.45691	9.3943	9.47283	9.38179	9.34687	9.49927	9.45771	9.4288	9.39775	9.37976	9.44158	9.42834	9.50644	9.48199	9.43749	9.48872	9.35705	9.40786	9.50757	9.40704	9.42445	9.41627
1416503_at	Lxn	-0.365	-0.283	-0.155	-0.061	-7.77	-6.04	-3.3	-1.15	0	0	0.00196	0.25498	1e-06	0.000236	0.075213	0.999811	27.27	0	0	11.07	1416503_at	11.2083	11.2247	11.0796	11.0372	11.0748	11.2962	11.0775	11.1276	11.0518	11.1764	11.1656	11.1	11.2669	11.2327	11.3309	11.2678	11.278	11.4473	11.1742	11.1506	11.2082	11.0554	11.1346	11.1857	10.8752	10.8074	10.7312
1416504_at	Ulk1	-0.096	-0.016	0.074	-0.072	-1.41	-0.24	1.08	-0.94	0.16608	0.81507	0.28429	0.35101	0.546416	0.977412	0.770103	0.999811	1.03	0.40458	0.747666	7.12	1416504_at	7.27673	7.28875	7.30059	7.24995	7.40581	7.16718	7.10338	7.25549	7.03949	6.70289	7.06919	7.05097	6.85707	7.00987	6.95412	7.01057	7.0622	7.10976	7.3325	7.23826	7.31174	7.2003	6.98807	7.29182	7.25848	7.18495	7.20533
1416505_at	Nr4a1	-0.315	0.018	-0.14	-0.071	-2.77	0.16	-1.23	-0.56	0.00839	0.87707	0.22672	0.58108	0.108706	0.985201	0.719996	0.999811	2.37	0.06753	0.310868	9.5	1416505_at	9.4947	9.46705	9.76494	9.69571	9.47449	9.78171	9.74428	9.7558	9.53063	9.85649	9.31969	9.50174	9.50509	9.45066	9.72033	9.43549	9.52626	9.25255	9.63105	9.49706	9.81445	9.06939	9.71997	9.55486	9.51353	9.23626	9.25094
1416506_at	Psma6	-0.024	0.06	0.009	-0.057	-0.69	1.7	0.26	-1.44	0.49535	0.09619	0.79587	0.1576	0.827249	0.595781	0.971526	0.999811	1.38	0.2583	0.619338	11.45	1416506_at	11.4523	11.4612	11.5192	11.5733	11.404	11.496	11.3929	11.4118	11.4475	11.3583	11.4747	11.5448	11.3847	11.4294	11.4122	11.4855	11.4406	11.4628	11.5767	11.3915	11.4222	11.4585	11.385	11.4688	11.4458	11.4649	11.4653
1416507_at	Cnpy2	0.1	0.226	0.068	0.189	1.06	2.4	0.72	1.8	0.29471	0.0208	0.4741	0.07914	0.692182	0.33092	0.878902	0.999811	2.66	0.04551	0.249194	5.35	1416507_at	5.23563	5.55169	4.98905	5.26299	5.75509	5.16906	5.02748	5.39381	5.14908	5.02172	5.17825	5.36305	5.47783	5.4294	5.09231	5.23803	5.30903	5.34633	5.25029	5.41017	5.31118	5.20815	5.53566	5.02464	5.25039	5.54735	5.48485
1416508_at	Med28	-0.082	-0.117	-0.007	0.002	-1.65	-2.35	-0.15	0.04	0.10631	0.02381	0.88453	0.9691	0.445732	0.350219	0.985166	0.999811	2.06	0.10303	0.389195	11.34	1416508_at	11.3528	11.1888	11.2882	11.5294	11.3006	11.4506	11.426	11.4111	11.296	11.5382	11.3082	11.5163	11.4271	11.2449	11.2752	11.3512	11.407	11.3656	11.366	11.4122	11.2452	11.2472	11.4137	11.3958	11.3913	11.2344	11.2394
1416509_at	Tm9sf3	0.068	0.032	-0.075	-0.006	1.96	0.92	-2.19	-0.16	0.05617	0.36205	0.03425	0.87686	0.322771	0.859577	0.33376	0.999811	2.38	0.06687	0.30922	10.83	1416509_at	10.8359	10.858	10.8617	10.7339	10.8822	10.889	10.881	10.8262	10.8814	10.8083	10.8142	10.8826	10.8446	10.8485	10.7543	10.8211	10.8274	10.9093	10.7198	10.7855	10.7913	10.8715	10.7269	10.8292	10.808	10.9402	10.9478
1416510_at	Mrpl4	-0.162	0.011	0.063	-0.056	-3.39	0.23	1.31	-1.04	0.00152	0.81913	0.19726	0.30361	0.036145	0.978117	0.68854	0.999811	3.59	0.01318	0.120492	9.94	1416510_at	9.90871	9.83923	10.0148	10.1891	9.93025	10.0533	9.96119	10.0035	9.88772	9.7939	10.015	9.87042	9.89977	9.88481	9.91055	9.99614	9.91212	9.96835	10.097	9.96535	9.90274	9.90778	9.98222	10.0059	9.95288	9.72199	9.83202
1416511_a_at	Cdc42ep4	-0.265	-0.138	-0.073	-0.006	-3.37	-1.75	-0.93	-0.07	0.00162	0.0871	0.35547	0.9415	0.037648	0.574857	0.821352	0.999811	3.83	0.0097	0.099757	8.29	1416511_a_at	8.64226	8.49875	8.20883	8.25233	8.63786	8.48549	8.62176	8.5004	8.31112	8.28561	8.4175	8.29798	8.28842	8.3858	8.50704	8.29237	8.33132	8.56659	8.01932	7.97892	8.28691	8.15504	8.15411	8.19714	8.17921	8.51506	8.1097
1416512_at	Nubp2	-0.094	0.099	-0.083	0.035	-2.28	2.41	-2.01	0.77	0.0278	0.02051	0.05053	0.44508	0.220207	0.329576	0.399271	0.999811	3.91	0.00869	0.093548	8.97	1416512_at	9.05025	9.07559	8.90916	9.00925	9.03971	9.04157	8.84772	8.88792	8.86091	8.9555	8.84876	8.85441	8.97655	9.02472	9.0903	9.1197	9.01963	9.14246	8.92731	8.93503	8.939	8.82801	9.01707	9.00002	8.97322	9.02736	8.89177
1416513_at	Lamb2	-0.248	-0.036	-0.039	-0.103	-3.05	-0.45	-0.48	-1.14	0.00395	0.65839	0.63129	0.26249	0.067695	0.952696	0.932325	0.999811	2.76	0.04011	0.232186	6.95	1416513_at	7.34565	7.05207	6.85617	7.19796	7.16007	7.1471	7.10368	6.93098	7.09482	6.64204	6.80755	6.95489	7.10578	7.12055	6.63245	7.16856	6.97314	7.29591	6.84371	6.98132	6.93246	6.81495	7.01861	6.84471	6.91468	6.89614	6.79466
1416514_a_at	Fscn1	-0.101	-0.089	-0.068	-0.056	-1.84	-1.62	-1.25	-0.91	0.07243	0.11226	0.21891	0.3661	0.365266	0.627065	0.712918	0.999811	2.11	0.09717	0.377825	12.2	1416514_a_at	12.2155	12.1804	12.2466	12.1646	12.1166	12.2737	12.1599	12.1405	12.2586	12.2606	12.0415	12.1298	12.2715	12.2734	12.1699	12.2617	12.3544	12.254	12.4465	12.4186	12.3225	12.1381	12.3348	12.3858	12.1081	11.9938	12.0562
1416515_at	Fscn1	-0.152	-0.149	0.073	-0.13	-1.53	-1.51	0.74	-1.17	0.13236	0.13922	0.46328	0.24739	0.493263	0.672377	0.874853	0.999811	1.64	0.18267	0.524663	5.36	1416515_at	5.62254	5.13729	5.52677	5.74939	5.43571	5.5857	5.06801	5.32148	5.4983	5.26987	5.27545	5.40951	5.45974	5.2282	4.85781	5.1502	5.45069	5.17217	5.72765	5.72622	5.43636	5.61588	5.28986	5.71892	5.42021	5.20329	5.2853
1416516_at	Fscn1	0.015	-0.03	0.037	-0.308	0.15	-0.3	0.36	-2.71	0.88019	0.76664	0.72112	0.00979	0.969316	0.96854	0.957055	0.84669	1.89	0.1298	0.440696	6.26	1416516_at	6.35237	6.03089	6.22184	5.81372	6.65019	6.22042	6.34401	6.22302	6.27026	5.9648	6.35483	6.264	6.22705	6.144	6.23503	6.30478	6.37958	6.36438	6.72402	6.55493	6.22872	6.24147	6.44439	6.5374	6.19353	6.25663	6.41418
1416517_at	Pnpla6	-0.045	-0.112	-0.028	0.005	-0.76	-1.86	-0.47	0.08	0.45435	0.06967	0.63819	0.93946	0.804947	0.532088	0.934159	0.999811	1.07	0.38505	0.733079	9.57	1416517_at	9.65726	9.60472	9.52976	9.51478	9.61251	9.64343	9.8666	9.82048	9.61214	9.61405	9.74235	9.58721	9.48593	9.60679	9.78898	9.56582	9.43151	9.69165	9.4116	9.35967	9.68353	9.49295	9.47022	9.40751	9.59463	9.59587	9.4871
1416518_at	H1foo	0.02	-0.023	-0.008	-0.05	0.23	-0.27	-0.09	-0.52	0.81819	0.79035	0.92688	0.60315	0.950099	0.973095	0.99105	0.999811	0.1	0.98118	0.997832	5.19	1416518_at	5.11249	5.10484	5.06598	4.90624	5.46584	5.0415	5.33772	5.19113	5.04399	5.14246	5.39806	5.12101	5.39617	4.97049	5.18754	5.20631	5.33723	5.43789	5.08871	5.21235	5.23245	5.01288	5.29633	5.39395	5.37696	5.19063	5.10413
1416519_at	Rpl36	-0.021	-0.064	-0.064	-0.025	-0.48	-1.49	-1.5	-0.51	0.63031	0.1433	0.13993	0.61016	0.886237	0.678134	0.607271	0.999811	1.25	0.306	0.666015	13.23	1416519_at	13.3177	13.179	13.2034	13.2855	13.1326	13.3495	13.3417	13.2749	13.2358	13.3296	13.1924	13.2519	13.2833	13.2726	13.2855	13.2804	13.2573	13.3642	13.179	13.1606	13.2607	13.1274	13.3027	13.1833	13.3351	13.2558	13.2026
1416520_x_at	Rpl36	-0.018	-0.048	-0.081	-0.03	-0.43	-1.13	-1.9	-0.62	0.67174	0.26653	0.06457	0.53942	0.902704	0.801443	0.445309	0.999811	1.36	0.26443	0.625483	12.26	1416520_x_at	12.2999	12.3013	12.2336	12.3221	12.2665	12.2813	12.2811	12.3152	12.2617	12.3153	12.2544	12.2471	12.2992	12.2621	12.321	12.3199	12.3184	12.4078	12.2097	12.179	12.2844	12.1008	12.3718	12.2368	12.3812	12.3224	12.24
1416521_at	Sepw1	0.019	0.016	-0.206	-0.021	0.27	0.23	-2.95	-0.27	0.78628	0.82144	0.00518	0.78559	0.940905	0.978485	0.128765	0.999811	2.23	0.08248	0.346477	9.61	1416521_at	9.85804	9.61071	9.69948	9.56634	9.61042	9.73949	9.44696	9.47014	9.42225	9.43482	9.47797	9.50199	9.70069	9.49414	9.65453	9.81814	9.85206	9.79102	9.88143	9.85769	9.77524	9.4863	9.6481	9.60463	9.73872	9.4455	9.75221
1416522_a_at	Grcc10	-0.017	-0.118	-0.028	0.026	-0.45	-3.1	-0.74	0.61	0.65848	0.00343	0.4645	0.54276	0.898464	0.134078	0.875368	0.999811	2.69	0.04415	0.245095	12.54	1416522_a_at	12.438	12.5647	12.5021	12.5211	12.5608	12.5246	12.6185	12.6962	12.5763	12.6503	12.6081	12.6459	12.571	12.5133	12.6284	12.5617	12.5232	12.6216	12.4165	12.5282	12.4307	12.3893	12.6716	12.4646	12.6035	12.5493	12.4873
1416523_at	Rnase1	-0.517	-0.158	-0.284	0.056	-4.67	-1.43	-2.56	0.45	3e-05	0.16105	0.01412	0.65485	0.002295	0.70345	0.214544	0.999811	7.64	0.0001	0.004938	6.26	1416523_at	6.63886	6.36545	6.39607	5.98209	6.3338	6.44533	6.56676	6.328	6.22847	6.358	6.2212	6.285	6.69867	6.69038	6.76144	6.74633	6.55929	6.90129	5.77804	5.83062	6.34143	6.25288	5.906	6.27836	5.99642	5.93766	5.76288
1416524_at	Spop	0.172	0.011	0.029	0.085	4.62	0.3	0.78	2.04	4e-05	0.76342	0.43983	0.0478	0.00258	0.96848	0.864801	0.999811	6.55	0.00035	0.011365	11.65	1416524_at	11.624	11.5461	11.6283	11.7379	11.5616	11.5962	11.6396	11.6521	11.6785	11.629	11.5962	11.5948	11.6158	11.513	11.5494	11.6588	11.6068	11.6323	11.5605	11.6895	11.5653	11.6199	11.6872	11.5825	11.7354	11.8046	11.7921
1416525_at	Spop	0.178	-0.029	-0.053	0.08	1.41	-0.23	-0.42	0.57	0.16502	0.81697	0.6733	0.57314	0.544603	0.977564	0.942493	0.999811	0.64	0.638	0.886748	10.65	1416525_at	10.6891	10.7938	10.8151	10.6412	11.1075	10.7273	10.1079	10.5158	10.8778	10.1166	10.4845	10.493	10.5605	10.6539	10.284	10.501	10.5801	10.457	10.8256	11.003	10.6711	10.8414	10.6708	10.8195	10.8248	10.9266	11.0528
1416526_a_at	Park7	-0.148	-0.083	-0.03	-0.021	-4.19	-2.35	-0.84	-0.54	0.00014	0.02379	0.40539	0.59102	0.006951	0.350187	0.849375	0.999811	6.01	0.00065	0.017338	11.69	1416526_a_at	11.7721	11.7605	11.7684	11.7415	11.7904	11.7639	11.7339	11.7766	11.6786	11.5571	11.7318	11.6528	11.7291	11.6784	11.7892	11.8032	11.7561	11.843	11.6137	11.6792	11.7091	11.6019	11.7116	11.7141	11.7243	11.6372	11.6234
1416527_at	Rab32	-0.181	0.125	-0.183	0.227	-1.36	0.94	-1.37	1.53	0.18146	0.35312	0.17672	0.13454	0.567779	0.854472	0.66266	0.999811	1.74	0.1601	0.49069	5.86	1416527_at	6.38655	6.09084	5.73648	5.27893	6.41414	5.57621	6.16514	5.96475	5.79586	5.64205	6.24807	5.63401	6.02942	5.94714	6.14018	5.92759	5.82656	6.14401	5.49795	5.67775	5.94041	5.45187	5.91625	5.31219	5.78816	5.75446	5.81472
1416528_at	Sh3bgrl3	0.082	0.038	-0.156	-0.041	1.17	0.54	-2.24	-0.52	0.24672	0.59251	0.03064	0.60447	0.645816	0.935191	0.316742	0.999811	1.74	0.15987	0.490266	11.46	1416528_at	11.471	11.3654	11.4705	11.38	11.441	11.4932	11.3801	11.4064	11.2489	11.5277	11.3239	11.2838	11.5594	11.4435	11.6417	11.5105	11.6295	11.5096	11.5365	11.7852	11.5558	11.1701	11.7223	11.5184	11.6181	11.3658	11.5051
1416529_at	Emp1	0.109	0.029	0.281	0.171	0.96	0.25	2.47	1.35	0.34477	0.80065	0.01763	0.18439	0.732775	0.97517	0.241215	0.999811	2.23	0.08246	0.346473	5.75	1416529_at	5.8251	5.82963	5.50341	5.47523	5.82383	5.63696	5.87736	5.7116	5.76723	6.05866	5.6435	5.7978	5.73047	5.79996	5.84144	5.69019	5.65294	5.77292	5.07599	5.42638	5.34499	5.29165	5.93833	5.7018	5.81568	5.83882	5.85237
1416530_a_at	Pnp	-0.409	-0.208	-0.25	-0.046	-5.77	-2.93	-3.53	-0.58	0	0.00541	0.00103	0.56677	0.000157	0.167962	0.054171	0.999811	13.66	0	6.9e-05	10	1416530_a_at	10.4307	10.1892	10.1801	9.89193	10.0081	10.2261	10.2674	10.1394	10.0911	10.1589	10.1833	10.0278	10.202	10.1155	10.3141	10.2738	10.1914	10.372	9.81064	9.75959	10.0206	9.88641	9.92313	9.88985	9.71975	9.84865	9.67013
1416531_at	Gsto1	-0.046	0.038	0.098	-0.019	-1.29	1.07	2.74	-0.48	0.20462	0.29265	0.00904	0.63214	0.59735	0.818252	0.170581	0.999811	2.63	0.04761	0.255892	10.48	1416531_at	10.481	10.4518	10.5081	10.6059	10.5535	10.5317	10.4625	10.4514	10.5118	10.3918	10.5611	10.5202	10.4445	10.4277	10.3795	10.4706	10.3967	10.435	10.5423	10.3621	10.4146	10.5082	10.4316	10.536	10.506	10.5179	10.5126
1416532_at	Trrap	-0.032	-0.004	0.146	0.091	-0.49	-0.06	2.21	1.23	0.62562	0.95385	0.03231	0.22551	0.883991	0.99464	0.323891	0.999811	1.67	0.17611	0.514792	10.08	1416532_at	9.7589	10.0179	9.9812	10.3581	10.1015	10.0167	10.1652	10.2446	9.98335	10.282	10.0218	10.1167	9.90913	10.0075	10.1703	9.89533	9.98522	9.85784	10.0821	10.207	10.0301	9.97965	10.2237	10.0278	10.1514	9.91358	9.98643
1416533_at	Egln2	0.01	0.012	-0.004	-0.05	0.2	0.24	-0.09	-0.91	0.84009	0.8144	0.92843	0.36688	0.956932	0.9774	0.991413	0.999811	0.23	0.91746	0.983565	9.93	1416533_at	10.0038	9.84382	9.92249	9.79651	9.98984	10.0871	9.97581	10.0315	9.95002	9.70256	9.90503	10.0154	9.99649	9.87338	9.83203	9.99917	9.91547	10.0484	9.9968	9.92846	9.88938	9.852	9.90966	9.90401	9.87692	9.94809	10.1
1416534_at	Dpf2	-0.058	-0.088	-0.103	-0.015	-1.1	-1.65	-1.94	-0.25	0.27972	0.10549	0.05917	0.80004	0.679683	0.612995	0.427557	0.999811	1.94	0.1214	0.425399	10.23	1416534_at	10.3156	10.2816	10.1304	10.0519	10.1821	10.2954	10.3517	10.2948	10.2042	10.3558	10.2802	10.2185	10.2934	10.2486	10.5227	10.3391	10.2911	10.3907	10.1126	10.2159	10.2457	10.264	10.2093	10.1349	10.0899	10.1578	10.1952
1416535_at	Mcrs1	-0.081	-0.039	0.008	-0.011	-1.22	-0.59	0.12	-0.15	0.22827	0.5588	0.90326	0.8819	0.625038	0.925729	0.988305	0.999811	0.47	0.75747	0.937681	9.56	1416535_at	9.54071	9.44247	9.5518	9.73176	9.56372	9.60025	9.62075	9.59633	9.43204	9.63952	9.42079	9.44703	9.54877	9.53404	9.68701	9.59035	9.60806	9.64386	9.68625	9.77005	9.53697	9.30192	9.80082	9.64739	9.6785	9.44591	9.43157
1416536_at	Mum1	-0.035	-0.094	-0.014	-0.004	-0.59	-1.57	-0.23	-0.05	0.55939	0.12291	0.82038	0.95703	0.858088	0.644807	0.97547	0.999811	0.72	0.58309	0.86018	8.76	1416536_at	8.91732	8.81079	8.7718	8.62255	8.69592	8.74827	8.91283	8.86695	8.86731	8.73215	8.78022	8.81267	8.80454	8.76701	8.83073	8.92575	8.77263	8.96627	8.72539	8.48664	8.77738	8.75296	8.65537	8.687	8.69705	8.90442	8.76928
1416537_at	Creld1	0.08	-0.053	0.088	-0.012	1.43	-0.94	1.57	-0.19	0.15888	0.35152	0.12308	0.85114	0.534507	0.853263	0.578609	0.999811	1.36	0.26261	0.623459	10	1416537_at	9.99551	9.83559	10.0384	10.078	9.93637	10.0569	10.1527	10.1447	10.1386	9.90819	10.0018	10.1346	10.034	9.94993	9.74529	9.98469	9.93612	9.99369	9.86106	9.99042	9.90808	9.94375	9.89369	9.97479	10.056	10.0606	10.0052
1416538_at	Siae	-0.042	-0.093	-0.025	0.051	-0.64	-1.42	-0.38	0.7	0.52499	0.16377	0.70332	0.49001	0.841511	0.706987	0.951824	0.999811	0.76	0.55533	0.845582	7.79	1416538_at	7.97113	7.84725	7.6362	7.77866	7.82462	7.84933	8.07303	7.97316	7.88734	7.88589	7.97095	7.94211	7.78689	7.7711	7.76453	8.01581	7.84193	7.98733	7.48097	7.51943	7.76669	7.64033	7.51449	7.35168	7.84291	7.76052	7.66797
1416539_at	Siae	0.036	-0.052	-0.013	0.06	0.49	-0.72	-0.18	0.74	0.62723	0.47707	0.85748	0.46364	0.884863	0.903989	0.980729	0.999811	0.33	0.85389	0.96913	6.99	1416539_at	7.02041	7.07047	6.86799	6.75636	7.0405	7.04388	7.23688	7.10324	6.94052	7.26793	6.97571	6.94236	6.90427	6.87298	7.1116	7.06511	7.08467	7.23845	6.79309	6.83767	6.82303	6.70088	7.01332	6.78127	7.08531	7.2336	7.03923
1416540_at	Hgs	-0.059	-0.077	-0.046	-0.051	-1.22	-1.57	-0.94	-0.93	0.23041	0.124	0.35229	0.35775	0.627381	0.646335	0.81932	0.999811	1.42	0.2429	0.601945	9.34	1416540_at	9.51788	9.32962	9.31513	9.25937	9.16132	9.38366	9.53459	9.44021	9.3094	9.47112	9.34956	9.35249	9.38819	9.38209	9.39831	9.4209	9.39127	9.44576	9.35699	9.16442	9.44887	9.45197	9.23776	9.29923	9.27272	9.30163	9.21583
1416541_at	Clpb	0.168	0.09	0.082	-0.14	3.25	1.74	1.6	-2.43	0.00227	0.0884	0.11741	0.01926	0.047611	0.578468	0.568147	0.89958	5.52	0.00115	0.02525	8.3	1416541_at	8.20284	8.31182	8.25471	8.26569	8.34491	8.25123	8.21985	8.26149	8.2655	7.99816	8.31568	8.22091	8.2503	8.17196	8.07902	8.36567	8.24395	8.27267	8.40468	8.38282	8.29176	8.31952	8.37222	8.38557	8.40125	8.50064	8.47114
1416542_at	Phf1	-0.17	-0.304	-0.035	-0.012	-2.67	-4.78	-0.55	-0.17	0.01079	2e-05	0.58279	0.86236	0.125838	0.005338	0.917506	0.999811	7.58	0.00011	0.005174	9.21	1416542_at	9.36679	9.21158	9.29241	9.12616	9.02899	9.35746	9.52239	9.49367	9.33747	9.23397	9.35881	9.27498	9.34548	9.28415	9.27394	9.25577	9.24795	9.43621	9.12755	9.1781	9.22039	9.28003	9.21025	9.1905	9.08677	9.20407	9.05517
1416543_at	Nfe2l2	-0.003	0.184	-0.234	0.026	-0.05	2.51	-3.2	0.32	0.96268	0.01609	0.00264	0.7529	0.990117	0.290699	0.089665	0.999811	4.15	0.00635	0.076595	8.95	1416543_at	9.21683	9.19285	8.96061	8.73636	8.91594	8.92133	8.90041	8.86153	8.90483	9.04502	9.02052	8.75868	9.11475	8.98292	9.18243	9.15473	9.10608	9.10616	8.72429	8.74588	8.91638	8.69411	8.82066	8.7369	8.91137	8.86103	8.9307
1416544_at	Ezh2	0.11	-0.087	-0.13	0.045	1.43	-1.13	-1.69	0.52	0.15987	0.26353	0.09939	0.60741	0.535801	0.798658	0.533631	0.999811	1.61	0.18964	0.535655	7.52	1416544_at	7.64414	7.35957	7.46961	7.18257	7.41564	7.56485	7.7211	7.64436	7.50606	7.77021	7.34978	7.55563	7.74402	7.479	7.73693	7.48116	7.62461	7.68319	7.51824	7.43597	7.55463	7.17835	7.57788	7.54062	7.53977	7.50987	7.61291
1416545_at	Zdhhc7	0.037	-0.068	-0.023	0.007	0.76	-1.42	-0.47	0.13	0.45029	0.16319	0.63984	0.89904	0.803002	0.706386	0.934332	0.999811	0.71	0.59073	0.864299	8.77	1416545_at	8.80357	8.65288	8.80314	8.82364	8.58209	8.80124	8.93106	8.88218	8.71076	8.84753	8.7649	8.78945	8.76292	8.69149	8.91861	8.86013	8.77279	8.80423	8.6606	8.70678	8.71441	8.74435	8.87106	8.68836	8.78577	8.84572	8.81293
1416546_a_at	Rpl6	0.041	0.002	0.018	-0.002	1.52	0.08	0.65	-0.07	0.13654	0.93679	0.51927	0.94515	0.499551	0.99323	0.896439	0.999811	0.68	0.60673	0.871626	12.87	1416546_a_at	12.8222	12.8361	12.8419	12.9445	12.8145	12.9357	12.8968	12.8619	12.8518	12.8697	12.9011	12.8919	12.8648	12.8403	12.8166	12.8565	12.8288	12.8652	12.8449	12.8652	12.8518	12.8899	12.837	12.8704	12.9299	12.9232	12.9026
1416547_at	Ndufb3	-0.143	-0.105	-0.085	0.011	-3.89	-2.85	-2.31	0.26	0.00035	0.00667	0.02598	0.79838	0.013122	0.186019	0.290065	0.999811	7.17	0.00017	0.007	11.89	1416547_at	12.0439	11.9338	11.8895	11.7886	11.9731	12.033	12.0096	11.9391	11.9532	11.8791	11.9104	11.9271	11.9555	11.9299	12.0071	12.024	11.918	12.0846	11.8711	11.8426	11.8655	11.8054	11.8709	11.8305	11.8199	11.8381	11.7996
1416548_at	Slc35b4	0.046	-0.063	-0.018	0.063	0.45	-0.61	-0.18	0.55	0.65201	0.54413	0.85864	0.58708	0.895565	0.922183	0.980787	0.999811	0.23	0.92118	0.98422	8.19	1416548_at	8.14907	8.38675	8.05112	8.04567	8.16782	7.90943	8.45909	8.29956	8.10471	8.59005	8.23508	7.92316	7.98383	8.20399	8.69058	8.16811	8.24792	8.24707	8.02603	8.14043	8.16959	8.02462	8.22538	7.96711	8.08398	8.14228	8.05769
1416549_at	Slc35b4	0.042	-0.019	0.1	0.044	0.48	-0.22	1.16	0.46	0.63128	0.82551	0.25114	0.64812	0.886809	0.978727	0.743959	0.999811	0.46	0.76309	0.938981	9.13	1416549_at	9.03793	9.0929	9.0171	9.08771	9.09528	8.93823	9.39775	9.25407	8.98534	9.49043	9.05711	8.96484	8.92971	9.01849	9.48624	8.97191	9.04396	8.89276	9.05815	9.22209	9.16537	8.96281	9.35606	9.09041	9.13167	9.03781	9.03525
1416550_at	Slc35b4	0.041	-0.032	0.013	-0.079	0.56	-0.45	0.17	-0.97	0.58086	0.65816	0.86272	0.33757	0.86675	0.952696	0.981419	0.999811	0.37	0.82873	0.961394	8.31	1416550_at	8.20401	8.23802	8.25561	8.44288	8.15052	8.13304	8.43218	8.48761	8.07516	8.59581	8.30882	8.11763	8.11169	8.3089	8.5621	8.28822	8.32914	8.1496	8.55538	8.59778	8.38566	8.30259	8.42112	8.31597	8.26647	8.17061	8.24386
1416551_at	Atp2a2	-0.058	0.071	0.135	-0.02	-1.12	1.39	2.63	-0.34	0.26747	0.17215	0.0119	0.73185	0.66755	0.718152	0.196369	0.999811	2.56	0.05264	0.270322	12.84	1416551_at	12.7723	12.8761	12.8116	12.8697	12.9272	12.8003	12.9115	12.8928	12.933	12.8719	12.7088	12.7255	12.7913	12.7068	12.8915	12.8002	12.7458	12.7679	12.7052	12.8116	12.7192	12.6923	12.9687	13.0158	12.7779	12.8977	12.7348
1416552_at	Dppa5a	0.141	0.017	-0.062	-0.034	1.57	0.18	-0.69	-0.33	0.12402	0.85492	0.49648	0.74044	0.478441	0.983457	0.886928	0.999811	0.77	0.55095	0.843274	6.39	1416552_at	6.43931	6.20479	6.44283	6.31686	6.13999	6.2985	6.53992	6.56956	6.40748	6.24905	6.46046	6.28059	6.3203	6.28677	6.54309	6.71421	6.37351	6.68484	6.42562	6.03136	6.49249	6.2032	6.18657	6.56333	6.57819	6.43408	6.46275
1416553_at	Stra13	-0.073	-0.167	-0.113	-0.034	-1.04	-2.38	-1.61	-0.43	0.30509	0.02174	0.11464	0.6692	0.700396	0.336694	0.563634	0.999811	2.39	0.06641	0.308141	8.1	1416553_at	8.29254	8.15545	8.10108	8.17043	8.22287	8.23911	8.32208	8.23631	8.03392	8.07847	8.09136	8.15322	8.13392	8.11725	8.29194	8.20606	8.16242	8.35489	8.12441	7.88512	8.11848	7.78679	8.03649	8.03687	8.16549	8.14043	8.09892
1416554_at	Pdlim1	0.201	0.087	-0.297	-0.059	2.34	1.01	-3.46	-0.61	0.02425	0.31833	0.00126	0.54503	0.204571	0.83331	0.060538	0.999811	4.7	0.00317	0.049566	8.74	1416554_at	8.95204	8.84218	8.66421	8.38551	8.57819	8.78478	8.66986	8.70066	8.67299	8.74015	8.6014	8.46255	8.93123	8.74374	9.0325	9.02095	8.79365	9.1016	8.43121	8.59326	8.78384	8.65059	8.74866	8.89471	8.78975	8.90606	8.96709
1416555_at	Ei24	0.05	-0.033	-0.028	0.055	1.62	-1.05	-0.91	1.59	0.11305	0.29763	0.36687	0.11953	0.458969	0.820849	0.827608	0.999811	1.77	0.15246	0.478902	10.87	1416555_at	10.8953	10.8239	10.9551	10.8976	10.7675	10.954	10.9346	10.9235	10.9059	10.8869	10.8608	10.8758	10.8292	10.8403	10.8872	10.923	10.8522	10.9081	10.8748	10.8235	10.8503	10.8366	10.791	10.7564	10.9458	10.9071	10.9416
1416556_at	Tspan31	-0.061	0.046	-0.081	0.015	-1.37	1.03	-1.81	0.3	0.17847	0.30759	0.07733	0.76592	0.564719	0.826519	0.480179	0.999811	1.58	0.19814	0.546682	10.73	1416556_at	10.8462	10.6191	10.795	10.9242	10.6266	10.7338	10.7999	10.7272	10.6493	10.8223	10.6974	10.6429	10.7286	10.6485	10.8141	10.8094	10.8684	10.7705	10.7063	10.6995	10.6831	10.606	10.749	10.7066	10.7172	10.5905	10.7144
1416557_a_at	Eftud2	-0.014	-0.007	0.114	0.023	-0.24	-0.12	2.04	0.37	0.8077	0.9018	0.04737	0.71033	0.946592	0.988703	0.386359	0.999811	1.1	0.37047	0.721959	9.41	1416557_a_at	9.35179	9.29678	9.27148	9.56983	9.30954	9.39651	9.57553	9.56852	9.31034	9.5076	9.35193	9.4219	9.3278	9.391	9.4157	9.37546	9.4065	9.32533	9.31313	9.42693	9.36851	9.30001	9.60618	9.41436	9.51083	9.40932	9.28954
1416558_at	Melk	0.019	-0.157	-0.089	0	0.16	-1.32	-0.74	0	0.8741	0.1955	0.46072	0.99896	0.967392	0.744851	0.873734	0.999839	0.58	0.68049	0.906732	5.01	1416558_at	5.09371	5.02931	4.96696	4.84381	4.8452	4.8977	5.24997	5.22301	4.85128	5.09517	5.13955	4.75111	4.92471	4.95971	5.11307	5.16584	5.22587	4.9322	5.2637	5.53514	5.1531	4.8506	5.2284	4.71455	5.02499	4.83912	4.91735
1416559_at	Rrp8	-0.044	0.086	-0.05	-0.01	-0.71	1.39	-0.8	-0.15	0.4795	0.17311	0.42733	0.88151	0.817751	0.719021	0.859645	0.999811	0.77	0.54853	0.841516	7.7	1416559_at	7.81203	7.68889	7.73293	7.65154	7.65282	7.62264	7.81984	7.63945	7.722	7.52308	7.55502	7.69319	7.82108	7.75541	7.81405	7.84924	7.77563	7.93754	7.4618	7.44489	7.78294	7.7592	7.54925	7.68141	7.61333	7.82171	7.66704
1416560_at	Slc13a3	-0.274	-0.253	-0.379	0.026	-1.84	-1.69	-2.54	0.16	0.07358	0.09765	0.01486	0.87564	0.368568	0.598274	0.220857	0.999811	3.18	0.02277	0.168431	6.08	1416560_at	6.10872	6.57574	5.6842	6.52757	5.49899	6.1955	6.04052	6.07594	5.91786	6.20372	6.45261	5.87859	6.15149	6.51527	6.46671	6.38217	6.25569	6.84461	6.06812	6.13382	6.36376	5.93008	6.31186	5.9881	5.98812	5.91737	5.60207
1416561_at	Gad1	-0.098	0.04	0.127	-0.046	-2.18	0.89	2.82	-0.92	0.03457	0.37812	0.00725	0.36141	0.24882	0.866338	0.151291	0.999811	3.6	0.01311	0.120192	13.03	1416561_at	12.9078	13.0704	13.1211	13.1289	13.0576	12.9465	13.0059	13.0794	13.0971	13.0046	12.8938	12.968	12.9233	13.0616	13.0596	12.9682	12.9595	12.8602	13.1283	13.0253	13.0922	13.1265	13.0266	13.1278	12.8376	12.8987	12.8818
1416562_at	Gad1	-0.244	-0.124	0.152	-0.058	-2.24	-1.14	1.4	-0.47	0.0303	0.25957	0.16913	0.63863	0.230812	0.797002	0.652633	0.999811	2.13	0.09411	0.371492	11.6	1416562_at	11.6599	11.8735	11.756	11.5882	12.0952	11.553	11.638	11.6861	11.9131	11.2822	11.3768	11.3167	11.4231	11.6087	11.7408	11.5085	11.4381	11.3676	11.6916	11.7741	11.6853	11.701	11.7397	11.9074	11.4017	11.7171	11.4866
1416563_at	Ctps	-0.101	-0.046	-0.005	0.088	-2.23	-1.02	-0.12	1.74	0.03089	0.31444	0.90699	0.08873	0.23324	0.830929	0.988884	0.999811	2.27	0.07776	0.335467	9.8	1416563_at	9.83518	9.81728	9.80943	9.55586	9.92655	9.71672	9.86613	9.84255	9.79575	9.69637	9.85374	9.87462	9.86121	9.87403	9.85882	9.89558	9.93449	9.95316	9.75147	9.62296	9.74554	9.77763	9.73541	9.69927	9.68264	9.79637	9.73041
1416564_at	Sox7	-0.069	-0.06	0.033	0.071	-1	-0.87	0.49	0.93	0.32327	0.39002	0.62793	0.35786	0.714171	0.871583	0.931387	0.999811	0.71	0.58704	0.862452	6.26	1416564_at	6.34814	6.16795	6.24146	5.9977	6.27652	6.34638	6.3638	6.37553	6.23051	6.42088	6.14373	6.15645	6.36399	6.28546	6.50906	6.17961	6.34767	6.40539	6.30912	6.05182	6.21101	6.18222	6.24133	6.09311	6.03093	6.10309	6.23979
1416565_at	Cox6b1	-0.138	-0.077	-0.024	-0.021	-3.85	-2.14	-0.68	-0.53	0.0004	0.03807	0.50281	0.59619	0.014355	0.427706	0.889206	0.999811	5.03	0.0021	0.037847	12.88	1416565_at	12.9667	12.9402	12.9137	12.8256	13.0007	12.9075	13.0056	12.973	12.9144	12.8694	12.9337	12.8817	12.9595	12.9447	12.9697	12.9424	12.9271	12.9997	12.7981	12.7755	12.8868	12.7979	12.8231	12.8987	12.826	12.8575	12.8002
1416566_at	Strap	-0.031	-0.003	0.037	0.04	-0.74	-0.07	0.87	0.84	0.46448	0.94278	0.39055	0.40778	0.809859	0.993662	0.840834	0.999811	0.5	0.73543	0.929862	10.6	1416566_at	10.6979	10.5447	10.5706	10.5501	10.6935	10.7273	10.7155	10.6214	10.5666	10.6957	10.5869	10.5573	10.5591	10.5254	10.7037	10.5227	10.5627	10.6423	10.5429	10.4794	10.5385	10.5542	10.503	10.5896	10.6652	10.6123	10.6505
1416567_s_at	Atp5e	-0.146	-0.128	-0.028	-0.037	-3.1	-2.71	-0.6	-0.7	0.00341	0.0097	0.55098	0.48753	0.061604	0.225725	0.907326	0.999811	4.46	0.0043	0.06039	11.74	1416567_s_at	11.7116	11.769	11.7818	11.8592	11.8754	11.8279	11.7705	11.8135	11.8008	11.7593	11.8141	11.7398	11.7957	11.7655	11.8276	11.8033	11.8604	11.9387	11.738	11.6657	11.6836	11.5723	11.7771	11.7834	11.8143	11.6466	11.6588
1416568_a_at	Acin1	-0.128	0.042	-0.01	-0.224	-0.94	0.31	-0.08	-1.47	0.35088	0.75909	0.93939	0.14793	0.737344	0.967963	0.992437	0.999811	0.79	0.53765	0.836006	8.86	1416568_a_at	8.85233	9.01899	9.11132	9.40242	9.19634	8.68418	8.43753	8.59872	8.93949	8.37857	8.95396	8.70232	8.69558	8.79462	8.68188	8.82384	8.97441	8.25075	9.45753	9.29712	9.07769	9.30935	8.87006	9.26818	8.70754	8.72832	8.95243
1416569_at	Actl6a	-0.152	0.011	-0.017	0.193	-2.38	0.16	-0.26	2.7	0.02203	0.86996	0.79563	0.01002	0.193026	0.984801	0.971525	0.84669	3.26	0.02054	0.158577	8.07	1416569_at	8.33503	7.87134	8.09301	8.18098	8.05398	8.08105	8.22289	8.02869	7.9715	8.15268	7.85977	8.06282	8.06918	8.1997	8.04452	8.18834	8.17476	8.23995	8.04752	8.0993	7.98166	7.87995	8.10547	7.83588	8.02891	7.80186	7.93144
1416570_s_at	Gfm1	-0.131	-0.037	-0.046	0.048	-2.98	-0.85	-1.05	0.98	0.00477	0.39836	0.29816	0.33104	0.076078	0.875154	0.780945	0.999811	2.92	0.03212	0.20499	9.08	1416570_s_at	9.25371	9.17193	9.0146	8.9687	9.17095	9.20573	9.1776	9.08517	9.2537	9.08535	9.15302	9.11151	9.14764	9.0894	9.12377	9.10139	9.14987	9.20286	8.92563	9.02217	8.97935	8.93869	8.96878	9.0751	8.95176	9.06167	8.97496
1416571_at	Traf4	0.062	-0.019	-0.083	0.095	0.76	-0.23	-1.02	1.04	0.44904	0.81877	0.31271	0.30557	0.80234	0.978117	0.792491	0.999811	0.69	0.60347	0.870113	5.86	1416571_at	5.82043	5.87818	5.84806	5.53478	6.18832	5.72588	6.17576	5.88215	5.91453	5.76527	6.06645	5.8688	5.83718	6.05349	5.63031	5.83478	5.88574	6.11695	5.77558	5.74793	5.75002	5.82567	5.76734	5.60499	5.77338	5.87857	6.05039
1416572_at	Mmp14	-0.037	-0.041	-0.054	-0.045	-0.3	-0.34	-0.45	-0.33	0.76569	0.73929	0.65845	0.74288	0.9341	0.964461	0.939491	0.999811	0.13	0.97169	0.995747	5.44	1416572_at	5.26424	5.96308	5.23154	5.12283	5.9621	5.309	5.38608	5.50656	5.56438	5.1409	5.58629	5.31612	5.35845	5.34468	5.64781	5.42184	5.54339	5.51547	5.31506	5.42744	5.38524	5.44809	5.90567	5.36581	5.39545	5.50041	5.60813
1416573_at	Pofut2	-0.249	-0.079	0.097	-0.019	-1.64	-0.52	0.64	-0.11	0.10811	0.60321	0.52545	0.90916	0.448872	0.938173	0.897854	0.999811	0.85	0.50275	0.815037	6.45	1416573_at	6.99883	6.31189	6.56206	7.03275	6.85202	6.20611	6.64089	6.7159	6.47686	5.66867	6.62529	6.12929	6.45432	6.47338	6.31084	6.68426	6.42427	6.3717	6.74458	6.49232	6.39005	6.47981	6.22295	6.3719	6.44915	6.4822	6.26942
1416574_at	Tox4	-0.021	-0.01	0.101	0	-0.23	-0.11	1.09	0	0.81928	0.9159	0.28401	0.99836	0.950728	0.990258	0.770082	0.999811	0.31	0.86936	0.973114	9.78	1416574_at	9.81206	9.4096	9.78704	10.2453	9.36752	9.79439	9.84651	9.70637	9.74525	9.76426	9.74209	9.92473	9.84949	9.7518	9.5563	9.94287	9.82478	9.8398	9.70507	9.75365	9.68271	9.91799	9.81059	9.70016	9.7884	9.73434	9.62568
1416575_at	Cdc45	0.018	0.111	-0.045	0.015	0.19	1.19	-0.49	0.15	0.84853	0.23939	0.62841	0.88469	0.959239	0.783215	0.931413	0.999811	0.43	0.78607	0.947469	5.92	1416575_at	5.9591	5.76848	5.60854	6.31646	5.95255	6.22638	5.9878	6.03023	5.66678	5.7856	5.94012	5.98882	5.7899	5.85335	5.87977	6.0756	5.69349	6.19271	5.7492	5.94193	5.84179	5.85062	5.55489	6.00668	6.17418	6.00663	5.91424
1416576_at	Socs3	0.004	0.047	-0.068	-0.073	0.03	0.43	-0.63	-0.61	0.97328	0.66676	0.53365	0.54839	0.993337	0.953029	0.900614	0.999811	0.24	0.91569	0.983427	6.12	1416576_at	6.05221	6.09117	6.03329	6.35746	5.58706	6.29813	6.30227	6.32201	5.91788	6.29908	5.94307	6.20783	6.0404	6.31593	6.07215	6.14775	6.09191	6.46077	6.00147	6.00866	6.10376	6.33466	5.93156	6.16029	5.92081	5.96438	6.31219
1416577_a_at	Rbx1	0.036	0.105	-0.034	-0.021	0.87	2.55	-0.83	-0.45	0.38689	0.01447	0.40884	0.65587	0.763993	0.27784	0.850818	0.999811	2.04	0.10575	0.394641	11.78	1416577_a_at	11.8088	11.7387	11.8026	11.743	11.8216	11.6829	11.6701	11.7139	11.6979	11.6652	11.793	11.7736	11.8203	11.806	11.7578	11.8094	11.8056	11.8244	11.8929	11.7599	11.7362	11.7662	11.7147	11.8045	11.811	11.736	11.8324
1416578_at	Rbx1	-0.114	-0.051	0.036	0.008	-2.49	-1.11	0.78	0.15	0.01698	0.27524	0.44147	0.87777	0.16496	0.806886	0.865304	0.999811	2.01	0.11089	0.404826	11.46	1416578_at	11.4721	11.4191	11.5598	11.5168	11.6297	11.2886	11.4461	11.4357	11.5623	11.3872	11.5451	11.5197	11.4842	11.5011	11.4203	11.4329	11.4891	11.5162	11.4567	11.3754	11.4377	11.552	11.4477	11.4791	11.3505	11.4435	11.3515
1416579_a_at	Epcam	-0.101	0.11	-0.02	0	-1.47	1.6	-0.29	0	0.15023	0.11633	0.77558	0.9994	0.521113	0.632952	0.967527	0.999839	1.2	0.32491	0.683218	5.03	1416579_a_at	5.3181	5.24555	5.15112	4.8554	5.05624	5.2062	4.86579	4.99908	5.08278	4.94396	4.91964	5.09376	4.85881	4.82691	4.90216	4.92503	5.04279	5.22102	5.09011	5.0047	5.21587	5.0586	4.84078	5.02723	5.03381	5.12413	5.08765
1416580_a_at	Stub1	-0.091	-0.065	0.013	0.027	-1.87	-1.33	0.28	0.5	0.06868	0.18945	0.78398	0.61944	0.35552	0.738713	0.96963	0.999811	1.4	0.25082	0.611256	11.87	1416580_a_at	11.9183	11.979	11.9095	11.6936	12.0537	11.9018	11.921	11.9507	11.8964	11.6406	11.8814	11.8073	11.8614	11.925	11.9066	11.8888	11.9287	11.9955	11.9085	11.9243	11.9732	11.8575	11.7789	11.868	11.8598	11.8246	11.8656
1416581_at	Wdr5	-0.019	-0.121	0.03	0.082	-0.36	-2.34	0.58	1.41	0.71993	0.02384	0.56624	0.16574	0.919903	0.350372	0.911919	0.999811	1.99	0.11386	0.411308	8.92	1416581_at	8.89384	8.80539	9.0471	8.93695	8.71749	9.072	9.05523	8.9541	8.9863	8.91647	8.8983	9.00017	8.94652	8.83129	8.91607	9.02178	8.92952	9.03474	8.83189	8.88573	8.81808	8.92789	8.83912	8.95273	8.94389	8.97084	8.89409
1416582_a_at	Bad	0.095	0.034	0.04	0.033	1.68	0.61	0.7	0.52	0.1	0.54671	0.4858	0.6046	0.432502	0.922632	0.883455	0.999811	0.99	0.42287	0.761672	9.57	1416582_a_at	9.3923	9.57477	9.61262	9.3131	9.5167	9.65454	9.42296	9.59329	9.54364	9.41218	9.58023	9.5946	9.52471	9.53631	9.59429	9.66752	9.66115	9.69145	9.70055	9.44434	9.64536	9.4514	9.47836	9.47271	9.55029	9.77038	9.61501
1416583_at	Bad	-0.032	-0.072	0.066	-0.085	-0.56	-1.25	1.15	-1.33	0.57887	0.21721	0.2565	0.19021	0.86588	0.765726	0.749529	0.999811	1.24	0.30685	0.666786	8.65	1416583_at	8.77451	8.56408	8.80211	8.78979	8.7586	8.73775	8.73293	8.68027	8.69658	8.36699	8.72324	8.67027	8.68772	8.48479	8.39126	8.71929	8.65734	8.73115	8.75333	8.60936	8.65899	8.52381	8.55481	8.70289	8.81364	8.77447	8.70467
1416584_at	Man2b2	-0.179	-0.08	0.057	-0.122	-2.12	-0.95	0.68	-1.3	0.0399	0.34911	0.49872	0.20196	0.269029	0.852238	0.887617	0.999811	1.89	0.13095	0.442763	6.63	1416584_at	6.98556	6.66562	6.40053	6.73671	6.8526	6.68474	6.82468	6.69444	6.59364	6.65514	6.5399	6.67813	6.58356	6.67156	6.76254	6.49109	6.65926	6.77063	6.72052	6.70774	6.5789	6.41814	6.46142	6.85272	6.5935	6.58614	6.41852
1416585_at	Ruvbl1	-0.161	-0.048	0.013	0.051	-3.71	-1.1	0.31	1.04	0.0006	0.27933	0.7578	0.30356	0.018813	0.808587	0.963601	0.999811	4.05	0.0073	0.08426	9.29	1416585_at	9.20544	9.25277	9.22758	9.36668	9.32021	9.29996	9.4368	9.43434	9.31942	9.34021	9.34466	9.41202	9.29711	9.33823	9.25815	9.36479	9.3113	9.37857	9.34914	9.2348	9.19869	9.1026	9.3179	9.26101	9.22738	9.12629	9.0937
1416586_at	Zfp239	0.136	-0.005	0.012	0.046	1.96	-0.07	0.17	0.59	0.05684	0.94466	0.86754	0.55917	0.32449	0.993737	0.982365	0.999811	1.05	0.39121	0.737788	9.41	1416586_at	9.08427	9.26042	9.3171	9.67961	9.10013	9.35236	9.38528	9.44656	9.24541	9.53612	9.29668	9.50965	9.34521	9.40528	9.33869	9.48401	9.44194	9.39629	9.46493	9.64902	9.3309	9.45317	9.55946	9.33992	9.47722	9.4476	9.41885
1416587_a_at	Xrcc1	-0.075	-0.164	0.021	0.02	-1.53	-3.33	0.43	0.36	0.13247	0.0018	0.66643	0.71973	0.493497	0.094802	0.940735	0.999811	3.45	0.01598	0.135859	8.17	1416587_a_at	8.17017	8.17819	8.03984	8.15947	8.09525	8.22388	8.31896	8.37937	8.26709	8.22821	8.25032	8.26934	8.18111	8.12379	8.16783	8.28183	8.22733	8.25945	8.21007	8.144	8.09855	7.97468	8.21787	8.16661	8.1544	8.14669	8.08379
1416588_at	Ptprn	0.074	-0.122	0.074	0.06	1.14	-1.89	1.13	0.83	0.262	0.06626	0.26374	0.41092	0.662159	0.525018	0.754881	0.999811	1.71	0.16683	0.501518	10.46	1416588_at	10.4174	10.3703	10.3166	10.4434	10.3719	10.3151	10.6942	10.703	10.2866	10.6788	10.3424	10.4626	10.4364	10.4776	10.4818	10.3898	10.4863	10.4295	10.2136	10.4802	10.5368	10.4551	10.7243	10.4496	10.5373	10.4522	10.4888
1416589_at	Sparc	-0.034	0.014	-0.154	-0.063	-0.58	0.24	-2.59	-0.95	0.5644	0.81328	0.01299	0.3454	0.860124	0.977153	0.205966	0.999811	2.01	0.11066	0.40447	13.09	1416589_at	13.3665	13.2021	13.1637	13.1369	13.1258	13.2368	13.144	13.1086	13.1484	13.0743	13.2856	13.1221	13.183	13.1677	13.2296	13.1868	13.0967	13.1731	12.905	12.7171	13.113	13.0396	12.8782	12.8853	13.2396	13.2315	13.2123
1416590_a_at	Rab34	0.036	-0.015	-0.138	-0.006	0.53	-0.22	-2.01	-0.07	0.60179	0.82767	0.05121	0.94275	0.873225	0.979041	0.401732	0.999811	1.09	0.37409	0.724833	8.95	1416590_a_at	9.00427	8.9461	8.85494	8.87608	8.89482	8.95508	8.98877	8.99046	8.70286	8.95632	8.87077	8.83398	9.03938	9.01219	9.05462	8.99597	9.10725	9.12136	9.11129	8.9716	8.97334	8.86815	9.12266	8.95791	9.07461	8.94464	9.02216
1416591_at	Rab34	0.044	-0.06	-0.131	0.054	0.59	-0.81	-1.78	0.66	0.55713	0.42192	0.08256	0.51324	0.85721	0.885471	0.494833	0.999811	1.15	0.34582	0.701726	9.57	1416591_at	9.60562	9.57797	9.42581	9.59352	9.30223	9.61187	9.68492	9.62307	9.28656	9.61543	9.49363	9.4719	9.64931	9.68931	9.75694	9.75144	9.62897	9.77256	9.55286	9.68231	9.6139	9.4775	9.77567	9.40402	9.67742	9.54758	9.63104
1416592_at	Glrx	-0.056	0.037	-0.121	-0.112	-0.72	0.48	-1.56	-1.29	0.47534	0.6355	0.12608	0.20474	0.816148	0.946226	0.583885	0.999811	1.21	0.32064	0.679524	9.67	1416592_at	9.93356	9.84513	9.69784	9.89164	9.78468	9.71383	9.66048	9.65264	9.66181	9.45149	9.9006	9.6016	9.68526	9.73156	9.70335	9.80248	9.66419	9.88906	9.7296	9.32978	9.66571	9.75112	9.31455	9.64112	9.72356	9.80879	9.72102
1416593_at	Glrx	-0.02	0.011	-0.065	-0.078	-0.21	0.12	-0.68	-0.72	0.83382	0.90661	0.49826	0.47349	0.954451	0.989446	0.887617	0.999811	0.26	0.90058	0.98063	9.32	1416593_at	9.73167	9.47764	9.56284	9.45288	9.46776	9.34877	9.12079	9.22424	9.29166	8.89279	9.46659	9.2365	9.30962	9.35941	9.25286	9.41047	9.32213	9.37563	9.53026	9.13519	9.35584	9.5147	8.8987	9.28121	9.40562	9.50657	9.57834
1416594_at	Sfrp1	0.073	0.045	0.04	-0.08	0.61	0.38	0.34	-0.6	0.54586	0.70862	0.73888	0.55289	0.851846	0.959575	0.96165	0.999811	0.25	0.91065	0.982664	6.06	1416594_at	5.83466	5.68109	6.33794	6.62129	5.50276	6.0238	6.00751	5.89959	5.86578	6.20921	5.90349	6.2675	5.90881	5.96492	5.89888	6.24908	6.2519	5.93425	6.35413	6.01459	6.087	6.30235	5.83929	6.13565	6.00247	5.95776	6.01778
1416595_at	Mrps22	-0.19	0.027	-0.039	0.007	-3.6	0.52	-0.73	0.13	0.00085	0.60545	0.46809	0.90002	0.023904	0.938262	0.876343	0.999811	3.44	0.01616	0.136611	10.03	1416595_at	10.1733	10.0967	10.0935	9.8219	10.208	10.1933	10.0631	10.0523	10.1535	9.93267	10.1685	10.0845	10.0891	10.0354	10.098	10.0393	10.0402	10.2047	10.0041	9.88632	10.0566	9.9789	9.82691	9.99585	9.96241	9.96167	9.97954
1416596_at	Slc44a4	0.027	0.002	0.088	-0.003	0.32	0.02	1.04	-0.03	0.75099	0.98515	0.30473	0.97527	0.929905	0.998465	0.78625	0.999811	0.3	0.87907	0.975379	5.99	1416596_at	6.04675	5.66817	6.09065	6.2616	5.74186	5.95701	6.09955	5.9219	5.86697	5.9416	5.83636	6.19202	6.01248	5.77643	5.77668	5.9823	6.11821	6.04245	6.09034	5.96571	5.9794	6.12846	5.79822	6.22243	5.93786	5.94195	5.91228
1416597_at	Hdgfrp2	-0.14	-0.051	0.063	0.051	-1.54	-0.57	0.69	0.5	0.13097	0.5744	0.49285	0.61691	0.490923	0.93018	0.886495	0.999811	0.86	0.49787	0.811497	7.87	1416597_at	7.94306	7.79052	8.04282	7.90587	7.9082	7.99189	7.98077	7.86198	8.03939	7.47101	7.7423	7.92172	8.01606	7.80302	7.48618	8.12661	7.86581	8.20219	7.66259	7.86079	7.87518	7.81059	7.95716	7.8886	7.92757	7.90192	7.87093
1416598_at	Glis2	0.041	-0.12	-0.126	-0.018	0.6	-1.75	-1.84	-0.23	0.55319	0.08829	0.07303	0.81573	0.854956	0.578468	0.468808	0.999811	1.71	0.16587	0.500031	8.02	1416598_at	8.14783	8.17315	8.19885	7.75449	7.87664	7.95102	8.12144	8.14086	8.13955	7.98677	8.10179	8.07867	8.09536	8.09416	8.16751	8.26283	8.1964	8.28683	7.73317	7.72583	8.00315	8.11055	7.93679	7.82509	8.05711	8.14949	8.10507
1416599_at	Glis2	0.06	-0.042	-0.015	-0.052	0.76	-0.54	-0.19	-0.59	0.44913	0.59163	0.84815	0.55845	0.80234	0.93515	0.979537	0.999811	0.32	0.86616	0.972243	6.69	1416599_at	6.58045	6.6581	6.62371	6.69893	6.30109	6.79674	6.75575	6.8873	6.56867	6.68239	6.62007	6.78836	6.71011	6.72372	6.6313	6.80396	6.65911	6.88448	6.71163	6.59991	6.64173	6.87338	6.66032	6.69113	6.43042	6.5622	6.89147
1416600_a_at	Rcan1	0.128	-0.029	0.03	0.054	3.37	-0.77	0.79	1.28	0.00162	0.44633	0.43446	0.20874	0.037616	0.894747	0.862681	0.999811	3.55	0.01391	0.12449	9.94	1416600_a_at	9.88736	9.89645	9.80137	9.85245	9.95585	9.91699	10.0824	10.0564	9.88927	9.92754	9.89317	9.99092	9.86657	9.97256	9.83683	9.85658	9.96519	9.90184	9.844	9.96931	9.91242	9.93877	9.8623	9.83384	9.96531	10.0153	10.0442
1416601_a_at	Rcan1	0.004	-0.062	0.153	-0.177	0.02	-0.27	0.66	-0.68	0.9856	0.79047	0.51172	0.49819	0.99622	0.973095	0.893735	0.999811	0.24	0.91158	0.982959	7.29	1416601_a_at	7.88667	7.2593	7.53834	7.71845	7.68603	7.5647	6.73309	7.11567	7.34199	6.09148	6.92028	7.17463	7.20338	7.20272	5.84981	7.2208	7.587	7.04437	8.33417	7.73943	7.58256	7.78034	7.00361	7.77188	7.32637	7.52987	7.83811
1416602_a_at	Rad52	0.179	0.146	0.097	0.197	2.27	1.86	1.23	2.24	0.02811	0.07019	0.22656	0.03049	0.221567	0.53307	0.719865	0.966001	3.79	0.01021	0.102751	7.16	1416602_a_at	7.2331	7.03685	6.97326	7.25407	7.11113	7.03681	7.28467	7.11124	6.92749	7.25715	6.87034	7.08169	6.98965	7.11934	7.21495	7.02809	7.14715	7.12342	7.3514	7.19364	6.96695	6.94108	7.06093	6.88278	7.26306	7.25947	7.28544
1416603_at	Rpl22	0.009	0.064	-0.154	-0.074	0.15	1.12	-2.69	-1.16	0.87917	0.26945	0.01024	0.25232	0.969142	0.804053	0.181527	0.999811	2.46	0.05972	0.291056	10.92	1416603_at	11.0712	10.8821	10.9994	10.7754	10.9998	10.8609	10.9548	10.8882	10.8245	10.8117	10.8216	10.8593	10.9487	10.8781	11.0575	11.0424	11.049	11.0711	11.0188	10.9751	11.0247	10.6975	11.0849	10.9084	10.9143	10.8122	10.9948
1416604_at	Cyc1	-0.132	-0.08	-0.002	-0.015	-3.39	-2.03	-0.06	-0.34	0.00155	0.04841	0.9541	0.73799	0.036687	0.467995	0.994075	0.999811	3.93	0.00848	0.09212	12.28	1416604_at	12.3411	12.3728	12.3556	12.3966	12.2187	12.3351	12.2556	12.2712	12.2878	12.2635	12.3787	12.2752	12.336	12.2351	12.3484	12.3563	12.3363	12.354	12.2254	12.1983	12.2542	12.287	12.2938	12.3074	12.2701	12.3232	12.212
1416605_at	Nhp2	-0.073	0.019	-0.094	-0.008	-0.81	0.21	-1.05	-0.08	0.42072	0.83125	0.30167	0.93987	0.786144	0.979493	0.78337	0.999811	0.45	0.77061	0.942303	9.08	1416605_at	9.1399	8.99026	9.02013	9.01362	9.19271	9.15876	9.03329	9.08611	8.84135	9.04764	8.80279	8.88558	9.13923	9.07431	9.16388	9.18828	9.2125	9.33403	9.19726	9.47279	9.13099	8.66762	9.38757	9.17571	9.15067	8.99127	9.00582
1416606_s_at	Nhp2	-0.01	0.018	-0.084	0.002	-0.13	0.24	-1.12	0.03	0.89608	0.8116	0.2694	0.97981	0.973483	0.976789	0.758427	0.999811	0.33	0.85484	0.96951	10.02	1416606_s_at	9.88631	9.85914	10.0206	10.0874	9.91537	9.94893	9.95703	10.0333	9.79912	9.98153	9.87074	9.91806	10.0612	9.94024	10.187	10.2221	10.139	10.2598	10.0529	10.3362	10.0179	9.82272	10.3361	10.0213	10.0725	9.91899	9.92939
1416607_at	4931406C07Rik	-0.027	-0.019	-0.151	0.041	-0.5	-0.35	-2.84	0.7	0.61886	0.72443	0.00696	0.48962	0.880795	0.961947	0.149185	0.999811	2.23	0.08201	0.345413	10	1416607_at	10.2435	10.1799	9.99681	10.0109	10.0322	10.2112	10.1016	10.077	9.9766	10.0866	9.99192	9.96083	9.9732	9.95001	9.96877	10.1508	10.0337	10.2461	9.74079	9.92054	9.89866	9.83636	9.95634	9.87657	10.1059	10.2852	10.0914
1416608_a_at	BC004004	0.039	0.022	0.047	0.049	0.86	0.49	1.04	0.96	0.39696	0.62798	0.30626	0.34399	0.770828	0.943956	0.787309	0.999811	0.74	0.57015	0.853844	10.89	1416608_a_at	10.9337	10.9625	10.8971	10.834	10.8288	11.0203	10.7493	10.8078	10.927	10.7504	10.8622	10.9033	10.8108	10.8223	10.7856	11.0151	10.8429	11.0349	10.9712	10.7946	10.8807	10.8094	10.8749	10.7838	10.9834	10.9767	10.9183
1416609_at	BC004004	0.021	0.027	0.022	-0.012	0.56	0.72	0.58	-0.28	0.58168	0.47326	0.56308	0.78184	0.867057	0.902811	0.910799	0.999811	0.31	0.86809	0.972594	10.79	1416609_at	10.9289	10.7826	10.745	10.7308	10.7768	10.9215	10.7988	10.798	10.6919	10.6493	10.765	10.7498	10.7741	10.7235	10.7403	10.8261	10.7753	10.8761	10.7788	10.7352	10.7536	10.7198	10.7438	10.8556	10.9243	10.8679	10.8598
1416610_a_at	Clcn3	-0.006	0.292	-0.073	-0.157	-0.11	4.81	-1.21	-2.31	0.91666	2e-05	0.23466	0.02594	0.979298	0.005054	0.729149	0.956009	7.47	0.00012	0.005569	10.74	1416610_a_at	10.8713	10.7958	10.8093	10.7991	10.8912	10.7882	10.4399	10.5391	10.6062	10.4749	10.815	10.5793	10.6674	10.7806	10.6509	10.7632	10.7307	10.639	10.8578	10.7918	10.8109	10.7973	10.7966	10.8504	10.8207	10.8763	10.8928
1416611_at	Scamp2	-0.049	0.003	-0.195	-0.014	-0.7	0.05	-2.79	-0.18	0.48797	0.9615	0.00783	0.8579	0.822419	0.995168	0.157526	0.999811	2.08	0.10028	0.383714	8.81	1416611_at	9.0161	8.80886	8.804	8.75573	8.61631	8.72862	8.92944	8.78902	8.59767	9.03282	8.80021	8.72068	9.00304	8.81406	9.09039	8.92277	8.97699	9.05347	8.66315	8.68357	8.79196	8.74719	8.93199	8.75526	8.72839	8.70073	8.68814
1416612_at	Cyp1b1	0.44	0.691	0.075	0.033	3.79	5.96	0.64	0.26	0.00048	0	0.5239	0.79789	0.016149	0.000279	0.897559	0.999811	12.58	0	0.000139	6.23	1416612_at	6.15422	6.26205	6.09018	6.10716	5.89251	6.47174	6.39037	6.05957	6.08696	6.18494	5.89856	6.17183	6.1151	5.99984	6.15426	6.21514	5.80707	6.17183	5.6117	6.0387	5.90782	5.87878	5.92432	5.84515	6.70861	6.34118	6.50809
1416613_at	Cyp1b1	0.077	0.135	0.075	0.099	1.03	1.81	1.01	1.18	0.30861	0.07797	0.32037	0.24574	0.703524	0.555249	0.797323	0.999811	1.68	0.17241	0.509629	3.73	1416613_at	3.82743	3.78132	3.59305	3.73169	3.90129	3.82025	3.76026	3.89006	3.52281	3.60764	3.75514	3.67058	3.51111	3.90365	3.79107	3.69811	3.50407	3.44963	3.68354	3.51421	3.62077	3.60043	3.55161	3.52402	3.88925	3.53687	3.96652
1416614_at	Eid1	0.031	-0.007	0.062	0.033	0.6	-0.13	1.23	0.58	0.54892	0.89396	0.22521	0.56337	0.853145	0.987902	0.718892	0.999811	0.56	0.69335	0.912467	11.62	1416614_at	11.5605	11.6472	11.6092	11.6419	11.5081	11.629	11.464	11.5023	11.6703	11.5753	11.5215	11.7397	11.6028	11.7011	11.3756	11.5875	11.6605	11.6041	11.7606	11.694	11.6661	11.7314	11.5195	11.6034	11.5212	11.5618	11.6703
1416615_at	Clpp	-0.124	0.018	-0.022	-0.096	-2.66	0.38	-0.47	-1.84	0.01098	0.70836	0.63893	0.07249	0.126849	0.959575	0.934325	0.999811	2.71	0.04272	0.24067	10.86	1416615_at	10.8761	10.8497	10.8837	10.9674	10.8955	10.8579	10.9036	10.9293	10.7323	10.7199	10.8784	10.8493	10.897	10.8387	10.8932	10.9587	10.96	10.9753	11.0171	10.7664	10.8909	10.8252	10.8063	10.9689	10.8282	10.8019	10.7763
1416616_s_at	Clpp	-0.113	0.015	0.02	-0.027	-2.15	0.28	0.39	-0.46	0.03763	0.7777	0.70205	0.64769	0.261343	0.970191	0.951243	0.999811	1.26	0.29986	0.660813	10.34	1416616_s_at	10.3254	10.3642	10.3334	10.2112	10.5289	10.3284	10.3856	10.4397	10.4048	10.2223	10.397	10.3036	10.3042	10.4115	10.4001	10.3706	10.3426	10.4494	10.4119	10.232	10.3662	10.2166	10.2865	10.3357	10.3548	10.2615	10.3135
1416617_at	Acss1	0.061	-0.056	-0.022	0.204	1.08	-0.99	-0.39	3.23	0.28418	0.32735	0.69708	0.00239	0.683968	0.839644	0.949817	0.687529	3.19	0.02244	0.167166	9.3	1416617_at	9.32175	9.25778	9.23656	9.03318	9.35685	9.25402	9.47863	9.45314	9.49426	9.45401	9.65139	9.24424	9.36356	9.34027	9.41349	9.33078	9.13713	9.51545	9.00059	9.00326	9.12252	9.03618	9.19212	8.9909	9.33854	9.385	9.21887
1416618_at	Ppox	-0.135	-0.025	0.035	0.018	-2.46	-0.45	0.63	0.3	0.01803	0.65403	0.53235	0.76701	0.171134	0.952345	0.900204	0.999811	1.69	0.17101	0.50766	8.51	1416618_at	8.6117	8.46498	8.57564	8.64874	8.48162	8.47868	8.71361	8.62458	8.31704	8.54037	8.49153	8.50596	8.50453	8.40524	8.60096	8.5921	8.52152	8.6006	8.50059	8.39701	8.57304	8.47652	8.46837	8.51643	8.44185	8.4853	8.43516
1416619_at	4632428N05Rik	0.052	-0.001	-0.455	-0.008	0.55	-0.01	-4.82	-0.07	0.58372	0.9952	2e-05	0.94289	0.867908	0.999419	0.007604	0.999811	5.89	0.00074	0.018798	9.05	1416619_at	9.51959	9.16948	9.06199	8.6601	8.88437	9.25627	9.17975	9.04274	8.86367	9.13173	9.0567	8.83973	9.35432	9.31949	9.39302	9.33776	9.20866	9.50208	8.7329	8.77151	9.0886	8.8915	9.22854	8.78899	8.99921	9.15018	9.18597
1416620_at	Smarcal1	0.015	-0.143	-0.024	0.024	0.32	-2.98	-0.51	0.45	0.74952	0.00484	0.61364	0.6537	0.929386	0.157899	0.926929	0.999811	2.35	0.06925	0.314862	8.87	1416620_at	8.89402	8.95419	8.75779	8.78839	8.99384	8.83045	8.90978	8.97342	8.87717	8.81908	8.86811	8.88316	8.89932	8.79273	9.00127	8.97361	8.88186	8.94615	8.91874	8.94804	8.85597	8.7153	8.94572	8.80063	8.90342	8.95789	8.86984
1416621_at	Llgl1	-0.075	-0.046	-0.204	0.041	-1.28	-0.79	-3.49	0.62	0.20747	0.43486	0.00113	0.53789	0.600429	0.890254	0.056811	0.999811	3.72	0.01121	0.109086	10.52	1416621_at	10.7999	10.619	10.5278	10.3521	10.3791	10.675	10.4814	10.4808	10.4625	10.6274	10.4115	10.4054	10.7024	10.5581	10.6719	10.7182	10.6081	10.7643	10.3405	10.4743	10.5367	10.4755	10.5749	10.6348	10.5495	10.4377	10.5032
1416622_at	Wbscr16	-0.069	-0.046	0.09	0.07	-1.01	-0.68	1.31	0.91	0.31677	0.50269	0.19753	0.36831	0.709626	0.911576	0.688942	0.999811	1.01	0.41507	0.756202	7.97	1416622_at	7.8619	7.82754	8.02122	8.08324	7.91918	8.10301	8.02329	8.0215	7.95833	7.77347	7.87333	8.10614	8.03551	8.01211	7.81673	8.03751	7.94051	8.21047	7.82885	7.80937	8.02867	8.05565	7.84329	7.89401	8.01772	8.07851	7.82939
1416623_at	Thbs3	0.508	0.051	0.176	0.061	7.72	0.77	2.68	0.83	0	0.44498	0.0105	0.41379	1e-06	0.894097	0.183871	0.999811	16.99	0	9e-06	8.26	1416623_at	8.09564	8.08736	8.05238	8.05479	8.1324	8.2606	8.1836	8.35411	8.16651	8.18034	7.94574	8.35744	8.18476	8.19683	8.02784	8.14855	8.11471	8.12392	8.13691	8.17682	8.12768	8.07735	8.42812	8.18263	8.70197	8.65531	8.70243
1416624_a_at	NA	-0.016	-0.018	-0.016	0.018	-0.57	-0.64	-0.56	0.58	0.57506	0.52564	0.57708	0.56479	0.864884	0.917458	0.915424	0.999811	0.35	0.84571	0.966633	14.08	1416624_a_at	14.1317	14.0784	14.0543	13.9847	14.1159	14.0991	14.0987	14.0543	14.0987	14.1159	14.0991	14.1057	14.1313	14.1025	14.0759	14.0819	14.0991	14.1057	13.9971	14.0748	14.0759	13.9938	14.0991	14.0578	14.0784	14.1025	14.0987
1416625_at	Serping1	0.235	0.292	0.094	0.13	1.66	2.06	0.66	0.82	0.10534	0.04567	0.51093	0.41739	0.443849	0.457044	0.893351	0.999811	2.02	0.10859	0.40035	7.36	1416625_at	7.13497	7.51468	7.19323	7.22725	7.28656	7.36695	8.00759	7.72182	7.03367	7.56462	7.50261	7.27078	7.11187	7.29994	7.28668	7.38084	7.26818	7.24261	6.92146	6.75786	7.15823	6.9479	6.8523	6.91447	7.38462	7.4202	7.69605
1416626_at	Pla2g1b	-0.027	0.064	-0.037	-0.061	-0.35	0.84	-0.49	-0.71	0.72547	0.4057	0.62818	0.48023	0.921439	0.877875	0.931393	0.999811	0.39	0.81179	0.955097	5.03	1416626_at	5.14201	4.88101	4.88455	5.17144	4.74091	5.31185	5.16461	4.99602	4.81605	5.10917	4.89203	5.03397	5.12632	4.95045	4.84791	5.10674	5.16925	5.15971	5.20523	4.98528	5.05038	5.09809	5.00582	5.1102	5.05963	4.88751	5.11365
1416627_at	Spint1	0.322	0.282	0.072	0.065	2.95	2.59	0.66	0.53	0.00512	0.01315	0.51028	0.59836	0.079385	0.265268	0.89293	0.999811	4.04	0.00735	0.084697	6.8	1416627_at	6.54542	6.57172	6.52389	7.25069	6.39372	6.85357	7.05265	7.06345	6.38358	7.29804	6.77013	6.80288	6.47805	6.62815	6.66427	6.84701	6.50547	6.74908	6.57383	6.60046	6.53296	6.59966	6.74301	6.44473	7.15444	6.96288	6.93919
1416628_at	Tmem223	-0.065	-0.04	-0.065	-0.005	-1.42	-0.86	-1.42	-0.1	0.16319	0.39248	0.16174	0.92462	0.541501	0.872355	0.64269	0.999811	1.2	0.32515	0.683252	10.5	1416628_at	10.5015	10.5266	10.4739	10.3804	10.6717	10.4924	10.5764	10.6232	10.5517	10.4585	10.5299	10.5385	10.5921	10.5436	10.5087	10.5564	10.6283	10.6997	10.3201	10.4052	10.439	10.345	10.5517	10.4626	10.4857	10.4031	10.467
1416629_at	Slc1a5	0.323	0.163	0.007	-0.007	3.76	1.89	0.09	-0.07	0.00052	0.06502	0.93209	0.94467	0.017177	0.521147	0.9915	0.999811	4.44	0.00443	0.061341	6.38	1416629_at	6.43498	6.3975	6.0869	6.27201	6.44166	6.27373	6.57121	6.5509	6.17335	6.35858	5.94791	6.10944	6.34968	6.41399	6.44527	6.3036	6.34928	6.63778	6.01786	6.22072	6.30437	6.14925	6.24958	6.32752	6.72715	6.74677	6.56022
1416630_at	Id3	-0.136	0.212	-0.299	-0.03	-1.2	1.87	-2.63	-0.24	0.23591	0.06865	0.01184	0.81434	0.633455	0.530244	0.195705	0.999811	2.98	0.02973	0.196058	9.53	1416630_at	9.74246	9.8051	9.58889	9.27485	9.43838	9.66422	9.13769	9.29052	9.329	9.35093	9.25637	9.05364	9.77241	9.60037	9.9707	9.96289	9.80527	9.83767	9.63458	9.70235	9.74772	9.18763	9.81109	9.61659	9.52016	9.32571	9.61452
1416631_at	Ap4b1	0.145	-0.056	-0.023	0.044	3.74	-1.45	-0.59	1.02	0.00055	0.1542	0.5564	0.31567	0.017749	0.694494	0.908542	0.999811	4.37	0.0048	0.064323	8.7	1416631_at	8.62882	8.6905	8.61093	8.62951	8.63878	8.62314	8.7922	8.73005	8.69185	8.7832	8.65883	8.73029	8.59037	8.70455	8.77838	8.74227	8.66527	8.7867	8.70014	8.66676	8.68658	8.54718	8.74218	8.60596	8.7647	8.78254	8.71643
1416632_at	Me1	-0.152	0.009	-0.083	-0.079	-2.6	0.15	-1.42	-1.2	0.01273	0.87766	0.16422	0.23614	0.13927	0.985201	0.64639	0.999811	2.56	0.05227	0.269279	10.43	1416632_at	10.8622	10.679	10.5953	10.3773	10.6262	10.5843	10.5744	10.5527	10.5256	10.4993	10.5873	10.5079	10.3557	10.4638	10.4319	10.4012	10.3557	10.5323	10.2691	10.0749	10.3992	10.3085	10.1334	10.2927	10.4698	10.5119	10.5077
1416633_a_at	Fam96a	0.166	0.044	-0.011	0.026	2.54	0.68	-0.17	0.36	0.01497	0.49973	0.86482	0.71872	0.15243	0.910638	0.981857	0.999811	1.77	0.15379	0.481226	10.59	1416633_a_at	10.6232	10.5626	10.5052	10.3652	10.3348	10.6977	10.4991	10.4469	10.7011	10.6004	10.3978	10.7474	10.5955	10.7146	10.458	10.6356	10.5938	10.7025	10.7059	10.6387	10.5494	10.5599	10.4627	10.4875	10.5369	10.6132	10.6563
1416634_at	Fam96a	0.145	0.027	-0.01	-0.022	3.09	0.58	-0.22	-0.43	0.00353	0.56445	0.82462	0.6703	0.062933	0.927207	0.976245	0.999811	2.53	0.05438	0.2761	9.97	1416634_at	10.1217	9.92125	9.90958	9.75466	10.117	9.89361	9.96887	9.88384	10.0374	9.91593	9.8951	9.93323	9.89917	9.9599	10.0255	9.97875	9.97105	9.99335	9.9133	9.94441	9.94284	9.83831	10.0911	9.90982	10.0935	10.1356	10.0583
1416635_at	Smpdl3a	-0.068	0.02	-0.108	-0.02	-1.21	0.35	-1.93	-0.32	0.23149	0.72729	0.06101	0.75426	0.628576	0.962426	0.432625	0.999811	1.35	0.26731	0.628542	9.64	1416635_at	9.75868	9.72005	9.60865	9.59333	9.66661	9.78241	9.59652	9.61851	9.50176	9.6808	9.70452	9.50562	9.6824	9.57751	9.78425	9.77883	9.71666	9.80915	9.62851	9.70286	9.65903	9.4458	9.68748	9.62942	9.71847	9.57891	9.56955
1416636_at	Rheb	-0.06	0.058	0.03	0.008	-2.09	2.01	1.05	0.26	0.04262	0.05059	0.30005	0.79286	0.278505	0.47699	0.782336	0.999811	2.4	0.06522	0.305301	12.51	1416636_at	12.5097	12.5505	12.5608	12.464	12.5581	12.4733	12.5023	12.5274	12.5708	12.4815	12.5314	12.5548	12.4767	12.5434	12.4132	12.4889	12.539	12.495	12.4692	12.4484	12.5518	12.5378	12.4498	12.4902	12.4336	12.4643	12.4769
1416637_at	Slc4a2	-0.024	0.024	-0.366	0.03	-0.22	0.22	-3.4	0.25	0.82334	0.82672	0.00151	0.80597	0.952025	0.978822	0.066252	0.999811	2.92	0.03211	0.204979	8.33	1416637_at	8.71428	8.57459	8.38043	8.12263	8.35382	8.41989	8.44883	8.44246	8.3116	8.39798	8.09966	7.85492	8.54263	8.47708	8.80297	8.64908	8.43805	8.67034	7.9619	7.97021	8.49509	8.04123	8.36004	8.38326	8.51045	8.39837	8.35247
1416638_at	Sall2	-0.192	-0.14	0.108	0.101	-3.32	-2.42	1.88	1.57	0.00186	0.01993	0.06737	0.12461	0.041373	0.326186	0.452312	0.999811	5.72	0.00091	0.021655	9.8	1416638_at	9.83428	9.83585	9.89461	9.7446	9.79651	9.83567	9.98007	10.0015	9.88459	9.85663	9.88368	9.87234	9.83795	9.9287	9.96424	9.78142	9.68842	9.79585	9.53657	9.49169	9.83502	9.83337	9.75273	9.61341	9.62238	9.72583	9.61068
1416639_at	Slc2a5	-0.007	0.072	-0.141	-0.045	-0.09	0.91	-1.78	-0.5	0.92606	0.37055	0.08199	0.61662	0.981656	0.862694	0.493831	0.999811	1.06	0.38604	0.733744	7.27	1416639_at	7.48868	7.1429	7.36473	6.94033	6.96311	7.44623	7.44074	7.20516	7.23398	7.31431	7.27974	7.24676	7.42808	7.17676	7.34485	7.42341	7.31792	7.55199	7.1143	7.14846	7.30971	7.14733	7.46281	7.19257	7.29137	7.14619	7.16099
1416640_at	Kcne1l	-0.168	-0.252	-0.439	0.033	-1.5	-2.25	-3.93	0.26	0.14116	0.02957	0.00031	0.79595	0.507221	0.382397	0.029459	0.999811	5.71	0.00092	0.021848	6.99	1416640_at	7.09955	6.94802	6.72998	6.80004	6.97225	6.95219	6.93774	6.72825	6.76756	6.93274	6.75861	6.70591	7.38655	7.20177	7.46226	7.39167	7.34579	7.53682	7.44151	7.20335	7.49561	7.28944	7.3079	7.19932	6.87362	6.77959	6.62571
1416641_at	Lig1	-0.101	-0.123	-0.022	0.047	-1.01	-1.24	-0.22	0.42	0.31715	0.22106	0.82775	0.67374	0.709914	0.769075	0.976669	0.999811	0.7	0.59703	0.86701	8.81	1416641_at	9.00509	8.9637	8.80344	8.40716	9.03711	9.04115	9.10329	8.90489	9.02786	8.67448	8.83755	8.97094	8.84451	8.89902	8.82178	8.95405	8.7741	9.11016	8.60643	8.37697	8.8883	8.90252	8.4491	8.57644	8.7034	9.06224	8.82059
1416642_a_at	Tpt1	-0.011	-0.03	-0.016	0.033	-0.44	-1.24	-0.67	1.22	0.66276	0.22142	0.50896	0.22742	0.899598	0.769334	0.892292	0.999811	0.92	0.46165	0.788779	13.82	1416642_a_at	13.8367	13.8481	13.8066	13.8108	13.8023	13.81	13.8418	13.8305	13.8175	13.8896	13.81	13.8299	13.861	13.8397	13.8687	13.8396	13.8329	13.8061	13.7741	13.8305	13.8108	13.7933	13.8198	13.8407	13.7982	13.7964	13.7918
1416643_at	Tpt1	-0.031	0.051	-0.056	-0.026	-0.25	0.41	-0.46	-0.19	0.80461	0.68094	0.64901	0.85287	0.945252	0.954797	0.936497	0.999811	0.12	0.97476	0.996492	3.95	1416643_at	3.55551	4.38519	3.53828	4.46044	3.43202	4.18322	3.86702	4.09551	3.80203	4.12293	3.97696	4.03002	3.86415	4.04614	3.7721	4.09917	3.76764	4.03852	3.86039	4.18848	3.85588	4.01766	3.85315	4.17785	3.78866	3.93083	3.71619
1416644_a_at	Sema3b	0.039	-0.033	-0.063	0.169	0.54	-0.45	-0.86	2.07	0.59536	0.65339	0.39351	0.04485	0.871265	0.952097	0.842332	0.997214	1.38	0.25803	0.619044	5.52	1416644_a_at	5.61416	5.37648	5.59729	5.14754	5.25608	5.43569	5.68976	5.38243	5.68249	5.68815	5.49413	5.60256	5.64475	5.59759	5.59437	5.73196	5.47121	5.54385	5.3311	5.36662	5.5127	5.63536	5.33706	5.54034	5.39722	5.48611	5.62537
1416645_a_at	Afp	-0.16	0.004	0.004	0.113	-2.22	0.06	0.05	1.4	0.03194	0.95378	0.96042	0.16849	0.23737	0.99464	0.994609	0.999811	1.72	0.16283	0.494819	3.38	1416645_a_at	3.44374	3.38831	3.48249	3.35802	3.48048	3.50819	3.56956	3.52302	3.35213	3.35535	3.47401	3.28825	3.38693	3.59868	3.28507	3.29762	3.3883	3.71573	3.24899	3.10696	3.14054	3.24307	3.32429	3.19747	3.38831	3.21981	3.30429
1416646_at	Afp	-0.108	0.066	0.066	-0.189	-1.85	1.12	1.13	-2.88	0.07084	0.26889	0.26373	0.00618	0.361245	0.803325	0.754881	0.823102	3.57	0.01352	0.122453	5.02	1416646_at	5.15239	5.1018	4.9776	4.93291	5.28696	4.94946	5.06456	5.1185	5.09951	4.9588	5.01254	4.82853	4.87654	4.96531	5.05344	4.96303	4.9396	4.92358	5.2094	5.15403	5.10859	4.94918	5.10474	5.15426	4.92337	4.90935	4.99918
1416647_at	Bckdha	-0.071	-0.001	-0.097	-0.035	-1.04	-0.02	-1.42	-0.46	0.30342	0.98278	0.16431	0.64518	0.698837	0.998405	0.646411	0.999811	0.83	0.51602	0.823312	9.5	1416647_at	9.89072	9.49022	9.6235	9.37131	9.69911	9.63259	9.55114	9.48843	9.50053	9.15186	9.66474	9.3899	9.6436	9.46981	9.39929	9.65158	9.55469	9.74833	9.35616	9.45942	9.44951	9.34912	9.3811	9.45792	9.60159	9.65836	9.67972
1416648_at	Dync1h1	-0.12	-0.115	0.023	0.018	-2.36	-2.25	0.46	0.32	0.02289	0.0297	0.65001	0.75257	0.197326	0.383632	0.936728	0.999811	2.74	0.04114	0.235719	12.2	1416648_at	12.1944	12.2597	12.1664	12.2701	12.349	12.3162	12.3879	12.4001	12.2732	12.2824	12.2079	12.1257	12.2211	12.2364	12.2829	12.1667	12.12	12.2586	11.9519	12.0559	12.2301	12.1233	12.1847	12.2282	12.259	12.2588	12.1211
1416649_at	Ambp	-0.06	0.078	0.008	-0.042	-0.85	1.11	0.11	-0.54	0.39931	0.27242	0.91492	0.59503	0.772533	0.806066	0.989497	0.999811	0.57	0.6893	0.910621	4.72	1416649_at	4.87841	4.61792	4.86135	4.55451	4.68568	4.84769	4.83864	4.45189	4.68517	4.52623	4.68033	4.66637	4.75791	4.68974	4.89254	4.7584	4.6015	4.75168	4.80356	4.77764	4.76476	4.75889	4.81133	4.80441	4.87173	4.64688	4.77969
1416650_at	Rfpl4	-0.025	-0.03	-0.089	0.082	-0.4	-0.49	-1.43	1.18	0.68767	0.6299	0.16141	0.24412	0.908406	0.94445	0.642182	0.999811	0.96	0.44116	0.774929	3.68	1416650_at	3.83228	3.53893	3.62303	3.89074	3.49981	3.7992	3.60988	3.64358	3.5778	3.77396	3.63723	3.72712	3.8212	3.73209	3.56394	3.67932	3.80921	3.87039	3.85471	3.58451	3.61302	3.70297	3.55428	3.66408	3.80258	3.77532	3.58617
1416651_at	Znhit2	0.072	-0.003	-0.007	-0.003	1.48	-0.07	-0.15	-0.06	0.14604	0.94827	0.87946	0.94962	0.515528	0.994146	0.984394	0.999811	0.56	0.69552	0.913117	9.34	1416651_at	9.32554	9.28783	9.29072	9.27067	9.35111	9.16722	9.36601	9.36348	9.20991	9.21631	9.36918	9.39516	9.28697	9.28339	9.47547	9.47913	9.34644	9.4614	9.36859	9.35292	9.32926	9.24635	9.4777	9.29909	9.47362	9.36594	9.32458
1416652_at	Aspn	-0.383	-0.017	0.077	0.126	-2.97	-0.13	0.6	0.87	0.00485	0.89856	0.55034	0.38732	0.076821	0.988103	0.907326	0.999811	2.5	0.05704	0.283765	4.93	1416652_at	5.43651	5.10168	4.67679	5.49177	5.10298	5.5096	5.15669	5.10239	4.82912	5.31065	5.15804	4.60527	4.72175	4.8195	4.89622	4.88834	4.70011	4.91741	4.63474	4.64015	4.82521	4.69303	4.74636	4.92239	5.17639	4.61917	4.6822
1416653_at	Stxbp3a	0.219	0.101	-0.339	-0.023	2.57	1.19	-3.97	-0.24	0.01384	0.24236	0.00028	0.81358	0.146143	0.785124	0.027404	0.999811	5.95	0.00069	0.018013	10.06	1416653_at	10.3446	10.2476	10.0604	9.59891	10.2674	10.2794	9.82852	9.82795	10.0197	9.97712	9.80064	9.88228	10.2037	10.147	10.109	10.1913	10.2343	10.3204	9.92272	9.98195	10.102	9.87368	10.0711	10.1169	10.2456	10.2408	10.5307
1416654_at	Slc31a2	0.089	-0.048	-0.116	0.101	1.37	-0.74	-1.77	1.38	0.17909	0.46284	0.08352	0.17367	0.565736	0.90023	0.497708	0.999811	1.87	0.13388	0.447737	8.39	1416654_at	8.57665	8.43867	8.41867	8.07249	8.41357	8.48816	8.54294	8.46391	8.45136	8.61079	8.29007	8.36803	8.48736	8.34215	8.54788	8.40794	8.29531	8.50924	8.24449	8.19055	8.22997	8.25498	8.41329	8.22338	8.40273	8.44785	8.507
1416655_at	C1galt1c1	-0.103	-0.02	-0.007	0.045	-2.23	-0.42	-0.15	0.88	0.03099	0.67388	0.88104	0.38323	0.233494	0.953668	0.984576	0.999811	1.49	0.22234	0.578082	10.38	1416655_at	10.4658	10.457	10.4693	10.1578	10.567	10.3813	10.4609	10.4362	10.5901	10.4516	10.4751	10.4875	10.3765	10.3723	10.3294	10.2999	10.3455	10.4111	10.2513	10.2516	10.3631	10.3322	10.2047	10.3214	10.2307	10.2936	10.3197
1416656_at	Clic1	-0.119	0.148	-0.232	0.263	-1.35	1.68	-2.63	2.67	0.18533	0.10126	0.01193	0.01082	0.572752	0.60581	0.196381	0.847498	4.66	0.00333	0.051151	7.58	1416656_at	7.9303	7.65044	7.68808	7.48486	7.59511	7.84161	7.86078	7.70499	7.59259	7.74467	7.7499	7.18715	7.70798	7.70082	7.64684	7.78816	7.53525	7.86746	7.07697	7.36125	7.27262	7.19413	7.38318	7.18182	7.67449	7.42042	7.63736
1416657_at	Akt1	-0.102	-0.146	-0.068	-0.038	-1.75	-2.49	-1.17	-0.58	0.08801	0.01699	0.25044	0.56541	0.40372	0.298875	0.74289	0.999811	2.73	0.04156	0.236955	9.83	1416657_at	9.99035	9.8422	9.86005	9.75057	10.0111	9.9606	10.0482	10.0562	9.78525	9.76226	9.79258	9.75228	9.84302	9.84971	10.0127	9.82498	9.84017	9.90974	9.86339	9.75704	9.9521	9.71064	9.90561	9.80215	9.8442	9.77069	9.79328
1416658_at	Frzb	0.014	0.115	-0.191	0.059	0.09	0.75	-1.25	0.35	0.92779	0.45654	0.21876	0.73161	0.982044	0.898061	0.712735	0.999811	0.56	0.69093	0.911257	7	1416658_at	7.48362	7.24075	6.92654	6.44019	7.09073	7.08	7.41789	7.19973	6.98851	6.87108	6.97149	6.92015	6.97304	7.00643	7.33665	7.2206	7.08056	7.49425	6.89066	6.32272	7.11527	7.04256	6.31244	6.23963	7.02808	7.3393	6.9408
1416659_at	Eif3a	0.024	-0.036	0.045	0.043	0.52	-0.76	0.96	0.83	0.60368	0.44974	0.34408	0.41144	0.874114	0.896389	0.813829	0.999811	0.61	0.65425	0.894874	10.78	1416659_at	10.6376	10.7668	10.7853	10.9972	10.6255	10.6303	10.7999	10.7937	10.7634	10.8396	10.7647	10.7607	10.735	10.7685	10.7031	10.8129	10.8913	10.8231	10.807	10.7804	10.6893	10.8399	10.7264	10.7855	10.6787	10.7031	10.7647
1416660_at	Eif3a	0.073	0.131	0.001	-0.03	0.44	0.79	0.01	-0.16	0.66255	0.43446	0.9933	0.87085	0.899564	0.890205	0.999031	0.999811	0.21	0.93106	0.986675	8.94	1416660_at	9.04232	8.98555	9.11792	8.78196	9.44879	9.0552	8.15791	8.53938	9.17234	8.17133	9.10892	8.91475	9.03021	9.03186	8.62201	8.78182	8.84214	8.47524	9.2534	9.23842	9.09576	9.25184	8.92136	9.28414	9.00815	9.193	9.18063
1416661_at	Eif3a	0.096	0.469	-0.185	-0.387	0.3	1.49	-0.59	-1.1	0.76248	0.14416	0.56098	0.27776	0.933472	0.679226	0.909831	0.999811	0.97	0.43673	0.771854	7.12	1416661_at	6.84221	7.65207	7.54837	7.56316	8.21348	6.18847	5.68458	6.42847	6.73516	5.60263	6.94166	6.50361	6.6696	7.05345	6.64292	7.26366	7.65309	5.9809	8.70728	8.33634	8.02884	7.92163	7.19413	7.95237	7.06674	6.83815	7.50512
1416662_at	Sardh	-0.089	0.026	0.04	-0.075	-1.29	0.37	0.58	-0.97	0.20333	0.71334	0.56443	0.33949	0.596249	0.960742	0.911274	0.999811	0.77	0.55121	0.843428	6.55	1416662_at	6.82064	6.69056	6.55177	6.6414	6.79916	6.69683	6.65065	6.67453	6.5322	6.20373	6.75465	6.52031	6.46911	6.44101	6.24349	6.54244	6.57161	6.75782	6.45183	6.31612	6.54077	6.56062	6.32085	6.60648	6.611	6.75499	6.60045
1416663_at	Ndufa9	-0.052	0.012	-0.071	0	-1.36	0.31	-1.85	0	0.18004	0.76051	0.07088	0.99856	0.566565	0.968141	0.463025	0.999811	1.35	0.26865	0.630062	11.97	1416663_at	12.092	12.0484	11.9566	11.8877	11.9548	12.0588	12.0326	11.9886	11.9932	11.8863	11.9561	11.9457	12.0461	11.9799	12.1028	12.1162	11.96	12.1063	11.8501	11.8967	11.9991	11.9528	11.9298	11.9267	11.9402	12.0469	11.9201
1416664_at	Cdc20	-0.028	-0.014	-0.052	-0.001	-0.41	-0.2	-0.75	-0.01	0.68622	0.84513	0.45943	0.9947	0.907941	0.98172	0.8729	0.999811	0.19	0.94208	0.988881	5.91	1416664_at	6.25608	5.78663	5.927	5.73255	5.97442	5.79433	6.03091	6.04193	5.74058	5.78306	5.96901	5.72284	5.94329	5.82245	5.88609	6.0897	5.89764	6.04579	6.07535	5.93969	5.9202	5.76795	6.0257	5.96344	5.92623	5.8008	5.9675
1416665_at	Coq7	-0.278	-0.044	-0.054	-0.048	-4.66	-0.74	-0.9	-0.72	3e-05	0.46417	0.37428	0.47804	0.002303	0.900492	0.832334	0.999811	5.9	0.00073	0.018663	10.74	1416665_at	10.9311	10.9046	10.7311	10.6462	10.9337	10.9231	10.8297	10.7798	10.9149	10.5354	10.7273	10.7324	10.8492	10.8477	10.8453	10.9188	10.7758	10.995	10.6398	10.5743	10.7628	10.7054	10.7256	10.729	10.6424	10.8015	10.5267
1416666_at	Serpine2	-0.017	-0.006	-0.118	0.039	-0.43	-0.15	-2.92	0.86	0.67258	0.88178	0.00566	0.39657	0.902772	0.985872	0.13439	0.999811	2.36	0.0686	0.31313	12.84	1416666_at	12.9648	12.9391	12.8519	12.6325	12.942	12.8764	12.8029	12.7447	12.7987	12.793	12.9036	12.7891	12.9071	12.8481	12.9413	12.9001	12.9178	12.9547	12.7654	12.8689	12.8808	12.8214	12.8328	12.7543	12.8675	12.8831	12.859
1416667_at	Ebp	-0.083	-0.09	-0.106	-0.058	-1.25	-1.36	-1.61	-0.79	0.2169	0.17983	0.11576	0.43413	0.611959	0.72763	0.565594	0.999811	1.66	0.1776	0.516697	9.49	1416667_at	9.76947	9.52438	9.61215	9.33649	9.57728	9.66935	9.66856	9.64026	9.65415	9.22202	9.58076	9.49994	9.5825	9.56892	9.4866	9.66233	9.44928	9.73307	9.43351	9.31647	9.47502	9.47843	9.2987	9.48969	9.48051	9.57348	9.50113
1416668_at	Emc2	-0.066	-0.035	-0.026	-0.007	-2.23	-1.17	-0.88	-0.2	0.03109	0.24794	0.38129	0.83979	0.2337	0.787901	0.835651	0.999811	1.79	0.14818	0.471873	11.44	1416668_at	11.5223	11.5148	11.4847	11.4331	11.4282	11.4393	11.423	11.4251	11.5022	11.5155	11.4692	11.4515	11.4902	11.4535	11.4894	11.4765	11.4942	11.4772	11.3687	11.4861	11.4157	11.3893	11.4553	11.4515	11.4041	11.4524	11.3878
1416669_s_at	Naca	0.01	0.053	0.007	0.019	0.24	1.29	0.18	0.4	0.81469	0.20439	0.86082	0.69045	0.948852	0.754376	0.981127	0.999811	0.48	0.75207	0.935928	12.39	1416669_s_at	12.3942	12.3428	12.3596	12.5868	12.2135	12.3302	12.3763	12.3845	12.3488	12.4697	12.3495	12.4303	12.3477	12.3859	12.3225	12.3584	12.4063	12.3522	12.4565	12.3331	12.3539	12.411	12.4251	12.2601	12.3863	12.3028	12.3816
1416670_at	Setdb1	0.164	-0.023	0.044	-0.141	1.66	-0.23	0.45	-1.28	0.10354	0.81603	0.65543	0.20926	0.439786	0.977412	0.938446	0.999811	1.16	0.34078	0.697211	4.82	1416670_at	4.73985	4.66171	5.03875	4.62777	4.83447	4.73087	4.77992	4.54357	4.75986	4.67853	4.58907	4.9442	4.75822	4.71061	4.69414	4.80008	4.88886	4.63783	5.29513	5.1339	4.95113	4.99236	4.71833	5.16648	4.73602	4.78399	5.22403
1416671_a_at	Mcoln1	-0.056	-0.115	-0.041	0.05	-0.81	-1.67	-0.6	0.65	0.42003	0.10217	0.55267	0.51625	0.785933	0.60666	0.907887	0.999811	1.06	0.38796	0.735219	9.37	1416671_a_at	9.54313	9.41432	9.38847	9.07382	9.30416	9.56317	9.61637	9.57201	9.48282	9.3935	9.42181	9.31931	9.41454	9.40666	9.41212	9.39774	9.33044	9.5367	9.11872	9.2676	9.34284	9.4903	9.11643	9.31741	9.31452	9.47361	9.4019
1416672_s_at	Mcoln1	-0.025	-0.106	0.003	0.075	-0.51	-2.17	0.07	1.38	0.61097	0.03607	0.94693	0.17456	0.87765	0.420772	0.993216	0.999811	1.72	0.16444	0.497711	9.77	1416672_s_at	9.80238	9.7515	9.70016	9.61181	9.86258	9.91327	9.89111	9.90022	9.88458	9.80484	9.86455	9.79116	9.78278	9.76949	9.84854	9.73744	9.68942	9.74379	9.62678	9.75353	9.7222	9.70703	9.69021	9.74409	9.90661	9.90145	9.71607
1416673_at	Bace2	0.077	0.004	0.032	0.006	1.19	0.06	0.5	0.08	0.23937	0.95519	0.62153	0.93625	0.637564	0.994683	0.930075	0.999811	0.42	0.793	0.950026	4.87	1416673_at	4.7778	4.93756	4.83079	4.5981	5.07261	4.89244	4.85442	4.81975	4.98068	4.9049	4.85747	4.91968	4.8456	4.79854	4.74719	4.76995	4.9604	4.96042	4.62021	4.95256	4.84255	4.89714	4.92664	4.82879	4.92356	4.98655	4.9804
1416674_at	Ptpru	0.072	-0.141	-0.044	0.059	0.69	-1.35	-0.43	0.5	0.49303	0.18337	0.67176	0.61698	0.825217	0.730977	0.942392	0.999811	0.69	0.60563	0.871178	8.66	1416674_at	8.52333	8.62345	8.72947	8.77465	8.22814	8.5999	8.79743	8.7714	8.67634	8.72802	8.91402	8.61239	8.60091	8.84301	8.47539	8.88134	8.70063	8.9842	8.60502	8.19977	8.8786	8.90615	8.26755	8.58157	8.67094	8.66518	8.65742
1416675_s_at	Plcd1	-0.022	0.073	-0.075	-0.022	-0.36	1.18	-1.22	-0.32	0.71789	0.2428	0.2297	0.75192	0.919372	0.785336	0.72344	0.999811	0.78	0.54411	0.839228	7.91	1416675_s_at	8.13503	7.93539	7.87199	7.91968	7.76625	7.94	8.09852	7.98668	7.76449	7.93723	7.88824	7.77989	7.89507	8.0412	8.05107	7.97571	7.94247	8.07674	7.90961	7.67114	7.97724	7.74156	7.82808	7.77814	7.98453	7.97493	7.96719
1416676_at	Kng1	-0.147	0	-0.082	-0.042	-1.9	0	-1.07	-0.49	0.06401	0.99869	0.29294	0.62761	0.343464	0.99976	0.777069	0.999811	1.25	0.30556	0.665563	4.17	1416676_at	4.2567	4.04352	4.25567	4.32427	4.4931	4.19944	4.41084	3.99118	4.00847	4.09995	4.20336	4.21888	4.28594	4.01852	4.2039	3.94837	4.31949	4.22827	4.31862	4.15151	4.1235	4.18539	4.09108	4.54367	4.1673	4.23111	3.93484
1416677_at	Apoh	0.129	0.063	-0.109	0.001	1.48	0.72	-1.25	0.01	0.14684	0.47363	0.21906	0.99583	0.516699	0.902914	0.712975	0.999811	1.07	0.38526	0.733156	6.37	1416677_at	6.35813	6.14055	6.25279	6.63132	5.89134	6.23815	6.58103	6.23914	6.23753	6.4837	6.57121	6.31693	6.37381	6.28895	6.5166	6.566	6.48778	6.57215	6.11691	6.36578	6.29626	6.50011	6.29414	6.1407	6.46882	6.31096	6.31319
1416678_at	Cops3	-0.086	0.016	0.055	-0.012	-2.2	0.4	1.4	-0.28	0.03336	0.68879	0.16788	0.77711	0.243452	0.956068	0.651199	0.999811	1.76	0.15433	0.481922	11.31	1416678_at	11.1934	11.3867	11.3088	11.2214	11.4541	11.3065	11.2378	11.3185	11.3878	11.293	11.3529	11.3406	11.2861	11.3079	11.3638	11.237	11.3202	11.3299	11.4039	11.263	11.3376	11.2904	11.2665	11.3212	11.2492	11.257	11.2704
1416679_at	Abcd3	-0.116	-0.072	-0.06	0.022	-3.44	-2.12	-1.78	0.58	0.00133	0.03977	0.08231	0.56714	0.033027	0.434407	0.494445	0.999811	4.96	0.0023	0.040153	11.35	1416679_at	11.4971	11.4136	11.3987	11.3224	11.4623	11.4827	11.4123	11.3814	11.4756	11.3326	11.4396	11.4041	11.4053	11.3479	11.3246	11.4166	11.3267	11.4818	11.2087	11.2298	11.2856	11.3136	11.2948	11.3298	11.3488	11.3923	11.2971
1416680_at	Ube3a	-0.006	0.082	0.037	-0.076	-0.09	1.12	0.51	-0.93	0.93157	0.2706	0.613	0.35809	0.982511	0.805278	0.926905	0.999811	0.59	0.66872	0.901825	11.22	1416680_at	11.081	11.2028	11.2646	11.3841	11.4427	11.1684	10.9512	11.0454	11.3306	11.1753	11.305	11.3045	11.1845	11.3503	11.0565	11.0197	11.1644	10.9165	11.4187	11.2866	11.3048	11.3487	11.2037	11.3546	11.2883	11.1621	11.2396
1416681_at	Ube3a	-0.006	0.085	0.118	-0.159	-0.05	0.61	0.85	-1.02	0.96404	0.54376	0.40109	0.31188	0.99048	0.922014	0.846505	0.999811	0.54	0.70999	0.918864	7.49	1416681_at	7.38816	7.49324	7.58599	7.59212	7.86469	7.39408	7.31805	7.43389	7.50269	7.13344	7.48615	7.41719	7.00985	7.47238	7.22555	7.34073	7.57942	7.2737	7.94695	7.97595	7.70483	7.94782	6.89164	7.59988	7.27016	7.41831	7.53408
1416682_at	Ube3a	0.082	0.238	0.177	-0.167	0.52	1.52	1.13	-0.96	0.60375	0.13525	0.26368	0.34462	0.874114	0.663829	0.754881	0.999811	1.2	0.32605	0.683943	6.82	1416682_at	6.30999	6.9028	6.96767	7.30803	6.91642	6.72603	6.48998	6.47211	6.70421	6.39633	6.64626	6.46902	6.4816	6.96189	6.50053	6.51313	6.93389	6.34083	7.46537	7.34165	7.06438	7.4488	6.3351	7.23077	6.47626	6.75596	6.99616
1416683_at	Plxnb2	-0.062	-0.085	0.03	-0.005	-1.08	-1.47	0.51	-0.09	0.28553	0.14838	0.60993	0.93254	0.685034	0.68753	0.925896	0.999811	0.9	0.47126	0.794848	8.92	1416683_at	8.98609	8.99813	8.95504	9.03409	8.81524	9.03076	9.05763	9.1334	8.95976	8.78098	9.01233	8.91722	8.87912	8.8882	8.81134	9.04649	8.88423	9.10725	8.68171	8.81959	8.92687	8.88898	8.93606	8.84124	8.97805	9.03262	8.86501
1416684_at	Fbl	-0.228	-0.076	-0.001	-0.005	-3.49	-1.17	-0.02	-0.06	0.00115	0.24942	0.98233	0.94869	0.029841	0.788772	0.996558	0.999811	3.39	0.01731	0.142623	10.05	1416684_at	10.23	10.2075	9.99127	9.89866	10.0679	10.0569	10.102	10.1216	10.1858	9.81679	10.095	10.0567	10.1915	10.1334	9.9829	10.1784	10.0847	10.2417	9.89871	10.0923	10.1452	10.2111	10.1743	10.0317	9.80794	10.0735	9.8224
1416685_s_at	Fbl	-0.178	-0.126	-0.024	0.038	-3.6	-2.54	-0.48	0.69	0.00084	0.01482	0.63369	0.49191	0.023848	0.280304	0.933033	0.999811	5.03	0.00211	0.037909	10.45	1416685_s_at	10.5482	10.4234	10.3877	10.3064	10.631	10.4659	10.554	10.5304	10.5483	10.3095	10.4589	10.4682	10.564	10.4589	10.591	10.5191	10.4752	10.603	10.3864	10.5176	10.4444	10.3951	10.5865	10.4388	10.4257	10.3805	10.254
1416686_at	Plod2	-0.092	0.036	-0.044	0.087	-0.82	0.32	-0.39	0.7	0.41612	0.74757	0.69724	0.48933	0.784034	0.965842	0.949817	0.999811	0.35	0.83918	0.965202	6.38	1416686_at	6.82254	6.62464	6.20476	5.87374	6.76025	6.37629	6.5316	6.52427	6.34471	6.20524	6.19126	6.52877	6.4708	6.61341	6.48272	6.31132	6.58111	6.55756	6.0908	5.99247	6.34077	6.33307	6.2593	5.96565	6.29192	6.56652	6.19473
1416687_at	Plod2	-0.109	0.221	-0.167	-0.021	-0.84	1.71	-1.29	-0.14	0.40519	0.09525	0.2054	0.88557	0.776932	0.593544	0.697189	0.999811	1.32	0.27685	0.638679	6.56	1416687_at	6.7835	6.61377	6.71216	6.68253	7.0023	6.42648	6.04937	6.15145	6.47961	6.26584	6.90928	6.42992	6.7518	6.86208	6.7916	6.34852	6.40662	6.19345	6.77686	6.3112	6.7443	6.65967	6.78496	6.56708	6.77679	6.68034	6.41682
1416688_at	Snap91	-0.032	-0.001	0.124	0.021	-0.86	-0.04	3.31	0.51	0.39252	0.97004	0.00193	0.61589	0.768406	0.996539	0.07459	0.999811	2.99	0.02936	0.194748	12.36	1416688_at	12.206	12.4103	12.2951	12.2955	12.4613	12.2982	12.3955	12.4401	12.4324	12.3085	12.3822	12.3993	12.2948	12.4068	12.3747	12.2922	12.3189	12.2867	12.2956	12.3197	12.3778	12.4351	12.31	12.344	12.2302	12.3186	12.2763
1416689_at	Tuft1	-0.179	-0.061	-0.097	0.009	-1.56	-0.53	-0.84	0.07	0.12709	0.60033	0.40369	0.94208	0.484482	0.937001	0.848519	0.999811	0.85	0.49897	0.812357	7.66	1416689_at	7.8795	7.92145	7.75141	7.13356	7.72033	7.8984	7.88478	7.86577	7.87434	7.4557	7.78464	7.57104	7.96647	7.74171	7.74193	7.82367	7.85981	8.06273	7.20527	7.17119	7.73226	7.77458	7.40589	7.47261	7.51816	7.74422	7.68674
1416690_at	Gtpbp2	-0.112	-0.14	0.056	0.008	-2.64	-3.3	1.32	0.16	0.01156	0.00199	0.19551	0.87243	0.131431	0.100474	0.687575	0.999811	4.9	0.00247	0.042157	9.35	1416690_at	9.44767	9.29031	9.38263	9.35936	9.3098	9.32513	9.5406	9.51264	9.4134	9.45316	9.30612	9.40127	9.42848	9.34841	9.37768	9.38085	9.43177	9.42628	9.18212	9.31557	9.25888	9.31088	9.40241	9.38173	9.31222	9.25983	9.2198
1416691_at	Gtpbp2	-0.121	-0.191	0.112	-0.04	-0.92	-1.45	0.85	-0.27	0.36158	0.15475	0.39767	0.78692	0.746207	0.695328	0.844878	0.999811	0.94	0.45098	0.78206	7.56	1416691_at	7.84999	7.62578	7.7608	7.57843	7.95084	7.62588	7.60404	7.62356	7.85109	6.99377	7.37033	7.60511	7.57905	7.47659	6.89496	7.61771	7.53096	7.73352	7.7344	7.76621	7.5985	7.80426	7.48486	7.64847	7.58846	7.68476	7.77907
1416692_at	Coil	-0.022	-0.036	0.011	-0.017	-0.53	-0.85	0.27	-0.36	0.59863	0.40126	0.78572	0.72077	0.87213	0.875785	0.969975	0.999811	0.3	0.87551	0.974711	9.68	1416692_at	9.64167	9.57379	9.65121	9.72867	9.59875	9.72929	9.83454	9.78886	9.6739	9.65674	9.67974	9.74033	9.67231	9.63432	9.76082	9.77758	9.67854	9.76127	9.62138	9.60233	9.65835	9.68808	9.72905	9.58878	9.67911	9.75795	9.63582
1416693_at	Foxc2	0.034	0.11	0.126	-0.087	0.46	1.48	1.69	-1.05	0.65095	0.14597	0.09813	0.30055	0.895027	0.682323	0.530887	0.999811	1.59	0.19458	0.542227	4.18	1416693_at	3.98712	4.34075	4.2504	4.1884	3.90731	4.13934	4.17964	4.14722	4.19607	4.26373	4.16168	4.10769	4.0258	4.18051	4.05166	4.08029	4.11805	4.16293	4.29566	4.09542	4.22648	4.19405	4.31945	3.97033	4.1546	4.11911	4.07676
1416694_at	Gk2	-0.013	-0.025	0.074	0.109	-0.3	-0.56	1.68	2.2	0.76273	0.58144	0.09946	0.03317	0.933472	0.931345	0.533652	0.968852	2.02	0.10866	0.400426	3.21	1416694_at	3.15847	3.17608	3.23406	3.28337	3.11726	3.1709	3.33574	3.2408	3.41828	3.211	3.19351	3.12956	3.2336	3.20088	3.06946	3.14968	3.17668	3.1459	3.20857	3.12845	3.12248	3.27378	3.15969	3.1921	3.20192	3.10844	3.19126
1416695_at	Tspo	0.171	0.175	-0.147	-0.054	2.11	2.16	-1.82	-0.6	0.04043	0.03637	0.0763	0.55423	0.270795	0.421786	0.476907	0.999811	3.2	0.02211	0.165906	7.98	1416695_at	8.16319	7.97776	7.80408	8.21532	7.72112	8.05983	8.28055	8.13278	7.85004	7.86858	8.06083	7.92624	8.04031	8.03977	7.87442	8.23046	7.97694	8.08736	7.59995	7.75265	7.74048	7.89254	7.86167	7.67417	8.18946	8.09697	8.15924
1416696_at	D17Wsu104e	-0.164	-0.009	0.03	-0.023	-2.48	-0.14	0.45	-0.31	0.01704	0.8877	0.6568	0.75756	0.165278	0.986765	0.939049	0.999811	1.62	0.1864	0.530861	9.4	1416696_at	9.44313	9.46342	9.56363	9.49792	9.65728	9.28708	9.39068	9.53203	9.47535	9.08884	9.5258	9.41302	9.39121	9.41831	9.19643	9.46598	9.42646	9.57552	9.29867	9.27376	9.42081	9.31239	9.37922	9.43097	9.39629	9.38786	9.32925
1416697_at	Dpp4	0.033	-0.008	-0.085	0.046	0.51	-0.13	-1.33	0.65	0.61155	0.90017	0.19127	0.52178	0.877771	0.988442	0.683046	0.999811	0.61	0.65432	0.894916	3.9	1416697_at	3.82077	3.72501	3.73648	3.78715	3.97744	4.07742	3.78405	3.90878	3.79503	3.82953	4.10001	3.96886	3.93878	3.88725	4.09966	3.9607	3.91114	3.88413	4.04047	3.85372	4.01185	3.73644	3.9178	3.92384	4.03106	3.9696	3.74766
1416698_a_at	Cks1b	-0.002	0.019	-0.121	0.119	-0.03	0.27	-1.71	1.5	0.97937	0.79201	0.09506	0.14116	0.994466	0.973496	0.524753	0.999811	1.31	0.28218	0.643706	8.27	1416698_a_at	8.70822	8.3609	8.27334	8.66722	8.25136	8.50839	8.39007	8.30319	8.12903	8.07762	8.30025	8.29333	8.3616	8.34068	8.13788	8.51264	8.27279	8.66681	7.86302	7.95344	7.98386	8.00374	7.95341	7.96815	8.42471	8.60736	8.38884
1416699_at	1110008F13Rik	-0.011	-0.046	-0.068	0.009	-0.33	-1.39	-2.08	0.24	0.74108	0.17311	0.04407	0.81231	0.927678	0.719021	0.376017	0.999811	1.6	0.19232	0.539388	11	1416699_at	11.0953	10.9844	11.0167	10.9724	10.9937	11.0805	11.1451	11.1488	11.0484	11.0159	11.0819	11.0415	10.9856	11.0149	11.1012	11.102	11.0084	11.0892	10.8917	10.8879	10.87	10.9135	10.9336	10.9078	11.0104	11.0149	11.038
[truncated: 44,007 more rows]
[truncated: 19 more columns]
