# Supplementary material for: Time-Course Analysis of Brain Regional Expression Network Responses to Chronic Intermittent Ethanol and Withdrawal: Implications for Mechanisms Underlying Excessive Ethanol Consumption
Source: PLoS One. 2016 Jan 5;11(1):e0146257. doi: 10.1371/journal.pone.0146257 (PMC4701666; doi:10.1371/journal.pone.0146257)
Supplement: S5 Table — Results include log-ratios (called coefficients), t-statistics, p-values, FDR adjusted p-values, F-statistics from ANOVA, F-statistic p-values, F-statistic FDR adjusted p-values, and RMA values. Data for CEA. (XLSX) [file pone.0146257.s015.xlsx]

## Sheet: Sheet1
ProbesetID	GeneSymbol	Coef.e.0h-c.0h	Coef.e.8h-c.8h	Coef.e.72h-c.72h	Coef.e.7d-c.7d	t.e.0h-c.0h	t.e.8h-c.8h	t.e.72h-c.72h	t.e.7d-c.7d	p.value.e.0h-c.0h	p.value.e.8h-c.8h	p.value.e.72h-c.72h	p.value.e.7d-c.7d	p.value.adj.e.0h-c.0h	p.value.adj.e.8h-c.8h	p.value.adj.e.72h-c.72h	p.value.adj.e.7d-c.7d	F statistic	F.p.value	F.p.value.adj	Average Expression	ProbesetID	2_B6_cea_Ctrl_0hr.CEL	30_B6_cea_Ctrl_0hr.CEL	38_B6_cea_Ctrl_0hr.CEL	48_B6_cea_Ctrl_0hr.CEL	74_B6_cea_Ctrl_0hr.CEL	78_B6_cea_Ctrl_0hr.CEL	4_B6_cea_Ctrl_8hr.CEL	8_B6_cea_Ctrl_8hr.CEL	14_B6_cea_Ctrl_8hr.CEL	32_B6_cea_Ctrl_8hr.CEL	50_B6_cea_Ctrl_8hr.CEL	75_B6_cea_Ctrl_8hr.CEL	6_B6_cea_Ctrl_72hr.CEL	24_B6_cea_Ctrl_72hr.CEL	34_B6_cea_Ctrl_72hr.CEL	44_B6_cea_Ctrl_72hr.CEL	52_B6_cea_Ctrl_72hr.CEL	76_B6_cea_Ctrl_72hr.CEL	22_B6_cea_Ctrl_7days.CEL	28_B6_cea_Ctrl_7days.CEL	36_B6_cea_Ctrl_7days.CEL	46_B6_cea_Ctrl_7days.CEL	70_B6_cea_Ctrl_7days.CEL	77_B6_cea_Ctrl_7days.CEL	5_B6_cea_CIE_0hr.CEL	11_B6_cea_CIE_0hr.CEL	19_B6_cea_CIE_0hr.CEL
1415670_at	Copg	-0.03	0.081	0.06	0.155	-0.57	1.56	1.15	2.96	0.57145	0.12706	0.2562	0.00493	0.903075	0.580189	0.999829	0.653572	3.21	0.02148	0.359689	9.38	1415670_at	9.4557	9.40443	9.50981	9.34119	9.49839	9.4892	9.31352	9.24883	9.43112	9.34624	9.39985	9.41552	9.3165	9.31786	9.3518	9.25116	9.18351	9.33416	9.17763	9.27246	9.27601	9.3606	9.23032	9.33007	9.47382	9.49742	9.48423
1415671_at	Atp6v0d1	-0.033	0.015	-0.03	-0.01	-0.4	0.18	-0.36	-0.12	0.69121	0.85863	0.71759	0.9049	0.937081	0.967083	0.999829	0.988014	0.08	0.98669	0.994659	11.98	1415671_at	12.1262	12.0124	11.7294	11.9315	12.1049	12.1586	12.0178	12.2492	11.9472	11.9306	11.9065	12.0303	11.8776	11.7462	12.0177	11.9296	11.9	12.0282	11.9768	11.9722	12.0196	11.9125	11.8639	12.2247	12.1867	12.1162	11.945
1415672_at	Golga7	-0.137	0.046	0.023	-0.156	-1.31	0.44	0.22	-1.48	0.19759	0.66519	0.83011	0.14494	0.736655	0.90524	0.999829	0.826423	1.04	0.39858	0.821317	12.07	1415672_at	12.1563	11.7735	12.1097	12.354	11.7502	12.2291	11.9844	12.0256	12.1553	11.9129	11.8323	12.1204	12.146	12.0256	12.1086	11.9823	12.3643	12.1963	12.122	12.2145	12.1745	12.2727	12.3712	11.9623	11.957	11.7892	11.8982
1415673_at	Psph	-0.041	0.221	-0.09	-0.162	-0.32	1.72	-0.69	-1.26	0.75254	0.09333	0.49086	0.21576	0.952805	0.54439	0.999829	0.841061	1.28	0.29394	0.772766	9.35	1415673_at	9.78049	9.08164	9.19789	9.76091	9.16932	9.46869	9.02352	9.54682	9.16483	9.17018	9.17371	9.39011	9.38051	9.40462	9.20769	9.1989	9.68731	9.36806	9.31886	9.28255	9.29045	9.78952	9.49972	9.31089	9.4676	9.42345	9.31859
1415674_a_at	Trappc4	0.014	0.094	0.104	0.101	0.15	1.03	1.15	1.1	0.88243	0.30648	0.25733	0.27542	0.979038	0.732854	0.999829	0.854063	0.91	0.46793	0.844885	9.57	1415674_a_at	9.81061	9.33501	9.57351	9.87782	9.48287	9.43925	9.32078	9.63999	9.478	9.38852	9.47115	9.39438	9.4399	9.58661	9.50245	9.53318	9.69005	9.38207	9.48196	9.48056	9.60755	9.77653	9.6935	9.44248	9.62908	9.51098	9.57521
1415675_at	Dpm2	0.038	0.051	-0.101	-0.031	0.51	0.67	-1.33	-0.41	0.61284	0.50417	0.18995	0.68458	0.913901	0.841445	0.999829	0.950797	0.66	0.62067	0.893767	9.88	1415675_at	10.0481	9.71253	9.61243	10.0542	9.92925	9.93178	9.71363	9.97748	9.79584	9.73038	9.81451	9.87998	9.8344	9.95319	9.80484	9.78437	9.95137	9.98003	9.87881	9.94551	9.95555	10.102	9.83956	9.95464	10.0134	9.99218	9.88682
1415676_a_at	Psmb5	-0.03	-0.129	-0.073	-0.075	-0.35	-1.52	-0.86	-0.88	0.72585	0.13673	0.39467	0.38185	0.94729	0.589695	0.999829	0.87845	0.99	0.42532	0.830014	11.68	1415676_a_at	11.5342	11.8153	11.7786	11.4238	11.9697	11.7741	11.6845	11.5224	11.7539	11.8674	11.8989	11.7844	11.7622	11.8706	11.7644	11.7075	11.455	11.7305	11.7961	11.732	11.7035	11.7104	11.3539	11.7436	11.5793	11.7764	11.669
1415677_at	Dhrs1	-0.188	-0.157	-0.032	-0.085	-3.19	-2.65	-0.53	-1.43	0.00268	0.01119	0.59593	0.15859	0.180819	0.326271	0.999829	0.829756	4.88	0.00247	0.150129	10.48	1415677_at	10.6274	10.4335	10.4812	10.5865	10.4819	10.4448	10.5386	10.2575	10.5085	10.6236	10.4834	10.5423	10.5101	10.6038	10.4864	10.6414	10.8114	10.5235	10.6507	10.5372	10.4846	10.4632	10.6483	10.508	10.302	10.356	10.2662
1415678_at	Ppm1a	0.201	0.051	0	-0.052	5.28	1.34	0	-1.36	0	0.18632	0.99638	0.18248	0.003987	0.640228	0.999829	0.834267	7.89	7e-05	0.01884	11.43	1415678_at	11.3841	11.3858	11.3916	11.4446	11.3621	11.3856	11.4022	11.3638	11.3389	11.347	11.3085	11.4037	11.3616	11.489	11.4638	11.3907	11.4773	11.4361	11.3389	11.4001	11.4695	11.4711	11.4276	11.4336	11.6332	11.4783	11.5971
1415679_at	Psenen	-0.091	-0.153	-0.075	-0.088	-1.49	-2.51	-1.23	-1.45	0.14243	0.01596	0.22638	0.15566	0.680528	0.366324	0.999829	0.829558	3.03	0.0275	0.395594	11.74	1415679_at	11.6526	11.7316	11.7399	11.6929	11.7831	11.9452	11.9042	11.5889	11.8488	11.921	11.8576	11.8462	11.8222	11.8569	11.8454	11.8303	11.7311	11.7624	11.8607	11.8624	11.8527	11.555	11.6771	11.7537	11.5577	11.6655	11.65
1415680_at	Anapc1	0.144	0.064	-0.014	-0.081	2.19	0.97	-0.22	-1.24	0.03437	0.33826	0.82879	0.22315	0.467356	0.757328	0.999829	0.843377	1.82	0.14209	0.655716	8.72	1415680_at	8.72357	8.58158	8.69613	8.8	8.75696	8.64522	8.85213	8.5934	8.72187	8.62106	8.51699	8.64494	8.68407	8.80105	8.71042	8.64752	8.98123	8.68278	8.75535	8.65214	8.62779	8.71096	8.82156	8.67333	8.93114	8.66191	8.84189
1415681_at	Mrpl43	-0.047	-0.134	-0.039	-0.056	-1.12	-3.23	-0.94	-1.35	0.26823	0.00238	0.35253	0.18344	0.78232	0.184663	0.999829	0.834267	3.6	0.01285	0.301316	10.25	1415681_at	10.175	10.1869	10.1893	10.3373	10.4112	10.276	10.3148	10.2202	10.219	10.2708	10.3379	10.3173	10.3012	10.3482	10.277	10.22	10.321	10.3214	10.3387	10.3397	10.3706	10.299	10.2959	10.2518	10.1413	10.2678	10.1538
1415682_at	Xpo7	-0.009	-0.009	0.005	0.003	-0.14	-0.13	0.08	0.05	0.88563	0.89396	0.93718	0.96009	0.979781	0.975038	0.999829	0.995571	0.01	0.99971	0.999957	7.95	1415682_at	7.94671	7.97758	7.80384	7.95197	7.97326	8.18733	8.10466	8.20827	7.9144	7.91476	7.96097	8.06934	7.87978	7.74046	8.03375	7.98848	7.87966	7.86613	7.92618	7.916	7.81852	7.81786	7.96336	8.04007	8.00737	7.99145	7.97304
1415683_at	Nmt1	0.175	0.166	0.027	-0.019	2.7	2.57	0.41	-0.3	0.00982	0.0137	0.68079	0.76867	0.305137	0.350466	0.999829	0.966845	3.54	0.01387	0.310542	10.98	1415683_at	10.8038	11.1754	10.9651	10.6958	10.9846	11.0134	11.0791	10.8578	10.8741	10.9152	10.9462	10.9632	10.9357	10.9083	10.9179	10.976	10.8463	10.9562	10.9634	10.9484	11.0153	10.8494	10.7758	11.0082	11.0371	11.1318	11.1426
1415684_at	Atg5	0.022	-0.041	0.059	-0.073	0.24	-0.45	0.63	-0.78	0.8117	0.6584	0.5299	0.43722	0.96495	0.902584	0.999829	0.892872	0.32	0.86441	0.959484	9.02	1415684_at	9.19837	8.69581	9.24324	9.12748	9.20708	8.86864	9.08823	9.13475	8.87273	9.03804	8.86567	8.82464	9.1026	9.01233	8.94076	9.02476	9.09001	9.00628	9.15057	8.90063	8.92332	9.07524	9.15231	8.95316	9.06546	8.95722	8.86671
1415685_at	Mtif2	0.109	0.054	0.154	0.038	1.83	0.9	2.6	0.64	0.07446	0.37207	0.0128	0.5282	0.583118	0.777722	0.999829	0.920275	2.83	0.03618	0.432944	9.42	1415685_at	9.48401	9.32993	9.54929	9.4135	9.3702	9.50873	9.25992	9.41278	9.39391	9.37066	9.31482	9.30426	9.32723	9.43082	9.24727	9.40821	9.27385	9.29286	9.38783	9.30506	9.33758	9.62838	9.36663	9.29766	9.64546	9.4539	9.51529
1415686_at	Rab14	0.04	0.068	0.099	0.128	0.62	1.05	1.54	1.99	0.54005	0.29861	0.13186	0.05283	0.893469	0.727752	0.999829	0.789364	1.95	0.11891	0.623141	10.73	1415686_at	10.8437	10.7504	10.7269	10.7795	10.6976	10.6686	10.6963	10.8521	10.6533	10.6026	10.6011	10.5946	10.6496	10.8191	10.5672	10.6641	10.7557	10.5732	10.5788	10.6247	10.5781	10.9707	10.6995	10.6208	10.6798	10.7614	10.7459
1415687_a_at	Psap	0.026	-0.084	-0.028	-0.041	0.25	-0.8	-0.27	-0.39	0.80618	0.42944	0.78987	0.7004	0.963909	0.806304	0.999829	0.954272	0.23	0.92016	0.975513	13.07	1415687_a_at	12.8781	13.2425	13.1944	12.6877	13.1237	13.1244	13.2857	12.7197	13.198	13.2558	13.3492	13.1414	13.1913	13.208	13.198	13.2505	12.9102	13.1748	13.1403	13.1047	12.9473	12.8215	12.8827	13.1445	12.9253	13.1158	13.087
1415688_at	Ube2g1	0.022	-0.086	-0.031	-0.096	0.46	-1.81	-0.66	-2.03	0.65019	0.07778	0.51542	0.04909	0.925263	0.524691	0.999829	0.789142	2	0.11141	0.614646	10.9	1415688_at	10.9665	10.8584	10.8771	11.0498	11.0038	10.8177	10.8843	10.8844	10.8706	10.8397	10.8386	10.8958	10.9984	10.9594	10.8578	10.8609	11.0463	10.9239	10.9785	10.9379	10.8355	11.0482	11.0726	10.8564	10.9326	10.8701	10.9171
1415689_s_at	Zkscan3	-0.179	-0.311	-0.02	-0.179	-1.42	-2.48	-0.16	-1.42	0.16201	0.0173	0.87552	0.16231	0.704568	0.37707	0.999829	0.831011	2.55	0.0527	0.497382	9.91	1415689_s_at	9.60885	10.0639	10.0057	9.5163	10.1452	9.88765	10.3068	9.73154	10.0233	10.2821	10.3665	10.1162	9.96689	9.89252	10.1589	10.1439	9.9087	10.1541	10.1368	10.0351	9.93472	9.55266	9.93917	9.95456	9.57583	9.79081	9.64539
1415690_at	Mrpl27	0.021	-0.086	-0.036	-0.103	0.38	-1.55	-0.65	-1.86	0.70428	0.12766	0.51791	0.06927	0.941022	0.580664	0.999829	0.79906	1.61	0.18814	0.702364	11.34	1415690_at	11.3725	11.2508	11.3082	11.2223	11.5211	11.4016	11.3595	11.2071	11.2409	11.3866	11.3486	11.4397	11.3818	11.5363	11.4321	11.3448	11.303	11.4003	11.5109	11.4135	11.404	11.3643	11.2038	11.4354	11.3847	11.378	11.3404
1415691_at	Dlg1	0.038	0.041	0.056	-0.003	0.57	0.61	0.84	-0.05	0.57226	0.54355	0.40637	0.9602	0.903201	0.857711	0.999829	0.995661	0.35	0.8418	0.953879	11	1415691_at	10.8824	10.8687	11.126	10.9708	10.7819	10.9399	11.0109	11.0697	11.1157	10.8628	10.9327	10.9747	10.9933	10.8379	11.0514	10.935	11.2276	10.9736	10.9162	10.9303	11.0797	10.9771	11.1794	10.9176	10.9768	10.9636	11.0361
1415692_s_at	Canx	-0.055	0.027	0.024	-0.01	-0.86	0.43	0.39	-0.16	0.39499	0.6717	0.70192	0.87295	0.847258	0.908252	0.999829	0.984203	0.27	0.89334	0.968024	12.36	1415692_s_at	12.2645	12.5144	12.6089	12.2548	12.4503	12.4964	12.5111	12.3051	12.5822	12.5082	12.4267	12.4138	12.2863	12.2358	12.2599	12.2632	12.265	12.2375	12.3247	12.3574	12.2812	12.2001	12.3812	12.2257	12.2223	12.3555	12.4541
1415693_at	Derl1	-0.192	0.075	-0.021	-0.076	-1.93	0.75	-0.21	-0.77	0.05987	0.45677	0.83417	0.44718	0.553486	0.819948	0.999829	0.895566	1.23	0.31109	0.78273	9.76	1415693_at	9.58804	9.90243	10.0173	9.49229	9.94238	10.014	9.93137	9.43902	9.94675	10.0328	9.77899	9.77907	9.69814	9.6638	9.90369	9.89785	9.7605	9.76116	9.89232	9.74896	9.69562	9.4941	9.74763	9.77481	9.53509	9.78777	9.63645
1415694_at	Wars	0.06	0.007	-0.081	-0.105	0.76	0.09	-1.02	-1.32	0.45198	0.92591	0.31572	0.19278	0.867953	0.981889	0.999829	0.83464	0.84	0.50657	0.858767	7.71	1415694_at	7.90683	7.73841	7.42084	7.68746	7.84932	7.45082	7.56026	7.84782	7.5987	7.68739	7.6148	7.67177	7.57998	7.81633	7.6934	7.63736	7.7824	7.87056	7.86158	7.73594	7.81932	7.8704	7.8704	7.7881	7.90101	7.78574	7.76065
1415695_at	Psma1	0.07	0.149	0.038	0.038	1.11	2.37	0.6	0.61	0.27407	0.02239	0.54869	0.54402	0.7867	0.409109	0.999829	0.924246	1.9	0.1287	0.638698	10.98	1415695_at	10.9999	10.8226	11.1101	11.1881	10.9413	10.9332	10.8744	11.0613	10.8004	10.8549	10.8736	10.8368	10.9821	10.9644	10.849	10.9029	10.9082	10.761	10.9636	10.9056	10.9619	11.1976	10.8312	11.0112	10.9707	11.0285	11.1141
1415696_at	Sar1a	-0.013	0.071	-0.015	0.033	-0.29	1.56	-0.32	0.73	0.77553	0.12714	0.74954	0.47233	0.957912	0.580189	0.999829	0.904227	0.78	0.54262	0.872102	10.81	1415696_at	10.9418	10.7525	10.7188	10.7195	10.8543	10.9013	10.9134	10.8431	10.7525	10.8392	10.754	10.7662	10.7469	10.8594	10.9106	10.8949	10.7807	10.8047	10.7769	10.7556	10.7637	10.7567	10.6425	10.8233	10.7704	10.8598	10.7999
1415697_at	G3bp2	-0.047	-0.165	0.01	-0.035	-0.38	-1.33	0.08	-0.28	0.70752	0.19196	0.9374	0.77931	0.942193	0.646139	0.999829	0.968305	0.5	0.73837	0.925381	9.96	1415697_at	9.61893	10.2957	10.1375	9.47675	10.2457	10.1023	10.0004	9.67429	10.0405	10.2229	10.2308	10.051	9.94507	10.1709	10.025	10.134	9.70152	9.94903	10.0678	10.0356	9.95842	10.0115	9.72317	9.889	9.69277	10.0137	9.95371
1415698_at	Golm1	0.187	0.014	-0.305	-0.158	0.99	0.08	-1.62	-0.84	0.32544	0.93956	0.1121	0.40461	0.81659	0.984812	0.999829	0.884883	1.08	0.37651	0.811633	9.52	1415698_at	9.84308	9.5236	9.11042	9.26051	9.84223	9.20771	9.54416	10.1078	9.64601	9.57651	9.75012	9.4647	9.5952	9.75588	9.3799	9.37921	9.34673	9.45437	9.35249	9.5625	9.49214	10.1182	8.92445	10.0838	9.96194	9.82601	9.64328
1415699_a_at	Gps1	-0.077	-0.066	-0.056	0.03	-1.56	-1.33	-1.14	0.6	0.12683	0.18987	0.26212	0.55072	0.663645	0.644116	0.999829	0.925416	1.46	0.2302	0.732315	11.02	1415699_a_at	11.1732	10.9746	10.9296	10.9886	11.1884	10.8897	11.0794	11.0392	11.0166	11.0067	11.1378	11.027	11.0378	11.025	11.1036	11.0264	11.0704	11.0832	11.0348	11.0453	11.0908	11.0282	10.9363	11.0629	10.9456	11.0009	10.9844
1415700_a_at	Ssr3	0.129	0.311	0.016	0.045	1.8	4.35	0.23	0.63	0.07939	8e-05	0.82053	0.53262	0.592568	0.030935	0.999829	0.921882	5.64	0.00097	0.093269	11.12	1415700_a_at	11.2	11.0714	11.134	11.2687	10.8396	11.2134	11.0514	11.2718	11.0787	10.9885	10.9778	11.1126	10.9339	10.7893	11.1645	11.1222	11.2236	11.0531	10.9259	10.9567	10.9492	10.9207	11.1705	10.8771	11.3198	11.1426	11.2635
1415701_x_at	Rpl23	0.056	0.056	-0.003	-0.017	1.34	1.32	-0.07	-0.4	0.18834	0.19511	0.94726	0.69159	0.729946	0.649252	0.999829	0.952015	0.92	0.4607	0.842881	13.2	1415701_x_at	13.2722	13.079	13.1386	13.2778	13.1359	13.1106	13.0962	13.1983	13.1053	13.0884	13.1284	13.202	13.2141	13.2729	13.2139	13.2117	13.3227	13.199	13.236	13.1674	13.2244	13.2667	13.2365	13.1187	13.2567	13.2027	13.1736
1415702_a_at	Ctbp1	0.01	0.012	-0.017	-0.063	0.16	0.19	-0.27	-1.02	0.87098	0.85391	0.78728	0.3156	0.978014	0.966153	0.999829	0.864282	0.29	0.88192	0.964638	11.59	1415702_a_at	11.5366	11.6688	11.3849	11.8089	11.5806	11.4553	11.63	11.7407	11.5417	11.5172	11.5719	11.5745	11.5664	11.5016	11.5688	11.5296	11.7501	11.6144	11.5683	11.6226	11.6548	11.5192	11.7241	11.7824	11.5849	11.6041	11.5727
1415703_at	Huwe1	-0.036	-0.062	0.032	0.053	-0.43	-0.74	0.39	0.63	0.66955	0.46281	0.69847	0.53012	0.930721	0.822485	0.999829	0.920923	0.32	0.86197	0.959055	9.87	1415703_at	9.95623	9.86819	9.8528	9.8598	10.0287	9.63929	9.96627	9.72574	9.95381	9.95442	10.0029	9.84887	9.90656	9.91437	9.80011	9.86698	10.056	9.88891	9.69417	9.78456	9.70146	9.75543	9.89161	9.99452	9.85773	9.83707	9.78224
1415704_a_at	Cdv3	-0.077	-0.208	-0.096	-0.129	-0.71	-1.93	-0.9	-1.2	0.47866	0.05961	0.3755	0.2359	0.875213	0.502256	0.999829	0.846972	1.63	0.18527	0.700015	10.83	1415704_a_at	10.4312	10.7594	10.9887	10.6776	11.0463	11.0887	11.0656	10.494	10.8612	10.9237	10.9118	10.9135	11.0116	11.0575	11.0486	11.0121	10.9165	11.0263	11.0785	10.9461	10.9925	10.5326	10.8692	10.8936	10.5975	10.7178	10.7168
1415705_at	9130011J15Rik	-0.012	0.023	0.047	-0.074	-0.19	0.37	0.74	-1.16	0.85363	0.71534	0.46305	0.25346	0.974875	0.922929	0.999829	0.849018	0.51	0.72552	0.921428	10.08	1415705_at	9.88808	10.2367	10.1401	9.97029	10.1739	10.0242	10.0825	9.91377	10.0063	10.0376	10.006	9.92838	10.0973	10.1881	10.0873	10.2394	10.1163	10.073	10.2258	10.1653	10.0658	10.1168	10.2145	10.084	9.89333	10.0395	10.0688
1415706_at	Copa	-0.067	0.037	-0.019	-0.056	-0.9	0.5	-0.25	-0.76	0.37157	0.61788	0.80153	0.45337	0.838458	0.886787	0.999829	0.89752	0.43	0.78892	0.938078	11.13	1415706_at	11.1486	11.2453	11.2677	10.8659	11.0659	11.4236	11.3175	11.1607	11.1432	11.182	11.0766	11.1286	11.1266	11.0173	11.3333	11.192	11.0033	11.2513	11.0812	11.1057	11.1027	11.0033	11.0536	11.2162	11.0415	11.0896	11.1808
1415707_at	Anapc2	-0.081	0.02	-0.064	-0.044	-0.7	0.17	-0.56	-0.38	0.48811	0.86406	0.58004	0.70477	0.879188	0.96893	0.999829	0.955075	0.24	0.91186	0.972742	9.91	1415707_at	10.3135	9.6311	9.50137	10.3551	9.95605	9.74717	10.0602	10.0893	9.7915	9.85309	9.67733	9.93043	9.89815	9.827	9.85055	9.90291	10.2627	9.95835	9.88797	9.88582	9.89351	9.78235	10.1859	10.1277	9.99807	9.91501	9.7335
1415708_at	Tug1	-0.009	0.058	0.058	0.231	-0.14	0.9	0.91	3.59	0.88723	0.37106	0.36994	0.00085	0.979917	0.776832	0.999829	0.581345	3.63	0.01235	0.296811	10.71	1415708_at	10.8607	10.5718	10.5961	10.7038	10.568	10.6358	10.7431	10.9512	10.5333	10.5463	10.6494	10.561	10.6724	10.7024	10.7395	10.6456	10.7599	10.6242	10.5527	10.5589	10.5161	10.8648	10.586	10.7635	10.5772	10.6584	10.6939
1415709_s_at	Gbf1	-0.051	0.036	-0.031	-0.036	-0.61	0.43	-0.38	-0.43	0.54544	0.666	0.7094	0.66908	0.894685	0.905621	0.999829	0.94912	0.22	0.92493	0.977194	8.22	1415709_s_at	8.30693	8.00272	8.12652	8.21147	8.58126	7.89862	8.36907	7.99567	8.26655	8.29519	8.26887	8.20516	8.25873	8.13537	8.35884	8.26914	8.20256	8.25769	8.31298	8.26529	8.25487	7.94884	8.36666	8.26974	8.29301	8.1684	7.91723
1415710_at	Cox18	-0.014	-0.049	-0.011	-0.028	-0.2	-0.69	-0.15	-0.39	0.84089	0.49258	0.8795	0.70071	0.971897	0.836542	0.999829	0.954412	0.17	0.95095	0.98349	9.01	1415710_at	9.08404	9.00705	8.99207	8.80357	9.19429	8.96982	9.06065	9.07901	8.74844	9.00394	8.99038	8.97925	9.07592	9.23676	9.12881	9.01993	8.94092	8.9941	9.02958	9.00876	9.00914	9.18686	8.92252	9.04538	9.00256	8.99715	8.95745
1415711_at	Arfgef1	0.04	-0.103	-0.004	0.035	0.74	-1.89	-0.07	0.64	0.46424	0.06506	0.94744	0.52305	0.87126	0.508719	0.999829	0.918616	1.14	0.35179	0.800289	10.46	1415711_at	10.4093	10.5338	10.4222	10.4024	10.4772	10.386	10.6067	10.4273	10.6089	10.5771	10.5709	10.4988	10.4856	10.6266	10.4043	10.439	10.3257	10.4426	10.3537	10.437	10.3511	10.531	10.3103	10.5011	10.3911	10.41	10.4863
1415712_at	Zranb1	-0.073	-0.013	-0.036	0.049	-1.25	-0.22	-0.62	0.84	0.2181	0.82658	0.53844	0.40722	0.750831	0.960409	0.999829	0.885471	0.67	0.61365	0.892605	9.3	1415712_at	9.14365	9.31095	9.39373	9.54716	9.18333	9.30393	9.45965	9.35359	9.3468	9.31965	9.23847	9.30598	9.31447	9.26323	9.27338	9.28805	9.43111	9.34269	9.20401	9.31023	9.24151	9.29995	9.30858	9.27944	9.27795	9.21042	9.1942
1415713_a_at	Ddx24	0.117	0.152	-0.049	0.207	1.3	1.68	-0.54	2.29	0.20103	0.09968	0.59193	0.02698	0.738936	0.551463	0.999829	0.747693	2.51	0.05541	0.504378	10.32	1415713_a_at	10.5497	10.2237	9.93053	10.471	10.3112	10.0673	10.2311	10.5776	10.1765	10.1359	10.2456	10.2771	10.2403	10.2022	10.3008	10.2961	10.3327	10.3404	10.0595	10.1997	10.1674	10.3801	10.2425	10.5273	10.5326	10.4434	10.3815
1415714_a_at	Snrnp27	0.086	0.086	0.043	-0.019	1.06	1.07	0.53	-0.23	0.29496	0.28984	0.59826	0.81622	0.799612	0.722111	0.999829	0.974044	0.65	0.62842	0.896667	11.07	1415714_a_at	11.2349	10.8808	11.0857	11.0931	11.0977	10.9148	10.9708	11.2691	10.9056	10.9434	10.9554	10.9788	11.0257	11.2076	11.0084	10.9117	11.1459	10.9794	11.0522	11.0211	11.0327	11.3222	10.9794	11.0892	11.0812	11.0312	11.129
1415715_at	Tmem129	-0.168	-0.142	-0.094	-0.123	-2.4	-2.02	-1.34	-1.75	0.02089	0.04951	0.18771	0.0866	0.394311	0.485294	0.999829	0.810833	3.68	0.01163	0.291059	9.21	1415715_at	9.22806	9.11167	9.14112	9.36791	9.13959	9.4704	9.36928	9.2403	9.21414	9.37974	9.17312	9.14307	9.32752	9.26539	9.2501	9.23292	9.34758	9.46107	9.37337	9.35923	9.30214	9.17201	9.2589	9.26987	9.18988	9.01968	8.92503
1415716_a_at	NA	0.056	0.03	-0.015	0.048	0.75	0.4	-0.2	0.63	0.45761	0.6921	0.84486	0.53029	0.869263	0.914913	0.999829	0.920923	0.29	0.88289	0.96492	12.76	1415716_a_at	12.6874	12.5564	12.748	12.7739	12.5881	12.8277	12.7871	12.6869	12.8511	12.6813	12.8277	12.7452	12.7909	12.7993	12.8471	12.8084	12.7256	12.7688	12.7553	12.7841	12.863	12.4954	12.7303	12.652	12.7535	12.6462	12.8107
1415717_at	Rnf220	0.112	0.075	0.018	-0.091	1.29	0.86	0.2	-1.05	0.20553	0.39654	0.83944	0.30158	0.743977	0.791055	0.999829	0.862144	0.88	0.48381	0.851126	9.3	1415717_at	9.4501	9.25683	8.98152	9.61812	9.15411	9.2284	9.21283	9.51259	9.171	9.12711	9.10587	9.1668	9.29116	9.30515	9.16002	9.0874	9.28118	9.23624	9.3489	9.41433	9.31894	9.50919	9.46863	9.561	9.51515	9.45028	9.34591
1415718_at	Sap30l	0.208	0.051	-0.034	-0.154	2.96	0.72	-0.48	-2.19	0.00498	0.47405	0.63286	0.03392	0.229993	0.827845	0.999829	0.766688	3.58	0.0132	0.303716	10.17	1415718_at	10.2302	10.0672	10.0928	10.4363	10.2814	10.0308	10.119	10.2574	10.075	10.1587	10.1103	10.1735	10.0575	10.0966	10.1467	10.1267	10.3106	10.0566	10.2009	10.1168	10.302	9.96652	10.2676	10.21	10.5408	10.2827	10.301
1415719_s_at	Armc1	0.025	0.161	0.088	0.159	0.3	1.87	1.02	1.85	0.76897	0.0683	0.31525	0.07139	0.9563	0.513469	0.999829	0.80202	2.01	0.11029	0.613144	10.06	1415719_s_at	10.3436	9.99805	10.0039	10.2934	10.0376	9.90348	9.92704	10.3139	9.89193	9.84857	9.82538	9.86523	9.97806	9.98416	9.88568	9.92451	10.1833	9.91534	9.81713	9.87476	9.9575	10.3031	10.0848	9.93131	10.1944	10.0761	10.1277
1415720_s_at	Mad2l1bp	-0.002	0.03	-0.042	0.096	-0.04	0.58	-0.82	1.86	0.96815	0.56814	0.41603	0.0699	0.99486	0.866754	0.999829	0.800683	1.12	0.36163	0.804956	7.88	1415720_s_at	7.90061	7.89597	7.80435	7.90712	7.88414	8.02871	7.86457	7.90463	7.83818	7.85521	7.80094	7.82022	7.83705	7.91402	7.85338	7.90803	7.9201	7.86369	7.82111	7.89039	7.89258	7.87807	7.83417	7.68254	7.81672	8.00393	7.90452
1415721_a_at	Nat15	0.003	-0.105	-0.014	0.014	0.03	-1.01	-0.14	0.13	0.97618	0.31824	0.89078	0.8942	0.995866	0.741939	0.999829	0.98643	0.26	0.89919	0.969798	9.4	1415721_a_at	9.31521	9.39296	9.06647	9.32094	9.35087	9.29258	9.8376	9.64686	9.62874	9.44498	9.57733	9.56597	9.38427	9.19411	9.54823	9.56008	9.27732	9.48361	9.35714	9.3637	9.29378	9.07996	9.36158	9.67864	9.30881	9.43463	9.21466
1415722_a_at	Vta1	-0.034	0.037	0.014	-0.032	-0.38	0.41	0.15	-0.36	0.70485	0.68476	0.87779	0.72327	0.941098	0.913195	0.999829	0.958602	0.12	0.97621	0.991119	10.55	1415722_a_at	10.8034	10.3244	10.6073	10.8063	10.4489	10.593	10.38	10.6829	10.477	10.4105	10.3483	10.5259	10.4915	10.5517	10.5204	10.4389	10.8779	10.5524	10.4628	10.4519	10.5559	10.8597	10.6943	10.4374	10.6003	10.454	10.5302
1415723_at	Eif5	0.226	0.322	0.033	0.077	4.49	6.41	0.65	1.54	5e-05	0	0.52169	0.13196	0.021628	0.00037	0.999829	0.824984	16	0	8.5e-05	11.98	1415723_at	12.0447	11.914	11.9547	11.9525	11.9177	11.7971	11.8703	12.0147	11.8476	11.7083	11.8087	11.8481	11.8696	11.8743	11.9315	11.9055	12.0965	11.8602	11.8023	11.8102	11.8886	11.9785	12.0409	11.8895	12.1344	12.0603	12.203
1415724_a_at	Cdc42	-0.277	-0.057	0.081	-0.116	-3.4	-0.7	1	-1.43	0.00145	0.48713	0.3241	0.16119	0.133205	0.833855	0.999829	0.829756	3.78	0.01019	0.273542	10.69	1415724_a_at	10.5694	10.8393	11.0303	10.718	10.6818	10.7593	10.8767	10.5981	10.7993	10.8583	10.6993	10.7053	10.7198	10.5919	10.7497	10.8748	10.7856	10.6956	10.718	10.6791	10.5817	10.6226	10.9143	10.6968	10.3678	10.5011	10.505
1415725_at	Rrn3	0.005	0.134	0.121	0.183	0.07	1.95	1.77	2.68	0.94414	0.05715	0.08315	0.01044	0.989774	0.498557	0.999829	0.70153	3.54	0.01398	0.310833	8.55	1415725_at	8.44943	8.49472	8.5403	8.59617	8.65082	8.57293	8.68339	8.68309	8.48623	8.42004	8.44204	8.428	8.48001	8.5423	8.45134	8.55686	8.4187	8.31468	8.36397	8.36687	8.45575	8.48134	8.56901	8.51906	8.42005	8.42816	8.53779
1415726_at	Ankrd17	0.151	0.088	0.094	0.221	2.25	1.3	1.4	3.29	0.0293	0.19904	0.16757	0.00201	0.441801	0.652192	0.999829	0.594549	4.89	0.00243	0.149162	10.51	1415726_at	10.5314	10.5809	10.3415	10.4899	10.3197	10.4496	10.6073	10.7527	10.3319	10.4069	10.4695	10.4415	10.374	10.4623	10.4409	10.4029	10.487	10.3666	10.1845	10.3381	10.216	10.5455	10.4108	10.5564	10.5669	10.5853	10.616
1415727_at	Apoa1bp	-0.131	-0.279	-0.048	-0.085	-1.52	-3.23	-0.55	-0.99	0.1371	0.0024	0.58398	0.32795	0.675284	0.185173	0.999829	0.865947	3.5	0.01473	0.316127	11.07	1415727_at	10.7982	11.1185	11.1513	10.8842	11.177	11.2765	11.3421	10.9138	11.3494	11.3154	11.3308	11.2859	11.1519	11.0745	11.2818	11.2829	11.0572	11.1779	11.2053	11.1795	11.1433	10.7034	11.0026	11.1333	10.8031	10.9839	10.9385
1415728_at	Pabpn1	-0.022	0.016	-0.037	0.031	-0.21	0.15	-0.35	0.29	0.83502	0.88398	0.72686	0.77101	0.970179	0.973693	0.999829	0.967274	0.07	0.99105	0.996331	9.76	1415728_at	9.80901	9.89875	9.692	9.44028	9.82064	9.58313	9.30928	9.41998	9.87967	9.99225	9.94033	9.64167	9.78073	10.0816	9.78699	9.79146	9.82844	9.78455	9.99311	9.89752	9.82291	9.80648	9.64041	9.68032	9.73085	9.79667	9.71358
1415729_at	Pdpk1	0.088	-0.067	0.035	0.086	1.21	-0.91	0.48	1.18	0.23165	0.36556	0.63016	0.24455	0.758982	0.773935	0.999829	0.848367	0.98	0.42645	0.830311	10.65	1415729_at	10.6929	10.7493	10.5988	10.5282	10.7896	10.5723	10.5739	10.8022	10.5332	10.6515	10.6953	10.7684	10.5551	10.6334	10.6614	10.6263	10.5401	10.5454	10.627	10.643	10.6421	10.6465	10.5579	10.6099	10.7039	10.7906	10.7337
1415730_at	Cpsf7	-0.059	0.016	-0.035	0.018	-1.06	0.28	-0.63	0.32	0.29366	0.77735	0.53191	0.74691	0.797722	0.945074	0.999829	0.963599	0.43	0.78723	0.937613	10.48	1415730_at	10.5481	10.5225	10.3633	10.4929	10.3193	10.562	10.4988	10.5909	10.5232	10.446	10.4019	10.5165	10.3933	10.3904	10.5662	10.4754	10.6211	10.617	10.4451	10.4524	10.4706	10.3938	10.4895	10.5545	10.4173	10.427	10.4631
1415731_at	Angel2	0.07	0.052	0.067	0.024	1.09	0.81	1.04	0.37	0.2838	0.42456	0.30371	0.7111	0.792826	0.804095	0.999829	0.957008	0.76	0.55537	0.876078	8.76	1415731_at	8.7125	8.64639	8.72147	8.53814	8.62132	8.78184	8.88322	8.99325	8.76125	8.65974	8.67456	8.7455	8.67156	8.81604	8.80587	8.75228	8.79256	8.57788	8.68581	8.63296	8.71013	8.68805	8.88588	8.80649	8.6206	8.64827	8.86358
1415732_at	Abhd16a	0.009	0.054	-0.006	-0.015	0.11	0.71	-0.08	-0.2	0.91145	0.48243	0.93619	0.84502	0.982974	0.831945	0.999829	0.98009	0.14	0.96645	0.987739	9.38	1415732_at	9.48091	9.29218	9.16443	9.55556	9.35139	9.33115	9.54944	9.62152	9.21168	9.18747	9.2116	9.3003	9.34732	9.28923	9.38985	9.29271	9.53731	9.44642	9.20018	9.29158	9.40043	9.47296	9.50453	9.53186	9.37715	9.37792	9.29183
1415733_a_at	Tomm5	0.068	-0.089	-0.059	-0.07	0.97	-1.27	-0.84	-1	0.33614	0.21221	0.40431	0.32468	0.821707	0.662356	0.999829	0.86519	1.06	0.38649	0.816553	10.94	1415733_a_at	11.0455	10.7597	10.7633	11.1112	11.2049	10.8151	10.8553	10.9907	10.8599	11.0383	11.0309	10.9836	10.9463	11.0676	10.9921	10.8062	10.8773	11.0252	11.0104	10.9382	11.053	10.9569	10.9207	10.9813	11.0863	11.0078	10.9324
1415734_at	Rab7	-0.017	0.096	-0.004	-0.019	-0.19	1.04	-0.04	-0.21	0.85389	0.30376	0.96857	0.83447	0.974875	0.731839	0.999829	0.977976	0.29	0.88229	0.964689	11.91	1415734_at	12.1028	11.8566	11.6148	12.0877	11.9679	11.6284	12.0171	12.1885	11.8296	11.7567	11.8624	11.8927	11.8009	11.6568	11.944	11.8249	12.1026	11.8838	11.863	11.858	11.9059	11.8634	11.9406	12.1384	11.9734	11.9122	11.8403
1415735_at	Ddb1	-0.143	-0.097	-0.072	-0.109	-1.23	-0.84	-0.62	-0.94	0.22413	0.40647	0.54091	0.35166	0.754898	0.79495	0.999829	0.871067	0.87	0.48817	0.852257	10.8	1415735_at	10.6941	11.0492	10.9424	10.4246	10.9824	10.9734	10.9293	10.5119	10.9311	11.0202	11.0158	10.897	10.8708	10.9601	10.8964	10.9819	10.6564	10.9493	10.9279	10.8787	10.7829	10.452	10.6732	11.0569	10.5545	10.8073	10.7933
1415736_at	Pfdn5	-0.024	0.039	-0.016	-0.002	-0.35	0.56	-0.23	-0.04	0.72708	0.57561	0.82177	0.97218	0.94729	0.870411	0.999829	0.997051	0.12	0.97323	0.990253	11.86	1415736_at	11.8456	11.7021	11.7696	12.0166	11.7354	11.946	11.6555	11.7073	11.9382	11.8054	11.8427	11.8869	11.8827	11.9414	11.8947	11.9127	11.977	11.8318	11.9078	11.9479	12.0109	11.7317	11.9353	11.8458	11.8345	11.837	11.8263
1415737_at	Rfk	-0.01	-0.109	0.088	-0.021	-0.12	-1.28	1.03	-0.25	0.90778	0.20596	0.30674	0.80605	0.982469	0.657491	0.999829	0.972263	0.7	0.59726	0.88827	10.55	1415737_at	10.3556	10.4009	10.6891	10.4745	10.5646	10.7189	10.9172	10.3867	10.8228	10.6865	10.7219	10.6606	10.6227	10.4385	10.4547	10.6476	10.3128	10.4505	10.616	10.5919	10.5177	10.2632	10.4808	10.4515	10.4866	10.4646	10.5618
1415738_at	Txndc12	-0.198	0.009	-0.045	-0.073	-2.01	0.09	-0.46	-0.74	0.05023	0.92846	0.6479	0.46182	0.52481	0.982555	0.999829	0.89965	1.21	0.32155	0.786772	9.3	1415738_at	9.59425	9.24393	9.06365	9.48873	9.10899	9.33519	9.40553	9.41899	9.18342	9.2623	9.10816	9.41764	9.19705	9.01448	9.5146	9.4075	9.5551	9.42385	9.405	9.35011	9.4025	9.14761	9.55922	9.43173	9.19325	9.19821	9.15055
1415739_at	Rbm42	-0.029	0.016	-0.134	-0.006	-0.47	0.26	-2.19	-0.1	0.64165	0.79249	0.03433	0.91943	0.922598	0.950019	0.999829	0.99037	1.27	0.29677	0.774744	9.92	1415739_at	9.95676	9.8964	9.69929	9.95249	10.0016	9.82807	9.9993	9.95795	9.95764	9.85324	9.96386	10.0155	9.97225	9.98086	10.0628	9.92258	10.0248	9.96508	9.92239	9.96627	10.0243	9.78616	9.84399	10.0516	9.91543	9.94745	9.91841
1415740_at	Psmc5	0.139	0.138	0.086	-0.012	2.88	2.86	1.78	-0.26	0.00622	0.0065	0.08211	0.79798	0.253459	0.275166	0.999829	0.971409	4.93	0.00234	0.147581	11.44	1415740_at	11.4104	11.4364	11.4293	11.4231	11.4558	11.4612	11.1601	11.2247	11.2932	11.4462	11.3912	11.3089	11.3534	11.4277	11.5087	11.4128	11.3228	11.4082	11.485	11.392	11.4548	11.49	11.3473	11.4077	11.56	11.5418	11.4661
1415741_at	Tmem165	0.025	-0.124	-0.117	0.001	0.43	-2.11	-1.99	0.01	0.67279	0.04113	0.05325	0.99065	0.931579	0.465559	0.999829	0.999142	2.14	0.09206	0.584574	10.48	1415741_at	10.4965	10.3162	10.5499	10.2801	10.6729	10.3692	10.5868	10.3206	10.5511	10.3869	10.5333	10.4055	10.6164	10.6007	10.557	10.5597	10.7034	10.5991	10.5722	10.5502	10.5384	10.426	10.6183	10.4217	10.4025	10.342	10.5401
1415742_at	Aup1	-0.267	-0.16	-0.155	0.015	-2.76	-1.66	-1.6	0.15	0.0085	0.10515	0.11617	0.88023	0.290031	0.556796	0.999829	0.984971	3.24	0.02087	0.356169	8.6	1415742_at	8.45771	8.70217	8.57725	8.67328	8.96032	8.57829	8.84083	8.42694	8.9126	8.768	9.01514	8.81777	8.66842	8.52692	8.72794	8.69531	8.6475	8.67199	8.65886	8.68861	8.66317	8.37865	8.48578	8.62829	8.37254	8.54314	8.29083
1415743_at	Hdac5	0.171	-0.062	-0.044	-0.116	1.58	-0.57	-0.41	-1.07	0.12255	0.56879	0.68596	0.29272	0.659744	0.867143	0.999829	0.860818	1.03	0.40384	0.82299	9.1	1415743_at	9.40488	9.01757	8.93156	9.40425	8.72618	8.84228	8.81873	9.00419	9.05734	9.10598	9.07163	9.13889	9.02198	9.09165	9.07817	9.03773	9.20591	9.19648	9.23821	9.2483	9.32693	9.13935	9.30711	9.04815	9.38182	9.18213	9.10808
1415744_at	H2-Ke2	0.09	0.106	-0.085	0.04	1.2	1.4	-1.13	0.53	0.23797	0.16792	0.2661	0.59889	0.763068	0.622053	0.999829	0.934869	1.24	0.30934	0.78142	10.61	1415744_at	10.7491	10.4751	10.5101	10.7081	10.5967	10.5248	10.3922	10.4451	10.511	10.5632	10.5915	10.5558	10.627	10.848	10.6284	10.5918	10.6869	10.6143	10.6669	10.6159	10.6715	10.7375	10.4921	10.4242	10.7161	10.662	10.6455
1415745_a_at	Dscr3	-0.057	-0.155	-0.031	-0.121	-0.84	-2.28	-0.46	-1.77	0.40823	0.02794	0.64933	0.08309	0.852372	0.427149	0.999829	0.810833	2.31	0.07333	0.547088	9.7	1415745_a_at	9.65655	9.67503	9.66658	9.77577	9.62008	9.94817	9.88542	9.65413	9.70808	9.82032	9.72191	9.62831	9.81805	9.87466	9.70032	9.83769	9.73318	9.76024	9.85024	9.80081	9.70833	9.64429	9.75953	9.74098	9.51899	9.56731	9.61573
1415746_at	Cic	-0.071	0.031	-0.152	-0.076	-0.88	0.39	-1.9	-0.95	0.38117	0.69601	0.06411	0.34914	0.841535	0.916513	0.999829	0.87045	1.36	0.26321	0.755882	8.67	1415746_at	8.74926	8.7923	8.32326	8.71922	8.70912	8.65018	8.59811	8.76224	8.68116	8.74866	8.5405	8.74609	8.71156	8.57909	8.73524	8.73365	8.80474	8.80581	8.84397	8.73687	8.76454	8.53108	8.81144	8.85339	8.76975	8.78396	8.52198
1415747_s_at	Riok3	-0.023	0	-0.007	-0.031	-0.45	0.01	-0.14	-0.62	0.65762	0.99286	0.88814	0.53992	0.926637	0.998117	0.999829	0.923649	0.15	0.96187	0.986416	11.24	1415747_s_at	11.1194	11.1992	11.3577	11.1523	11.2936	11.2474	11.2407	11.1589	11.2466	11.1848	11.166	11.2233	11.3649	11.3582	11.2523	11.2566	11.2615	11.2795	11.3104	11.3624	11.2728	11.183	11.3394	11.1622	11.0798	11.187	11.2893
1415748_a_at	Dctn5	0.081	0.08	0.123	0.078	1.54	1.52	2.34	1.47	0.13173	0.13628	0.02372	0.14777	0.670012	0.589362	0.999829	0.827106	3.08	0.02558	0.383652	10.27	1415748_a_at	10.4316	10.1788	10.1743	10.2205	10.226	10.185	10.2277	10.3818	10.1651	10.1863	10.1554	10.1931	10.1829	10.174	10.2393	10.3286	10.2858	10.1484	10.1682	10.1306	10.1736	10.404	10.1975	10.2241	10.3461	10.2684	10.2961
1415749_a_at	Rragc	0.058	0.06	-0.005	0.06	0.82	0.86	-0.06	0.86	0.41471	0.39634	0.94904	0.39689	0.853788	0.791055	0.999829	0.882848	0.54	0.70914	0.918008	10.73	1415749_a_at	10.9338	10.5743	10.6514	10.9527	10.667	10.6888	10.7227	10.9357	10.6704	10.6008	10.6529	10.6823	10.6528	10.5871	10.7498	10.6364	10.8974	10.7117	10.6542	10.6072	10.7258	10.6203	10.8187	10.5643	10.8713	10.7349	10.7762
1415750_at	Tbl3	0.071	-0.057	-0.084	-0.003	0.66	-0.52	-0.77	-0.03	0.51535	0.60579	0.44553	0.97776	0.885555	0.882381	0.999829	0.997562	0.32	0.86062	0.958727	7.31	1415750_at	7.33171	7.35855	6.96206	7.36534	7.24264	6.98608	7.71695	7.54003	7.30067	7.16062	7.2109	7.26067	7.25975	7.38463	7.36771	7.39171	7.48182	7.26662	7.18769	7.18693	7.29155	7.27984	7.3734	7.71042	7.26435	7.28164	7.22012
1415751_at	Hp1bp3	0.048	0.104	0.002	-0.003	0.95	2.05	0.04	-0.07	0.34805	0.04661	0.97117	0.94797	0.826963	0.481292	0.999829	0.99451	1.28	0.29426	0.773017	11.71	1415751_at	11.8208	11.7116	11.5957	11.7389	11.6416	11.5966	11.6925	11.8343	11.5908	11.5902	11.5791	11.7095	11.6385	11.6793	11.666	11.6726	11.8455	11.705	11.6363	11.6622	11.69	11.7104	11.7818	11.8566	11.7307	11.7632	11.7801
1415752_at	BC031181	-0.019	-0.035	-0.004	-0.041	-0.5	-0.94	-0.1	-1.08	0.61834	0.3523	0.91846	0.28657	0.916135	0.766249	0.999829	0.857956	0.58	0.68028	0.911206	11.89	1415752_at	11.9629	11.8663	11.9393	11.8244	11.9155	11.9897	11.9148	11.7963	11.9284	11.9601	11.9069	11.9341	11.892	11.9754	11.915	11.8753	11.8705	11.8465	11.9685	11.9017	11.94	11.9172	11.7944	11.8586	11.8378	11.8646	11.9028
1415753_at	Fam108a	0.111	0.104	-0.063	-0.064	0.93	0.87	-0.53	-0.54	0.3581	0.38851	0.60228	0.59145	0.831513	0.785812	0.999829	0.932284	0.55	0.70178	0.916492	10.32	1415753_at	10.5529	10.529	9.82257	10.5805	10.2295	10.0784	10.2009	10.5547	10.2482	10.2311	10.2672	10.313	10.2727	10.1001	10.2628	10.1542	10.3527	10.3569	10.3336	10.4046	10.339	10.3265	10.2792	10.7243	10.6529	10.6003	10.321
1415754_at	Polr2f	0.015	-0.008	-0.077	0.006	0.26	-0.14	-1.28	0.1	0.79888	0.89207	0.2057	0.91842	0.962179	0.974657	0.999829	0.990195	0.44	0.78147	0.93617	10.83	1415754_at	10.7816	10.6379	10.6543	10.965	10.7463	10.7479	10.8707	10.88	10.8477	10.8062	10.9621	10.9101	10.8641	10.8137	10.8905	10.8664	10.8165	10.8744	10.833	10.8701	10.9441	10.7921	10.7489	10.9341	10.8069	10.832	10.8227
1415755_a_at	Ube2v1	0.021	-0.089	-0.043	0.03	0.22	-0.91	-0.44	0.3	0.82918	0.37005	0.66427	0.76272	0.969087	0.776235	0.999829	0.965497	0.29	0.88431	0.965259	10.26	1415755_a_at	10.1829	10.4365	9.9361	10.0918	10.4094	10.3451	10.2525	10.5075	10.2441	10.3523	10.287	10.4026	10.2498	10.2945	10.3353	10.2697	10.0018	10.2862	10.1658	10.2601	10.3331	10.0776	10.1395	10.6254	10.3536	10.3641	10.2445
1415756_a_at	Snapin	-0.048	0.102	0.202	-0.128	-0.4	0.85	1.68	-1.06	0.69335	0.40239	0.09935	0.29313	0.937868	0.793777	0.999829	0.860966	1.21	0.32021	0.785936	10.48	1415756_a_at	10.5943	10.1508	10.657	10.8386	10.1531	10.5466	10.2662	10.451	10.4074	10.1961	10.0872	10.4591	10.3474	10.1931	10.4809	10.5074	10.9298	10.5398	10.4661	10.4489	10.605	10.691	10.8621	10.3652	10.5939	10.257	10.3267
1415757_at	Gbf1	-0.045	-0.049	-0.076	-0.121	-0.56	-0.61	-0.94	-1.51	0.57629	0.54474	0.35088	0.13924	0.904418	0.858287	0.999829	0.825884	0.96	0.43794	0.835298	7.66	1415757_at	7.64677	7.57901	7.55112	7.6345	7.81799	7.46434	7.8415	7.42773	7.7275	7.75201	7.88187	7.6466	7.61806	7.66302	7.73219	7.86921	7.54266	7.81363	7.82254	7.89253	7.79391	7.50018	7.63925	7.74643	7.59443	7.59369	7.57739
1415758_at	Fryl	-0.092	0.041	-0.027	-0.123	-1.23	0.54	-0.36	-1.64	0.22592	0.58939	0.72071	0.10781	0.755807	0.876548	0.999829	0.816231	1.16	0.34262	0.796914	10.53	1415758_at	10.6073	10.2178	10.5692	10.7659	10.4773	10.6448	10.6406	10.5624	10.5553	10.4498	10.4383	10.4707	10.6244	10.5708	10.5425	10.4519	10.7985	10.5534	10.5732	10.5054	10.5129	10.5318	10.6941	10.5233	10.5245	10.2639	10.3951
1415759_a_at	Hbxip	0.021	-0.097	-0.004	-0.089	0.45	-2.08	-0.08	-1.92	0.65217	0.04357	0.93616	0.06186	0.925484	0.475746	0.999829	0.793598	2.05	0.10378	0.602958	11.07	1415759_a_at	11.0479	11.013	11.0115	11.0419	11.1437	11.1086	11.1779	11.0515	11.1418	11.1685	11.1532	11.14	11.118	11.1938	11.0665	11.0479	10.9916	11.0543	11.1569	11.0989	11.1273	11.0934	10.9962	11.1023	11.0387	11.0769	11.0383
1415760_s_at	Atox1	-0.084	-0.403	-0.104	-0.31	-0.34	-1.65	-0.42	-1.27	0.73224	0.10721	0.67348	0.21219	0.948252	0.559313	0.999829	0.840009	1.15	0.34513	0.797797	11.37	1415760_s_at	10.7234	11.4644	11.5753	10.6354	11.8652	11.8694	12.0288	10.797	11.6028	11.7969	11.853	11.7257	11.7461	11.8802	11.6377	11.6418	10.7666	11.6963	11.7816	11.5648	11.4715	10.7184	11.0239	11.5983	10.8156	11.2477	11.2943
1415761_at	Mrpl52	-0.047	0.1	0.036	0.043	-0.45	0.95	0.34	0.41	0.65477	0.3475	0.73487	0.68333	0.925937	0.763123	0.999829	0.950664	0.35	0.84432	0.954249	9.36	1415761_at	9.66285	8.88523	9.30448	9.78965	9.23018	9.35382	9.34733	9.43878	9.20212	9.10696	9.28663	9.27845	9.33435	9.42843	9.33164	9.23448	9.36445	9.32282	9.21435	9.22935	9.532	9.56857	9.43605	9.40646	9.46627	9.3233	9.26515
1415762_x_at	Mrpl52	-0.035	0.063	-0.05	0.059	-0.38	0.69	-0.55	0.64	0.70412	0.49365	0.58575	0.52393	0.941022	0.83706	0.999829	0.918982	0.33	0.85333	0.956592	9.4	1415762_x_at	9.54879	9.0139	9.38037	9.72728	9.32245	9.2626	9.37417	9.49789	9.32923	9.27378	9.40329	9.30864	9.45614	9.52586	9.49957	9.32325	9.37001	9.4043	9.31799	9.28679	9.52832	9.57863	9.46971	9.36064	9.41776	9.31894	9.30041
1415763_a_at	NA	-0.105	-0.13	-0.13	-0.088	-1.33	-1.65	-1.65	-1.11	0.19063	0.10648	0.10697	0.27174	0.731612	0.558768	0.999829	0.854063	2.11	0.09616	0.589636	10.67	1415763_a_at	10.4334	10.6394	10.7496	10.5567	10.8203	10.7596	10.8974	10.4391	10.7426	10.8213	10.8248	10.7545	10.7944	10.8493	10.8246	10.8247	10.689	10.9185	10.7812	10.7476	10.722	10.5098	10.7369	10.7017	10.5222	10.5423	10.5019
1415764_at	Zc3h11a	-0.092	-0.08	-0.058	0.031	-1.73	-1.51	-1.09	0.59	0.09011	0.13867	0.28134	0.55925	0.612092	0.59131	0.999829	0.926724	1.7	0.16648	0.684783	12.03	1415764_at	11.8496	12.1618	12.1722	11.8965	11.9475	12.1674	12.0937	11.9191	12.1079	12.2026	12.1171	12.1148	12.0555	12.0651	12.1761	12.1073	12.1019	12.0793	11.9975	12.0326	11.9616	11.9263	12.0097	11.9567	11.8274	11.9853	12.0104
1415765_at	Hnrnpul2	0.136	0.195	0.216	0.101	0.88	1.26	1.4	0.65	0.38512	0.21315	0.1689	0.5164	0.843708	0.663339	0.999829	0.917634	1.19	0.3296	0.790359	7.31	1415765_at	7.84609	7.29926	6.98592	7.51327	7.33322	6.70195	6.96625	7.30108	7.24376	7.36183	7.61226	7.15661	7.17821	7.58932	6.80931	6.86818	7.31391	7.07961	7.0696	7.23093	7.12637	7.48475	7.27731	7.18445	7.47274	7.16922	7.34404
1415766_at	Sec22b	0.142	0.112	-0.029	-0.092	2.5	1.96	-0.51	-1.62	0.01651	0.05598	0.61101	0.11333	0.362691	0.497257	0.999829	0.816496	3.24	0.02076	0.355295	9.98	1415766_at	10.1483	9.93245	9.79899	10.1662	9.93397	10.0265	9.91933	10.118	9.86002	9.96672	9.91857	9.88365	9.98202	10.0183	9.96641	9.85489	9.84561	10.0216	9.88092	9.96772	9.99007	10.0163	10.0134	9.98996	10.2625	10.0455	10.0406
1415767_at	Ythdf1	-0.102	-0.024	0.033	0.045	-2.06	-0.48	0.66	0.91	0.04565	0.63167	0.51554	0.36812	0.508266	0.891473	0.999829	0.875048	1.43	0.23983	0.739267	10	1415767_at	10.1052	10.1351	10.0915	9.96593	10.027	9.93075	9.98152	9.98957	9.98548	10.0541	9.92489	9.95016	9.94556	9.952	10.0433	10.0293	9.98487	10.0141	10.0185	9.91934	9.87751	10.0983	10.039	9.96671	9.88113	9.96476	9.9656
1415768_a_at	Ube2r2	-0.043	-0.147	-0.009	-0.027	-0.71	-2.42	-0.15	-0.44	0.47962	0.01959	0.88276	0.66197	0.875797	0.388423	0.999829	0.947098	1.65	0.17897	0.694962	10.58	1415768_a_at	10.444	10.6713	10.4896	10.55	10.7178	10.6719	10.7617	10.7278	10.7752	10.6239	10.6351	10.7134	10.5407	10.4466	10.6009	10.6482	10.5427	10.6513	10.6326	10.6325	10.6027	10.3654	10.5503	10.6895	10.5736	10.7022	10.5164
1415769_at	Itch	-0.136	0.01	-0.017	-0.061	-1.92	0.14	-0.24	-0.86	0.06146	0.89125	0.80958	0.39455	0.556806	0.974575	0.999829	0.882181	1.13	0.35675	0.802725	10.32	1415769_at	10.3058	10.1754	10.5365	10.5394	10.191	10.3952	10.2634	10.3853	10.4379	10.2069	10.2822	10.3753	10.349	10.1676	10.35	10.3003	10.6003	10.4278	10.2474	10.2787	10.3222	10.331	10.565	10.2617	10.3429	10.1909	10.214
1415770_at	Wdr6	0.031	-0.186	-0.016	0.193	0.27	-1.61	-0.14	1.67	0.78876	0.1151	0.89034	0.10269	0.960128	0.567024	0.999829	0.815883	1.36	0.26201	0.754955	11.53	1415770_at	11.3074	11.5904	11.4982	11.1353	11.5092	11.6358	11.7207	11.2672	11.6264	11.6039	11.6034	11.7271	11.5464	11.495	11.7441	11.8052	11.3825	11.6808	11.6524	11.6301	11.6531	10.9522	11.2549	11.6321	11.444	11.623	11.5258
1415771_at	Ncl	0.124	0.25	0.082	-0.019	0.88	1.77	0.58	-0.14	0.38395	0.08347	0.56375	0.89316	0.843027	0.532098	0.999829	0.986214	1.07	0.38418	0.815369	11.89	1415771_at	12.026	11.8908	12.1891	11.6976	11.7706	11.7274	11.0573	11.1652	11.7406	11.7745	11.6179	11.7033	11.9313	12.1647	11.9179	12.0257	12.0967	11.8829	11.9681	12.0202	11.9386	12.2005	12.0985	11.382	12.0196	11.9491	12.0204
1415772_at	Ncl	-0.117	0.03	0.055	0.092	-1.68	0.44	0.8	1.32	0.10094	0.6652	0.42962	0.19413	0.631302	0.90524	0.999829	0.835577	1.34	0.26928	0.760261	8.89	1415772_at	8.77328	8.7845	8.9723	8.96466	8.86855	8.89851	8.69374	8.74992	8.8796	8.91055	8.93527	8.98361	8.88252	8.86255	8.96443	9.08479	8.92716	8.84829	8.9603	8.89721	8.87279	8.82747	8.88828	8.80348	8.74052	8.96095	8.73935
1415773_at	Ncl	0.194	0.366	0.374	0.187	0.79	1.48	1.52	0.76	0.43561	0.14535	0.13661	0.45248	0.861354	0.598566	0.999829	0.897307	1.42	0.24244	0.741296	9.21	1415773_at	9.13405	9.39451	9.93661	8.83292	9.07387	8.8125	8.03381	7.7843	9.02774	9.19474	8.936	9.04688	9.07608	9.23245	9.06796	9.51024	9.35771	9.0609	9.34291	9.31724	9.05494	9.58767	9.64142	8.24795	9.44679	9.28957	9.4476
1415774_at	Elp2	0.066	0.031	0.048	0.267	0.68	0.32	0.49	2.78	0.49716	0.75245	0.62361	0.00813	0.881019	0.936734	0.999829	0.676934	2.13	0.09356	0.587015	7.99	1415774_at	7.76879	7.98986	7.89301	8.10765	7.86	7.90566	8.2438	8.37441	7.94824	7.86258	8.1726	8.09033	7.89188	7.98406	7.849	7.96472	7.90777	7.88267	7.54928	7.66773	7.80098	7.94325	7.8538	8.05041	7.96536	8.0214	8.10285
1415775_at	Rbbp7	0.006	0.008	0.006	0.047	0.09	0.13	0.09	0.75	0.92924	0.89625	0.92491	0.45519	0.986381	0.97558	0.999829	0.897881	0.15	0.96176	0.986416	12.21	1415775_at	12.2528	12.1986	12.3468	11.9469	12.2672	12.2294	12.2773	12.1931	12.2081	12.2027	12.2434	12.15	12.2218	12.3157	12.2004	12.2588	12.0602	12.0677	12.2711	12.1667	12.1724	12.3093	11.9903	12.1743	12.0217	12.2025	12.2873
1415776_at	Aldh3a2	-0.004	0.175	-0.029	0.072	-0.03	1.41	-0.24	0.58	0.97565	0.16526	0.8139	0.56714	0.995866	0.618534	0.999829	0.927773	0.6	0.66772	0.908096	8.19	1415776_at	8.50977	7.86004	8.13959	8.57009	8.11841	7.81257	8.03376	8.39916	8.10025	7.97638	8.15504	8.03475	8.04882	8.13551	8.12485	8.06308	8.63529	8.11759	7.99076	7.93312	8.05459	8.5671	8.35151	8.13491	8.37025	8.02478	8.1375
1415777_at	Pnliprp1	-0.049	-0.017	0.042	-0.137	-0.64	-0.22	0.55	-1.78	0.5275	0.83026	0.58579	0.08171	0.890294	0.961107	0.999829	0.810833	0.98	0.42697	0.830604	3.91	1415777_at	3.96657	3.9126	3.98473	3.93285	4.12524	4.10905	3.90075	3.79369	3.74274	3.91568	3.85164	3.9316	3.84568	4.11334	3.822	3.98802	3.68181	3.92993	4.06605	3.83633	3.96893	3.97105	4.00775	3.99237	3.86442	3.74059	3.93728
1415778_at	Morf4l2	0.063	0.077	0.025	0.092	1.34	1.65	0.53	1.95	0.1864	0.10647	0.59828	0.05786	0.726957	0.558768	0.999829	0.790963	2.15	0.09092	0.582395	12.22	1415778_at	12.2824	12.2079	12.1699	12.1161	12.1798	12.1563	12.177	12.3628	12.1688	12.1451	12.2198	12.1554	12.2042	12.1506	12.2121	12.1682	12.1471	12.0727	12.1569	12.2205	12.1885	12.2596	12.0341	12.2608	12.2146	12.2427	12.3466
1415779_s_at	Actg1	0.011	-0.017	-0.024	0.094	0.22	-0.35	-0.49	1.93	0.82834	0.72562	0.62955	0.06053	0.96894	0.926927	0.999829	0.793598	1.03	0.40223	0.82299	13.05	1415779_s_at	13.1255	13.1503	12.9042	13.0617	12.9737	12.9978	13.0563	13.1686	13.0767	13.0272	13.0214	13.0299	13.0205	12.9265	13.0539	13.0661	13.1218	13.0651	12.9481	13.0387	13.0339	13.0607	13.0382	13.024	13.0402	13.1285	13.0909
1415780_a_at	Armcx2	0.034	-0.073	0.026	0.003	0.45	-0.97	0.34	0.04	0.65225	0.33853	0.73457	0.96993	0.925484	0.757602	0.999829	0.997008	0.32	0.86627	0.959985	10.77	1415780_a_at	10.8591	10.7055	10.6995	10.5946	10.9874	10.7025	10.8686	10.9581	10.5709	10.811	10.8019	10.663	10.8125	10.8019	10.8099	10.7145	10.637	10.7338	10.8005	10.7097	10.7027	10.848	10.6693	10.9512	10.8411	10.8031	10.7899
1415781_a_at	NA	-0.046	-0.042	-0.004	0.022	-1.29	-1.16	-0.12	0.62	0.20278	0.25121	0.90267	0.54011	0.740845	0.695817	0.999829	0.923773	0.86	0.49821	0.856656	13.33	1415781_a_at	13.3394	13.3873	13.3709	13.2611	13.4196	13.3654	13.3957	13.3845	13.4235	13.3098	13.4131	13.345	13.3792	13.2907	13.2968	13.3312	13.2337	13.2838	13.3009	13.357	13.3008	13.3688	13.2508	13.3157	13.2467	13.3481	13.3722
1415782_at	Sumo2	0.016	-0.019	0.021	-0.02	0.33	-0.4	0.45	-0.41	0.74043	0.69369	0.65779	0.68267	0.950141	0.915709	0.999829	0.950664	0.16	0.95774	0.984837	12.53	1415782_at	12.6194	12.5395	12.5211	12.3449	12.5973	12.498	12.5108	12.6685	12.5138	12.4711	12.5073	12.4804	12.5737	12.5658	12.5183	12.4928	12.5073	12.4751	12.526	12.5385	12.4617	12.6489	12.5325	12.5868	12.4574	12.4511	12.6043
1415783_at	Vps35	-0.069	-0.037	0.031	0.005	-1.82	-0.98	0.82	0.14	0.07555	0.33312	0.41429	0.88601	0.586113	0.753156	0.999829	0.985788	1.24	0.30681	0.780208	11.81	1415783_at	11.862	11.8392	11.9192	11.7274	11.8179	11.784	11.8979	11.867	11.8394	11.8015	11.8004	11.7392	11.8285	11.7338	11.8457	11.8774	11.8335	11.8053	11.7652	11.848	11.769	11.8424	11.8493	11.748	11.6822	11.7545	11.7794
1415784_at	Vps35	-0.009	-0.112	0.458	0.315	-0.03	-0.45	1.82	1.25	0.97283	0.65783	0.07538	0.21649	0.995718	0.902376	0.999829	0.841061	1.27	0.29521	0.773655	5.95	1415784_at	5.46476	6.57307	6.49282	5.25497	6.18659	6.02714	5.55428	5.26674	6.75422	6.2257	6.23653	6.12557	5.46271	5.40017	5.71624	5.91532	5.56663	5.50405	6.00241	6.09032	6.10373	5.80056	5.73944	5.29611	5.80036	6.24771	6.27519
1415785_a_at	Cct8	-0.022	0.056	0.094	0.042	-0.27	0.7	1.19	0.53	0.78478	0.48631	0.24209	0.60151	0.959435	0.833379	0.999829	0.935312	0.56	0.69068	0.913321	10.91	1415785_a_at	11.1385	10.7231	10.9936	11.1794	10.8931	10.9198	10.7605	11.0244	10.7872	10.9127	10.7631	10.872	10.8782	10.9439	10.7579	10.8777	10.8678	10.7642	10.8155	10.736	10.7721	11.1273	10.922	10.7858	10.9957	10.9001	10.8244
1415786_at	Pgc	-0.083	-0.069	-0.123	-0.041	-0.93	-0.77	-1.37	-0.45	0.35964	0.44672	0.17682	0.65236	0.832537	0.81523	0.999829	0.946279	0.88	0.48121	0.850045	4.85	1415786_at	5.06696	4.57571	4.83498	5.08664	5.06053	4.5142	5.1268	4.72527	4.79797	4.87343	5.02384	4.86209	5.097	4.89022	4.60442	5.01319	4.98087	4.94873	4.93207	4.78983	4.94113	4.82813	5.04414	4.72144	4.85912	4.55901	4.75356
1415787_at	Ganab	-0.196	-0.122	0.04	0.043	-1.65	-1.02	0.34	0.36	0.10639	0.31148	0.73872	0.71782	0.638634	0.736899	0.999829	0.958279	1	0.41625	0.827228	8.31	1415787_at	8.10836	8.5068	8.44769	8.05613	8.32841	8.18424	8.67863	8.19181	8.47076	8.607	8.58396	8.32657	8.43221	8.44134	8.41126	8.50806	8.28324	8.32992	8.29281	8.25222	8.00445	8.24254	8.15759	8.39623	7.88661	8.0891	8.16477
1415788_at	NA	0.058	-0.015	0.08	-0.076	0.85	-0.22	1.18	-1.13	0.3982	0.8302	0.24353	0.264	0.848531	0.961107	0.999829	0.853631	0.86	0.49354	0.854129	10.89	1415788_at	11.0262	10.7297	11.0099	11.0185	11.0221	10.819	10.9095	10.9584	10.6628	10.8296	10.7321	10.7895	10.8843	10.9798	10.838	10.7798	10.8927	10.9028	10.8548	10.8393	10.9014	11.0975	10.9891	10.8625	11.0122	10.8318	10.8713
1415789_a_at	NA	0.082	0.032	0.28	0.146	0.86	0.33	2.94	1.53	0.39415	0.74117	0.00528	0.13316	0.847161	0.932762	0.999829	0.825081	2.96	0.03033	0.408559	8.37	1415789_a_at	8.27766	8.43853	8.60678	8.54163	8.29494	8.32907	8.12143	8.06607	8.3821	8.41057	8.38658	8.19854	8.29933	8.10993	8.22939	8.31281	8.14238	8.34229	8.21301	8.23135	8.07736	8.61726	8.34928	8.25099	8.51442	8.43644	8.53284
1415790_at	NA	0.021	0.029	0.173	0.037	0.25	0.34	2.03	0.44	0.80731	0.73653	0.04819	0.66552	0.964004	0.930943	0.999829	0.948036	1.13	0.3573	0.802918	8.82	1415790_at	8.75992	9.00755	9.05493	8.67753	8.93567	8.719	8.56157	8.44415	8.88282	8.99306	8.76645	8.72651	8.78967	8.6942	8.79928	8.84711	8.69819	8.89707	8.83083	8.77214	8.78395	8.85598	8.92296	8.58171	8.91827	8.85806	8.87165
1415791_at	Rnf34	0.141	0.06	0.035	-0.113	1.88	0.8	0.47	-1.51	0.06744	0.43033	0.64101	0.13911	0.567836	0.807085	0.999829	0.825884	1.66	0.17652	0.692664	10.09	1415791_at	10.2837	9.93881	9.97546	10.2581	10.1812	9.89388	9.88909	10.2989	9.9783	9.98155	9.9883	10.0149	10.0695	10.0261	9.96276	9.9379	10.0922	10.0749	10.1569	10.1315	10.1458	10.2082	10.1926	10.1757	10.303	10.1491	10.1968
1415792_at	Rbck1	0.205	0.127	-0.012	-0.024	2.44	1.51	-0.15	-0.28	0.01902	0.13894	0.88342	0.78036	0.381863	0.591588	0.999829	0.968906	2.08	0.10029	0.596343	8.95	1415792_at	9.12856	8.75088	8.58382	9.02546	8.7527	8.66206	8.82258	9.16301	8.73425	8.78977	8.84213	8.85497	8.83454	8.90408	8.94672	8.82023	9.10515	8.94342	9.02848	8.90556	8.98612	9.06468	8.92837	9.23184	9.13641	9.1139	8.94015
1415793_at	Pnpo	0.116	-0.054	-0.047	-0.107	1.5	-0.69	-0.6	-1.38	0.14171	0.49296	0.55059	0.17395	0.679263	0.836779	0.999829	0.833282	1.25	0.3051	0.779566	9.96	1415793_at	9.83019	9.95387	9.84919	9.97768	10.0598	9.83071	9.96047	9.979	9.73341	10.062	9.82379	9.97173	10.0317	10.0681	10.063	10.0947	9.77074	10.1199	10.1571	10.0807	9.95189	9.87505	10.0614	10.1005	9.98785	9.93549	10.0223
1415794_a_at	Spin1	0.178	0.12	0.101	0.226	2	1.35	1.14	2.55	0.0517	0.18322	0.26053	0.01451	0.529517	0.636848	0.999829	0.721326	3.41	0.01662	0.327649	11.3	1415794_a_at	11.4778	11.3609	11.1657	11.4599	11.1888	11.052	11.1472	11.6068	11.1632	11.1191	11.3738	11.2499	11.1724	11.1924	11.0791	11.123	11.1566	11.0668	10.9434	11.1498	11.196	11.3669	11.2013	11.3192	11.4978	11.482	11.5504
1415795_at	Spin1	0.161	-0.043	0.059	0.012	2.34	-0.62	0.85	0.18	0.02397	0.5396	0.39885	0.86003	0.412683	0.856329	0.999829	0.981902	1.65	0.17815	0.694381	6.07	1415795_at	6.0233	6.15752	5.98915	5.84322	6.23396	6.04634	6.13098	6.0995	6.03686	6.03029	6.10412	6.01266	5.86096	6.08469	6.23665	6.10775	5.81594	5.92873	5.94921	6.24541	6.00853	5.97945	6.0803	6.15372	6.16689	6.12296	6.16767
1415796_at	Dazap2	-0.014	0.097	0.003	-0.021	-0.2	1.38	0.05	-0.3	0.83922	0.17549	0.9626	0.76305	0.971661	0.629086	0.999829	0.965497	0.51	0.7298	0.922968	11.89	1415796_at	11.9901	11.7623	11.8293	12.0546	11.6848	11.965	11.8295	11.8765	11.9138	11.7456	11.7485	11.9568	11.8919	11.7474	11.9422	11.9333	12.1554	11.9371	11.8089	11.8509	11.9048	11.8747	12.0698	11.811	11.913	11.8378	11.8326
1415797_at	Ddr1	-0.097	-0.132	-0.084	-0.186	-0.81	-1.11	-0.71	-1.56	0.42057	0.27442	0.48411	0.12529	0.855968	0.711867	0.999829	0.824404	1.21	0.3216	0.786829	9.24	1415797_at	9.31192	9.02963	9.4513	9.27908	8.98831	9.12015	9.05104	8.95865	9.40088	9.44153	9.26576	9.18013	9.51737	9.33727	9.38377	9.36629	9.53625	9.47675	9.47064	9.3764	9.34901	9.35515	9.43616	9.15827	9.11238	8.82656	8.95725
1415798_at	Ddr1	-0.033	0.006	-0.015	-0.138	-0.16	0.03	-0.07	-0.66	0.87748	0.97631	0.94243	0.51447	0.978502	0.994215	0.999829	0.916455	0.12	0.97631	0.991126	6.56	1415798_at	6.66599	6.42746	7.1074	6.27793	6.56876	6.15047	5.79412	5.64017	6.6488	6.69458	6.69407	6.56219	6.62439	6.70945	6.88825	6.78894	6.72047	6.82619	7.01533	6.71539	6.88536	6.77481	6.79844	6.02909	6.4296	6.29863	6.32687
1415799_at	Wbp11	0.071	0.097	-0.086	-0.04	0.83	1.14	-1.01	-0.47	0.41025	0.25953	0.31932	0.63896	0.853071	0.703278	0.999829	0.942596	0.81	0.52642	0.866118	10.07	1415799_at	10.1162	10.137	9.80458	10.0256	10.0534	10.0372	10.1731	10.4076	10.0078	9.97659	9.99942	10.0667	10.1154	10.0707	9.98077	10.0237	9.91056	10.0823	9.98919	10.0602	10.0388	10.0902	9.93195	10.3935	10.2486	10.2264	10.1248
1415800_at	Gja1	0.033	0.211	0.096	-0.133	0.22	1.4	0.64	-0.88	0.8246	0.16778	0.52634	0.3818	0.967807	0.622031	0.999829	0.87845	0.8	0.53077	0.867448	11.76	1415800_at	12.1551	11.5732	11.8499	12.2442	11.2716	11.4532	11.2616	11.9501	11.6703	11.5598	11.4787	11.5872	11.791	11.5758	11.564	11.5126	12.0669	11.7181	11.7294	11.781	11.8562	12.0207	12.2083	11.7755	11.891	11.769	11.7093
1415801_at	Gja1	0.352	0.12	0.435	0.082	1.52	0.52	1.87	0.35	0.137	0.60724	0.06799	0.72649	0.675284	0.882904	0.999829	0.959398	1.55	0.20539	0.712357	6.36	1415801_at	6.75212	6.39153	6.91559	5.83497	5.96244	5.9667	5.36989	5.09358	6.66876	6.35581	6.23418	6.28326	5.72245	6.10098	6.0765	6.36634	6.74489	6.13227	6.36657	6.54671	6.57519	6.61835	6.75909	5.77087	6.72893	6.70359	6.81585
1415802_at	Slc16a1	-0.151	0.004	-0.015	-0.05	-1.22	0.03	-0.12	-0.4	0.22811	0.97471	0.90496	0.6894	0.756595	0.993954	0.999829	0.951821	0.42	0.79466	0.940009	11.07	1415802_at	11.436	10.8353	11.3006	11.3041	10.6353	11.0327	10.7107	11.1092	10.9039	10.8018	10.6925	10.8808	11.2282	11.2573	11.1001	11.0728	11.6261	11.2408	11.11	11.0823	11.1175	11.416	11.4811	10.9706	10.9106	10.6845	10.958
1415803_at	Cx3cl1	0.048	0.028	-0.019	0.144	0.39	0.23	-0.16	1.17	0.69743	0.82192	0.87593	0.24798	0.939155	0.958972	0.999829	0.849018	0.4	0.80738	0.944216	9.49	1415803_at	9.72603	9.72109	9.37331	9.32565	9.58037	9.42862	9.33829	9.25388	9.37329	9.35627	9.58074	9.52395	9.31602	9.42111	9.61476	9.67706	9.07518	9.55541	9.49686	9.52905	9.54398	9.61182	9.28283	9.38151	9.59056	9.78873	9.6779
1415804_at	Cx3cl1	-0.105	-0.111	-0.087	0.119	-1.14	-1.21	-0.95	1.29	0.25916	0.23271	0.34882	0.20364	0.778466	0.679416	0.999829	0.837057	1.33	0.27276	0.762989	7.16	1415804_at	6.97213	7.40866	7.24537	6.8872	7.2683	7.16603	7.2498	7.15152	7.33777	7.24955	7.37711	7.40654	7.12206	7.01828	7.31171	7.38938	7.01965	7.28215	7.09268	7.10617	7.3166	7.08035	6.91336	7.01204	7.062	7.14582	7.1922
1415805_at	Clps	-0.02	-0.056	-0.023	-0.007	-0.23	-0.63	-0.26	-0.08	0.81788	0.531	0.79363	0.94008	0.966471	0.852211	0.999829	0.993599	0.13	0.96986	0.988873	4.7	1415805_at	4.51602	5.00157	4.63073	4.72115	5.0095	4.24794	4.75866	4.69549	4.72259	4.74245	4.79149	4.80051	4.48189	4.75787	4.82776	4.71248	4.81674	4.63645	4.66003	4.8896	4.74131	4.71742	4.63149	4.63627	4.51381	4.68852	4.68706
1415806_at	Plat	0.204	0.212	-0.082	-0.058	1.43	1.48	-0.57	-0.41	0.16026	0.1451	0.57105	0.68471	0.703525	0.598142	0.999829	0.950797	1.18	0.33127	0.791103	9.67	1415806_at	10.2971	9.43787	9.74366	9.71014	9.37969	9.3371	9.46088	9.95363	9.4796	9.54661	9.44706	9.39021	9.66569	9.80581	9.41678	9.30428	10.1864	9.54697	9.56784	9.55326	9.61064	10.0581	9.81652	9.59356	10.0826	9.56058	9.98066
1415807_s_at	Srsf2	0.081	0.316	0.242	0.267	0.79	3.08	2.37	2.61	0.43483	0.00357	0.02246	0.01238	0.860985	0.216969	0.999829	0.717991	5.64	0.00097	0.093269	8.59	1415807_s_at	8.44114	8.77973	8.6217	8.20458	8.57493	8.51554	8.18063	8.29331	8.53521	8.28293	8.61475	8.49604	8.39991	8.24595	8.59111	8.68477	8.61901	8.30363	8.45645	8.56754	8.52839	8.65376	8.46285	8.28551	8.59169	8.6908	8.68132
1415808_at	Tpbpa	-0.115	-0.055	0.043	0.029	-1.62	-0.77	0.6	0.4	0.11314	0.44797	0.55016	0.68859	0.647785	0.816014	0.999829	0.951619	0.93	0.4545	0.841466	3.97	1415808_at	3.95228	3.84083	4.20513	4.08651	4.07397	4.27034	4.19158	3.77433	3.80024	3.89145	4.19563	3.95024	3.82998	3.87075	3.96	3.89875	3.8539	3.96006	3.94613	3.87158	4.12411	4.06681	4.04592	3.88531	3.99621	3.96427	3.90364
1415809_at	Tpbpa	-0.042	-0.052	-0.012	0.016	-0.72	-0.9	-0.2	0.27	0.47674	0.37484	0.84232	0.78743	0.874709	0.778724	0.999829	0.969808	0.36	0.83683	0.952485	3.42	1415809_at	3.24245	3.5534	3.26758	3.48646	3.41252	3.55125	3.45299	3.5571	3.28909	3.44162	3.30648	3.54774	3.38412	3.33661	3.4198	3.54402	3.49341	3.44709	3.42492	3.539	3.43043	3.57903	3.2815	3.40117	3.37042	3.43114	3.37564
1415810_at	Uhrf1	-0.304	-0.114	-0.023	-0.203	-2.51	-0.94	-0.19	-1.68	0.01583	0.35261	0.85224	0.10111	0.358142	0.766509	0.999829	0.813721	2.51	0.05575	0.504652	5.14	1415810_at	5.36333	5.11789	4.9707	5.09922	5.19748	5.20316	5.47505	5.68145	5.1634	4.97035	5.2449	4.97934	5.2403	5.24062	5.22334	5.21136	5.11851	5.23714	5.20527	5.17839	5.15182	5.34629	5.15977	5.61942	4.58523	4.83103	4.60122
1415811_at	Uhrf1	-0.023	0.054	0.017	-0.054	-0.28	0.64	0.2	-0.65	0.78242	0.52376	0.84057	0.51953	0.959036	0.849229	0.999829	0.918073	0.24	0.91514	0.973861	4.25	1415811_at	4.19756	4.52161	4.21433	4.32363	4.15397	4.07408	4.11797	4.2371	4.22397	4.21712	4.15049	4.1659	4.20586	4.37715	4.2707	4.14866	4.29569	4.17646	4.3528	4.45014	4.2748	4.34494	4.32229	4.1662	4.04721	4.10094	4.49127
1415812_at	Gsn	-0.158	0.04	-0.106	-0.184	-1.67	0.42	-1.12	-1.95	0.10133	0.67433	0.2693	0.0577	0.632328	0.908812	0.999829	0.790963	2.01	0.11016	0.613025	11.39	1415812_at	11.4904	11.1274	11.4776	11.5124	11.1401	11.4641	11.5144	11.1595	11.5374	11.4136	11.2679	11.6454	11.402	11.3981	11.5601	11.5595	11.7385	11.5542	11.3797	11.3515	11.4596	11.469	11.6449	11.3994	11.3304	11.1532	11.2904
1415813_at	Api5	-0.086	0.1	-0.042	0.112	-1.01	1.17	-0.49	1.3	0.31904	0.24984	0.62792	0.19991	0.812555	0.694272	0.999829	0.836939	1.08	0.37946	0.813405	9.74	1415813_at	9.75704	9.81777	9.49313	9.77755	9.77806	9.56899	9.82387	10.0761	9.86966	9.70965	9.63524	9.76752	9.61764	9.38597	9.86151	9.86477	9.97911	9.91195	9.53218	9.61299	9.63482	9.52644	9.74782	9.79402	9.68373	9.7424	9.61088
1415814_at	Atp6v1b2	0.07	0.062	0.019	0.196	0.72	0.63	0.19	2.01	0.47803	0.52976	0.84663	0.05081	0.875082	0.851971	0.999829	0.789364	1.25	0.30546	0.779694	11.89	1415814_at	12.0469	12.0051	11.5924	11.835	11.8234	11.8328	11.9413	12.2808	11.8301	11.8753	11.9547	11.9657	11.7221	11.5725	11.937	11.8269	11.7033	11.9148	11.5874	11.7916	11.76	11.8894	11.6266	12.0986	12.0906	12.0201	11.953
1415815_at	Trim27	-0.066	0.071	-0.082	0.084	-1	1.09	-1.26	1.28	0.3212	0.28366	0.21415	0.2074	0.813493	0.716981	0.999829	0.839686	1.35	0.2659	0.757658	3.79	1415815_at	3.59759	3.84086	3.70223	3.79174	3.86617	4.13267	3.6514	3.69168	3.8091	3.66683	3.74991	3.98029	3.81796	3.83339	3.81029	3.89732	3.66673	3.8695	3.78238	3.80552	3.78961	3.73626	3.76876	3.74558	3.58245	3.78994	3.67021
1415816_at	Cct7	-0.152	-0.021	-0.04	0.032	-2.73	-0.38	-0.71	0.57	0.00925	0.70465	0.48046	0.57048	0.299637	0.919255	0.999829	0.928434	2.1	0.09715	0.591102	11.65	1415816_at	11.8142	11.6416	11.4703	11.7386	11.7071	11.7652	11.7046	11.7901	11.8514	11.6906	11.7806	11.7623	11.5972	11.5961	11.6795	11.6678	11.6551	11.6859	11.6068	11.6331	11.6521	11.5196	11.4948	11.7307	11.5625	11.6927	11.5711
1415817_s_at	Cct7	-0.146	-0.112	0.009	-0.045	-2.6	-2	0.17	-0.8	0.01269	0.05143	0.86688	0.42874	0.332386	0.488192	0.999829	0.890617	2.86	0.03453	0.42656	11.24	1415817_s_at	11.2468	11.3334	11.2515	11.1752	11.4237	11.3023	11.3123	11.3521	11.3449	11.3901	11.3069	11.3302	11.1776	11.2051	11.3583	11.3447	11.1918	11.2978	11.2824	11.2275	11.1706	11.1109	11.2113	11.3488	11.1828	11.2966	11.1402
1415818_at	Anxa6	-0.169	-0.32	-0.153	0.14	-0.8	-1.52	-0.73	0.67	0.42623	0.13474	0.47079	0.50886	0.857602	0.588198	0.999829	0.915023	0.99	0.42557	0.830014	7.31	1415818_at	6.58849	7.845	7.08341	6.62041	7.49692	7.53701	7.8038	7.02323	7.66019	7.81655	7.91657	7.68727	7.31141	7.05986	7.69142	7.94151	6.91782	7.722	7.42339	7.50628	7.14464	6.66073	7.08387	7.47005	6.7768	7.21393	7.21528
1415819_a_at	Ppp2r1a	-0.137	0.158	-0.091	0.184	-0.67	0.78	-0.44	0.9	0.50367	0.44218	0.65902	0.37308	0.882172	0.813188	0.999829	0.87613	0.52	0.72429	0.921093	9.58	1415819_a_at	9.66695	9.88819	8.96811	9.52978	9.79273	9.49421	9.24868	9.52077	9.79703	9.70646	9.89564	9.86781	9.41402	8.89779	9.78555	9.72594	9.46293	9.86976	9.50683	9.65778	9.61681	9.18331	9.54218	9.62597	9.85947	9.89954	9.66839
1415820_x_at	Nono	-0.073	0.079	0.019	0.067	-0.98	1.06	0.26	0.89	0.335	0.29592	0.79562	0.37846	0.821707	0.726425	0.999829	0.878209	0.73	0.57479	0.881828	10.29	1415820_x_at	10.4403	10.199	10.1625	10.4899	10.2363	10.0284	10.4251	10.3275	10.4016	10.3065	10.3139	10.3277	10.311	10.0643	10.2442	10.3879	10.297	10.2611	10.2568	10.3018	10.2012	9.9868	10.4449	10.2184	10.2364	10.2475	10.2003
1415821_at	Nptn	-0.027	-0.037	0.02	0.012	-0.41	-0.55	0.3	0.18	0.68156	0.58285	0.76776	0.86181	0.93436	0.873658	0.999829	0.982033	0.15	0.96246	0.986594	12.26	1415821_at	12.1696	12.4048	12.1283	12.2646	12.1398	12.3763	12.336	12.393	12.3055	12.2782	12.3279	12.2669	12.3024	12.1404	12.1933	12.3793	11.9853	12.2777	12.2503	12.3434	12.2359	12.1372	12.2241	12.3795	12.2202	12.2768	12.2714
1415822_at	Scd2	-0.002	0.036	0.027	-0.101	-0.03	0.58	0.43	-1.65	0.9742	0.56225	0.66656	0.10647	0.995866	0.864191	0.999829	0.815883	0.81	0.52431	0.865758	13.51	1415822_at	13.6621	13.44	13.6065	13.6518	13.3818	13.4652	13.4475	13.5641	13.5182	13.4507	13.3808	13.4867	13.4945	13.4139	13.4604	13.3988	13.6714	13.5166	13.4888	13.5143	13.5182	13.64	13.7029	13.4427	13.5873	13.5143	13.5182
1415823_at	Scd2	0.167	0.234	0.342	-0.042	0.75	1.05	1.53	-0.19	0.45847	0.29988	0.13323	0.85091	0.869653	0.728338	0.999829	0.98042	1.01	0.41304	0.826026	11	1415823_at	11.2858	10.9003	11.5032	11.2063	10.792	10.8537	10.2039	10.0096	11.1013	10.938	10.4925	10.9768	10.7103	10.6868	10.7209	10.9565	11.571	10.8315	10.9143	10.9393	11.0105	11.4021	11.571	10.4008	11.3564	11.272	11.2077
1415824_at	Scd2	-0.133	-0.071	0.189	0.444	-0.38	-0.2	0.53	1.26	0.70846	0.84213	0.59634	0.21618	0.942635	0.96337	0.999829	0.841061	0.51	0.72822	0.922405	6.83	1415824_at	6.71468	7.42967	6.94512	6.57274	6.77366	7.28705	6.63843	6.37037	8.1788	7.03178	7.24292	7.35301	6.36683	5.54429	6.30232	6.69023	6.95593	6.43549	6.60171	6.89797	7.20871	6.16018	7.0101	5.89516	7.12859	7.22817	7.40212
1415825_s_at	NA	0.046	-0.015	-0.002	-0.121	0.54	-0.17	-0.03	-1.41	0.59208	0.86204	0.97876	0.16497	0.908875	0.968403	0.999829	0.832067	0.58	0.67901	0.910774	9.66	1415825_s_at	9.98726	9.60727	9.70729	9.53308	9.78503	9.42135	9.27297	9.41608	9.60414	9.77687	9.75044	9.59916	9.68721	9.83889	9.68691	9.65764	9.61633	9.69774	9.73551	9.72714	9.76333	9.86337	9.75535	9.71272	9.75053	9.74431	9.62913
1415826_at	Atp6v1h	0.089	0.024	0.113	0.078	1.37	0.36	1.74	1.2	0.17674	0.71909	0.08981	0.23574	0.717534	0.924492	0.999829	0.846891	1.62	0.18689	0.701756	11.59	1415826_at	11.7377	11.5601	11.6715	11.5144	11.7229	11.521	11.5262	11.6846	11.5333	11.5171	11.5999	11.4895	11.4956	11.6147	11.5011	11.463	11.4234	11.5135	11.446	11.4147	11.4944	11.8368	11.4688	11.5505	11.6678	11.6411	11.6679
1415827_a_at	Serp1	-0.112	0.049	-0.042	-0.266	-0.67	0.3	-0.25	-1.59	0.50635	0.76909	0.80118	0.11907	0.882977	0.943285	0.999829	0.821939	0.78	0.5428	0.872108	11.39	1415827_a_at	10.9696	11.8007	11.835	10.8607	11.7981	11.8496	11.7461	10.8764	11.6694	11.7064	11.68	11.5484	11.5028	11.5482	11.4011	11.5295	11.1369	11.3352	11.5752	11.4337	11.3417	11.0533	11.1509	11.1769	11.0664	11.5087	11.5503
1415828_a_at	Serp1	-0.196	-0.019	-0.009	-0.121	-0.9	-0.09	-0.04	-0.56	0.37099	0.93127	0.96602	0.5794	0.837938	0.983159	0.999829	0.930357	0.28	0.88631	0.965946	9.12	1415828_a_at	8.54843	9.64973	9.79901	8.49076	9.66771	9.79607	9.4892	8.3253	9.75406	9.68282	9.51099	9.394	8.977	9.116	9.08426	9.2886	8.91112	8.81862	9.26985	9.10627	8.96395	8.7296	8.72498	8.74304	8.8035	9.2756	9.36976
1415829_at	Lbr	0.009	0.175	-0.046	-0.125	0.08	1.62	-0.42	-1.16	0.93745	0.11252	0.6745	0.25374	0.987924	0.564257	0.999829	0.849199	1.04	0.39923	0.821478	10.01	1415829_at	10.1024	9.68089	10.2246	10.3613	9.81609	10.2389	9.86219	9.94504	9.93239	9.93959	9.75939	9.87437	10.0385	10.0094	9.9552	9.90521	10.3088	10.0721	10.0157	9.95752	9.94041	10.2474	10.2348	9.88584	10.2292	9.79756	10.0021
1415830_at	Orc5	0.047	0.223	0.11	0.134	0.65	3.1	1.53	1.86	0.51786	0.00344	0.13247	0.06946	0.886188	0.213804	0.999829	0.799403	3.96	0.00802	0.248383	9.1	1415830_at	9.37029	8.96182	8.90788	9.31031	9.11348	9.20429	9.166	9.3562	9.05278	9.00014	8.9212	9.07284	8.9302	8.7406	8.95268	8.92988	9.17322	9.03778	8.88993	8.9441	8.91534	8.9154	9.03367	8.90691	9.39485	9.18278	9.15533
1415831_at	Psmd2	-0.021	0.158	0.009	0.017	-0.49	3.6	0.2	0.38	0.62765	0.00081	0.84528	0.70688	0.918999	0.110177	0.999829	0.955935	3.35	0.01787	0.334502	11.4	1415831_at	11.4843	11.3924	11.3485	11.4022	11.606	11.3478	11.2625	11.2803	11.2888	11.3637	11.377	11.3086	11.3894	11.3741	11.4218	11.3855	11.4105	11.3628	11.3886	11.3546	11.306	11.3758	11.3651	11.4303	11.4283	11.4658	11.3871
1415832_at	Agtr2	0.631	0.36	0.244	0.577	2.84	1.62	1.09	2.59	0.00695	0.11278	0.27989	0.01304	0.266489	0.564443	0.999829	0.717991	4.64	0.00334	0.172738	4.27	1415832_at	4.86921	3.86923	3.63871	4.64549	3.84616	3.62421	3.90617	4.84235	3.93194	3.83242	4.03702	4.03839	3.97965	4.18723	4.00179	3.89514	4.11014	3.78232	3.77142	3.80395	4.02105	4.45146	4.15296	3.91786	4.96395	4.62347	4.37391
1415833_x_at	Rps29	0.06	0.017	-0.03	0.018	1.64	0.46	-0.82	0.49	0.10916	0.65134	0.41935	0.62624	0.642298	0.899572	0.999829	0.940802	0.95	0.44609	0.838823	13.93	1415833_x_at	13.973	13.9448	13.9158	13.8926	13.9325	13.8645	13.9083	13.902	13.8461	13.917	13.9734	13.9461	13.9264	14.0064	13.9387	13.9325	13.9008	13.9643	13.9264	13.8781	13.915	13.9016	13.8645	13.9643	13.9961	13.9885	13.9676
1415834_at	Dusp6	0.225	0.157	0.061	0.09	1.64	1.14	0.44	0.66	0.10881	0.26017	0.66138	0.51517	0.641753	0.703576	0.999829	0.91688	1.15	0.34517	0.797832	9.74	1415834_at	9.62955	10.1887	9.21981	9.31803	9.55576	9.55073	10.0498	10.1316	9.61424	9.60584	9.58706	9.90777	9.67036	10.0245	9.61037	10.0064	9.43873	9.38313	9.53788	9.55248	9.58686	9.48762	9.53343	9.91466	9.43496	9.95298	9.976
1415835_at	Prl3b1	-0.033	-0.011	-0.069	0.036	-0.44	-0.14	-0.92	0.48	0.6599	0.88727	0.3643	0.63077	0.927329	0.973875	0.999829	0.941503	0.32	0.86103	0.958828	3.32	1415835_at	3.17587	3.27075	3.58515	3.29641	3.61016	3.12545	3.31514	3.31996	3.35012	3.23506	3.42622	3.21743	3.25229	3.29223	3.49325	3.27061	3.34874	3.36253	3.35544	3.27036	3.25002	3.451	3.4429	3.20033	3.14272	3.19654	3.25871
1415836_at	Aldh18a1	0.017	-0.018	0.126	-0.048	0.16	-0.17	1.19	-0.46	0.87454	0.86958	0.24251	0.65136	0.97845	0.969813	0.999829	0.946279	0.42	0.79615	0.940214	5.33	1415836_at	5.61061	5.3976	5.2039	5.79403	5.24074	5.07515	5.12725	5.66959	5.25568	5.28473	5.28761	5.28056	5.15517	5.14591	5.44288	5.40139	5.15242	5.12835	5.19624	5.31973	5.24534	5.45325	5.58216	5.30784	5.54207	5.57148	5.30339
1415837_at	Klk1	-0.057	-0.11	-0.136	0.234	-0.57	-1.12	-1.38	2.37	0.56962	0.2706	0.17557	0.02232	0.902628	0.709112	0.999829	0.742316	2.27	0.07697	0.55433	3.69	1415837_at	3.43689	3.82627	3.62904	3.51064	3.56908	3.99215	3.89583	3.63084	3.69992	3.75385	3.84007	3.79281	3.62888	3.68705	4.00698	4.05911	3.54829	3.8525	3.68309	3.49288	3.68037	3.49883	3.50894	3.49773	3.67884	3.52649	3.89812
1415838_at	Serinc1	0.073	0.088	0.132	0.098	1.03	1.25	1.87	1.39	0.30784	0.21936	0.069	0.17305	0.807175	0.668074	0.999829	0.833282	2	0.11096	0.613883	12.55	1415838_at	12.5846	12.6751	12.6887	12.5123	12.5187	12.4266	12.2824	12.5298	12.5327	12.4032	12.484	12.3973	12.4642	12.5893	12.407	12.4577	12.54	12.4002	12.3899	12.493	12.414	12.7945	12.5733	12.4387	12.5649	12.5796	12.7582
1415839_a_at	Npm1	0.009	0.066	0.059	0.022	0.17	1.26	1.11	0.42	0.86732	0.21402	0.27139	0.67628	0.9771	0.664141	0.999829	0.950047	0.76	0.55751	0.876479	12.07	1415839_a_at	11.9621	12.0317	12.1751	12.2363	11.9012	12.0211	11.8953	12.0428	11.9534	12.0291	11.9224	12.0664	12.0389	11.9824	12.0927	12.1701	12.1355	12.0632	12.0731	12.1207	12.1303	11.9949	12.1421	11.9554	12.0619	12.0193	12.0756
1415840_at	Elovl5	0.018	0.287	0.182	-0.202	0.07	1.1	0.7	-0.77	0.94581	0.27679	0.48909	0.44264	0.989977	0.713592	0.999829	0.893986	0.58	0.68128	0.911526	11.33	1415840_at	11.8641	10.7591	11.2729	12.0147	10.3966	11.417	10.6815	11.5685	11.0878	10.7024	10.5356	11.2245	11.2578	11.1719	11.3629	11.0873	12.0406	11.5048	11.1913	11.2809	11.5125	11.8878	11.9463	11.2445	11.5285	11.0594	11.1318
1415841_at	Dync1i2	-0.018	0.118	0.052	0.061	-0.24	1.6	0.71	0.83	0.81273	0.11603	0.48353	0.41213	0.965042	0.567773	0.999829	0.886344	0.95	0.44251	0.836732	10.86	1415841_at	10.9438	10.8411	10.8298	11.0879	10.68	10.778	10.7166	10.9946	10.7995	10.6822	10.686	10.9043	10.8091	10.7288	10.8006	10.7936	11.0505	10.8856	10.6877	10.8283	10.8167	10.8769	11.0325	10.7581	10.901	10.8546	10.8336
1415842_at	Mlst8	0.037	0.051	-0.096	-0.009	0.53	0.73	-1.37	-0.13	0.60176	0.46739	0.17893	0.89727	0.911144	0.824531	0.999829	0.987203	0.67	0.61332	0.892605	7.79	1415842_at	7.96987	7.58818	7.58143	7.9188	7.75635	7.81031	7.68929	7.953	7.65337	7.63159	7.78433	7.72686	7.80627	7.79679	7.92819	7.85697	7.91285	7.83108	7.73449	7.74228	7.82003	7.85712	7.84584	7.90423	7.96291	7.82297	7.76469
1415843_at	Mlst8	0.034	-0.036	-0.016	-0.072	0.33	-0.36	-0.16	-0.71	0.7427	0.72363	0.87419	0.4837	0.950679	0.926326	0.999829	0.907502	0.19	0.94229	0.981173	5.67	1415843_at	6.02418	5.52535	5.7831	5.31509	6.0155	5.48524	5.74162	5.63052	5.74357	5.70672	5.71914	5.57993	5.51686	5.49287	5.84212	5.48725	5.82934	5.49902	5.66967	5.75108	5.82046	5.77391	5.70865	5.60102	5.82435	5.81768	5.71388
1415844_at	Syt4	0.125	0.387	0.296	0.368	0.7	2.18	1.67	2.07	0.48552	0.03451	0.10267	0.04421	0.878366	0.44808	0.999829	0.780927	3.09	0.02555	0.383652	9.81	1415844_at	10.06	9.81337	9.82339	10.2513	9.39776	9.82074	9.34078	10.1864	9.49539	9.57043	9.42108	9.55622	9.57657	9.49332	9.39202	9.43599	9.56412	9.33853	9.43466	9.63766	9.78605	10.0221	9.85176	9.59315	10.0051	9.95941	10.114
1415845_at	Syt4	0.333	0.242	0.24	0.445	2.08	1.51	1.5	2.78	0.04352	0.13829	0.14118	0.00805	0.501623	0.590831	0.999829	0.676934	4.15	0.0063	0.225086	10.88	1415845_at	11.2527	10.768	10.63	11.0697	10.7839	10.5682	10.4521	11.1963	10.6497	10.5345	10.9082	10.7288	10.6101	10.7054	10.6678	10.4131	10.7458	10.5011	10.4665	10.5963	10.8307	11.037	10.7136	10.5677	11.0525	11.1474	11.2925
1415846_a_at	Ldhc	-0.051	0.001	-0.015	0.016	-0.89	0.02	-0.27	0.29	0.37685	0.98174	0.78965	0.77312	0.840668	0.99548	0.999829	0.967488	0.24	0.915	0.973855	3.29	1415846_a_at	3.45897	3.13059	3.36085	3.31978	3.28547	3.49537	3.27554	3.25898	3.22322	3.26684	3.22989	3.33746	3.32609	3.29849	3.38008	3.23228	3.22898	3.25206	3.35048	3.31724	3.35832	3.20012	3.23806	3.31656	3.3633	3.14838	3.2662
1415847_at	Ldhc	0.206	-0.118	-0.01	-0.03	1.63	-0.93	-0.08	-0.24	0.10978	0.3551	0.93723	0.81043	0.642853	0.768259	0.999829	0.972788	0.9	0.47167	0.846383	4.56	1415847_at	4.6634	4.20111	4.85462	4.28114	4.9627	4.18796	4.57729	4.25927	4.57519	4.62668	4.59939	4.44316	4.6605	5.04311	4.59493	4.47566	4.44903	4.47326	4.73007	4.4565	4.61312	4.7138	4.51678	4.44609	4.624	4.66234	4.6651
1415848_at	Prl3d1	-0.072	0.152	-0.017	0.051	-0.89	1.87	-0.2	0.62	0.37903	0.06861	0.83887	0.53564	0.840772	0.513484	0.999829	0.922255	1.18	0.33409	0.792381	5.93	1415848_at	5.90066	5.79777	6.14286	6.01614	5.71465	6.14114	6.08517	5.92938	5.99693	5.94583	5.81575	5.72233	5.79142	5.75418	5.99112	6.12475	5.69317	5.88132	5.85549	6.01164	6.09785	6.07682	5.81384	5.77251	5.92004	5.84485	5.82929
1415849_s_at	Stmn1	0.042	0.161	0.07	-0.238	0.24	0.94	0.41	-1.39	0.80898	0.3512	0.68501	0.17235	0.964269	0.765646	0.999829	0.833282	0.76	0.55702	0.876479	12.96	1415849_s_at	13.2249	12.8092	12.9303	13.386	12.3611	13.1058	12.573	13.1517	12.8027	12.3771	12.4459	13.0224	12.9254	12.9213	12.9844	12.8039	13.366	13.0224	12.9697	13.0444	13.1332	13.2636	13.3059	12.8927	13.1559	12.8024	12.9931
1415850_at	Rasa3	-0.069	0.162	0.128	-0.093	-0.31	0.72	0.57	-0.41	0.75934	0.47376	0.572	0.68124	0.954547	0.827608	0.999829	0.950664	0.28	0.89047	0.967274	9.05	1415850_at	9.57953	8.41149	9.17947	9.60606	8.5732	8.77585	8.53726	9.33098	8.72499	8.47551	8.56304	8.97931	9.00894	8.96546	9.10843	8.82537	9.68648	9.08516	9.02604	8.98849	9.36368	9.47391	9.59431	8.9169	9.08894	8.89931	8.90277
1415851_a_at	Impdh2	0.123	0.042	0.009	0.024	1.46	0.5	0.11	0.28	0.15158	0.62041	0.91566	0.77731	0.69421	0.887785	0.999829	0.968305	0.62	0.65194	0.903346	10.89	1415851_a_at	11.1239	10.7813	10.8399	10.8806	10.8638	10.5677	10.6873	11.0487	10.5278	10.746	10.8282	10.8742	10.8293	11.0477	10.9335	10.7851	11.0129	10.9335	10.9673	10.7685	10.9127	10.9779	10.8865	10.8997	10.9275	10.9537	10.9088
1415852_at	Impdh2	0.072	0.097	-0.015	0.071	1.02	1.37	-0.22	1	0.31574	0.17782	0.828	0.32466	0.811309	0.631273	0.999829	0.86519	0.99	0.42486	0.829624	10.49	1415852_at	10.7084	10.3155	10.4675	10.4681	10.4153	10.4081	10.2731	10.595	10.2334	10.2783	10.3235	10.414	10.4688	10.4922	10.5628	10.4679	10.698	10.4614	10.5026	10.4026	10.5337	10.56	10.48	10.4383	10.4959	10.4901	10.6324
1415853_at	Def8	0.013	0.019	-0.064	-0.017	0.19	0.29	-0.96	-0.25	0.84737	0.77438	0.34291	0.80442	0.973883	0.94407	0.999829	0.972263	0.28	0.8921	0.967578	8.42	1415853_at	8.40737	8.26711	8.22512	8.53879	8.39041	8.46092	8.5016	8.49843	8.34668	8.29921	8.20883	8.4427	8.43344	8.46874	8.42802	8.26122	8.5799	8.44556	8.42112	8.46143	8.44404	8.51735	8.6269	8.52891	8.5027	8.31812	8.25564
1415854_at	Kitl	-0.069	0.022	-0.045	-0.009	-1.16	0.37	-0.75	-0.15	0.25075	0.71025	0.45651	0.87947	0.772658	0.921517	0.999829	0.9849	0.52	0.72087	0.920524	3.48	1415854_at	3.63341	3.67548	3.59458	3.51066	3.63793	3.38751	3.47624	3.4717	3.57826	3.36287	3.58112	3.41995	3.54028	3.49224	3.40734	3.44011	3.65155	3.46868	3.45094	3.30825	3.38871	3.48656	3.46718	3.49718	3.27316	3.51359	3.4421
1415855_at	Kitl	0.07	0.09	0.193	-0.216	0.4	0.51	1.09	-1.22	0.69305	0.61471	0.28059	0.22912	0.937784	0.885797	0.999829	0.845014	0.77	0.54793	0.873753	9.04	1415855_at	9.2733	9.85612	9.15064	9.24498	8.54274	8.56914	8.77841	9.26095	8.57212	8.62198	8.68934	8.90491	8.93063	9.31365	8.75033	8.75256	9.39794	8.71423	9.07165	9.05478	9.18165	9.38423	9.54316	9.01256	9.04719	8.87707	9.07433
1415856_at	Emb	-0.144	-0.37	-0.102	-0.361	-0.36	-0.93	-0.26	-0.91	0.7185	0.35559	0.79878	0.36791	0.945718	0.768535	0.999829	0.875048	0.47	0.75423	0.929492	10.34	1415856_at	9.13762	10.7589	10.8732	9.07969	10.8579	10.9583	11.2508	9.31301	10.7769	10.7961	11.2123	10.5211	10.8998	10.704	10.9598	11.0962	9.5311	10.6439	10.8835	10.7651	10.3973	9.27434	9.76602	10.5222	9.25823	10.1728	10.2446
1415857_at	Emb	-0.017	-0.5	0.029	-0.545	-0.03	-1.03	0.06	-1.12	0.97261	0.31066	0.95256	0.26999	0.99567	0.736142	0.999829	0.854063	0.58	0.68115	0.911526	10.69	1415857_at	9.19037	11.249	11.4707	9.12978	11.3412	11.5527	11.6802	9.28399	11.1699	11.3485	11.7196	10.9849	11.385	11.3136	11.2083	11.4645	9.50491	10.9882	11.4243	11.1754	10.7303	9.5326	9.94441	10.8586	9.31106	10.7329	10.8891
1415858_at	Eif3c	-0.089	-0.01	0.051	-0.026	-1.32	-0.16	0.76	-0.39	0.19258	0.87711	0.45079	0.70187	0.732841	0.971791	0.999829	0.954476	0.63	0.64647	0.902209	11.11	1415858_at	11.2955	11.0544	11.1287	10.9434	11.3786	10.9286	11.2645	11.0587	11.0663	11.0566	11.1428	11.0635	11.1034	11.0495	11.1326	11.19	11.2399	11.1465	11.1793	11.0158	11.0609	10.9996	11.1971	11.1832	11.1191	11.117	11.0569
1415859_at	Eif3c	-0.148	-0.318	0.168	0.71	-0.28	-0.61	0.32	1.35	0.78	0.54775	0.75081	0.18372	0.958636	0.859247	0.999829	0.834267	0.59	0.66921	0.908519	9.4	1415859_at	8.41353	10.5064	9.42226	8.10435	9.49108	10.3502	9.66198	8.27037	10.5686	10.1243	10.74	10.7044	9.10648	7.71422	9.54526	9.95037	8.44987	9.59266	9.29806	9.722	9.50196	7.51677	8.35981	9.1764	9.18095	9.95008	10.1731
1415860_at	Kpna2	0.041	-0.08	0.082	-0.019	0.49	-0.97	1	-0.23	0.62576	0.33975	0.32456	0.81895	0.918185	0.758655	0.999829	0.974694	0.55	0.69652	0.914612	9.52	1415860_at	9.62989	9.51933	9.76444	9.3346	9.82814	9.30132	9.46953	9.66369	9.42454	9.42886	9.46161	9.44013	9.63356	9.53457	9.39021	9.38453	9.54289	9.47452	9.55064	9.51067	9.52293	9.65883	9.62468	9.41036	9.5187	9.59854	9.51352
1415861_at	Tyrp1	-0.397	-0.021	-0.004	0.054	-3.08	-0.16	-0.03	0.42	0.00363	0.87059	0.97339	0.6764	0.201644	0.970039	0.999829	0.950082	2.42	0.06303	0.523133	4.15	1415861_at	4.78571	4.08387	4.02783	4.14219	4.20036	4.5395	4.0921	4.00702	4.15103	3.98447	4.45743	4.02419	4.20186	4.21392	4.2261	4.47891	3.83554	4.19261	4.0516	4.33111	4.01252	4.19025	3.70566	4.78887	3.90799	3.97678	3.81175
1415862_at	Tyrp1	-0.018	0.079	0.013	0.068	-0.18	0.81	0.14	0.7	0.85846	0.42369	0.89085	0.48902	0.976136	0.80364	0.999829	0.908628	0.3	0.87785	0.963304	4.04	1415862_at	4.4991	4.04901	3.73876	3.63302	4.17879	4.26046	4.16942	4.04633	4.047	3.81805	3.88107	4.07189	4.03586	4.00108	4.08107	4.04135	4.12459	3.822	3.9351	4.05231	3.95891	3.88055	3.85806	4.22859	4.2362	4.08283	4.04332
1415863_at	Eif4g2	-0.1	-0.109	0.03	-0.032	-1.08	-1.18	0.33	-0.34	0.28799	0.24578	0.74541	0.73204	0.795283	0.691338	0.999829	0.960075	0.69	0.60158	0.889864	12.28	1415863_at	11.9231	12.4308	12.5144	12.0951	12.2904	12.35	12.5925	12.1198	12.4359	12.4586	12.4328	12.3398	12.3145	12.3077	12.3787	12.4493	12.2609	12.2579	12.2552	12.2576	12.2071	12.1099	12.3128	12.2784	11.9998	12.2	12.1766
1415864_at	Bpgm	-0.023	0.153	0.136	-0.241	-0.14	0.93	0.83	-1.46	0.88982	0.35836	0.41345	0.1505	0.980176	0.770204	0.999829	0.828173	0.93	0.45743	0.842316	9.93	1415864_at	10.2922	9.41575	10.3725	10.2349	9.7452	9.84968	9.4203	9.57544	9.75885	9.62907	9.52575	9.90546	9.90255	9.91221	9.98635	9.89155	10.4072	9.97444	10.0372	9.9231	10.0659	10.365	10.4838	9.6848	10.1272	9.75558	9.87403
1415865_s_at	Bpgm	-0.014	0.15	0.057	-0.192	-0.09	1.04	0.39	-1.33	0.92559	0.30406	0.6965	0.18947	0.985297	0.73187	0.999829	0.834387	0.76	0.55984	0.876713	10.82	1415865_s_at	11.2264	10.3316	11.0935	11.1495	10.5307	10.7223	10.4252	10.7889	10.7111	10.5045	10.469	10.7892	10.8317	10.7538	10.8595	10.739	11.2922	10.8712	10.9005	10.7441	10.9132	11.1612	11.2107	10.5761	10.9916	10.7118	10.7111
1415866_at	Unc45a	-0.088	-0.128	-0.224	-0.054	-0.81	-1.19	-2.07	-0.5	0.42077	0.24231	0.0446	0.61805	0.855968	0.687458	0.999829	0.939104	1.65	0.17929	0.694962	6.92	1415866_at	6.86644	6.76009	6.92582	6.88516	7.00822	6.80578	6.96262	6.52843	7.0586	7.09994	7.1898	6.88994	7.07512	7.14808	7.25851	7.17463	6.83061	7.2427	7.22491	7.13458	7.02821	6.61473	6.9736	6.83002	6.72474	6.74217	6.64048
1415867_at	Cct4	-0.095	-0.094	-0.023	0.009	-1.74	-1.73	-0.41	0.17	0.08933	0.09166	0.68146	0.86886	0.610392	0.54281	0.999829	0.983479	1.55	0.20519	0.712102	11.45	1415867_at	11.5015	11.3838	11.4555	11.4096	11.5823	11.499	11.5327	11.3791	11.4765	11.5469	11.5974	11.4898	11.482	11.6425	11.5084	11.4714	11.4183	11.5123	11.5636	11.4798	11.4294	11.3723	11.3003	11.3476	11.2691	11.3739	11.2845
1415868_at	Cct4	-0.301	0.049	0.02	0.207	-1.8	0.29	0.12	1.24	0.07924	0.77041	0.90597	0.22301	0.592483	0.943439	0.999829	0.843377	1.22	0.31832	0.785592	5.6	1415868_at	5.54989	5.66237	6.12669	5.65835	5.37779	5.57628	5.58926	5.3438	5.73413	5.90537	5.917	5.70985	5.44753	5.12565	5.70951	5.88438	5.64201	5.79297	5.47517	5.18843	5.44828	5.66062	5.4693	5.37795	5.40239	5.77979	5.45259
1415869_a_at	Trim28	-0.046	0.005	-0.088	0.078	-0.55	0.07	-1.06	0.94	0.58228	0.94811	0.29497	0.35267	0.906037	0.987099	0.999829	0.871067	0.58	0.67899	0.910774	9.79	1415869_a_at	9.91293	9.79445	9.44876	9.79278	9.89168	9.73094	9.86444	9.94303	9.69965	9.64789	9.77827	9.91676	9.81855	9.72384	9.90207	9.83012	9.94942	9.86925	9.69175	9.72995	9.7512	9.60907	9.7523	10.103	9.79868	9.83437	9.69989
1415870_at	Calu	-0.246	-0.134	-0.089	-0.102	-1.97	-1.08	-0.71	-0.82	0.0548	0.28802	0.48063	0.41933	0.538941	0.720481	0.999829	0.88767	1.56	0.20317	0.711601	10.38	1415870_at	10.249	10.5552	10.3297	10.214	10.4968	10.6292	10.8343	10.3225	10.5181	10.6309	10.5918	10.4687	10.4386	10.3761	10.516	10.6551	10.2951	10.5351	10.5135	10.4275	10.3351	10.0008	10.2695	10.6244	10.1102	10.3603	10.0408
1415871_at	Tgfbi	-0.68	-0.805	0.123	-0.548	-1.68	-1.99	0.3	-1.36	0.09973	0.0526	0.76251	0.18211	0.629649	0.491767	0.999829	0.834267	2.18	0.08685	0.573915	8.67	1415871_at	7.33289	9.23766	9.13117	7.51324	9.23638	9.5081	9.56543	7.49923	9.36346	9.43908	9.59197	9.07669	9.30706	9.3045	9.13028	9.26065	8.17842	9.1372	9.3253	9.15529	9.05764	7.92497	8.5671	8.91174	7.3522	8.47755	7.93345
1415872_at	Hnrnph1	-0.06	-0.094	0.05	-0.059	-1.04	-1.61	0.87	-1.01	0.30585	0.11423	0.38968	0.31608	0.806179	0.566891	0.999829	0.864321	1.36	0.26215	0.754955	12.2	1415872_at	12.1756	12.1795	12.2452	12.1584	12.1693	12.0552	12.1901	12.2062	12.0284	12.1693	12.1752	12.1531	12.2872	12.4214	12.2824	12.3093	12.2424	12.2223	12.2473	12.1902	12.2132	12.2424	12.4092	12.211	11.9977	12.0583	12.076
1415873_a_at	Actr1a	0.061	0.125	0.017	0.045	0.41	0.85	0.12	0.3	0.6812	0.39767	0.90621	0.76242	0.934139	0.791317	0.999829	0.965497	0.25	0.90693	0.971745	10.58	1415873_a_at	10.7327	10.2292	10.2507	11.0898	10.3701	10.5282	10.9008	11.0709	10.4804	10.2419	10.2943	10.67	10.4711	10.3712	10.463	10.3646	10.9362	10.5007	10.2621	10.3858	10.4664	10.6865	10.6581	10.8455	10.7023	10.5473	10.6223
1415874_at	Spry1	-0.197	-0.123	-0.147	-0.23	-1.53	-0.95	-1.14	-1.79	0.13439	0.34738	0.25926	0.08131	0.67231	0.763113	0.999829	0.810833	1.93	0.12256	0.629801	8.06	1415874_at	7.75094	8.18808	8.08316	7.65868	8.19992	8.35008	8.48133	8.07577	8.2461	8.16412	8.02515	8.29253	8.11578	8.16284	8.32238	8.38447	8.1038	8.20056	8.25232	8.24226	8.17092	7.71304	8.02909	8.32983	7.8345	7.86131	7.69328
1415875_at	NA	-0.051	-0.13	0.021	0.063	-0.62	-1.59	0.26	0.77	0.53714	0.11971	0.79554	0.44311	0.892942	0.572311	0.999829	0.893986	0.89	0.47601	0.84841	4.25	1415875_at	4.35972	4.23184	4.35586	4.16898	4.15843	4.39279	4.56479	4.1031	4.55478	4.29405	4.15552	4.19686	4.13749	4.03038	4.24917	4.33524	4.31679	4.46331	4.25489	4.26656	4.22179	4.09683	4.2599	4.11652	4.36046	4.19712	4.18115
1415876_a_at	Rps26	0.037	0.067	0.008	-0.07	0.65	1.19	0.14	-1.24	0.51795	0.23944	0.88798	0.22093	0.886188	0.685307	0.999829	0.842312	0.85	0.49988	0.856733	12.85	1415876_a_at	12.9707	12.6753	12.7527	13.0307	12.6992	12.8669	12.7625	12.8657	12.6528	12.7996	12.7018	12.8472	12.8552	12.9379	12.8648	12.855	12.9121	12.8819	12.8764	12.7973	12.8726	12.8986	12.9194	12.9596	12.9077	12.9001	12.8164
1415877_at	Dpysl3	0.138	0.079	0.007	0.03	0.83	0.47	0.04	0.18	0.41087	0.63788	0.96854	0.8565	0.85325	0.894242	0.999829	0.98114	0.24	0.91576	0.973973	8.27	1415877_at	8.56945	7.98668	7.85483	8.7733	8.3619	8.42159	7.95669	8.28989	8.09861	8.03468	8.13987	8.21996	8.09284	7.89575	8.12696	7.92537	8.1924	8.36481	8.32228	8.38454	8.46933	8.36754	8.20832	8.58016	8.9208	8.73596	8.32608
1415878_at	Rrm1	-0.064	0.09	0.032	-0.052	-0.73	1.03	0.37	-0.6	0.46766	0.30772	0.71588	0.55094	0.872129	0.733626	0.999829	0.925436	0.52	0.7182	0.920034	8.1	1415878_at	8.34371	7.87577	8.0745	8.34518	8.00855	7.98512	8.20724	8.28918	8.04777	8.14082	7.91301	7.97254	8.05366	8.09833	8.09347	8.15333	8.29355	7.94998	8.04613	7.99236	8.12393	8.06578	8.31423	8.00684	8.12544	7.84701	7.89683
1415879_a_at	Rplp2	0.034	-0.028	-0.024	-0.029	0.91	-0.75	-0.63	-0.76	0.3695	0.45859	0.5313	0.44945	0.837094	0.820868	0.999829	0.89579	0.59	0.67115	0.908823	13.39	1415879_a_at	13.4842	13.3077	13.3536	13.431	13.3423	13.4333	13.3862	13.4348	13.3425	13.3423	13.3307	13.4592	13.3826	13.4685	13.4072	13.3895	13.4647	13.4237	13.3973	13.3457	13.4267	13.4054	13.3894	13.453	13.4396	13.4072	13.4072
1415880_a_at	Lamp1	-0.035	0.063	-0.013	-0.058	-0.37	0.67	-0.13	-0.61	0.71377	0.50867	0.89468	0.54553	0.944831	0.842661	0.999829	0.924491	0.24	0.9127	0.972971	12.56	1415880_a_at	12.7543	12.2686	12.4362	12.813	12.2258	12.6329	12.4935	12.5612	12.5238	12.3865	12.3593	12.5524	12.5907	12.5276	12.5608	12.4994	12.8743	12.6088	12.5499	12.6139	12.6648	12.6571	12.7911	12.5292	12.6042	12.3587	12.457
1415881_at	Ghitm	0.015	-0.035	0.092	-0.029	0.33	-0.76	1.98	-0.62	0.74169	0.45305	0.05373	0.53954	0.95044	0.817858	0.999829	0.923389	1.25	0.30434	0.778963	12.22	1415881_at	12.2505	12.2819	12.2558	12.2686	12.1957	12.2781	12.2168	12.2107	12.1543	12.2793	12.1941	12.1757	12.2324	12.2627	12.168	12.2055	12.0581	12.2424	12.2268	12.1615	12.1099	12.2638	12.2494	12.223	12.2233	12.1647	12.1941
1415882_at	Ghitm	0.003	-0.116	0.11	-0.048	0.04	-1.4	1.33	-0.58	0.96821	0.16894	0.19115	0.56617	0.99486	0.623081	0.999829	0.927773	1.01	0.41066	0.824661	11.53	1415882_at	11.4713	11.6846	11.7306	11.2953	11.7191	11.5776	11.5544	11.1979	11.6708	11.6794	11.6541	11.5058	11.5375	11.5813	11.5275	11.5669	11.2873	11.4835	11.6689	11.5962	11.5405	11.5728	11.3595	11.4303	11.4422	11.5314	11.5428
1415883_a_at	Cela3b	0.067	0.022	-0.014	-0.11	0.79	0.26	-0.16	-1.28	0.43635	0.7941	0.87059	0.20721	0.861621	0.950444	0.999829	0.839686	0.59	0.67288	0.909502	4.39	1415883_a_at	4.35119	4.6896	4.17856	4.44982	4.61601	4.1726	4.31765	4.54432	4.1549	4.41709	4.45004	4.14177	4.28201	4.36491	4.4365	4.33508	4.41495	4.3622	4.22815	4.54493	4.39477	4.49647	4.58331	4.42785	4.37634	4.51802	4.55269
1415884_at	Cela3b	-0.034	-0.054	-0.141	0.06	-0.47	-0.75	-1.97	0.84	0.64219	0.45625	0.05584	0.40723	0.922701	0.819491	0.999829	0.885471	1.34	0.27172	0.762434	6.5	1415884_at	6.39614	6.66193	6.34782	6.34191	6.51969	6.61612	6.41557	6.49934	6.57648	6.44905	6.61711	6.68489	6.4275	6.52228	6.58583	6.69981	6.41566	6.49514	6.44069	6.62252	6.70128	6.59443	6.53683	6.25514	6.43761	6.54354	6.47702
1415885_at	Chgb	0.084	0.11	-0.106	-0.247	0.49	0.64	-0.61	-1.44	0.62913	0.52483	0.54271	0.15847	0.919016	0.849792	0.999829	0.829756	0.77	0.55007	0.874325	11.82	1415885_at	11.9149	11.8936	11.6398	11.728	12.3169	11.7821	11.444	12.2769	11.6176	11.7849	11.9708	11.7439	11.8172	11.7521	11.7881	11.3965	11.5672	11.8049	11.8264	11.9039	11.8793	12.6086	11.3512	12.4108	12.3011	12.1847	11.7725
1415886_at	Sh2d3c	0.097	-0.018	-0.133	-0.02	1.06	-0.2	-1.46	-0.22	0.29487	0.84311	0.15188	0.82388	0.799559	0.963507	0.999829	0.97586	0.84	0.5101	0.859666	7.24	1415886_at	7.19802	7.16903	7.02119	7.28921	7.47802	7.2204	7.41451	7.41487	7.2998	7.29071	7.0495	7.35386	7.10265	7.08919	7.33279	7.19369	7.18534	7.38726	7.25634	7.27788	7.33762	7.02635	7.18287	7.46696	7.56753	7.37187	7.13175
1415887_at	Tfg	0.029	0.004	-0.035	0.007	0.5	0.08	-0.6	0.11	0.62175	0.93981	0.55173	0.91286	0.916904	0.984839	0.999829	0.989526	0.16	0.95915	0.985398	10.96	1415887_at	10.8796	10.9979	10.9956	10.7535	10.9253	11.0156	11.1091	11.0392	10.9953	11.0081	10.9565	11.0031	10.9265	10.9172	11.0786	11.023	10.9536	11.0134	10.909	10.8711	10.9178	10.759	10.9647	10.9056	10.8554	10.8882	11.0395
1415888_at	Hdgf	-0.041	-0.061	-0.043	0.015	-0.59	-0.88	-0.62	0.21	0.56022	0.38273	0.54123	0.83399	0.89991	0.783412	0.999829	0.977976	0.39	0.81705	0.946815	10.19	1415888_at	10.0501	10.2256	10.0837	10.1537	10.2447	10.2154	10.4397	10.3003	10.2551	10.178	10.1642	10.2698	10.1635	10.1233	10.3033	10.2354	10.2829	10.1708	10.1803	10.1427	10.1195	9.97977	10.1752	10.4183	10.0652	10.1495	10.149
1415889_a_at	Hsp90b1	-0.252	0.106	0.199	-0.082	-2.44	1.03	1.93	-0.79	0.01878	0.30884	0.05997	0.43116	0.380909	0.734526	0.999829	0.89121	2.85	0.03522	0.429137	11.99	1415889_a_at	11.9353	12.5735	12.4686	12.221	12.3819	12.3429	12.2755	12.0555	12.4312	12.2592	12.3057	12.1164	11.7669	11.5872	11.4436	11.5998	11.4934	11.6867	11.9227	11.9086	11.7811	11.6253	11.8596	11.8073	11.881	12.2033	12.1528
1415890_at	Papss1	-0.058	0.111	0.003	-0.067	-0.6	1.13	0.03	-0.68	0.55484	0.26366	0.97652	0.49835	0.897898	0.705711	0.999829	0.911661	0.53	0.7171	0.919666	11.18	1415890_at	11.3214	10.9929	11.2196	11.3813	10.9582	11.2351	11.0395	11.3224	11.2212	10.9509	10.9072	11.2094	11.2238	11.0301	11.2125	11.1381	11.5413	11.2094	11.1332	11.184	11.1895	11.2699	11.4222	11.1257	11.1496	11.0558	11.156
1415891_at	Suclg1	0.034	-0.085	0.06	0.009	0.77	-1.89	1.34	0.21	0.44785	0.06494	0.18775	0.8327	0.866365	0.508719	0.999829	0.977659	1.5	0.21823	0.721713	11.34	1415891_at	11.2517	11.3115	11.335	11.388	11.4912	11.205	11.4118	11.3079	11.287	11.3873	11.3907	11.2551	11.3992	11.4241	11.2762	11.3745	11.2484	11.2785	11.4444	11.3582	11.3483	11.2789	11.3606	11.3263	11.3115	11.3569	11.2723
1415892_at	Sgpl1	-0.018	0.032	0.021	0.15	-0.16	0.29	0.19	1.35	0.87078	0.77208	0.85379	0.18461	0.978014	0.943647	0.999829	0.834267	0.49	0.74224	0.926516	8.13	1415892_at	8.17075	7.97559	8.21423	8.05927	8.03058	8.03379	8.64127	8.41932	8.22148	8.11318	8.11904	7.98809	8.03264	8.11739	8.0194	8.15248	8.46903	8.05671	7.88903	7.81084	7.89334	8.01527	7.97069	8.21082	7.98075	8.03041	8.08605
1415893_at	Sgpl1	-0.139	0.019	0.19	0.15	-1.34	0.18	1.83	1.45	0.18872	0.85844	0.07483	0.15477	0.730038	0.967062	0.999829	0.829558	1.81	0.14407	0.658343	4.32	1415893_at	4.14291	4.83861	4.46273	4.585	4.33732	4.34904	4.11277	4.20119	4.42168	4.22917	4.39679	4.41175	4.17632	3.99307	3.96749	4.36745	4.42877	3.97659	4.21832	4.24273	4.32009	4.35889	4.29904	4.27727	4.21071	4.53457	4.31745
1415894_at	Enpp2	-0.386	-0.401	-0.218	-0.284	-1.08	-1.12	-0.61	-0.79	0.28703	0.26829	0.54581	0.43136	0.795122	0.707887	0.999829	0.89121	0.86	0.49829	0.856656	9.79	1415894_at	8.34673	10.3455	10.3593	8.73363	9.923	10.9679	10.4414	8.82291	10.1952	10.2001	10.2574	9.91696	10.2966	10.3654	10.2236	10.4003	9.22679	10.2497	10.2788	10.3614	10.3089	8.88901	9.60116	10.091	8.63888	9.43016	9.65502
1415895_at	NA	0.102	0.087	-0.096	0.037	0.77	0.66	-0.72	0.28	0.44599	0.51542	0.47526	0.78172	0.865547	0.845456	0.999829	0.969129	0.4	0.80428	0.94322	12.28	1415895_at	12.3805	12.4864	11.7053	12.1762	12.3815	12.3144	12.1045	12.3958	12.2561	12.3152	12.2768	12.3636	12.1841	11.8611	12.4518	12.2791	12.1233	12.5452	12.276	12.386	12.376	12.1244	12.1309	12.4062	12.63	12.5147	12.4201
1415896_x_at	NA	0.061	0.074	-0.098	0.042	0.4	0.47	-0.63	0.27	0.69418	0.63802	0.52965	0.78705	0.938014	0.894242	0.999829	0.969808	0.21	0.92914	0.978147	12.11	1415896_x_at	12.3775	12.3668	11.4036	12.0068	12.2559	12.1046	11.8908	12.2855	12.045	12.1757	12.0881	12.2747	11.932	11.6636	12.2738	12.117	11.9817	12.3971	12.1002	12.2181	12.2138	11.8775	12.0008	12.2727	12.5008	12.4089	12.2443
1415897_a_at	Mgst1	-0.076	-0.084	-0.067	-0.267	-0.46	-0.51	-0.4	-1.61	0.64857	0.61322	0.6897	0.11369	0.924645	0.885201	0.999829	0.816496	0.81	0.52587	0.866094	11.38	1415897_a_at	11.1626	11.6078	11.914	10.9968	11.7538	11.7502	11.9724	10.9878	11.8521	11.8402	11.8805	11.7002	11.4432	11.4929	11.3128	11.4642	11.119	11.3421	11.4828	11.3731	11.1508	10.8809	11.0006	11.2148	11.1016	11.3684	11.5915
1415898_at	Mgst1	-0.121	-0.016	0.095	0.031	-1.86	-0.24	1.46	0.48	0.06986	0.80974	0.152	0.63497	0.573075	0.956189	0.999829	0.941746	1.47	0.22869	0.73081	3.98	1415898_at	3.89363	3.97578	3.91992	4.24126	4.05275	4.02524	4.19318	4.10128	4.03912	4.11974	3.94472	3.99815	3.94062	3.68936	3.83724	3.87142	4.22329	3.79654	3.94514	3.92468	3.9187	3.8375	3.97593	4.06524	3.87387	4.01315	3.87237
1415899_at	Junb	0.207	0.072	0.006	0.12	1.28	0.45	0.04	0.74	0.2069	0.65689	0.9722	0.46336	0.743977	0.901721	0.999829	0.900226	0.6	0.6662	0.907851	6.43	1415899_at	6.5925	7.13194	6.19249	6.01202	6.59975	5.83146	6.12057	6.88553	6.03533	6.09795	6.36022	6.29519	6.26616	6.34395	6.5588	6.50599	6.34275	6.29766	6.46381	6.37021	6.40498	6.68518	6.25256	6.38455	6.26943	6.96622	6.79807
1415900_a_at	Kit	0.092	-0.133	0.044	0.047	0.66	-0.95	0.31	0.33	0.51434	0.3494	0.75608	0.74151	0.885249	0.76425	0.999829	0.962281	0.38	0.81895	0.947424	5.71	1415900_a_at	5.63056	5.99321	5.5607	5.66558	5.90862	5.55328	5.97057	5.92272	5.58572	5.71104	5.90341	5.63431	5.50375	5.84189	5.63455	5.66057	5.42519	5.45611	5.53083	5.53228	5.45387	6.32031	5.56744	5.88877	5.46196	5.91107	5.89838
1415901_at	Plod3	-0.032	0.098	-0.032	-0.077	-0.34	1.03	-0.34	-0.81	0.73563	0.30884	0.73798	0.42272	0.948648	0.734526	0.999829	0.888804	0.49	0.74576	0.928174	8.41	1415901_at	8.54357	8.2785	8.21317	8.58956	8.29855	8.36474	8.42778	8.77497	8.31155	8.38045	8.21705	8.56911	8.22861	8.2604	8.44552	8.20262	8.78345	8.35753	8.30351	8.28215	8.43941	8.692	8.56364	8.47811	8.4761	8.44868	8.18781
1415902_at	Aldh7a1	0.02	-0.069	0.001	0.029	0.28	-0.94	0.02	0.39	0.78121	0.35073	0.98638	0.69722	0.958698	0.765224	0.999829	0.953486	0.28	0.889	0.966659	4.41	1415902_at	4.59621	4.34867	4.33341	4.3723	4.13207	4.63528	4.36557	4.46016	4.44006	4.38389	4.31048	4.43507	4.45017	4.47897	4.50388	4.48369	4.46108	4.36188	4.55974	4.29613	4.42706	4.26435	4.34686	4.37202	4.41967	4.55617	4.33498
1415903_at	Slc38a1	-0.196	0.066	-0.206	0.32	-0.72	0.24	-0.75	1.17	0.47625	0.80948	0.45448	0.24777	0.874644	0.956179	0.999829	0.849018	0.63	0.64409	0.901485	9.5	1415903_at	9.1538	10.0257	9.21904	9.21383	9.50627	10.1417	9.1125	8.64373	9.99797	10.0451	9.88153	9.98616	9.49955	8.9033	9.86624	9.88895	9.17032	10.0214	9.56433	9.64886	9.64155	8.68484	9.12694	9.17206	9.70626	9.92491	9.50553
1415904_at	Lpl	-0.112	-0.143	-0.293	-0.305	-0.45	-0.57	-1.17	-1.22	0.6546	0.56974	0.24705	0.22808	0.925937	0.867486	0.999829	0.844803	0.85	0.50101	0.8569	10.13	1415904_at	10.9452	10.2082	9.85761	9.9888	10.7181	10.4658	10.2027	10.8669	9.84166	10.4099	10.5293	9.96992	10.3473	10.5486	9.96255	9.87948	9.77617	10.052	10.2051	10.0289	9.95356	10.9336	9.29784	10.7237	10.5432	10.2688	10.1995
1415905_at	Reg1	0.005	-0.027	0.027	0.032	0.06	-0.37	0.37	0.44	0.95001	0.71205	0.70967	0.66439	0.991096	0.921854	0.999829	0.947566	0.12	0.97527	0.990934	4.06	1415905_at	4.15098	4.10809	4.1132	3.91432	4.08172	3.91106	3.99582	4.20833	4.06977	3.90994	3.88095	3.98391	4.00253	4.20789	3.99419	3.97818	4.25816	4.08234	3.96964	4.12188	4.01911	4.29596	4.22236	3.85335	3.94336	4.00163	4.16279
1415906_at	Tmsb4x	0.081	0.039	-0.015	0.019	1.8	0.88	-0.34	0.42	0.07831	0.38603	0.73863	0.67844	0.591663	0.784636	0.999829	0.950571	1.08	0.37984	0.813587	13.73	1415906_at	13.8031	13.8202	13.6874	13.7524	13.7521	13.5998	13.692	13.8692	13.6604	13.6454	13.7101	13.705	13.7029	13.7866	13.6604	13.6595	13.7797	13.6487	13.6719	13.679	13.6444	13.852	13.7101	13.7755	13.8051	13.7938	13.8539
1415907_at	Ccnd3	-0.516	-0.753	-0.242	-0.459	-1.56	-2.27	-0.73	-1.39	0.12666	0.02802	0.46814	0.17243	0.663371	0.427149	0.999829	0.833282	2.51	0.05534	0.504378	8.96	1415907_at	8.06192	9.50216	9.33043	7.78336	9.4996	9.80829	9.73602	8.15916	9.46839	9.67103	9.78484	9.51076	9.47328	9.4192	9.64594	9.69854	8.48819	9.52366	9.581	9.38601	9.32513	8.14416	8.64186	9.30536	8.06725	8.85223	8.51047
1415908_at	Tspyl1	-0.042	0.027	0.119	-0.018	-0.51	0.32	1.43	-0.21	0.61459	0.747	0.16077	0.83231	0.914752	0.934611	0.999829	0.977633	0.61	0.65679	0.90474	10.6	1415908_at	10.6411	10.8032	10.652	10.8536	10.5624	10.5369	10.3217	10.6261	10.5827	10.4819	10.5095	10.6249	10.5981	10.4881	10.3595	10.5731	10.4247	10.5268	10.6024	10.7292	10.6862	10.8041	10.7455	10.4722	10.7408	10.7084	10.6461
1415909_at	Stip1	-0.115	-0.217	-0.041	0.171	-0.96	-1.81	-0.34	1.42	0.34482	0.07784	0.73666	0.16139	0.825241	0.524766	0.999829	0.829841	1.58	0.19683	0.709073	9.04	1415909_at	9.03376	9.25858	8.73223	8.95894	9.11193	8.94739	9.42072	9.1878	9.38332	9.40947	9.40877	9.36339	8.942	8.67003	9.23447	9.26298	8.79916	9.19503	8.92146	8.88968	8.93557	8.60867	8.87595	9.05442	8.9532	9.1379	8.84012
1415910_s_at	Ciapin1	-0.075	-0.115	-0.095	-0.11	-0.72	-1.1	-0.91	-1.05	0.47835	0.27798	0.36777	0.29933	0.875164	0.713613	0.999829	0.862144	0.91	0.46517	0.843587	9.31	1415910_s_at	9.13064	9.30146	9.32029	9.12138	9.42019	9.52676	9.326	9.01714	9.39565	9.45519	9.22509	9.27083	9.48522	9.41887	9.53282	9.50895	9.42835	9.62373	9.49083	9.51887	9.39386	8.94915	9.52434	9.30071	9.19966	9.12423	9.06305
1415911_at	Impact	0.234	0.167	0.043	0.203	1.86	1.32	0.34	1.6	0.07018	0.19292	0.73314	0.11584	0.573813	0.646798	0.999829	0.818702	1.97	0.11578	0.620121	11.75	1415911_at	12.1476	11.5315	11.6218	12.0119	11.5032	11.4795	11.4839	11.9684	11.5673	11.5595	11.5465	11.7652	11.5762	11.5472	11.6662	11.6333	11.82	11.5224	11.6414	11.6535	11.8457	11.6607	11.7062	11.6057	12.044	11.9201	12.0191
1415912_a_at	Rps13	0.035	0.043	0.031	-0.085	0.81	1	0.73	-1.97	0.42506	0.32248	0.47037	0.05558	0.857157	0.744726	0.999829	0.789364	1.51	0.21527	0.719864	12.17	1415912_a_at	12.2205	12.068	12.0498	12.2799	12.1876	12.145	12.1525	12.133	12.0723	12.0764	12.0891	12.2272	12.1129	12.1703	12.1611	12.1545	12.2647	12.2195	12.2284	12.2145	12.2386	12.1286	12.1876	12.2776	12.2056	12.189	12.222
1415913_at	Rps13	0.054	-0.111	-0.007	-0.126	0.54	-1.11	-0.07	-1.26	0.59152	0.2717	0.94341	0.21362	0.908853	0.709949	0.999829	0.840229	0.78	0.54267	0.872102	6.98	1415913_at	7.24213	6.65373	6.77093	7.14689	7.06348	6.67629	7.2234	7.14905	6.71787	6.90828	7.13591	6.76286	6.96847	7.22307	7.13074	6.90388	7.01076	7.05675	7.13484	7.16405	6.97016	7.26241	6.94415	6.8106	7.07744	6.87863	6.92194
1415914_at	Hnrnpab	-0.004	-0.036	-0.014	-0.035	-0.08	-0.72	-0.27	-0.7	0.9332	0.47639	0.78519	0.4864	0.986795	0.829027	0.999829	0.908412	0.27	0.89386	0.968024	11.51	1415914_at	11.6734	11.5268	11.434	11.3108	11.5936	11.5089	11.5577	11.5637	11.45	11.5035	11.5126	11.4914	11.5456	11.5836	11.5519	11.5626	11.4853	11.5389	11.6117	11.5445	11.5166	11.5382	11.3835	11.6111	11.4237	11.5191	11.4993
1415915_at	Ddx1	0.075	0.121	0.033	-0.086	0.89	1.42	0.39	-1.02	0.37902	0.16238	0.69784	0.31471	0.840772	0.615851	0.999829	0.864282	1	0.41824	0.827611	11.34	1415915_at	11.6717	11.1658	11.2731	11.4938	11.3318	11.166	11.0948	11.547	11.082	11.1475	11.1362	11.2662	11.2936	11.3442	11.3739	11.2072	11.4994	11.3237	11.2862	11.2379	11.3342	11.6423	11.4377	11.3411	11.5316	11.3491	11.3705
1415916_a_at	Mthfd1	-0.222	-0.397	-0.124	-0.176	-1.36	-2.43	-0.76	-1.08	0.1819	0.01951	0.4527	0.28835	0.722171	0.388226	0.999829	0.858698	2.37	0.06785	0.533757	10.55	1415916_a_at	10.1684	10.6897	10.789	10.002	10.8842	10.9037	10.9322	10.0874	10.657	10.8645	10.8901	10.72	10.8084	10.9653	10.8582	10.9424	10.4105	10.8184	10.9032	10.7514	10.6831	10.1389	10.3721	10.6897	10.1358	10.3902	10.2896
1415917_at	Mthfd1	-0.222	-0.376	-0.023	-0.151	-1.48	-2.51	-0.15	-1.01	0.14651	0.01604	0.8794	0.32029	0.686513	0.366666	0.999829	0.865076	2.38	0.0668	0.530931	9.81	1415917_at	9.38912	9.94583	10.0602	9.45554	10.0085	9.97824	10.2671	9.53065	10.0294	9.99504	10.0432	9.92172	10.0682	10.0851	10.0218	10.2203	9.79184	9.97865	9.9372	9.86243	9.8624	9.4646	9.83905	9.97576	9.32998	9.59394	9.61733
1415918_a_at	Tpi1	-0.011	-0.143	-0.031	-0.027	-0.16	-2.06	-0.45	-0.39	0.87279	0.04528	0.65145	0.69963	0.978164	0.478634	0.999829	0.95413	1.16	0.3422	0.796726	12.47	1415918_a_at	12.5216	12.6286	12.3475	12.3133	12.6951	12.406	12.4842	12.5776	12.3908	12.5253	12.5504	12.5319	12.4972	12.52	12.5825	12.4934	12.3205	12.5887	12.5051	12.4557	12.4601	12.5536	12.4014	12.6414	12.4629	12.4888	12.424
1415919_at	Npdc1	0.025	-0.028	-0.117	0.075	0.24	-0.27	-1.11	0.72	0.8119	0.78897	0.27317	0.47839	0.96499	0.948748	0.999829	0.905314	0.47	0.75858	0.930066	10.34	1415919_at	10.4229	10.4512	9.99317	10.2926	10.5603	10.1727	10.5838	10.5886	10.373	10.3711	10.5613	10.4067	10.3017	10.1438	10.3476	10.2808	10.2353	10.3994	10.2033	10.3516	10.3085	10.3351	10.0627	10.6623	10.4561	10.5586	10.3962
1415920_at	Cstf2t	0.004	0.023	0.016	0.048	0.07	0.48	0.32	0.99	0.94106	0.63418	0.74751	0.32672	0.988921	0.892411	0.999829	0.865755	0.33	0.85552	0.957035	11.75	1415920_at	11.7967	11.7215	11.6874	11.8059	11.6888	11.6143	11.7537	11.897	11.5966	11.6281	11.6623	11.689	11.7931	11.8204	11.7468	11.7575	11.7718	11.6804	11.7718	11.782	11.7632	11.808	11.7277	11.8028	11.6213	11.7392	11.7579
1415921_a_at	Tnfrsf19	-0.017	-0.094	-0.02	-0.213	-0.2	-1.13	-0.24	-2.56	0.8408	0.26596	0.81179	0.01417	0.971897	0.706678	0.999829	0.720975	1.98	0.11514	0.619285	4.25	1415921_a_at	4.08224	4.49464	4.21493	3.91325	4.39967	4.26381	4.18003	4.28539	4.61889	4.34113	4.21892	4.13679	4.25404	4.4366	4.34505	4.20593	4.29152	4.26983	4.21773	4.47014	4.25473	4.51399	4.36029	4.35827	4.28061	4.20063	4.27847
1415922_s_at	Marcksl1	0.148	0.308	-0.008	-0.006	0.79	1.65	-0.04	-0.03	0.43347	0.10658	0.96693	0.97421	0.860695	0.558768	0.999829	0.997274	0.84	0.50975	0.85947	8.37	1415922_s_at	8.40674	8.28513	7.98489	8.62615	7.69911	8.16662	8.47898	9.02899	8.31084	7.85505	7.8385	8.18516	8.07639	8.0973	8.43066	8.36742	8.75175	8.3011	8.12091	8.34155	8.40435	8.45995	8.67305	8.69808	8.26088	8.31969	8.6057
1415923_at	Ndn	0.2	0.167	0.064	0.098	1.35	1.12	0.43	0.66	0.18564	0.2669	0.67068	0.5126	0.726495	0.707242	0.999829	0.916001	0.92	0.45917	0.842662	11.72	1415923_at	12.0458	11.4036	11.6008	12.0968	11.598	11.2659	11.3842	12.0917	11.5186	11.4749	11.7666	11.5697	11.546	11.5607	11.6316	11.4501	11.8188	11.4736	11.5548	11.7206	11.7934	11.7469	11.8244	11.8088	11.9178	11.8414	11.9571
1415924_at	Tnp1	0.067	-0.011	0.023	-0.019	1.02	-0.16	0.35	-0.28	0.31506	0.87162	0.73162	0.77951	0.810862	0.970382	0.999829	0.968305	0.31	0.86665	0.960148	3.58	1415924_at	3.69533	3.56708	3.41048	3.66862	3.4399	3.52707	3.53673	3.55367	3.65061	3.61997	3.35959	3.67473	3.60519	3.58919	3.51107	3.61555	3.54301	3.59378	3.65372	3.53581	3.62635	3.68438	3.65533	3.4728	3.65045	3.66588	3.51805
1415925_a_at	Nup62	-0.041	-0.069	-0.072	-0.186	-0.43	-0.72	-0.75	-1.93	0.66942	0.47649	0.45597	0.06022	0.930721	0.829027	0.999829	0.79315	1.25	0.30517	0.779609	8.54	1415925_a_at	8.93921	8.42762	8.70243	8.52685	8.6344	8.4626	8.44844	8.43938	8.19913	8.60835	8.35429	8.52142	8.62136	8.70687	8.65944	8.58662	8.49833	8.72913	8.73363	8.50636	8.61282	8.85491	8.61147	8.74574	8.6554	8.55134	8.41509
1415926_at	Nup62	0.017	-0.062	-0.023	-0.071	0.23	-0.86	-0.33	-0.99	0.81667	0.39255	0.74673	0.32686	0.966458	0.788593	0.999829	0.865755	0.47	0.75567	0.929865	8.15	1415926_at	8.39307	8.07039	8.18035	8.22005	8.27128	8.04503	7.94596	7.90955	7.93211	8.09536	8.18744	8.08551	8.13677	8.31897	8.24356	8.1513	8.09471	8.30434	8.20857	8.25458	8.16291	8.42955	8.23459	8.18212	8.32079	8.23009	8.05538
1415927_at	Actc1	0.085	-0.028	0.073	-0.094	1.21	-0.4	1.03	-1.33	0.23468	0.68935	0.30801	0.19031	0.760339	0.914486	0.999829	0.834599	1.11	0.36309	0.805485	4.87	1415927_at	4.81358	4.88941	4.93522	4.74059	4.65076	4.76262	4.99096	5.04561	4.81312	5.02056	4.80931	4.91477	4.77766	4.82511	4.78052	5.04454	4.82466	4.75469	4.92802	4.87411	5.01752	4.83792	4.89828	4.84026	4.86401	4.85814	5.10187
1415928_a_at	Map1lc3b	-0.031	0.089	0.036	-0.037	-0.59	1.66	0.67	-0.7	0.56111	0.1039	0.50501	0.4895	0.900053	0.555248	0.999829	0.908839	1.01	0.4127	0.825889	12.06	1415928_a_at	12.0559	12.1165	12.0934	12.2872	12.0319	12.0486	11.9783	12.1117	12.1009	11.9936	11.9732	12.0177	12.0479	11.9389	11.9983	11.9601	12.1661	12.0735	12.0154	12.0908	12.0869	12.0586	12.1923	11.9511	12.087	12.0596	12.0439
1415929_at	Map1lc3b	-0.033	0.075	0.024	-0.061	-0.34	0.78	0.25	-0.64	0.7329	0.44113	0.80574	0.52868	0.948273	0.812901	0.999829	0.920588	0.3	0.87843	0.963538	11.02	1415929_at	11.1454	11.0395	10.7957	11.3638	10.9312	11.1152	11.022	11.2676	11.0776	10.9626	10.9019	11.0777	10.8574	10.6294	10.951	10.983	11.1985	11.0897	10.9432	10.9646	11.0275	10.9078	11.1676	11.0908	11.1909	11.046	10.9651
1415930_a_at	Map1lc3b	0.078	0.134	0.131	0.011	1.15	1.98	1.93	0.17	0.25805	0.05445	0.05971	0.86583	0.777321	0.493315	0.999829	0.982726	2.25	0.07956	0.561132	11.04	1415930_a_at	10.9605	11.0431	11.124	11.3499	11.0796	10.8826	10.8626	10.8792	11.1116	11.0124	11.0754	11.0063	10.9464	10.8322	10.866	10.9035	11.0337	10.8874	10.9311	11.0121	11.0486	11.0615	11.14	10.8792	11.2073	11.0761	11.1353
1415931_at	Igf2	-0.775	-0.965	-0.285	0.024	-1.81	-2.25	-0.67	0.06	0.07779	0.02972	0.50942	0.95521	0.589643	0.432095	0.999829	0.994982	2.19	0.08594	0.572411	5.43	1415931_at	4.67218	6.77874	5.57002	4.48443	5.55396	6.46015	6.32327	4.56432	6.91201	6.66785	6.70636	6.46497	5.42703	4.98468	6.08552	6.33415	4.78347	5.89035	5.74813	6.02086	5.0131	4.52386	4.8862	5.46151	4.57061	5.65929	4.94845
1415932_x_at	Atp9a	0.157	0.143	-0.05	0.014	1.49	1.36	-0.48	0.13	0.14298	0.18146	0.63524	0.89556	0.681281	0.635544	0.999829	0.986891	1.08	0.37864	0.81328	10.4	1415932_x_at	10.7665	10.285	10.1941	10.5549	10.4571	10.1606	10.0587	10.3455	10.1839	10.3102	10.3407	10.3455	10.3315	10.4467	10.3584	10.221	10.4773	10.4104	10.3292	10.3484	10.4498	10.7224	10.3841	10.4137	10.7351	10.5928	10.5116
1415933_a_at	Cox5a	-0.092	-0.098	0.066	-0.012	-1.53	-1.63	1.11	-0.19	0.13246	0.11144	0.27454	0.84685	0.670308	0.563413	0.999829	0.98009	1.56	0.20116	0.711282	12.79	1415933_a_at	12.661	12.8285	12.8268	12.9889	12.7917	12.8839	12.8523	12.795	12.9236	12.8182	12.9138	12.68	12.8597	12.6923	12.7516	12.7314	12.5482	12.8035	12.7781	12.9705	12.8709	12.8035	12.8164	12.7186	12.7013	12.7097	12.7444
1415934_at	Cops8	0.06	0.045	0.02	0.068	1.26	0.96	0.43	1.44	0.21302	0.34442	0.66709	0.15752	0.748465	0.761426	0.999829	0.829756	1.19	0.32793	0.789589	9.88	1415934_at	9.89226	9.89013	9.73266	9.8303	9.88413	9.78999	9.91596	10.0493	9.9091	9.812	9.94896	9.71976	9.76962	9.79808	9.90936	9.88732	9.80875	9.84397	9.86399	9.86106	9.82566	9.94486	9.77971	9.87655	9.90904	9.96533	9.90387
1415935_at	Smoc2	-0.03	0.137	-0.376	-0.338	-0.08	0.36	-0.99	-0.89	0.93801	0.72039	0.32722	0.37819	0.988156	0.924912	0.999829	0.878209	0.48	0.75183	0.929492	6.86	1415935_at	7.55615	6.73276	6.64555	6.29619	7.77692	6.68275	6.86923	8.2354	6.93473	7.30562	7.72317	6.51259	7.08723	6.95607	6.6939	6.49004	6.34765	6.27383	6.64375	6.59392	6.5049	7.94092	5.32945	8.22846	7.29063	7.07814	6.362
1415936_at	Bcar3	-0.178	-0.425	-0.087	-0.298	-0.78	-1.87	-0.38	-1.31	0.43704	0.06776	0.70401	0.1958	0.861621	0.512808	0.999829	0.835609	1.5	0.21909	0.721713	8.54	1415936_at	7.77771	8.60051	9.07356	8.00412	8.80714	8.58092	9.12717	7.87169	8.84457	8.91027	9.07166	8.6978	8.94228	8.8669	8.93196	9.1155	8.3693	8.87627	8.90464	8.76395	8.63209	8.06664	8.67694	8.48377	8.01245	8.18736	8.24058
1415937_s_at	Pdcd6ip	-0.298	-0.118	0.066	0.036	-3.45	-1.36	0.76	0.41	0.00126	0.1796	0.45095	0.68164	0.123284	0.633294	0.999829	0.950664	3.63	0.01231	0.296715	8.63	1415937_s_at	8.38376	8.80776	8.88926	8.67409	8.64571	8.62834	8.93964	8.62555	8.86625	8.75637	8.7697	8.65782	8.72871	8.46244	8.64275	8.8324	8.59852	8.64003	8.46688	8.53736	8.57206	8.43278	8.80118	8.6512	8.32271	8.43084	8.44144
1415938_at	Spink3	0.05	-0.072	-0.034	-0.019	0.59	-0.84	-0.4	-0.22	0.55874	0.40303	0.69288	0.82703	0.899358	0.794018	0.999829	0.976939	0.32	0.8652	0.959638	4.33	1415938_at	3.96258	4.49882	4.30241	4.23541	4.48383	4.50088	4.1713	4.55052	4.43572	4.3504	4.30146	4.18537	4.42073	4.31191	4.54484	4.37034	4.19424	4.38114	4.25886	4.36248	4.29692	4.25953	4.41136	4.34035	4.26356	4.41031	4.36269
1415939_at	Fmod	-0.421	-0.174	-0.156	-0.206	-2.1	-0.87	-0.78	-1.03	0.04166	0.38993	0.44011	0.30989	0.495932	0.787009	0.999829	0.863356	1.71	0.1661	0.684445	7.64	1415939_at	7.56364	7.75448	8.01427	7.18694	8.09228	8.02589	8.24382	7.37359	7.99887	7.85956	7.97993	7.93928	7.67333	8.04967	7.69088	7.80149	7.83656	7.50368	7.70248	7.7062	7.63889	7.80481	7.54328	7.34019	6.97869	6.9785	7.40884
1415940_at	Zfand2a	0.291	0.154	-0.022	-0.199	2.55	1.35	-0.19	-1.75	0.01434	0.18368	0.85126	0.08781	0.347551	0.637394	0.999829	0.810833	2.86	0.03477	0.427359	10.29	1415940_at	10.5627	10.2653	10.1402	10.2856	10.2536	9.95465	10.0176	10.5613	9.74755	10.143	9.96729	10.1248	10.2805	10.4281	10.2544	10.1111	10.4048	10.2697	10.3069	10.1444	10.2538	10.6829	10.3844	10.6237	10.6305	10.4751	10.4851
1415941_s_at	Zfand2a	0.089	0.205	-0.015	0.006	1.03	2.38	-0.17	0.07	0.30782	0.02166	0.86658	0.94126	0.807175	0.403208	0.999829	0.993806	1.69	0.16881	0.685791	9.22	1415941_s_at	9.38458	9.21063	9.01236	9.59189	8.98319	9.29312	9.05801	9.4044	9.05506	9.03844	8.89405	9.0548	9.2366	9.23557	9.03043	8.98788	9.2237	9.01871	9.17677	9.13023	9.20237	9.38301	9.2442	9.4564	9.49332	9.28425	9.35311
1415942_at	Rpl10	0.017	0.05	0.051	-0.039	0.38	1.14	1.15	-0.88	0.70639	0.26069	0.25482	0.38319	0.941665	0.703931	0.999829	0.87845	0.89	0.47939	0.84951	13.27	1415942_at	13.4124	13.1926	13.3192	13.3297	13.2435	13.4003	13.2461	13.3404	13.2232	13.2358	13.2196	13.3374	13.2356	13.1708	13.1896	13.2035	13.2707	13.1457	13.2866	13.257	13.2761	13.2664	13.2369	13.2893	13.2903	13.3329	13.4025
1415943_at	Sdc1	-0.311	-0.455	-0.014	-0.171	-1.27	-1.86	-0.06	-0.7	0.20952	0.06952	0.95616	0.48737	0.745844	0.51494	0.999829	0.908536	1.4	0.25161	0.748351	6.44	1415943_at	5.79791	6.7627	6.626	5.67015	6.95176	6.74675	7.15931	5.74439	6.55524	6.85129	7.00325	6.80974	6.67204	6.98572	6.82371	6.71152	6.03489	6.71796	6.7186	6.64592	6.55962	5.81249	6.30822	6.70555	5.79938	6.37105	6.16406
1415944_at	Sdc1	-0.01	-0.107	-0.228	-0.117	-0.09	-0.99	-2.1	-1.08	0.92586	0.32634	0.04128	0.28651	0.985322	0.747779	0.999829	0.857956	1.65	0.18011	0.695533	5.81	1415944_at	5.54551	5.69355	6.12153	5.35306	5.88305	5.90902	6.0666	5.48458	6.03231	5.93401	5.76031	5.96206	6.16619	6.0911	6.10251	6.09457	5.73713	6.02645	5.98003	5.74376	5.94727	5.72987	5.73608	5.69675	5.64472	5.75977	5.91682
1415945_at	Mcm5	-0.217	0.013	0.1	-0.042	-1.47	0.09	0.67	-0.29	0.15005	0.932	0.5038	0.77689	0.692431	0.983292	0.999829	0.968305	0.67	0.61447	0.892706	4.48	1415945_at	5.14931	4.26244	4.22027	4.80143	4.57344	3.87508	4.57311	5.01485	4.06984	4.25093	4.36881	4.56588	4.32651	4.36413	4.72855	4.29546	4.75399	4.3128	4.47303	4.3733	4.42491	4.64114	4.82162	4.67759	4.35128	4.24491	4.27867
1415946_at	Pigq	-0.193	-0.155	-0.092	-0.165	-2.47	-1.98	-1.18	-2.1	0.01754	0.05362	0.24398	0.04121	0.37026	0.492787	0.999829	0.77718	3.97	0.00795	0.24784	10	1415946_at	10.0029	9.94526	9.95295	9.99137	10.0339	10.1945	10.2358	9.88302	10.0611	10.169	9.98002	10.0305	10.1572	10.1955	10.1129	10.1398	10.0547	10.1035	10.1389	10.1078	9.88488	10.0527	9.98232	10.3494	9.87488	9.86559	9.67891
1415947_at	Creg1	-0.06	0.076	-0.046	-0.058	-0.61	0.77	-0.46	-0.59	0.54431	0.44615	0.6469	0.56142	0.894314	0.815064	0.999829	0.927243	0.38	0.82164	0.9482	9.78	1415947_at	9.66005	9.87595	9.86061	9.66379	9.96418	9.95863	9.6513	9.31764	9.9888	10.0011	9.9749	9.91918	9.75719	9.70246	9.872	9.86247	9.70826	9.81663	9.85769	9.85946	9.86051	9.39536	9.6622	9.78233	9.88763	9.86553	9.83233
1415948_at	Creg1	0.123	0.131	-0.053	-0.068	2.22	2.36	-0.95	-1.22	0.03164	0.02281	0.34802	0.22812	0.455228	0.411975	0.999829	0.844803	3.23	0.02113	0.357199	10.14	1415948_at	10.031	9.98755	10.2666	10.2253	10.0937	10.1862	10.0149	9.99169	10.0832	10.0721	10.0244	10.0572	10.1285	10.3114	10.1314	10.1253	10.2756	10.1639	10.1313	10.1095	10.1454	10.1527	10.1297	10.0434	10.2692	10.1224	10.2118
1415949_at	Cpe	-0.018	0.107	0.043	0.119	-0.2	1.21	0.49	1.35	0.84305	0.23172	0.62911	0.18555	0.972548	0.678553	0.999829	0.834267	0.89	0.4784	0.848871	13.14	1415949_at	13.4038	12.9733	12.9569	13.4632	13.2081	12.8829	13.121	13.2482	13.1553	13.0375	13.242	13.0219	13.2293	12.9441	12.912	13.0085	13.1145	12.9566	13.1368	13.1792	13.015	13.2518	13.1843	13.0139	13.225	13.1757	13.1132
1415950_a_at	Pebp1	-0.04	-0.155	-0.023	-0.033	-0.52	-2	-0.3	-0.43	0.60582	0.05152	0.76733	0.66837	0.912	0.488192	0.999829	0.948917	1.14	0.35094	0.800118	12.87	1415950_a_at	12.8294	12.8948	12.8866	12.5968	13.1939	12.6853	13.0359	12.7636	12.8972	13.0304	13.1466	12.9052	12.9781	12.9138	12.9381	12.9625	12.7905	12.9025	12.9903	12.9224	12.8581	12.8527	12.7291	12.8787	12.7775	12.8518	12.8011
1415951_at	Fkbp10	-0.006	-0.023	-0.16	-0.259	-0.04	-0.18	-1.24	-2.01	0.96485	0.85849	0.22109	0.05114	0.994522	0.967062	0.999829	0.789364	1.4	0.25002	0.746328	6.88	1415951_at	6.89336	6.75963	6.97843	6.39527	7.28064	6.74492	6.87167	6.6715	6.7923	6.92675	6.86064	6.8647	7.1225	6.96678	6.99725	6.97781	6.99536	7.0723	7.30731	6.98018	7.13414	6.71308	7.16163	7.031	6.75521	6.76879	6.84926
1415952_at	Mark2	-0.052	-0.054	-0.093	0.108	-0.4	-0.42	-0.73	0.84	0.68752	0.67793	0.47133	0.40472	0.935964	0.91037	0.999829	0.884883	0.39	0.81194	0.945418	9.22	1415952_at	9.29726	9.34701	8.77906	9.31483	9.21975	9.19735	9.40639	9.47867	9.16271	9.15812	9.26033	9.37654	9.20164	8.96204	9.2984	9.24715	9.36134	9.31683	9.03607	9.25154	9.25583	8.92511	9.07349	9.67004	9.31291	9.38129	9.21467
1415953_s_at	Mark2	0	0.007	-0.149	-0.05	0	0.1	-2.13	-0.72	0.9975	0.92111	0.03873	0.47477	0.999382	0.980726	0.999829	0.905177	1.27	0.29685	0.774752	6.81	1415953_s_at	6.80213	6.79716	6.6759	6.68748	7.03871	6.73645	6.92407	6.59596	6.79221	6.84174	6.72948	6.77973	6.77433	6.96109	6.9934	6.83507	6.76956	7.04888	6.94553	6.96143	6.85292	6.95821	6.79469	6.72437	6.8691	6.74906	6.7837
1415954_at	NA	-0.093	-0.072	0.066	0.092	-1.64	-1.27	1.16	1.62	0.10808	0.21239	0.25204	0.11303	0.640967	0.662419	0.999829	0.816496	2.07	0.10212	0.600029	3.47	1415954_at	3.54933	3.57364	3.49879	3.32682	3.63841	3.40148	3.52847	3.45192	3.52964	3.35053	3.6862	3.52712	3.46521	3.44399	3.40953	3.34848	3.42498	3.38217	3.46786	3.4228	3.47567	3.46294	3.53447	3.31304	3.32972	3.31986	3.56725
1415955_x_at	Prm1	0.027	0.062	-0.037	0.123	0.4	0.93	-0.55	1.85	0.69067	0.35505	0.58386	0.07084	0.936858	0.76824	0.999829	0.801246	1.19	0.32772	0.789589	6.56	1415955_x_at	6.58274	6.58889	6.23721	6.69465	6.54359	6.4892	6.47357	6.62868	6.46725	6.44441	6.67877	6.61063	6.52226	6.68158	6.50731	6.48749	6.54906	6.55688	6.5757	6.62672	6.56143	6.57371	6.41752	6.37408	6.43596	6.55189	6.54003
1415956_a_at	Cdk16	0.035	-0.014	-0.073	-0.079	0.21	-0.08	-0.44	-0.47	0.83442	0.93453	0.6642	0.64147	0.970153	0.983993	0.999829	0.943029	0.12	0.97634	0.991126	8.15	1415956_a_at	8.44344	8.41309	7.40229	8.24881	8.29763	7.95456	8.12059	8.26222	8.28011	8.22568	8.07355	8.3576	7.90738	7.7968	8.21095	8.08834	8.1517	8.36817	8.22954	8.29475	8.31079	7.94133	8.19349	8.48098	8.59408	8.46875	8.1814
1415957_a_at	Rrp1	-0.007	0.023	0.086	0.284	-0.03	0.09	0.34	1.14	0.97736	0.92685	0.73336	0.26166	0.995866	0.98204	0.999829	0.853492	0.36	0.839	0.953091	8.36	1415957_a_at	8.29214	8.99424	8.62966	7.76102	8.53329	8.54676	7.56146	7.32766	8.97036	8.60749	8.72925	8.73687	8.15445	7.78689	8.39473	8.57422	7.8498	8.34571	8.60833	8.6406	8.57177	8.10156	7.97188	7.71328	8.52873	8.71092	8.7097
1415958_at	Slc2a4	0	-0.056	-0.109	-0.12	0	-0.45	-0.88	-0.96	0.99979	0.65652	0.38541	0.34028	0.999901	0.901588	0.999829	0.869142	0.47	0.7539	0.929492	6.96	1415958_at	7.17043	6.50065	6.99349	7.00658	6.85176	7.12626	7.00599	6.79383	6.86465	6.82235	6.80568	7.01935	7.09507	7.12929	6.9586	7.24338	7.28473	7.05238	7.05181	6.93663	7.0623	7.11284	7.18583	6.90866	7.25432	6.6957	6.90182
1415959_at	Slc2a4	0.064	0.028	-0.102	-0.048	0.74	0.32	-1.17	-0.55	0.46615	0.75206	0.24693	0.58596	0.871394	0.936656	0.999829	0.931586	0.58	0.67855	0.910774	5.74	1415959_at	5.98879	5.6401	5.76705	5.70437	5.5208	5.92452	5.44476	5.57571	5.58758	5.65217	5.49345	5.65009	5.77922	5.88052	5.66069	5.82126	6.06558	5.77682	5.87748	5.75501	6.07299	5.79791	5.91176	5.66121	5.9075	5.60851	5.90809
1415960_at	Mpo	0.024	0.059	-0.077	-0.008	0.26	0.63	-0.83	-0.08	0.7957	0.52959	0.40972	0.93351	0.961528	0.851897	0.999829	0.992613	0.29	0.88129	0.964463	4.46	1415960_at	4.51724	4.28713	4.45538	4.03183	4.86065	4.50822	4.2193	4.46607	4.57648	4.2933	4.389	4.56753	4.50019	4.24879	4.62001	4.35657	4.6121	4.60488	4.5098	4.50861	4.45513	4.49936	4.49696	4.52464	4.57823	4.44683	4.62988
1415961_at	Itm2c	0.087	0.092	-0.082	0.051	1.1	1.18	-1.05	0.64	0.27605	0.24536	0.29925	0.5227	0.787834	0.69076	0.999829	0.918604	1.03	0.40228	0.82299	13	1415961_at	13.106	13.044	12.8879	12.9291	13.0879	12.8165	12.8922	13.1835	12.9517	12.9421	13.0217	13.0133	12.9723	12.8895	12.9871	12.9191	13.0274	12.9517	12.9421	12.9824	12.9871	13.1468	12.8672	13.1148	13.1362	13.2278	13.1091
1415962_at	Eif3h	0.071	0.114	0.041	0.028	0.99	1.57	0.57	0.39	0.32981	0.12347	0.57442	0.69858	0.81885	0.57742	0.999829	0.953917	0.98	0.42949	0.831466	11.49	1415962_at	11.5806	11.307	11.3548	11.7018	11.3666	11.5181	11.4063	11.6006	11.3866	11.3098	11.3444	11.4475	11.3651	11.4326	11.5095	11.4266	11.6799	11.4763	11.439	11.4188	11.5451	11.5218	11.4799	11.4777	11.5474	11.5595	11.5194
1415963_at	Hnrnph2	0.013	0.053	0.143	-0.009	0.2	0.83	2.25	-0.15	0.84177	0.40993	0.02948	0.88458	0.972116	0.797034	0.999829	0.985223	1.46	0.23211	0.733788	11.42	1415963_at	11.4658	11.3291	11.4847	11.6307	11.3373	11.2507	11.4195	11.582	11.4146	11.2767	11.3877	11.2467	11.48	11.336	11.1779	11.3401	11.3198	11.2717	11.3894	11.4842	11.3765	11.548	11.6233	11.3785	11.3581	11.3447	11.5122
1415964_at	Scd1	-0.133	0.033	-0.036	-0.066	-0.99	0.25	-0.27	-0.49	0.32567	0.80368	0.7871	0.62512	0.8167	0.954013	0.999829	0.940714	0.34	0.84822	0.955041	12.25	1415964_at	12.4192	12.2239	12.4862	12.5089	12.1889	12.6277	12.4873	12.3226	12.5711	12.4139	12.1764	12.4868	12.028	11.9013	12.3036	12.2156	12.491	12.2485	11.9091	11.9675	12.1521	12.174	12.4586	11.933	12.3773	12.1557	12.2956
1415965_at	Scd1	-0.085	-0.073	0.061	-0.427	-0.47	-0.4	0.34	-2.35	0.64179	0.68987	0.73689	0.02351	0.922598	0.914496	0.999829	0.742691	1.5	0.21822	0.721713	6.67	1415965_at	6.40788	6.96365	7.22662	6.35728	7.1739	6.79713	7.24215	6.08678	6.92443	6.95118	7.00021	6.92421	6.61298	6.6561	6.62309	6.91763	6.42338	6.60865	6.9884	6.82919	6.47282	6.13734	6.79552	6.58347	6.75719	6.66669	6.52599
1415966_a_at	Ndufv1	0.055	-0.007	0.001	-0.101	0.87	-0.11	0.02	-1.61	0.38736	0.91466	0.98113	0.11485	0.844676	0.979003	0.999829	0.818031	0.84	0.50673	0.858887	12	1415966_a_at	12.1912	12.0218	11.8484	12.0548	12.0517	11.8176	11.9148	12.0906	11.7641	12.0315	11.9297	11.983	11.9595	11.9647	12.0576	12.0386	11.9939	12.0792	12.0613	11.9548	12.0027	11.9998	12.0935	12.1889	12.1901	12.1228	11.9869
1415967_at	Ndufv1	0.045	-0.014	-0.024	-0.059	0.82	-0.25	-0.44	-1.07	0.41766	0.80327	0.66423	0.29116	0.854837	0.953853	0.999829	0.860518	0.52	0.72399	0.921082	11.5	1415967_at	11.5542	11.516	11.3053	11.554	11.4933	11.4369	11.5154	11.5329	11.3947	11.5176	11.4431	11.5267	11.5063	11.4895	11.5692	11.5566	11.4695	11.5931	11.5819	11.543	11.5872	11.4147	11.4525	11.6239	11.6054	11.5381	11.4694
1415968_a_at	Kap	-0.153	-0.039	-0.083	-0.031	-1.94	-0.49	-1.05	-0.39	0.05915	0.62668	0.29749	0.69734	0.552066	0.890453	0.999829	0.953498	1.32	0.27935	0.767293	5.77	1415968_a_at	5.7687	5.8048	5.82792	5.71014	5.69593	6.03272	5.99138	5.74016	5.88329	5.96789	5.71529	5.74615	6.0107	5.77787	5.87722	5.79987	5.66318	5.7045	5.93207	6.04257	5.83765	5.76133	5.61807	5.58423	5.67385	5.6682	5.50172
1415969_s_at	Kap	0.035	0.036	0.025	0.025	0.5	0.53	0.36	0.36	0.6183	0.60022	0.72175	0.72155	0.916135	0.880327	0.999829	0.958602	0.2	0.93862	0.980111	3.85	1415969_s_at	3.9205	3.75041	4.05293	3.67588	3.61917	4.02825	3.91698	3.89009	4.06301	3.80303	3.64141	3.73482	3.84075	3.66906	3.89965	3.86764	3.81004	3.88369	3.78444	3.70697	3.96689	3.77078	3.81213	3.99565	3.93381	3.79442	3.93513
1415970_at	Cox6c	-0.005	-0.073	-0.021	-0.034	-0.09	-1.2	-0.35	-0.57	0.92949	0.23686	0.73015	0.57473	0.986381	0.683388	0.999829	0.929678	0.47	0.7561	0.929994	13.23	1415970_at	13.1681	13.2234	13.1509	13.1729	13.453	13.1829	13.2973	13.1509	13.1601	13.2509	13.3172	13.2345	13.3093	13.365	13.2588	13.2606	13.0631	13.2931	13.3422	13.304	13.316	13.1533	13.209	13.2796	13.1954	13.1875	13.1693
1415971_at	Marcks	0.107	0.155	0.089	0.111	0.56	0.82	0.47	0.58	0.57602	0.41784	0.64089	0.56364	0.904418	0.800267	0.999829	0.927243	0.39	0.81707	0.946815	10.74	1415971_at	10.905	10.5465	10.7142	11.0159	10.0056	10.6152	10.3981	11.0462	10.7003	10.3549	10.322	10.8387	10.5529	10.6012	10.7749	10.7205	11.1012	10.5027	10.5903	10.6897	11.1132	10.8467	10.9731	10.5491	10.6755	10.8276	10.8266
1415972_at	Marcks	-0.023	0.362	0.395	0.128	-0.1	1.57	1.71	0.55	0.92014	0.12388	0.09362	0.58181	0.984511	0.577607	0.999829	0.930867	1.43	0.24031	0.739505	9.42	1415972_at	9.95061	9.30686	9.5222	9.9211	8.75292	8.78258	8.72913	9.8156	9.13356	8.8207	8.92711	9.16139	9.19304	9.42532	9.07152	9.16768	10.0627	8.87372	9.1925	9.12949	9.61571	9.85461	9.9116	9.2024	9.37888	9.51506	9.26429
1415973_at	Marcks	0.128	0.259	0.239	0.083	0.62	1.25	1.15	0.4	0.54072	0.21871	0.25677	0.69057	0.893699	0.667565	0.999829	0.951954	0.86	0.49856	0.856656	10.69	1415973_at	10.967	10.4086	10.9124	10.8805	9.94715	10.1239	10.1858	11.0419	10.3593	10.1363	10.2361	10.5204	10.553	10.5225	10.5921	10.551	11.3018	10.3943	10.5943	10.4881	10.8821	11.1508	11.1232	10.4944	10.55	10.6273	10.6859
1415974_at	Map2k2	-0.128	-0.204	-0.079	-0.061	-1.23	-1.95	-0.76	-0.59	0.22717	0.05804	0.45303	0.56127	0.756064	0.499186	0.999829	0.927243	1.55	0.20429	0.711601	9.58	1415974_at	9.48973	9.73949	9.49469	9.32448	9.79325	9.67429	9.70871	9.28945	9.86643	9.77272	9.87466	9.77327	9.65565	9.57549	9.74479	9.79305	9.39696	9.81074	9.83676	9.66637	9.69967	9.26702	9.53763	9.59278	9.39807	9.65721	9.44325
1415975_at	Carhsp1	0.311	0.488	0.101	-0.367	0.98	1.54	0.32	-1.16	0.33162	0.13094	0.75249	0.25312	0.819889	0.584479	0.999829	0.849018	1.19	0.327	0.789274	9.84	1415975_at	10.3367	8.90533	9.70795	10.6472	8.95826	10.0567	9.21374	10.1729	9.48654	8.92256	8.7961	9.92424	9.7386	9.26634	9.89659	9.47234	10.8085	9.95569	9.7593	9.73508	10.0255	10.3974	10.5682	9.82926	10.728	9.74271	10.056
1415976_a_at	Carhsp1	0.132	0.23	-0.107	-0.131	0.68	1.19	-0.55	-0.68	0.49759	0.24176	0.58496	0.50201	0.881019	0.686871	0.999829	0.913266	0.66	0.62347	0.894797	7.63	1415976_a_at	7.56817	7.18528	7.8144	8.04237	7.36769	7.57512	7.2368	7.14039	7.60585	7.31341	7.34098	7.61083	7.56408	7.57078	7.71657	7.49139	8.26779	7.67617	7.55556	7.702	7.93889	7.86203	8.0899	7.39665	8.04977	7.47416	7.72346
1415977_at	Isyna1	-0.166	-0.405	-0.093	-0.101	-0.57	-1.38	-0.32	-0.34	0.57361	0.17434	0.7536	0.73265	0.903201	0.62783	0.999829	0.960299	0.61	0.65633	0.904738	7.89	1415977_at	7.46057	8.61758	8.58308	7.11902	8.70157	8.08055	7.95767	6.87714	8.58301	8.70497	8.69577	8.32798	7.98487	7.85332	8.12879	8.28432	7.15563	8.01212	8.2952	8.19345	7.8758	7.31022	7.53951	7.30351	7.49633	8.07347	7.98207
1415978_at	Tubb3	0.312	0.571	0.218	0.322	1.12	2.06	0.79	1.16	0.267	0.04583	0.43628	0.25201	0.781447	0.479266	0.999829	0.849018	1.87	0.13407	0.647167	8.87	1415978_at	9.23631	8.54751	8.34909	9.93989	8.37728	8.8291	8.36109	9.30898	8.34019	8.15076	8.22325	8.65475	8.58216	8.30976	8.63785	8.17913	9.07714	8.67402	8.08684	8.59153	9.04107	9.09831	9.2129	8.92189	9.4525	9.04491	9.23521
1415979_x_at	Rpl7	-0.015	0.045	-0.009	-0.033	-0.34	1.05	-0.22	-0.76	0.73766	0.30127	0.82886	0.45372	0.94939	0.729458	0.999829	0.89752	0.46	0.76687	0.932112	12.73	1415979_x_at	12.6627	12.6422	12.7829	12.853	12.6149	12.7718	12.7062	12.6309	12.7273	12.7234	12.6867	12.7165	12.745	12.7777	12.741	12.8147	12.8202	12.749	12.7918	12.7457	12.7398	12.6951	12.7675	12.7185	12.6753	12.7034	12.7181
1415980_at	Atp5g2	-0.053	-0.096	-0.071	-0.02	-0.68	-1.23	-0.91	-0.26	0.49738	0.22451	0.36663	0.79508	0.881019	0.67293	0.999829	0.971158	0.72	0.58167	0.883384	11.38	1415980_at	11.2131	11.3486	11.2897	11.2757	11.3681	11.486	11.512	11.2247	11.4948	11.5556	11.5474	11.4959	11.4365	11.4547	11.6006	11.5373	11.3209	11.4959	11.4839	11.5213	11.4291	11.0559	11.2495	11.4515	11.2703	11.344	11.2657
1415981_at	Herpud2	0.01	0.052	0.123	-0.041	0.12	0.6	1.44	-0.48	0.90699	0.55004	0.15657	0.63638	0.982325	0.859963	0.999829	0.941988	0.67	0.6159	0.892818	10.12	1415981_at	10.1341	10.244	10.1797	10.4605	9.74429	10.2323	10.0661	10.3453	10.0872	9.95268	9.93931	10.1027	10.0121	9.87166	9.97159	10.1616	10.2795	9.94359	9.91532	10.0487	10.1137	10.1907	10.3255	10.0599	10.2136	10.2519	10.1805
1415982_at	Herpud2	0.063	-0.082	0.091	0.133	0.66	-0.86	0.95	1.39	0.51461	0.39554	0.34958	0.17132	0.885293	0.790622	0.999829	0.833243	1	0.41828	0.827611	7.98	1415982_at	7.83413	7.79498	8.18834	8.01245	7.84789	8.05384	8.17331	8.03247	8.04185	7.87384	8.0072	7.88864	7.94757	8.01	7.91032	8.08083	8.26701	7.87325	7.73465	7.72397	7.70454	8.07989	7.90924	7.87438	7.83995	7.81551	8.01988
1415983_at	Lcp1	-0.057	0.407	0.184	-0.021	-0.23	1.65	0.75	-0.09	0.81819	0.10627	0.45917	0.93237	0.966527	0.558417	0.999829	0.992393	0.84	0.5104	0.859734	7.46	1415983_at	7.74228	7.13289	7.08207	8.22912	7.16099	7.18405	7.52685	8.12865	7.36252	7.15195	7.07772	7.27849	7.14806	7.20089	7.28889	7.35478	8.24386	7.29359	7.01462	6.99644	7.4789	7.63608	7.79883	6.95726	7.5428	7.31698	7.07567
1415984_at	Acadm	-0.233	-0.357	-0.013	-0.213	-1.25	-1.92	-0.07	-1.15	0.21701	0.06168	0.94349	0.25847	0.750621	0.504124	0.999829	0.851511	1.64	0.1812	0.69643	11.31	1415984_at	10.7613	11.6167	11.7518	10.7344	11.7226	11.6037	11.7791	10.8146	11.5597	11.6377	11.8138	11.5854	11.5496	11.543	11.5079	11.6128	11.2343	11.421	11.5316	11.4984	11.386	10.8226	11.1447	11.1525	10.6662	11.1296	11.1182
1415985_at	Sf3b3	0.003	0.072	0.007	0.078	0.03	0.72	0.07	0.78	0.97308	0.47491	0.94563	0.43902	0.995718	0.828397	0.999829	0.893076	0.28	0.8868	0.966037	9.28	1415985_at	9.21949	9.14352	9.22631	9.18455	9.17358	9.23203	9.53965	9.65332	9.21457	9.14854	9.1032	9.31187	9.28947	9.19209	9.18913	9.13083	9.39243	9.21102	9.02176	9.1082	9.17578	9.53306	9.2769	9.60969	9.10463	9.2379	9.34591
1415986_at	Clcn4-2	0.022	0.044	0.037	0.023	0.38	0.76	0.64	0.4	0.70397	0.45337	0.52387	0.68934	0.941022	0.818005	0.999829	0.95181	0.32	0.86069	0.95874	11.29	1415986_at	11.2608	11.3358	11.1724	11.2831	11.2423	11.216	11.3482	11.5183	11.1715	11.1616	11.1877	11.2228	11.1999	11.3338	11.2659	11.2371	11.4761	11.2902	11.2186	11.1651	11.2004	11.4718	11.3438	11.3281	11.2614	11.2128	11.2025
1415987_at	Hdlbp	-0.279	-0.077	-0.083	-0.039	-1.64	-0.45	-0.49	-0.23	0.10778	0.65228	0.62825	0.82023	0.640344	0.899885	0.999829	0.975112	0.8	0.53284	0.868265	8.93	1415987_at	8.57232	9.31376	9.18342	8.52618	9.36734	9.44394	9.55955	8.70158	9.48857	9.37866	9.29947	9.17788	8.89311	8.91279	9.02596	9.04181	8.49835	8.9012	8.92464	8.8973	8.72601	8.56119	8.50289	8.96712	8.53618	9.04989	8.8146
1415988_at	Hdlbp	-0.364	-0.284	0.095	0.688	-0.77	-0.6	0.2	1.46	0.44429	0.54931	0.84156	0.15107	0.864781	0.859963	0.999829	0.828173	0.78	0.54159	0.871911	7.84	1415988_at	7.18207	9.33081	7.98037	7.09086	7.79379	8.73899	7.61126	6.96931	9.41907	8.55816	9.23914	8.83687	7.43846	6.42053	7.89578	8.40976	6.86469	7.57003	7.5726	8.19819	7.40667	6.86323	7.11981	7.18485	7.50319	8.34369	8.58756
1415989_at	Vcam1	-0.189	-0.562	0.059	-0.063	-0.58	-1.73	0.18	-0.19	0.56375	0.09067	0.85627	0.84736	0.900767	0.541367	0.999829	0.98009	0.85	0.5008	0.856845	7.9	1415989_at	6.86561	8.2873	8.32625	6.69092	8.37277	7.69955	8.55714	7.03085	8.30668	8.33335	8.6424	7.9247	8.41445	8.33775	8.23953	8.62582	7.62213	8.01614	8.42577	8.14863	7.96467	7.25777	7.84359	7.91421	6.65842	7.54659	7.52846
1415990_at	Vdac2	-0.006	-0.05	0.033	-0.008	-0.13	-1.09	0.72	-0.18	0.8975	0.28321	0.4756	0.85594	0.981083	0.716702	0.999829	0.981102	0.44	0.78091	0.936046	11.94	1415990_at	11.9892	11.9315	11.9568	11.877	12.0493	11.9616	11.9071	11.8814	11.7872	11.9227	11.8295	11.8828	11.9508	12.0821	11.9697	11.9455	11.9857	11.9732	11.9778	11.9531	11.9539	12.0386	11.9698	11.91	11.8439	11.8713	11.9092
1415991_a_at	Klhdc3	0.089	0.117	-0.086	0.089	0.84	1.1	-0.81	0.84	0.40484	0.27737	0.42464	0.40761	0.850721	0.713592	0.999829	0.885571	0.82	0.52152	0.865197	11.44	1415991_a_at	11.6646	11.7108	11.1402	11.6103	11.3384	11.4261	11.3361	11.7856	11.3518	11.2633	11.3182	11.3972	11.3067	11.1589	11.4584	11.2936	11.43	11.4884	11.2058	11.4109	11.4225	11.5463	11.3714	11.5135	11.7693	11.6138	11.592
1415992_at	Pigo	0.041	-0.183	-0.114	-0.204	0.43	-1.93	-1.2	-2.15	0.66954	0.06039	0.23526	0.03733	0.930721	0.502846	0.999829	0.774151	2.49	0.05701	0.507349	7.84	1415992_at	7.87373	7.81841	7.91203	7.50464	8.02832	7.79855	7.93469	7.68985	7.81127	7.94557	7.91556	7.84645	7.89501	8.00279	8.1199	7.91409	7.74102	8.08539	8.09787	7.96092	8.01948	7.80783	7.82412	8.02881	7.81872	7.74618	7.73672
1415993_at	Sqle	-0.339	-0.362	-0.107	0.014	-3.04	-3.24	-0.96	0.12	0.00403	0.0023	0.34279	0.90164	0.210773	0.184091	0.999829	0.987876	5.17	0.00172	0.125514	10.48	1415993_at	10.457	10.6698	10.6452	10.0624	10.8299	10.6786	10.7914	10.5037	10.527	10.7026	10.8063	10.5965	10.6217	10.5572	10.6212	10.6426	10.5937	10.6407	10.5673	10.4284	10.4648	10.5023	10.3746	10.6453	10.0531	10.379	10.1998
1415994_at	Cyp2e1	-0.158	-0.028	-0.065	0.024	-1.54	-0.27	-0.64	0.23	0.13099	0.78925	0.52768	0.8169	0.669158	0.948772	0.999829	0.974116	0.73	0.5793	0.882908	4.69	1415994_at	5.38704	4.42757	4.81267	4.6946	4.46659	4.58978	4.9024	4.65909	4.81599	4.9031	4.51146	4.75221	4.65061	4.55489	4.72683	4.70154	4.82426	4.59832	4.7145	4.66399	4.835	4.78798	4.74661	4.51486	4.66226	4.5687	4.50937
1415995_at	Casp6	-0.32	-0.613	-0.011	-0.286	-1.07	-2.05	-0.04	-0.96	0.28991	0.04636	0.97145	0.34339	0.79672	0.4811	0.999829	0.869663	1.57	0.19985	0.711205	8.26	1415995_at	7.34096	8.57949	8.8241	7.28298	8.85814	8.85318	8.92436	7.63424	8.63591	8.81431	8.96996	8.47823	8.6761	8.79895	8.71753	8.85281	7.70566	8.51951	8.73808	8.57604	8.37089	7.62828	7.8537	8.27422	7.32994	8.03272	7.9475
1415996_at	Txnip	0.445	0.494	-0.166	-0.288	3.61	4.01	-1.35	-2.34	0.00079	0.00024	0.18421	0.02426	0.096198	0.059216	0.999829	0.744528	9.1	2e-05	0.008236	9.58	1415996_at	9.36727	9.3452	9.6643	9.18017	9.34436	9.25762	9.47343	9.29434	9.40812	9.48673	9.39361	9.57598	9.57645	9.88491	9.55498	9.71449	9.91156	9.47534	9.65906	9.60803	9.61827	9.67601	9.63226	9.42482	10.1306	9.46571	10.0642
1415997_at	Txnip	0.296	0.233	-0.009	-0.031	1.99	1.56	-0.06	-0.21	0.05346	0.125	0.95197	0.83546	0.535033	0.578528	0.999829	0.978011	1.61	0.1892	0.702984	6.88	1415997_at	6.50299	7.01025	7.17556	6.30893	6.72872	6.94171	6.68247	6.46645	6.88182	6.8789	6.6685	6.99148	6.55201	6.4624	7.11458	6.93124	7.30323	6.68388	6.74084	6.93691	7.10157	7.07753	6.80957	6.62151	7.30442	7.05208	7.24317
1415998_at	Vdac1	0.089	-0.154	0.159	0.071	1.19	-2.06	2.13	0.96	0.24129	0.04514	0.03859	0.34483	0.76507	0.478634	0.999829	0.869663	2.78	0.03837	0.440499	12.09	1415998_at	12.1595	12.3036	12.119	12.0079	11.9854	11.902	11.9622	11.8919	12.1262	12.246	12.259	12.2055	11.9794	12.0165	12.0735	12.1451	11.8809	12.0546	12.0412	12.1572	12.0107	12.2201	12.0016	11.8431	12.1731	12.0287	12.1524
1415999_at	Hey1	0.143	0.113	0.016	-0.085	1.49	1.18	0.17	-0.88	0.14284	0.24638	0.86909	0.38249	0.681233	0.691863	0.999829	0.87845	1.1	0.36709	0.807957	9.33	1415999_at	9.52158	9.21457	9.03286	9.30257	9.35079	9.13938	9.08943	9.50696	8.95016	9.09901	9.07327	9.19335	9.26923	9.48906	9.29065	9.13337	9.59064	9.36387	9.35624	9.31676	9.45585	9.71339	9.36682	9.53667	9.38842	9.31247	9.42156
1416000_a_at	Prdx1	-0.18	-0.005	0.022	-0.073	-2.52	-0.07	0.31	-1.03	0.01558	0.94297	0.75979	0.30939	0.35693	0.985615	0.999829	0.863356	1.88	0.13214	0.644221	12.57	1416000_a_at	12.5421	12.6481	12.8815	12.7027	12.6934	12.7793	12.6928	12.365	12.734	12.7318	12.578	12.6535	12.5661	12.5791	12.5368	12.6185	12.6583	12.4058	12.6116	12.5673	12.5065	12.3705	12.6356	12.4295	12.3018	12.5066	12.5526
1416001_a_at	Cotl1	0.028	0.17	-0.186	-0.071	0.24	1.51	-1.64	-0.63	0.80799	0.13938	0.10754	0.53516	0.964024	0.591923	0.999829	0.922255	1.36	0.26535	0.757563	9.09	1416001_a_at	9.31672	9.04279	8.99898	9.25174	8.69023	9.01135	8.75298	8.78766	8.94792	8.96769	8.85055	9.04377	9.10353	9.24305	9.2121	9.35031	9.42391	9.14001	9.25325	9.37573	9.39381	9.18862	9.15899	8.73362	9.1524	9.14575	8.94495
1416002_x_at	Cotl1	0.021	0.039	-0.152	-0.043	0.14	0.25	-0.99	-0.28	0.891	0.80047	0.32793	0.78176	0.980343	0.952613	0.999829	0.969129	0.29	0.886	0.96586	8.78	1416002_x_at	9.01786	8.97832	8.9885	8.81691	8.59072	8.28215	8.14268	8.36223	8.86812	8.82794	8.82316	8.93582	8.80482	9.04997	8.91017	9.08644	9.07398	8.8225	8.95569	8.99806	8.9967	8.71429	8.86854	8.27966	8.96134	8.98593	8.54703
1416003_at	Cldn11	0.149	0.482	0.149	-0.313	0.53	1.72	0.53	-1.12	0.59818	0.09254	0.59625	0.2693	0.909921	0.543561	0.999829	0.854063	1.19	0.32683	0.789029	10.85	1416003_at	11.2706	9.93223	10.9916	11.6701	9.85759	10.7707	10.45	11.1499	10.9174	10.0768	10.3806	10.8532	10.9063	10.3432	10.7626	10.5389	11.2247	10.8624	10.7315	10.8113	11.0548	11.158	11.4776	10.7566	11.354	10.4945	10.9597
1416004_at	Ywhah	0.117	0.092	-0.004	0.035	1.23	0.97	-0.04	0.37	0.22385	0.33852	0.96898	0.71537	0.754727	0.757602	0.999829	0.95755	0.65	0.63062	0.897469	12.58	1416004_at	12.6649	12.7893	12.2611	12.5572	12.7438	12.4849	12.5641	12.8724	12.5293	12.4879	12.6686	12.4578	12.4937	12.441	12.4963	12.4158	12.3697	12.4295	12.3936	12.5103	12.4446	12.9238	12.3553	12.7729	12.7521	12.7469	12.6833
1416005_at	Psmc1	0.095	0.261	0.066	0.111	1.38	3.78	0.95	1.6	0.1761	0.00048	0.34691	0.11664	0.717534	0.084803	0.999829	0.819166	4.91	0.00239	0.148555	10.6	1416005_at	10.7301	10.4736	10.5252	10.8508	10.6391	10.596	10.35	10.7278	10.4569	10.3699	10.3284	10.3823	10.4699	10.5368	10.4869	10.439	10.6193	10.5026	10.5166	10.4553	10.5907	10.6728	10.5884	10.4725	10.7866	10.7008	10.742
1416006_at	Mdk	-0.163	-0.01	-0.175	0.024	-0.92	-0.06	-0.99	0.14	0.36174	0.95515	0.32809	0.89254	0.833461	0.989022	0.999829	0.98612	0.46	0.76278	0.930955	7.76	1416006_at	7.56561	7.84848	7.51564	7.62232	7.42873	7.94361	7.56717	7.35482	7.99968	7.86869	7.90672	7.89163	7.85838	7.50149	8.19008	8.09295	8.1296	8.18312	7.90589	7.98273	8.16574	7.21032	7.92433	7.6181	7.75476	7.72023	7.51647
1416007_at	Satb1	-0.074	-0.061	-0.097	0.207	-0.53	-0.44	-0.7	1.49	0.59818	0.66414	0.4893	0.1448	0.909921	0.904893	0.999829	0.826423	0.79	0.5373	0.869871	9.11	1416007_at	9.46302	9.63286	8.97074	8.98296	9.21364	9.03002	9.26238	9.62926	9.20768	9.19277	9.23881	9.11758	9.06222	9.22772	8.88065	8.87782	8.98002	8.9426	8.75619	8.93607	8.76017	9.13121	8.65479	9.49944	9.21857	9.18079	9.3492
1416008_at	Satb1	-0.084	-0.113	-0.145	0.124	-0.88	-1.19	-1.53	1.31	0.38351	0.24064	0.13457	0.19845	0.842678	0.686102	0.999829	0.83652	1.56	0.2034	0.711601	9.61	1416008_at	9.71155	9.96443	9.57002	9.32132	9.89759	9.58648	9.67056	9.87542	9.68129	9.73909	9.84611	9.62179	9.67995	9.80647	9.49192	9.44004	9.57521	9.4273	9.50246	9.65358	9.48216	9.6503	9.35553	9.77734	9.6347	9.58573	9.71784
1416009_at	Tspan3	-0.05	-0.121	-0.03	-0.048	-0.85	-2.04	-0.51	-0.81	0.39942	0.04779	0.6128	0.42118	0.848698	0.48288	0.999829	0.888644	1.45	0.23448	0.73502	12.53	1416009_at	12.5086	12.5602	12.579	12.445	12.5218	12.5258	12.7136	12.4258	12.6723	12.6807	12.6959	12.5408	12.6334	12.5372	12.6066	12.6609	12.4657	12.5572	12.6064	12.6186	12.571	12.415	12.4133	12.4884	12.4369	12.4809	12.4562
1416010_a_at	Ehd1	-0.24	-0.165	-0.178	-0.035	-3.02	-2.08	-2.25	-0.45	0.00421	0.04368	0.02997	0.6584	0.214233	0.476071	0.999829	0.946639	4.67	0.0032	0.168436	8.61	1416010_a_at	8.51738	8.57528	8.71461	8.76077	8.88293	8.75416	8.86121	8.67649	9.02698	8.81912	8.92385	8.72033	8.68107	8.79711	8.42279	8.56009	8.57597	8.52244	8.61448	8.745	8.5911	8.79864	8.44581	8.5571	8.51035	8.50492	8.36736
1416011_x_at	Ehd1	-0.154	-0.142	-0.1	-0.126	-2.26	-2.08	-1.47	-1.85	0.02923	0.04322	0.14779	0.07136	0.441801	0.474494	0.999829	0.80202	3.76	0.01048	0.276699	8.24	1416011_x_at	8.24685	8.3902	8.26513	8.21207	8.39628	8.29599	8.29013	8.33073	8.35	8.40142	8.49964	8.35655	8.26691	8.41534	8.19305	8.18154	8.24598	8.23782	8.24012	8.22486	8.23713	8.5105	8.18822	8.45953	8.25041	8.19204	8.02727
1416012_at	Ehd1	0.138	-0.056	-0.184	-0.1	1.72	-0.7	-2.29	-1.25	0.09216	0.48939	0.0267	0.21906	0.615742	0.835144	0.999829	0.841167	2.57	0.05141	0.492466	6.45	1416012_at	6.50422	6.28368	6.21173	6.29611	6.48313	6.33765	6.4539	6.37178	6.34595	6.64479	6.54374	6.42601	6.62331	6.65456	6.61936	6.52027	6.54537	6.47014	6.61416	6.39016	6.51659	6.60914	6.31491	6.54862	6.46256	6.43943	6.29452
1416013_at	Pld3	0.13	-0.074	-0.12	0.109	1.13	-0.64	-1.04	0.95	0.26568	0.52584	0.30275	0.34841	0.780543	0.850222	0.999829	0.870218	0.92	0.46284	0.843091	10.48	1416013_at	10.746	10.8241	10.2836	10.1239	10.8089	10.3317	10.3062	10.3878	10.5661	10.6949	10.7658	10.7279	10.3463	10.4428	10.4906	10.4018	10.2425	10.446	10.4065	10.5664	10.4277	10.506	10.0938	10.4347	10.7631	10.8943	10.6551
1416014_at	Abce1	-0.111	-0.104	0.114	0.024	-1.09	-1.02	1.12	0.24	0.28212	0.31437	0.27087	0.81258	0.792145	0.739036	0.999829	0.973084	0.88	0.48334	0.850943	9.78	1416014_at	9.62535	9.89788	9.91354	9.47691	9.90155	9.72277	10.0366	9.85784	9.84204	9.96661	9.88862	9.54999	9.84171	9.95074	9.75684	9.92515	9.59588	9.72777	9.79187	9.77222	9.70127	9.80814	9.68914	9.82848	9.39812	9.62147	9.656
1416015_s_at	Abce1	-0.138	-0.021	0.076	0.037	-2.21	-0.33	1.22	0.6	0.03275	0.73927	0.23004	0.55377	0.460415	0.932116	0.999829	0.925477	1.7	0.16652	0.684827	10.03	1416015_s_at	10.0776	10.0477	10.1067	9.93923	10.1626	9.96815	10.1288	10.115	9.8839	10.0346	10.0942	9.92228	10.0825	10.0225	10.0586	10.0303	9.93545	9.98023	9.98699	10.0018	10.011	10.2079	9.9429	10.0459	9.82291	9.93346	9.85643
1416016_at	NA	0.947	0.624	-0.156	-0.004	3.92	2.58	-0.65	-0.02	0.00031	0.01328	0.52083	0.98718	0.061942	0.347578	0.999829	0.998757	5.61	0.001	0.094617	7.34	1416016_at	7.58073	7.32733	6.37047	7.86181	7.62308	6.88707	7.63199	8.59508	7.48238	7.31788	7.13173	7.22135	6.91488	7.25451	7.13774	7.11072	7.31238	7.00954	6.64981	6.64326	6.73763	6.8735	6.60204	6.74135	8.49407	8.32257	7.80037
1416017_at	Copg	-0.061	0.142	-0.09	0.011	-0.36	0.83	-0.53	0.06	0.72217	0.41192	0.60208	0.94907	0.946807	0.797835	0.999829	0.994714	0.27	0.89334	0.968024	10.4	1416017_at	10.5227	10.5898	9.7859	10.5063	10.4655	10.5154	10.3802	10.7897	10.3836	10.3912	10.2455	10.5556	10.2197	9.96139	10.5902	10.4997	10.2895	10.6091	10.3949	10.4051	10.384	10.019	10.3522	10.823	10.6966	10.6868	10.3921
1416018_at	Dr1	-0.017	-0.161	0.03	-0.048	-0.18	-1.75	0.32	-0.53	0.85835	0.08797	0.74825	0.60215	0.976129	0.536389	0.999829	0.935337	0.87	0.49253	0.853739	9.97	1416018_at	10.0491	10.1518	10.1519	9.83965	10.0642	9.94574	10.0249	10.1492	9.97775	10.0576	10.158	9.69033	10.1552	10.0701	9.90492	9.90079	9.67279	9.86862	9.99945	10.0546	9.93935	10.1992	9.88528	10.0024	9.97312	10.013	10.0006
1416019_at	Dr1	0.253	-0.134	0.269	0.221	1.42	-0.75	1.51	1.24	0.1634	0.45705	0.13837	0.22159	0.705343	0.81996	0.999829	0.842815	1.6	0.19218	0.704614	6.46	1416019_at	6.32864	6.70169	6.61589	6.22659	6.80221	6.11063	6.42607	6.50544	6.53985	6.61579	6.55524	6.19074	6.35566	6.52223	6.20674	6.38216	6.16455	6.05693	6.21153	6.25957	5.81669	7.08512	6.17808	6.30305	6.66387	6.62731	6.51003
1416020_a_at	Atp5g1	-0.207	-0.407	0	-0.235	-1.09	-2.15	0	-1.24	0.28005	0.03747	0.99803	0.2219	0.790762	0.457572	0.999829	0.843155	1.84	0.13946	0.652202	12.35	1416020_a_at	11.8926	12.5569	12.5746	11.8342	12.7453	12.5952	12.6423	11.9098	12.4784	12.7236	12.812	12.5367	12.6214	12.6584	12.6269	12.7419	11.7329	12.6302	12.7586	12.6234	12.5516	12.0084	12.0681	12.6607	11.9961	12.3013	12.0697
1416021_a_at	NA	-0.072	0.049	-0.016	-0.091	-0.49	0.34	-0.11	-0.62	0.62449	0.73875	0.91409	0.53703	0.917844	0.931959	0.999829	0.922554	0.19	0.94302	0.981585	12.47	1416021_a_at	12.9552	12.3008	12.3299	12.8706	12.2803	12.2334	12.048	12.8625	12.1737	12.2039	12.1923	12.2718	12.581	12.5516	12.3729	12.1973	12.7577	12.5271	12.5135	12.5458	12.6797	12.8863	12.7414	12.6075	12.4959	12.4352	12.4084
1416022_at	Fabp5	-0.041	-0.004	0.044	-0.061	-0.26	-0.02	0.29	-0.39	0.7927	0.9812	0.77478	0.69563	0.960788	0.995364	0.999829	0.952949	0.08	0.98886	0.995378	10.79	1416022_at	11.2569	10.4949	10.6335	11.177	10.5818	10.6257	10.2759	11.1094	10.6224	10.5065	10.4433	10.5875	10.8418	10.9171	10.6458	10.4597	11.1409	10.7789	10.8153	10.8954	11.03	11.3375	11.0349	10.9961	10.805	10.7505	10.6984
1416023_at	Fabp3	-0.06	-0.277	-0.079	-0.035	-0.36	-1.69	-0.48	-0.22	0.71793	0.09871	0.63442	0.83056	0.945598	0.550471	0.999829	0.977262	0.81	0.52321	0.865687	10.44	1416023_at	10.0018	10.572	10.5756	10.2637	11.0788	10.5842	10.714	9.83561	10.4719	10.5854	10.7483	10.5541	10.7144	10.8453	10.6536	10.8551	9.88405	10.6613	10.8029	10.6235	10.5422	10.0361	10.2759	10.1382	10.134	10.5332	10.2795
1416024_x_at	Cct3	-0.08	0.004	-0.009	-0.04	-2.01	0.1	-0.22	-1.01	0.0509	0.91813	0.82382	0.31742	0.52617	0.980011	0.999829	0.864473	1.28	0.29289	0.772437	11.55	1416024_x_at	11.6491	11.4628	11.5263	11.6005	11.5547	11.5972	11.539	11.576	11.544	11.566	11.5061	11.4965	11.6097	11.6186	11.5957	11.5369	11.5478	11.5547	11.5887	11.5698	11.5864	11.6176	11.5242	11.4983	11.4628	11.4737	11.447
1416025_at	Fgg	-0.07	-0.118	-0.094	-0.066	-0.85	-1.44	-1.15	-0.81	0.39776	0.15573	0.2554	0.42119	0.848403	0.608923	0.999829	0.888644	1.2	0.32407	0.788181	4.25	1416025_at	4.39268	4.14395	4.0528	4.48312	4.29405	4.5128	4.25408	4.24293	4.35079	4.2055	4.0908	4.38927	4.33536	4.64663	4.06036	4.2944	4.26007	4.06977	4.44498	4.36247	4.07349	4.5383	4.21039	4.42581	4.1687	4.28728	4.33716
1416026_a_at	Rpl12	0.146	0.188	0.057	0.019	1.21	1.56	0.47	0.16	0.23316	0.12681	0.63772	0.87398	0.75954	0.580189	0.999829	0.984411	1.03	0.40062	0.822248	11.91	1416026_a_at	12.1684	11.6103	11.7197	12.3274	11.5724	11.5068	11.5614	12.015	11.7421	11.5627	11.7833	11.7357	11.8699	11.8783	11.7785	11.8432	12.1879	11.8139	11.8284	11.9177	12.0069	12.1361	12.0324	11.9143	12.0334	11.9579	11.9123
1416027_at	Pdcd6	-0.087	-0.196	-0.034	-0.189	-0.77	-1.73	-0.3	-1.67	0.44817	0.09031	0.76588	0.1018	0.866402	0.540417	0.999829	0.815661	1.62	0.18701	0.701756	11.57	1416027_at	11.1765	11.6891	11.7156	11.2226	11.7791	11.6961	11.8363	11.2651	11.7532	11.7745	11.7919	11.7225	11.7919	11.8503	11.6988	11.8081	11.4202	11.6356	11.7568	11.7156	11.6189	11.3641	11.452	11.5476	11.2408	11.4814	11.4236
1416028_a_at	Hn1	0.033	0.097	0.102	0.215	0.38	1.13	1.19	2.52	0.70437	0.26303	0.23972	0.01543	0.941022	0.705468	0.999829	0.72588	2.3	0.07369	0.547554	8.46	1416028_a_at	8.5296	8.48923	8.42418	8.33965	8.67583	8.53589	8.17521	8.43612	8.53584	8.30471	8.55675	8.32304	8.26743	8.45416	8.41431	8.34815	8.1876	8.17811	8.31542	8.34858	8.39376	8.73465	8.24506	8.4451	8.52625	8.62826	8.44193
1416029_at	Klf10	-0.404	0.222	-0.177	0.418	-1.88	1.03	-0.82	1.94	0.06736	0.30798	0.41477	0.05901	0.567836	0.733985	0.999829	0.790963	2.26	0.07865	0.558886	7.37	1416029_at	8.011	7.80648	7.15713	7.35446	7.74402	6.99075	7.63278	7.96002	7.10841	7.33432	7.69396	6.81062	7.3972	7.78184	7.29315	7.29782	7.24974	7.16834	6.87389	6.91754	6.75556	8.05212	6.70483	7.59963	6.71272	7.16651	7.208
1416030_a_at	Mcm7	-0.011	-0.028	0.032	-0.115	-0.12	-0.31	0.36	-1.29	0.90366	0.75669	0.72218	0.20448	0.98202	0.938215	0.999829	0.837823	0.48	0.75376	0.929492	7.45	1416030_a_at	7.64471	7.24416	7.21546	7.55538	7.22975	7.32201	7.46625	7.59631	7.28447	7.45959	7.25946	7.5251	7.3805	7.44126	7.54753	7.57045	7.72592	7.56231	7.38027	7.36297	7.50446	7.40643	7.7519	7.68021	7.66805	7.44476	7.11953
1416031_s_at	Mcm7	-0.008	0.09	0.024	0.041	-0.1	1.07	0.29	0.49	0.92354	0.2903	0.77447	0.62762	0.984924	0.722251	0.999829	0.940943	0.37	0.82912	0.950852	7.72	1416031_s_at	7.86027	7.60384	7.56685	8.04362	7.45498	7.49046	7.68835	7.97999	7.67882	7.54983	7.62226	7.63087	7.66329	7.71932	7.66435	7.71752	7.90852	7.70934	7.45996	7.6433	7.65069	7.84954	7.94698	7.81535	7.81472	7.52286	7.63818
1416032_at	Tmem109	-0.163	-0.164	-0.127	-0.045	-1.5	-1.51	-1.17	-0.42	0.14011	0.13746	0.24748	0.67784	0.677075	0.59026	0.999829	0.950346	1.53	0.21192	0.717264	8.13	1416032_at	8.11588	8.05365	7.84683	8.27613	8.03091	8.20255	8.55771	8.41786	8.11426	8.07905	8.19487	8.27116	8.19108	8.06269	8.42474	8.33237	8.33273	8.35859	8.14891	8.12356	8.22183	7.79452	8.21037	8.32114	7.92481	7.97356	7.96023
1416033_at	Tmem109	0.116	-0.025	0.04	-0.031	1.13	-0.24	0.39	-0.3	0.26533	0.81192	0.69767	0.76784	0.78046	0.956851	0.999829	0.96649	0.39	0.81244	0.945645	4.98	1416033_at	4.4417	5.02289	5.37635	4.6141	4.8647	4.75761	5.02188	4.68658	5.23446	4.9766	4.83281	5.04054	4.90089	5.12105	5.14736	5.00847	5.33085	4.89851	5.08944	5.01317	5.00942	4.92896	5.06371	4.85469	4.79538	4.84419	5.06142
1416034_at	Cd24a	0.049	0.104	-0.002	-0.097	0.2	0.43	-0.01	-0.39	0.84442	0.67291	0.99395	0.69626	0.973051	0.908382	0.999829	0.952984	0.09	0.98399	0.993968	8.55	1416034_at	8.21974	9.03194	8.97791	7.76162	8.64981	8.0823	8.667	8.44731	8.61749	8.89803	8.67282	8.45654	8.76323	8.9653	8.63193	8.89958	8.22298	8.70723	8.75764	8.4766	8.17641	8.43676	8.07806	8.43564	8.0864	8.54676	8.71951
1416035_at	Hif1a	-0.121	-0.112	-0.035	-0.065	-2.12	-1.96	-0.61	-1.15	0.04018	0.05597	0.54299	0.25704	0.488914	0.497257	0.999829	0.851052	2.51	0.05584	0.504948	9.88	1416035_at	9.72713	9.90323	9.89019	9.92151	9.93914	9.84006	9.95662	9.70273	9.93996	9.88715	9.76157	9.92257	9.99502	10.0248	9.95156	9.98844	9.89902	10.0111	10.0332	10.0053	10.0053	9.73705	10.1088	9.86988	9.71869	9.71562	9.63632
1416036_at	Fkbp1a	0.023	0.02	0.051	0.049	0.28	0.24	0.61	0.59	0.77906	0.81147	0.54315	0.55982	0.958585	0.956701	0.999829	0.926808	0.21	0.9289	0.978147	11.73	1416036_at	11.7496	11.9787	11.5898	11.5142	11.8261	11.7552	11.5535	11.7266	11.7221	11.7509	11.7536	11.7513	11.6153	11.5069	11.7941	11.8308	11.6351	11.7327	11.7577	11.8128	11.6897	11.8541	11.5068	11.6723	11.7537	11.9564	11.8487
1416037_a_at	Cct2	0.078	0.106	0.027	0.024	1.16	1.57	0.4	0.35	0.25398	0.12394	0.69189	0.7261	0.774766	0.577607	0.999829	0.959398	1.02	0.40745	0.823946	11.61	1416037_a_at	11.7984	11.3901	11.7027	11.6674	11.5302	11.5814	11.4571	11.5568	11.4597	11.5207	11.4939	11.5365	11.5475	11.7335	11.5918	11.5368	11.7121	11.4782	11.5112	11.4842	11.5809	11.8846	11.5375	11.6358	11.6857	11.5995	11.6904
1416038_at	Snd1	0.029	0.047	-0.045	0.158	0.33	0.54	-0.52	1.81	0.74113	0.59344	0.609	0.07696	0.950266	0.877352	0.999829	0.805612	0.99	0.42466	0.829624	8.35	1416038_at	8.41335	8.66878	8.34881	8.27878	8.5032	8.22625	8.42148	8.47541	8.51388	8.32378	8.41479	8.42364	8.22388	8.07561	8.32716	8.4783	8.37015	8.29083	8.01519	8.20021	8.04021	8.29623	8.25689	8.24875	8.3667	8.46318	8.51435
1416039_x_at	Cyr61	0.23	0.133	0.015	-0.283	2.31	1.34	0.15	-2.85	0.02549	0.18661	0.87879	0.00669	0.420913	0.640531	0.999829	0.660684	3.83	0.00955	0.266572	5.9	1416039_x_at	5.90012	5.84674	6.27614	5.49144	5.57928	5.61535	5.93964	5.94289	5.84493	5.70421	5.61922	5.85759	5.70887	6.00745	5.9406	5.96125	6.15589	5.85726	5.92146	5.82238	6.13896	5.80753	6.12877	6.14923	6.13119	5.8673	6.10524
1416040_at	Lipf	0.179	-0.127	0.007	-0.098	2.5	-1.77	0.1	-1.38	0.01632	0.08383	0.92173	0.17598	0.361795	0.5321	0.999829	0.833507	2.82	0.03648	0.433621	3.81	1416040_at	3.75422	3.8086	3.6769	3.59384	3.88355	3.73526	3.75181	4.17695	3.72394	3.92786	3.73409	3.69233	3.71386	3.7428	3.87841	3.82477	3.82529	3.85351	3.90426	3.82267	3.76037	3.96607	3.77212	3.92665	3.98392	3.74004	4.0515
1416041_at	Sgk1	0.299	0.629	-0.136	-0.307	2.42	5.09	-1.1	-2.48	0.01973	1e-05	0.27807	0.01694	0.386558	0.005433	0.999829	0.732356	9.79	1e-05	0.004904	12.42	1416041_at	11.9038	12.4941	12.682	12.6511	12.2213	12.7439	12.3619	12.0747	12.1566	12.2364	12.0513	12.4758	12.3608	12.2973	12.1956	12.4161	12.5803	12.291	12.5132	12.4271	12.2938	12.3819	12.2798	12.5088	12.9861	12.5909	12.8468
1416042_s_at	Nasp	-0.242	-0.145	0.001	-0.11	-2.52	-1.51	0.01	-1.14	0.01558	0.13841	0.98835	0.25884	0.35693	0.591023	0.999829	0.851511	2.48	0.05773	0.508816	8.21	1416042_s_at	8.30003	8.14034	8.58515	8.2249	8.15754	8.28389	8.21328	8.1967	8.20697	8.26545	8.13615	8.21728	8.1711	8.45139	8.27903	8.31496	8.57302	8.28403	8.22652	8.18775	8.15325	8.47952	8.40497	8.04334	7.91653	8.03331	8.01472
1416043_at	Nasp	-0.021	0.026	0.049	-0.006	-0.3	0.38	0.72	-0.09	0.76421	0.70473	0.47287	0.92626	0.955363	0.919328	0.999829	0.991285	0.19	0.94104	0.980899	3.61	1416043_at	3.69226	3.46585	3.74214	3.53543	3.82981	3.757	3.45389	3.47078	3.59783	3.50064	3.72817	3.62267	3.52924	3.74923	3.6527	3.45116	3.6595	3.56621	3.604	3.65485	3.60967	3.60264	3.48706	3.54698	3.60826	3.46682	3.62429
1416044_at	Flii	-0.199	-0.116	-0.048	-0.116	-2.21	-1.29	-0.54	-1.29	0.03235	0.20538	0.59531	0.20421	0.458197	0.657156	0.999829	0.837386	2.12	0.09432	0.587706	9.32	1416044_at	9.55263	9.10633	9.22711	9.56489	9.38205	9.15364	9.25266	9.03487	9.47229	9.39162	9.38883	9.46722	9.37513	9.40591	9.3749	9.41015	9.5828	9.43419	9.45996	9.42067	9.43607	9.18421	9.56863	9.36997	9.24989	9.2483	8.97784
1416045_a_at	Smarcb1	-0.042	0.029	-0.075	-0.014	-0.51	0.34	-0.9	-0.17	0.61251	0.73301	0.37251	0.86472	0.913901	0.929673	0.999829	0.982726	0.3	0.87307	0.961916	9.27	1416045_a_at	9.47327	9.10139	9.07858	9.4701	9.1836	9.36021	9.01706	9.42296	9.19378	9.14982	9.05281	9.38391	9.25692	9.08863	9.35172	9.29282	9.48528	9.29778	9.30664	9.20506	9.45087	9.22652	9.36144	9.46297	9.36286	9.34649	9.22573
1416046_a_at	Fuca2	-0.224	-0.315	0.006	-0.068	-1.3	-1.82	0.03	-0.39	0.20195	0.07518	0.97473	0.69601	0.740311	0.522186	0.999829	0.952971	1.29	0.28891	0.770964	9.67	1416046_a_at	9.28638	9.81046	10.0269	9.29984	9.92705	10.0112	10.1004	9.305	10.0204	10.093	10.0126	9.66138	9.83395	9.83953	9.77468	10.0004	9.3665	9.85827	9.96137	9.76678	9.62757	9.07413	9.53506	9.67527	9.34799	9.47476	9.4155
1416047_at	Fuca2	0.055	-0.016	-0.174	0.048	0.52	-0.15	-1.62	0.45	0.60782	0.88483	0.11264	0.65855	0.912903	0.973746	0.999829	0.946639	0.78	0.54602	0.873138	4.04	1416047_at	4.23599	3.76775	4.51269	3.63908	3.85374	4.30982	4.07375	3.92582	4.27181	3.89163	3.88304	4.03701	4.26985	4.01798	4.18253	4.0398	4.02487	4.15077	4.11764	3.91723	4.22422	3.84056	3.89173	4.11447	4.15301	4.01991	4.06072
1416048_at	Phc2	0.019	-0.061	-0.037	-0.094	0.17	-0.56	-0.34	-0.87	0.86416	0.57647	0.73815	0.39117	0.976513	0.870694	0.999829	0.880672	0.3	0.87468	0.962505	9.42	1416048_at	9.77067	9.11195	9.11359	9.83166	9.29432	9.30442	9.37147	9.57531	9.29078	9.31575	9.34114	9.55699	9.35265	9.24947	9.43438	9.37898	9.7805	9.53635	9.44638	9.48762	9.50819	9.38135	9.71209	9.47159	9.70226	9.42592	9.40086
1416049_at	Gldc	-0.185	-0.324	-0.056	-0.249	-0.71	-1.24	-0.21	-0.95	0.4835	0.22227	0.83171	0.34682	0.877404	0.670517	0.999829	0.869663	0.75	0.56607	0.878772	8.73	1416049_at	8.11081	9.01163	9.19514	7.7066	8.96434	8.66234	9.28418	8.27262	8.88855	9.17545	9.31168	8.74147	9.12722	9.16852	9.0093	9.24568	8.34518	9.03801	9.29316	8.98528	8.75381	8.24419	8.27418	9.2337	7.84486	8.46738	8.52205
1416050_a_at	Scarb1	-0.053	-0.184	-0.164	-0.112	-0.49	-1.7	-1.51	-1.04	0.62458	0.09606	0.13814	0.30606	0.917844	0.547823	0.999829	0.863248	1.62	0.18574	0.700476	7.44	1416050_a_at	7.45445	7.58103	7.17334	7.26005	7.6651	7.28455	7.53491	7.44365	7.5751	7.5142	7.56102	7.59415	7.3702	7.2269	7.75563	7.52183	7.69998	7.53705	7.66357	7.63723	7.54011	7.23193	7.61461	7.69013	7.54483	7.54535	7.35866
1416051_at	C2	0.172	0.251	-0.171	0.102	1.18	1.73	-1.18	0.7	0.24443	0.09097	0.24504	0.48508	0.767214	0.541954	0.999829	0.907738	1.57	0.20037	0.711205	6.33	1416051_at	6.41351	6.11139	6.20045	6.42271	6.38332	6.02675	6.38203	6.68612	6.04524	6.38644	6.10609	6.40235	6.15679	6.60856	6.35333	6.44169	6.59146	6.02736	6.05395	5.85307	6.08809	6.67625	6.42258	6.06101	6.38302	6.04773	6.43989
1416052_at	Prps1	0.082	0.019	0.058	0.036	1.25	0.29	0.88	0.55	0.21748	0.77064	0.38301	0.58555	0.750621	0.943439	0.999829	0.931539	0.68	0.60768	0.891089	10.94	1416052_at	10.8498	10.9064	10.9609	10.7824	11.0115	10.8705	10.9194	11.1214	10.8602	10.9493	10.9699	10.8454	10.9289	10.9323	10.878	10.9842	10.7654	10.8261	10.9871	10.9105	10.8915	11.0955	10.7309	11.1003	10.8223	11.0179	11.0278
1416053_at	Lrrn1	0.019	0.275	0.092	-0.193	0.09	1.24	0.41	-0.87	0.93188	0.22007	0.68035	0.38763	0.986669	0.668335	0.999829	0.879902	0.62	0.64895	0.9028	10.51	1416053_at	10.9179	10.0149	10.8007	11.1679	9.99867	10.3898	9.84534	10.5378	10.3407	9.84418	9.94752	10.4032	10.5641	10.4269	10.3755	10.1877	11.1758	10.5084	10.432	10.4511	10.6458	11.1163	11.1233	10.4149	10.8758	10.1751	10.57
1416054_at	Rps5	0.06	0.129	0.014	-0.038	0.91	1.95	0.22	-0.58	0.36991	0.0582	0.82981	0.5659	0.83714	0.499186	0.999829	0.927773	1.25	0.30534	0.779684	12.7	1416054_at	12.8458	12.5901	12.6125	12.8277	12.5138	12.689	12.4675	12.7458	12.5486	12.5355	12.4985	12.6711	12.6707	12.7036	12.7143	12.6572	12.8985	12.664	12.7065	12.6952	12.7865	12.7585	12.8025	12.6751	12.8006	12.7589	12.7308
1416055_at	NA	0.031	-0.015	0.153	0.06	0.25	-0.12	1.27	0.5	0.80056	0.90322	0.21017	0.61763	0.962315	0.976895	0.999829	0.939055	0.49	0.74467	0.927731	3.37	1416055_at	3.93989	3.23822	3.35282	3.73939	3.24369	3.05123	3.15587	3.65644	3.34393	3.22198	3.20174	3.23437	3.37683	3.3453	3.26532	3.07627	3.30243	3.35566	3.29881	3.27651	3.27031	3.38306	3.71834	3.25574	3.34165	3.17282	3.58743
1416056_a_at	Ndufb11	-0.061	-0.028	-0.059	0.037	-1.24	-0.57	-1.18	0.74	0.22181	0.57377	0.24273	0.46059	0.75355	0.869534	0.999829	0.899374	0.95	0.44247	0.836732	12.41	1416056_a_at	12.4101	12.3563	12.3502	12.5242	12.4306	12.364	12.3875	12.3041	12.4559	12.3428	12.4843	12.3666	12.5048	12.4762	12.4546	12.42	12.3578	12.4141	12.4513	12.5337	12.5438	12.4067	12.3969	12.3491	12.3617	12.3752	12.3163
1416057_at	Ndufb11	-0.111	-0.301	-0.055	-0.137	-1.08	-2.94	-0.54	-1.34	0.28513	0.00521	0.59027	0.18654	0.793947	0.256691	0.999829	0.834267	2.98	0.02931	0.404727	12.69	1416057_at	12.5561	12.7238	12.7399	12.4314	12.9133	12.8163	12.9148	12.4477	12.7296	12.9667	12.9507	12.8443	12.8465	12.8976	12.8405	12.8714	12.4708	12.9167	12.9455	12.866	12.8264	12.4781	12.5442	12.8593	12.4817	12.5793	12.53
1416058_s_at	Atp5c1	-0.01	-0.119	-0.061	-0.052	-0.21	-2.56	-1.3	-1.13	0.8377	0.01417	0.19974	0.26597	0.97128	0.355108	0.999829	0.853819	2.39	0.06587	0.528692	13.06	1416058_s_at	12.9909	13.0843	13.0655	12.9645	13.0586	13.1685	13.1795	13.027	13.1017	13.158	13.1336	13.0828	13.0864	13.1131	13.1543	13.181	12.9478	13.1591	13.1094	13.1073	13.1234	13.0351	12.9345	13.1254	13.0089	13.0694	13.0124
1416059_at	Sec23b	-0.068	0.185	-0.077	-0.074	-1.02	2.76	-1.15	-1.11	0.31222	0.0084	0.25855	0.27353	0.809155	0.299132	0.999829	0.854063	2.81	0.0373	0.436738	10.87	1416059_at	10.8105	10.9329	10.9094	10.8307	11.0234	10.9771	11.0332	10.7355	10.8358	10.9389	10.8504	10.8967	10.888	10.9247	10.9603	10.988	10.8642	10.8863	10.845	10.7756	10.6692	10.7587	10.8582	10.885	10.8081	10.8589	10.8112
1416060_at	Tbc1d15	-0.022	0.223	0.042	-0.118	-0.23	2.27	0.43	-1.2	0.8222	0.02838	0.67228	0.2356	0.967426	0.428307	0.999829	0.846891	1.71	0.16612	0.684445	10.69	1416060_at	10.7229	10.458	10.8588	11.0935	10.6569	10.6416	10.4104	10.6588	10.712	10.4157	10.4531	10.6793	10.6627	10.5527	10.6388	10.5194	10.856	10.5591	10.6267	10.7132	10.7361	10.9443	11.0259	10.5271	10.8811	10.6089	10.6667
1416061_at	Tbc1d15	-0.024	0.096	0.084	0.023	-0.22	0.89	0.79	0.21	0.82332	0.37672	0.43518	0.83093	0.967533	0.779898	0.999829	0.977392	0.38	0.82254	0.94858	9.02	1416061_at	8.85812	8.9612	9.4612	9.17744	8.88596	9.23905	8.92391	8.96209	9.00359	8.97342	8.70339	8.92515	8.94886	9.00066	8.95133	8.93821	9.24194	8.81765	8.88535	8.89859	8.9272	9.33038	9.12166	8.74812	9.11841	8.82544	9.0511
1416062_at	Tbc1d15	0.011	0.164	0.162	0.31	0.06	0.87	0.86	1.64	0.95315	0.39128	0.39708	0.10869	0.991636	0.787941	0.999829	0.816231	1.04	0.39666	0.82024	5.31	1416062_at	4.74379	5.68907	5.44387	5.21867	5.48154	5.50541	4.72928	4.79478	5.7954	5.21626	5.3847	5.64981	4.95812	5.05988	5.02645	5.1918	5.24867	5.01256	5.08872	5.33425	5.45596	4.9572	5.40059	5.19267	5.40871	5.34233	5.70453
1416063_x_at	Ceacam11	0.021	0.031	-0.034	0.047	0.35	0.52	-0.56	0.79	0.72549	0.60437	0.57508	0.43111	0.94729	0.882116	0.999829	0.89121	0.34	0.85147	0.956086	3.09	1416063_x_at	3.01446	3.13514	3.09054	3.06896	3.12618	3.08244	3.09065	3.01881	3.08411	3.08608	3.1888	2.97271	3.01767	3.18501	3.17319	3.12469	3.11172	3.11762	3.04738	2.98615	3.12466	3.06017	2.90836	3.13475	3.08472	2.97051	3.04481
1416064_a_at	Hspa5	-0.106	0.598	-0.062	-0.028	-0.83	4.67	-0.49	-0.22	0.41073	3e-05	0.62947	0.82821	0.85325	0.015111	0.999829	0.977124	5.69	0.00091	0.090558	12.63	1416064_a_at	12.4502	13.1788	13.1461	12.6185	13.24	13.1532	12.6298	12.3598	12.6202	12.8302	12.8213	12.5403	12.4838	12.5264	12.2682	12.4089	12.0812	12.4614	12.6298	12.4848	12.4444	12.1108	12.1043	12.4103	12.4905	13.0151	13.1113
1416065_a_at	Ankrd10	0.04	0.036	0.087	0.162	0.44	0.4	0.96	1.78	0.66437	0.69209	0.34285	0.08198	0.929202	0.914913	0.999829	0.810833	1.11	0.36399	0.806013	10.25	1416065_a_at	10.2963	10.2472	10.2702	10.5613	10.1007	10.08	10.2422	10.5872	10.3202	10.168	10.4151	10.1758	10.1906	10.1724	9.97843	10.0641	10.0056	10.0578	10.0034	10.1623	10.1263	10.2004	10.2355	10.3266	10.2799	10.3343	10.3905
1416066_at	Cd9	-0.16	-0.234	-0.104	-0.231	-1.05	-1.54	-0.68	-1.52	0.29856	0.13106	0.49765	0.13505	0.801597	0.584479	0.999829	0.825683	1.57	0.20058	0.711225	11.79	1416066_at	11.3796	11.6125	12.185	11.4383	12.0466	11.8431	12.0391	11.2164	11.9506	11.9985	11.9736	11.8405	12.1387	12.0205	12.0573	12.1415	12.1187	12.0443	12.0935	11.8691	11.9274	11.4874	12.1618	11.6115	11.2359	11.431	11.6546
1416067_at	Ifrd1	0.028	0.433	0.021	-0.122	0.25	3.84	0.19	-1.09	0.8022	0.0004	0.85334	0.28386	0.962828	0.077092	0.999829	0.857377	4.01	0.0075	0.243427	9.61	1416067_at	9.92378	9.34923	9.56473	10.0463	9.83945	9.27342	9.45374	9.71706	9.41335	9.23971	9.41791	9.37161	9.62088	9.64256	9.3094	9.43011	9.83046	9.30008	9.67511	9.52606	9.44814	9.88178	9.75622	9.45369	9.91556	9.52517	9.64642
1416068_at	Kars	0.008	0.156	0.05	-0.014	0.11	2.14	0.69	-0.19	0.91436	0.03792	0.49442	0.84671	0.983522	0.459138	0.999829	0.98009	1.28	0.29349	0.77262	9.71	1416068_at	9.86634	9.63896	9.55408	9.78188	9.84736	9.69779	9.63706	9.93058	9.5435	9.54817	9.54289	9.68232	9.56351	9.55751	9.69753	9.68943	9.76202	9.63948	9.6499	9.56788	9.7063	9.82462	9.67837	9.93926	9.96546	9.90714	9.67819
1416069_at	Pfkp	-0.131	-0.247	-0.029	0.02	-0.94	-1.78	-0.21	0.15	0.35008	0.08242	0.83354	0.8833	0.827751	0.530895	0.999829	0.985073	1.03	0.40255	0.82299	11.45	1416069_at	11.1882	11.5843	11.6277	10.9738	11.7793	11.7064	11.8271	11.1742	11.632	11.7077	11.778	11.5494	11.6059	11.6526	11.5948	11.6294	10.982	11.6008	11.5999	11.5806	11.4667	11.2974	11.0424	11.481	11.0579	11.367	11.3902
1416070_a_at	Ddx18	-0.14	0.053	-0.046	0.098	-2.46	0.93	-0.8	1.73	0.01797	0.3588	0.42669	0.09147	0.373747	0.770257	0.999829	0.810833	2.64	0.04699	0.475668	8.27	1416070_a_at	8.3936	8.20592	8.28227	8.49773	8.43046	8.07662	8.48349	8.14858	8.28879	8.2702	8.38021	8.4033	8.2414	8.24069	8.22796	8.38702	8.3987	8.34063	8.15148	8.16611	8.22411	8.11686	8.22951	8.11399	8.1573	8.29224	8.11602
1416071_at	Ddx18	-0.09	0.087	0.085	0.053	-1.32	1.28	1.25	0.78	0.19347	0.20711	0.21717	0.44133	0.733722	0.658313	0.999829	0.893706	1.39	0.25359	0.749441	8.73	1416071_at	8.9119	8.69657	8.66967	8.83215	8.77228	8.56469	8.78747	8.83552	8.68055	8.7112	8.74297	8.72876	8.57931	8.42629	8.78888	8.84104	8.83455	8.74343	8.75036	8.66357	8.57427	8.71323	8.78913	8.5919	8.64744	8.79503	8.51905
1416072_at	Cd34	-0.116	0.242	-0.094	-0.036	-0.66	1.39	-0.54	-0.21	0.51141	0.17296	0.59458	0.83836	0.884102	0.626675	0.999829	0.978724	0.67	0.61491	0.89274	8.01	1416072_at	8.58692	8.638	7.57493	8.54797	8.17497	7.87257	7.89655	8.69225	7.54467	7.51342	7.72491	7.71417	7.87572	8.10408	7.77952	7.7662	8.36753	7.83683	7.58585	7.67158	7.7592	8.24499	8.42293	8.24301	8.22585	8.04509	8.23946
1416073_a_at	NA	-0.08	0.06	-0.069	-0.013	-1.07	0.8	-0.92	-0.17	0.28872	0.42728	0.36145	0.86223	0.795946	0.805813	0.999829	0.982238	0.67	0.61675	0.892949	8.93	1416073_a_at	9.25975	8.66724	8.88093	9.05887	8.83569	8.93512	9.00502	9.16526	8.83311	8.7293	8.78556	8.96028	8.91786	8.84396	9.02501	8.95087	9.16569	9.00339	8.85098	8.77031	8.91145	8.9493	8.98232	9.04312	8.93001	8.84582	8.88751
1416074_a_at	Rpl28	0.014	-0.014	-0.029	-0.081	0.3	-0.3	-0.63	-1.73	0.76377	0.76344	0.5319	0.09042	0.955329	0.940855	0.999829	0.810833	0.9	0.47513	0.848342	13.04	1416074_a_at	13.0213	12.8739	12.9508	13.1626	13.1139	12.9527	13.0676	13.0391	13.0229	13.0146	13.018	13.0948	13.0575	13.0549	13.0739	12.9953	13.1575	13.0907	13.0774	13.0787	13.1546	12.9953	13.152	13.1447	13.0575	12.9804	13.0247
1416075_at	Sav1	0.047	-0.135	0.055	-0.074	0.59	-1.72	0.7	-0.94	0.55716	0.09321	0.48581	0.35173	0.898647	0.543993	0.999829	0.871067	1.17	0.33759	0.794211	6.74	1416075_at	6.67932	6.82571	6.39456	6.74148	7.08774	6.70013	6.77657	6.90268	6.91337	6.72005	6.87725	6.90859	6.4498	6.64886	6.74856	6.71843	6.70404	6.65044	6.52682	6.82128	6.71256	6.93601	6.77571	6.76072	6.90105	6.79939	6.68795
1416076_at	Ccnb1	-0.055	0.106	0.033	0.067	-0.35	0.68	0.21	0.43	0.72991	0.50266	0.83499	0.67154	0.947462	0.840669	0.999829	0.949387	0.2	0.93644	0.97957	4.23	1416076_at	3.85256	4.49063	4.51856	3.96044	4.07862	4.60056	4.49677	4.12256	4.37233	4.28593	4.37445	4.30219	4.23004	4.3391	4.15549	4.22066	4.01252	4.01868	4.19519	4.25261	4.3375	3.72674	3.86768	4.1719	3.92596	4.13575	4.49714
1416077_at	Adm	-0.048	0.226	0.19	-0.024	-0.37	1.77	1.49	-0.18	0.71006	0.08436	0.1448	0.85501	0.943284	0.53303	0.999829	0.980919	1.38	0.25839	0.753724	6.11	1416077_at	5.88235	6.13209	6.35493	6.25173	6.1769	6.18389	6.25633	6.01258	5.9841	5.80965	5.90312	6.15828	5.89137	6.09009	6.30408	5.84909	5.81173	6.12009	6.15891	6.0484	6.12553	5.94785	6.08884	5.97379	5.74693	6.37161	6.01612
1416078_s_at	Raf1	-0.079	-0.005	-0.06	-0.002	-1.76	-0.1	-1.33	-0.03	0.08479	0.91801	0.19031	0.97238	0.603154	0.979967	0.999829	0.99709	1.22	0.31482	0.783765	9.85	1416078_s_at	9.83703	9.88384	9.88194	9.85	9.8842	9.80789	9.97662	9.88095	9.89854	9.85926	9.85486	9.88456	9.85351	9.89887	9.96005	9.8081	10.0205	9.9173	9.69516	9.83364	9.88528	9.8	9.92063	9.85471	9.84224	9.82013	9.80233
1416079_a_at	Arpc1a	0.165	0.264	0.047	-0.044	1.71	2.73	0.49	-0.46	0.09527	0.0091	0.62663	0.6504	0.622707	0.306421	0.999829	0.946132	2.71	0.04268	0.456442	11.15	1416079_a_at	11.2912	10.9558	11.1504	11.3474	10.9581	11.1617	10.8138	11.1713	10.9398	10.8215	10.8279	11.1146	11.063	11.1413	11.1437	11.045	11.3816	11.128	11.058	11.0385	11.1437	11.3302	11.2553	11.0888	11.3847	11.2634	11.3376
1416080_at	Adam15	0.209	0.106	-0.162	0.062	2.23	1.14	-1.73	0.66	0.03104	0.26188	0.09131	0.5113	0.451531	0.704716	0.999829	0.915895	2.42	0.06281	0.52269	6.44	1416080_at	6.70819	6.16066	6.28101	6.54734	6.45609	6.11791	6.19381	6.07408	6.30283	6.5017	6.32391	6.56138	6.39691	6.49654	6.38579	6.55374	6.50438	6.50237	6.66232	6.47416	6.45864	6.455	6.39885	6.32852	6.78388	6.50666	6.69223
1416081_at	Smad1	0.267	0.34	0.052	0.186	1.69	2.15	0.33	1.18	0.09769	0.03715	0.74342	0.24416	0.625229	0.457065	0.999829	0.848367	2.25	0.07949	0.561132	7.46	1416081_at	7.38268	7.39218	7.5752	7.43346	7.00166	7.53908	6.88518	7.1633	7.45175	7.35164	7.15547	7.84448	7.40435	6.81675	7.35706	7.53846	7.73076	7.48449	7.12843	7.28896	7.4501	7.16944	7.69445	7.34257	8.01366	7.64162	8.02405
1416082_at	Rab1	0.008	-0.038	0.04	-0.027	0.17	-0.82	0.86	-0.58	0.86601	0.41653	0.39727	0.56352	0.976704	0.800056	0.999829	0.927243	0.44	0.77685	0.934679	12.73	1416082_at	12.6998	12.7373	12.8476	12.637	12.781	12.8391	12.8425	12.7086	12.7336	12.7962	12.7616	12.7328	12.7391	12.7701	12.6804	12.7683	12.5992	12.6772	12.711	12.7116	12.6954	12.8003	12.627	12.661	12.6601	12.7547	12.7374
1416083_at	Zfand5	0.215	0.204	-0.009	0.102	2.33	2.21	-0.1	1.11	0.02474	0.03266	0.92317	0.27477	0.417344	0.442383	0.999829	0.854063	2.88	0.03367	0.421423	11.78	1416083_at	11.9817	11.865	11.6133	11.9435	11.5447	11.5082	11.572	12.0402	11.5785	11.4591	11.6545	11.6124	11.7003	11.7947	11.6354	11.6051	11.9086	11.589	11.5744	11.6789	11.7229	12.0109	11.7458	11.7802	11.888	11.9042	12.0945
1416084_at	Zfand5	0.299	0.294	0.106	0.212	2.71	2.66	0.96	1.92	0.00973	0.01098	0.34078	0.06112	0.303638	0.324385	0.999829	0.793598	4.75	0.0029	0.161197	8.08	1416084_at	7.91144	8.33407	8.1818	7.76007	7.82535	7.59418	7.76887	7.91813	8.12646	7.85527	7.96509	8.02733	7.94355	7.78173	7.9862	8.09114	8.12271	7.84529	7.95575	8.06979	8.0222	8.14034	8.03666	7.84078	8.18196	8.27468	8.5112
1416085_s_at	Zfand5	0.237	0.344	0.122	0.373	1.51	2.19	0.78	2.38	0.13744	0.03372	0.4419	0.02164	0.675514	0.445668	0.999829	0.742316	3.35	0.018	0.335638	10.46	1416085_s_at	10.3591	10.8995	10.4063	10.1418	10.0363	10.2851	10.049	10.3806	10.6496	10.1679	10.4101	10.4778	10.1968	9.95508	10.2941	10.4096	10.5379	10.314	10.0926	10.3174	10.3951	10.3987	10.3971	10.1325	10.6538	10.7378	10.9682
1416086_at	Tpst2	0.22	0.049	-0.107	-0.02	2.96	0.66	-1.44	-0.26	0.005	0.51093	0.15766	0.79231	0.230406	0.843355	0.999829	0.970281	2.83	0.03588	0.431327	8.23	1416086_at	8.15761	8.27479	8.08273	8.08526	8.34124	8.02602	8.3773	8.41162	8.10187	8.03873	8.22544	8.16303	8.22036	8.23489	8.22746	8.12809	8.24663	8.20609	8.21092	8.23243	8.28232	8.30644	8.10816	8.48638	8.45652	8.32242	8.46162
1416087_at	Ap1s1	0.161	0.252	-0.007	0.141	1.02	1.6	-0.04	0.89	0.31299	0.11629	0.96639	0.37642	0.809519	0.567773	0.999829	0.877259	1.1	0.36744	0.807957	10.56	1416087_at	10.9884	10.6555	10.3226	10.5251	10.8152	10.3774	9.81103	10.4674	10.3256	10.5495	10.8334	10.4067	10.4929	10.3405	10.5082	10.3961	10.2064	10.4912	10.553	10.6412	10.5553	10.8314	10.3213	10.4972	10.93	10.994	10.7851
1416088_a_at	Rps15	0.021	0.043	-0.009	-0.025	0.32	0.65	-0.14	-0.39	0.7523	0.516	0.88684	0.69899	0.952707	0.845499	0.999829	0.954016	0.18	0.94981	0.983223	12.69	1416088_a_at	12.7231	12.5324	12.4933	12.8402	12.5732	12.7082	12.5354	12.6086	12.7295	12.6056	12.7054	12.742	12.6609	12.6998	12.7257	12.697	12.7979	12.7658	12.7035	12.7265	12.7831	12.5676	12.7253	12.7489	12.7673	12.7159	12.7032
1416089_at	Rps15	0.08	0	-0.013	0.001	1.79	0	-0.29	0.02	0.08003	0.99973	0.77372	0.98373	0.593024	0.999898	0.999829	0.998604	0.82	0.51675	0.862643	12.83	1416089_at	12.8311	12.713	12.7272	12.8357	12.6907	12.8165	12.7217	12.7618	12.7693	12.7688	12.7946	12.8312	12.8186	12.8333	12.8975	12.8256	12.9463	12.9065	12.8878	12.8449	12.8996	12.7892	12.8578	12.8823	12.9307	12.8549	12.8784
1416090_at	Pdhb	-0.01	-0.114	0.008	-0.004	-0.2	-2.22	0.15	-0.08	0.84283	0.03202	0.88151	0.93493	0.972539	0.441067	0.999829	0.992788	1.25	0.30622	0.780147	11.93	1416090_at	11.9129	11.9764	11.9184	11.8812	12.0639	12.0295	11.8859	11.9263	11.838	12.0405	11.9176	11.9091	11.9475	12.1129	11.8891	11.8552	11.8072	12.0045	11.9913	11.9296	11.9189	12.0531	11.9452	11.9647	11.9261	11.9011	11.9038
1416091_at	Mtap4	0.022	0.154	0	-0.208	0.12	0.81	0	-1.09	0.90891	0.4228	0.99949	0.28169	0.98256	0.803104	0.999888	0.856641	0.46	0.76157	0.930537	11.13	1416091_at	11.5625	10.6316	10.9268	11.8516	10.6514	11.2116	10.7339	11.5401	10.8359	10.6663	10.5399	11.0047	11.149	11.1291	11.0871	10.801	11.6766	11.222	11.0249	11.1179	11.2665	11.6843	11.6277	11.3715	11.4577	10.9929	11.0589
1416092_a_at	Mtap4	0.042	0.184	0.096	-0.279	0.23	1.03	0.53	-1.56	0.81709	0.30864	0.59544	0.12691	0.966471	0.734526	0.999829	0.824404	0.96	0.44122	0.83659	10.35	1416092_a_at	10.9343	9.85098	10.4222	10.9055	9.89638	10.2913	9.80202	10.357	10.0985	10.0066	9.73551	10.3104	10.4271	10.355	10.197	10.083	10.7936	10.3827	10.4003	10.3775	10.3858	11.0185	10.8959	10.3794	10.6541	10.2809	10.2564
1416093_a_at	Mrpl20	-0.001	-0.15	-0.063	-0.036	-0.01	-2.32	-0.98	-0.55	0.99005	0.02509	0.33442	0.58491	0.997696	0.41709	0.999829	0.931508	1.66	0.1766	0.692664	10.79	1416093_a_at	10.5719	10.6932	10.7932	10.8787	10.9664	10.7964	10.8746	10.6173	10.8697	10.8728	10.996	10.6969	10.9477	10.9804	10.8547	10.8667	10.619	10.8274	10.902	10.9035	10.9262	10.7617	10.6437	10.8571	10.7412	10.7241	10.7862
1416094_at	Adam9	0.136	0.163	-0.066	-0.151	2.02	2.42	-0.98	-2.24	0.0492	0.02	0.33068	0.03003	0.52137	0.390631	0.999829	0.759154	3.99	0.00776	0.245971	10.55	1416094_at	10.4822	10.5363	10.7633	10.6166	10.6128	10.5887	10.5781	10.4745	10.4635	10.5952	10.5043	10.5199	10.5284	10.5767	10.4738	10.4455	10.6194	10.5382	10.47	10.463	10.4872	10.5316	10.6162	10.4498	10.8977	10.5183	10.7043
1416095_x_at	Sarnp	-0.068	0.02	0	-0.068	-1.69	0.49	-0.01	-1.71	0.09822	0.6247	0.99396	0.09478	0.626412	0.889891	0.999829	0.810833	1.5	0.21775	0.72142	10.64	1416095_x_at	10.631	10.6011	10.6882	10.7062	10.714	10.7124	10.6634	10.6541	10.563	10.7115	10.5869	10.6642	10.6615	10.7133	10.6726	10.6851	10.5381	10.6658	10.7275	10.6385	10.6111	10.626	10.6218	10.6361	10.618	10.5452	10.5491
1416096_at	Vipas39	0.026	0.091	-0.047	0.081	0.48	1.67	-0.86	1.49	0.63019	0.102	0.39241	0.14262	0.919129	0.553127	0.999829	0.825884	1.5	0.21878	0.721713	9.32	1416096_at	9.30312	9.20336	9.18753	9.46362	9.29689	9.21962	9.37961	9.38576	9.2761	9.18868	9.23092	9.22544	9.28719	9.26692	9.28703	9.30242	9.44552	9.35628	9.20072	9.26323	9.35138	9.25724	9.37104	9.43054	9.37205	9.25508	9.27095
1416097_at	Lrrc4	0.152	0.134	0.034	0.207	0.8	0.7	0.18	1.09	0.42745	0.48505	0.86023	0.28317	0.858021	0.832738	0.999829	0.857177	0.59	0.67333	0.909628	8.32	1416097_at	8.39317	8.96542	7.73426	8.19348	8.31516	8.15458	8.17756	8.69826	8.28216	8.09134	8.3129	8.2565	8.16037	8.07492	8.15885	8.1425	8.2102	8.14974	8.01476	8.26127	8.27506	8.14155	8.10541	8.92706	8.64617	8.76136	8.54507
1416098_at	Syngr3	0.322	0.177	0.072	0.189	2.03	1.12	0.45	1.19	0.04843	0.27009	0.65196	0.24046	0.519501	0.708619	0.999829	0.848367	1.75	0.15676	0.673344	9.78	1416098_at	9.99595	9.68334	9.26902	10.0871	9.55066	9.53226	9.79955	10.2562	9.44808	9.36285	9.53455	9.65342	9.5067	9.61187	9.64622	9.45506	9.80374	9.63608	9.40198	9.62893	9.88449	9.76105	9.86084	10.0605	10.1099	10.0257	10.0489
1416099_at	Rpl27	0.097	-0.018	0.024	-0.068	2.18	-0.41	0.55	-1.54	0.03483	0.68095	0.5834	0.12993	0.467641	0.911706	0.999829	0.824404	1.9	0.12738	0.636353	12.15	1416099_at	12.2223	12.018	12.1283	11.9727	12.2394	12.0898	12.1451	12.1616	12.0474	12.1462	12.0951	12.1209	12.1266	12.2306	12.1753	12.1256	12.1792	12.1637	12.2352	12.0995	12.1695	12.1005	12.2032	12.2199	12.2022	12.1464	12.1962
1416100_at	Eif3d	-0.058	0.168	0.007	0.072	-1.31	3.83	0.15	1.63	0.1965	0.00042	0.88171	0.11041	0.736076	0.077714	0.999829	0.816257	4.76	0.00287	0.161197	10.62	1416100_at	10.7004	10.5613	10.5387	10.647	10.5554	10.6148	10.542	10.5638	10.5123	10.4684	10.568	10.5798	10.5262	10.553	10.7521	10.6913	10.7797	10.6956	10.5553	10.5534	10.6159	10.5798	10.669	10.6036	10.6095	10.6476	10.5084
1416101_a_at	Hist1h1c	-0.175	0.049	0.048	-0.188	-0.89	0.25	0.24	-0.95	0.37898	0.80314	0.81073	0.34647	0.840772	0.953853	0.999829	0.869663	0.45	0.76867	0.932491	11.53	1416101_a_at	10.7512	11.8786	11.7516	10.8214	11.8169	11.7159	11.9423	10.8728	11.8106	11.824	11.7443	11.6371	11.7186	11.6901	11.7938	11.922	11.4466	11.6832	11.7267	11.6649	11.5942	10.8275	11.2431	11.5765	10.8047	11.448	11.2798
1416102_at	Ywhaz	0.099	0.118	0.144	0.225	1.01	1.2	1.47	2.29	0.317	0.23793	0.1496	0.02696	0.811438	0.684191	0.999829	0.747629	2.46	0.05927	0.514415	11.81	1416102_at	11.6851	11.8974	11.9929	11.5924	11.8962	11.7069	11.372	11.7505	11.7953	11.7748	11.9085	11.8854	11.7587	11.567	11.8351	11.8843	11.5031	11.6146	11.6822	11.6445	11.7058	11.9409	11.63	11.6994	11.8481	11.9845	12.002
1416103_at	Ywhaz	-0.115	-0.154	-0.06	-0.05	-1.32	-1.77	-0.69	-0.58	0.19442	0.08452	0.4946	0.56734	0.734385	0.53303	0.999829	0.927773	1.42	0.245	0.743761	9.57	1416103_at	9.63225	9.61721	9.46463	9.5645	9.64142	9.3608	9.67173	9.7681	9.59093	9.66148	9.62747	9.64702	9.68892	9.70592	9.66627	9.67116	9.45978	9.60245	9.58408	9.54655	9.4339	9.6998	9.5985	9.86813	9.4769	9.5133	9.4929
1416104_at	Mpdu1	0.018	0.042	-0.011	-0.068	0.18	0.42	-0.11	-0.67	0.85655	0.67811	0.91635	0.50632	0.975679	0.91037	0.999829	0.9144	0.17	0.954	0.984077	8.73	1416104_at	8.68265	8.79563	8.81537	8.47424	8.8989	8.83377	8.3292	8.45452	8.66109	8.71088	8.71215	8.60318	8.81465	8.8736	8.89863	8.96831	8.60894	8.82201	8.95004	8.88795	8.86581	8.72158	8.78621	8.51768	8.69276	8.64888	8.70507
1416105_at	Nnt	-0.37	-0.471	-0.072	-0.053	-1.6	-2.03	-0.31	-0.23	0.11751	0.04821	0.75838	0.82081	0.652641	0.48347	0.999829	0.975355	1.71	0.16564	0.684004	9.54	1416105_at	8.84068	9.76792	9.86341	8.84143	9.93515	9.98831	10.4167	9.28207	10.0557	10.0389	10.2021	9.97041	9.72145	9.68657	9.86839	9.95659	9.17194	9.84455	9.69976	9.58594	9.49533	8.79971	9.10784	9.71298	8.8387	9.23746	9.16853
1416106_at	Kti12	0.016	-0.046	0.058	-0.041	0.16	-0.44	0.56	-0.4	0.87652	0.6596	0.57866	0.69099	0.978502	0.903013	0.999829	0.952015	0.17	0.95074	0.98349	8.04	1416106_at	8.22125	8.18479	7.91985	8.15964	8.08957	7.84592	8.08194	8.30957	7.72832	8.06068	8.15226	7.99873	7.88	7.9288	7.96946	7.94751	8.02086	7.9418	7.97419	8.02751	7.93322	8.37682	7.85325	8.36522	8.16548	8.17992	7.98053
1416107_at	Nsg2	0.011	-0.092	-0.008	0.093	0.12	-0.98	-0.08	1	0.90559	0.33107	0.93529	0.32454	0.982325	0.751963	0.999829	0.865076	0.5	0.7393	0.925611	12.3	1416107_at	12.3142	12.4403	12.342	11.8509	12.477	12.2182	12.475	12.2859	12.3836	12.366	12.5049	12.3678	12.3332	12.2118	12.4148	12.477	12.043	12.3508	12.3287	12.2758	12.2684	12.1897	11.9742	12.3566	12.2099	12.4054	12.4349
1416108_a_at	Tmed3	-0.399	-0.446	-0.076	-0.227	-1.85	-2.07	-0.35	-1.05	0.07077	0.04447	0.72736	0.29738	0.575473	0.478255	0.999829	0.861512	2.24	0.08059	0.562639	10.91	1416108_a_at	10.5018	11.4098	11.4975	10.553	11.5762	11.4342	11.7294	10.4114	11.7393	11.5581	11.6378	11.5128	10.9653	10.8776	10.8759	11.0411	10.5203	10.9241	11.1487	10.9342	10.8213	10.1421	10.5819	10.8352	10.3925	10.9348	10.8788
1416109_at	Fuca1	-0.111	-0.368	-0.098	-0.346	-0.52	-1.71	-0.46	-1.61	0.60881	0.09368	0.65016	0.11437	0.913255	0.544743	0.999829	0.81669	1.5	0.21831	0.721713	11.33	1416109_at	10.7373	11.4987	11.8557	10.6898	11.6305	11.576	11.7616	10.6926	11.6241	11.8233	11.8449	11.4663	11.6769	11.6714	11.6134	11.8123	11.1536	11.6429	11.7534	11.5013	11.4317	10.7228	11.2048	11.3571	10.8307	11.1736	11.2875
1416110_at	Slc35a4	0.086	0.027	-0.015	-0.075	0.74	0.23	-0.13	-0.65	0.46282	0.81657	0.89882	0.52162	0.871105	0.958328	0.999829	0.918282	0.26	0.90236	0.970431	8.15	1416110_at	8.18377	7.96108	7.77357	8.40701	7.9346	8.11074	8.34999	8.60523	7.9963	8.04895	7.88147	8.2045	8.05483	8.13186	8.08838	8.05336	8.42348	8.07767	7.99553	8.07279	8.0774	8.43881	8.30771	8.39659	8.25767	8.18631	7.88788
1416111_at	Cd83	0.426	0.486	0.189	0.358	1.61	1.84	0.71	1.35	0.11447	0.07337	0.47977	0.18279	0.649073	0.520051	0.999829	0.834267	2.08	0.10055	0.596552	8.66	1416111_at	9.39329	8.01365	8.3828	9.20489	8.35651	8.51983	8.01265	9.18459	8.03695	8.05401	8.01933	8.38745	8.26869	8.47517	8.3544	8.09741	9.03288	8.45512	8.28202	8.32679	8.73031	9.14765	8.36668	8.25959	9.29694	8.888	8.89929
1416112_at	Cox8a	-0.035	-0.188	-0.033	-0.192	-0.42	-2.26	-0.39	-2.3	0.6783	0.02925	0.69675	0.02661	0.933379	0.43074	0.999829	0.744753	2.67	0.04467	0.466714	13.13	1416112_at	12.9601	13.2485	13.0923	12.8763	13.3325	13.281	13.2368	13.0969	13.067	13.298	13.2025	13.2063	13.2191	13.3449	13.2472	13.2233	12.9525	13.2335	13.2896	13.1945	13.1576	13.0935	13.0897	13.4698	13.0564	13.1056	13.0213
1416113_at	Fkbp8	-0.015	0.038	-0.093	0.062	-0.1	0.25	-0.62	0.41	0.91856	0.80094	0.53788	0.68259	0.98424	0.952675	0.999829	0.950664	0.16	0.95852	0.985123	8.79	1416113_at	8.93439	8.95028	8.29341	8.66928	9.02572	8.43134	8.98455	8.92165	8.93038	8.82885	9.09791	9.02959	8.6747	8.2888	8.99781	8.80653	8.68141	8.98222	8.83323	8.88416	8.91724	8.42124	8.60211	8.83627	8.92412	8.99377	8.75196
1416114_at	Sparcl1	0.151	0.144	0.09	-0.043	1.4	1.34	0.83	-0.4	0.16772	0.18761	0.40938	0.69269	0.708825	0.641673	0.999829	0.952276	1.15	0.34456	0.797432	13.05	1416114_at	13.2549	12.9669	12.9968	13.3532	12.5962	12.8445	12.6577	13.2123	12.8458	12.8141	12.7988	12.9237	12.9921	12.9725	12.9312	12.9214	13.2884	13.0302	12.9464	13.0302	13.1434	13.2675	13.2305	13.1031	13.2345	13.0343	13.1017
1416115_at	Orc3	-0.049	-0.061	0.048	0.061	-0.6	-0.75	0.6	0.75	0.55074	0.45509	0.55251	0.45443	0.896605	0.818912	0.999829	0.897696	0.46	0.76133	0.930537	8.92	1416115_at	8.69995	8.78743	9.0889	8.75593	9.19457	9.2049	9.2129	8.73387	8.97924	9.03267	8.96175	9.01756	8.93986	9.01014	8.93632	8.96111	8.84326	8.79975	8.94312	8.87403	8.81552	8.71641	8.69324	8.82503	8.7916	8.81903	8.94214
1416116_at	Orc3	-0.059	0.028	0.195	0.229	-0.82	0.39	2.68	3.15	0.4185	0.70002	0.01044	0.00296	0.855607	0.917753	0.999829	0.628858	4.48	0.0041	0.187884	7.18	1416116_at	7.02799	7.26515	7.46944	7.02428	7.16388	7.03348	7.39618	7.3489	7.34377	7.05716	7.17544	7.08798	7.04369	7.06851	7.1329	7.19064	6.98098	7.07406	6.86273	7.18791	7.17033	7.1301	6.98546	6.94173	7.02585	7.07491	7.10373
1416117_at	Orc3	-0.273	-0.297	-0.021	-0.001	-2.63	-2.86	-0.2	-0.01	0.01175	0.0065	0.84402	0.99569	0.32602	0.275166	0.999829	0.999753	3.79	0.01003	0.271685	7.76	1416117_at	7.65359	7.58993	7.79599	7.65392	8.18001	8.0554	8.08226	7.80889	8.13383	7.84907	7.98139	7.87488	7.97077	7.96367	7.7963	7.89761	7.59076	7.84604	7.96681	7.76455	7.73835	7.6939	7.58437	7.66089	7.39641	7.56367	7.53198
1416118_at	Trim59	-0.296	0.152	0.331	-0.42	-0.86	0.44	0.96	-1.22	0.39618	0.66123	0.34275	0.23049	0.847844	0.903474	0.999829	0.845551	0.83	0.51214	0.860432	10.58	1416118_at	11.059	9.53057	10.8342	11.6232	9.62061	10.8643	9.87737	10.8302	10.3825	9.75585	9.82648	10.5983	10.707	10.3022	10.7031	10.402	11.4739	10.7783	10.692	10.7974	10.9864	11.3343	11.4771	10.2552	10.4652	9.91035	10.1343
1416119_at	Txn1	-0.022	-0.033	-0.081	-0.076	-0.42	-0.64	-1.58	-1.47	0.67736	0.52733	0.12155	0.14767	0.933091	0.8509	0.999829	0.827106	1.31	0.28056	0.767293	11.72	1416119_at	11.7553	11.8144	11.6239	11.7925	11.79	11.9189	11.8628	11.8835	11.7278	11.7841	11.7411	11.8024	11.7218	11.8191	11.685	11.66	11.5628	11.6871	11.7294	11.7558	11.7588	11.6952	11.5004	11.857	11.7268	11.7899	11.7656
1416120_at	Rrm2	0.087	0.053	-0.011	0.116	1.27	0.77	-0.17	1.7	0.21249	0.44479	0.86941	0.09651	0.748119	0.814567	0.999829	0.810833	1.28	0.29358	0.77262	4.1	1416120_at	4.26389	4.19589	3.9593	3.94628	3.98819	4.10174	3.8972	4.14838	4.11197	4.05181	3.87282	4.02161	3.96479	4.26297	4.32124	4.21487	4.12483	4.01635	3.99264	4.03131	4.0509	4.24141	3.94453	3.91436	4.12098	4.0869	4.14738
1416121_at	Lox	-0.22	-0.029	0.037	-0.082	-1.91	-0.25	0.32	-0.71	0.06301	0.80128	0.74903	0.4801	0.560885	0.952794	0.999829	0.905635	1.08	0.37853	0.813234	5.15	1416121_at	5.50567	4.90788	5.62986	4.98652	5.48696	5.33895	5.29924	5.19147	5.29423	5.10083	4.90091	5.25908	5.20977	5.07665	5.36573	4.96375	5.11618	5.01938	5.35024	4.91308	5.02214	5.18586	5.28445	5.18356	4.9323	4.81026	5.25774
1416122_at	Ccnd2	-0.301	-0.398	-0.209	-0.367	-1.18	-1.56	-0.82	-1.44	0.24532	0.12709	0.41767	0.15846	0.768236	0.580189	0.999829	0.829756	1.63	0.18305	0.697426	9.78	1416122_at	9.92735	10.123	9.65258	9.16519	10.3897	9.85245	10.0999	9.92532	9.82732	10.257	10.4749	9.84207	10.0976	9.95389	9.97305	9.99001	9.12884	10.1681	10.2103	10.1501	9.88542	9.89638	8.99623	10.4393	9.67815	9.96186	9.31387
1416123_at	Ccnd2	-0.378	-0.461	-0.219	-0.14	-1.45	-1.77	-0.84	-0.54	0.15332	0.08304	0.40471	0.5926	0.695729	0.531513	0.999829	0.932751	1.57	0.2008	0.711282	7.42	1416123_at	7.20762	7.81344	7.36342	7.06285	8.16152	7.6268	7.55561	7.35927	7.97194	8.0622	8.21661	7.81224	7.66563	7.59415	7.34952	7.62961	6.81566	7.72333	7.78134	7.69028	7.37484	7.4608	6.59388	7.77602	7.34355	7.83443	6.97569
1416124_at	Ccnd2	-0.177	-0.227	0.093	0.165	-1.46	-1.88	0.77	1.37	0.15138	0.06736	0.44496	0.17859	0.69421	0.512258	0.999829	0.834267	2.03	0.10713	0.609063	3.63	1416124_at	3.30203	4.25445	3.98421	3.35969	3.42624	3.80042	3.71253	3.40097	3.82436	4.0162	3.93898	3.80156	3.52258	3.56043	3.61769	3.528	3.33982	3.68208	3.52424	3.60781	3.47716	3.59075	3.33737	3.9245	3.36238	3.49605	3.67313
1416125_at	Fkbp5	0.798	0.646	-0.126	0.047	5.73	4.63	-0.9	0.33	0	3e-05	0.37104	0.73948	0.001333	0.015812	0.999829	0.961749	13.8	0	0.000341	9.6	1416125_at	9.57396	9.46009	9.24885	9.54983	9.50791	9.26901	9.17442	9.71563	9.14128	9.41803	9.42088	9.37914	9.42245	9.57054	9.49729	9.42308	9.22511	9.42502	9.45601	9.44804	9.29917	9.85501	9.17545	9.68781	10.5811	9.96321	10.3648
1416126_at	Polr1b	0.115	0.021	-0.147	-0.153	0.84	0.15	-1.06	-1.11	0.40791	0.87913	0.29308	0.27367	0.852051	0.972299	0.999829	0.854063	0.77	0.55	0.874313	6.97	1416126_at	7.42615	6.79958	6.77193	7.19917	6.93111	6.46954	6.69634	7.06116	6.46884	6.98508	6.86832	6.83789	6.84237	7.10869	7.1569	6.84362	7.28301	7.23535	7.04615	7.04192	7.01104	7.51412	7.29533	6.94333	7.17444	7.13612	6.74437
1416127_a_at	Dnpep	-0.017	0.064	-0.035	0.04	-0.23	0.85	-0.47	0.54	0.8225	0.39778	0.64159	0.59419	0.967449	0.791321	0.999829	0.93367	0.32	0.86162	0.959003	9.61	1416127_a_at	9.65449	9.61957	9.47565	9.68035	9.56222	9.62779	9.68891	9.5405	9.79561	9.64311	9.66281	9.68775	9.52571	9.47787	9.67411	9.68813	9.5825	9.62459	9.51721	9.55333	9.66781	9.31155	9.55746	9.58006	9.73031	9.7113	9.56124
1416128_at	NA	-0.098	-0.213	0.005	-0.386	-0.24	-0.51	0.01	-0.92	0.81493	0.61346	0.98996	0.3609	0.965867	0.885323	0.999829	0.872766	0.29	0.88165	0.964519	6.54	1416128_at	5.12068	6.76334	7.09935	5.28194	7.72395	7.10658	7.30952	5.42842	6.80814	6.96432	7.52958	6.60108	7.36378	7.06092	6.65851	6.96171	5.67655	6.74447	7.28083	6.92752	6.77913	5.05263	6.27817	6.45737	5.38596	6.42243	6.50705
1416129_at	Errfi1	0.157	0.247	-0.072	-0.144	1.04	1.62	-0.48	-0.95	0.30588	0.11175	0.63633	0.34917	0.806179	0.563413	0.999829	0.87045	1.21	0.32123	0.786687	9.83	1416129_at	10.2987	9.57509	9.72203	10.0959	9.69518	9.63802	9.52303	10.1596	9.53936	9.53179	9.59278	9.86356	9.72266	9.8885	9.6024	9.46807	10.2419	9.80946	9.71886	9.78011	9.78747	10.3328	9.91313	9.96142	10.4939	9.86539	10.0206
1416130_at	Prnp	0.227	0.14	0.07	0.139	2.35	1.45	0.73	1.44	0.02346	0.15528	0.46992	0.15612	0.409776	0.608385	0.999829	0.829558	2.56	0.05223	0.495643	11.61	1416130_at	11.7543	11.762	11.5929	11.4797	11.5233	11.3617	11.169	11.6029	11.4882	11.4256	11.4774	11.485	11.469	11.57	11.494	11.5701	11.7342	11.4864	11.5394	11.5806	11.5346	11.8571	11.5792	11.4058	11.7491	11.8055	11.9603
1416131_s_at	Efr3a	0.045	-0.037	0.118	-0.033	0.48	-0.39	1.25	-0.35	0.63366	0.69555	0.21704	0.7252	0.92031	0.916273	0.999829	0.959398	0.52	0.72138	0.920532	10.66	1416131_s_at	10.5337	10.9113	10.8213	10.8682	10.5171	10.6779	10.9097	10.8684	10.6894	10.6213	10.6108	10.4597	10.7734	10.6476	10.4158	10.594	10.2477	10.5865	10.5472	10.6324	10.5162	10.8012	10.7057	10.723	10.6638	10.6943	10.858
1416132_at	Efr3a	0.121	-0.069	0.354	0.276	0.56	-0.32	1.64	1.28	0.57606	0.74977	0.10765	0.20653	0.904418	0.935849	0.999829	0.839461	1.19	0.32829	0.789874	7.72	1416132_at	7.49573	8.45009	8.27103	7.21196	7.89265	7.74627	7.35445	6.93224	7.94147	7.92417	8.08934	7.68826	7.47913	7.57635	7.57808	7.76463	7.29844	7.42189	7.62087	7.61107	7.25761	7.85157	7.42534	7.39515	7.71729	7.97548	8.15753
1416133_at	Efr3a	0.111	-0.062	-0.036	0.042	1.05	-0.59	-0.34	0.4	0.30154	0.55987	0.73763	0.69152	0.802659	0.863349	0.999829	0.952015	0.43	0.78756	0.937757	10.77	1416133_at	10.7247	11.068	10.6363	10.5848	10.9214	10.6823	11.0512	11.0837	10.6598	10.7642	10.8027	10.653	10.8064	10.8855	10.8025	10.8289	10.5148	10.8917	10.6465	10.6059	10.4797	10.762	10.5839	10.8566	10.8443	10.8026	10.856
1416134_at	Aplp1	-0.227	0.132	-0.183	-0.055	-0.93	0.54	-0.75	-0.22	0.35804	0.59201	0.45678	0.82366	0.831513	0.876942	0.999829	0.97586	0.44	0.77736	0.934679	9.94	1416134_at	10.2271	9.87409	9.18188	10.1425	9.91623	10.0253	9.8091	9.98953	10.0455	9.81925	9.66069	10.3565	9.78384	9.11503	10.197	10.0903	10.4748	10.3815	9.96415	10.0811	10.2728	9.4461	10.4688	10.1891	10.3491	10.1191	9.8822
1416135_at	Apex1	0.101	0.185	0.05	0.223	1.16	2.13	0.57	2.57	0.25386	0.03919	0.57186	0.01378	0.774605	0.460069	0.999829	0.717991	3.2	0.02202	0.361545	9.38	1416135_at	9.53746	9.31785	9.19024	9.21345	9.49859	9.25774	9.16836	9.52281	9.27377	9.09487	9.38852	9.26951	9.22725	9.16417	9.41514	9.36554	9.28211	9.21514	9.29432	9.36827	9.36467	9.4596	9.16405	9.47221	9.528	9.52023	9.55986
1416136_at	Mmp2	-0.402	-0.431	-0.257	-0.369	-1.41	-1.51	-0.9	-1.29	0.16628	0.13911	0.37291	0.20364	0.708089	0.591741	0.999829	0.837057	1.68	0.17151	0.687934	6.89	1416136_at	6.23492	6.98087	6.97601	5.90301	7.32708	7.30584	7.78338	6.50295	6.90609	7.20417	7.33659	6.98938	7.22747	7.15218	7.38734	7.56317	7.16166	7.41002	7.38726	7.08102	7.20307	6.0445	6.99428	7.6	5.92796	6.63196	6.42051
1416137_at	Anxa7	0.134	0.093	0.035	0.183	1.34	0.93	0.35	1.83	0.18628	0.36005	0.72889	0.07412	0.726957	0.771144	0.999829	0.802866	1.53	0.20964	0.715437	8.09	1416137_at	8.01458	8.22596	8.03939	7.88671	8.04996	7.74387	8.33297	8.59367	8.09192	7.91211	8.20508	7.87499	7.99955	8.13547	7.98895	8.13568	7.88922	7.90354	7.84942	7.87344	7.89183	8.32236	7.79181	8.14848	7.97561	8.24678	8.35141
1416138_at	Anxa7	-0.016	-0.035	-0.04	0.078	-0.15	-0.33	-0.39	0.76	0.87761	0.74031	0.69795	0.45364	0.978502	0.932457	0.999829	0.89752	0.21	0.9287	0.978083	10.33	1416138_at	10.1116	10.4366	10.3979	9.99323	10.5572	10.4048	10.6953	10.2433	10.502	10.3949	10.4978	10.3543	10.3696	10.3128	10.3857	10.513	10.0538	10.3203	10.3653	10.3973	10.2806	10.0921	10.002	10.3077	10.0789	10.3882	10.4485
1416139_at	Reg2	0.069	0.002	-0.089	0.018	0.99	0.03	-1.28	0.25	0.32737	0.97923	0.20797	0.80071	0.817379	0.994873	0.999829	0.971631	0.67	0.61618	0.892818	4.89	1416139_at	4.86004	4.90956	4.72751	4.95062	4.58566	4.99905	4.93004	4.83304	4.78336	5.00763	4.92673	4.8332	4.98435	5.20048	4.99818	4.90359	4.99494	4.67266	4.83464	4.94582	4.81877	4.90264	4.80907	4.94923	4.71444	4.84138	4.88081
1416140_a_at	Dhx30	0.13	-0.003	-0.071	-0.079	1.29	-0.03	-0.7	-0.79	0.20467	0.97829	0.48512	0.43596	0.743076	0.994668	0.999829	0.892442	0.69	0.60058	0.889632	10.2	1416140_a_at	10.5148	10.1414	10.1954	10.0157	10.4404	9.80103	9.76438	9.95326	9.89316	10.2466	10.1863	10.183	10.2096	10.4325	10.333	10.1986	10.1817	10.3782	10.4024	10.264	10.3483	10.3106	10.2952	10.1215	10.3774	10.3055	10.2244
1416141_a_at	NA	0.038	-0.036	-0.036	-0.031	0.99	-0.95	-0.94	-0.8	0.32886	0.34726	0.35035	0.42678	0.818533	0.763113	0.999829	0.889609	0.85	0.49947	0.856733	13.76	1416141_a_at	13.7532	13.704	13.7721	13.7432	13.7633	13.7969	13.7331	13.8126	13.6349	13.8057	13.662	13.7607	13.7924	13.8397	13.7793	13.7317	13.86	13.7818	13.7924	13.7275	13.7793	13.8163	13.7884	13.7135	13.7808	13.6921	13.7793
1416142_at	Rps6	-0.272	0.02	-0.045	0.013	-3.18	0.23	-0.52	0.15	0.00277	0.82077	0.60558	0.88462	0.181678	0.958812	0.999829	0.985223	2.61	0.04878	0.482657	9.83	1416142_at	9.8875	9.56787	9.90643	9.93075	9.69701	9.94493	9.84512	9.68736	9.77445	9.691	9.66369	9.82121	9.87212	9.95065	10.0114	10.0887	10.217	9.97043	9.91774	9.97817	9.91143	9.806	9.96586	9.62099	9.48631	9.51342	9.53344
1416143_at	Atp5j	-0.039	-0.156	-0.036	-0.048	-0.6	-2.41	-0.56	-0.74	0.55308	0.02045	0.58004	0.46608	0.897688	0.393738	0.999829	0.901368	1.75	0.15647	0.673344	12.74	1416143_at	12.5863	12.7575	12.7371	12.6345	12.8188	12.8901	12.971	12.6683	12.834	12.9175	12.8569	12.7745	12.7647	12.8515	12.8294	12.8188	12.5269	12.8284	12.8148	12.7985	12.7481	12.5947	12.6238	12.8662	12.6403	12.7343	12.6281
1416144_a_at	Dhx15	-0.098	-0.144	0.088	-0.061	-1.32	-1.94	1.19	-0.82	0.19292	0.05914	0.24037	0.41867	0.732956	0.500771	0.999829	0.887322	1.9	0.1282	0.637835	11.55	1416144_a_at	11.3532	11.6375	11.7985	11.4916	11.5568	11.5068	11.7099	11.4054	11.7651	11.6544	11.7141	11.5132	11.6413	11.4566	11.4823	11.6764	11.333	11.4896	11.655	11.7418	11.6456	11.3997	11.6855	11.4964	11.3522	11.5541	11.5118
1416145_at	Dhx15	-0.065	-0.123	0.025	0.004	-1.03	-1.95	0.4	0.07	0.3109	0.05713	0.68866	0.94782	0.808751	0.498449	0.999829	0.99451	1.26	0.30043	0.776806	11.52	1416145_at	11.3577	11.495	11.6616	11.4097	11.5878	11.6007	11.6882	11.3933	11.565	11.6213	11.6909	11.5599	11.6116	11.589	11.5755	11.648	11.4095	11.4874	11.5581	11.5403	11.5401	11.3565	11.4004	11.52	11.3418	11.38	11.4658
1416146_at	Hspa4	0.149	0.182	0.069	0.017	2.2	2.69	1.02	0.25	0.03332	0.01011	0.31227	0.80572	0.463475	0.31811	0.999829	0.972263	3.3	0.01926	0.343647	9.73	1416146_at	9.85816	9.64352	9.89325	9.71139	9.85881	9.53076	9.49568	9.65269	9.53349	9.53482	9.53329	9.58261	9.66435	9.66946	9.67533	9.57706	9.86946	9.52494	9.66633	9.68875	9.77224	9.95572	9.81625	9.65694	9.97465	9.77311	9.90907
1416147_at	Hspa4	-0.359	-0.146	0.09	0.199	-1.33	-0.54	0.33	0.74	0.19207	0.59235	0.7415	0.46552	0.732614	0.877012	0.999829	0.90108	0.68	0.61298	0.892605	9.58	1416147_at	10.2375	10.1022	10.2084	9.21616	9.47572	9.18562	8.71207	8.71411	9.7966	10.0955	10.1115	9.1771	9.8993	10.1979	9.63335	9.86712	9.51854	9.64476	9.6896	9.58217	9.19358	10.0927	9.39277	8.85592	9.4207	9.58393	9.09572
1416148_at	Laptm4b	-0.112	-0.288	-0.067	-0.316	-0.75	-1.94	-0.45	-2.13	0.45481	0.05859	0.65586	0.03875	0.868548	0.500179	0.999829	0.774504	2.27	0.07693	0.55433	11.41	1416148_at	11.1141	11.3735	11.532	11.0585	11.7509	11.3902	11.8483	10.9451	11.516	11.6932	11.8118	11.4529	11.7039	11.638	11.6223	11.697	11.34	11.6504	11.7728	11.5737	11.5199	11.0849	11.4756	11.5375	11.1059	11.1961	11.1262
1416149_at	Olig1	0.117	0.181	0.049	-0.341	0.46	0.7	0.19	-1.33	0.65099	0.48494	0.84898	0.19193	0.925484	0.832738	0.999829	0.834599	0.62	0.64753	0.902321	12.03	1416149_at	12.5195	11.2455	11.9007	12.7196	11.259	11.9851	11.5506	12.4995	11.9281	11.459	11.43	12.1644	12.0626	11.7377	12.0933	11.6148	12.731	12.2258	12.0186	11.9621	12.2865	12.4013	12.6564	12.1434	12.457	11.9072	11.9732
1416150_a_at	Srsf3	-0.03	0.273	0.114	0.119	-0.31	2.79	1.16	1.21	0.76143	0.00789	0.25159	0.23288	0.954956	0.296263	0.999829	0.845681	2.67	0.04488	0.467279	11.11	1416150_a_at	11.1225	10.8425	11.3939	11.3688	10.6295	11.2791	10.8258	10.9076	10.9555	11.0022	10.9555	10.8743	11.0985	11.145	11.0524	11.1957	11.1225	10.9539	11.0688	10.998	11.0561	11.2816	11.1541	10.8462	10.9834	10.9297	11.0348
1416151_at	Srsf3	-0.154	0.134	0.12	0.045	-1.66	1.44	1.29	0.49	0.10499	0.15642	0.20246	0.62933	0.637435	0.609263	0.999829	0.941382	1.68	0.17129	0.687689	10.11	1416151_at	10.3513	10.057	10.109	10.4032	10.0028	9.98845	9.89316	10.3369	9.84532	9.94226	10.0474	9.99093	10.0848	10.0978	9.97787	10.0274	10.0804	10.1027	10.0463	10.1268	10.0962	10.4041	10.1954	9.9493	9.89627	10.0029	10.0255
1416152_a_at	Srsf3	-0.072	0.291	0.276	0.184	-0.83	3.35	3.18	2.12	0.40848	0.00168	0.00272	0.03954	0.8526	0.163255	0.999829	0.776139	6.64	0.0003	0.047034	9.9	1416152_a_at	9.99127	9.87599	9.94328	10.1771	9.80814	9.62803	9.66036	10.0805	9.67703	9.63853	9.73723	9.62558	9.79791	9.73438	9.80397	9.81237	9.77048	9.65369	9.70187	9.76117	9.73562	10.1756	9.9664	9.73097	9.71143	9.83964	9.79423
1416153_at	NA	0.018	0.06	-0.008	0	0.42	1.37	-0.19	0.01	0.67468	0.17708	0.85346	0.99563	0.932305	0.630391	0.999829	0.999753	0.52	0.71848	0.920058	11.56	1416153_at	11.611	11.5315	11.6353	11.5986	11.5719	11.6173	11.5351	11.4693	11.3723	11.556	11.4952	11.5457	11.547	11.6527	11.5685	11.5592	11.5578	11.5327	11.5707	11.5237	11.505	11.6438	11.5433	11.4704	11.5213	11.4969	11.5968
1416154_at	NA	-0.123	-0.023	-0.011	0.159	-1.29	-0.24	-0.12	1.66	0.20386	0.81005	0.90867	0.10337	0.742159	0.956235	0.999829	0.815883	1.13	0.35669	0.802725	4.21	1416154_at	4.45665	4.1659	4.50727	4.04446	4.34155	3.86099	4.2827	3.91345	4.30496	4.21468	4.50234	4.36873	4.24652	4.073	4.11525	4.37643	4.31906	4.06585	4.30505	4.20171	4.14899	4.06357	4.22805	3.95641	4.10856	4.09892	4.21228
1416155_at	Hmgb3	0.418	0.408	0.237	0.123	2.6	2.54	1.47	0.76	0.01281	0.01484	0.14759	0.44955	0.333975	0.358141	0.999829	0.89579	3.99	0.00774	0.245751	9.21	1416155_at	9.29519	8.8537	9.38197	9.22405	8.66249	8.7722	8.19109	8.37332	8.56401	8.64	8.4737	8.68342	9.2199	9.45964	9.41111	9.38959	9.60417	9.25179	9.37901	9.33624	9.44603	9.30323	9.72522	8.93093	9.42251	9.14545	9.40805
1416156_at	Vcl	0.01	-0.059	0.079	-0.096	0.11	-0.65	0.87	-1.06	0.91302	0.51936	0.39008	0.29695	0.98331	0.847121	0.999829	0.861512	0.58	0.68175	0.91188	9.73	1416156_at	9.97015	9.63489	9.75637	9.92235	9.35306	9.41959	9.64457	9.81248	9.57249	9.63172	9.55862	9.69343	9.71954	9.84654	9.6296	9.65892	10.0403	9.7904	9.78233	9.69955	9.85498	9.91825	10.0196	9.78994	9.78371	9.68914	9.70527
1416157_at	Vcl	0.106	0.063	-0.044	-0.111	0.93	0.55	-0.38	-0.97	0.35877	0.58585	0.70361	0.33735	0.831513	0.875148	0.999829	0.869045	0.56	0.6911	0.913321	4.33	1416157_at	4.63316	4.00404	4.53463	4.18058	4.31191	4.09867	4.25508	4.00369	4.08175	4.39351	4.06757	4.41383	4.50039	4.31507	4.5148	4.60036	4.55271	4.33966	4.29187	4.3414	4.05038	4.49586	4.46391	4.37017	4.39496	4.61878	4.42136
1416158_at	Nr2f2	-0.425	-0.304	-0.169	0.07	-2.97	-2.12	-1.18	0.49	0.00483	0.03959	0.24392	0.62764	0.226383	0.460862	0.999829	0.940943	3.74	0.01063	0.277839	6.91	1416158_at	6.96413	7.08129	7.11764	7.40242	7.11214	6.92334	7.34536	7.05889	7.2738	7.27573	7.40554	7.04902	7.1731	6.88996	6.83996	7.08349	6.53871	7.1787	6.85091	6.80574	6.69156	6.42383	6.80412	7.02276	6.51537	6.66217	6.76536
1416159_at	Nr2f2	-0.273	-0.313	-0.12	0.033	-1.46	-1.68	-0.64	0.18	0.15166	0.10064	0.52351	0.86136	0.69421	0.551667	0.999829	0.981975	1.35	0.26799	0.759872	10.25	1416159_at	10.3688	10.331	10.2685	10.6419	10.5265	10.1495	10.9213	10.5886	10.5175	10.5811	10.71	10.5324	10.3727	9.94937	10.3673	10.3466	9.8329	10.4095	10.337	10.1062	9.8378	9.79403	9.9033	10.6259	9.87967	10.1204	10.3034
1416160_at	Nr2f2	-0.404	-0.306	-0.013	0.242	-2.07	-1.57	-0.07	1.24	0.04451	0.12389	0.94777	0.22111	0.50558	0.577607	0.999829	0.84232	2.07	0.10099	0.597611	7.41	1416160_at	7.31351	7.85344	7.53714	7.24866	7.62054	7.63202	7.68026	7.21912	8.06834	7.86258	8.01131	7.74007	7.52184	7.4802	7.40563	7.66882	6.84135	7.44978	7.41188	7.40661	6.86221	7.02565	6.91481	7.41876	6.64054	7.23847	7.44967
1416161_at	Rad21	-0.089	0.077	0.065	-0.032	-1.01	0.87	0.74	-0.37	0.3164	0.38708	0.46525	0.71528	0.811337	0.785002	0.999829	0.95755	0.62	0.65261	0.903475	10.96	1416161_at	10.9718	10.8801	11.1468	11.4102	10.6048	10.9429	10.9345	11.0515	10.9272	10.891	10.7661	10.9951	11.0914	10.7909	10.7778	10.9497	11.0659	10.9356	10.905	10.8976	10.9996	10.9423	11.2625	10.7878	10.9295	10.8047	10.9326
1416162_at	Rad21	0.048	0.171	0.33	0.129	0.38	1.34	2.59	1.02	0.709	0.18788	0.01313	0.31571	0.942933	0.64174	0.999829	0.864321	2.41	0.06341	0.523878	7.3	1416162_at	7.2327	7.3025	7.49778	7.42985	7.05375	6.88679	7.21081	7.21954	7.21075	7.06961	7.1487	7.28382	7.03457	7.14717	7.16992	7.31599	7.64592	6.86669	6.96499	7.02328	7.10604	7.69669	7.48929	7.21807	7.33145	7.258	7.23381
1416163_at	Cops4	-0.015	-0.003	0.023	0.03	-0.32	-0.07	0.52	0.67	0.74848	0.94089	0.60903	0.50804	0.951752	0.985094	0.999829	0.91465	0.21	0.93415	0.979403	10	1416163_at	10.0203	9.86364	10.0596	10.0372	10.138	9.86766	10.0146	10.053	9.98397	9.94841	9.98605	9.9147	9.9834	10.0351	10.035	9.94793	10.0478	9.9962	9.92872	9.96185	10.0704	10.0236	10.0229	9.96207	9.96759	9.92044	9.9895
1416164_at	Fbln5	0.546	0.087	0.086	-0.225	2.51	0.4	0.4	-1.03	0.01588	0.68973	0.6933	0.307	0.358142	0.914496	0.999829	0.863248	1.92	0.12385	0.63142	7.8	1416164_at	7.20221	7.57816	8.06425	6.85766	7.7824	7.74143	8.30029	7.27005	8.01124	7.92897	8.13246	7.67315	7.68867	7.88151	7.91425	8.16964	7.15781	7.67379	7.69289	7.80511	7.77854	7.68554	8.08272	7.5952	8.27882	7.66782	8.18355
1416165_at	Rab31	0.277	0.486	0.032	-0.311	1.17	2.05	0.13	-1.31	0.24874	0.04605	0.89377	0.19554	0.771077	0.480331	0.999829	0.835609	1.83	0.13987	0.652558	10.79	1416165_at	11.1649	10.169	10.7049	11.4115	10.0279	10.8374	10.2452	11.0381	10.4914	10.1154	10.1437	10.8537	10.6621	10.5674	10.808	10.4486	11.4874	10.936	10.681	10.6445	10.8793	11.1946	11.2742	10.6715	11.4508	10.6283	10.8947
1416166_a_at	Prdx4	-0.291	-0.25	0.071	-0.223	-1.92	-1.64	0.47	-1.47	0.06184	0.10752	0.64423	0.14995	0.558148	0.559764	0.999829	0.828173	2.19	0.08662	0.573428	8.7	1416166_a_at	8.35627	8.90452	9.31732	9.03687	8.64243	8.8926	8.88555	8.33845	8.83122	9.07509	8.90682	8.85782	8.8773	8.74898	8.56389	9.04682	8.53373	8.68878	8.88975	8.79006	8.80001	8.44208	9.00058	8.52776	8.56852	8.58602	8.46266
1416167_at	Prdx4	-0.145	-0.121	-0.032	-0.212	-1.1	-0.92	-0.24	-1.6	0.27899	0.36456	0.81107	0.11635	0.789959	0.773435	0.999829	0.81907	1.17	0.33868	0.794919	10.48	1416167_at	10.2428	10.3388	10.7107	10.2766	10.6783	10.6946	10.8929	10.0489	10.715	10.6701	10.6298	10.5692	10.6664	10.6609	10.5756	10.7001	10.454	10.5372	10.5976	10.6471	10.5213	10.1721	10.4897	10.4935	10.1872	10.2105	10.3104
1416168_at	Serpinf1	-0.408	0.043	-0.219	-0.183	-2.01	0.21	-1.08	-0.9	0.05089	0.83409	0.28787	0.37376	0.52617	0.961107	0.999829	0.876274	1.51	0.21583	0.719903	7.69	1416168_at	7.89332	6.94103	7.98458	8.54933	7.80596	7.64319	7.57789	7.67772	7.55664	7.58169	7.53528	7.37439	7.87084	7.54293	7.98311	7.70472	7.82797	8.22812	7.77742	7.75893	7.86798	8.0567	8.32597	7.70495	7.49676	7.09136	7.2707
1416169_at	Tpbpb	0.133	0.036	-0.073	0.028	2.06	0.55	-1.13	0.44	0.04517	0.5822	0.26446	0.66522	0.50737	0.873433	0.999829	0.947904	1.51	0.21674	0.720306	3.71	1416169_at	3.58078	3.59207	3.62692	3.53541	3.69399	3.62252	3.64656	3.75741	3.58519	3.63184	3.56882	3.83951	3.63779	3.92056	3.61389	3.71122	3.93382	3.77245	3.63158	3.55987	3.72488	3.76927	3.89071	3.8288	3.7666	3.7307	3.79633
1416170_at	Trap1	-0.071	-0.071	-0.112	-0.038	-0.96	-0.96	-1.5	-0.51	0.34435	0.34477	0.14053	0.61366	0.825197	0.761564	0.999829	0.937564	1.09	0.37591	0.811183	9.3	1416170_at	9.37339	9.16905	9.19968	9.14555	9.47008	9.44462	9.2045	9.13809	9.25155	9.4549	9.40776	9.3345	9.32735	9.29878	9.5338	9.41615	9.30491	9.51909	9.50117	9.42066	9.46439	9.19545	9.21861	9.3166	9.33042	9.32083	9.11288
1416171_at	Kansl2	0.029	0.051	-0.067	-0.029	0.6	1.06	-1.39	-0.6	0.55484	0.29301	0.17021	0.55329	0.897898	0.724329	0.999829	0.925436	0.95	0.44588	0.838742	10.22	1416171_at	10.5134	10.0965	10.2868	10.2763	10.2971	10.116	10.1739	10.2271	10.113	10.1884	10.2915	10.2219	10.2644	10.2499	10.2404	10.1278	10.2405	10.2206	10.2054	10.1397	10.2389	10.3061	10.1952	10.1937	10.3441	10.2179	10.2852
1416172_at	Pes1	-0.074	0.083	-0.057	-0.034	-1.41	1.57	-1.09	-0.65	0.16537	0.12334	0.28256	0.52002	0.707249	0.577396	0.999829	0.918161	1.52	0.21425	0.718884	9.11	1416172_at	9.22959	8.98268	8.97572	9.2268	9.13196	9.13251	9.07528	9.12793	9.04994	9.00117	9.04238	9.16971	9.165	9.24328	9.15956	9.12246	9.24566	9.04037	9.09944	9.01142	9.0884	9.12587	9.17189	9.20762	9.06533	9.12395	9.02677
1416173_at	Pes1	-0.388	-0.116	0.015	-0.178	-4.1	-1.23	0.16	-1.88	0.00018	0.22535	0.87227	0.06708	0.046947	0.673332	0.999829	0.796947	5.47	0.00119	0.104961	7.06	1416173_at	7.34915	6.86026	7.10738	7.2429	7.03634	7.03262	7.16148	7.29313	6.92567	7.09696	7.04982	7.19262	7.13345	7.08795	7.10137	7.05129	7.4029	7.06101	7.10324	7.15779	7.11504	7.37788	7.28183	7.11997	6.73884	6.76506	6.50763
1416174_at	Rbbp9	0.009	0.112	0.169	-0.065	0.07	0.83	1.25	-0.48	0.94698	0.41053	0.21851	0.63312	0.990223	0.797253	0.999829	0.941566	0.62	0.64968	0.903025	9.33	1416174_at	9.56878	9.01787	9.44226	9.85993	8.91094	9.24065	9.21282	9.74815	9.30617	9.0696	9.05051	9.20459	9.19287	9.10241	9.10274	9.20985	9.66202	9.17343	9.23351	9.27883	9.36257	9.5083	9.66517	9.21827	9.45956	9.1944	9.3666
1416175_a_at	Vdac3	-0.04	0.022	0.037	-0.006	-0.82	0.45	0.76	-0.12	0.41731	0.65562	0.45275	0.90261	0.854768	0.901269	0.999829	0.987929	0.37	0.83186	0.951361	12.05	1416175_a_at	12.0944	12.0651	12.0508	12.18	12.1456	12.1714	11.9277	12.1595	11.9827	11.9791	11.9853	11.9581	12.0115	12.1049	12.0318	11.9766	11.9556	12.0348	11.9815	12.0717	12.0139	12.2231	12.1288	12.0422	12.1105	12.0579	12.0258
1416176_at	Hmgb1	-0.007	0.066	0.066	0.054	-0.11	1.08	1.08	0.89	0.91407	0.28436	0.28788	0.37855	0.983439	0.717587	0.999829	0.878209	0.78	0.54175	0.871911	11.43	1416176_at	11.5699	11.4646	11.4031	11.5641	11.2193	11.3932	11.2502	11.6599	11.303	11.3038	11.2556	11.3894	11.4271	11.4055	11.3363	11.4049	11.4817	11.4172	11.3474	11.389	11.3771	11.5798	11.4468	11.4435	11.3863	11.435	11.4401
1416177_at	Rbmxl1	-0.077	-0.068	0.008	0.066	-1.55	-1.38	0.15	1.33	0.12867	0.17577	0.8776	0.19179	0.666631	0.629136	0.999829	0.834599	1.52	0.21349	0.718117	10.49	1416177_at	10.5993	10.3826	10.6618	10.5196	10.4418	10.5159	10.5	10.4322	10.4607	10.5145	10.5043	10.5357	10.4919	10.5183	10.5231	10.4905	10.4733	10.469	10.4449	10.438	10.5176	10.6689	10.3709	10.4298	10.3862	10.4293	10.4472
1416178_a_at	Plekhb1	0.075	0.196	0.095	-0.293	0.34	0.89	0.43	-1.33	0.73555	0.37714	0.66902	0.19002	0.948598	0.780183	0.999829	0.834387	0.72	0.58457	0.884534	12.94	1416178_a_at	13.3249	12.254	12.8577	13.3946	12.178	13.1391	12.5645	13.2504	12.9554	12.3102	12.3521	13.0937	12.9785	12.6365	13.0169	12.7492	13.4729	13.1116	12.945	12.9668	13.1191	13.3421	13.2682	13.0537	13.249	12.7184	12.9615
1416179_a_at	Rdx	-0.28	0.011	0.088	-0.02	-2.52	0.1	0.79	-0.18	0.01569	0.92246	0.43227	0.85932	0.357555	0.981104	0.999829	0.981902	1.75	0.15668	0.673344	10.92	1416179_a_at	10.8024	10.7191	11.2301	11.3483	10.7594	10.9744	10.9856	10.6704	11.1263	10.9078	10.8371	11.0041	11.0434	10.7153	10.8013	11.0041	11.1504	10.8608	10.8783	11.0519	11.0381	10.8877	11.3204	10.631	10.6624	10.7375	10.6896
1416180_a_at	Rdx	-0.388	-0.235	0.088	0.366	-0.97	-0.59	0.22	0.91	0.33748	0.55929	0.82635	0.36558	0.822187	0.863208	0.999829	0.874369	0.54	0.70496	0.917416	9.32	1416180_a_at	8.48042	9.84186	9.57397	8.7775	9.43156	10.2906	9.31344	8.59721	10.4939	10.0389	10.2775	10.3085	9.03062	7.69664	9.35341	9.47415	8.84388	9.58299	9.38337	9.6652	9.63073	8.08882	8.69944	9.20235	9.34912	9.74763	9.48564
1416181_at	Mesdc2	-0.111	-0.034	-0.024	0.056	-1.52	-0.46	-0.33	0.76	0.13707	0.64722	0.74471	0.44919	0.675284	0.898027	0.999829	0.895693	0.8	0.5321	0.868068	11.27	1416181_at	11.2078	11.3203	11.3325	10.9823	11.2768	11.3751	11.3987	11.122	11.2785	11.4156	11.4055	11.2539	11.3528	11.242	11.3973	11.4622	11.2176	11.3751	11.3716	11.3272	11.2597	11.0604	11.0602	11.2129	10.9529	11.1581	11.1672
1416182_at	Apba3	-0.085	-0.134	-0.115	0.025	-0.88	-1.4	-1.19	0.26	0.38234	0.17012	0.23942	0.7972	0.842081	0.62362	0.999829	0.971192	1.05	0.39088	0.81788	7.81	1416182_at	7.79696	7.82447	7.70497	7.64601	7.95903	7.63044	8.1736	7.89015	7.81212	7.97804	7.99477	8.05249	7.85337	7.72103	8.10523	7.83265	7.98197	7.89066	7.7943	7.82421	7.79367	7.48041	7.80307	7.92684	7.65837	7.78922	7.70497
1416183_a_at	Ldhb	0.025	-0.287	-0.035	-0.264	0.22	-2.52	-0.31	-2.31	0.82809	0.01566	0.75754	0.02587	0.96894	0.364198	0.999829	0.744528	2.95	0.03059	0.40954	12.84	1416183_a_at	12.5702	12.8511	12.9808	12.6099	12.9952	12.791	13.0305	12.5413	12.7248	13.0417	12.9071	12.9127	13.0115	13.0624	13.0731	13.1179	12.8253	13.0924	13.1387	12.9672	12.9853	12.5801	13.1109	12.9951	12.717	12.6786	12.6585
1416184_s_at	NA	0.243	0.139	-0.016	0.023	1.74	1	-0.11	0.17	0.0898	0.32529	0.90933	0.86824	0.6113	0.746836	0.999829	0.983249	1.01	0.41245	0.825745	8.28	1416184_s_at	8.37878	8.13436	7.74109	8.74517	7.78894	8.44175	8.2511	8.64754	7.97746	8.21325	7.8434	8.28562	8.13009	8.04309	8.26549	8.21312	8.30697	8.34273	7.99964	8.20093	8.36302	8.23624	8.34919	8.58045	8.6419	8.43242	8.30216
1416185_a_at	Adh5	-0.068	-0.074	-0.057	-0.15	-1.23	-1.34	-1.02	-2.71	0.22482	0.1879	0.31255	0.00964	0.755383	0.64174	0.999829	0.690869	2.92	0.03179	0.415657	11.82	1416185_a_at	11.6795	11.7131	11.9574	11.8423	11.7912	11.9689	11.9076	11.659	11.8676	11.9207	11.7844	11.9293	11.9417	11.9737	11.9534	11.9602	11.9125	11.901	11.9093	11.889	11.8447	11.7309	11.923	11.7749	11.7181	11.6956	11.7499
1416186_at	Pnrc2	-0.106	-0.266	0.131	-0.176	-1.02	-2.56	1.26	-1.69	0.31143	0.01401	0.2155	0.09807	0.809054	0.353066	0.999829	0.811379	3.01	0.02816	0.398663	9.67	1416186_at	9.51427	9.70416	9.96594	9.58063	9.56196	9.74173	9.76498	9.5142	9.56187	9.82305	9.52688	9.789	9.80152	9.65821	9.76138	10.0019	9.8082	9.77833	9.88116	9.673	9.67863	9.53834	9.96986	9.77833	9.5128	9.51225	9.51938
1416187_s_at	Pnrc2	-0.158	-0.175	0.005	-0.114	-1.61	-1.79	0.05	-1.16	0.1143	0.08097	0.96288	0.25245	0.649001	0.528534	0.999829	0.849018	1.79	0.14941	0.665048	10.4	1416187_s_at	9.9932	10.3333	10.7288	10.5555	10.2234	10.4987	10.4344	10.0852	10.4539	10.5188	10.4119	10.4575	10.6674	10.5634	10.4161	10.6213	10.4639	10.538	10.5633	10.5268	10.5194	10.2137	10.7231	10.3042	10.1367	10.1562	10.2576
1416188_at	Gm2a	-0.063	-0.351	0.035	-0.155	-0.29	-1.63	0.16	-0.72	0.77184	0.10941	0.87144	0.47388	0.957412	0.561445	0.999829	0.904872	0.83	0.51562	0.861958	8.47	1416188_at	7.71974	8.82484	8.95849	7.7181	8.60956	8.75433	8.71406	7.95845	8.85496	8.95921	8.92122	8.63863	8.63032	8.47387	8.64871	8.93598	8.36595	8.59166	8.75392	8.69962	8.57438	8.0717	8.35857	8.1693	8.12841	8.36288	8.38272
1416189_a_at	Sec61a1	-0.138	0.192	-0.111	-0.075	-2.14	2.96	-1.72	-1.16	0.03847	0.00499	0.09277	0.25088	0.48174	0.25263	0.999829	0.849018	4.41	0.00449	0.19484	10.85	1416189_a_at	10.9512	10.8588	10.909	10.9987	11.0209	10.9508	10.7527	10.5514	10.8139	10.9137	10.9141	10.7621	10.9353	10.9366	10.8506	10.8522	10.8538	10.8859	10.9549	10.9211	10.9672	10.7938	10.8266	10.6691	10.7735	10.9289	10.827
1416190_a_at	Sec61a1	-0.219	-0.067	-0.038	-0.079	-1.15	-0.36	-0.2	-0.42	0.25491	0.72393	0.84343	0.67889	0.775295	0.926351	0.999829	0.950664	0.42	0.79487	0.940044	6.77	1416190_a_at	6.79396	7.27048	7.16003	6.62628	7.04216	7.1505	6.211	5.98993	6.8757	7.20493	6.95171	7.096	6.80304	6.97101	6.60237	6.90758	6.68293	6.91497	6.97416	6.70826	6.46439	6.6253	6.93248	6.65477	7.03266	6.92951	6.82976
1416191_at	Sec61a1	-0.216	-0.098	-0.07	-0.005	-1.25	-0.57	-0.41	-0.03	0.21711	0.57157	0.6865	0.97735	0.750621	0.868132	0.999829	0.997562	0.52	0.72501	0.921294	7.66	1416191_at	7.48871	8.19162	7.96432	7.3521	8.00508	7.94993	7.42922	6.87157	7.90869	7.96267	8.02298	7.96351	7.69746	7.58615	7.76396	7.89053	7.61345	7.69286	7.86788	7.70957	7.62114	7.5375	7.50656	7.44447	7.69739	7.83302	7.73635
1416192_at	Napa	-0.15	-0.119	0.015	-0.049	-1.82	-1.45	0.18	-0.59	0.07555	0.15555	0.8606	0.55835	0.586113	0.608868	0.999829	0.926489	1.45	0.23525	0.735594	8.31	1416192_at	8.2045	8.35664	8.27177	8.45031	8.28089	8.48819	8.62247	8.53204	8.4684	8.35561	8.31272	8.34176	8.24672	8.21276	8.46651	8.37353	8.04608	8.37662	8.2253	8.24525	8.30757	8.26849	8.24944	8.55272	8.26356	8.26745	8.05043
1416193_at	Car1	-0.022	-0.074	-0.037	0.047	-0.32	-1.1	-0.55	0.7	0.74713	0.27736	0.58364	0.48879	0.951632	0.713592	0.999829	0.908536	0.53	0.71637	0.919666	4.26	1416193_at	4.24195	4.16917	4.22942	4.2694	4.03371	4.40205	4.20106	4.47356	4.27346	4.49022	4.24724	4.39195	4.37977	4.20095	4.21347	4.24058	4.39052	4.20728	4.21426	4.26628	4.27154	4.2707	4.1951	4.24766	4.24482	4.23991	4.23128
1416194_at	Cyp4b1	-0.142	-0.205	-0.045	-0.138	-1.48	-2.13	-0.47	-1.44	0.14662	0.0387	0.64309	0.15688	0.686513	0.459407	0.999829	0.829756	2.26	0.07863	0.558886	5.1	1416194_at	4.8467	5.02738	5.31998	4.91195	5.10451	5.4886	5.5867	5.1177	5.1594	5.21343	5.24884	5.28046	5.18274	5.23169	5.16638	5.0608	4.9178	5.34791	5.19474	5.1897	5.12075	5.19753	5.08971	5.09461	5.0363	4.78991	5.02736
1416195_at	Inpp5k	0.098	0.137	-0.141	-0.032	1.47	2.06	-2.12	-0.48	0.14902	0.04527	0.03945	0.63211	0.690308	0.478634	0.999829	0.941504	2.79	0.03811	0.439705	9.6	1416195_at	9.7246	9.43343	9.3986	9.53286	9.73645	9.64229	9.60703	9.76642	9.52429	9.45817	9.44724	9.50929	9.67192	9.56306	9.62184	9.55749	9.64765	9.62678	9.65479	9.54508	9.65744	9.47016	9.54492	9.82131	9.77112	9.61582	9.67694
1416196_at	Rpsa	-0.007	0.092	-0.031	0.079	-0.07	0.85	-0.28	0.73	0.94757	0.39816	0.77828	0.46897	0.99045	0.791514	0.999829	0.902207	0.34	0.8517	0.956086	4.63	1416196_at	4.5738	4.83971	4.27345	4.85842	4.90356	4.29324	4.46013	4.83062	4.48322	4.52656	4.78452	4.32179	4.49068	5.03261	4.561	4.58211	4.74177	4.61796	4.50706	4.63254	4.49469	4.74786	4.62729	4.61339	4.52912	4.72751	4.49534
1416197_at	Snrpc	-0.047	0.074	-0.118	-0.046	-0.49	0.77	-1.23	-0.47	0.62825	0.44738	0.22715	0.6378	0.919007	0.815568	0.999829	0.942246	0.64	0.63823	0.89996	9.66	1416197_at	9.70863	9.66131	9.2682	9.88145	9.75842	9.55641	9.56902	9.68637	9.60157	9.59416	9.66039	9.72341	9.5938	9.45954	9.76469	9.74575	9.74253	9.87646	9.71537	9.80118	9.85546	9.53999	9.73966	9.70745	9.79463	9.75701	9.66122
1416198_at	Th1l	0.004	-0.021	-0.083	-0.022	0.08	-0.44	-1.78	-0.48	0.93599	0.65958	0.08263	0.6351	0.987713	0.903013	0.999829	0.941746	0.9	0.47385	0.847661	8.81	1416198_at	8.90175	8.62809	8.7643	8.8322	8.88875	8.69998	8.83263	8.82937	8.80822	8.88982	8.85971	8.75931	8.87562	8.93562	8.86066	8.90125	8.84877	8.8954	8.83016	8.71094	8.85376	8.87306	8.72909	8.90606	8.90986	8.7628	8.70321
1416199_at	Kifc3	0.004	-0.191	-0.08	-0.099	0.05	-2.33	-0.98	-1.21	0.96246	0.02436	0.33247	0.23374	0.993842	0.415681	0.999829	0.846186	1.97	0.11672	0.621127	8.53	1416199_at	8.31049	8.74094	8.5646	8.36042	8.74377	8.29269	8.62248	8.33968	8.64094	8.68326	8.76953	8.54853	8.51484	8.69596	8.68236	8.65058	8.45996	8.74132	8.67391	8.69205	8.64411	8.31452	8.5855	8.5075	8.3681	8.53153	8.50909
1416200_at	Il33	0.064	0.379	0.17	-0.428	0.23	1.33	0.59	-1.5	0.8227	0.19058	0.55525	0.14075	0.967471	0.64454	0.999829	0.825884	1.11	0.36596	0.807532	11.12	1416200_at	11.3584	10.2297	11.1929	11.9687	10.3176	11.2109	10.4079	11.2919	10.8352	10.2219	10.2718	11.1106	11.1847	10.7687	11.2262	10.825	11.8313	11.389	11.2595	11.3161	11.6093	11.6476	11.842	11.0036	11.4848	10.9776	11.0392
1416201_at	Crk	0.106	0.08	0.173	0.242	0.81	0.62	1.33	1.86	0.41961	0.54015	0.19033	0.06945	0.855868	0.856329	0.999829	0.799403	1.57	0.19934	0.711106	9.59	1416201_at	9.51781	9.75834	10.0414	9.33638	9.5561	9.20734	9.3912	9.33217	9.59659	9.41558	9.54255	9.36513	9.44958	9.6094	9.47303	9.67188	9.79668	9.31679	9.41652	9.3226	9.24238	9.97655	9.64426	9.29624	9.45953	9.53817	9.73942
1416202_at	Phb2	-0.098	-0.046	-0.059	0.021	-1.8	-0.84	-1.09	0.38	0.07938	0.40755	0.28309	0.70581	0.592568	0.795707	0.999829	0.955406	1.31	0.28017	0.767293	10.18	1416202_at	10.2369	10.0893	10.1715	10.2166	10.2385	10.118	10.1909	10.1715	10.1898	10.1383	10.2443	10.2007	10.2016	10.0483	10.3238	10.2766	10.1828	10.2973	10.2525	10.2273	10.2973	10.0423	10.1688	10.3312	10.1979	10.1837	10.0755
1416203_at	Aqp1	-0.454	-1.346	0.269	-1.374	-0.47	-1.41	0.28	-1.44	0.63766	0.16701	0.78018	0.15848	0.921439	0.621101	0.999829	0.829756	1.08	0.37597	0.811183	9.32	1416203_at	6.35325	10.5075	10.1572	6.76039	10.4003	10.8733	10.9349	6.74132	10.1097	10.615	11.3894	9.75116	10.9743	10.5197	10.6473	11.0727	6.01752	10.6397	11.0461	10.6563	10.2098	6.35015	9.46941	10.0985	6.25533	9.25299	8.93383
1416204_at	Gpd1	-0.103	-0.037	-0.116	0.026	-1.01	-0.36	-1.14	0.26	0.31643	0.71914	0.26096	0.79746	0.811337	0.924492	0.999829	0.971244	0.63	0.64326	0.901322	6.44	1416204_at	6.47743	6.60759	6.36696	6.11454	6.7269	6.6908	6.28593	6.26183	6.3897	6.52565	6.6659	6.65692	6.53758	6.47599	6.31431	6.63257	6.41712	6.67814	6.50474	6.44003	6.52369	6.32341	6.20796	6.49955	6.66141	6.32079	6.49024
1416205_at	Glb1	-0.178	-0.394	-0.069	-0.224	-0.62	-1.37	-0.24	-0.78	0.53929	0.17682	0.81249	0.43883	0.893248	0.630224	0.999829	0.893076	0.73	0.57379	0.881574	8.89	1416205_at	8.14316	9.38959	9.36885	7.88005	9.43693	9.37681	9.63466	8.26487	9.22443	9.47737	9.52822	9.23065	9.07338	9.14877	9.2533	9.34703	8.19113	9.22203	9.24735	9.07403	8.86864	8.10357	8.52814	9.03386	8.32203	8.87811	8.82785
1416206_at	Sipa1	0.093	-0.027	-0.059	-0.159	0.82	-0.24	-0.53	-1.41	0.4147	0.81303	0.60213	0.16478	0.853788	0.957239	0.999829	0.832067	0.75	0.56217	0.877707	6.89	1416206_at	7.10561	6.67085	6.42112	7.20279	6.9715	6.7402	6.79763	7.09963	6.77406	6.76654	6.7631	6.95765	6.82147	6.94925	6.79043	6.79539	6.9988	7.07667	6.87802	6.84149	6.87321	7.30722	6.91524	7.25465	7.33101	7.04596	6.73796
1416207_at	Taz	-0.085	-0.066	-0.058	0.011	-1.34	-1.04	-0.92	0.17	0.18572	0.30612	0.36246	0.86452	0.726518	0.732746	0.999829	0.982726	0.94	0.45029	0.840604	9.75	1416207_at	9.55674	9.74207	9.5978	9.87436	9.76223	9.93979	9.96239	9.84506	9.84164	9.79485	9.80117	9.81358	9.73183	9.76175	9.78056	9.80358	9.74084	9.78963	9.75864	9.76073	9.74346	9.56379	9.76856	9.79938	9.6043	9.63955	9.65822
1416208_at	Usp14	0.096	0.167	0.206	0.091	0.87	1.52	1.88	0.83	0.38816	0.13636	0.06672	0.41176	0.84475	0.589362	0.999829	0.886344	1.82	0.14199	0.655466	10.34	1416208_at	10.5358	10.2487	10.5591	10.2983	10.3869	10.16	10.1052	10.5543	10.0085	10.2148	10.1661	10.0015	10.349	10.2864	10.133	10.1578	10.1015	10.04	10.3147	10.1925	10.1761	10.7852	10.2356	10.3657	10.3959	10.4394	10.462
1416209_at	Glud1	0.036	0.076	0.139	0.1	0.39	0.81	1.48	1.06	0.70032	0.422	0.14669	0.29531	0.940156	0.802881	0.999829	0.861354	1.03	0.40345	0.82299	11.04	1416209_at	11.1375	10.8689	11.1604	11.1287	10.7585	10.8738	10.7225	10.9448	10.8728	10.7986	10.8573	10.8631	10.9196	11.0678	11.0325	10.9625	11.4402	10.9611	10.9503	10.9042	11.2078	11.1943	11.2287	11.0577	11.0373	10.948	10.982
1416210_at	Imp3	-0.075	-0.049	-0.061	-0.154	-1.35	-0.89	-1.1	-2.8	0.18286	0.3799	0.27699	0.00771	0.723598	0.781642	0.999829	0.667599	2.91	0.03225	0.417708	10.24	1416210_at	10.2834	10.0766	10.2931	10.2221	10.3887	10.3616	10.2835	10.063	10.203	10.3008	10.2288	10.3755	10.2742	10.3608	10.387	10.2926	10.3419	10.2814	10.456	10.2966	10.2908	10.2707	10.2283	10.2352	10.1886	10.1218	10.1424
1416211_a_at	Ptn	-0.042	0.207	0.195	0.039	-0.21	1.02	0.96	0.19	0.83849	0.31494	0.34294	0.84884	0.971654	0.739359	0.999829	0.980349	0.51	0.73	0.923045	10.24	1416211_a_at	10.356	10.0775	10.5362	10.4153	9.52101	10.0957	9.37285	9.89977	10.1368	9.79734	9.66197	10.206	10.1773	10.094	10.3302	10.2561	10.8977	10.3017	10.1339	10.2529	10.4473	10.7856	10.7357	10.0091	10.1368	9.98702	10.2563
1416212_at	Magoh	-0.01	-0.008	0.071	-0.046	-0.14	-0.11	0.99	-0.64	0.88691	0.91683	0.32586	0.5225	0.979917	0.979732	0.999829	0.918604	0.36	0.83652	0.952485	10.52	1416212_at	10.381	10.4279	10.7348	10.4214	10.5559	10.4846	10.5942	10.3434	10.3751	10.5877	10.5028	10.5325	10.5655	10.689	10.5701	10.6237	10.3807	10.491	10.5745	10.4815	10.5765	10.6046	10.4998	10.484	10.3416	10.4265	10.5566
1416213_x_at	Surf4	-0.316	-0.192	-0.118	-0.124	-1.65	-1	-0.62	-0.65	0.10617	0.32119	0.54064	0.51982	0.63814	0.743497	0.999829	0.918139	1.13	0.35369	0.801045	8.03	1416213_x_at	7.85759	8.53901	8.42864	7.57756	8.654	8.44677	8.48867	7.71712	8.51871	8.52116	8.49082	8.36596	8.11713	7.95116	8.05813	8.24283	7.68618	7.98351	8.16539	7.97026	8.03154	7.49824	7.66464	7.90782	7.69223	8.13469	8.02554
1416214_at	Mcm4	-0.1	0.069	0.085	-0.011	-0.85	0.58	0.72	-0.1	0.3992	0.56219	0.47244	0.92435	0.848698	0.864144	0.999829	0.991062	0.4	0.80737	0.944216	8.64	1416214_at	8.8122	8.30725	8.70114	8.95099	8.3548	8.52771	8.49197	8.86025	8.4765	8.32088	8.42084	8.64646	8.61568	8.51008	8.70496	8.62993	9.04996	8.57651	8.56135	8.61763	8.78035	8.90305	8.95569	8.54625	8.53595	8.34885	8.39871
1416215_at	Gosr1	0.005	0.046	0.078	0.118	0.06	0.53	0.89	1.35	0.95452	0.60141	0.37809	0.18354	0.991763	0.880839	0.999829	0.834267	0.73	0.57961	0.882908	9.81	1416215_at	9.85412	9.56392	9.80043	9.95615	9.58951	9.55513	9.95443	10.0815	9.82334	9.63938	9.71132	9.97033	9.731	9.63802	9.77086	9.78953	10.0995	9.81538	9.54385	9.55269	9.61752	9.7757	10.0404	9.75537	9.82323	9.71449	9.76076
1416216_at	Reps1	0.106	0.08	-0.025	0.071	1.13	0.85	-0.27	0.75	0.26661	0.3998	0.7918	0.45747	0.781058	0.792311	0.999829	0.898645	0.66	0.62608	0.895869	9.25	1416216_at	9.59731	9.05844	8.98492	9.40001	9.25376	9.19283	9.34026	9.56147	9.15043	9.00541	9.12789	9.27858	9.1168	9.23611	9.09577	8.99233	9.33368	9.13223	9.04491	9.09886	9.22683	9.41751	9.09672	9.48696	9.51806	9.36011	9.43653
1416217_a_at	Rpl37a	0.09	0.008	-0.004	-0.085	1.82	0.17	-0.08	-1.71	0.07648	0.86578	0.93524	0.09393	0.587483	0.969114	0.999829	0.810833	1.57	0.20056	0.711225	13.6	1416217_a_at	13.7277	13.4925	13.5644	13.6212	13.6	13.4924	13.5291	13.6551	13.4069	13.5801	13.5379	13.579	13.5995	13.6654	13.6405	13.5863	13.7086	13.679	13.5954	13.53	13.5902	13.6638	13.7375	13.6437	13.6909	13.5832	13.6618
1416218_x_at	Rpl37a	0.053	0.032	-0.034	-0.078	0.81	0.48	-0.51	-1.18	0.41975	0.63135	0.61069	0.24308	0.855935	0.891405	0.999829	0.848367	0.64	0.63664	0.899755	7.81	1416218_x_at	8.06227	7.60901	7.68476	7.84151	7.97339	7.63338	7.78039	7.77914	7.73494	7.71007	7.78876	7.70554	7.87292	7.89062	7.82198	7.74226	7.8297	7.74386	7.85644	7.88695	7.81985	7.95758	7.85186	7.98372	7.95227	7.77536	7.8251
1416219_at	Rpl19	0.073	0.031	0.013	-0.069	1.67	0.7	0.29	-1.57	0.10282	0.48972	0.77288	0.12487	0.633423	0.835208	0.999829	0.824404	1.45	0.23428	0.734832	13.17	1416219_at	13.2074	13.0616	13.0768	13.2016	13.0675	13.1322	13.0339	13.2086	13.0262	13.0983	13.0543	13.1779	13.1255	13.192	13.2293	13.1641	13.2588	13.1855	13.2187	13.1832	13.2747	13.1892	13.2253	13.2333	13.2376	13.1969	13.1671
1416220_at	Spcs1	-0.113	-0.1	-0.018	-0.067	-1.56	-1.39	-0.25	-0.92	0.12714	0.17316	0.80149	0.36079	0.66386	0.627016	0.999829	0.872714	1.31	0.28006	0.767293	12.06	1416220_at	11.9469	12.1016	12.1655	11.8128	12.3104	12.1362	12.1374	11.8176	12.1979	12.2243	12.2471	12.1116	12.1475	12.1818	12.111	12.1301	11.9373	12.1395	12.2542	12.1768	12.106	11.8895	11.9597	12.1173	11.8415	12.0173	12.0533
1416221_at	Fstl1	0.175	0.025	0.068	0.012	1.6	0.23	0.62	0.11	0.11722	0.81992	0.53762	0.91632	0.652641	0.958602	0.999829	0.989875	0.75	0.56259	0.87781	9.14	1416221_at	9.31689	9.03559	8.715	9.42964	9.08501	8.96345	9.12977	9.46285	8.97869	9.16707	9.11625	9.10293	9.08425	9.09697	8.87494	8.93464	8.79326	9.09565	9.03559	9.10633	9.13635	9.24769	9.15874	9.43158	9.53273	9.18132	9.09864
1416222_at	Nsdhl	-0.582	-0.582	-0.075	-0.054	-2.57	-2.57	-0.33	-0.24	0.01374	0.0138	0.7415	0.81268	0.34128	0.351248	0.999829	0.973119	3.34	0.01814	0.336705	9.67	1416222_at	9.11943	10.2742	10.2627	8.9901	10.3078	10.2544	10.4161	9.14861	10.4035	10.3416	10.5147	10.2267	9.77126	9.61821	10.0446	10.0767	9.27363	9.95095	9.75744	9.71128	9.52924	9.09026	9.37467	9.58278	8.93534	9.71699	9.43548
1416223_at	Sh3bp5l	-0.03	-0.024	-0.117	-0.179	-0.38	-0.29	-1.46	-2.24	0.70657	0.77083	0.15044	0.0306	0.941776	0.943439	0.999829	0.759154	1.84	0.13808	0.65103	8.62	1416223_at	8.80695	8.46863	8.48821	8.74465	8.68838	8.73027	8.46167	8.79257	8.35838	8.6297	8.41752	8.64727	8.65908	8.83425	8.67781	8.57657	8.6918	8.78384	8.7988	8.67771	8.65389	8.95664	8.79867	8.66018	8.72389	8.5508	8.47235
1416224_at	Zbtb17	-0.006	-0.064	0.007	-0.097	-0.1	-1.11	0.12	-1.69	0.92054	0.2717	0.90798	0.09908	0.984511	0.709949	0.999829	0.811545	1.03	0.40458	0.82299	8.53	1416224_at	8.75197	8.42773	8.39084	8.70264	8.62774	8.50776	8.65801	8.67292	8.39762	8.50371	8.57137	8.57708	8.44292	8.49988	8.56733	8.38898	8.53921	8.46657	8.5418	8.56094	8.64091	8.55988	8.63584	8.68155	8.66651	8.59231	8.51676
1416225_at	Adh1	-0.237	-0.594	0.185	-0.401	-0.47	-1.18	0.37	-0.79	0.64076	0.24553	0.71519	0.43105	0.922336	0.690905	0.999829	0.89121	0.59	0.66922	0.908519	7.84	1416225_at	6.21723	8.56531	8.47913	6.19479	8.22662	8.36865	9.30718	6.44608	9.0289	8.96869	9.26668	8.53443	8.32562	8.3383	8.15999	8.45378	6.85604	7.96613	8.30453	8.12195	7.77754	6.75066	7.23411	7.51653	5.95863	7.8946	7.77637
1416226_at	Arpc1b	-0.154	0.013	-0.058	-0.222	-1.17	0.1	-0.45	-1.7	0.24676	0.92198	0.65816	0.09663	0.76965	0.980889	0.999829	0.810833	1.12	0.3605	0.804045	9.62	1416226_at	9.54758	9.72424	9.86835	9.26474	9.77887	9.73105	9.59555	9.18105	9.8273	9.83795	9.70025	9.62586	9.73957	9.87648	9.78826	9.82651	9.82811	9.74143	9.75184	9.64996	9.75322	9.52582	9.57243	9.42952	9.26735	9.52913	9.37928
1416227_at	Arpc1b	-0.072	-0.085	-0.079	-0.202	-0.79	-0.93	-0.86	-2.22	0.43325	0.35651	0.39187	0.03163	0.86052	0.768991	0.999829	0.760047	1.79	0.1475	0.662749	6.75	1416227_at	6.47075	6.7068	6.7686	6.63374	7.00328	6.72874	6.92925	6.60942	6.59182	6.7798	6.69575	6.72176	6.84651	6.93861	6.93363	6.91423	6.9436	6.84706	6.94981	6.93219	6.82875	6.6638	6.8889	6.9122	6.40098	6.60518	6.75024
1416228_at	Pin1	-0.049	-0.108	-0.037	-0.084	-0.73	-1.6	-0.55	-1.24	0.46798	0.11618	0.58741	0.22227	0.872201	0.567773	0.999829	0.843377	1.23	0.31036	0.782103	10.71	1416228_at	10.6616	10.8071	10.7065	10.5658	10.9598	10.666	10.4862	10.3656	10.7301	10.7826	10.8944	10.7574	10.766	10.8939	10.7784	10.7449	10.6296	10.7568	10.9065	10.8515	10.8472	10.7265	10.706	10.8203	10.7337	10.7035	10.6956
1416229_at	Rfk	-0.077	-0.33	0.102	0.057	-0.51	-2.17	0.67	0.38	0.61281	0.0352	0.5051	0.70789	0.913901	0.451241	0.999829	0.956262	1.4	0.25147	0.748351	8.99	1416229_at	8.62975	9.22751	9.48227	8.57725	9.23464	9.1738	9.16812	8.62488	9.25491	9.31643	9.1728	9.09224	9.085	9.05409	9.13885	9.27328	8.75487	8.87338	9.14289	9.04943	8.898	8.86378	8.70167	8.6803	8.68586	8.89123	8.95214
1416230_at	Rfk	-0.122	-0.225	0.147	0.101	-0.79	-1.46	0.95	0.65	0.43364	0.15161	0.34506	0.51614	0.860727	0.605231	0.999829	0.917591	1.02	0.40578	0.823223	8.96	1416230_at	8.58169	9.19164	9.41812	8.49471	9.13515	9.16932	9.30613	8.57819	9.20456	9.26467	9.20371	9.10584	8.98257	8.8687	9.00314	9.25945	8.86249	8.88104	8.98673	8.93105	8.83719	8.72938	8.79396	8.54675	8.53137	8.84743	8.85928
1416231_at	Vac14	-0.024	0.01	0.031	0.016	-0.3	0.12	0.38	0.2	0.76607	0.90319	0.70571	0.8436	0.955834	0.976895	0.999829	0.979819	0.07	0.99019	0.995981	6.13	1416231_at	6.22652	6.0281	5.82876	6.35578	6.3163	5.99483	6.14319	6.23391	6.01096	6.06796	6.16115	6.20381	5.97468	6.17193	6.03252	6.03004	6.29638	6.175	6.10464	5.97216	6.03649	5.99895	6.20754	6.43483	6.32913	6.23743	5.90164
1416232_at	Olig2	0.118	0.244	0.162	-0.428	0.41	0.85	0.56	-1.49	0.68424	0.40124	0.57508	0.14404	0.93543	0.793223	0.999829	0.826372	0.86	0.49856	0.856656	8.6	1416232_at	9.09836	7.70771	8.3311	9.42308	7.74085	8.36407	7.92952	9.15552	8.41788	7.90182	7.85793	8.78074	8.63439	8.26267	8.47344	8.31231	9.33657	8.67026	8.62129	8.74807	8.97486	9.11356	9.4258	8.82296	9.12038	8.37857	8.30489
1416233_at	Eif3i	0.015	-0.039	-0.02	-0.011	0.31	-0.79	-0.41	-0.23	0.76103	0.43195	0.68317	0.8172	0.954872	0.807945	0.999829	0.974233	0.24	0.91621	0.974109	11.9	1416233_at	12.0742	11.8565	11.8391	11.8784	12.0229	11.7746	11.9135	11.941	11.7688	11.8796	11.876	11.919	11.888	12.0654	11.9434	11.9136	11.9571	11.9057	11.9522	11.8568	11.9116	11.9372	11.8257	11.9269	11.9568	11.9384	11.844
1416234_at	Lrrc59	0.115	0.167	-0.067	-0.03	1.72	2.5	-1	-0.45	0.09331	0.01638	0.3241	0.65457	0.619178	0.368651	0.999829	0.946279	2.6	0.04951	0.484911	10.09	1416234_at	10.1854	10.2498	9.79981	10.1656	10.0805	9.94918	10.0211	10.2431	9.8851	9.95217	9.91711	10.0211	10.0169	10.1491	10.072	10.0207	10.1661	10.1555	10.0271	10.1114	10.1124	10.1225	10.0857	10.1855	10.2282	10.1995	10.1143
1416235_at	Lrrc59	0.065	-0.035	-0.062	-0.051	0.69	-0.37	-0.66	-0.54	0.49511	0.71362	0.51361	0.59339	0.880926	0.922365	0.999829	0.933167	0.33	0.85403	0.956592	7.49	1416235_at	7.44296	7.55629	7.66216	7.1983	7.66172	7.48397	7.48072	7.21902	7.57649	7.7591	7.50731	7.5724	7.49733	7.35364	7.55007	7.62778	7.35681	7.5394	7.66781	7.5429	7.54177	7.32107	7.51541	7.30528	7.55863	7.66809	7.51767
1416236_a_at	Mpzl2	-0.193	0.258	0.021	-0.125	-0.82	1.1	0.09	-0.53	0.41465	0.27643	0.92853	0.5969	0.853788	0.713457	0.999829	0.934181	0.55	0.70252	0.916505	5.33	1416236_a_at	5.57084	5.32384	5.62976	4.94358	5.51091	5.58303	5.61241	5.16953	5.26028	5.44768	5.8142	5.17083	5.13724	5.65602	5.01394	5.38401	5.18531	4.96151	5.36919	5.27837	5.1601	5.55085	5.0927	5.30696	4.92094	4.81428	5.93974
1416237_at	Mpzl2	-0.06	0.073	0.026	-0.049	-0.66	0.8	0.28	-0.54	0.51458	0.42895	0.77847	0.59096	0.885293	0.806081	0.999829	0.932062	0.36	0.83515	0.952169	4.64	1416237_at	4.99288	4.72953	4.36131	4.92945	4.58205	4.5609	4.95144	4.92862	4.59261	4.56026	4.76296	4.74179	4.44696	4.55598	4.4802	4.76275	4.41244	4.5761	4.64044	4.68093	4.45112	4.80925	4.53839	4.42416	4.68709	4.63756	4.48891
1416238_at	Tie1	-0.138	-0.039	0.041	-0.236	-1.18	-0.33	0.35	-2.01	0.24586	0.74084	0.72669	0.05039	0.768933	0.932543	0.999829	0.789364	1.42	0.24427	0.742677	4.97	1416238_at	5.25268	4.61126	4.97465	4.79206	4.77167	5.20394	5.35726	4.71702	4.87398	4.93681	4.8921	4.88974	5.08689	4.68783	5.15934	4.9676	4.84523	5.29841	5.32368	5.03273	5.11696	4.92092	5.28498	5.32115	4.88637	4.82848	4.89983
1416239_at	Ass1	0.226	0.283	0.041	-0.037	1.26	1.58	0.23	-0.21	0.21333	0.12161	0.82136	0.83645	0.748465	0.575346	0.999829	0.978267	1.05	0.39472	0.820042	7.05	1416239_at	7.2836	6.84528	6.68617	7.37414	6.74161	6.97271	6.37548	6.86721	6.85633	6.76106	6.55457	7.09081	6.82402	6.67788	7.29507	6.96947	7.44089	7.22268	6.84979	7.23185	7.41258	6.82585	7.49184	7.02711	7.57481	7.17117	7.14303
1416240_at	Psmb7	-0.166	0.061	-0.039	0.025	-1.14	0.42	-0.27	0.17	0.25863	0.67487	0.79124	0.86532	0.777723	0.909159	0.999829	0.982726	0.4	0.80948	0.944794	9.66	1416240_at	9.73176	9.89959	9.41556	9.4656	9.80481	9.89425	9.32419	9.48406	9.88084	9.8367	9.78807	9.9501	9.48327	9.25731	9.85281	9.84109	9.55713	9.81559	9.67336	9.7415	9.77918	9.30445	9.84694	9.58761	9.89697	9.77781	9.68997
1416241_at	Sec13	-0.159	-0.079	0.031	-0.073	-1.94	-0.97	0.38	-0.89	0.05842	0.33809	0.70331	0.37975	0.549227	0.75727	0.999829	0.878209	1.41	0.24574	0.744491	10.02	1416241_at	9.78574	10.1432	10.1302	9.80514	10.2036	10.2055	10.0755	9.73775	10.0322	10.1129	10.033	10.0747	10.019	10.1289	10.1611	10.1889	10.1836	10.0673	10.1305	10.0717	10.0415	10.0325	10.063	9.92752	9.73785	9.9592	9.92286
1416242_at	Klhl13	0.612	0.309	0.452	0.345	2.9	1.46	2.14	1.63	0.00587	0.15056	0.03772	0.10957	0.246056	0.604207	0.999829	0.816231	4.45	0.00424	0.190493	8.49	1416242_at	8.5682	7.73238	8.7138	8.38183	7.85065	7.85121	8.08266	8.5539	7.99512	8.16057	7.90163	8.53062	8.1092	7.9135	8.44567	8.56732	8.60341	8.15019	8.38842	8.25943	8.83937	8.20551	9.05593	7.76392	8.74154	8.76527	8.92208
1416243_a_at	NA	0.072	0.058	0.023	0.016	1.6	1.3	0.52	0.35	0.11701	0.20054	0.60529	0.72547	0.652361	0.653237	0.999829	0.959398	1.16	0.34123	0.796068	12.69	1416243_a_at	12.6914	12.5989	12.694	12.6924	12.5241	12.6848	12.6497	12.6374	12.5626	12.6664	12.6315	12.704	12.6752	12.7444	12.7577	12.732	12.6534	12.6939	12.6509	12.6643	12.7203	12.6681	12.6092	12.7564	12.6615	12.6897	12.6958
1416244_a_at	Cnbp	0.076	0.074	0.021	0.015	1.3	1.26	0.35	0.25	0.20151	0.21557	0.72544	0.80432	0.739767	0.664556	0.999829	0.972263	0.86	0.49419	0.854556	12.51	1416244_a_at	12.5276	12.5448	12.6979	12.5497	12.4679	12.3907	12.3234	12.4716	12.4383	12.4505	12.4172	12.4733	12.456	12.6102	12.4258	12.5107	12.6494	12.419	12.4537	12.4056	12.4456	12.6844	12.5062	12.391	12.5448	12.4914	12.6447
1416245_at	Aurkaip1	-0.015	-0.052	-0.037	0.003	-0.23	-0.77	-0.54	0.04	0.82127	0.44572	0.58965	0.96722	0.967121	0.81485	0.999829	0.996863	0.24	0.91694	0.97429	11.43	1416245_at	11.3525	11.2806	11.486	11.2499	11.5812	11.4364	11.3691	11.1525	11.3569	11.4707	11.594	11.3969	11.5354	11.5385	11.5902	11.5588	11.2954	11.5201	11.6421	11.5416	11.6283	11.3491	11.223	11.4403	11.2937	11.362	11.3193
1416246_a_at	Coro1a	-0.04	0.228	-0.171	0.1	-0.23	1.29	-0.97	0.57	0.81977	0.20292	0.33583	0.57135	0.966852	0.654715	0.999829	0.928744	0.75	0.56393	0.878281	8.98	1416246_a_at	9.41586	9.44435	8.23877	8.96967	9.28721	8.79124	8.61003	9.22813	8.9648	8.86106	9.16365	8.94437	8.82462	8.84099	8.9061	8.92742	8.85671	8.91074	8.87544	9.04462	8.98701	9.2445	8.51469	9.30825	9.2728	9.35128	9.10187
1416247_at	Dctn3	0.056	-0.051	0	-0.079	0.91	-0.84	0	-1.28	0.36629	0.40693	0.99854	0.20598	0.835217	0.795267	0.999829	0.838986	0.8	0.53434	0.868849	11.59	1416247_at	11.6519	11.6267	11.5755	11.425	11.7912	11.4504	11.5057	11.4689	11.4774	11.6377	11.6761	11.591	11.6306	11.7855	11.6143	11.5701	11.4594	11.6027	11.7343	11.6192	11.6365	11.6671	11.4847	11.683	11.5589	11.6261	11.6393
1416248_at	Nadk	-0.081	-0.015	-0.038	-0.012	-1.26	-0.23	-0.59	-0.19	0.21331	0.82151	0.5613	0.85066	0.748465	0.958948	0.999829	0.98042	0.51	0.73114	0.923369	9.67	1416248_at	9.74198	9.6832	9.69174	9.56487	9.52138	9.68687	9.91721	9.77963	9.65794	9.70578	9.70482	9.71534	9.70247	9.71636	9.74358	9.77102	9.76233	9.66494	9.60837	9.55324	9.52901	9.62668	9.52666	9.85106	9.56343	9.57551	9.54845
1416249_at	Nadk	0.011	-0.063	0.034	0.055	0.13	-0.7	0.39	0.62	0.89816	0.48503	0.7014	0.53893	0.981157	0.832738	0.999829	0.923169	0.26	0.90111	0.970398	7.42	1416249_at	6.94965	7.49968	7.45595	7.41351	7.38941	7.33542	7.58943	7.36365	7.77209	7.62341	7.80619	7.50696	7.34126	7.14335	7.48033	7.58474	7.42126	7.33424	7.24126	7.54745	7.19194	7.405	7.37652	7.2638	7.28721	7.32052	7.25287
1416250_at	Btg2	-0.24	-0.373	-0.217	-0.071	-1.25	-1.95	-1.14	-0.37	0.21662	0.0583	0.26242	0.71442	0.750353	0.499186	0.999829	0.95755	1.7	0.1686	0.685773	8.05	1416250_at	7.6062	8.68946	8.27393	7.74921	8.41634	8.43839	8.06809	7.37286	8.68173	8.70461	8.77133	8.48188	8.01916	7.95962	8.26925	8.43228	7.86955	8.29493	8.23965	8.2823	8.0689	7.654	7.75461	7.7797	8.01607	8.19563	8.06543
1416251_at	Mcm6	-0.248	0.012	0.027	-0.069	-2.32	0.11	0.25	-0.65	0.02518	0.90953	0.80272	0.51973	0.420532	0.977985	0.999829	0.918082	1.47	0.2281	0.730559	7.36	1416251_at	7.68278	7.23564	7.42164	7.28633	7.32026	7.30455	7.40411	7.78433	7.14275	7.07606	7.08232	7.32708	7.41203	7.37172	7.53337	7.45191	7.68984	7.37231	7.40543	7.21685	7.38784	7.29933	7.60206	7.67684	7.09686	7.07524	7.15938
1416252_at	Stk38	-0.067	0.02	0.013	0.014	-1.17	0.35	0.24	0.25	0.24867	0.72587	0.81503	0.80589	0.771007	0.926927	0.999829	0.972263	0.4	0.80598	0.943815	9.88	1416252_at	9.8933	9.88871	9.7596	9.91952	9.78683	9.72872	9.98102	9.90342	9.84753	9.87878	9.84846	9.8715	9.81018	9.96249	9.98001	9.96172	9.98723	9.93859	9.87191	9.79164	9.79181	9.76334	9.86344	10.0426	9.62703	9.83418	9.6388
1416253_at	NA	0.175	0.135	0.088	0.033	1.43	1.11	0.72	0.27	0.15926	0.2751	0.47629	0.78569	0.702984	0.712579	0.999829	0.969593	0.97	0.43579	0.834078	10.04	1416253_at	10.4292	9.89438	10.0873	10.2446	10.0313	9.77764	9.66582	10.1871	9.83711	9.87802	9.88148	9.80633	9.95047	10.0153	9.86876	9.78644	10.1056	9.92336	9.92415	9.96142	9.97101	10.4485	10.026	9.99288	10.2213	10.0575	10.3104
1416254_a_at	Vps16	0.075	0.128	0.03	-0.032	1.06	1.83	0.42	-0.45	0.29369	0.0749	0.67596	0.65409	0.797722	0.521604	0.999829	0.946279	1.21	0.32021	0.785936	9	1416254_a_at	9.13586	8.85122	8.97711	9.12258	9.0324	8.86949	8.79798	9.02998	8.74527	8.85935	8.80241	8.92184	8.94026	8.99305	8.99888	8.84326	9.18302	8.86147	8.92409	8.94021	8.98943	9.22667	9.15503	9.0839	9.05762	8.93873	9.02371
1416255_at	Gja4	0.036	0.023	0.048	-0.267	0.26	0.17	0.35	-1.95	0.79481	0.86542	0.72753	0.05801	0.961303	0.969114	0.999829	0.790963	1	0.41625	0.827228	5.44	1416255_at	5.17588	5.65919	4.86677	5.89531	5.20119	5.22583	5.50013	5.59156	5.24077	5.33501	5.2934	5.28179	5.38584	5.43302	5.32459	5.39353	5.49575	5.54832	5.47507	5.55245	5.61409	5.68638	5.96096	5.86766	5.38584	5.50227	5.27309
1416256_a_at	Tubb5	0.102	0.138	-0.013	0.019	0.84	1.14	-0.11	0.16	0.40392	0.25893	0.91458	0.87482	0.850721	0.702884	0.999829	0.984656	0.51	0.72572	0.921428	12.08	1416256_a_at	12.5535	11.9572	11.6634	12.3215	12.309	11.7074	11.7937	12.3454	11.7716	11.8278	11.9925	11.9976	11.9995	11.9804	11.9906	11.7969	12.1945	12.0554	12.0322	11.9836	12.0713	12.3185	12.1372	12.2844	12.3183	12.3149	12.1183
1416257_at	Capn2	-0.058	-0.012	0.035	-0.051	-0.52	-0.11	0.31	-0.45	0.60647	0.91569	0.75734	0.65294	0.912177	0.979376	0.999829	0.946279	0.15	0.96397	0.986995	9.88	1416257_at	10.3589	9.47289	9.81678	10.1932	10.1736	9.55787	9.89703	9.74726	9.73966	9.73099	9.84678	9.7874	10.0353	9.86492	9.82428	9.67516	10.2583	9.93958	10.0029	9.8306	9.95058	9.78988	10.1725	9.82129	10.1211	9.67689	9.72206
1416258_at	Tk1	0.014	0.035	-0.05	0.029	0.1	0.25	-0.36	0.21	0.92085	0.8025	0.71862	0.83838	0.984511	0.953474	0.999829	0.978724	0.06	0.9927	0.996952	4.87	1416258_at	5.26795	4.66842	4.8242	5.04839	4.56749	5.24486	5.23426	5.49664	5.2152	4.94743	4.51824	4.70272	4.74767	4.81935	5.00848	4.78246	4.61319	4.80153	4.68341	4.6411	4.5671	4.73743	4.8298	4.82498	4.78529	5.01269	4.72769
1416259_at	Pex12	0.138	0.155	-0.016	-0.026	2.44	2.73	-0.29	-0.46	0.01907	0.00913	0.77263	0.65064	0.381984	0.306483	0.999829	0.946132	3.42	0.01629	0.326016	8.14	1416259_at	8.05543	7.91172	8.0674	8.21937	8.10139	8.01765	8.11226	8.1637	8.05174	8.0037	8.07395	8.02078	8.10574	8.21902	8.11454	8.0901	8.30719	8.05425	8.10053	8.22397	8.18515	8.13541	8.28958	8.06265	8.27002	8.21581	8.1806
1416260_a_at	Snx1	-0.012	0.15	0.015	-0.093	-0.08	1.04	0.1	-0.65	0.93289	0.30358	0.92017	0.52111	0.986753	0.731702	0.999829	0.918266	0.38	0.82164	0.9482	9.88	1416260_a_at	10.3071	9.52529	9.75021	10.3831	9.58027	9.78456	9.62313	10.2135	9.83597	9.57641	9.53632	9.89685	9.80595	9.68807	9.83839	9.64945	10.3178	9.89685	9.81355	9.80453	9.98626	10.1688	10.1931	9.82358	10.1662	9.76362	9.7917
1416261_at	Tmem19	0.137	0.144	-0.034	0.002	2.11	2.23	-0.52	0.03	0.04044	0.03101	0.60611	0.97563	0.490146	0.436346	0.999829	0.997377	2.43	0.06232	0.521016	9.3	1416261_at	9.25006	9.28289	9.29787	9.25452	9.32789	9.23121	9.37429	9.45454	9.16862	9.23124	9.07704	9.18572	9.30469	9.26999	9.32341	9.27304	9.51502	9.24191	9.1841	9.17662	9.19585	9.28396	9.39698	9.26694	9.47276	9.31063	9.45839
1416262_at	Tmem19	-0.016	-0.056	0.012	0.023	-0.22	-0.8	0.17	0.33	0.8251	0.42643	0.86878	0.74079	0.968012	0.805502	0.999829	0.962079	0.21	0.93251	0.978997	8.68	1416262_at	8.65161	8.82992	8.84522	8.62301	8.75385	8.67749	8.85527	8.60575	8.76622	8.88415	8.71585	8.73617	8.60999	8.62129	8.53103	8.78471	8.74172	8.61779	8.57427	8.53118	8.44615	8.71649	8.70883	8.49887	8.74132	8.77291	8.728
1416263_at	Abcb9	-0.033	-0.355	-0.071	-0.214	-0.19	-2.08	-0.42	-1.25	0.84924	0.04361	0.67814	0.21735	0.974165	0.475746	0.999829	0.841061	1.53	0.21182	0.717264	7.06	1416263_at	6.30774	7.14704	7.14017	7.05714	7.17351	7.20967	7.50509	6.58449	7.38183	7.36485	7.41679	7.10621	7.14809	7.17251	7.30841	7.49649	6.5384	7.23987	7.44282	7.29449	7.30689	6.55817	7.13777	7.40008	6.82962	6.93681	7.08785
1416264_at	Abcb9	0	-0.082	0.03	-0.039	-0.01	-1.05	0.39	-0.51	0.99539	0.29843	0.69774	0.61425	0.998749	0.727541	0.999829	0.937741	0.38	0.82192	0.9482	6.88	1416264_at	6.89771	6.73763	6.68553	7.08948	6.97565	6.82578	6.82855	6.6814	6.90303	6.98344	7.06809	6.97531	6.84122	6.76572	6.99324	6.88999	6.74499	6.88442	6.97879	7.03236	7.05557	6.93894	6.95044	6.76849	6.97994	6.96068	6.63315
1416265_at	Capn10	-0.182	-0.222	-0.02	-0.063	-2.38	-2.9	-0.26	-0.83	0.02195	0.00583	0.79695	0.41314	0.399894	0.264634	0.999829	0.886344	3.71	0.01118	0.285809	7.36	1416265_at	7.31128	7.45701	7.47707	7.28184	7.598	7.25095	7.52149	7.45072	7.49249	7.57059	7.58662	7.44542	7.43856	7.44352	7.4371	7.41352	7.23401	7.46801	7.3874	7.22941	7.48469	7.23992	7.40229	7.57971	7.24647	7.23882	7.2355
1416266_at	Pdyn	0.728	0.432	0.476	0.778	1.32	0.78	0.86	1.41	0.19371	0.43794	0.39275	0.16583	0.733722	0.810826	0.999829	0.832067	1.27	0.2957	0.774035	7.09	1416266_at	7.45089	5.81722	7.57726	7.21784	5.60314	5.20283	6.46454	7.78018	6.67785	6.00072	6.46785	7.8978	6.74839	5.59281	8.12865	7.57016	7.3767	6.81064	6.61859	6.76074	7.77306	6.51858	7.56321	5.21671	6.80515	8.1978	7.49906
1416267_at	Scoc	0.009	0.088	0.173	-0.046	0.11	1	1.96	-0.52	0.91518	0.32431	0.05618	0.60469	0.983884	0.746364	0.999829	0.935337	1.28	0.29181	0.77213	11.18	1416267_at	11.3827	11.0498	11.2875	11.4505	11.3046	10.8501	10.9885	11.2801	11.085	11.1493	11.1885	11.0633	11.1854	11.0271	10.8301	11.0569	11.0643	11.0466	11.2351	11.1562	11.1398	11.3301	11.3848	11.1315	11.3272	11.2198	11.1795
1416268_at	Ets2	0.424	0.376	0.031	0.469	2.1	1.87	0.16	2.33	0.04154	0.06897	0.87744	0.02465	0.495408	0.513899	0.999829	0.744528	3.34	0.01828	0.337252	9.43	1416268_at	9.86076	9.14078	9.3122	9.14772	9.55881	8.47387	9.32419	9.82664	9.17604	8.85295	9.4135	9.41142	9.10109	9.21262	9.31036	9.33075	9.53291	9.0697	9.14523	9.11841	9.35802	9.24854	9.28672	9.30448	9.72566	9.79894	9.96106
1416269_at	Atp5j2	-0.044	-0.173	-0.004	-0.023	-0.69	-2.69	-0.06	-0.36	0.49676	0.01025	0.95634	0.72253	0.881019	0.318423	0.999829	0.958602	1.95	0.11891	0.623141	12.56	1416269_at	12.4265	12.4665	12.5745	12.5189	12.6722	12.5677	12.6797	12.4607	12.614	12.6421	12.7127	12.6474	12.6414	12.68	12.6619	12.6316	12.3579	12.7	12.6444	12.5982	12.6231	12.3588	12.51	12.7173	12.4277	12.5019	12.4238
1416270_at	Polr2g	0.015	-0.057	-0.08	-0.017	0.27	-1.07	-1.5	-0.32	0.7874	0.29209	0.14028	0.75211	0.959905	0.723789	0.999829	0.964444	0.89	0.47668	0.84846	11.24	1416270_at	11.2442	11.1569	11.188	11.1907	11.4002	11.2499	11.1912	11.2944	11.2212	11.3158	11.3286	11.2924	11.2822	11.3664	11.2875	11.1934	11.1285	11.323	11.2954	11.2944	11.2591	11.3948	11.1064	11.2521	11.2519	11.2623	11.2579
1416271_at	Perp	-0.357	-0.775	0.14	-0.878	-0.58	-1.26	0.23	-1.43	0.56386	0.21417	0.8205	0.1603	0.900767	0.664141	0.999829	0.829756	1.01	0.41527	0.827062	9.78	1416271_at	7.6108	10.5662	10.765	7.91962	10.49	10.9741	10.9358	8.07986	10.5404	10.8072	11.0257	10.3004	10.751	10.5624	10.5162	10.8592	7.87323	10.3717	10.8092	10.4928	10.2491	8.17623	9.58117	9.97308	7.91109	9.57962	9.55062
1416272_at	Lamtor3	0.028	-0.067	-0.055	-0.022	0.59	-1.41	-1.17	-0.46	0.56031	0.16485	0.24983	0.64961	0.89991	0.618247	0.999829	0.946132	0.98	0.42965	0.831466	10.68	1416272_at	10.5869	10.7464	10.6532	10.6595	10.7744	10.6497	10.6976	10.6032	10.6776	10.6627	10.7385	10.6301	10.7335	10.8165	10.7717	10.6853	10.5974	10.7514	10.8007	10.7961	10.8035	10.7146	10.6107	10.6057	10.5787	10.6846	10.632
1416273_at	Tnfaip2	-0.029	0.095	-0.067	0.034	-0.33	1.08	-0.76	0.38	0.74031	0.28535	0.4486	0.70391	0.950141	0.718364	0.999829	0.954853	0.5	0.73349	0.923929	6.36	1416273_at	6.09209	6.49213	6.05363	6.16948	6.45363	6.48555	6.46994	6.45792	6.29977	6.31246	6.31698	6.40284	6.43528	6.24235	6.30305	6.34998	6.43433	6.47301	6.39475	6.56096	6.38156	6.45363	6.26506	6.31764	6.19309	6.37013	6.23673
1416274_at	Ctns	-0.16	-0.127	-0.052	-0.183	-1.39	-1.1	-0.45	-1.59	0.17195	0.27561	0.65354	0.1198	0.714549	0.713091	0.999829	0.822706	1.47	0.22856	0.73081	7.15	1416274_at	7.18511	6.99606	6.9057	7.37545	7.26426	7.38987	7.49749	7.40327	7.20488	7.26412	7.03844	7.25747	7.23852	7.08429	6.87294	7.4329	7.2055	7.2548	7.41601	7.14212	7.30307	6.91592	7.1438	7.47629	7.17757	7.10343	6.71206
1416275_at	Slc26a6	-0.08	-0.113	-0.04	0.024	-1.05	-1.49	-0.52	0.32	0.2981	0.14326	0.60373	0.75294	0.801597	0.59615	0.999829	0.964671	0.93	0.45745	0.842316	7.25	1416275_at	7.35757	7.14086	7.23087	7.06223	7.32366	7.14153	7.58336	7.3205	7.34135	7.35368	7.22453	7.26156	7.40054	7.13029	7.38734	7.25654	7.24265	7.30444	7.29532	7.34274	7.26245	7.06612	7.14456	7.48566	7.21624	7.13283	7.08022
1416276_a_at	Rps4x	0.061	0.128	0.028	0.007	1.01	2.11	0.46	0.12	0.31991	0.0409	0.64559	0.90397	0.813013	0.46453	0.999829	0.987929	1.42	0.24316	0.742166	12.89	1416276_a_at	13.0434	12.8411	12.8413	13.0228	12.7787	12.8155	12.7064	13.0428	12.78	12.7303	12.7546	12.8708	12.832	12.8543	12.8224	12.8455	13.0834	12.8443	12.8447	12.8429	12.9039	12.9535	12.9192	12.7665	12.9578	12.922	12.9417
1416277_a_at	Rplp1	0.048	0.023	0.014	-0.003	1.19	0.57	0.34	-0.07	0.24085	0.57327	0.73858	0.94534	0.764693	0.869125	0.999829	0.994454	0.46	0.76205	0.930641	13.76	1416277_a_at	13.8317	13.7178	13.6676	13.8408	13.7059	13.7378	13.6532	13.816	13.6711	13.7163	13.7123	13.7644	13.7249	13.7321	13.7394	13.7256	13.7754	13.7458	13.7249	13.772	13.8076	13.7937	13.7932	13.8114	13.8799	13.887	13.7488
1416278_a_at	Atp5o	-0.07	-0.24	-0.032	-0.073	-1.04	-3.59	-0.47	-1.09	0.30236	0.00084	0.63867	0.27986	0.803367	0.111427	0.999829	0.855272	3.86	0.00919	0.26127	12.6	1416278_a_at	12.4532	12.5879	12.6244	12.532	12.6884	12.6774	12.7359	12.4397	12.6598	12.7582	12.722	12.6638	12.7165	12.7803	12.7083	12.7911	12.4144	12.7026	12.7636	12.7083	12.7392	12.5357	12.5142	12.7816	12.4975	12.5289	12.4867
1416279_at	Ap1b1	0.108	0.018	-0.087	-0.015	1.65	0.27	-1.34	-0.23	0.10675	0.78565	0.18873	0.82001	0.639223	0.947887	0.999829	0.974992	1.16	0.34338	0.797074	9.15	1416279_at	9.10423	9.16279	8.89386	9.05559	9.20554	9.15169	9.15867	9.23566	9.14567	9.23537	9.15921	9.15102	9.17715	9.12342	9.17754	9.18399	8.95794	9.22493	9.24941	9.21064	9.17121	8.95131	9.10284	9.33841	9.28701	9.18582	9.17226
1416280_at	Uba2	0.069	0.025	0.041	-0.022	1.16	0.42	0.68	-0.37	0.25089	0.67429	0.50058	0.71206	0.772807	0.908789	0.999829	0.957081	0.53	0.71191	0.919061	10.85	1416280_at	11.0618	10.7443	10.8884	10.795	10.7873	10.7333	10.7837	10.9394	10.6495	10.7046	10.6822	10.8005	10.8465	10.8603	10.8843	10.7909	10.9241	10.8152	10.871	10.7127	10.8114	11.0447	10.9764	10.8743	10.8815	10.8628	10.891
1416281_at	Wdr45l	0.052	0.13	-0.044	0.094	0.62	1.55	-0.52	1.12	0.53927	0.12825	0.60428	0.2674	0.893248	0.581238	0.999829	0.853819	1.08	0.37786	0.812654	10.38	1416281_at	10.6023	10.2742	10.2314	10.6049	10.407	10.1438	10.2272	10.6225	10.2517	10.2339	10.3122	10.372	10.3528	10.237	10.3028	10.2598	10.5615	10.3712	10.3039	10.3329	10.3826	10.3743	10.3565	10.3104	10.4901	10.4457	10.4696
1416282_at	Psmc3	-0.073	-0.03	-0.022	-0.061	-1.07	-0.44	-0.32	-0.89	0.28962	0.66415	0.75236	0.38046	0.796706	0.904893	0.999829	0.878209	0.56	0.69521	0.914401	11.67	1416282_at	11.6139	11.771	11.7214	11.4875	11.8644	11.8559	11.6918	11.4515	11.6756	11.7661	11.8053	11.6518	11.7184	11.8392	11.7812	11.7425	11.5794	11.7129	11.7422	11.6962	11.6464	11.5939	11.4476	11.7027	11.6058	11.6794	11.604
1416283_at	Gart	-0.041	-0.083	-0.049	-0.031	-0.48	-0.96	-0.56	-0.36	0.63557	0.34371	0.5767	0.72317	0.920589	0.761198	0.999829	0.958602	0.4	0.80966	0.944799	8.54	1416283_at	8.94266	8.32675	8.40107	8.53477	8.67824	8.47032	8.36598	8.71422	8.44722	8.45576	8.47692	8.48094	8.52633	8.69348	8.61186	8.49126	8.84098	8.58823	8.50702	8.5366	8.57571	8.79862	8.64747	8.52808	8.70247	8.5269	8.33828
1416284_at	Mrpl28	-0.092	-0.19	-0.059	-0.035	-1.1	-2.26	-0.7	-0.42	0.27812	0.02868	0.48497	0.67492	0.789695	0.429867	0.999829	0.950042	1.75	0.15629	0.673344	10.24	1416284_at	10.04	10.2678	10.2686	10.1049	10.4552	10.3976	10.4043	10.1396	10.3325	10.4328	10.505	10.3849	10.2688	10.3635	10.3699	10.3828	10.1338	10.3491	10.4019	10.3554	10.3317	9.99793	9.97006	10.3466	10.0879	10.2089	10.096
1416285_at	Ndufc1	0.013	-0.103	-0.023	-0.048	0.21	-1.62	-0.35	-0.74	0.8342	0.11361	0.72654	0.46127	0.970153	0.566023	0.999829	0.899626	0.83	0.51208	0.860432	12.07	1416285_at	12.1135	12.0905	11.9015	12.1908	12.063	12.0649	12.0958	12.0777	11.9847	12.0461	12.119	12.112	12.1328	12.2671	12.1332	12.0733	11.8374	12.1095	12.1015	12.1452	12.1466	12.193	11.9529	12.1976	12.063	12.0653	11.9537
1416286_at	Rgs4	0.351	0.171	0.192	0.057	1.84	0.9	1.01	0.3	0.07208	0.37248	0.31858	0.76591	0.578157	0.77798	0.999829	0.965799	1.33	0.27417	0.76437	10.1	1416286_at	10.2365	10.8243	9.52364	10.0583	9.76681	9.55205	9.84035	10.6424	10.0346	9.78845	9.84874	10.1713	9.71197	9.89465	9.91092	9.74894	9.7535	9.82916	9.95197	10.1278	10.2126	10.2418	10.1437	10.2584	10.4061	10.5883	10.2296
1416287_at	Rgs4	0.354	0.234	0.354	0.289	1.49	0.98	1.49	1.21	0.14461	0.33253	0.14476	0.2325	0.683472	0.752562	0.999829	0.845551	1.71	0.16527	0.683305	9.19	1416287_at	9.0758	10.199	8.87598	8.75169	8.74055	8.5927	8.7598	9.22607	9.36478	9.12171	9.12898	9.22773	8.68675	8.67516	9.07076	9.10611	8.72361	8.88762	9.02777	9.2037	9.19598	9.14908	9.09704	8.96931	9.33035	9.97643	9.38593
1416288_at	Dnaja1	-0.047	-0.219	0.034	-0.009	-0.62	-2.86	0.44	-0.12	0.53768	0.00651	0.66082	0.90696	0.892952	0.275166	0.999829	0.988282	2.19	0.08566	0.572411	12.18	1416288_at	12.153	12.2967	12.2833	12.0086	12.3967	12.2023	12.248	12.2651	12.202	12.4137	12.4235	12.274	12.1692	12.3183	12.1586	12.185	12.0542	12.195	12.2157	12.1106	12.057	12.2927	11.9557	12.2187	12.1248	12.1878	12.1369
1416289_at	Plod1	-0.008	0.057	0.094	-0.244	-0.04	0.26	0.43	-1.11	0.97058	0.79539	0.66911	0.27176	0.99488	0.950996	0.999829	0.854063	0.37	0.8262	0.949931	7.4	1416289_at	7.87734	6.70068	7.1438	8.11756	6.99874	7.11784	7.60567	7.86582	7.48245	7.0782	7.02321	7.42768	7.16288	7.16567	7.1574	7.09199	8.08305	7.39255	7.28254	7.21482	7.58604	7.63476	8.03847	7.7569	7.82035	7.17773	7.05629
1416290_a_at	Psmc4	-0.153	0.051	0.095	0.074	-2.33	0.77	1.45	1.12	0.02458	0.44314	0.15357	0.26861	0.416712	0.813696	0.999829	0.853851	2.35	0.0694	0.536516	11.29	1416290_a_at	11.2409	11.3641	11.4211	11.4963	11.2634	11.343	11.2368	11.2954	11.2703	11.288	11.2989	11.3743	11.3408	11.2145	11.2291	11.3379	11.0679	11.2168	11.2227	11.2072	11.3156	11.0223	11.422	11.2362	11.2865	11.2627	11.2044
1416291_at	Psmc4	-0.113	0.082	0.005	-0.022	-1.99	1.44	0.09	-0.4	0.05329	0.15589	0.92704	0.69307	0.534766	0.608923	0.999829	0.952531	1.55	0.20482	0.712023	9.97	1416291_at	9.99229	9.91725	10.0065	9.94056	10.0891	10.0971	9.94982	9.93193	9.98166	10.0033	9.90682	9.93992	9.94509	9.78217	10.0921	10.072	9.91477	10.0785	10.0487	9.96907	9.99702	9.83952	9.97054	10.0123	9.93246	9.94702	9.91361
1416292_at	Prdx3	0.108	0.02	0.075	0.156	1.5	0.28	1.05	2.17	0.14033	0.77778	0.30074	0.03522	0.677203	0.945134	0.999829	0.766784	2.04	0.10556	0.60692	10.68	1416292_at	10.6027	10.5226	10.6251	10.8401	10.4975	10.6499	10.7777	10.6156	10.6404	10.5502	10.6222	10.6091	10.6098	10.6537	10.6832	10.7366	10.828	10.6434	10.4993	10.5624	10.6828	10.5415	10.779	10.4944	10.6602	10.5932	10.6845
1416293_at	Nfib	0.001	-0.11	-0.123	-0.179	0.02	-1.27	-1.41	-2.07	0.98736	0.21262	0.16447	0.04494	0.997478	0.662812	0.999829	0.782453	1.97	0.11672	0.621127	5.78	1416293_at	5.68835	6.04093	5.6615	5.58709	6.0225	5.81643	5.66331	5.78634	5.71887	5.85397	5.76924	5.88805	5.95339	5.82274	5.77336	5.9455	5.85777	6.03585	5.91198	5.80282	5.85289	5.84351	5.67974	5.93343	5.76775	6.05626	5.80977
1416294_at	Scamp3	-0.135	-0.037	-0.168	-0.019	-2.19	-0.6	-2.72	-0.3	0.03421	0.55484	0.00929	0.76257	0.466433	0.860776	0.999829	0.965497	3.16	0.02302	0.369633	8.67	1416294_at	8.59632	8.61092	8.51231	8.65483	8.65384	8.7373	8.86386	8.69732	8.78782	8.71268	8.60841	8.76503	8.64801	8.65896	8.90636	8.79997	8.82446	8.86097	8.81667	8.68704	8.69592	8.64884	8.72836	8.73221	8.5566	8.50434	8.45255
1416295_a_at	Il2rg	-0.043	0.46	0.187	0.013	-0.19	2.04	0.83	0.06	0.84862	0.04763	0.41093	0.95386	0.974101	0.48254	0.999829	0.994982	1.22	0.31566	0.784302	6.87	1416295_a_at	7.43248	7.40891	6.18731	6.77486	6.8126	6.42036	7.02622	7.46949	6.32117	6.76889	6.29058	6.32373	6.66869	6.87451	7.01495	7.0926	7.43443	6.56106	6.72024	6.49643	6.88146	6.71838	6.90977	6.43759	6.52324	7.10834	6.68577
1416296_at	Il2rg	-0.179	0.087	0.037	0.126	-1.78	0.87	0.37	1.25	0.08219	0.39031	0.71678	0.21738	0.597494	0.787271	0.999829	0.841061	1.41	0.24839	0.745523	5.44	1416296_at	5.60161	5.52248	5.36264	5.58459	5.42398	5.01077	5.80889	5.76271	5.44671	5.45518	5.32792	5.30298	5.30195	5.12509	5.7273	5.64723	5.55574	5.42946	5.4893	5.40133	5.27904	5.20265	5.45354	5.14447	5.2173	5.26456	5.16275
1416297_s_at	Reg3b	0.06	0.073	-0.03	0.134	0.76	0.92	-0.38	1.69	0.45221	0.36493	0.70337	0.09753	0.86808	0.773615	0.999829	0.810855	1.11	0.36535	0.806981	4.62	1416297_s_at	4.72849	4.50419	4.37853	4.77014	4.39974	4.57416	4.55523	4.74148	4.32188	4.5237	4.65416	4.56956	4.66002	4.4813	4.6258	4.51249	4.76091	4.51294	4.58983	4.68759	4.75284	4.69669	4.59343	4.50586	4.90276	4.5917	4.48269
1416298_at	Mmp9	0.013	0.052	-0.074	0.064	0.16	0.63	-0.89	0.77	0.87251	0.53161	0.37898	0.44597	0.978164	0.852604	0.999829	0.89541	0.45	0.77076	0.933439	5.12	1416298_at	5.2245	5.27441	5.29438	4.91231	5.16147	4.99297	5.02305	5.40925	5.17675	4.99763	5.05284	4.97306	5.08425	4.99872	5.25552	5.20824	5.01269	5.18803	4.95603	4.96795	5.17241	5.19006	5.06967	5.16248	5.15596	5.19262	5.21763
1416299_at	Shcbp1	0.07	0.466	0.302	-0.047	0.38	2.57	1.67	-0.26	0.70311	0.01382	0.10313	0.79802	0.941014	0.351326	0.999829	0.971409	2.39	0.06518	0.526872	5.45	1416299_at	5.9935	5.48367	5.23228	5.99264	5.59743	4.75071	5.1973	6.0303	4.86747	5.19737	5.23957	5.21515	5.22794	5.15994	5.25713	5.02835	5.46187	5.07911	5.03388	5.15189	5.24716	5.79642	5.8862	5.26657	5.34288	5.61598	5.42401
1416300_a_at	Slc25a3	-0.022	-0.094	-0.013	-0.016	-0.4	-1.75	-0.23	-0.3	0.68995	0.08793	0.81543	0.76289	0.936736	0.536389	0.999829	0.965497	0.84	0.50781	0.859035	13.09	1416300_a_at	13.0009	13.1767	13.1492	12.9877	13.0225	13.2083	13.1996	13.0029	13.141	13.1884	13.1761	13.1416	13.1632	13.1349	13.1816	13.1964	12.9586	13.1267	13.159	13.1492	13.1123	13.0247	12.9741	13.0956	12.9888	13.1075	13.012
1416301_a_at	Ebf1	0.146	0.073	0.356	0.645	0.61	0.3	1.5	2.71	0.54264	0.76188	0.14216	0.00974	0.894314	0.940159	0.999829	0.690869	2.51	0.05597	0.505317	5.8	1416301_a_at	5.39513	5.20412	6.01458	5.94084	5.14813	5.47581	5.60743	5.66536	5.87828	5.44929	5.86965	5.99985	5.26847	5.07906	6.30844	5.75951	6.04096	5.45759	5.54966	5.58822	6.19094	5.35744	5.7835	5.39022	5.83789	6.12525	5.71423
1416302_at	Ebf1	0.108	0.137	0.38	0.439	0.56	0.71	1.97	2.28	0.57587	0.48178	0.05496	0.02765	0.904383	0.83166	0.999829	0.749877	2.48	0.05818	0.51088	5.88	1416302_at	5.49652	5.38578	6.14941	6.44313	5.56362	5.34289	5.7292	5.87228	5.82269	5.41144	5.85098	6.10506	5.43577	5.18534	5.97489	5.98828	6.01249	5.51321	5.61996	5.70284	5.95546	5.70329	5.83195	5.80109	5.9266	6.16128	5.73544
1416303_at	Litaf	0.034	0.258	0.094	-0.4	0.1	0.77	0.28	-1.19	0.91887	0.44686	0.78172	0.24098	0.98424	0.81523	0.999829	0.848367	0.52	0.71943	0.920299	10.4	1416303_at	11.0098	9.43534	10.2859	11.2293	9.53599	10.6297	9.756	10.8079	10.2618	9.5496	9.34125	10.4468	10.3506	10.2063	10.6314	10.0323	11.3103	10.6783	10.425	10.5027	10.7494	11.0378	11.2025	10.2406	10.9069	9.91221	10.2817
1416304_at	Litaf	-0.231	0.076	0.164	-0.352	-0.7	0.23	0.49	-1.06	0.49058	0.82084	0.62412	0.29613	0.880336	0.958815	0.999829	0.861512	0.47	0.75422	0.929492	9.17	1416304_at	9.88161	8.31871	9.25139	9.98902	8.32598	9.41368	8.6357	9.6637	9.16335	8.62259	8.43699	9.44242	9.09978	8.67516	9.2234	9.02034	10.0336	9.44178	9.14863	9.12454	9.51183	9.79999	10.0401	8.92787	9.43312	8.6192	8.98184
1416305_at	Sh3bp4	-0.023	-0.067	-0.145	-0.14	-0.27	-0.81	-1.74	-1.69	0.78641	0.42485	0.08827	0.09831	0.959784	0.804248	0.999829	0.811379	1.66	0.17797	0.694381	7.01	1416305_at	7.00286	6.86224	7.15686	6.82883	7.21566	7.06138	6.89794	6.8	6.76362	6.91322	6.92537	7.07711	7.14061	7.33753	7.19278	7.12135	7.10257	6.98364	7.23677	6.93338	7.16381	7.29856	7.29038	7.06797	6.86168	6.91091	7.09109
1416306_at	Clca3	-0.161	0.016	-0.061	-0.082	-2.17	0.21	-0.82	-1.11	0.03558	0.8331	0.41514	0.27283	0.470963	0.961107	0.999829	0.854063	1.67	0.17536	0.692131	3.42	1416306_at	3.7525	3.22738	3.7309	3.42565	3.58518	3.52382	3.38955	3.30191	3.41832	3.54474	3.2715	3.47571	3.54806	3.38644	3.62577	3.44754	3.43171	3.41902	3.6297	3.32493	3.40365	3.388	3.38672	3.36696	3.39309	3.2824	3.28543
1416307_at	Ap1m1	0	0.053	-0.097	0.063	0	0.54	-0.98	0.64	0.99721	0.59404	0.33252	0.52752	0.999308	0.877624	0.999829	0.919999	0.41	0.7978	0.94074	8.78	1416307_at	8.95017	8.62361	8.36229	8.85191	8.91802	8.66389	9.01223	9.05073	8.71579	8.70772	8.65055	8.89029	8.76729	8.59747	8.84519	8.70871	8.92973	8.67408	8.76475	8.78169	8.72492	8.70167	8.77156	9.06338	8.68609	8.78789	8.71004
1416308_at	Ugdh	-0.125	-0.122	-0.008	-0.101	-0.76	-0.74	-0.05	-0.61	0.4533	0.46565	0.96142	0.54356	0.868164	0.823894	0.999829	0.924096	0.37	0.82659	0.950252	10.39	1416308_at	9.87707	10.5443	10.7304	9.97554	10.6623	10.6147	10.8578	10.0185	10.8214	10.6574	10.7709	10.509	10.6096	10.5505	10.421	10.6174	9.97388	10.4067	10.5606	10.4341	10.324	9.99625	10.1694	10.2681	9.81854	10.281	10.3462
1416309_at	Nusap1	0.013	0.042	-0.019	-0.158	0.09	0.28	-0.13	-1.07	0.93024	0.77925	0.89677	0.28938	0.986416	0.945551	0.999829	0.859234	0.31	0.86719	0.960298	5.57	1416309_at	6.1282	5.60942	5.26285	5.98115	5.605	5.78775	5.93888	6.30476	5.31915	5.50508	5.39516	5.38082	5.55786	5.67066	5.23856	5.46481	5.67189	5.38516	5.43153	5.44757	5.39696	5.69574	5.54605	5.408	5.70927	5.70781	5.4433
1416310_at	Nusap1	0.134	-0.005	0.029	-0.05	2.13	-0.08	0.46	-0.79	0.03899	0.93288	0.64776	0.43145	0.484227	0.983556	0.999829	0.89121	1.35	0.26855	0.760218	3.84	1416310_at	3.96537	3.63151	3.76696	3.76154	3.77158	3.90176	3.9748	3.8216	3.86991	3.75211	3.76566	3.99118	3.773	3.75253	3.77179	3.76786	3.87291	3.72902	3.74374	3.7	4.08296	3.78423	3.94315	3.88441	3.94521	4.08433	3.71868
1416311_s_at	NA	-0.147	0.205	0.012	0.255	-1.2	1.68	0.1	2.09	0.23648	0.10014	0.9219	0.04289	0.761767	0.551667	0.999829	0.779281	2.16	0.09007	0.581285	8.17	1416311_s_at	7.89923	8.14746	7.86002	8.49157	7.93282	8.16561	8.05496	8.18657	8.3752	7.91988	8.09722	7.98619	8.1291	7.85287	8.09456	8.26354	8.1425	8.04376	8.02838	8.33027	8.21079	8.10403	8.48872	8.17859	7.92375	8.10905	7.98324
1416312_at	Rars	0.01	0.084	0.026	-0.008	0.14	1.17	0.36	-0.11	0.89177	0.24753	0.72142	0.91474	0.980393	0.692563	0.999829	0.989762	0.38	0.81929	0.947465	10.09	1416312_at	10.3695	10.0022	9.9421	10.0851	10.2739	9.9746	9.9843	10.2426	9.76796	9.95211	9.92145	9.92461	10.1309	10.2301	10.1121	10.0931	10.0953	9.99196	10.1698	9.99485	10.1057	10.2191	9.94918	10.1893	10.1367	10.1108	10.1042
1416313_at	Mllt11	0.203	0.183	0.02	0.11	1.75	1.57	0.17	0.94	0.08803	0.12333	0.864	0.35065	0.607806	0.577396	0.999829	0.871067	1.61	0.18928	0.702984	11.36	1416313_at	11.6014	11.3672	11.0574	11.5606	11.3772	11.1723	11.0794	11.678	11.1683	11.1445	11.3774	11.1899	11.2542	11.3104	11.2095	11.1167	11.0927	11.2147	11.1711	11.3802	11.3623	11.6183	11.1491	11.4802	11.5998	11.5991	11.6434
1416314_at	Mllt11	0.207	0.115	0.024	-0.063	1.62	0.9	0.19	-0.5	0.1134	0.37479	0.84914	0.62236	0.648243	0.778724	0.999829	0.939718	0.92	0.4585	0.842662	6.37	1416314_at	6.75852	5.95078	6.00392	6.69832	6.62085	6.33783	6.32891	6.64905	6.04488	6.22646	6.03989	6.07746	6.25756	6.43634	6.32764	5.989	6.29075	6.5057	6.31236	6.28617	6.25517	6.7499	6.56684	6.39609	6.65812	6.45553	6.42185
1416315_at	Abhd4	-0.028	0.323	0.004	-0.018	-0.16	1.77	0.02	-0.1	0.87674	0.08378	0.98092	0.92352	0.978502	0.5321	0.999829	0.991062	0.79	0.53685	0.869847	9.61	1416315_at	9.9299	9.21653	9.33732	10.1783	9.12325	9.93456	9.59492	9.9856	9.63641	9.36033	9.21321	9.7733	9.48232	9.18639	9.59305	9.49934	10.1408	9.5607	9.29378	9.35829	9.56059	9.58697	9.86187	9.47012	9.8973	9.48836	9.5075
1416316_at	Slc27a2	0.52	0.358	0.192	0.095	2.69	1.86	0.99	0.49	0.01012	0.07037	0.32541	0.62575	0.30819	0.51591	0.999829	0.940802	2.98	0.0295	0.405414	7.56	1416316_at	7.7237	7.1857	7.32144	8.0944	7.30839	7.02198	6.96538	7.96484	7.00949	6.91073	6.94805	7.33521	7.33435	7.22696	7.47832	7.15353	7.60268	7.3999	7.41471	7.48936	7.8146	7.84176	7.72938	7.58375	8.06277	7.75941	7.89073
1416317_a_at	Stambp	0.004	0.046	0.041	0.366	0.02	0.22	0.2	1.76	0.9849	0.8279	0.84537	0.08606	0.99736	0.960683	0.999829	0.810833	0.79	0.53603	0.869784	7.76	1416317_a_at	7.27764	8.1852	7.74982	7.65073	7.64519	8.18414	7.49678	7.1853	8.10274	7.92963	8.06491	8.13904	7.4738	7.09881	7.78428	7.78481	7.57479	7.72434	7.62101	7.79954	7.85348	7.44002	7.65061	7.42692	7.85879	8.05024	8.22509
1416318_at	Serpinb1a	-0.929	-0.164	0.216	-0.574	-2.18	-0.38	0.51	-1.34	0.03503	0.70324	0.61595	0.18579	0.468275	0.918791	0.999829	0.834267	1.74	0.15934	0.676607	9.34	1416318_at	10.2858	8.15711	9.98986	10.5299	8.27031	9.79493	8.48523	9.58784	9.37254	8.38457	8.24593	9.41901	9.75125	9.42694	9.60973	9.09997	10.59	9.77078	9.72234	9.70741	10.0539	10.4513	10.5585	9.16858	8.67312	7.96572	8.59914
1416319_at	Adk	0.139	0.195	0.226	-0.118	0.86	1.21	1.4	-0.73	0.39253	0.23438	0.16962	0.46813	0.846455	0.680898	0.999829	0.902207	1.17	0.33656	0.793559	10.22	1416319_at	10.6494	10.0385	10.1216	10.8014	9.84499	9.81927	9.7019	10.4534	9.86039	9.87593	9.74243	9.95538	10.0718	10.1984	10.0671	9.85868	10.52	10.2002	10.201	10.1604	10.2782	10.5983	10.6831	10.1506	10.4868	10.1312	10.1231
1416320_at	Sec22a	0.064	-0.036	0.04	-0.021	0.99	-0.56	0.62	-0.32	0.32739	0.57822	0.53554	0.74944	0.817379	0.871597	0.999829	0.963695	0.45	0.77381	0.933991	8.38	1416320_at	8.34113	8.23315	8.42139	8.41789	8.50689	8.19247	8.38691	8.28424	8.3516	8.36187	8.27012	8.35756	8.32776	8.55231	8.35076	8.42932	8.40104	8.3664	8.47406	8.41437	8.3766	8.42524	8.48605	8.34658	8.33987	8.29294	8.43248
1416321_s_at	Prelp	-0.338	-0.602	-0.129	-0.632	-0.91	-1.63	-0.35	-1.71	0.36635	0.11079	0.7288	0.09453	0.835229	0.562725	0.999829	0.810833	1.63	0.18354	0.697631	9.33	1416321_s_at	8.43286	9.6902	9.46457	7.87681	9.73097	9.80061	10.4806	9.05503	9.86908	10.0566	10.3739	9.91522	9.76352	9.69062	9.84829	10.0232	8.82406	9.78348	9.89968	9.61863	9.57605	8.41028	8.75539	10.1334	8.27734	8.99514	8.96506
1416322_at	Prelp	-0.601	-0.835	-0.332	-0.629	-1.37	-1.9	-0.76	-1.43	0.1773	0.06357	0.45278	0.1589	0.717534	0.50744	0.999829	0.829756	2.03	0.10649	0.60823	8.43	1416322_at	7.34502	8.95418	8.49143	7.13194	9.22478	9.03328	9.77716	7.73206	9.39744	9.39988	9.81887	9.31197	9.00043	8.58327	9.32584	9.36282	7.55451	9.15295	9.20945	8.86095	8.77973	7.23322	7.93479	8.92487	7.17886	8.32047	7.84817
1416323_at	Kctd20	-0.08	0.072	0.019	0.053	-0.94	0.85	0.23	0.62	0.35144	0.40191	0.82114	0.53722	0.828803	0.793576	0.999829	0.92259	0.51	0.72812	0.922389	7.67	1416323_at	7.91442	7.57072	7.84879	7.62564	7.76212	7.6947	7.45115	7.76734	7.56609	7.63639	7.54775	7.49441	7.54074	7.76459	7.68135	7.48389	7.80532	7.52466	7.55542	7.41451	7.71449	7.93044	7.80119	7.71215	7.70884	7.64356	7.58498
1416324_s_at	Kctd20	-0.032	0.084	-0.054	0.011	-0.25	0.66	-0.42	0.08	0.80276	0.51543	0.67698	0.93307	0.962958	0.845456	0.999829	0.992514	0.17	0.95298	0.983847	8.01	1416324_s_at	8.40148	7.58466	7.79519	8.48109	8.37604	7.75444	7.9412	8.19716	7.77579	7.83177	8.01529	7.88316	8.02463	8.07512	7.83275	7.78277	8.23354	7.9659	8.00577	7.83362	7.89833	8.3194	8.18266	7.93776	8.18194	8.00937	7.826
1416325_at	Crisp1	0.001	0.13	0.005	-0.074	0.01	2.17	0.09	-1.24	0.99306	0.03526	0.93015	0.22207	0.998287	0.451336	0.999829	0.843155	1.57	0.20024	0.711205	3.21	1416325_at	3.15249	3.18377	3.3246	2.94765	3.2637	3.22612	3.28137	3.14382	3.27449	3.12449	3.14218	3.1251	3.09158	3.12447	3.25077	3.1914	3.0761	3.46384	3.22824	3.24798	3.25688	3.29728	3.27516	3.25991	3.22226	3.30142	3.21397
1416326_at	Crip1	-0.105	0.069	-0.053	-0.384	-0.95	0.63	-0.48	-3.5	0.34593	0.53211	0.63278	0.0011	0.825452	0.852888	0.999829	0.594549	3.45	0.01579	0.322057	9.4	1416326_at	9.43768	9.29265	9.37254	9.50953	9.10616	9.43023	9.47137	9.39151	9.39611	9.54125	9.45522	9.32348	9.42849	9.59526	9.40234	9.53321	9.20922	9.40253	9.54681	9.51208	9.66528	9.75637	9.68414	9.66907	9.15971	9.03738	9.27307
1416327_at	Ufc1	0.012	-0.159	-0.046	-0.066	0.13	-1.77	-0.51	-0.73	0.89592	0.08351	0.61055	0.46872	0.981068	0.5321	0.999829	0.902207	0.99	0.42398	0.829564	11.42	1416327_at	11.1719	11.5194	11.5665	11.1718	11.7359	11.5922	11.6138	11.1414	11.5683	11.5754	11.6037	11.551	11.4818	11.5958	11.4524	11.5027	11.2631	11.4614	11.522	11.4801	11.4638	11.3448	11.183	11.3413	11.3121	11.3882	11.5112
1416328_a_at	Atp6v0e	-0.203	-0.335	-0.111	-0.324	-0.77	-1.26	-0.42	-1.22	0.44828	0.21409	0.6796	0.22937	0.866418	0.664141	0.999829	0.845014	0.96	0.43975	0.83621	11.52	1416328_a_at	10.7017	11.7004	11.9105	10.6828	11.9327	12.0158	12.3184	10.7613	12.0155	12.0758	12.1625	11.9341	11.903	11.8954	11.8738	11.978	11.0848	11.7754	11.9	11.8239	11.637	10.7016	11.1699	11.5325	10.9531	11.318	11.2783
1416329_at	Cyfip1	0.006	0.025	0.041	0.066	0.11	0.5	0.81	1.3	0.91298	0.61968	0.41989	0.19903	0.98331	0.887433	0.999829	0.83652	0.66	0.62539	0.895427	11.41	1416329_at	11.4025	11.4289	11.4888	11.3472	11.3321	11.4532	11.4384	11.5612	11.3775	11.3366	11.4304	11.3415	11.4115	11.4105	11.386	11.4156	11.4177	11.3064	11.26	11.3054	11.2706	11.5587	11.2552	11.4615	11.3149	11.3728	11.4557
1416330_at	Cd81	-0.031	0.036	0.006	-0.04	-0.67	0.79	0.14	-0.88	0.50543	0.43266	0.8926	0.3833	0.882728	0.808199	0.999829	0.87845	0.47	0.7587	0.930066	12.93	1416330_at	12.7925	12.8401	12.9588	13.0344	12.8677	13.0026	12.9662	12.8227	12.9533	13.0005	12.8638	12.9022	12.8921	12.8102	12.9802	12.9902	13.0825	12.9367	12.9683	12.9513	12.9293	12.9277	13.0247	12.9101	12.9378	12.898	12.8523
1416331_a_at	Nfe2l1	-0.045	-0.216	-0.09	-0.217	-0.5	-2.4	-0.99	-2.4	0.61932	0.02071	0.32536	0.02057	0.916488	0.396453	0.999829	0.742316	3.2	0.02196	0.361532	10.38	1416331_a_at	10.2183	10.4242	10.2221	10.178	10.6253	10.3615	10.5004	10.2708	10.3723	10.5476	10.5921	10.4993	10.5056	10.4641	10.5959	10.5036	10.2757	10.6369	10.6168	10.4659	10.5547	10.3426	10.4073	10.6044	10.2937	10.3945	10.1026
1416332_at	Cirbp	0.688	0.571	0.086	-0.08	7.89	6.55	0.99	-0.91	0	0	0.32857	0.3655	1.5e-05	0.000263	0.999829	0.874369	26.76	0	1e-06	10	1416332_at	9.9102	9.74298	10.0722	9.95065	9.6436	9.60293	9.20617	9.44205	9.36392	9.35773	9.25441	9.40663	9.98994	10.0483	10.0225	10.0212	10.0975	9.93679	10.1749	10.2341	10.3345	10.1891	10.2654	10.0496	10.5994	10.1627	10.6496
1416333_at	Dok2	0.018	-0.005	-0.07	-0.048	0.32	-0.09	-1.25	-0.85	0.75377	0.93138	0.2172	0.39825	0.953124	0.983159	0.999829	0.883302	0.6	0.66398	0.90704	5.99	1416333_at	5.80553	5.96834	5.97246	5.98709	6.02605	6.10081	5.92008	5.9295	5.85864	6.1313	6.00654	5.86384	6.12782	5.98759	6.09326	6.03196	6.02792	5.99684	6.11089	6.08678	6.03945	6.05077	5.95512	6.09771	6.00987	5.94435	5.98421
1416334_at	Wwox	0.201	0.163	0.04	0.004	2.36	1.91	0.47	0.05	0.02314	0.06268	0.64163	0.96286	0.406965	0.50611	0.999829	0.996327	2.36	0.06873	0.535165	7.39	1416334_at	7.19716	7.39624	7.35819	7.31693	7.49453	7.55776	7.59234	7.47051	7.44645	7.32742	7.21394	7.31192	7.28002	7.08401	7.40915	7.46592	7.39286	7.17034	7.23949	7.23867	7.27287	6.96254	7.39943	7.51953	7.67387	7.36657	7.75059
1416335_at	Mif	0.05	-0.111	0.015	-0.044	0.92	-2.05	0.27	-0.81	0.36417	0.0463	0.78778	0.42477	0.834304	0.480904	0.999829	0.88886	1.44	0.23611	0.736562	12.69	1416335_at	12.7248	12.6525	12.6231	12.6549	12.832	12.5866	12.8741	12.6127	12.675	12.7974	12.7748	12.7397	12.7252	12.7565	12.6704	12.7228	12.5887	12.7156	12.7675	12.6804	12.6704	12.5703	12.6047	12.7668	12.6805	12.7509	12.7265
1416336_s_at	Snrpd1	-0.113	-0.124	0.056	0.007	-1.91	-2.1	0.95	0.11	0.06257	0.04132	0.34752	0.91228	0.559935	0.466991	0.999829	0.989345	2.25	0.07953	0.561132	9.39	1416336_s_at	9.27784	9.3433	9.51248	9.36627	9.50609	9.30287	9.315	9.24741	9.49886	9.38423	9.51404	9.382	9.53397	9.5597	9.41071	9.54185	9.21153	9.42836	9.51851	9.44192	9.53268	9.26984	9.31308	9.50382	9.19597	9.27166	9.28291
1416337_at	Uqcrb	-0.194	-0.174	0.057	-0.037	-1.87	-1.67	0.55	-0.36	0.06836	0.10163	0.58849	0.72296	0.570117	0.552547	0.999829	0.958602	1.68	0.17226	0.688496	11.44	1416337_at	11.0833	11.5374	11.3873	11.569	11.5432	11.585	11.634	11.2666	11.511	11.585	11.5586	11.5209	11.6733	11.6871	11.4197	11.6532	11.0381	11.5175	11.5964	11.5895	11.5087	11.3045	11.3516	11.5368	11.089	11.4141	11.1375
1416338_at	Sh3gl1	-0.156	-0.008	-0.155	0.013	-1.81	-0.09	-1.79	0.15	0.07788	0.93071	0.07992	0.87796	0.58976	0.983159	0.999829	0.984734	1.63	0.18467	0.698972	8.25	1416338_at	8.11952	8.25944	7.96685	8.14705	8.33836	8.43411	8.43674	8.30103	8.39617	8.25991	8.35322	8.46433	8.26436	8.08051	8.393	8.38644	8.36357	8.47302	8.16001	8.34637	8.47468	8.10825	8.23097	8.27339	8.16258	8.20561	8.04507
1416339_a_at	Prkcsh	-0.251	-0.156	-0.07	-0.092	-2.33	-1.45	-0.64	-0.85	0.02472	0.15563	0.52294	0.40128	0.417192	0.608897	0.999829	0.884115	2.16	0.08975	0.579986	9.9	1416339_a_at	9.80075	10.0325	9.81537	9.89106	10.212	10.1548	10.3209	9.84343	10.1694	10.1076	10.1889	10.1553	9.8213	9.64409	10.0336	10.023	9.90368	10.025	9.96058	9.90389	9.92808	9.54427	9.77159	10.0381	9.73196	10.016	9.67055
1416340_a_at	Man2b1	-0.041	-0.159	-0.13	-0.319	-0.33	-1.3	-1.07	-2.62	0.74079	0.19996	0.29167	0.01221	0.950141	0.652819	0.999829	0.71593	2.45	0.0606	0.517821	10.56	1416340_a_at	10.3065	10.6256	10.6458	10.1642	10.7733	10.7298	10.8529	10.2826	10.6574	10.825	10.788	10.6713	10.7232	10.8314	10.7835	10.7787	10.5998	10.7944	10.7639	10.7256	10.6419	10.255	10.4488	10.7332	10.4088	10.5561	10.3675
1416341_at	Polr2c	0.039	0.01	-0.018	-0.024	0.67	0.17	-0.31	-0.42	0.50644	0.8647	0.75673	0.67891	0.882977	0.969027	0.999829	0.950664	0.19	0.94375	0.981792	10.38	1416341_at	10.602	10.34	10.2826	10.5995	10.3354	10.4305	10.1966	10.4189	10.2374	10.3839	10.2611	10.3749	10.3605	10.391	10.37	10.3079	10.4542	10.4259	10.3614	10.3875	10.3706	10.5641	10.3896	10.367	10.5475	10.4292	10.3973
1416342_at	Tnc	-0.34	0.07	-0.297	-0.186	-2.32	0.47	-2.02	-1.27	0.02531	0.63726	0.04958	0.21183	0.420532	0.893984	0.999829	0.840009	2.82	0.03648	0.433621	6.02	1416342_at	6.32239	5.85068	5.91061	6.24954	5.75381	5.55931	5.75012	6.48056	6.09596	6.30428	6.01159	5.69944	6.30699	5.99933	6.16865	6.19449	6.78384	6.33606	5.98304	5.95485	6.15014	6.45335	6.15988	6.36712	5.56573	5.59543	5.48669
1416343_a_at	Lamp2	-0.215	-0.375	0.027	-0.514	-0.62	-1.08	0.08	-1.49	0.5372	0.28423	0.93864	0.14402	0.892942	0.717387	0.999829	0.826372	0.95	0.44683	0.839312	10.34	1416343_a_at	9.4395	10.8429	11.2416	9.29854	10.9277	10.73	11.0934	9.31976	10.8206	11.0314	11.0995	10.5926	10.6997	10.5619	10.5018	10.8544	10.0164	10.4549	10.85	10.5984	10.4182	9.4169	10.4312	10.2342	9.6146	10.3022	10.3248
1416344_at	Lamp2	-0.147	-0.244	-0.089	-0.276	-0.63	-1.05	-0.38	-1.19	0.53136	0.30047	0.70294	0.24239	0.891298	0.728754	0.999829	0.848367	0.76	0.55562	0.876215	12.12	1416344_at	11.4744	12.318	12.5598	11.3897	12.5947	12.4326	12.7865	11.415	12.5877	12.4852	12.7484	12.3544	12.4454	12.268	12.3152	12.3366	11.9615	12.2728	12.4862	12.315	12.1673	11.2865	12.0941	12.0408	11.546	12.0282	12.1701
1416345_at	Timm8a1	-0.066	-0.185	-0.063	-0.154	-0.68	-1.9	-0.65	-1.58	0.49964	0.06396	0.52125	0.12234	0.881674	0.50744	0.999829	0.824404	1.75	0.15763	0.674091	9.99	1416345_at	9.79604	9.79354	10.1042	9.91274	10.0836	10.1279	10.0712	9.78548	9.88621	10.069	9.8837	9.94252	10.2227	10.2227	10.1017	10.1657	10.0683	10.1955	10.2188	10.1077	10.1591	10.1076	10.1042	9.98949	9.85964	9.77822	9.68705
1416346_at	Timm8a1	-0.042	-0.256	0.109	-0.133	-0.28	-1.72	0.73	-0.89	0.77943	0.0934	0.4695	0.37887	0.958585	0.544451	0.999829	0.878209	1.09	0.37513	0.811031	7.94	1416346_at	7.36545	7.95576	8.27323	7.80573	8.18138	7.98726	8.02513	7.44263	8.04474	8.10897	8.16862	7.76085	8.07165	8.17518	8.09054	8.18475	7.68795	7.9539	8.2783	8.16248	7.9411	7.95541	8.00411	7.85403	7.72838	7.76839	7.52569
1416347_at	Men1	0.009	-0.008	-0.049	-0.006	0.08	-0.07	-0.42	-0.05	0.93752	0.94478	0.67824	0.95716	0.987948	0.986141	0.999829	0.995203	0.05	0.99566	0.998427	7.92	1416347_at	8.20272	7.7669	7.52165	8.22744	8.01646	7.73177	8.09254	8.32038	7.71153	7.79475	7.76802	8.00007	7.82163	7.76957	7.92106	7.78121	8.1087	7.91554	7.78799	7.82108	7.9843	7.88878	7.97569	8.28775	8.11336	8.04126	7.77875
1416348_at	Men1	-0.03	-0.26	0.075	-0.13	-0.29	-2.5	0.72	-1.25	0.77653	0.01629	0.47611	0.21677	0.957975	0.368651	0.999829	0.841061	2.11	0.09663	0.589905	6.25	1416348_at	6.52865	6.33322	6.38578	6.04634	6.49097	6.0514	5.88849	5.96489	6.28034	6.26104	6.42827	6.40632	6.05803	6.34195	6.25053	6.08024	6.05507	6.39684	6.45914	6.53948	6.31142	6.62383	6.42507	6.42087	6.33082	6.35248	6.18374
1416349_at	Mrpl34	-0.052	-0.376	-0.103	-0.104	-0.68	-4.87	-1.33	-1.35	0.50163	2e-05	0.19013	0.1836	0.882111	0.009052	0.999829	0.834267	6.95	0.00021	0.037981	9.71	1416349_at	9.48292	9.69454	9.79964	9.6162	9.87128	9.80384	9.97757	9.55573	10.0019	9.94471	9.86314	9.93933	9.84287	9.87862	9.87418	9.806	9.68159	9.80336	9.85748	9.85368	9.83813	9.54268	9.71335	9.75226	9.57617	9.57174	9.58849
1416350_at	Klf16	0.08	-0.073	0.013	-0.015	0.74	-0.68	0.12	-0.14	0.46157	0.5001	0.90556	0.88817	0.870785	0.839589	0.999829	0.985972	0.26	0.90058	0.970375	8.26	1416350_at	8.40691	8.4429	8.09082	8.0466	8.27867	8.19708	8.12625	8.33828	8.09682	8.15803	8.35959	8.25354	8.17428	8.43906	8.25352	8.29754	7.94746	8.15142	8.41906	8.39773	8.47472	8.30636	8.19357	8.35641	8.19589	8.53662	8.34211
1416351_at	Map2k1	0.033	0.168	0.046	0.046	0.31	1.56	0.42	0.43	0.75869	0.12688	0.67596	0.67139	0.95436	0.580189	0.999829	0.949387	0.72	0.58324	0.883959	11.51	1416351_at	11.6907	11.4955	11.4221	11.4088	11.6697	11.3414	11.2252	11.722	11.191	11.2302	11.4518	11.4352	11.3916	11.4085	11.5436	11.4318	11.4456	11.3407	11.5086	11.4834	11.5691	11.7851	11.3816	11.7066	11.5568	11.722	11.6528
1416352_s_at	Tecr	-0.236	-0.244	-0.115	-0.002	-1.25	-1.29	-0.61	-0.01	0.2191	0.20322	0.54657	0.99202	0.751238	0.655142	0.999829	0.999422	0.9	0.4732	0.847319	11.26	1416352_s_at	11.0613	11.4963	10.9318	10.9799	11.4208	11.5376	11.677	11.1322	11.7059	11.6343	11.6591	11.681	11.1934	10.647	11.5955	11.584	11.0429	11.6704	11.4152	11.4569	11.3921	10.5523	11.2763	11.3431	11.2143	11.2346	11.0898
1416353_at	Nr1h2	-0.167	-0.068	-0.183	0.018	-1.01	-0.41	-1.11	0.11	0.31839	0.68297	0.27365	0.9144	0.812542	0.912337	0.999829	0.989732	0.61	0.65948	0.905836	7.43	1416353_at	7.34208	7.4695	6.66979	7.51564	7.4396	7.74589	7.79583	7.41869	7.70628	7.66586	7.66128	7.83274	7.48597	7.18416	7.66011	7.75113	7.39192	7.71706	7.48159	7.6198	7.42478	6.74763	7.43307	7.44814	7.42329	7.45053	7.10969
1416354_at	Rbmx	0.122	0.146	-0.044	0.117	0.99	1.19	-0.36	0.96	0.32554	0.24069	0.72271	0.34481	0.816691	0.686102	0.999829	0.869663	0.86	0.49493	0.854875	8.76	1416354_at	8.90586	8.68355	8.39719	8.63417	8.42721	8.78779	8.53032	8.7843	8.74306	8.4251	8.36262	8.62526	8.84507	8.32107	8.95758	8.82377	9.02886	8.89428	8.7597	8.81441	8.93858	8.72809	8.94613	8.8613	8.92415	8.8216	8.84579
1416355_at	Rbmx	-0.538	-0.132	-0.04	0.38	-2.09	-0.51	-0.16	1.48	0.04283	0.61045	0.87646	0.14711	0.500553	0.884001	0.999829	0.827106	1.71	0.1662	0.684507	6.66	1416355_at	6.43205	7.26051	7.10508	6.27577	6.79567	7.28151	6.24664	5.95387	7.27202	6.7102	7.13558	7.13048	6.52076	5.82568	7.05286	6.68732	6.74425	6.92415	6.59704	6.76858	6.89632	6.20477	6.63382	6.28356	6.56752	6.91431	6.78901
1416356_at	Gmpr2	-0.15	-0.094	-0.024	-0.208	-1.94	-1.22	-0.32	-2.7	0.05881	0.22872	0.75359	0.00996	0.55061	0.675702	0.999829	0.700749	3.16	0.02316	0.370082	9.12	1416356_at	9.42213	8.94204	9.10106	9.25351	9.30997	9.09011	9.06976	9.25157	8.90032	9.14767	9.06893	9.22427	9.21988	9.29899	9.12539	9.09857	9.2789	9.20517	9.24524	9.11412	9.14426	9.29613	9.29732	9.18518	9.10209	8.96095	8.96216
1416357_a_at	Mcam	-0.159	-0.099	0.157	-0.519	-0.59	-0.37	0.59	-1.94	0.55497	0.71389	0.55996	0.0584	0.897927	0.922385	0.999829	0.790963	1.15	0.34434	0.797432	7.9	1416357_a_at	8.43406	6.99993	7.8943	8.79236	7.29427	7.92676	7.32733	8.32929	7.41521	7.22414	7.03046	7.91748	7.99607	7.87108	7.94046	7.67058	8.82678	8.25743	8.12125	7.98391	8.26996	8.82187	8.82678	8.21892	8.01021	7.52	7.51328
1416358_at	Mfsd10	0.253	0.2	0.015	0.245	2.31	1.83	0.14	2.24	0.02571	0.0741	0.89224	0.03049	0.421355	0.521168	0.999829	0.759154	3.43	0.01613	0.324185	7	1416358_at	7.11786	6.7844	6.81084	7.10622	7.03417	6.86162	6.97599	7.32842	6.61987	6.73283	6.73517	7.05194	6.75966	6.93859	6.95631	6.78337	6.96776	6.8139	6.70356	6.58554	6.91485	7.18774	6.81843	7.17034	7.47352	7.06934	7.30093
1416359_at	Snx18	-0.3	-0.144	-0.019	-0.122	-4.6	-2.21	-0.29	-1.87	4e-05	0.03236	0.77514	0.06864	0.01808	0.441621	0.999829	0.798922	7.4	0.00013	0.026712	9.44	1416359_at	9.49853	9.38242	9.56743	9.56538	9.37816	9.55059	9.58101	9.53884	9.43658	9.52912	9.39252	9.52518	9.49099	9.44201	9.49251	9.52968	9.7465	9.5719	9.51884	9.42965	9.50841	9.43802	9.60929	9.48526	9.08797	9.19151	9.15046
1416360_at	Snx18	-0.273	0.015	0.172	0.292	-1.34	0.08	0.84	1.43	0.18597	0.93973	0.40382	0.1589	0.726929	0.984839	0.999829	0.829756	1.14	0.3485	0.798845	7.21	1416360_at	6.90566	7.7321	7.52692	6.72713	7.19124	7.50762	6.86846	6.57713	7.66906	7.48421	7.58752	7.62773	6.95823	6.56371	7.26647	7.45949	7.29703	7.28442	7.09104	7.16246	6.91935	6.91225	7.33369	6.73934	7.03493	7.41365	7.29308
1416361_a_at	Dync1i1	0.143	-0.009	-0.007	-0.034	1.63	-0.11	-0.08	-0.39	0.10953	0.91643	0.93391	0.69869	0.64245	0.979599	0.999829	0.953974	0.71	0.5895	0.885923	10.8	1416361_a_at	10.7797	10.8832	10.6662	10.8393	10.9882	10.6984	10.7713	11.1007	10.6556	10.6903	10.8585	10.77	10.8049	10.7807	10.6638	10.7111	10.5312	10.7365	10.7895	10.8132	10.7661	10.9747	10.5823	10.9794	10.9923	10.9652	10.9189
1416362_a_at	Fkbp4	-0.149	-0.197	-0.042	-0.066	-1.95	-2.58	-0.55	-0.87	0.05749	0.01351	0.58448	0.39172	0.547468	0.349063	0.999829	0.88082	2.88	0.03393	0.423073	9.19	1416362_a_at	9.26149	9.19131	8.99421	9.34676	9.33503	9.07807	9.31157	9.18696	9.36879	9.38693	9.47471	9.39713	9.16567	9.09437	9.26228	9.36283	9.36604	9.4043	9.24284	9.22786	9.2638	8.82438	9.31366	9.12482	9.07727	9.19265	8.95965
1416363_at	NA	-0.066	-0.103	-0.172	0.086	-0.78	-1.23	-2.06	1.03	0.43806	0.22665	0.04568	0.31059	0.861823	0.673828	0.999829	0.863356	1.85	0.13655	0.649981	7.04	1416363_at	7.0745	6.78723	6.83955	7.353	7.16367	7.28156	7.0068	7.02692	6.80724	7.10784	7.08043	7.03909	7.1224	7.01208	7.0549	7.13998	7.37664	7.231	7.09546	7.05986	7.01366	7.0138	6.99853	6.92122	7.16571	6.88395	6.95354
1416364_at	Hsp90ab1	-0.075	-0.059	0.01	-0.016	-1.58	-1.25	0.21	-0.34	0.12111	0.21836	0.83169	0.73232	0.658202	0.667207	0.999829	0.960161	1.06	0.38967	0.817328	12.54	1416364_at	12.7305	12.5666	12.4259	12.6033	12.525	12.5609	12.616	12.7067	12.5673	12.6521	12.6433	12.6288	12.4567	12.4477	12.5208	12.542	12.5364	12.5474	12.4602	12.4505	12.4687	12.5159	12.4326	12.6626	12.5686	12.5851	12.4811
1416365_at	Hsp90ab1	-0.323	-0.22	0.007	0.535	-0.74	-0.51	0.02	1.23	0.46114	0.61572	0.98748	0.2246	0.870689	0.88616	0.999829	0.843965	0.58	0.67746	0.910487	11.63	1416365_at	10.9984	12.6097	11.7746	10.8458	11.9025	12.5426	11.5095	10.5915	12.6264	12.3602	12.6684	12.7047	11.3688	10.2066	11.7927	12.0318	11.0176	11.8228	11.5469	11.9251	11.6799	10.4257	10.9368	11.1992	11.5763	12.2735	12.209
1416366_at	Ndufc2	0.009	-0.124	0.032	-0.07	0.11	-1.54	0.4	-0.87	0.9154	0.13119	0.69384	0.38758	0.983884	0.584692	0.999829	0.879902	0.82	0.51681	0.862643	12.34	1416366_at	12.2556	12.3113	12.3722	12.1775	12.3685	12.3689	12.4225	12.1722	12.3716	12.4985	12.4817	12.3241	12.4331	12.5238	12.3732	12.4891	12.0214	12.4119	12.5121	12.4295	12.3755	12.2845	12.2004	12.4157	12.195	12.2764	12.3012
1416367_at	1110001J03Rik	-0.096	-0.206	-0.058	-0.137	-1.26	-2.71	-0.76	-1.8	0.21587	0.00967	0.45031	0.07811	0.749887	0.313848	0.999829	0.806177	3.19	0.02227	0.363497	10.49	1416367_at	10.6529	10.3247	10.4855	10.7473	10.7083	10.3591	10.676	10.5404	10.3389	10.6428	10.7221	10.6046	10.5924	10.5584	10.5167	10.5516	10.4251	10.612	10.5887	10.4914	10.5241	10.3782	10.4854	10.6836	10.4526	10.4108	10.3071
1416368_at	Gsta4	-0.189	-0.259	-0.09	-0.076	-0.9	-1.23	-0.43	-0.36	0.37093	0.22372	0.66985	0.71979	0.837938	0.672304	0.999829	0.958342	0.66	0.62038	0.893647	11.52	1416368_at	10.9111	11.6929	12.0107	10.9026	12.052	11.9125	12.1127	10.9008	11.906	11.9308	12.1107	11.8924	11.7243	11.7153	11.7984	11.8313	11.0572	11.6185	11.7538	11.6096	11.5711	10.8322	10.9096	11.4995	10.8756	11.4935	11.5634
1416369_at	Hiatl1	-0.023	0.041	0.058	0.08	-0.27	0.47	0.67	0.92	0.79034	0.64001	0.50867	0.36359	0.960174	0.895032	0.999829	0.874187	0.4	0.81091	0.945126	10.17	1416369_at	10.0649	10.0408	10.3714	10.2053	9.84567	10.2683	10.2027	10.176	10.1822	10.0629	9.94303	10.187	10.1895	10.1616	10.1201	10.2456	10.4565	10.1004	10.0848	10.1026	10.1335	10.1508	10.3564	9.94166	10.0124	9.87794	10.1859
1416370_at	Zscan21	0.036	-0.049	0.02	-0.023	0.58	-0.81	0.32	-0.37	0.56293	0.42264	0.74873	0.71057	0.900543	0.803104	0.999829	0.956802	0.31	0.86991	0.961216	8.2	1416370_at	8.04024	8.21452	8.24257	8.19354	8.19363	8.30249	8.36719	8.31009	8.10052	8.22955	8.15575	8.20695	8.13056	8.2923	8.23934	8.21629	8.27543	8.14831	8.16277	8.13937	8.07549	8.25289	8.09553	8.21293	8.13796	8.10209	8.3135
1416371_at	Apod	0.506	0.47	0.049	-0.313	1.96	1.82	0.19	-1.21	0.05647	0.07546	0.85176	0.23171	0.543329	0.522359	0.999829	0.845551	2.17	0.08888	0.577709	12.91	1416371_at	13.3141	12.1806	13.0563	13.3934	11.8406	13.1782	12.3357	13.0478	12.8865	12.2807	12.3449	12.9209	12.7263	12.7923	12.8618	12.6766	13.3131	12.8477	12.8305	12.7544	12.9746	13.3084	13.1782	12.6346	13.7	12.7908	13.3601
1416372_at	Ptdss1	-0.046	0.036	-0.03	0.05	-0.77	0.61	-0.5	0.85	0.44626	0.54548	0.6173	0.40035	0.865693	0.858452	0.999829	0.88359	0.48	0.74711	0.928616	10.21	1416372_at	10.2994	10.0711	10.1693	10.4087	10.1112	10.1754	10.1054	10.1977	10.1899	10.1563	10.1977	10.2321	10.1309	10.0918	10.2415	10.2354	10.3664	10.2506	10.1781	10.1581	10.2618	10.158	10.3196	10.2124	10.2716	10.1728	10.0961
1416373_at	Nfs1	0.009	-0.015	0.004	-0.13	0.15	-0.25	0.06	-2.25	0.88291	0.80047	0.95111	0.02964	0.979205	0.952613	0.999829	0.759154	1.29	0.28969	0.77144	10.26	1416373_at	10.1808	10.1875	10.2963	10.1025	10.3447	10.299	10.3271	10.1813	10.2147	10.2924	10.2443	10.1931	10.2989	10.3485	10.352	10.357	10.148	10.3163	10.4217	10.3712	10.3289	10.1914	10.2264	10.3285	10.2239	10.1977	10.1288
1416374_at	Ap3m1	0.075	0.257	0.153	0.032	0.43	1.45	0.86	0.18	0.67261	0.15298	0.39269	0.85519	0.931568	0.606385	0.999829	0.980919	0.77	0.5512	0.874779	7.37	1416374_at	7.7313	6.97872	7.04109	7.96407	7.33447	7.14615	7.00528	7.48956	7.18404	6.86614	7.04188	7.19498	7.09806	7.17115	7.18336	7.02312	8.01802	7.24884	7.26442	7.27196	7.32401	7.7359	7.80476	7.23085	7.70461	7.33696	7.21639
1416375_at	Ap3m1	0.005	0.066	-0.027	-0.034	0.06	0.85	-0.35	-0.44	0.95068	0.39808	0.72929	0.6614	0.991198	0.791439	0.999829	0.947052	0.26	0.90064	0.970375	8.07	1416375_at	8.20597	7.92833	7.96819	8.22134	8.02051	7.86619	7.85349	8.15848	7.98256	7.99811	7.96463	8.08608	8.08822	8.21882	8.07493	8.02995	8.08914	8.03055	8.04199	8.10361	8.154	8.3494	8.22479	7.93261	8.07491	8.06044	7.99499
1416376_at	Tmem97	-0.313	-0.395	-0.114	-0.199	-1.91	-2.41	-0.7	-1.21	0.06241	0.02022	0.48926	0.23191	0.559198	0.39173	0.999829	0.845551	2.86	0.03469	0.427034	7.47	1416376_at	7.05416	7.55097	7.81684	7.24863	7.90336	7.78811	7.80495	7.10021	7.70213	7.77206	7.87998	7.80878	7.65868	7.36123	7.7027	7.74741	7.44605	7.76436	7.89883	7.59234	7.65766	6.87402	7.59282	7.5202	7.28487	7.31457	7.15714
1416377_at	Pdcd7	0.04	0.059	0.065	0.19	0.48	0.7	0.77	2.25	0.63643	0.4898	0.44636	0.02936	0.921005	0.835208	0.999829	0.759154	1.6	0.19281	0.704931	8.22	1416377_at	8.45454	8.09689	8.14862	8.38701	8.13248	8.04907	8.08175	8.54064	8.05084	8.06657	8.10646	8.11115	8.09378	8.13621	8.21974	8.07561	8.36131	8.07908	8.14491	8.02808	8.08995	8.49905	8.20341	8.1703	8.32886	8.16418	8.15671
1416378_at	Pnkp	-0.017	-0.006	-0.021	-0.129	-0.24	-0.09	-0.29	-1.84	0.81345	0.93136	0.77117	0.07327	0.965311	0.983159	0.999829	0.80202	0.88	0.48377	0.851126	7.75	1416378_at	7.74019	7.68231	7.62792	7.63429	7.86579	7.90989	7.91519	7.69381	7.6952	7.7408	7.79568	7.79311	7.77981	7.78384	7.73316	7.82253	7.76565	7.77468	7.8678	7.82431	7.86276	7.65806	7.76869	7.86805	7.83232	7.75691	7.61832
1416379_at	Panx1	0.353	0.235	0.162	0.091	2.75	1.82	1.26	0.7	0.00879	0.07521	0.21423	0.48492	0.293822	0.52226	0.999829	0.907738	3.24	0.02084	0.356057	8.15	1416379_at	8.28153	8.01252	7.76586	8.21925	8.04956	8.25342	7.7354	8.57403	7.81345	7.85626	7.74663	8.00645	7.93267	8.0388	7.83154	7.6536	8.14901	7.85369	7.97205	8.00261	8.31319	8.54694	8.16806	8.20949	8.59479	8.48258	8.49013
1416380_at	Mov10	-0.178	-0.268	-0.164	-0.036	-1.05	-1.57	-0.96	-0.21	0.30092	0.12297	0.34015	0.83518	0.802577	0.577276	0.999829	0.978011	1.14	0.35215	0.800367	6	1416380_at	5.48897	6.43959	5.95774	5.59061	6.06539	6.22571	6.17541	5.90136	6.12235	6.25848	6.39957	6.27211	6.08599	6.09982	6.49081	6.58327	5.52404	6.24873	6.1363	6.21342	5.934	5.78404	5.80697	6.18395	5.42544	5.92966	5.80607
1416381_a_at	Prdx5	-0.083	-0.229	-0.041	-0.159	-0.61	-1.68	-0.3	-1.17	0.54744	0.10102	0.76514	0.24929	0.895641	0.551748	0.999829	0.849018	1.16	0.34278	0.796914	11.91	1416381_a_at	11.605	12.079	11.904	11.5812	12.2631	11.9915	12.1111	11.5964	12.0528	12.108	12.2022	12.0606	12.0772	12.1142	12.1019	12.1568	11.4587	12.1655	12.219	12.1759	12.0778	11.5179	11.8098	11.987	11.7543	11.9094	11.715
1416382_at	Ctsc	-0.22	-0.403	-0.091	-0.384	-0.7	-1.27	-0.29	-1.21	0.4905	0.21	0.77607	0.23227	0.880336	0.660728	0.999829	0.845551	0.91	0.46487	0.843587	10.59	1416382_at	9.69099	11.1224	11.1155	9.58163	11.0801	11.0971	11.3157	10.0156	11.1652	11.2533	11.4458	10.888	10.9432	10.9977	10.9431	11.1659	10.1237	10.6533	11.0367	10.7925	10.5804	9.82718	10.0043	10.5564	9.57833	10.4312	10.3502
1416383_a_at	Pcx	-0.079	-0.056	-0.172	-0.109	-0.99	-0.7	-2.16	-1.37	0.32875	0.48748	0.03628	0.17902	0.81848	0.83395	0.999829	0.834267	2	0.11142	0.614649	9.63	1416383_a_at	9.58237	9.59771	9.40144	9.80643	9.49569	9.64112	9.82487	9.43296	9.67597	9.71358	9.68194	9.69895	9.75821	9.76198	9.79215	9.8048	9.82958	9.88721	9.7041	9.74376	9.6939	9.38801	9.7349	9.70097	9.61812	9.56619	9.36675
1416384_a_at	Cope	-0.137	-0.047	-0.012	0.007	-2.48	-0.85	-0.22	0.13	0.01719	0.39948	0.82855	0.89702	0.366221	0.792159	0.999829	0.987195	1.73	0.16023	0.677571	10.99	1416384_a_at	11.0093	11.0952	11.1104	11.1694	11.3008	11.1787	11.1191	10.9345	11.1352	11.1492	11.1696	11.1705	10.8572	10.7857	10.9233	10.9061	10.8656	10.8976	10.9472	10.9967	11.0093	10.8072	10.7979	10.9136	11.0061	11.1216	11.0483
1416385_a_at	M6pr	-0.033	0.038	0.008	0.008	-0.63	0.73	0.16	0.15	0.53442	0.46664	0.874	0.88166	0.892485	0.824225	0.999829	0.985073	0.24	0.91117	0.972742	10.96	1416385_a_at	10.8649	10.9608	11.0587	11.0003	10.8243	10.8745	10.9302	10.9785	10.9221	10.8787	10.8687	10.853	10.9793	10.8979	11.02	11.0724	11.1359	11.0174	10.9266	10.9821	10.9195	11.0439	11.124	10.8622	10.8227	10.8225	10.8742
1416386_a_at	M6pr	-0.155	-0.117	0.091	0.005	-1.56	-1.18	0.92	0.05	0.1266	0.24553	0.36529	0.95759	0.663322	0.690905	0.999829	0.995318	1.16	0.34031	0.795677	9.34	1416386_a_at	9.23082	9.38785	9.57691	9.19762	9.37362	9.37484	9.25465	8.87594	9.43688	9.49447	9.34074	9.35843	9.34532	9.20988	9.4784	9.53037	9.51899	9.36622	9.4372	9.51055	9.35409	9.45011	9.44402	9.09323	9.07454	9.24925	9.09392
1416387_at	Pip4k2c	-0.164	-0.239	-0.219	-0.179	-1.04	-1.52	-1.39	-1.14	0.30249	0.13583	0.17146	0.26265	0.803367	0.58902	0.999829	0.853631	1.66	0.17792	0.694381	10.43	1416387_at	10.5909	10.8006	10.222	10.199	10.816	10.4227	10.7944	10.7975	10.3431	10.6178	10.7499	10.4832	10.6153	10.6525	10.5721	10.4543	10.2029	10.5912	10.4192	10.4146	10.1661	10.7751	10.0449	10.9981	10.403	10.4651	10.2404
1416388_at	Pip4k2c	-0.131	-0.067	-0.19	-0.069	-0.79	-0.41	-1.16	-0.42	0.43129	0.68511	0.25408	0.67702	0.859508	0.913282	0.999829	0.950126	0.58	0.68047	0.911252	6.3	1416388_at	6.06966	6.76052	6.56318	5.64544	6.87506	6.16095	5.95107	5.697	6.3721	6.49874	6.54897	6.57727	6.2351	6.32334	6.57636	6.50379	6.37148	6.42899	6.44336	6.37504	6.43798	6.32799	6.34847	6.36848	6.08116	6.34991	6.43769
1416389_a_at	Rcbtb2	-0.113	-0.213	0.004	-0.146	-0.79	-1.49	0.02	-1.02	0.43489	0.14328	0.98054	0.31231	0.861013	0.59615	0.999829	0.863758	0.97	0.43246	0.832732	8.52	1416389_a_at	8.26388	8.58211	8.82652	8.14113	8.7999	8.67695	9.03542	8.4162	8.70628	8.79822	8.77625	8.5635	8.66877	8.71791	8.63461	8.73034	8.38288	8.4821	8.58159	8.42392	8.44329	8.3969	8.20222	8.57603	8.25548	8.4255	8.26941
1416390_at	Rcbtb2	-0.189	-0.105	0.111	-0.108	-1.87	-1.04	1.1	-1.07	0.06823	0.3036	0.27833	0.2923	0.569532	0.731704	0.999829	0.860706	1.73	0.16064	0.677593	8.49	1416390_at	8.45791	8.66832	8.73857	8.29879	8.43383	8.54151	8.59754	8.82901	8.57507	8.60357	8.33073	8.22893	8.58362	8.60508	8.57487	8.48197	8.46879	8.50632	8.53648	8.53586	8.46424	8.71733	8.42892	8.52036	8.16161	8.39638	8.29267
1416391_at	Ptcd1	0.142	0.003	-0.007	0.197	1.78	0.03	-0.09	2.48	0.08148	0.97264	0.9307	0.01729	0.595818	0.993447	0.999829	0.73594	2.33	0.07106	0.54004	7.04	1416391_at	6.94661	6.89514	7.20107	7.19045	6.90695	7.18385	7.15188	7.05876	7.13733	6.81644	7.01929	6.97964	6.8394	6.9593	7.03628	7.05252	7.12862	6.92578	6.69759	6.86289	6.90029	6.86273	6.98683	7.15899	7.20781	7.0355	7.40577
1416392_a_at	Atp6v0c	-0.002	-0.055	-0.004	-0.009	-0.02	-0.67	-0.05	-0.11	0.98083	0.50626	0.95862	0.91143	0.996524	0.841931	0.999829	0.989123	0.12	0.97605	0.991119	13.12	1416392_a_at	13.1815	13.2381	12.882	13.0232	13.2323	13.1519	13.2434	13.296	13.0904	13.1681	13.1932	13.2183	13.0751	12.9235	13.1511	13.1176	12.968	13.1866	13.1296	13.104	13.1192	13.0722	13.0224	13.3706	13.1924	13.2055	13.1741
1416393_at	Emg1	-0.069	-0.075	0.043	-0.007	-1.22	-1.32	0.76	-0.12	0.22901	0.19259	0.45265	0.90235	0.757138	0.646556	0.999829	0.987876	0.96	0.44038	0.836429	10.31	1416393_at	10.1904	10.2192	10.4046	10.3015	10.2851	10.406	10.3093	10.1696	10.2999	10.4601	10.3404	10.3223	10.2225	10.3973	10.3788	10.4382	10.3718	10.3165	10.3792	10.3393	10.3791	10.3048	10.2618	10.2415	10.1145	10.171	10.1776
1416394_at	Bag1	-0.001	-0.013	0.011	-0.002	-0.03	-0.32	0.29	-0.04	0.97654	0.75137	0.77437	0.96697	0.995866	0.936523	0.999829	0.996863	0.05	0.9957	0.998427	10.71	1416394_at	10.6301	10.6556	10.6738	10.7062	10.7701	10.8094	10.6612	10.6838	10.6542	10.6706	10.7417	10.7001	10.6752	10.8033	10.7312	10.7095	10.7365	10.7407	10.6638	10.7017	10.7326	10.7867	10.6805	10.7123	10.6775	10.7199	10.6031
1416395_at	Guk1	0.145	0.136	0.015	-0.045	1.76	1.65	0.18	-0.55	0.08581	0.10682	0.86032	0.58765	0.604954	0.558897	0.999829	0.931763	1.53	0.20946	0.715039	10.85	1416395_at	10.8654	10.6998	10.5859	11.0841	10.9636	10.8439	10.5797	10.8879	10.68	10.7219	10.7402	10.7418	10.7857	10.8381	10.7962	10.6567	10.8342	10.789	10.8002	10.9175	10.9226	11.0684	10.8414	10.9026	11.1264	11.079	10.8922
1416396_at	Snx4	-0.042	0.157	-0.008	0.14	-0.4	1.49	-0.08	1.33	0.68992	0.14381	0.93693	0.19143	0.936736	0.596561	0.999829	0.834599	1.04	0.39946	0.821756	5.02	1416396_at	4.80621	5.06383	5.36117	4.75857	4.89579	5.23398	4.95049	5.06305	5.06225	4.9168	4.5752	4.99873	5.16487	4.73863	5.12832	5.07936	4.94242	4.95511	4.83704	4.99469	5.18756	4.86006	4.967	5.10792	5.18764	5.04868	5.02119
1416397_at	Mesdc1	0.217	0.072	-0.107	-0.01	2.49	0.82	-1.22	-0.12	0.01674	0.41512	0.22741	0.90875	0.363524	0.799581	0.999829	0.988875	2.1	0.09779	0.592046	5.78	1416397_at	5.82212	5.71363	5.41855	5.8597	5.76828	5.70147	5.69926	5.88478	5.61661	5.42034	5.67987	5.73866	5.81514	5.82112	5.97335	5.85497	5.70206	5.88937	5.79007	5.67511	5.78267	5.85511	5.86916	5.84137	5.96594	6.00439	5.72995
1416398_at	Mesdc1	-0.042	0.044	-0.03	0.032	-0.4	0.41	-0.28	0.31	0.69244	0.68175	0.78073	0.7617	0.937508	0.911994	0.999829	0.965276	0.13	0.9726	0.990111	4.05	1416398_at	3.85089	4.4129	3.80422	4.13188	4.1569	4.03356	3.86519	4.23657	3.91132	3.89675	4.09217	4.23558	4.04709	4.14347	4.03945	4.13105	3.93834	4.13616	4.0721	3.96384	4.11036	4.03659	4.01547	3.85546	3.76532	4.191	4.45591
1416399_a_at	Hmox2	-0.038	-0.005	-0.049	-0.025	-0.63	-0.08	-0.81	-0.41	0.53013	0.93442	0.42032	0.68084	0.891209	0.983985	0.999829	0.950664	0.31	0.86954	0.961166	10.77	1416399_a_at	10.896	10.662	10.6631	10.9847	10.8218	10.8801	10.7415	10.8747	10.7982	10.6978	10.7124	10.7922	10.7046	10.6423	10.7616	10.75	10.9592	10.8104	10.7664	10.773	10.819	10.7212	10.8462	10.752	10.9287	10.7836	10.7467
1416400_at	Pycrl	-0.158	-0.136	-0.075	-0.052	-2.52	-2.17	-1.2	-0.83	0.0155	0.03556	0.23761	0.41347	0.356311	0.452077	0.999829	0.886344	3.3	0.01928	0.343749	7.85	1416400_at	8.00893	7.81722	7.81964	7.84591	8.0011	7.79808	7.96407	7.90004	7.92216	7.94231	7.99896	7.82887	7.84576	7.89734	7.98164	7.97851	7.82195	7.98217	7.96249	7.92781	7.89944	7.87367	7.82885	7.89978	7.599	7.82242	7.62935
1416401_at	Cd82	-0.375	-0.25	-0.147	-0.31	-2.23	-1.49	-0.88	-1.84	0.03091	0.14428	0.38594	0.07243	0.451168	0.597144	0.999829	0.80202	2.84	0.03568	0.431024	10.71	1416401_at	10.3176	10.8011	10.9369	10.5026	10.9482	10.9155	11.0713	10.0573	11.0313	11.1106	11.0141	10.887	10.9303	10.8875	10.9436	11.1299	10.9171	11.0436	11.0839	10.9484	10.9265	10.2443	11.0038	10.6254	10.0967	10.4737	10.3347
1416402_at	Abcb10	0.115	0.131	-0.004	-0.127	0.66	0.75	-0.02	-0.73	0.51087	0.45529	0.98334	0.46934	0.883965	0.818936	0.999829	0.902311	0.39	0.81803	0.947064	9.32	1416402_at	9.7019	8.85575	9.28067	9.92533	8.72301	9.35537	8.89073	9.29165	9.07252	9.03229	8.84275	9.38753	9.23456	9.36106	9.35411	9.12486	9.90326	9.40205	9.27257	9.21828	9.43611	9.5491	9.77546	9.29134	9.68102	9.23863	9.32944
1416403_at	Abcb10	0.018	0.014	0.19	0.283	0.08	0.07	0.89	1.33	0.93303	0.94743	0.37847	0.19211	0.986753	0.986942	0.999829	0.834599	0.64	0.63691	0.899755	7.35	1416403_at	7.3883	7.39218	7.68216	7.5441	7.01608	7.7489	6.8537	6.67403	7.79408	7.34211	7.09579	7.88677	6.93891	6.62717	7.13549	7.29591	7.52718	7.18169	7.10023	7.29103	7.56035	7.23258	7.67684	6.92153	7.77353	7.54921	7.69572
1416404_s_at	NA	0.011	-0.012	0.003	-0.039	0.31	-0.32	0.07	-1.05	0.76172	0.75245	0.94526	0.29748	0.95496	0.936734	0.999829	0.861512	0.33	0.8578	0.957799	12.96	1416404_s_at	12.9507	12.8895	12.9717	12.8785	12.9329	12.9711	12.9507	12.8545	12.9044	13.0261	12.9657	12.9922	12.9885	13.017	13.0352	13.0095	13.0029	12.9697	13.0579	12.9817	12.9979	12.8532	12.9576	13.0238	12.9105	12.9512	12.9393
1416405_at	Bgn	-0.51	-0.312	-0.105	-0.283	-2.25	-1.38	-0.46	-1.25	0.02932	0.1752	0.64544	0.21832	0.441801	0.628807	0.999829	0.841167	2.19	0.0862	0.572721	8.86	1416405_at	8.38217	9.11233	9.02855	8.18819	9.13246	9.07241	9.40215	8.32972	8.99586	9.16791	9.38054	8.95574	9.19883	9.28378	9.20671	9.20657	8.83125	9.09452	9.25201	9.16227	9.14256	8.84029	8.95145	8.98969	7.7754	8.56936	8.38639
1416406_at	Pea15a	0.098	0.255	0.023	-0.118	0.52	1.36	0.12	-0.63	0.60373	0.18028	0.90157	0.53099	0.91174	0.634081	0.999829	0.921021	0.64	0.63977	0.900542	11.02	1416406_at	11.4142	10.6083	10.8049	11.4606	10.3613	11.0829	10.6698	11.3204	10.9286	10.5745	10.5129	10.9793	10.9615	10.8633	11.0318	10.8617	11.4839	11.0781	10.8335	10.946	11.1129	11.2643	11.4307	11.0567	11.2623	10.8923	11.0414
1416407_at	Pea15a	0.056	0.097	-0.032	0.112	0.44	0.75	-0.25	0.87	0.66461	0.45818	0.80414	0.38919	0.929352	0.820731	0.999829	0.880368	0.39	0.81285	0.945855	11	1416407_at	11.2615	10.9504	10.662	11.2452	10.7527	10.6575	11.0622	11.4375	10.9814	10.7211	10.8714	11.0714	10.8515	10.8254	10.9095	10.9027	11.2072	10.9656	10.7399	10.9499	10.9363	11.1033	11.0677	11.1116	11.0426	11.1185	11.1269
1416408_at	Acox1	-0.047	-0.047	-0.034	-0.026	-0.95	-0.96	-0.7	-0.52	0.34641	0.34439	0.48868	0.60335	0.825591	0.761426	0.999829	0.935337	0.65	0.63303	0.898305	11.19	1416408_at	11.2385	11.0722	11.316	11.194	11.2503	11.1629	11.3795	11.0987	11.2164	11.2498	11.2003	11.2275	11.2462	11.306	11.2382	11.2512	11.2291	11.1246	11.2039	11.1734	11.1456	11.1463	11.203	11.1531	11.1079	11.1354	11.1096
1416409_at	Acox1	0.055	0.004	0.09	0.113	0.44	0.03	0.72	0.9	0.66129	0.97269	0.47526	0.37376	0.9281	0.993447	0.999829	0.876274	0.38	0.82123	0.9482	9.29	1416409_at	8.99228	9.28152	9.73411	8.9233	9.3994	9.46375	9.06452	8.79227	9.4359	9.30799	9.24146	9.28041	9.19546	9.35537	9.25708	9.44534	9.47637	9.13416	9.27588	9.28224	9.22537	9.37863	9.30823	9.01707	9.17739	9.27225	9.47645
1416410_at	Pafah1b3	-0.314	-0.372	0.051	-0.003	-2.19	-2.6	0.35	-0.02	0.03407	0.01288	0.72588	0.98513	0.465973	0.344179	0.999829	0.99875	2.91	0.03222	0.417589	8.93	1416410_at	8.73181	9.00482	9.13958	8.5939	9.20224	9.30882	9.09735	8.54638	9.19525	9.19945	9.17015	9.25127	9.00564	9.2571	9.22451	9.30412	8.63508	9.0378	9.27304	9.13052	9.08484	8.31759	8.77427	8.84684	8.32081	8.74628	8.59037
1416411_at	Gstm2	-0.573	-0.549	-0.013	-0.509	-1.12	-1.08	-0.03	-1	0.26711	0.28718	0.97965	0.32393	0.781602	0.719737	0.999829	0.865076	0.86	0.49826	0.856656	7.48	1416411_at	6.30077	8.4096	8.30018	6.25037	8.63171	8.72929	8.98472	6.05925	8.78406	8.55224	8.73548	8.46381	7.81998	7.66695	7.91784	8.17086	5.93018	7.59955	7.98394	7.89918	7.41453	5.82579	6.58661	7.48883	5.84805	7.82241	7.46634
1416412_at	Nsmaf	-0.087	-0.029	0.118	-0.051	-1.04	-0.35	1.41	-0.61	0.30288	0.73033	0.1664	0.54445	0.803451	0.928788	0.999829	0.924336	0.89	0.47772	0.848727	7.91	1416412_at	7.93706	7.76016	8.229	8.06092	8.12864	7.6874	8.1242	7.93626	8.02359	7.73329	7.77158	7.88287	7.84046	7.90841	7.72904	7.87604	7.95153	7.82332	7.8012	7.83493	7.91268	7.93943	8.10378	7.93419	7.84951	7.79823	7.97402
1416413_at	Ctsj	0.021	-0.014	-0.033	0.058	0.28	-0.2	-0.45	0.79	0.78035	0.84582	0.65416	0.4359	0.958659	0.964307	0.999829	0.892442	0.23	0.91723	0.974442	3.11	1416413_at	3.01349	3.18566	2.94708	3.32362	3.02099	3.09035	3.09203	3.29503	3.11428	2.99094	3.0019	3.13699	3.2069	3.15316	3.0475	3.12519	3.21467	3.03413	3.00072	2.99077	3.16435	3.22236	3.07839	3.10414	2.97387	3.12854	3.13955
1416414_at	Emilin1	-0.506	-0.628	-0.059	-0.161	-2.24	-2.78	-0.26	-0.71	0.03033	0.00806	0.79674	0.48068	0.447577	0.297837	0.999829	0.905795	3.33	0.01845	0.338389	6.15	1416414_at	6.0559	6.31341	6.31817	5.72214	6.537	6.67293	6.65584	5.61584	6.58967	6.5562	6.7308	6.55628	6.58437	6.52897	6.26747	6.42618	5.66592	6.61032	6.58795	6.17036	6.18755	6.0846	5.95792	6.23564	5.40141	5.87677	5.68978
1416415_a_at	H2afz	0.097	0.018	0.053	0.04	1.57	0.28	0.85	0.65	0.1245	0.77757	0.40239	0.52075	0.66099	0.945134	0.999829	0.918266	0.92	0.46248	0.843091	12.19	1416415_a_at	12.3451	12.062	12.2123	12.2418	12.3154	12.0713	12.1873	12.1069	11.985	12.1789	12.1763	12.1131	12.2223	12.2384	12.1448	12.1362	12.1069	12.112	12.2042	12.1038	12.0531	12.3624	12.1047	12.1412	12.2415	12.219	12.2278
1416416_x_at	Gstm1	0.056	0.179	0.099	-0.042	0.34	1.08	0.6	-0.25	0.7376	0.28745	0.55367	0.80229	0.94939	0.720014	0.999829	0.972084	0.42	0.79085	0.938829	11.77	1416416_x_at	12.3325	11.9476	11.6943	12.0377	11.9783	12.1828	11.9601	12.1371	12.2291	12.1395	12.0094	12.5047	11.2367	10.7135	11.652	11.7297	11.6593	11.643	11.4217	11.3857	11.4166	10.6618	11.3824	11.4979	12.4044	12.3055	12.2155
1416417_a_at	Ndufb7	-0.134	-0.191	-0.096	-0.052	-1.77	-2.52	-1.27	-0.68	0.08415	0.01563	0.2111	0.49923	0.602049	0.364198	0.999829	0.91224	2.89	0.03347	0.421209	12.42	1416417_a_at	12.2732	12.4016	12.4364	12.2301	12.5593	12.645	12.5674	12.2053	12.4431	12.5868	12.5739	12.5654	12.5534	12.5984	12.6151	12.6362	12.3	12.6854	12.6384	12.5372	12.5254	12.2294	12.3564	12.4194	12.2366	12.3366	12.2016
1416418_at	Gabarapl1	0.266	0.25	0.083	0.217	2.09	1.96	0.65	1.71	0.04229	0.05598	0.51747	0.09461	0.498844	0.497257	0.999829	0.810833	2.9	0.03294	0.418542	11.31	1416418_at	11.5966	11.5982	11.3814	11.3851	11.0659	10.9486	10.7556	11.2629	11.2218	11.3363	11.3606	11.0365	11.1615	11.3887	11.148	11.1603	11.0476	11.1897	11.0464	11.1434	11.0472	11.5184	11.0625	11.1528	11.5795	11.5091	11.6531
1416419_s_at	Gabarapl1	0.232	0.215	-0.027	0.053	2.29	2.12	-0.27	0.53	0.02672	0.03952	0.79088	0.60085	0.425245	0.460812	0.999829	0.935217	2.53	0.05415	0.501823	12.21	1416419_s_at	12.5205	12.2893	12.1671	12.1886	12.1566	11.9113	11.8763	12.2232	11.9515	12.2125	12.2132	12.0374	12.12	12.3784	12.1629	12.078	12.1067	12.1665	12.0628	12.0849	12.0442	12.4312	12.0569	12.1864	12.44	12.2574	12.4164
1416420_a_at	Rpl9	0.057	0.043	0.038	0.001	1.52	1.14	1.02	0.03	0.13581	0.25988	0.31438	0.97345	0.673454	0.703567	0.999829	0.997227	1.16	0.34047	0.795766	13.34	1416420_a_at	13.3953	13.2632	13.3291	13.3822	13.2057	13.2741	13.2662	13.2933	13.2909	13.3031	13.3002	13.3335	13.3162	13.3574	13.279	13.3298	13.3668	13.2774	13.35	13.3458	13.359	13.4005	13.3084	13.3095	13.3564	13.384	13.3822
1416421_a_at	Ssb	-0.015	0.162	0.427	0.634	-0.08	0.92	2.44	3.62	0.93398	0.36014	0.01884	0.00076	0.987131	0.77116	0.999829	0.581345	4.99	0.00216	0.140997	7.81	1416421_a_at	7.47115	8.21138	8.32095	7.35347	7.73763	7.72892	7.41318	7.27993	8.22675	7.66986	8.07959	7.87067	7.4566	7.50573	7.59404	7.79253	7.68951	7.30763	7.33359	7.55974	7.57596	7.63912	7.69471	7.27962	7.61074	7.78285	8.04822
1416422_a_at	Ssb	-0.009	0.168	0.137	0.059	-0.12	2.22	1.81	0.79	0.90401	0.03197	0.07763	0.4367	0.98202	0.44082	0.999829	0.89257	2.2	0.08455	0.570767	10.11	1416422_a_at	10.0231	10.1451	10.3123	10.3938	9.96509	10.0527	9.85365	10.0703	10.0422	10.0108	9.99043	9.90438	10.103	10.0883	9.96023	9.99656	9.90859	9.97283	9.99669	10.0643	10.1457	10.316	10.2648	10.0326	10.1669	10.1595	10.1756
1416423_x_at	Ssb	0.019	0.16	0.132	0.019	0.27	2.25	1.87	0.27	0.78909	0.02966	0.06901	0.78741	0.960128	0.432095	0.999829	0.969808	2.17	0.08837	0.576809	9.01	1416423_x_at	9.07602	8.95427	9.05293	9.20029	8.91848	8.87408	8.70328	9.02591	8.73581	9.01176	8.86358	8.84783	9.11953	9.05156	8.88867	8.88274	8.88704	8.8423	9.07657	8.97349	9.08157	9.19958	9.14784	8.93947	9.07088	9.01768	9.01885
1416424_at	Plin3	-0.255	0.027	-0.223	-0.094	-1.89	0.2	-1.65	-0.69	0.06591	0.84303	0.10591	0.49143	0.564949	0.963507	0.999829	0.909165	1.7	0.16699	0.68504	9.25	1416424_at	9.31564	9.20909	9.40409	9.40364	9.32243	9.50226	9.09939	8.74191	9.5085	9.45628	9.19328	9.51325	9.28296	9.26188	9.43041	9.52473	9.55667	9.41481	9.41279	9.36494	9.32772	8.88249	9.46983	8.94316	9.2605	9.0406	9.05604
1416425_at	Pex19	-0.035	-0.01	-0.009	-0.136	-0.47	-0.13	-0.13	-1.84	0.64075	0.89637	0.89993	0.07337	0.922336	0.9756	0.999829	0.80202	0.91	0.46915	0.845235	9.2	1416425_at	9.25087	9.16256	8.92869	9.38829	9.28594	8.99195	9.31988	9.39714	9.04017	9.2123	9.06657	9.17185	9.22261	9.21538	9.08648	9.12717	9.30003	9.21144	9.22616	9.23923	9.23291	9.32765	9.38645	9.51154	9.18917	9.12243	9.051
1416426_at	Rab5a	0.04	0.14	0.087	-0.027	0.74	2.56	1.59	-0.49	0.46301	0.01397	0.11988	0.62699	0.871135	0.352634	0.999829	0.940802	2.47	0.05892	0.513142	11.58	1416426_at	11.7385	11.5266	11.5286	11.8026	11.4971	11.4917	11.5726	11.7217	11.6121	11.396	11.4288	11.397	11.5006	11.4327	11.4253	11.4342	11.5921	11.4745	11.5793	11.5589	11.5861	11.6102	11.6341	11.6166	11.7311	11.6145	11.6242
1416427_at	Ccni	0.117	0.072	0.1	0.098	1.42	0.88	1.21	1.19	0.16427	0.38637	0.23298	0.23989	0.705698	0.784765	0.999829	0.848275	1.41	0.24588	0.744568	11.94	1416427_at	11.5937	12.0687	11.9605	11.7753	11.7126	11.9946	12.1665	12.0554	12.1574	11.9078	11.9413	11.9744	11.8249	11.7579	11.885	11.8934	12.0214	11.7922	11.7347	11.809	11.8243	11.7848	11.9	11.9168	11.9101	11.8814	11.9658
1416428_at	Thap11	0.028	-0.028	0.004	0.005	0.67	-0.67	0.11	0.11	0.50622	0.50473	0.91527	0.90952	0.882977	0.841671	0.999829	0.988875	0.23	0.91909	0.975391	8.92	1416428_at	9.00694	8.91696	8.93897	8.90981	8.90686	9.01501	8.86721	9.00327	8.87677	8.84756	8.93052	8.95934	8.87036	8.90129	8.94657	8.92396	8.91222	8.86095	8.94315	8.89497	8.83589	9.01687	8.83968	8.92153	8.93804	8.95959	9.00158
1416429_a_at	Cat	-0.331	-0.151	-0.038	-0.202	-2.12	-0.97	-0.24	-1.29	0.03986	0.33861	0.80943	0.20285	0.487267	0.757614	0.999829	0.837057	1.79	0.14838	0.663597	10.79	1416429_a_at	10.348	10.912	11.063	10.7057	10.8633	11.2076	11.1582	10.3524	11.2396	10.9842	11.0562	10.8343	11.0106	10.677	10.8666	11.1258	10.6077	10.8936	11.1369	11.1239	10.9587	10.2784	10.8897	10.7939	10.2999	10.6493	10.5686
1416430_at	Cat	-0.29	-0.121	0.022	-0.15	-2.01	-0.84	0.15	-1.04	0.05034	0.40646	0.88164	0.30345	0.52481	0.79495	0.999829	0.862898	1.47	0.22914	0.731428	10.5	1416430_at	10.2947	10.5882	10.9338	10.2998	10.6311	10.7075	10.9599	10.2813	10.6427	10.6109	10.6129	10.5514	10.6887	10.4916	10.6123	10.7102	10.6186	10.4989	10.6562	10.5658	10.5647	10.0401	10.4961	10.5558	10.0842	10.1924	10.3086
1416431_at	Tubb6	-0.22	0.126	-0.049	-0.053	-1.43	0.82	-0.32	-0.34	0.16004	0.41926	0.75172	0.73321	0.703525	0.801264	0.999829	0.960299	0.73	0.5751	0.881845	5.6	1416431_at	6.06861	5.38509	5.41307	6.19786	5.38028	5.58211	5.57847	6.01539	5.50252	5.49332	5.44521	5.51629	5.42357	5.46874	5.53363	5.55146	5.95234	5.69592	5.34006	5.40217	5.48828	5.93916	5.99511	5.59487	5.60546	5.42542	5.21683
1416432_at	Pfkfb3	-0.002	0.224	0.246	-0.067	-0.01	1.2	1.32	-0.36	0.99129	0.23558	0.19391	0.72059	0.997941	0.682031	0.999829	0.958602	0.83	0.51373	0.860972	7.77	1416432_at	7.94465	7.46215	7.60011	8.42428	7.72608	7.90158	7.36906	8.41264	7.32459	7.67529	7.27348	7.58615	7.59918	7.63262	7.55404	7.10246	8.04249	7.65861	7.54463	7.5003	7.67012	8.31615	7.98997	7.91124	8.01563	7.72253	7.61533
1416433_at	Rpa2	0.131	0.055	0.059	-0.156	0.98	0.41	0.44	-1.17	0.3309	0.68143	0.66267	0.24992	0.819411	0.911779	0.999829	0.849018	0.67	0.61445	0.892706	8.02	1416433_at	8.29776	7.63112	8.04959	8.37313	7.73443	7.98298	7.66634	8.22584	7.74173	7.70582	7.74133	7.86604	7.8652	8.05641	8.02929	7.97292	8.48068	7.92171	8.07444	8.03479	8.15638	8.38125	8.30785	7.88735	8.25347	7.94336	8.06367
1416434_at	Bcl2l10	-0.116	0.233	-0.089	0.142	-1.39	2.8	-1.07	1.7	0.1704	0.00759	0.29001	0.09568	0.712677	0.29003	0.999829	0.810833	3.46	0.01546	0.320731	4.58	1416434_at	4.6921	4.41421	4.6305	4.44212	4.76702	4.62981	4.47856	4.61329	4.50838	4.34092	4.2687	4.62989	4.47845	4.52602	4.85719	4.5734	4.73941	4.65605	4.54648	4.45578	4.5365	4.46676	4.70539	4.52981	4.72234	4.56333	4.28601
1416435_at	Ltbr	-0.05	-0.152	-0.065	-0.229	-0.28	-0.85	-0.36	-1.28	0.78271	0.40168	0.71772	0.20834	0.959036	0.79351	0.999829	0.839686	0.64	0.6371	0.899755	7.45	1416435_at	7.28923	7.57501	7.39523	6.79034	7.76628	7.53951	8.07158	7.33967	7.64741	7.64083	7.68417	7.65393	7.49878	7.47095	7.53055	7.61256	7.62213	7.66639	7.55897	7.45079	7.52842	6.92031	7.2726	7.79033	7.06483	7.40286	7.42662
1416436_a_at	Uqcc	-0.034	-0.061	0.101	-0.006	-0.4	-0.72	1.21	-0.07	0.69071	0.47418	0.23402	0.94411	0.936864	0.827861	0.999829	0.994369	0.54	0.71004	0.918412	7.76	1416436_a_at	7.71548	7.86936	7.7473	7.95322	7.79098	7.80046	7.54723	7.5458	7.93434	7.89315	7.79242	7.77989	7.62096	7.71198	7.66074	7.73928	7.73676	7.80203	7.74819	7.93587	7.84478	7.71562	7.8246	7.62441	7.92854	7.81723	7.6805
1416437_a_at	Mapk8ip3	0.055	-0.09	-0.1	-0.024	0.35	-0.57	-0.63	-0.15	0.72972	0.57124	0.53118	0.88087	0.947447	0.868122	0.999829	0.98507	0.22	0.92756	0.977727	6.87	1416437_a_at	7.38472	7.20598	6.49495	6.74641	7.16319	6.56075	6.53996	6.38785	6.85102	7.00124	7.0967	7.05552	6.71364	6.66719	6.85102	6.95217	6.81711	7.16248	7.09094	7.13953	7.06015	6.82404	7.0123	6.63887	7.23965	7.17375	7.1042
1416438_at	Puf60	-0.088	0.004	-0.072	0.029	-1.38	0.06	-1.13	0.46	0.17385	0.95459	0.26336	0.64845	0.716425	0.988902	0.999829	0.94589	0.85	0.49991	0.856733	11.01	1416438_at	11.1215	10.8393	10.7906	11.1757	10.9052	11.0829	11.0992	11.0983	10.9958	10.9445	10.8929	11.1513	11.0663	10.9752	11.1505	11.0717	11.1874	11.0554	10.9874	10.9752	11.0179	11.0475	10.9602	11.149	10.9555	10.9857	10.8844
1416439_at	Dctpp1	0.059	-0.02	-0.013	-0.126	0.69	-0.23	-0.15	-1.47	0.49602	0.81625	0.88025	0.14812	0.881019	0.958098	0.999829	0.827106	0.68	0.60994	0.892108	7.97	1416439_at	8.22141	7.63271	7.76359	8.06852	8.09505	7.93813	7.82023	7.98491	7.84146	7.74178	7.87677	7.93439	7.93801	8.12422	8.06729	7.89755	7.9309	8.05496	8.08798	8.06107	8.10303	8.24246	8.10243	8.0345	8.18963	7.88952	8.06598
1416440_at	Cd164	-0.164	-0.278	0.002	-0.327	-0.81	-1.37	0.01	-1.62	0.42257	0.17628	0.99282	0.11306	0.85629	0.6299	0.999829	0.816496	1.29	0.28868	0.770753	12.11	1416440_at	11.4897	12.383	12.5185	11.5112	12.2755	12.5474	12.4931	11.5064	12.3133	12.4628	12.4893	12.1809	12.4067	12.3356	12.3647	12.5096	11.825	12.2915	12.4739	12.342	12.217	11.6885	12.1079	12.1795	11.4895	11.9928	11.9141
1416441_at	Pgcp	-0.334	-0.517	-0.133	-0.599	-0.87	-1.35	-0.35	-1.57	0.38712	0.183	0.72933	0.12393	0.844676	0.636822	0.999829	0.824404	1.29	0.28717	0.769639	10.29	1416441_at	9.15829	10.7259	10.8937	9.14084	10.7937	11.1749	11.1801	9.231	10.8619	11.0421	11.1667	10.7099	10.9658	10.8295	10.8046	11.0015	9.65916	10.7717	10.9745	10.7263	10.5396	9.11996	9.93023	10.3857	9.2069	10.0988	10.0127
1416442_at	Ier2	0.089	-0.06	-0.1	-0.169	0.71	-0.48	-0.79	-1.35	0.4839	0.63412	0.43227	0.18547	0.87757	0.892388	0.999829	0.834267	0.79	0.5369	0.869847	7.07	1416442_at	7.27776	7.13671	7.0733	6.87263	7.25223	6.59801	6.8622	7.00921	6.76038	7.03447	6.99675	6.85966	7.10793	7.49502	7.24111	6.98972	7.23596	7.2827	7.28931	7.10296	7.18202	7.50799	7.07326	7.16006	6.9942	6.98742	6.81754
1416443_a_at	Sae1	0.056	-0.003	0.055	-0.059	0.6	-0.03	0.58	-0.63	0.55264	0.97755	0.56634	0.53241	0.897531	0.994398	0.999829	0.92181	0.27	0.89422	0.968154	9.98	1416443_a_at	10.3055	9.93949	9.98194	9.84903	10.1126	9.80439	9.73475	9.89513	9.81049	10.0679	10.1008	9.83931	9.98734	10.066	10.0602	10.0215	9.76134	10.0165	10.0823	10.0476	9.99782	10.1595	9.89857	9.94668	10.0089	10.0333	9.91714
1416444_at	Elovl2	0.249	0.14	0.17	0.071	1.28	0.72	0.88	0.36	0.2064	0.47698	0.38617	0.71805	0.743977	0.829283	0.999829	0.958279	0.76	0.55401	0.875803	7.46	1416444_at	7.82679	7.42874	7.39324	7.99319	6.94881	6.86217	7.26663	8.02898	7.37459	7.21178	7.2758	7.27568	7.34802	7.26127	6.97491	7.04199	7.42141	7.28749	7.1372	7.41452	7.20396	7.73178	7.52247	7.94927	7.88754	7.80246	7.57915
1416445_at	Fam98a	-0.027	0.053	0.047	-0.198	-0.23	0.46	0.4	-1.69	0.82194	0.65127	0.68807	0.09826	0.967426	0.899565	0.999829	0.811379	0.82	0.51985	0.864611	10.08	1416445_at	10.4355	9.71338	10.1368	10.5199	9.99303	10.0302	9.92778	10.1425	9.94444	9.95444	9.75429	9.90989	10.0562	10.0968	10.0458	9.77902	10.4258	10.0724	10.093	10.1343	10.2267	10.4855	10.4092	10.0503	10.2081	9.96629	10.0029
1416446_at	Tmem30a	0.002	0.044	0.13	0.047	0.03	0.65	1.92	0.69	0.97602	0.51679	0.06143	0.49577	0.995866	0.845839	0.999829	0.910693	1.15	0.34736	0.798413	11.49	1416446_at	11.3876	11.5464	11.6248	11.6585	11.4438	11.3907	11.4583	11.4948	11.551	11.393	11.6469	11.3322	11.5382	11.3102	11.3137	11.33	11.3432	11.3147	11.4523	11.5659	11.4764	11.6687	11.5737	11.3453	11.4736	11.4669	11.6131
1416447_at	Tmem30a	-0.019	0.09	0.207	0.253	-0.17	0.78	1.81	2.2	0.86752	0.43862	0.0774	0.03304	0.977204	0.811203	0.999829	0.764174	2.19	0.08601	0.572411	11.32	1416447_at	11.134	11.6082	11.5685	11.3434	11.1911	11.4283	10.9208	11.1172	11.54	11.2834	11.4583	11.235	11.2573	10.9427	11.0885	11.3394	11.0474	11.1379	11.1712	11.3189	11.1459	11.3459	11.3663	11.0235	11.285	11.436	11.5176
1416448_at	Itpa	0.153	0.045	0.062	0.077	1.96	0.58	0.8	0.99	0.05707	0.5638	0.42914	0.32751	0.545088	0.864783	0.999829	0.865947	1.45	0.23569	0.736308	9	1416448_at	9.08928	8.94574	9.0721	8.66222	9.13305	8.70408	8.77514	8.91545	8.88283	8.93365	9.10505	8.81602	8.99645	9.19467	9.03651	9.0916	8.87837	8.9381	9.05697	8.9211	8.91071	9.06158	8.89716	8.87975	8.88998	8.94876	9.16422
1416449_x_at	Stxbp2	-0.058	-0.228	-0.078	0.017	-0.31	-1.23	-0.42	0.09	0.75646	0.22357	0.67573	0.92842	0.953892	0.672054	0.999829	0.991712	0.45	0.77034	0.933368	7.52	1416449_x_at	6.78895	7.61566	7.67792	7.04748	7.71195	7.78544	8.11174	7.08431	7.77696	7.81403	7.97321	7.71175	7.61268	7.56049	7.83431	7.83652	7.2964	7.67133	7.67359	7.68695	7.51369	6.80823	7.22756	7.6562	7.17014	7.54966	7.3802
1416450_at	Taf8	0.026	0.102	0.036	-0.075	0.36	1.38	0.49	-1.02	0.72299	0.17385	0.62727	0.31376	0.947095	0.627497	0.999829	0.86407	0.83	0.51384	0.860972	6.55	1416450_at	6.51175	6.45398	6.55779	6.60361	6.71267	6.38847	6.51653	6.50479	6.23367	6.38239	6.49055	6.47539	6.55651	6.81313	6.50912	6.43639	6.63361	6.36031	6.63626	6.51812	6.68059	6.66154	6.65697	6.70323	6.7027	6.37413	6.45588
1416451_s_at	Taf8	-0.027	0.072	-0.109	-0.051	-0.41	1.09	-1.65	-0.77	0.68577	0.28137	0.10699	0.44606	0.935938	0.716124	0.999829	0.89541	1.16	0.33979	0.795677	7.66	1416451_s_at	7.82784	7.4554	7.65645	7.81828	7.55977	7.61098	7.63084	7.75973	7.65526	7.45713	7.73099	7.6854	7.70866	7.65496	7.71105	7.58494	7.92843	7.65142	7.57227	7.70433	7.53373	7.81555	7.69087	7.79278	7.75966	7.51391	7.55462
1416452_at	Oat	-0.119	0.078	0.044	0.021	-1.78	1.18	0.67	0.32	0.08181	0.2455	0.5093	0.75261	0.596558	0.690905	0.999829	0.964527	1.28	0.29412	0.773	10.99	1416452_at	11.0904	11.0965	11.2845	10.9397	11.2336	11.2538	10.943	10.9271	10.9576	11.0963	10.9638	11.0586	10.8742	11.0162	10.8738	10.927	11.0259	10.8455	10.9103	10.8262	10.91	10.9056	10.9397	10.7739	10.884	11.0393	11.1121
1416453_x_at	NA	0.047	0.088	-0.025	-0.051	0.68	1.26	-0.36	-0.73	0.49939	0.21324	0.72024	0.47209	0.881674	0.6635	0.999829	0.90403	0.68	0.61016	0.892141	12.48	1416453_x_at	12.5945	12.218	12.3204	12.6067	12.3119	12.4996	12.2806	12.4746	12.3667	12.3019	12.2999	12.5126	12.4698	12.5698	12.5563	12.4531	12.7159	12.5389	12.5169	12.4546	12.5876	12.519	12.6031	12.4912	12.5456	12.4936	12.4658
1416454_s_at	Acta2	-0.251	-0.105	0.104	-0.61	-1.01	-0.42	0.42	-2.47	0.31597	0.67388	0.67534	0.01752	0.811309	0.908789	0.999829	0.73964	1.87	0.13261	0.64468	9.67	1416454_s_at	9.6927	9.97484	10.3311	9.52982	9.07868	9.49378	9.50095	9.75517	9.81229	9.99399	9.95871	9.28132	9.60757	9.56302	9.69882	9.76806	8.98955	9.55013	9.97734	9.80968	10.2323	10.3425	10.6316	10.0691	9.1635	9.33909	9.23894
1416455_a_at	Cryab	-0.716	-0.164	-0.145	-0.157	-4.03	-0.92	-0.81	-0.88	0.00022	0.36233	0.41998	0.38266	0.05159	0.772068	0.999829	0.87845	4.63	0.00337	0.173682	11.39	1416455_a_at	11.6811	11.1679	11.2878	11.7797	11.3974	11.7234	11.5351	11.3934	11.9322	11.5589	11.5098	12.0218	11.3726	10.9393	11.6526	11.5378	11.8918	11.7706	11.5157	11.53	11.6392	11.0003	11.7154	11.2321	11.0352	11.0543	10.7929
1416456_a_at	Chia	0.064	-0.216	-0.07	-0.061	0.19	-0.66	-0.21	-0.19	0.84713	0.51322	0.83157	0.85276	0.973798	0.844212	0.999829	0.980462	0.14	0.96718	0.98794	7.82	1416456_a_at	6.56887	7.90076	8.08342	6.45529	8.2342	8.00816	8.42402	7.11308	8.0901	8.09504	8.4463	7.77562	8.26104	8.24471	8.30597	8.52187	7.04845	8.1632	8.35867	8.09051	8.01584	6.75594	7.41157	8.07702	6.80894	7.64121	7.9868
1416457_at	Ddah2	-0.226	-0.406	-0.185	-0.175	-1.95	-3.5	-1.59	-1.51	0.05758	0.0011	0.11882	0.138	0.547468	0.129709	0.999829	0.825738	5.22	0.00163	0.122451	8.95	1416457_at	8.73404	8.92165	9.13014	8.51269	9.25553	9.24694	9.09892	8.64171	8.97911	9.18917	9.02278	9.10191	9.13627	9.24972	9.31687	9.18794	9.21485	9.20435	9.32651	9.09903	9.12146	8.97986	9.07015	8.94157	8.53076	8.78005	8.76221
1416458_at	Arf2	0.03	-0.043	-0.042	-0.058	0.39	-0.56	-0.56	-0.76	0.69654	0.57549	0.57996	0.45119	0.938831	0.870411	0.999829	0.896637	0.34	0.84915	0.955364	9.06	1416458_at	8.98327	8.94496	9.04571	8.81684	9.19802	8.96342	9.08855	8.91181	8.87608	9.06952	8.95976	8.94635	9.17163	9.28337	9.22847	9.29877	9.06942	9.29121	9.34208	9.18824	9.18803	8.95834	8.99999	9.07261	8.93043	8.94578	8.91885
1416459_at	Arf2	0.088	0.018	0.167	-0.038	0.52	0.1	0.99	-0.23	0.60388	0.91726	0.32779	0.82118	0.91174	0.979848	0.999829	0.975401	0.33	0.857	0.957596	7.13	1416459_at	6.7032	7.20525	7.40385	6.72923	7.38105	6.88847	6.68938	6.41093	6.84617	7.19078	7.12533	6.9435	7.32804	7.18649	7.13917	7.50827	7.06097	7.08705	7.49939	7.48637	7.19346	7.18625	7.26141	6.89783	7.05699	7.10434	7.06922
1416460_at	Miox	0.029	0.155	-0.011	0.05	0.37	1.98	-0.14	0.64	0.7097	0.05467	0.8889	0.52591	0.943003	0.493546	0.999829	0.919304	1.12	0.36062	0.804182	3.87	1416460_at	4.06317	3.72686	3.59848	4.1313	3.98922	3.63898	3.803	3.836	3.63335	3.99368	3.87264	3.82372	3.8659	3.90222	3.78098	3.82675	3.985	3.85836	3.79902	3.78899	3.76598	3.78245	3.85679	3.88373	3.99969	3.83259	3.82653
1416461_at	NA	-0.175	-0.123	0.051	-0.044	-3.05	-2.15	0.9	-0.76	0.00393	0.03723	0.37469	0.44908	0.209197	0.457105	0.999829	0.895693	3.83	0.00956	0.266572	11.25	1416461_at	11.1563	11.2354	11.3257	11.1728	11.2023	11.3449	11.4343	11.2142	11.3756	11.331	11.3226	11.2737	11.2757	11.3355	11.3332	11.3863	11.2837	11.259	11.2519	11.256	11.2436	11.2223	11.36	11.2963	10.8941	11.105	10.9959
1416462_at	Caprin1	-0.179	-0.149	0.064	-0.014	-1.87	-1.56	0.67	-0.14	0.06838	0.12541	0.50682	0.88734	0.570117	0.578749	0.999829	0.985909	1.6	0.19129	0.704003	11.12	1416462_at	10.8394	11.2319	11.4184	10.8634	11.265	11.1095	11.2987	10.8533	11.2459	11.3219	11.2824	11.1968	11.1846	11.1959	11.2038	11.3626	11.1694	11.0816	11.1878	11.1452	11.0678	11.0785	11.1895	10.9757	10.6556	10.9534	10.9627
1416463_at	Caprin1	-0.092	0.075	0.146	0.125	-0.98	0.8	1.56	1.33	0.33113	0.42597	0.12621	0.18947	0.819522	0.805115	0.999829	0.834387	1.46	0.23243	0.734034	7.7	1416463_at	7.91948	7.76167	7.39197	7.85308	7.80994	7.38372	7.65872	7.97081	7.49414	7.63566	7.6372	7.5837	7.55692	7.58581	7.6708	7.75973	7.7998	7.57355	7.5868	7.58741	7.55936	7.70192	7.83319	7.60725	7.44745	7.69586	7.52039
1416464_at	Slc4a1	-0.127	-0.088	-0.231	0.049	-1.58	-1.09	-2.88	0.61	0.12108	0.28085	0.0062	0.54758	0.658202	0.715951	0.999829	0.924507	3.09	0.02549	0.383349	4.27	1416464_at	4.42111	3.96725	4.52818	4.26643	3.93841	4.35491	4.56407	4.34939	4.38534	4.26798	4.2361	4.41112	4.49732	4.43651	4.34502	4.48616	4.42271	4.42781	4.25775	4.08718	4.43869	4.28772	4.32765	4.0866	4.25088	4.16228	4.18148
1416465_a_at	Vapa	-0.054	0.042	0.012	0.024	-1.17	0.93	0.25	0.52	0.24701	0.35978	0.8025	0.60491	0.769748	0.771071	0.999829	0.935473	0.64	0.63525	0.899268	12.2	1416465_a_at	12.189	12.2043	12.1691	12.3309	12.129	12.252	12.1464	12.166	12.2282	12.1388	12.1683	12.1459	12.252	12.0726	12.1808	12.1636	12.1214	12.181	12.2107	12.3164	12.2455	12.2674	12.234	12.1684	12.1023	12.2348	12.1899
1416466_at	Vapa	0.013	0.053	0.072	0.098	0.28	1.14	1.54	2.1	0.77956	0.25916	0.13212	0.04192	0.958585	0.703055	0.999829	0.779134	2.04	0.10639	0.60823	12.06	1416466_at	11.9369	12.1336	12.096	12.0807	11.9433	12.0189	11.9563	12.1998	11.9779	11.9782	11.9372	12.0446	12.0289	11.9531	12.0911	12.0766	12.0756	11.9401	11.9107	12.0022	11.9969	12.0688	12.1581	12.0187	11.9808	12.054	12.0857
1416467_at	Ddx3x	0.022	-0.062	0.144	0.072	0.19	-0.53	1.24	0.62	0.85037	0.59981	0.22178	0.53722	0.974165	0.880223	0.999829	0.92259	0.56	0.69297	0.913759	10.75	1416467_at	10.6696	10.9837	11.0065	10.3677	10.5829	11.029	10.7986	10.2146	10.879	10.9072	10.7624	10.748	10.7039	10.8069	10.7716	11.0295	10.6135	10.6168	10.7198	10.7334	10.6284	10.7766	10.5338	10.5197	10.6594	10.7867	10.8301
1416468_at	Aldh1a1	-0.028	0.436	0.084	-0.386	-0.1	1.5	0.29	-1.33	0.92313	0.14048	0.77419	0.19137	0.984912	0.59302	0.999829	0.834599	1.03	0.40399	0.82299	10.66	1416468_at	11.5656	10.06	10.5631	11.5237	9.90668	10.9446	10.054	11.07	10.6344	10.1874	10.0317	10.634	10.5299	10.531	10.5691	10.3175	11.2818	10.7653	10.4626	10.5057	10.6807	11.1382	11.0214	10.4245	11.2501	10.2216	10.5599
1416469_at	Luzp1	-0.035	-0.249	-0.015	-0.162	-0.31	-2.24	-0.14	-1.46	0.75546	0.03006	0.89084	0.15227	0.953491	0.433097	0.999829	0.828483	1.82	0.14271	0.656292	9.48	1416469_at	9.37771	9.60331	9.324	9.47052	9.82394	9.52466	9.61924	9.65574	9.50804	9.71583	9.74394	9.51199	9.58595	9.63337	9.53081	9.43496	9.09159	9.58003	9.57762	9.50013	9.44463	9.64547	9.27495	9.74549	9.52093	9.5053	9.25351
1416470_a_at	Rpn1	-0.118	0.012	-0.067	-0.088	-1.17	0.12	-0.66	-0.87	0.24875	0.90626	0.51009	0.38945	0.771077	0.977178	0.999829	0.88044	0.64	0.6337	0.898725	11.64	1416470_a_at	11.7203	11.909	12.1293	11.4815	12.0034	11.8316	11.8906	11.3604	11.7898	11.9454	11.9115	11.8084	11.5457	11.6837	11.5616	11.5501	11.4183	11.5688	11.6143	11.512	11.5327	11.514	11.3447	11.5196	11.4978	11.7889	11.8196
1416471_at	Cept1	-0.033	0.023	0.009	-0.016	-0.45	0.31	0.12	-0.21	0.65142	0.75984	0.90351	0.83184	0.925484	0.939334	0.999829	0.977633	0.09	0.98494	0.994294	10.58	1416471_at	10.7577	10.3299	10.6627	10.6308	10.4999	10.6754	10.551	10.7044	10.6289	10.5175	10.4741	10.5913	10.5741	10.6506	10.562	10.4177	10.7747	10.5387	10.4768	10.4631	10.5581	10.7421	10.7095	10.4537	10.5685	10.4783	10.5472
1416472_at	Syap1	-0.218	-0.33	-0.07	-0.181	-1.2	-1.82	-0.39	-1	0.23681	0.07573	0.70031	0.32291	0.762139	0.522567	0.999829	0.865076	1.48	0.22635	0.729043	10.81	1416472_at	10.2791	11.015	11.1379	10.2481	11.0113	11.307	11.3571	10.4012	11.0976	11.1353	11.1772	10.9206	11.0647	11.1246	10.9777	11.1593	10.5088	10.8819	11.0694	11.0737	10.8433	10.6377	10.5364	10.8984	10.2272	10.6223	10.6513
1416473_a_at	Igdcc4	-0.063	-0.037	0.001	-0.207	-0.38	-0.23	0	-1.26	0.70258	0.82094	0.99688	0.21303	0.940858	0.958845	0.999829	0.840009	0.45	0.77225	0.933662	9.96	1416473_a_at	10.4412	9.63083	9.86625	10.306	9.74791	9.76656	9.5213	10.3706	9.63317	9.87464	9.72285	9.65452	10.1195	10.0717	9.8438	9.50582	10.4292	10.1067	10.1072	10.0555	10.2151	10.4442	10.2146	10.1932	9.99448	9.84962	9.695
1416474_at	Igdcc4	-0.066	-0.057	-0.021	-0.071	-0.37	-0.32	-0.12	-0.4	0.71098	0.74786	0.90553	0.68983	0.943837	0.935054	0.999829	0.95185	0.1	0.9802	0.992295	8.69	1416474_at	9.19439	8.31328	8.36853	9.27245	8.41506	8.43212	8.37394	9.16419	8.34407	8.6032	8.50062	8.5189	8.76531	8.62222	8.60723	8.22983	9.29353	8.87469	8.69961	8.6947	8.73918	9.00653	9.01987	9.05093	8.89794	8.61279	8.39041
1416475_at	Ube2d2a	0.094	0.03	0.21	0.078	0.86	0.28	1.93	0.72	0.39553	0.78132	0.06084	0.47797	0.847443	0.946093	0.999829	0.905238	1.26	0.30107	0.777058	7.94	1416475_at	8.01657	7.98368	7.94015	8.15909	7.92516	7.72404	7.92312	8.11094	7.98249	7.67613	7.80762	7.85256	7.68864	7.75705	7.8189	7.66171	8.24429	7.65264	7.717	7.7774	7.75271	8.23559	8.137	7.75975	8.12479	7.8942	8.05958
1416476_a_at	Ube2d2a	-0.026	0.05	0.074	0.037	-0.41	0.79	1.17	0.59	0.68253	0.43586	0.24665	0.55891	0.934693	0.809623	0.999829	0.926519	0.63	0.64465	0.901616	11.5	1416476_a_at	11.3731	11.476	11.6019	11.7786	11.3227	11.5764	11.4484	11.5669	11.6112	11.3806	11.4445	11.5274	11.5004	11.32	11.3852	11.4682	11.4701	11.4406	11.4097	11.5013	11.5111	11.4882	11.6097	11.4239	11.5204	11.5238	11.5145
1416477_at	Ube2d2a	0.019	0.05	0.046	0.055	0.31	0.79	0.72	0.86	0.76122	0.43373	0.47819	0.39566	0.954917	0.808594	0.999829	0.882537	0.49	0.74192	0.926444	11.03	1416477_at	11.0662	10.9335	11.0436	11.2008	10.9426	10.9926	11.0228	11.2188	10.9671	10.8987	10.8403	11.0862	10.9404	10.8586	10.9514	10.9004	11.278	10.9838	10.8441	10.9288	10.9823	11.1101	11.0617	11.0429	11.1206	11.007	11.0717
1416478_a_at	Mdh2	0.015	-0.059	0.018	0.062	0.3	-1.17	0.35	1.24	0.76449	0.24843	0.72768	0.2199	0.95546	0.693165	0.999829	0.841167	0.78	0.54239	0.87204	12.23	1416478_a_at	12.3892	12.1058	12.0915	12.2378	12.2948	12.1474	12.3606	12.2425	12.2326	12.2857	12.285	12.232	12.2519	12.1532	12.18	12.2531	12.1816	12.2503	12.3032	12.1237	12.1861	12.1861	12.1746	12.2656	12.306	12.2277	12.1846
1416479_a_at	Tmem14c	-0.01	-0.259	-0.052	-0.028	-0.14	-3.53	-0.71	-0.38	0.8893	0.00102	0.48225	0.70332	0.980176	0.124144	0.999829	0.954743	3.28	0.01979	0.347501	10.37	1416479_a_at	10.1632	10.4861	10.4744	10.1373	10.4987	10.5087	10.5179	10.1642	10.5905	10.6443	10.5682	10.4757	10.4224	10.5718	10.3954	10.4844	10.2855	10.3916	10.4475	10.3682	10.3342	10.3364	10.2551	10.3206	10.2308	10.291	10.3249
1416480_a_at	NA	0.055	-0.141	0.048	-0.125	0.68	-1.77	0.61	-1.57	0.49738	0.08388	0.54772	0.12462	0.881019	0.5321	0.999829	0.824404	1.61	0.19037	0.703858	11.66	1416480_a_at	11.5692	11.6577	11.7473	11.446	11.7698	11.6737	11.7785	11.4767	11.6882	11.8134	11.8294	11.6634	11.7643	11.8198	11.6685	11.7073	11.3424	11.6348	11.8352	11.7428	11.6992	11.676	11.5499	11.7452	11.6443	11.6585	11.5873
1416481_s_at	Higd1a	0.009	-0.031	0.115	0.052	0.13	-0.42	1.57	0.71	0.89743	0.67832	0.12287	0.4834	0.981083	0.91037	0.999829	0.907309	0.79	0.53688	0.869847	10.8	1416481_s_at	10.9894	10.655	10.6449	10.8776	10.7789	10.6845	10.6228	10.9251	10.6666	10.7475	10.8002	10.6241	10.7848	10.9304	10.7273	10.6128	10.7824	10.7847	10.7356	10.8595	10.8355	11.0625	10.8607	10.7669	10.8449	10.6941	10.6407
1416482_at	Ttc3	0.022	0.058	0.153	0.822	0.06	0.15	0.4	2.17	0.95482	0.87943	0.68917	0.03589	0.991818	0.972331	0.999829	0.767571	1.22	0.3163	0.784536	8.83	1416482_at	8.21515	9.75835	8.79101	8.15901	8.86426	9.37492	8.31832	8.12334	9.62355	9.1268	9.62291	9.68936	8.40418	7.51348	8.75427	8.90796	8.3169	8.62677	8.47976	8.94851	8.92405	7.94736	7.97998	8.30909	8.93947	9.52788	9.70562
1416483_at	Ttc3	0.154	0.132	0.045	0.049	1.76	1.51	0.52	0.55	0.08576	0.13847	0.60757	0.58225	0.604954	0.591112	0.999829	0.930867	1.49	0.22301	0.726436	12.29	1416483_at	12.4819	12.284	12.1961	12.3622	12.331	12.2532	12.0195	12.4501	12.0713	12.1412	12.2269	12.2547	12.1391	12.2714	12.2529	12.0582	12.1383	12.181	12.1606	12.164	12.2463	12.5218	12.2452	12.3316	12.5004	12.4721	12.4816
1416484_at	Ttc3	0.121	0.192	0.406	0.432	0.53	0.85	1.8	1.92	0.59554	0.39917	0.07901	0.06171	0.909382	0.791813	0.999829	0.793598	1.98	0.11433	0.618797	9.85	1416484_at	9.71021	10.3301	10.1457	9.4827	9.90902	9.97684	9.20573	8.97755	10.1193	9.91674	10.0763	9.92538	9.38999	9.2579	9.58057	9.77199	9.38211	9.42171	9.70155	9.91649	9.7796	9.95416	9.6403	9.26066	10.019	10.2431	10.3855
1416485_at	Timm23	-0.004	-0.146	-0.009	-0.013	-0.07	-2.41	-0.15	-0.21	0.9422	0.02053	0.88201	0.83658	0.989274	0.393738	0.999829	0.978319	1.46	0.22971	0.731987	11.43	1416485_at	11.2437	11.5006	11.5075	11.2363	11.6012	11.5054	11.5694	11.3685	11.532	11.532	11.5276	11.4746	11.4925	11.5033	11.4911	11.486	11.2849	11.5065	11.5067	11.5014	11.4395	11.3793	11.2505	11.4475	11.3148	11.3935	11.3879
1416486_at	Aimp1	0.097	0.19	0.024	-0.006	1.25	2.44	0.3	-0.08	0.21983	0.01908	0.76327	0.93798	0.751707	0.388056	0.999829	0.993414	1.9	0.12862	0.638465	10.17	1416486_at	10.2676	9.92453	10.182	10.4169	10.0846	10.1605	9.9226	10.2741	9.99887	9.96146	9.86814	10.0115	10.1645	10.2466	10.1229	10.0156	10.2696	10.1195	10.1525	10.1182	10.2011	10.47	10.1702	10.1265	10.3039	10.1707	10.242
1416487_a_at	Yap1	-0.27	-0.28	0.034	-0.132	-1.55	-1.6	0.19	-0.75	0.12903	0.11674	0.8478	0.45556	0.666914	0.568179	0.999829	0.897881	1.39	0.25327	0.749377	6.85	1416487_a_at	6.43888	7.2783	7.24428	6.38194	7.28291	6.89591	7.34939	6.39652	7.10631	7.33975	7.45482	7.21931	6.76674	6.8994	7.05851	7.23068	6.54963	6.82687	7.07632	6.94707	6.71324	6.46609	6.50313	6.8703	6.25512	6.82933	6.6458
1416488_at	Ccng2	0.075	0.025	-0.008	-0.072	0.74	0.25	-0.08	-0.71	0.46253	0.80558	0.93777	0.48235	0.871105	0.954866	0.999829	0.90628	0.28	0.88943	0.966862	10.06	1416488_at	10.3611	10.137	9.93516	10.3689	10.0814	9.983	9.7433	10.262	9.83516	9.91553	10.0627	10.0197	9.9777	10.1092	9.94115	9.88648	10.1668	10.0125	9.97957	10.0254	9.99425	10.4044	10.0877	10.0691	10.3247	10.1936	10.1951
1416489_at	Pi4k2b	-0.219	-0.298	-0.025	-0.255	-1.25	-1.7	-0.14	-1.45	0.21853	0.09673	0.88675	0.15366	0.750961	0.548241	0.999829	0.828849	1.64	0.1809	0.696017	7.42	1416489_at	7.18581	7.43079	7.88205	7.01424	7.81206	7.64638	8.00192	7.13731	7.73858	7.79476	7.67518	7.52683	7.62898	7.65809	7.52636	7.5871	7.52914	7.37897	7.65428	7.46321	7.44832	7.02003	7.49781	7.30975	6.96482	7.19588	7.21613
1416490_at	Tmed6	0.021	0.013	-0.163	0.01	0.26	0.16	-2.02	0.13	0.79308	0.87589	0.05015	0.89777	0.960888	0.971791	0.999829	0.987231	1.04	0.39617	0.82024	3.2	1416490_at	3.02643	3.4353	3.28538	3.14139	3.33045	3.10497	3.14122	3.09058	3.15128	3.16114	2.95332	3.26051	3.22657	3.34645	3.30609	3.2516	3.29263	3.29216	3.15835	3.17571	3.10039	3.22299	3.50899	3.1825	3.0736	3.21679	3.20197
1416491_at	Numbl	0.012	0.115	-0.112	0.046	0.12	1.12	-1.09	0.45	0.90781	0.26749	0.2799	0.65426	0.982469	0.70743	0.999829	0.946279	0.67	0.61692	0.892991	8.23	1416491_at	8.61354	8.474	7.95873	8.07788	8.3238	8.09772	8.03802	8.3667	8.1075	8.19034	8.23256	8.01981	8.10534	8.45453	8.24048	8.12915	8.16821	8.14907	8.1599	8.27776	8.05803	8.60828	7.9823	8.44315	8.3269	8.24505	8.30909
1416492_at	Ccne1	0.194	-0.002	-0.141	0.098	1.7	-0.02	-1.24	0.85	0.09679	0.98339	0.22275	0.39846	0.624953	0.99582	0.999829	0.883317	1.29	0.29077	0.771625	7.13	1416492_at	7.28475	7.29224	6.56871	7.03806	7.38503	7.0257	7.10546	7.53302	7.0593	6.91108	7.05855	7.07144	7.20426	7.14335	7.23923	7.01386	7.18315	7.00547	6.8704	7.19402	6.95397	7.17769	6.97968	7.36572	7.21833	7.23224	7.42719
1416493_at	Ddost	-0.081	-0.03	-0.009	0.102	-0.84	-0.31	-0.09	1.06	0.40443	0.75609	0.92885	0.29554	0.850721	0.938034	0.999829	0.86151	0.48	0.74729	0.928714	10.18	1416493_at	10.1416	10.4677	10.353	9.87951	10.5907	10.2489	10.4819	10.0756	10.5409	10.4071	10.522	10.4058	10.0438	9.83624	10.198	10.1547	10.0752	9.98979	10.0392	10.0384	10.0316	9.77702	10.0297	10.0068	10.1304	10.3351	10.3948
1416494_at	Ndufs5	-0.03	-0.247	-0.02	-0.167	-0.42	-3.52	-0.29	-2.38	0.675	0.00104	0.77251	0.0216	0.932454	0.125266	0.999829	0.742316	4.58	0.00361	0.179324	12.25	1416494_at	12.1901	12.2805	12.321	12.1396	12.4079	12.2561	12.3566	12.1956	12.1448	12.4832	12.3903	12.3443	12.3389	12.4632	12.3308	12.3662	12.1016	12.3807	12.4425	12.3574	12.3657	12.2072	12.1842	12.4129	12.1714	12.2188	12.1629
1416495_s_at	Ndufs5	-0.083	-0.114	0.018	-0.049	-1.34	-1.85	0.3	-0.8	0.18876	0.07117	0.76659	0.4309	0.730104	0.51647	0.999829	0.89121	1.48	0.22438	0.727265	12.4	1416495_s_at	12.3203	12.4436	12.4479	12.5048	12.5592	12.3445	12.5092	12.3335	12.4668	12.4557	12.546	12.4728	12.4755	12.526	12.365	12.4393	12.208	12.4102	12.4755	12.4288	12.4634	12.2645	12.3433	12.5139	12.3202	12.3898	12.3091
1416496_at	Mrfap1	-0.048	0.031	0.021	0.001	-1.23	0.79	0.55	0.04	0.22488	0.43343	0.58739	0.97123	0.755411	0.808453	0.999829	0.997008	0.61	0.65732	0.905149	12.73	1416496_at	12.7608	12.7341	12.8068	12.7789	12.688	12.8028	12.6153	12.7743	12.7226	12.6861	12.6649	12.7176	12.6944	12.7651	12.7386	12.7893	12.7786	12.6887	12.6819	12.6814	12.6938	12.8349	12.7463	12.7033	12.6844	12.6784	12.6899
1416497_at	Pdia4	-0.336	0.225	-0.064	-0.117	-1.38	0.93	-0.26	-0.48	0.17406	0.35861	0.79276	0.6313	0.716425	0.770239	0.999829	0.941504	0.77	0.55148	0.874806	9.73	1416497_at	9.31455	10.2141	10.3846	9.23807	10.3552	10.3179	9.81712	8.846	10.0433	10.1638	10.095	9.98772	9.8931	9.83863	9.8687	10.0841	9.25234	9.75712	10.0166	9.63034	9.4162	9.11712	9.37886	9.42489	9.10291	9.77387	9.72215
1416498_at	Ppic	-0.385	-0.217	0.062	-0.203	-3.16	-1.78	0.51	-1.66	0.00289	0.08246	0.61218	0.10363	0.185753	0.530895	0.999829	0.815883	4.04	0.00719	0.23992	6.68	1416498_at	6.67313	6.94735	6.81268	6.65497	6.75928	6.67122	6.75653	6.66211	6.58008	6.70477	6.80898	6.58577	6.96775	7.01384	6.74831	6.80839	6.76762	6.77299	6.75131	6.81694	6.80948	6.71081	6.87107	6.81233	6.26289	6.32507	6.31058
1416499_a_at	Dctn6	0.041	0.108	0.112	-0.007	0.51	1.35	1.4	-0.09	0.61225	0.18378	0.169	0.92688	0.913858	0.637478	0.999829	0.991459	1.01	0.41143	0.825158	11.49	1416499_a_at	11.4201	11.587	11.5813	11.8043	11.3953	11.2653	11.3616	11.5974	11.4853	11.3998	11.471	11.3601	11.4731	11.3251	11.2968	11.3158	11.488	11.2682	11.402	11.5978	11.5606	11.6068	11.593	11.3677	11.5893	11.4933	11.6388
1416500_at	Sacm1l	-0.025	-0.066	0.089	-0.018	-0.42	-1.12	1.52	-0.3	0.67439	0.26872	0.13614	0.76427	0.932096	0.708105	0.999829	0.965669	0.96	0.4402	0.836429	11.37	1416500_at	11.4186	11.2196	11.4743	11.548	11.2638	11.3702	11.4324	11.31	11.4245	11.4476	11.3674	11.2823	11.4389	11.3792	11.3516	11.3382	11.2442	11.3913	11.4078	11.399	11.3716	11.2871	11.5528	11.3169	11.2864	11.2478	11.2413
1416501_at	Pdpk1	-0.036	0.028	-0.026	0.197	-0.3	0.23	-0.22	1.64	0.76782	0.81876	0.83018	0.10861	0.9563	0.958599	0.999829	0.816231	0.72	0.58415	0.88437	10.33	1416501_at	10.1692	10.4856	10.2898	10.3534	10.4288	10.5021	10.0264	10.0547	10.5321	10.4105	10.4323	10.5137	10.1959	10.0984	10.3889	10.2965	10.0941	10.4666	10.248	10.3889	10.4696	10.2556	10.1283	10.2495	10.4846	10.6762	10.4144
1416502_a_at	Preb	-0.053	0.054	-0.098	-0.016	-0.81	0.82	-1.49	-0.24	0.42293	0.41439	0.14275	0.81036	0.856376	0.799213	0.999829	0.972788	0.91	0.4694	0.84528	9.23	1416502_a_at	9.2751	9.27387	9.03143	9.1623	9.4249	9.1677	9.33928	9.16009	9.28791	9.24828	9.40315	9.27369	9.20158	9.156	9.36685	9.23206	9.28662	9.2795	9.17036	9.34883	9.31029	9.13286	9.16428	9.10362	9.14576	9.24289	9.21814
1416503_at	Lxn	-0.235	-0.043	-0.062	-0.16	-1.4	-0.26	-0.37	-0.96	0.16761	0.79659	0.71258	0.34436	0.708825	0.951375	0.999829	0.869663	0.77	0.54925	0.874145	11.05	1416503_at	11.7009	10.6885	10.8328	11.4817	10.698	11.0176	10.7506	11.3858	10.9178	10.8058	10.7967	11.0975	11.1177	11.1006	11.1361	10.9115	11.7349	11.1959	11.1309	11.1038	11.2795	11.4076	11.3332	11.1836	11.0058	10.9376	10.7213
1416504_at	Ulk1	0.066	0.03	0.019	-0.011	0.82	0.37	0.23	-0.13	0.41619	0.7131	0.81587	0.89371	0.85431	0.922158	0.999829	0.986322	0.22	0.92526	0.977241	6.03	1416504_at	5.88435	5.9692	6.25038	5.9399	6.174	6.12648	5.88007	5.66952	6.18346	5.859	6.10123	6.00122	6.0096	5.9495	5.86717	6.21689	6.03443	5.98892	6.06387	6.07326	5.96577	6.15108	6.03771	5.93354	6.17233	6.07507	6.00031
1416505_at	Nr4a1	-0.124	0.268	-0.002	-0.106	-1.16	2.52	-0.02	-0.99	0.25187	0.01546	0.98638	0.32552	0.773278	0.362905	0.999829	0.865271	2.17	0.08794	0.575677	9.18	1416505_at	9.43721	9.54825	8.98245	9.42743	8.98561	9.1711	8.88876	9.51851	8.92668	8.79055	8.76184	9.3532	9.07341	9.04197	9.17456	9.08107	9.35422	9.08086	9.16487	9.09256	9.12707	9.52936	9.39649	9.30516	9.20335	9.30871	9.08048
1416506_at	Psma6	0.022	0.151	-0.013	0.028	0.45	3.13	-0.28	0.58	0.65368	0.00318	0.78407	0.56718	0.925658	0.206713	0.999829	0.927773	2.6	0.04954	0.484911	11.13	1416506_at	11.1326	11.0276	11.2253	11.3168	11.0954	11.1782	11.025	11.1107	11.0529	10.9917	11.0191	11.1077	11.1001	11.1426	11.097	11.0743	11.1163	11.0029	11.0512	11.1415	11.1882	11.2499	11.0584	11.0078	11.2022	11.129	11.2609
1416507_at	Cnpy2	0.185	0.074	0.036	-0.314	1.29	0.52	0.25	-2.2	0.20281	0.60585	0.80153	0.03339	0.740845	0.882381	0.999829	0.764709	1.71	0.16546	0.683619	5.69	1416507_at	5.5043	5.55976	5.77062	5.3995	5.88795	5.43476	5.70142	5.29586	5.52647	5.46722	5.7916	5.45142	5.91558	6.11728	5.43439	5.69278	5.69871	5.83366	6.13084	5.97528	5.62489	5.72967	6.00986	5.77972	5.54443	5.61147	5.6511
1416508_at	Med28	-0.09	-0.131	-0.044	-0.059	-1.85	-2.69	-0.91	-1.2	0.07051	0.01025	0.37043	0.23485	0.574667	0.318423	0.999829	0.846545	3.23	0.02102	0.356703	11.45	1416508_at	11.4354	11.4274	11.5403	11.3307	11.574	11.4577	11.5525	11.4408	11.4163	11.5898	11.5677	11.5377	11.4954	11.6075	11.5729	11.4959	11.4435	11.4981	11.5843	11.4743	11.5433	11.4584	11.3191	11.5096	11.3126	11.4161	11.3457
1416509_at	Tm9sf3	-0.026	0.052	0.003	-0.069	-0.47	0.94	0.05	-1.25	0.63976	0.35056	0.95863	0.21716	0.922131	0.765044	0.999829	0.841061	0.67	0.61561	0.892818	10.99	1416509_at	10.8627	11.1261	11.159	10.874	11.1195	11.0929	10.9482	10.8125	11.0504	11.1133	11.078	11.0117	10.967	11.0142	10.9371	11.0305	10.9269	10.9301	11.0758	11.0704	11.0095	10.8677	10.9562	10.9046	10.9318	11.0288	11.0147
1416510_at	Mrpl4	-0.055	-0.029	-0.05	0.135	-0.72	-0.38	-0.65	1.77	0.47697	0.70722	0.51621	0.0845	0.874709	0.920232	0.999829	0.810833	1.05	0.3922	0.818809	9.51	1416510_at	9.65606	9.41152	9.36772	9.56701	9.56842	9.35976	9.64818	9.42561	9.67103	9.54366	9.68068	9.60752	9.53517	9.25733	9.56763	9.61491	9.39784	9.53974	9.54859	9.5017	9.51307	9.28838	9.41133	9.44625	9.5007	9.48441	9.42844
1416511_a_at	Cdc42ep4	-0.101	-0.084	-0.116	-0.241	-0.96	-0.79	-1.1	-2.27	0.34461	0.43454	0.27869	0.02797	0.825241	0.808803	0.999829	0.752225	1.98	0.11492	0.619069	7.91	1416511_a_at	8.00175	7.87027	8.11465	7.85306	7.94828	7.80607	8.05283	7.82421	7.90958	7.96024	7.66426	7.85443	8.00636	8.16377	8.03702	7.99525	8.27524	8.12422	8.13817	7.85213	7.88475	7.95419	8.11165	8.01905	7.6398	7.76566	7.71722
1416512_at	Nubp2	0.016	0.072	0.057	-0.086	0.23	1.02	0.8	-1.21	0.82302	0.31532	0.42848	0.2328	0.967471	0.739984	0.999829	0.845551	0.8	0.53398	0.868778	8.73	1416512_at	8.87982	8.63744	8.54256	8.83854	8.72108	8.67429	8.77096	8.91087	8.64242	8.59202	8.62487	8.66483	8.63042	8.52057	8.75107	8.74035	8.91061	8.76465	8.72921	8.74987	8.6977	8.68602	8.89183	8.88725	8.95934	8.69941	8.5833
1416513_at	Lamb2	-0.302	-0.134	-0.245	-0.255	-2.25	-1	-1.83	-1.9	0.02966	0.32233	0.07406	0.06389	0.443696	0.74465	0.999829	0.793981	3.26	0.02026	0.351117	7.38	1416513_at	7.47566	7.33644	7.75029	7.34611	7.56196	7.58575	7.25665	6.96429	7.57257	7.65286	7.49838	7.37073	7.6203	7.68699	7.48062	7.66969	7.46964	7.73623	7.73901	7.55236	7.62838	7.49197	7.29105	7.21918	7.18834	7.17736	7.129
1416514_a_at	Fscn1	-0.146	0.107	0.022	-0.051	-0.8	0.59	0.12	-0.28	0.42842	0.56102	0.90559	0.78252	0.858422	0.863629	0.999829	0.969129	0.27	0.89665	0.96915	11.87	1416514_a_at	12.2029	11.9894	11.6049	12.5238	11.388	11.9133	11.45	12.2025	11.8598	11.4216	11.5922	11.8763	11.8878	11.7193	11.7016	11.6771	12.3168	11.8217	11.7199	11.9455	12.1032	11.9413	12.4094	11.9199	11.9508	11.7363	11.8358
1416515_at	Fscn1	0.101	0.025	-0.07	0.152	0.95	0.23	-0.66	1.43	0.34551	0.81622	0.51091	0.15967	0.825241	0.958091	0.999829	0.829756	0.86	0.49388	0.85436	4.75	1416515_at	4.67863	4.78253	4.78628	4.6541	4.73047	4.4209	4.49205	4.51793	4.89703	4.54265	4.83463	4.65633	4.70899	4.7067	4.98809	4.84629	4.95157	4.48995	4.70838	4.80054	4.77855	4.78632	4.93528	4.63068	4.8505	4.73469	4.67088
1416516_at	Fscn1	0.053	-0.065	-0.087	-0.111	0.67	-0.82	-1.1	-1.42	0.50355	0.41567	0.27683	0.16372	0.882172	0.799741	0.999829	0.832067	1.09	0.37456	0.810573	5.9	1416516_at	6.07223	5.74198	5.63074	6.13309	6.04594	5.66273	6.05242	5.9913	5.80484	5.93497	6.00863	5.84411	5.91714	5.90044	5.81685	5.93747	6.01563	5.88064	6.06399	6.05681	5.93205	6.02127	5.75887	5.90964	5.85691	5.89486	5.72006
1416517_at	Pnpla6	-0.033	-0.125	-0.111	-0.033	-0.29	-1.08	-0.96	-0.29	0.77659	0.28612	0.34282	0.77633	0.95798	0.718993	0.999829	0.968305	0.56	0.6911	0.913321	9.06	1416517_at	9.01767	8.95136	8.86443	9.02941	9.25109	9.43256	9.51527	9.13788	9.18412	9.25869	9.19367	9.25198	9.02255	8.83986	9.15265	9.10168	9.04351	9.18483	8.98977	8.98585	9.00406	8.59082	9.08313	9.29647	9.09636	9.2326	9.14955
1416518_at	H1foo	0.206	0.076	-0.075	-0.201	1.29	0.48	-0.47	-1.26	0.20365	0.6347	0.64115	0.21448	0.742064	0.892635	0.999829	0.841061	0.93	0.45788	0.842512	5.11	1416518_at	5.1666	4.56143	5.30149	4.80799	5.48255	4.90692	4.97801	4.73379	4.76925	5.01013	5.31437	4.78437	5.19809	5.95432	5.11637	5.0754	5.16443	5.3172	5.41064	5.05389	5.32102	5.38779	5.05437	4.86203	5.13942	4.79802	5.07114
1416519_at	Rpl36	0.032	-0.034	-0.008	-0.052	0.69	-0.75	-0.18	-1.13	0.49414	0.46019	0.86175	0.26563	0.880492	0.821202	0.999829	0.853819	0.58	0.67627	0.910091	13.12	1416519_at	13.2131	13.0387	13.0495	13.14	13.1385	13.0748	13.1384	13.1633	13.0038	13.0945	13.1583	13.1689	13.1656	13.1862	13.0971	13.1298	13.0961	13.1637	13.1905	13.1195	13.1742	12.9755	13.1261	13.2267	13.1821	13.1154	13.1695
1416520_x_at	Rpl36	0.058	0.037	-0.026	0.003	0.91	0.59	-0.41	0.05	0.36975	0.56083	0.68104	0.96072	0.83714	0.863629	0.999829	0.995727	0.33	0.85303	0.956508	12.22	1416520_x_at	12.3188	11.9929	12.0522	12.3881	12.2086	12.1265	12.2355	12.2006	12.105	12.1605	12.3064	12.2728	12.2589	12.2742	12.2519	12.1972	12.2458	12.247	12.2578	12.2097	12.3004	12.0477	12.2198	12.2663	12.2428	12.2189	12.216
1416521_at	Sepw1	-0.061	0.199	-0.06	0.005	-0.32	1.04	-0.31	0.03	0.75197	0.30518	0.75539	0.97895	0.952698	0.732263	0.999829	0.997747	0.32	0.86349	0.959112	9.29	1416521_at	9.42864	9.43468	8.59537	9.39373	9.60611	9.32458	8.84898	9.31099	9.37992	9.34617	9.38841	9.59498	9.1097	8.75098	9.30374	9.23472	9.14936	9.42385	9.35585	9.49037	9.42672	9.08955	9.32771	9.45275	9.80882	9.64969	9.27299
1416522_a_at	Grcc10	0.031	-0.127	-0.035	-0.048	0.39	-1.63	-0.45	-0.61	0.6976	0.11086	0.65402	0.54358	0.939179	0.562797	0.999829	0.924096	0.85	0.50424	0.857573	12.52	1416522_a_at	12.4318	12.5715	12.4592	12.2099	12.6536	12.584	12.707	12.4924	12.4756	12.6627	12.6333	12.6094	12.5727	12.7666	12.6186	12.6171	12.2977	12.5909	12.5925	12.5762	12.581	12.3917	12.3	12.7047	12.3814	12.5414	12.5353
1416523_at	Rnase1	-0.192	-0.083	-0.059	-0.092	-1.53	-0.66	-0.47	-0.74	0.13336	0.51434	0.64313	0.46548	0.670677	0.844713	0.999829	0.90108	0.88	0.48199	0.850285	5.63	1416523_at	6.23661	5.34935	5.46859	6.04488	5.49458	5.56347	5.34935	5.79229	5.46142	5.27873	5.33917	5.59214	5.86091	5.60264	5.78261	5.48463	6.18092	5.97835	5.8021	5.53554	5.71154	5.84214	5.81622	5.8084	5.51647	5.32695	5.57165
1416524_at	Spop	0.134	0.172	0.028	-0.111	2.45	3.15	0.51	-2.04	0.01849	0.00298	0.61132	0.04798	0.378635	0.203071	0.999829	0.788973	5.08	0.00193	0.132152	11.05	1416524_at	11.1358	11.0101	11.1225	11.0176	11.0833	10.8195	10.8308	11.0283	10.9082	11.0306	11.0523	10.9609	11.0253	10.9602	11.0036	11.0666	11.1105	11.0807	11.0609	10.9069	10.9822	11.0674	11.1087	11.1481	11.2553	11.0655	11.12
1416525_at	Spop	0.249	0.164	0.227	0.15	1.67	1.1	1.52	1.01	0.10161	0.27862	0.13509	0.31936	0.633089	0.713889	0.999829	0.864766	1.83	0.13976	0.652558	9.78	1416525_at	9.69664	10.2	10.0739	9.37089	9.569	9.35563	9.215	9.13894	10.0509	9.97523	9.89357	9.78692	9.56955	9.55008	9.70158	10.0201	9.78136	9.64619	9.63683	9.73354	9.47158	9.78868	9.78428	9.32772	10.0265	10.0012	10.0247
1416526_a_at	Park7	-0.093	-0.165	-0.069	-0.132	-1.5	-2.67	-1.11	-2.14	0.14042	0.01058	0.27258	0.03846	0.677203	0.321673	0.999829	0.774151	3.8	0.00989	0.270582	11.67	1416526_a_at	11.7075	11.5614	11.6533	11.5794	11.9238	11.775	11.8039	11.5465	11.6185	11.7741	11.8176	11.7366	11.7494	11.8405	11.8193	11.7498	11.5734	11.835	11.8704	11.7407	11.7925	11.6941	11.5446	11.7573	11.6019	11.6762	11.5065
1416527_at	Rab32	0.173	0.172	0.17	0	1.37	1.35	1.34	0	0.17851	0.18266	0.18776	0.99911	0.718644	0.636822	0.999829	0.999967	1.37	0.25876	0.753729	5.74	1416527_at	5.95271	5.42487	5.82001	5.59568	5.94673	5.44442	5.65131	6.20192	6.01729	5.65607	5.68056	5.52071	5.4875	5.72476	5.4814	5.50598	6.10308	5.46619	5.54118	5.35018	5.44364	5.71906	5.85585	5.72046	6.03206	5.75976	5.87195
1416528_at	Sh3bgrl3	-0.039	0.132	-0.045	0.024	-0.44	1.49	-0.5	0.27	0.66123	0.14467	0.61899	0.78767	0.928094	0.597588	0.999829	0.969808	0.68	0.60854	0.89121	11.36	1416528_at	11.5129	11.2206	11.1654	11.5294	11.3822	11.323	11.1757	11.4991	11.3016	11.3107	11.3129	11.4151	11.2912	11.1678	11.4297	11.2316	11.5259	11.4129	11.2856	11.3479	11.3544	11.5074	11.3433	11.4169	11.5327	11.382	11.3133
1416529_at	Emp1	-0.068	-0.357	0.164	-0.412	-0.28	-1.48	0.68	-1.71	0.77931	0.1463	0.50131	0.09536	0.958585	0.599355	0.999829	0.810833	1.41	0.24715	0.745523	6.98	1416529_at	6.80079	6.85135	7.59713	6.42743	7.02231	6.2898	7.36983	6.76395	7.2732	7.30969	7.15593	6.8706	7.47382	7.51548	7.05838	7.24941	6.77543	6.80233	7.34762	6.88138	6.96297	7.52089	7.1358	7.10009	6.47238	6.6894	6.51598
1416530_a_at	Pnp	-0.298	-0.346	-0.105	-0.367	-1.2	-1.39	-0.42	-1.48	0.23709	0.17135	0.67338	0.14719	0.76233	0.625184	0.999829	0.827106	1.43	0.23946	0.73913	10.96	1416530_a_at	10.1784	11.1932	11.2417	10.1533	11.3457	11.4197	11.6524	10.4416	11.3487	11.4915	11.5705	11.2905	11.3019	11.314	11.3318	11.4923	10.719	11.1812	11.3691	11.2684	11.0934	10.3024	10.6714	11.125	9.98551	10.7154	10.6579
1416531_at	Gsto1	0.148	0.23	0	0.101	1.42	2.2	0	0.97	0.16211	0.03293	0.99814	0.33974	0.704568	0.442647	0.999829	0.869142	1.95	0.11892	0.623141	9.65	1416531_at	9.86156	9.47127	9.40993	9.91855	9.69448	9.53022	9.36365	9.88578	9.42338	9.42633	9.54345	9.51034	9.51396	9.49751	9.57623	9.36039	9.67105	9.56462	9.53421	9.62177	9.63514	9.90029	9.48928	9.6649	9.92537	9.76959	9.788
1416532_at	Trrap	-0.015	0.02	0.066	0.229	-0.19	0.26	0.88	3.04	0.8482	0.79422	0.38619	0.00406	0.974101	0.950458	0.999829	0.647585	2.52	0.05468	0.50348	9.55	1416532_at	9.45759	9.63669	9.48808	9.43875	9.48603	9.59022	9.71046	9.71366	9.58745	9.47975	9.61648	9.60414	9.4067	9.43066	9.55654	9.50708	9.58186	9.42201	9.28489	9.37229	9.45592	9.34646	9.397	9.75311	9.48785	9.64469	9.62228
1416533_at	Egln2	0.071	0.074	-0.1	-0.063	1.08	1.14	-1.54	-0.96	0.28545	0.26252	0.13212	0.34176	0.793986	0.705111	0.999829	0.869496	1.43	0.23889	0.738533	9.47	1416533_at	9.39821	9.44548	9.40893	9.26638	9.61782	9.32973	9.18607	9.31205	9.48301	9.34246	9.56115	9.46871	9.50567	9.55582	9.58612	9.45985	9.47916	9.57979	9.4929	9.67626	9.67267	9.50437	9.50514	9.43525	9.49613	9.44561	9.46654
1416534_at	Dpf2	-0.088	-0.021	-0.056	-0.143	-1.28	-0.3	-0.82	-2.09	0.20778	0.76576	0.4167	0.04296	0.744459	0.941753	0.999829	0.779281	1.69	0.17048	0.686868	10.13	1416534_at	10.21	10.0038	9.96807	10.3143	10.0604	10.0692	10.2212	10.311	9.96451	10.1773	10.0284	10.2367	10.1983	10.0204	10.1906	10.0917	10.3617	10.2708	10.2219	10.1214	10.2076	10.1149	10.3997	10.341	10.2133	10.0584	9.96136
1416535_at	Mcrs1	0.049	0.015	0.003	-0.018	0.57	0.18	0.03	-0.21	0.57173	0.85938	0.97238	0.83735	0.903185	0.967452	0.999829	0.978505	0.1	0.98184	0.992977	9.25	1416535_at	9.26873	9.39192	8.9192	9.39606	9.1829	9.06408	9.38255	9.56076	9.05483	9.09029	9.09478	9.27753	9.09325	9.15902	9.2551	9.2985	9.34243	9.19997	9.2426	9.22177	9.21089	9.2464	9.38235	9.56051	9.29797	9.3573	9.27719
1416536_at	Mum1	0.077	-0.036	0.025	-0.18	0.64	-0.3	0.21	-1.49	0.52766	0.76854	0.83595	0.14318	0.890294	0.943208	0.999829	0.825977	0.69	0.60277	0.890206	8.15	1416536_at	8.64849	7.78065	8.0488	8.48431	7.89099	7.919	8.00056	8.20942	8.0218	7.95108	7.87938	8.11618	8.08137	8.14196	8.12388	8.04853	8.45258	8.20451	8.15015	8.21758	8.29396	8.41191	8.57446	8.23867	8.43849	7.89689	8.20471
1416537_at	Creld1	0.129	0.148	-0.053	-0.03	1.73	1.98	-0.71	-0.41	0.09092	0.05461	0.48103	0.68589	0.614007	0.49334	0.999829	0.951016	1.89	0.12933	0.639542	9.33	1416537_at	9.58389	9.27636	9.10352	9.42051	9.5449	9.22954	9.14184	9.34718	9.21882	9.42468	9.37954	9.34042	9.25528	9.22448	9.24763	9.15807	9.16245	9.41269	9.35608	9.37011	9.3317	9.26004	9.27421	9.17042	9.54556	9.57378	9.45745
1416538_at	Siae	-0.172	-0.225	0.082	0.022	-1.74	-2.28	0.83	0.22	0.08924	0.0278	0.40919	0.82795	0.610392	0.426676	0.999829	0.977124	2.24	0.08068	0.562727	7.23	1416538_at	7.52033	7.16789	7.34639	7.23591	7.34516	7.0005	7.49301	7.34212	6.98984	7.39438	7.34575	7.10656	7.26463	7.16367	7.30347	7.31003	7.35388	7.25789	7.25814	7.14822	7.16892	7.22406	7.44546	7.2686	7.20916	6.98316	6.88522
1416539_at	Siae	0.013	0.152	0.087	0.056	0.13	1.58	0.9	0.58	0.8942	0.12148	0.37132	0.56493	0.980954	0.575295	0.999829	0.927243	0.92	0.46301	0.84311	6.67	1416539_at	6.63014	6.39892	6.40982	6.71623	6.61856	6.72038	6.68567	6.83566	6.39043	6.33709	6.40834	6.65036	6.71694	6.78561	6.56469	6.70456	6.95968	6.42479	6.48632	6.59993	6.79357	6.94411	6.63272	6.62673	6.61907	6.54746	6.50975
1416540_at	Hgs	0.032	0.009	-0.069	-0.049	0.46	0.14	-1.01	-0.71	0.64752	0.8907	0.31829	0.47854	0.923972	0.974467	0.999829	0.905396	0.44	0.77867	0.935077	8.95	1416540_at	9.11148	8.7645	8.77926	8.98368	8.97549	8.8418	8.94889	9.19358	8.88625	8.94099	8.78533	9.08665	9.00748	8.82307	9.02875	8.92982	9.06798	8.96047	8.97482	9.01596	9.05992	8.80819	9.04266	9.0994	9.12978	8.88195	8.86242
1416541_at	Clpb	0.065	-0.058	-0.113	-0.005	0.65	-0.58	-1.12	-0.05	0.52086	0.56779	0.26947	0.96385	0.887692	0.866533	0.999829	0.996434	0.5	0.73506	0.924446	8.07	1416541_at	7.99352	8.1297	7.95852	7.80429	8.38431	7.99013	8.19257	7.90385	8.20816	8.25752	8.33402	8.22691	7.9543	8.05232	8.12628	8.17628	7.96507	8.16872	8.21175	8.12944	8.14287	7.766	7.84884	8.02539	8.1998	8.22107	8.11443
1416542_at	Phf1	-0.046	-0.147	0.022	-0.087	-0.54	-1.73	0.26	-1.01	0.59139	0.09156	0.7955	0.31691	0.908788	0.542648	0.999829	0.864473	1.09	0.373	0.809977	8.53	1416542_at	8.59258	8.36354	8.49051	8.39654	8.65887	8.38729	8.91839	8.52012	8.62452	8.67019	8.57835	8.73117	8.52878	8.46029	8.59615	8.42503	8.44349	8.52342	8.79035	8.52225	8.73739	8.2136	8.52134	8.73477	8.50467	8.45864	8.36126
1416543_at	Nfe2l2	-0.325	-0.192	-0.076	-0.107	-1.85	-1.09	-0.43	-0.61	0.07093	0.28066	0.66591	0.54551	0.576163	0.715637	0.999829	0.924491	1.3	0.28674	0.769126	9.69	1416543_at	9.03732	9.71245	9.89274	9.44311	9.79887	10.0126	10.025	9.26009	9.98604	9.91613	10.0424	9.80402	9.96366	9.96286	9.89624	10.1151	9.84398	9.81516	9.96447	9.89387	9.82565	9.13307	9.73995	9.6787	9.05427	9.35784	9.29107
1416544_at	Ezh2	-0.014	-0.027	-0.014	-0.182	-0.13	-0.25	-0.13	-1.65	0.90108	0.80631	0.90086	0.10575	0.981566	0.955039	0.999829	0.815883	0.71	0.59245	0.886666	7.49	1416544_at	7.55185	7.1896	7.60871	7.81324	7.19023	7.4544	7.67386	7.53488	7.35837	7.50497	7.45641	7.40983	7.59262	7.49563	7.45326	7.6207	7.78955	7.57726	7.47683	7.42402	7.54108	7.59362	7.71446	7.51858	7.48019	7.26748	7.31306
1416545_at	Zdhhc7	0.034	-0.158	-0.102	-0.147	0.5	-2.3	-1.49	-2.14	0.61905	0.02629	0.14307	0.03786	0.916451	0.422082	0.999829	0.774151	3.09	0.02536	0.382785	8.48	1416545_at	8.59173	8.41853	8.41175	8.45187	8.62229	8.39022	8.42478	8.59609	8.30019	8.61094	8.53579	8.5448	8.44584	8.40294	8.60059	8.47276	8.58213	8.60756	8.64356	8.4697	8.70034	8.56398	8.46384	8.72865	8.63687	8.59984	8.34635
1416546_a_at	Rpl6	0.046	0.036	0.013	-0.003	1.06	0.83	0.3	-0.07	0.29441	0.41363	0.76784	0.94341	0.798868	0.798566	0.999829	0.994305	0.48	0.75353	0.929492	12.52	1416546_a_at	12.6307	12.3996	12.4689	12.539	12.4867	12.5219	12.4502	12.4814	12.3445	12.4514	12.4194	12.5137	12.5079	12.5755	12.5544	12.4977	12.6324	12.5103	12.5066	12.5282	12.5355	12.6074	12.4995	12.4721	12.5206	12.5312	12.5608
1416547_at	Ndufb3	-0.029	-0.054	-0.004	-0.064	-0.6	-1.1	-0.09	-1.32	0.55418	0.27555	0.92968	0.19341	0.897688	0.713044	0.999829	0.834984	0.83	0.51218	0.860446	11.8	1416547_at	11.888	11.6681	11.7497	11.827	11.9344	11.8143	11.7266	11.7979	11.7711	11.7872	11.9039	11.8438	11.8682	11.9424	11.8158	11.8113	11.6879	11.8532	11.8843	11.7954	11.8666	11.8694	11.7098	11.866	11.7853	11.7961	11.7065
1416548_at	Slc35b4	0.055	0.021	0.088	0.011	0.49	0.19	0.77	0.1	0.6266	0.85249	0.44266	0.9227	0.918631	0.965808	0.999829	0.990847	0.22	0.9251	0.977194	7.33	1416548_at	7.40856	7.27091	6.90311	7.65767	7.21562	7.15329	7.5967	7.73712	7.12657	7.35381	7.32688	7.41254	7.1904	7.01929	7.19336	7.299	7.42927	7.31643	7.23956	7.21497	7.16059	7.12108	7.48189	7.5665	7.52375	7.41712	7.25113
1416549_at	Slc35b4	0.135	0.188	0.082	0.212	1.23	1.71	0.75	1.94	0.22453	0.0938	0.45946	0.05933	0.7551	0.544743	0.999829	0.790963	2.19	0.086	0.572411	8.14	1416549_at	8.18694	8.12078	8.04403	8.33484	7.94881	7.76361	8.14357	8.57279	7.85715	7.9109	7.91849	8.2127	7.88989	7.83767	8.03304	8.14268	8.35567	8.03247	7.78645	7.87154	8.03304	8.19601	8.22126	8.19505	8.20125	8.26532	8.29068
1416550_at	Slc35b4	0.021	0.147	0.076	0.252	0.26	1.81	0.94	3.11	0.79968	0.07704	0.35302	0.00333	0.962179	0.524088	0.999829	0.640071	3.47	0.0152	0.318765	7.04	1416550_at	7.07537	7.0087	6.77938	7.22348	6.8674	6.98273	7.05959	7.34154	6.92572	6.9275	6.87397	6.81075	6.79896	6.91023	6.88479	6.89403	7.15018	7.0735	6.90229	6.92769	6.90619	7.17645	7.01451	6.98287	7.01049	7.17911	6.92311
1416551_at	Atp2a2	0.177	0.049	-0.041	-0.075	1.8	0.5	-0.42	-0.76	0.07874	0.62128	0.67801	0.44931	0.592202	0.888295	0.999829	0.895739	1.06	0.38685	0.816553	12.72	1416551_at	12.9573	12.8022	12.3976	12.8195	12.8314	12.6064	12.6801	13.0788	12.5217	12.6517	12.6604	12.5988	12.7106	12.8269	12.6061	12.4278	12.5986	12.6969	12.6577	12.6519	12.6108	12.9577	12.6177	12.9766	12.9998	12.8572	12.8652
1416552_at	Dppa5a	0.006	-0.469	0.04	-0.384	0.02	-1.13	0.1	-0.93	0.98808	0.26325	0.92391	0.35817	0.99749	0.70564	0.999829	0.871902	0.54	0.70763	0.917797	7.29	1416552_at	6.31816	7.52848	7.74782	5.95837	8.21198	7.7116	8.38121	6.20528	7.79835	7.72618	8.28118	7.35478	7.85579	7.84574	7.66935	7.8225	6.06274	7.54533	7.88263	7.59634	7.50484	5.72753	6.90354	7.63709	6.47064	7.35491	7.44904
1416553_at	Stra13	-0.306	-0.189	-0.208	-0.131	-1.73	-1.07	-1.18	-0.74	0.09019	0.29038	0.24614	0.46079	0.612092	0.722251	0.999829	0.899466	1.52	0.21282	0.717579	8.14	1416553_at	7.85251	8.14424	7.80421	8.0691	8.49056	8.40236	8.43305	7.86462	8.49959	8.44432	8.51952	8.44627	8.31895	8.05556	8.31678	8.44629	7.99424	8.43073	8.55207	8.52757	8.49937	7.49121	7.99514	8.27248	7.98112	7.99467	7.74514
1416554_at	Pdlim1	-0.094	0.343	-0.027	-0.245	-0.38	1.4	-0.11	-1	0.70236	0.16838	0.91144	0.32325	0.940739	0.622662	0.999829	0.865076	0.78	0.54407	0.872681	8.82	1416554_at	9.36071	8.31828	8.61223	9.62464	8.17494	9.07396	8.23387	9.10201	8.71286	8.20065	8.15338	8.9108	8.70609	8.67431	8.8484	8.54423	9.54453	9.03636	8.73686	8.86317	8.98833	9.27433	9.38746	8.72424	9.38529	8.38382	8.7838
1416555_at	Ei24	-0.016	0.023	-0.043	0.022	-0.42	0.59	-1.09	0.55	0.67815	0.56044	0.28392	0.58619	0.933343	0.863534	0.999829	0.931634	0.5	0.73632	0.924731	10.73	1416555_at	10.7785	10.8121	10.7762	10.6616	10.6789	10.7173	10.7618	10.7363	10.7636	10.7717	10.7247	10.7306	10.7288	10.86	10.7664	10.761	10.7356	10.7218	10.6821	10.6644	10.7037	10.7472	10.625	10.7617	10.6726	10.7265	10.7397
1416556_at	Tspan31	-0.276	-0.242	-0.084	-0.104	-1.98	-1.74	-0.61	-0.75	0.05429	0.08927	0.54819	0.45871	0.536869	0.538485	0.999829	0.898932	1.97	0.11691	0.621413	10.83	1416556_at	10.597	11.0002	10.8083	10.4803	11.0881	11.0917	11.3549	10.6343	11.1533	11.1488	11.1515	10.994	10.8911	10.7918	10.9881	11.1523	10.8767	11.0548	10.9927	10.9383	10.8592	10.2395	10.7726	11.0374	10.5019	10.7794	10.574
1416557_a_at	Eftud2	0.038	0.014	0.008	-0.018	0.42	0.16	0.09	-0.2	0.67409	0.87621	0.93103	0.84131	0.932059	0.971791	0.999829	0.97936	0.06	0.99241	0.996841	8.91	1416557_a_at	9.28052	8.92301	8.69318	8.8759	8.97088	8.6473	8.91786	9.11023	8.61014	8.80602	8.74833	8.87112	8.87783	9.05437	8.83477	8.88819	8.95385	8.89435	8.92857	8.76811	8.81371	9.16138	8.92603	9.16513	9.00666	9.00744	8.92158
1416558_at	Melk	0.03	0.049	0.23	-0.007	0.21	0.35	1.64	-0.05	0.83143	0.72969	0.1089	0.95781	0.96977	0.928633	0.999829	0.995321	0.71	0.58792	0.885383	4.32	1416558_at	4.88471	4.05243	4.13791	4.58618	4.04977	4.15544	4.51115	4.60126	4.03369	4.20484	4.07447	4.29035	4.2428	4.01538	4.23395	4.08308	4.19694	4.26885	4.1729	4.42242	4.50448	4.31925	4.61123	4.11855	4.47484	4.38033	4.04342
1416559_at	Rrp8	0.06	-0.017	-0.045	-0.177	0.78	-0.23	-0.58	-2.31	0.43731	0.82076	0.56168	0.02548	0.861639	0.958812	0.999829	0.744528	1.59	0.19388	0.705972	7.72	1416559_at	7.76644	7.55174	7.84069	7.56725	7.71793	7.6711	7.53034	7.6041	7.61515	7.85311	7.52221	7.53511	7.83959	7.9402	7.90067	7.79576	7.93952	7.66689	7.96532	7.845	7.76756	7.76502	7.8664	7.80533	7.71222	7.57044	7.61186
1416560_at	Slc13a3	-0.177	0.372	0.089	-0.125	-0.81	1.69	0.41	-0.57	0.4242	0.09757	0.68652	0.57333	0.856797	0.549364	0.999829	0.929498	1	0.41718	0.827565	5.54	1416560_at	5.7114	5.52186	5.98631	5.55368	5.43716	5.07077	4.87094	5.69832	5.23449	4.9735	5.17926	5.45507	5.20541	5.45123	5.71143	5.25642	6.14681	5.40919	5.34569	5.3368	5.80768	6.52625	6.10079	5.6086	5.39038	5.20202	5.57233
1416561_at	Gad1	0.241	0.252	0.206	-0.073	1.44	1.5	1.23	-0.44	0.1578	0.14054	0.225	0.66402	0.701395	0.59302	0.999829	0.947501	1.51	0.21706	0.720707	12.42	1416561_at	12.2853	12.1098	12.3322	13.1689	11.7745	12.2958	11.9767	12.6405	12.2833	12.1002	11.9966	12.0748	12.5088	11.978	12.4529	12.1938	12.3265	12.6813	12.3008	12.5227	12.5167	12.4124	12.8365	12.4122	12.5834	12.5767	12.447
1416562_at	Gad1	0.679	0.442	0.551	-0.063	2.6	1.7	2.11	-0.24	0.0126	0.0973	0.04031	0.80906	0.331841	0.548943	0.999829	0.972633	3.55	0.0138	0.309728	9.64	1416562_at	9.64824	9.05617	9.54695	10.7817	8.82162	8.69781	8.69587	9.6948	8.9398	9.07993	8.90202	9.02738	9.54011	9.09836	9.59376	9.15382	9.82143	9.79887	9.50162	9.49192	9.72617	10.1651	10.4029	9.40282	10.224	10.0295	9.78099
1416563_at	Ctps	0.046	0.128	0.038	0.075	0.42	1.16	0.35	0.68	0.67788	0.25331	0.73062	0.50269	0.933206	0.697754	0.999829	0.913594	0.52	0.71919	0.92019	9.01	1416563_at	9.36148	8.96239	8.96174	9.12956	8.94451	8.90539	8.67186	9.27376	8.67515	8.74342	8.73151	8.79904	8.89825	9.00919	8.95618	8.8415	9.20423	8.97714	8.97672	8.92732	9.13841	9.37146	8.98052	9.00499	9.13724	9.13444	9.03052
1416564_at	Sox7	-0.08	-0.151	-0.036	0.037	-1	-1.89	-0.45	0.46	0.32427	0.06534	0.65345	0.64771	0.815637	0.508719	0.999829	0.945546	1.25	0.3056	0.779694	5.97	1416564_at	6.06891	6.04961	5.80357	6.08536	5.78007	5.83169	6.09906	6.35962	6.00695	5.9453	6.15469	5.81021	5.97033	5.94833	5.89601	5.93236	5.99784	6.05097	5.99195	6.00392	5.89792	6.1332	5.92718	6.20139	5.77608	5.91981	5.71097
1416565_at	Cox6b1	-0.004	-0.172	-0.019	-0.016	-0.06	-2.82	-0.31	-0.26	0.95079	0.00732	0.75644	0.79915	0.991205	0.287881	0.999829	0.971631	2.02	0.108	0.610357	12.62	1416565_at	12.5523	12.5468	12.602	12.6447	12.8548	12.5214	12.7342	12.5366	12.6918	12.6952	12.7911	12.6236	12.7342	12.7544	12.6338	12.6436	12.4725	12.6515	12.7677	12.6845	12.6038	12.5783	12.5426	12.6515	12.583	12.5577	12.5221
1416566_at	Strap	0.1	0.039	0.075	0.041	1.6	0.62	1.2	0.65	0.11727	0.53834	0.23684	0.5164	0.652641	0.855811	0.999829	0.917634	1.2	0.32391	0.78811	10.45	1416566_at	10.5477	10.4572	10.606	10.3594	10.4697	10.3233	10.356	10.5206	10.2345	10.4303	10.4197	10.3943	10.4067	10.5212	10.419	10.372	10.4464	10.3814	10.3396	10.2513	10.3368	10.6589	10.3869	10.3913	10.4732	10.3842	10.5635
1416567_s_at	Atp5e	-0.121	-0.319	-0.083	-0.052	-0.96	-2.53	-0.66	-0.41	0.34202	0.01514	0.51171	0.68305	0.824112	0.360113	0.999829	0.950664	1.98	0.11418	0.618463	11.97	1416567_s_at	11.6916	12.0227	12.0496	11.6909	12.2502	12.0945	12.2541	11.6504	12.1877	12.1666	12.332	12.1371	12.1699	12.2375	12.1998	12.1598	11.5925	12.2098	12.1947	12.1345	12.1267	11.5216	11.8061	12.2079	11.723	11.8448	11.8625
1416568_a_at	Acin1	-0.103	-0.192	-0.046	0.296	-0.39	-0.72	-0.17	1.11	0.70103	0.47256	0.86419	0.27138	0.940402	0.827187	0.999829	0.854063	0.49	0.74558	0.928174	8.05	1416568_a_at	7.48779	8.61282	7.84795	7.44458	8.06565	8.47275	8.14832	7.72848	8.83926	8.34871	8.66915	8.79982	7.90425	6.99255	8.23701	8.25763	7.88827	8.23431	7.94642	8.13766	8.12881	7.29841	7.73778	8.04982	7.92733	8.39369	8.33709
1416569_at	Actl6a	-0.159	-0.042	0.08	-0.105	-1.53	-0.4	0.77	-1.01	0.13437	0.68771	0.4447	0.31934	0.67231	0.913929	0.999829	0.864766	1.03	0.405	0.82305	8.15	1416569_at	8.13679	7.89454	8.49004	8.20584	7.97587	8.25134	8.19618	7.94481	8.00938	8.21349	7.89975	7.93391	8.32455	8.31558	8.16099	8.38394	8.36457	8.22658	8.28593	8.08739	8.08128	8.31506	8.42727	8.09612	7.90448	7.82039	7.84625
1416570_s_at	Gfm1	0.011	-0.123	-0.036	-0.101	0.13	-1.36	-0.39	-1.11	0.90029	0.18119	0.69703	0.2721	0.981339	0.635254	0.999829	0.854063	0.81	0.52349	0.865687	9.14	1416570_s_at	9.07751	9.0273	9.16307	8.96895	9.41224	8.94608	9.21925	8.9874	9.11921	9.21945	9.30512	8.97213	9.24794	9.31724	9.27132	9.19879	9.0762	9.25463	9.38182	9.21167	9.20059	9.19879	9.21059	9.07028	9.00839	8.99827	8.92931
1416571_at	Traf4	-0.157	-0.267	-0.029	-0.218	-1.51	-2.56	-0.28	-2.09	0.13898	0.01418	0.78231	0.04269	0.676259	0.355108	0.999829	0.779281	3.31	0.01883	0.340907	5.62	1416571_at	5.34175	5.77572	5.71667	5.23849	5.74659	5.76939	5.78581	5.56986	5.79927	6.04372	5.72866	5.86574	5.84859	5.67191	5.79471	5.47297	5.48364	5.82045	5.80604	5.86498	5.89457	5.4585	5.81799	5.68021	5.35121	5.43351	5.30863
1416572_at	Mmp14	0.043	-0.059	-0.158	0.023	0.45	-0.61	-1.63	0.24	0.65619	0.54625	0.11043	0.81532	0.926179	0.85877	0.999829	0.97392	0.82	0.51916	0.86419	5.33	1416572_at	5.40356	5.2346	5.29844	4.92494	5.41754	5.44213	5.12525	5.07642	5.35376	5.41459	5.43214	5.27235	5.40239	5.53644	5.67565	5.2068	5.56869	5.47162	5.53602	5.44843	5.40948	5.3425	5.25171	5.19893	5.2705	5.26047	5.37399
1416573_at	Pofut2	-0.2	-0.266	-0.064	-0.149	-1.22	-1.62	-0.39	-0.91	0.2282	0.11168	0.69655	0.36718	0.756595	0.563413	0.999829	0.874766	1.28	0.29305	0.772437	5.04	1416573_at	5.05395	5.24315	5.27765	4.70755	5.44584	5.05294	5.16346	4.88448	5.34782	5.37744	5.52045	5.19283	5.04865	4.44816	5.13438	5.37824	4.88597	5.38152	5.60803	5.14566	5.1711	4.53335	4.95481	5.11692	4.99028	5.17678	4.87928
1416574_at	Tox4	-0.02	0.047	0.003	-0.02	-0.25	0.61	0.04	-0.25	0.80176	0.54659	0.97038	0.80043	0.96272	0.85893	0.999829	0.971631	0.12	0.97274	0.990111	9.5	1416574_at	9.65097	9.39856	9.50086	9.73166	9.29653	9.64858	9.3603	9.60785	9.23267	9.52793	9.42603	9.3884	9.5284	9.56838	9.3917	9.56409	9.35107	9.49084	9.54765	9.47826	9.45579	9.82935	9.41559	9.53698	9.54264	9.49263	9.47265
1416575_at	Cdc45	0.055	0.128	0.033	-0.129	0.58	1.36	0.35	-1.36	0.56495	0.18094	0.72956	0.17943	0.901073	0.634965	0.999829	0.834267	1.04	0.39658	0.82024	6.03	1416575_at	6.19676	6.02717	6.13867	6.02727	6.30493	5.94965	6.04874	6.36291	5.97333	6.0141	5.99225	5.77273	5.85376	5.82604	5.90098	5.88761	6.16414	6.03644	5.89102	6.07066	5.95778	5.98072	6.07242	6.02477	6.31572	6.04857	6.1233
1416576_at	Socs3	-0.08	0.042	-0.057	0.146	-0.85	0.44	-0.6	1.54	0.39948	0.66258	0.55055	0.13047	0.848698	0.904181	0.999829	0.824404	0.91	0.46444	0.843306	6.13	1416576_at	6.00077	6.45286	6.04911	5.8231	6.24844	5.83046	6.20248	6.20252	6.32528	6.28536	6.22991	6.26289	6.1056	6.26302	6.29577	6.08108	6.06629	6.08973	6.01346	5.95769	5.78945	6.14188	6.08208	6.07721	5.81329	6.13864	6.05071
1416577_a_at	Rbx1	-0.013	-0.018	-0.109	0.058	-0.17	-0.23	-1.4	0.75	0.86458	0.81917	0.16883	0.457	0.976513	0.958602	0.999829	0.898277	0.65	0.62921	0.896842	11.82	1416577_a_at	11.5077	11.7541	11.7637	11.6922	11.8912	11.9748	11.9669	11.5465	11.9878	11.9182	11.9374	11.8993	11.9063	11.9646	11.9768	11.8234	11.7214	11.8458	11.8989	11.9809	11.9316	11.637	11.6639	11.6377	11.6209	11.6969	11.7923
1416578_at	Rbx1	0.057	0.044	0.058	0.033	0.98	0.75	0.99	0.55	0.33291	0.45495	0.32771	0.5821	0.82088	0.818882	0.999829	0.930867	0.7	0.59368	0.886973	11.05	1416578_at	11.2343	10.9692	10.9465	11.1346	11.045	11.0359	10.8374	10.9278	10.8348	10.9979	10.9903	10.9778	11.0631	11.1549	10.975	10.9955	11.0152	11.0034	11.0949	11.0214	11.0338	11.2878	11.088	11.0657	11.0723	11.0226	11.1647
1416579_a_at	Epcam	0.055	-0.214	-0.047	-0.449	0.17	-0.68	-0.15	-1.42	0.86206	0.50108	0.88126	0.16143	0.976437	0.839839	0.999829	0.829956	0.64	0.63966	0.900542	5.85	1416579_a_at	4.66394	6.51214	6.22668	4.89789	6.3242	5.96608	6.11384	5.3935	5.55054	6.25092	6.61888	6.02785	6.08225	6.55725	6.26222	6.1007	5.1301	5.9983	6.26394	6.09916	5.80121	5.65729	5.66267	6.11364	5.27129	5.58956	6.02767
1416580_a_at	Stub1	-0.067	-0.126	-0.043	-0.008	-0.64	-1.2	-0.41	-0.08	0.5253	0.23535	0.68266	0.93994	0.889933	0.681771	0.999829	0.993599	0.51	0.72973	0.922968	11.39	1416580_a_at	11.3329	11.4811	11.2792	11.0633	11.5982	11.2719	11.4238	11.2169	11.4452	11.4795	11.6018	11.5187	11.4145	11.2259	11.638	11.6011	11.2052	11.6261	11.6006	11.5659	11.5773	11.0361	11.2639	11.5231	11.3343	11.4401	11.2707
1416581_at	Wdr5	0.021	-0.026	-0.068	-0.019	0.36	-0.43	-1.15	-0.32	0.71969	0.66788	0.25828	0.75246	0.945925	0.906551	0.999829	0.964527	0.43	0.78427	0.936822	8.49	1416581_at	8.70982	8.34216	8.42963	8.45013	8.56842	8.43593	8.48028	8.4535	8.28589	8.44154	8.51279	8.55573	8.54101	8.68443	8.47309	8.47261	8.5339	8.59973	8.5982	8.5023	8.51071	8.61977	8.507	8.42717	8.45066	8.4917	8.50468
1416582_a_at	Bad	-0.135	-0.285	-0.123	-0.13	-0.65	-1.37	-0.59	-0.63	0.51859	0.17716	0.55789	0.53373	0.886642	0.630391	0.999829	0.922149	0.76	0.55569	0.876215	9.96	1416582_a_at	9.32242	10.2912	9.97546	9.15702	10.2256	10.3021	10.4683	9.48198	10.1257	10.1338	10.3779	10.0795	10.1723	10.1525	10.2682	10.2174	9.41228	10.3113	10.261	10.3398	10.2021	9.59231	9.63874	10.5538	9.55935	9.89314	9.92354
1416583_at	Bad	-0.275	-0.532	-0.192	-0.231	-1	-1.93	-0.7	-0.84	0.32391	0.06001	0.4889	0.40666	0.815485	0.502604	0.999829	0.885269	1.48	0.22522	0.72758	8.88	1416583_at	8.30773	9.22073	8.9855	8.00787	9.2971	9.37934	9.35571	8.0735	9.18242	9.40199	9.50316	9.1453	9.25023	9.18452	9.2876	9.42717	8.16875	9.39649	9.526	9.35054	9.29817	8.17764	8.56748	9.36538	8.42085	8.8158	8.62537
1416584_at	Man2b2	-0.185	-0.214	-0.233	-0.173	-1.25	-1.45	-1.57	-1.17	0.21784	0.15476	0.12264	0.24931	0.750775	0.608032	0.999829	0.849018	1.88	0.132	0.644115	7.15	1416584_at	6.86946	7.20999	6.89291	7.12471	7.39192	7.35141	7.31763	6.85595	7.59655	7.30194	7.60969	7.4104	7.26616	7.32493	7.42891	7.45153	7.11216	7.45359	7.50782	7.39138	7.21332	6.78119	6.94399	7.18512	6.90886	7.07594	6.71555
1416585_at	Ruvbl1	-0.113	-0.027	-0.016	0.049	-2.06	-0.49	-0.29	0.9	0.04578	0.62484	0.77338	0.37265	0.50893	0.889891	0.999829	0.87613	1.34	0.26979	0.760861	9.05	1416585_at	9.04252	8.92987	9.08229	9.23371	9.09755	9.10205	8.9685	9.15371	9.03973	9.08838	9.12796	9.0322	9.06589	9.10403	9.05077	9.09713	8.96389	9.0006	9.00679	9.00619	9.09956	9.16176	8.89899	9.17195	9.01	9.02355	8.88973
1416586_at	Zfp239	0.192	0.332	-0.005	0.026	1.21	2.09	-0.03	0.16	0.23335	0.04251	0.97287	0.87015	0.759614	0.473212	0.999829	0.983733	1.47	0.2295	0.731953	8.73	1416586_at	9.18956	8.61963	8.59627	9.05288	8.41755	8.4661	8.34017	9.08326	8.43508	8.25774	8.23291	8.49302	8.54463	8.69554	8.65736	8.53237	9.01428	8.56808	8.5799	8.69076	8.81168	9.17162	8.79953	8.68834	8.93217	8.84061	8.94706
1416587_a_at	Xrcc1	-0.057	0.02	-0.144	-0.123	-0.81	0.29	-2.05	-1.76	0.42381	0.77565	0.04625	0.08606	0.856627	0.944295	0.999829	0.810833	2.01	0.11032	0.613208	8.2	1416587_a_at	8.2486	8.02737	7.97533	8.37003	8.18114	8.26781	8.39512	8.32609	8.07786	8.16955	8.15661	8.28017	8.22959	8.27554	8.36702	8.32463	8.3258	8.31045	8.26681	8.2721	8.31549	8.11171	8.05154	8.36497	8.2716	8.16591	8.03496
1416588_at	Ptprn	0.257	0.154	-0.096	0.095	1.28	0.76	-0.48	0.47	0.20882	0.44966	0.63612	0.63931	0.745484	0.816775	0.999829	0.942596	0.67	0.61974	0.893527	9.7	1416588_at	10.3131	9.7072	9.07287	9.65782	9.82153	9.36745	9.46863	10.2908	9.3058	9.46704	9.59237	9.88544	9.50045	9.25308	9.79905	9.64174	9.44028	9.72011	9.59337	9.66744	9.66471	9.64116	9.36412	10.2147	10.1916	10.2538	9.9262
1416589_at	Sparc	0.126	0.121	0.122	-0.09	0.79	0.76	0.76	-0.57	0.43442	0.45138	0.44872	0.57441	0.860985	0.817297	0.999829	0.929678	0.53	0.71697	0.919666	12.11	1416589_at	12.647	11.766	11.8904	12.6701	11.6784	12.4654	11.7643	12.0847	11.9784	11.9375	11.7904	12.1665	11.874	11.8105	11.9979	11.9783	12.4421	12.1145	12.1565	12.032	12.2865	11.8467	12.2896	12.1841	12.6567	11.9983	12.0796
1416590_a_at	Rab34	0.042	-0.119	-0.069	-0.053	0.3	-0.84	-0.49	-0.38	0.76602	0.4034	0.62848	0.70885	0.955834	0.794018	0.999829	0.956545	0.3	0.87949	0.963922	9.13	1416590_a_at	8.77839	9.15807	9.08579	8.55878	9.37739	9.20923	9.49913	8.87551	9.21733	9.10767	9.23737	9.16825	9.23106	9.27087	9.3877	9.34607	9.01807	9.25212	9.40405	9.35267	9.37792	8.49891	9.03596	9.35475	8.98669	9.09683	9.0985
1416591_at	Rab34	0.084	-0.081	-0.072	-0.085	0.67	-0.65	-0.57	-0.68	0.50826	0.51978	0.56982	0.49948	0.883567	0.847121	0.999829	0.912288	0.41	0.79719	0.940536	9.46	1416591_at	9.1705	9.49982	9.33734	8.95684	9.51222	9.48862	9.7391	9.2588	9.41998	9.4689	9.47837	9.42915	9.5598	9.50804	9.66209	9.71109	9.26635	9.6438	9.82135	9.74436	9.70773	8.90094	9.48509	9.77659	9.29041	9.49499	9.4624
1416592_at	Glrx	0.188	0.107	0.037	0.167	1.89	1.07	0.37	1.68	0.06554	0.29	0.71197	0.09937	0.564661	0.7222	0.999829	0.81157	1.92	0.12381	0.63142	8.91	1416592_at	9.15851	8.91241	8.82687	9.06906	9.02916	8.84509	8.79064	9.26333	8.65553	8.80476	8.94897	8.67999	8.80062	8.86591	8.78867	8.60899	8.7787	8.78229	8.52365	8.67473	8.79041	9.32869	8.66437	8.85354	9.19702	8.96066	9.18881
1416593_at	Glrx	0.144	0.084	0.157	0.219	1.42	0.82	1.54	2.15	0.16393	0.41537	0.13043	0.03692	0.705698	0.799615	0.999829	0.772569	2.42	0.06257	0.521982	8.62	1416593_at	8.88923	8.74072	8.8399	8.74816	8.76266	8.57352	8.13657	8.34902	8.38538	8.52481	8.67773	8.37789	8.51488	8.55937	8.46188	8.45959	8.4493	8.5517	8.39834	8.47903	8.39024	9.11996	8.4266	8.32858	9.02094	8.72995	9.01322
1416594_at	Sfrp1	-0.17	-0.429	-0.061	0.028	-0.75	-1.9	-0.27	0.13	0.45542	0.06384	0.78746	0.9005	0.868552	0.50744	0.999829	0.987427	1.07	0.38357	0.815363	6.69	1416594_at	6.02535	6.84074	6.72451	6.1852	6.69158	7.17709	7.34753	6.05574	7.11907	7.50387	7.31361	6.90084	6.95212	6.67045	6.74303	7.15841	6.05854	7.02155	7.04027	7.09856	6.53743	6.29284	6.39439	6.65981	6.30403	6.55966	6.27877
1416595_at	Mrps22	0.019	0.071	0.047	0.056	0.24	0.92	0.6	0.72	0.81133	0.36118	0.55099	0.47575	0.964847	0.771468	0.999829	0.905238	0.45	0.77387	0.933999	9.45	1416595_at	9.54138	9.29019	9.33595	9.62658	9.59443	9.35342	9.35611	9.58301	9.35084	9.3137	9.40829	9.30105	9.39238	9.56036	9.33948	9.27193	9.41932	9.32013	9.36453	9.48263	9.49967	9.80492	9.25361	9.41346	9.46449	9.42834	9.38729
1416596_at	Slc44a4	-0.082	0.018	-0.024	0.08	-0.64	0.14	-0.19	0.62	0.52821	0.88629	0.8529	0.53638	0.8905	0.973871	0.999829	0.922345	0.21	0.93031	0.97847	6.12	1416596_at	5.88404	6.04068	6.18957	5.80754	6.31503	6.45401	6.52566	5.93686	5.87128	6.02236	6.20119	6.12809	6.37617	6.24968	6.1146	6.27714	5.79855	6.1776	6.16226	6.26645	6.12276	6.13085	5.70967	6.07598	5.82315	6.10881	6.2353
1416597_at	Hdgfrp2	0.054	-0.048	-0.17	-0.116	0.42	-0.38	-1.33	-0.9	0.67583	0.70829	0.19079	0.37149	0.932724	0.920487	0.999829	0.875809	0.73	0.57944	0.882908	7.84	1416597_at	7.86255	7.85123	8.0302	7.5292	7.84818	7.93012	7.32093	7.37402	7.57252	8.04884	8.04044	7.8409	7.91569	8.15264	8.05901	8.07632	7.82242	8.1323	8.09832	7.95622	8.01866	8.05447	7.71235	7.64911	7.86654	7.83813	7.74364
1416598_at	Glis2	-0.23	-0.502	-0.183	-0.26	-1.2	-2.62	-0.96	-1.36	0.23681	0.01199	0.34293	0.18193	0.762139	0.335588	0.999829	0.834267	2.77	0.03906	0.443295	8.26	1416598_at	7.87245	8.39694	8.5443	7.83061	8.73204	8.61448	8.81411	7.83464	8.69093	8.73169	8.79094	8.53795	8.55484	8.59702	8.57235	8.4991	7.8265	8.5677	8.6596	8.46327	8.33432	7.94379	7.9903	8.38025	7.79968	8.27735	7.95857
1416599_at	Glis2	-0.116	0.003	-0.131	0.062	-1.35	0.03	-1.51	0.72	0.18479	0.97508	0.13733	0.47342	0.725282	0.994081	0.999829	0.904872	1.16	0.3425	0.79684	6.27	1416599_at	6.31976	6.22053	6.185	6.08248	6.18025	6.708	6.16831	6.30991	6.19526	6.51049	6.14226	6.3674	6.35813	6.46524	6.3157	6.40752	6.15239	6.39128	6.27977	6.25949	6.47198	6.23989	6.16813	6.22126	6.1399	6.16054	6.15142
1416600_a_at	Rcan1	0.137	0.117	0.019	0.056	2.06	1.76	0.28	0.85	0.04549	0.08581	0.78123	0.40149	0.50823	0.534477	0.999829	0.884115	2.03	0.10671	0.608471	9.5	1416600_a_at	9.38023	9.61156	9.43954	9.44231	9.37822	9.28842	9.44254	9.45266	9.24078	9.39906	9.34059	9.56433	9.39879	9.45594	9.57208	9.54195	9.59364	9.49151	9.49777	9.50089	9.58612	9.4478	9.57865	9.34438	9.48051	9.65564	9.57159
1416601_a_at	Rcan1	0.032	-0.079	0.118	0.205	0.22	-0.53	0.8	1.38	0.82762	0.59721	0.4294	0.17324	0.968818	0.87898	0.999829	0.833282	0.72	0.58205	0.883591	5.36	1416601_a_at	5.13216	5.67902	5.71735	4.93052	5.34966	5.32601	4.985	5.02482	5.56597	5.50963	5.54624	5.64127	5.1285	4.95942	5.35862	5.62337	5.51697	5.13302	5.48445	5.50978	5.40253	5.10079	5.29842	4.89689	5.17935	5.60187	5.48463
1416602_a_at	Rad52	0.31	0.208	0.249	0.066	2.7	1.81	2.17	0.58	0.00982	0.07665	0.03553	0.56644	0.305137	0.523731	0.999829	0.927773	3.91	0.00856	0.254106	6.25	1416602_a_at	6.39484	6.00023	5.91327	6.19673	6.35075	5.7649	6.20429	6.6617	6.08798	5.88912	6.00837	5.83169	6.02551	6.28653	6.04886	5.97908	6.2387	5.92284	6.13396	5.96782	6.17548	6.45727	6.35893	6.49404	6.59886	6.17094	6.47824
1416603_at	Rpl22	0.072	0.071	-0.027	-0.04	1.1	1.09	-0.41	-0.61	0.27628	0.28127	0.68296	0.54564	0.788072	0.716124	0.999829	0.924491	0.74	0.57207	0.880894	10.44	1416603_at	10.3391	10.2783	10.3041	10.5783	10.4161	10.291	10.5092	10.3552	10.4922	10.3708	10.4828	10.4713	10.4386	10.5782	10.4576	10.4446	10.5733	10.3675	10.4618	10.4722	10.5017	10.3137	10.5158	10.4135	10.3689	10.366	10.3945
1416604_at	Cyc1	-0.078	-0.312	-0.021	-0.091	-1.05	-4.21	-0.29	-1.23	0.30136	0.00013	0.77517	0.22547	0.802659	0.040605	0.999829	0.843965	5.11	0.00185	0.12976	12.18	1416604_at	12.1101	12.2189	12.2001	12.0146	12.3896	12.0988	12.3426	12.0531	12.2067	12.3726	12.3884	12.2904	12.2995	12.2727	12.3104	12.3048	12.0301	12.3722	12.4048	12.3206	12.3416	11.9619	12.1978	12.3098	12.0973	12.1626	12.0345
1416605_at	Nhp2	0.021	-0.089	0.063	-0.062	0.22	-0.93	0.66	-0.65	0.82947	0.35685	0.51251	0.52151	0.969087	0.769102	0.999829	0.918282	0.44	0.77747	0.934679	9.09	1416605_at	9.02702	9.12077	9.09764	8.79094	9.35897	9.01016	9.12992	9.00739	9.07796	9.0769	9.0565	8.99576	9.16351	9.39145	9.09076	9.20168	8.84568	8.92855	9.29207	9.09341	9.10446	9.24058	8.88712	9.35979	9.07533	9.13851	9.00427
1416606_s_at	Nhp2	0.013	-0.025	-0.096	-0.056	0.17	-0.32	-1.24	-0.72	0.86576	0.7541	0.22253	0.47483	0.976588	0.937251	0.999829	0.905177	0.55	0.70354	0.916842	10.24	1416606_s_at	10.2199	10.1712	10.2106	9.91915	10.4427	10.2035	10.3203	10.173	10.1804	10.2166	10.2077	10.2199	10.3683	10.5504	10.3622	10.3424	10.047	10.3207	10.4177	10.2687	10.2915	10.3737	9.97864	10.4922	10.0841	10.2774	10.243
1416607_at	4931406C07Rik	-0.032	-0.075	-0.082	-0.179	-0.44	-1.02	-1.13	-2.45	0.66477	0.3123	0.26522	0.01843	0.929468	0.737173	0.999829	0.74196	2.13	0.09368	0.587225	10.41	1416607_at	10.547	10.3798	10.504	10.3656	10.5064	10.3985	10.6253	10.3451	10.5441	10.5817	10.4147	10.4863	10.4626	10.6122	10.3558	10.4728	10.536	10.3831	10.502	10.4235	10.3244	10.4039	10.4185	10.3369	10.3336	10.3519	10.4184
1416608_a_at	BC004004	0.034	0.138	0.032	0.061	0.44	1.81	0.43	0.81	0.65871	0.07696	0.67252	0.42403	0.926846	0.524028	0.999829	0.888804	1.08	0.37897	0.813405	10.8	1416608_a_at	10.9284	10.6819	10.8771	11.0772	10.7679	10.6785	10.5504	10.7644	10.7546	10.6435	10.6942	10.7627	10.7347	10.737	10.6448	10.6856	10.958	10.6837	10.6854	10.7218	10.8797	10.9045	10.9751	10.7261	10.968	10.922	10.8579
1416609_at	BC004004	-0.006	0.022	-0.024	0.022	-0.11	0.4	-0.44	0.4	0.91676	0.68848	0.66159	0.69456	0.983884	0.913934	0.999829	0.952836	0.13	0.97017	0.988977	10.53	1416609_at	10.5876	10.5196	10.4309	10.5812	10.5507	10.7055	10.4665	10.441	10.5344	10.494	10.4447	10.4831	10.3897	10.4297	10.5375	10.5563	10.5876	10.6272	10.5824	10.5548	10.6382	10.4206	10.4497	10.5988	10.6353	10.5489	10.5447
1416610_a_at	Clcn3	0.036	0.124	0.018	0.183	0.36	1.25	0.18	1.85	0.72022	0.21894	0.85688	0.07146	0.945925	0.667565	0.999829	0.80202	1.28	0.29127	0.771953	10.33	1416610_a_at	10.3989	10.3209	10.2211	10.6346	10.2668	10.5153	9.93619	10.2495	10.4241	10.2721	10.2735	10.1593	10.2794	10.165	10.3753	10.4685	9.99619	10.2271	10.1801	10.2808	10.2466	10.3005	10.4159	10.1801	10.3804	10.3337	10.4656
1416611_at	Scamp2	-0.148	0.03	-0.14	-0.1	-1.87	0.38	-1.78	-1.27	0.06778	0.70726	0.08258	0.21161	0.568963	0.920232	0.999829	0.840009	2.11	0.0967	0.589914	8.96	1416611_at	8.88853	8.77741	8.8697	9.00101	8.81532	9.00527	9.10801	9.01858	8.91048	8.9793	8.83698	8.98455	8.9871	9.04519	9.20768	9.11514	9.33524	9.22674	9.04041	8.9712	9.06973	8.93106	9.14047	8.95135	8.7863	8.71893	8.7398
1416612_at	Cyp1b1	-0.049	0.326	-0.084	-0.09	-0.21	1.42	-0.37	-0.39	0.83161	0.16196	0.71518	0.69575	0.96979	0.615454	0.999829	0.952949	0.59	0.67155	0.908892	7.11	1416612_at	7.109	6.99886	7.68058	6.5524	7.14694	7.15188	7.46385	6.86674	7.30431	7.23904	7.4603	6.95322	7.0573	7.43769	7.0894	7.2212	6.87104	6.80231	6.89579	6.8343	6.92444	7.58778	7.10855	6.63884	6.50678	6.58076	7.52117
1416613_at	Cyp1b1	-0.286	0.193	0.135	-0.11	-1.74	1.17	0.82	-0.67	0.08896	0.24695	0.41494	0.50572	0.610129	0.692205	0.999829	0.914397	1.38	0.25557	0.752305	4.19	1416613_at	4.39857	4.3132	4.85334	4.20738	4.02964	4.31701	4.47826	4.09151	4.36768	4.33768	4.32091	4.23036	3.77643	4.26054	3.63446	4.14621	4.00391	4.02817	3.91234	4.12891	3.88814	4.7845	4.37473	3.83103	3.99143	3.90171	4.08527
1416614_at	Eid1	-0.049	0.146	0.022	0.047	-0.54	1.62	0.24	0.52	0.58927	0.11312	0.8131	0.6023	0.907651	0.565414	0.999829	0.935337	0.81	0.52509	0.866005	11.29	1416614_at	11.3062	11.3046	11.2223	11.4273	11.1315	11.236	10.9875	11.4003	11.2748	11.036	11.1135	11.2798	11.2789	11.1324	11.2516	11.3047	11.496	11.2936	11.269	11.3696	11.4184	11.2801	11.548	11.1356	11.2888	11.3144	11.3287
1416615_at	Clpp	0.043	-0.006	-0.026	-0.014	0.85	-0.11	-0.5	-0.27	0.40123	0.9121	0.61648	0.78993	0.849341	0.978532	0.999829	0.969922	0.26	0.8992	0.969798	10.22	1416615_at	10.0859	10.1237	10.1291	10.1704	10.3469	10.2508	10.2178	10.1623	10.1987	10.215	10.2644	10.1862	10.1814	10.192	10.2697	10.1924	10.1171	10.2833	10.3566	10.3272	10.3898	10.1372	10.0793	10.2975	10.2105	10.2234	10.2529
1416616_s_at	Clpp	0.001	-0.006	-0.042	0.028	0.02	-0.12	-0.83	0.57	0.98482	0.90412	0.40946	0.57477	0.99736	0.976905	0.999829	0.929678	0.26	0.9037	0.97098	10.26	1416616_s_at	10.2707	10.1197	10.2137	10.358	10.3747	10.1309	10.4029	10.2875	10.2376	10.1777	10.2637	10.2288	10.1775	10.2683	10.2608	10.2364	10.2418	10.311	10.2675	10.3228	10.3081	10.1764	10.2175	10.3595	10.2364	10.2359	10.2605
1416617_at	Acss1	-0.193	-0.12	-0.109	-0.075	-1.29	-0.81	-0.73	-0.51	0.20252	0.42402	0.46701	0.61537	0.740779	0.803755	0.999829	0.937987	0.78	0.54421	0.872825	9.84	1416617_at	9.54398	9.99788	10.1965	9.33071	9.92921	10.068	10.3851	9.54938	10.2263	10.1199	10.0879	10.027	10.0478	10.1319	10.0453	10.1085	9.64535	9.91146	9.83796	9.99769	9.76515	9.49144	9.5193	9.65035	9.27293	9.72012	9.65508
1416618_at	Ppox	-0.104	0.019	-0.08	0.089	-1.6	0.29	-1.23	1.36	0.11731	0.77495	0.22488	0.18045	0.652641	0.944145	0.999829	0.834267	1.5	0.21856	0.721713	7.78	1416618_at	7.90206	7.6769	7.75524	8.03071	7.79002	7.83066	7.84968	7.82958	7.72127	7.75338	7.73401	7.76042	7.67789	7.83759	7.76117	7.85665	8.01607	7.79759	7.78725	7.68618	7.73783	7.64544	7.82403	7.70736	7.68838	7.72027	7.73415
1416619_at	4632428N05Rik	0.334	0.405	0.141	-0.301	1.65	2.01	0.7	-1.49	0.10537	0.05099	0.48717	0.14318	0.637823	0.488192	0.999829	0.825977	2.37	0.06733	0.532585	8.45	1416619_at	8.81143	7.91125	8.28676	9.08912	7.7258	8.16509	7.92518	8.65716	8.06142	8.10359	7.8084	8.10327	8.32426	8.35611	8.31497	8.26459	9.0308	8.48576	8.43541	8.44188	8.56002	8.71326	9.04396	8.4585	8.98992	8.44156	8.31916
1416620_at	Smarcal1	0.106	0	0.029	0.004	1.94	0	0.53	0.08	0.05844	0.99893	0.59728	0.93535	0.549227	0.999708	0.999829	0.992802	1.02	0.4091	0.824176	8.52	1416620_at	8.75422	8.32295	8.52028	8.525	8.4675	8.37223	8.53342	8.57075	8.4192	8.37675	8.49124	8.54317	8.45037	8.54022	8.50407	8.52404	8.72389	8.44007	8.49722	8.37958	8.519	8.4695	8.62466	8.46249	8.67543	8.49518	8.63659
1416621_at	Llgl1	-0.115	0.072	0.01	-0.272	-0.67	0.42	0.06	-1.58	0.50764	0.67957	0.95524	0.12233	0.883327	0.911097	0.999829	0.824404	0.78	0.54648	0.873247	10.33	1416621_at	10.7857	9.76319	10.1977	10.7936	10.1042	10.3829	9.9959	10.4232	10.1733	9.96615	9.93433	10.4094	10.3611	10.0889	10.4497	10.0544	10.9957	10.5514	10.4769	10.4192	10.5117	10.6587	10.9476	10.448	10.5598	10.1426	10.0807
1416622_at	Wbscr16	0.018	-0.045	0.019	-0.012	0.24	-0.6	0.25	-0.16	0.8126	0.55401	0.80556	0.87017	0.965042	0.860775	0.999829	0.983733	0.13	0.97256	0.990111	7.24	1416622_at	7.45263	7.13517	7.20469	7.39613	7.24875	6.92107	6.97695	7.20051	6.92649	6.9793	7.19089	7.19516	7.22523	7.33488	7.29317	7.25686	7.4464	7.31129	7.3749	7.39276	7.31106	7.37763	7.37027	7.25456	7.36182	7.18869	7.22481
1416623_at	Thbs3	0.203	0.062	-0.093	0.032	2.46	0.76	-1.12	0.39	0.01792	0.4542	0.26821	0.69658	0.373533	0.818398	0.999829	0.953207	2.01	0.10998	0.612849	8.44	1416623_at	8.51314	8.35667	8.47893	8.29517	8.43678	8.44806	8.25225	8.21009	8.32301	8.36056	8.30727	8.49712	8.41247	8.59284	8.47547	8.34911	8.58806	8.49297	8.495	8.61472	8.47895	8.25632	8.35692	8.32946	8.74528	8.48159	8.74889
1416624_a_at	NA	0.008	-0.02	-0.027	-0.002	0.2	-0.47	-0.65	-0.05	0.84005	0.63739	0.517	0.96398	0.971787	0.893984	0.999829	0.99646	0.17	0.95061	0.983471	14.1	1416624_a_at	14.16	14.1718	14.0866	14.0822	14.1375	14.0258	14.0422	14.1656	14.0013	14.1375	14.0584	14.1188	14.0724	14.1656	14.1405	14.1107	14.1539	14.1188	14.1218	14.0866	14.025	14.1846	14.0853	14.1508	14.1458	14.1399	14.0822
1416625_at	Serping1	-0.075	0.225	-0.383	-0.181	-0.35	1.07	-1.82	-0.86	0.72468	0.29089	0.07524	0.39306	0.94729	0.722447	0.999829	0.881354	1.33	0.27267	0.762989	8.86	1416625_at	9.0836	9.04108	8.69032	8.34391	9.04751	8.97329	9.68511	9.31881	8.91347	9.16775	9.23263	8.83236	8.92139	9.10574	9.28193	9.25843	8.74461	8.85271	8.59773	8.48031	8.51958	8.79528	8.41552	8.57977	8.18485	8.99356	9.05502
1416626_at	Pla2g1b	-0.034	-0.208	-0.013	-0.006	-0.32	-1.97	-0.12	-0.05	0.74698	0.05522	0.90373	0.95772	0.951592	0.494827	0.999829	0.995318	1	0.41715	0.827565	4.92	1416626_at	4.80847	4.97994	4.57813	5.2557	5.09271	4.65884	5.15077	4.90273	4.75646	4.99439	5.21135	5.03564	4.70107	5.23657	4.82936	4.98608	5.11106	4.95108	4.9274	4.96793	4.92515	5.20353	5.01008	4.62474	4.81602	4.95138	4.65446
1416627_at	Spint1	0.104	0.191	0.006	0.222	0.83	1.53	0.05	1.78	0.41137	0.13334	0.96312	0.08231	0.85325	0.586862	0.999829	0.810833	1.55	0.20521	0.712134	6.83	1416627_at	6.55353	6.91116	6.33257	6.76997	7.13355	6.84181	7.42669	7.26521	6.99789	6.71651	6.67378	7.06852	6.64483	6.76119	6.6968	6.7641	6.8684	6.73432	6.56972	6.72934	6.35827	6.05544	6.59883	6.77851	6.77424	7.07964	6.85065
1416628_at	Tmem223	-0.148	-0.205	-0.168	-0.211	-1.34	-1.86	-1.52	-1.91	0.18633	0.07026	0.13491	0.06306	0.726957	0.515636	0.999829	0.793598	2.8	0.03739	0.437036	10.77	1416628_at	10.2705	10.8214	10.7991	10.5677	10.9777	11.0317	11.002	10.4883	10.8562	11.0274	11.0125	10.9271	10.8878	11.0462	11.0031	11.0363	10.6045	11.0246	11.018	11.0089	10.9959	10.6089	10.6314	10.9658	10.4458	10.758	10.5295
1416629_at	Slc1a5	0.11	0.055	-0.051	-0.148	1.03	0.52	-0.48	-1.39	0.30663	0.60811	0.63498	0.17053	0.806514	0.883297	0.999829	0.832778	0.88	0.48553	0.851174	6.56	1416629_at	6.34558	6.26936	6.50044	6.75299	6.67086	6.47437	6.81194	6.29163	6.57759	6.67771	6.48222	6.33079	6.66593	6.68293	6.43475	6.68506	6.63901	6.71511	6.75591	6.42871	6.5016	6.52777	6.71855	6.68455	6.63864	6.50145	6.41297
1416630_at	Id3	-0.204	-0.12	-0.26	-0.24	-1.1	-0.64	-1.4	-1.29	0.2782	0.52289	0.16942	0.20372	0.789695	0.848468	0.999829	0.837057	1.31	0.28149	0.767439	10.36	1416630_at	10.0297	10.5635	10.691	9.88086	10.544	10.4181	10.9002	9.71705	10.8655	10.7636	10.7733	10.5037	10.6098	10.6026	10.606	10.6892	10.565	10.5501	10.5367	10.4735	10.2671	10.0513	10.2974	10.2463	9.53617	10.1491	10.3118
1416631_at	Ap4b1	-0.049	0.004	0.038	0.022	-0.93	0.08	0.71	0.41	0.36001	0.93846	0.48269	0.684	0.832735	0.984723	0.999829	0.950719	0.38	0.81964	0.947484	8.69	1416631_at	8.6524	8.56666	8.62635	8.74682	8.71161	8.80693	8.89899	8.69997	8.66083	8.73917	8.61712	8.73916	8.60028	8.78302	8.6329	8.69728	8.74418	8.6376	8.72887	8.59951	8.65526	8.58744	8.69994	8.70644	8.67359	8.55251	8.60768
1416632_at	Me1	-0.218	-0.168	-0.066	-0.101	-1.7	-1.31	-0.51	-0.79	0.09727	0.19824	0.60989	0.43592	0.625161	0.651389	0.999829	0.892442	1.37	0.26157	0.754955	10.99	1416632_at	10.7677	11.306	11.4407	10.7396	11.295	11.2858	11.5041	10.8323	11.3947	11.3669	11.3959	11.2521	11.0418	11.008	10.9371	11.1009	10.7353	10.8715	10.9418	10.9585	10.7633	10.8236	10.6661	10.8911	10.6808	11.0001	10.9736
1416633_a_at	Fam96a	-0.103	-0.106	-0.041	-0.035	-1.01	-1.05	-0.41	-0.35	0.3161	0.30121	0.68529	0.72861	0.811309	0.729395	0.999829	0.95964	0.6	0.66247	0.9065	10.86	1416633_a_at	10.421	10.9062	10.9163	10.9458	10.778	11.0615	11.1468	10.7227	11.1203	11.0578	10.9394	10.9648	11.0261	10.8367	10.7853	10.9833	10.6791	10.9025	10.9448	11.0992	10.9349	10.5086	10.978	10.723	10.683	10.7207	10.7376
1416634_at	Fam96a	0.028	-0.102	0.053	-0.129	0.28	-1.04	0.54	-1.31	0.77787	0.3035	0.59477	0.19705	0.95857	0.731702	0.999829	0.83652	0.79	0.53667	0.869847	10.11	1416634_at	9.81724	10.0769	10.4838	9.91458	10.1927	10.1979	10.2628	9.84218	10.1741	10.2058	10.1789	10.1368	10.2132	10.2476	10.1324	10.2789	10.0912	10.0927	10.1976	10.108	10.064	10.0251	10.2553	10.0134	9.98884	10.0184	10.1372
1416635_at	Smpdl3a	-0.107	-0.469	-0.037	-0.386	-0.3	-1.33	-0.11	-1.09	0.76393	0.19128	0.91618	0.28125	0.955329	0.645241	0.999829	0.856549	0.76	0.55448	0.875818	11.02	1416635_at	9.77439	11.4682	11.6031	9.71118	11.5502	11.6015	11.8313	10.1035	11.5066	11.5997	11.8448	11.3453	11.4675	11.4491	11.4227	11.5247	10.3511	11.3297	11.537	11.4031	11.2457	10.0547	10.5987	11.1578	10.0265	10.9038	10.9878
1416636_at	Rheb	0.06	-0.009	0.07	0.012	1.24	-0.18	1.44	0.25	0.222	0.85761	0.15583	0.80171	0.753612	0.966768	0.999829	0.971887	0.93	0.45571	0.842058	12.24	1416636_at	12.019	12.3337	12.3331	12.1813	12.1612	12.2054	12.2841	12.3183	12.2519	12.2299	12.2456	12.2312	12.2788	12.2864	12.1719	12.2477	12.0738	12.1314	12.1868	12.222	12.2129	12.3154	12.1722	12.1578	12.1056	12.2	12.2998
1416637_at	Slc4a2	-0.511	-0.625	-0.15	-0.76	-1.12	-1.37	-0.33	-1.67	0.26855	0.17805	0.74427	0.103	0.782391	0.631629	0.999829	0.815883	1.5	0.21805	0.721634	10.14	1416637_at	8.59983	10.6899	10.3909	9.04095	10.8195	10.9961	11.2121	8.80683	10.7944	10.8775	11.266	10.5819	10.8682	10.6314	10.7463	10.9623	9.61738	10.809	10.8585	10.6937	10.5339	8.74339	10.2344	10.8206	8.89068	10.0966	9.59257
1416638_at	Sall2	0.058	-0.039	0.068	0.062	0.84	-0.56	0.98	0.9	0.40481	0.57867	0.33084	0.37182	0.850721	0.871661	0.999829	0.875916	0.7	0.59573	0.887863	9.12	1416638_at	9.15224	8.89443	9.16715	9.17218	8.88818	9.01773	9.11901	9.24832	9.13466	9.06529	8.99309	9.02495	9.14339	8.97998	9.15383	9.08099	9.25594	9.07561	9.09997	8.97729	9.14283	9.13934	9.19731	9.27919	9.0552	9.08188	9.00406
1416639_at	Slc2a5	0.311	0.098	0.017	0.001	1.98	0.63	0.11	0.01	0.054	0.53351	0.91269	0.99247	0.535597	0.853406	0.999829	0.999578	1.08	0.37696	0.812114	6.59	1416639_at	6.96312	6.15468	6.30998	6.75604	6.31574	6.1747	6.23902	7.07467	6.40503	6.41806	6.33277	6.51573	6.63885	6.52442	6.63654	6.40508	6.85611	6.53388	6.43074	6.28592	6.59081	6.82686	6.7439	6.62802	6.82169	6.61098	6.64434
1416640_at	Kcne1l	0.005	0.114	0.097	-0.31	0.02	0.46	0.39	-1.25	0.98502	0.64996	0.69848	0.21855	0.99736	0.899056	0.999829	0.841167	0.48	0.75012	0.929362	5.89	1416640_at	6.1282	4.86942	5.51567	6.28881	5.29204	5.7148	5.30028	5.90815	5.39523	4.96922	4.93407	5.51536	6.07174	5.86665	5.97785	5.6506	6.70629	6.0911	6.4094	6.24968	6.68751	6.46506	7.01714	6.54408	6.06691	5.47741	5.41706
1416641_at	Lig1	-0.005	-0.073	-0.043	-0.184	-0.05	-0.65	-0.39	-1.65	0.96219	0.51703	0.7014	0.10531	0.993837	0.845852	0.999829	0.815883	0.83	0.51418	0.861142	8.1	1416641_at	8.61812	7.79102	8.04378	8.26216	7.98114	7.87795	7.93512	8.13091	7.96488	7.99068	7.80295	8.14059	8.20159	8.35256	8.19339	8.12688	8.38612	8.29943	8.31058	8.14149	8.23161	8.12985	8.45289	8.0166	8.16786	7.90692	7.85986
1416642_a_at	Tpt1	-0.004	-0.031	-0.035	0.003	-0.14	-0.96	-1.11	0.1	0.89091	0.34394	0.27512	0.91942	0.980307	0.761426	0.999829	0.99037	0.54	0.70584	0.917416	13.94	1416642_a_at	13.8848	13.9997	13.9723	13.8939	13.9878	13.8892	13.9534	13.9119	13.9893	13.9878	13.969	13.9385	13.9534	13.929	13.9256	14.0018	14.0232	13.9198	13.9534	13.9464	13.9424	13.9173	13.9147	13.9589	13.8935	13.9723	13.8939
1416643_at	Tpt1	-0.063	0.043	-0.058	0.062	-1.02	0.69	-0.92	0.99	0.31568	0.49342	0.36103	0.32761	0.811309	0.836986	0.999829	0.865947	0.84	0.51037	0.859734	3.67	1416643_at	3.70433	3.78024	3.87946	3.42418	3.5417	3.54341	3.59286	3.67157	3.77621	3.68609	3.63714	3.66128	3.71575	3.49087	3.77135	3.63418	3.79766	3.7256	3.50724	3.65175	3.76449	3.59444	3.77955	3.79684	3.64163	3.587	3.73268
1416644_a_at	Sema3b	-0.307	-0.638	-0.108	-0.286	-0.91	-1.9	-0.32	-0.85	0.36543	0.064	0.74861	0.3994	0.835	0.507561	0.999829	0.883317	1.32	0.27786	0.766279	6.48	1416644_a_at	5.51979	6.95761	7.11494	5.58381	7.16954	6.93767	7.11266	5.57348	7.1651	7.30458	7.40847	6.88563	6.87436	6.96653	6.92612	6.97194	6.04448	6.67697	7.01302	6.87425	6.58207	5.81783	6.01045	6.10587	5.6078	6.36903	5.89949
1416645_a_at	Afp	0.19	0.109	0.14	-0.064	1.49	0.86	1.1	-0.5	0.14321	0.39539	0.27693	0.61777	0.681565	0.790458	0.999829	0.93906	1.11	0.36582	0.807409	3.38	1416645_a_at	3.76932	3.21442	3.06585	3.78751	3.4767	3.08472	3.42488	3.6525	3.47293	3.0378	3.29411	3.11962	3.13939	3.22538	3.17126	3.26317	3.58272	3.22555	3.08994	3.27854	3.21611	3.63866	3.43902	3.23701	3.6577	3.68222	3.42306
1416646_at	Afp	0.158	0.015	-0.11	-0.134	1.58	0.15	-1.1	-1.34	0.12208	0.88318	0.27678	0.18704	0.659095	0.973541	0.999829	0.834267	1.38	0.25676	0.752961	5.27	1416646_at	5.40636	4.9724	5.18586	4.95541	5.5106	5.11208	5.39001	5.17555	5.18823	5.22314	5.2479	5.08286	5.35108	5.67156	5.39182	5.21067	5.32741	5.37369	5.59134	5.182	5.34344	5.20458	5.32099	5.21532	5.37945	5.14097	5.19301
1416647_at	Bckdha	0.061	-0.136	-0.116	-0.161	0.6	-1.34	-1.14	-1.58	0.55449	0.1886	0.26035	0.12254	0.897688	0.642672	0.999829	0.824404	1.48	0.22485	0.727467	9.14	1416647_at	9.11079	9.06476	9.13848	8.81145	9.21944	8.97739	9.30071	8.82128	9.30226	9.21427	9.22031	9.26019	9.20477	9.2771	9.36687	9.39555	9.17451	9.45512	9.43439	9.34977	9.31411	8.77767	9.19483	9.00258	9.11181	9.05707	8.9939
1416648_at	Dync1h1	0.141	0.129	-0.023	-0.103	1.79	1.64	-0.3	-1.31	0.08037	0.10905	0.76754	0.1975	0.594044	0.560964	0.999829	0.83652	1.92	0.12413	0.631452	11.91	1416648_at	12.2016	11.8279	11.6417	12.0865	11.8313	11.8205	11.7781	11.9983	11.5763	11.7525	11.6955	11.7483	11.9024	12.008	11.8986	11.7583	12.0245	11.9607	11.8008	11.8138	11.8417	12.0892	12.1006	12.1356	12.1773	12.002	11.9216
1416649_at	Ambp	-0.037	-0.015	-0.044	0.151	-0.45	-0.18	-0.52	1.8	0.65798	0.85714	0.60438	0.07931	0.926799	0.966712	0.999829	0.807496	0.93	0.45356	0.84097	4.42	1416649_at	4.36069	4.63465	4.21872	4.55396	4.44162	4.5543	4.32213	4.56181	4.22441	4.29267	4.11364	4.49766	4.28887	4.74566	4.20367	4.54239	4.50116	4.51136	4.32659	4.36284	4.33998	4.2343	4.42537	4.56365	4.37574	4.47103	4.65298
1416650_at	Rfpl4	0.005	0.075	-0.128	0.028	0.09	1.28	-2.17	0.48	0.93135	0.20788	0.03553	0.63296	0.986622	0.659329	0.999829	0.941566	1.65	0.18013	0.695533	3.5	1416650_at	3.60462	3.34914	3.51359	3.62358	3.39757	3.40113	3.60427	3.33697	3.38845	3.49103	3.41407	3.55218	3.4459	3.58999	3.50239	3.51914	3.7343	3.55489	3.53213	3.40123	3.53219	3.65181	3.44985	3.4797	3.4459	3.54434	3.41217
1416651_at	Znhit2	0.141	-0.067	-0.09	-0.035	1.51	-0.72	-0.96	-0.38	0.138	0.47691	0.34089	0.70642	0.675553	0.829251	0.999829	0.955875	0.97	0.43505	0.833623	9.32	1416651_at	9.1703	9.27017	9.25147	8.93203	9.48715	9.24594	9.48227	9.27228	9.38159	9.41113	9.47104	9.39747	9.41423	9.37776	9.40401	9.46497	9.02966	9.37503	9.48248	9.3197	9.3887	9.17643	9.00891	9.54072	9.37625	9.35657	9.40074
1416652_at	Aspn	-0.092	-0.123	0.303	-0.21	-0.48	-0.64	1.57	-1.09	0.63693	0.52713	0.12372	0.28148	0.921061	0.850857	0.999829	0.856566	1.07	0.38218	0.81484	4.47	1416652_at	4.05663	4.78845	5.23565	3.90071	4.18512	4.5407	4.37447	4.22477	4.52084	4.59841	4.71914	4.43322	4.38522	4.39974	4.38475	4.40642	4.38618	4.22802	4.37109	4.10202	4.70206	5.07622	4.92813	4.70952	4.18319	4.12263	4.3625
1416653_at	Stxbp3a	-0.03	0.014	0.033	-0.135	-0.24	0.12	0.27	-1.1	0.81116	0.90889	0.78808	0.27896	0.9648	0.977814	0.999829	0.854274	0.34	0.85174	0.956086	10.76	1416653_at	10.6691	10.4988	11.058	10.8205	10.6547	10.8904	10.7515	10.2712	11.0391	10.6248	10.6355	10.7697	10.8227	10.8112	10.7382	10.9445	11.0565	10.7429	10.7798	10.845	10.8759	10.6492	11.1316	10.4895	11.0595	10.4404	10.7611
1416654_at	Slc31a2	-0.086	-0.116	-0.075	-0.246	-0.81	-1.1	-0.71	-2.33	0.42136	0.27753	0.47864	0.02439	0.856143	0.713592	0.999829	0.744528	1.96	0.11851	0.622933	8.24	1416654_at	8.26907	8.03337	8.58357	8.06636	8.33349	8.23696	8.50865	8.03716	8.29534	8.38602	8.28079	8.37639	8.39674	8.42412	8.2716	8.3638	8.50789	8.16635	8.4322	8.21415	8.27112	8.29285	8.41387	8.05447	7.95914	8.01268	8.09619
1416655_at	C1galt1c1	-0.246	-0.344	-0.022	-0.271	-1.19	-1.67	-0.11	-1.31	0.24106	0.10314	0.91569	0.19675	0.764942	0.554015	0.999829	0.836272	1.48	0.22523	0.72758	11.01	1416655_at	10.4538	11.3754	11.4023	10.3981	11.2838	11.34	11.4794	10.5201	11.422	11.518	11.6075	11.2874	11.2403	11.2217	11.2243	11.3754	10.6527	11.0729	11.3729	11.3258	11.114	10.476	10.8065	11.0373	10.4235	10.899	10.7669
1416656_at	Clic1	-0.294	-0.136	-0.084	-0.142	-1.56	-0.72	-0.45	-0.76	0.12497	0.47246	0.65725	0.45292	0.66124	0.827187	0.999829	0.897307	0.94	0.45177	0.840628	8.45	1416656_at	8.24069	8.77813	8.85332	7.87554	8.73464	8.70232	8.88048	8.05511	8.89949	8.94025	8.85631	8.62334	8.61812	8.96277	8.68158	8.76386	8.27322	8.64133	8.52985	8.50622	8.19682	8.04687	8.11193	8.11333	7.76282	8.11667	8.22406
1416657_at	Akt1	0.063	0.026	-0.027	-0.022	0.54	0.22	-0.23	-0.19	0.59488	0.82819	0.81749	0.85293	0.909066	0.960749	0.999829	0.980462	0.11	0.97986	0.992126	9	1416657_at	9.0368	9.09325	8.55114	9.12219	9.16585	8.65477	9.18764	9.16628	8.8872	8.99207	8.94243	8.89716	8.96815	8.79394	8.98482	8.94376	9.0824	9.16511	8.98139	8.97618	9.02342	8.74288	9.09307	9.35979	9.08768	9.10649	8.85427
1416658_at	Frzb	0.134	0.013	-0.202	-0.216	0.45	0.04	-0.68	-0.73	0.65319	0.9645	0.49785	0.46853	0.925558	0.991341	0.999829	0.902207	0.3	0.87484	0.962505	8.73	1416658_at	9.43438	8.63409	8.37141	8.76479	9.49656	8.37481	8.50062	9.55596	8.62399	9.06388	9.14748	8.49456	8.84782	8.73107	8.35436	8.24872	8.37148	8.45121	8.78751	8.80004	8.42331	9.61024	7.82833	9.36811	9.53782	9.21807	8.41587
1416659_at	Eif3a	-0.07	-0.022	0.024	-0.045	-1.34	-0.43	0.47	-0.86	0.18886	0.67171	0.64092	0.393	0.730175	0.908252	0.999829	0.881354	0.73	0.57483	0.881828	10.69	1416659_at	10.8399	10.6374	10.7241	10.7148	10.5601	10.7272	10.7721	10.7522	10.66	10.707	10.6331	10.5783	10.7281	10.7353	10.6782	10.7162	10.77	10.6328	10.7163	10.738	10.6962	10.8302	10.7601	10.6385	10.5876	10.601	10.6311
1416660_at	Eif3a	0.067	0.149	0.202	0.174	0.44	0.98	1.33	1.14	0.66144	0.33476	0.19114	0.25883	0.92819	0.754632	0.999829	0.851511	1.05	0.39041	0.817744	8.05	1416660_at	7.95815	8.21585	8.45343	7.54613	8.04579	7.98352	7.34763	7.31825	8.24089	8.20065	7.95573	8.00263	7.87071	7.91091	8.09278	8.32514	8.11897	7.957	8.03781	8.02362	8.03394	8.22798	7.93733	7.59272	8.01356	8.19552	8.18026
1416661_at	Eif3a	-0.097	-0.007	0.295	0.943	-0.2	-0.02	0.61	1.95	0.84253	0.98797	0.54561	0.05833	0.972439	0.996739	0.999829	0.790963	1.05	0.39346	0.819448	6.7	1416661_at	6.00258	7.92344	6.76023	5.63426	6.51495	6.98632	6.12041	5.49991	8.22445	7.29584	8.18339	7.59395	6.23779	5.24827	6.75025	7.20377	5.98467	6.62604	6.46556	6.76064	6.59611	5.28689	5.84949	5.75762	6.40946	7.29508	7.29834
1416662_at	Sardh	-0.063	-0.068	-0.061	0.03	-0.75	-0.8	-0.72	0.36	0.45549	0.42647	0.47458	0.72249	0.868552	0.805502	0.999829	0.958602	0.47	0.76101	0.930537	6.21	1416662_at	6.26573	6.03158	5.94732	6.54221	6.2578	6.39168	6.21125	6.11215	6.1213	6.43147	6.21349	6.313	6.20725	6.17561	6.24032	6.29101	6.28478	6.41419	6.20279	6.33972	6.03765	6.0518	6.14353	6.22308	6.24102	6.28761	6.02737
1416663_at	Ndufa9	0.048	-0.041	0.052	-0.079	1.02	-0.87	1.1	-1.68	0.31352	0.38997	0.27654	0.09955	0.810151	0.787009	0.999829	0.811812	1.46	0.23084	0.732877	11.72	1416663_at	11.751	11.6848	11.6332	11.6502	11.7649	11.8024	11.638	11.743	11.5859	11.7232	11.6164	11.663	11.7765	11.8089	11.7276	11.6864	11.557	11.7478	11.7979	11.7624	11.7742	11.888	11.6999	11.8211	11.7498	11.722	11.7337
1416664_at	Cdc20	0.043	0.256	0.157	-0.083	0.32	1.94	1.19	-0.63	0.7485	0.05883	0.24016	0.53136	0.951752	0.500179	0.999829	0.921307	1.42	0.24291	0.741812	5.51	1416664_at	5.97451	5.2457	5.62965	5.84569	5.74312	5.17376	5.27903	5.65272	5.44336	5.16592	5.42413	5.41076	5.3932	5.06796	5.35815	5.51077	5.4902	5.44763	5.69187	5.2216	5.41395	5.58189	5.70925	5.14169	5.79406	5.56273	5.58337
1416665_at	Coq7	-0.191	-0.26	-0.024	-0.175	-1.77	-2.41	-0.22	-1.62	0.08417	0.02013	0.82792	0.11285	0.602049	0.391205	0.999829	0.816496	2.9	0.03259	0.417885	10.93	1416665_at	10.7812	10.9205	11.0531	10.7531	11.2568	11.0293	11.0793	10.6556	10.8717	11.0607	11.1879	10.9802	11.1226	11.2679	11.173	11.1479	10.7067	11.0962	11.2277	11.0951	11.0772	10.8507	10.7688	11.09	10.7056	10.7708	10.6508
1416666_at	Serpine2	0.218	0.222	0.191	-0.042	1.49	1.51	1.3	-0.29	0.14396	0.13788	0.20075	0.77512	0.68222	0.590831	0.999829	0.967974	1.57	0.20008	0.711205	12.12	1416666_at	12.4368	11.9144	11.9504	12.4183	11.5763	11.9949	11.6368	12.2693	11.7663	11.7827	11.6429	12.0258	11.9399	12.0933	11.9302	11.8678	12.3994	12.0633	12.059	12.0382	12.2988	12.3296	12.49	12.1844	12.3902	12.1696	12.1105
1416667_at	Ebp	-0.335	0.009	-0.111	-0.21	-3.6	0.09	-1.19	-2.26	0.00082	0.92721	0.24026	0.02916	0.099418	0.982215	0.999829	0.759154	4.87	0.0025	0.151442	9.49	1416667_at	9.81034	9.29255	9.68502	9.70148	9.89214	9.69621	9.42029	9.11034	9.51143	9.65254	9.58432	9.62319	9.53021	9.62255	9.4849	9.44162	9.78679	9.55379	9.72791	9.5391	9.52438	9.48136	9.63273	9.39214	9.50765	9.24271	9.21944
1416668_at	Emc2	-0.127	-0.234	-0.032	-0.066	-1.16	-2.14	-0.29	-0.6	0.25326	0.03827	0.77165	0.55168	0.774279	0.459138	0.999829	0.925436	1.59	0.19453	0.70665	12.02	1416668_at	11.8097	12.1502	12.2932	11.6156	12.1972	12.2566	12.3712	11.8201	12.1922	12.2138	12.2686	12.135	12.1537	12.2361	12.1403	12.2327	11.7679	12.0862	12.1156	12.0852	12.007	11.8797	11.7927	12.0327	11.7078	11.9606	12.0058
1416669_s_at	Naca	0.02	0.042	0.025	0.044	0.36	0.77	0.47	0.8	0.71909	0.44733	0.64427	0.42569	0.945873	0.815544	0.999829	0.889157	0.4	0.81068	0.945115	12.16	1416669_s_at	12.0981	11.9562	12.2528	12.2677	12.0672	12.0618	12.088	12.1271	12.0954	12.0321	12.0922	12.1406	12.1582	12.153	12.1836	12.1856	12.2955	12.1406	12.1719	12.1518	12.2269	12.1219	12.2235	12.156	12.1389	12.0182	12.1969
1416670_at	Setdb1	-0.163	-0.01	0.008	0.17	-1.39	-0.09	0.07	1.46	0.17132	0.93076	0.94276	0.15201	0.713886	0.983159	0.999829	0.828483	1.02	0.40841	0.823946	4.13	1416670_at	3.8461	4.36579	4.25794	4.41302	3.96195	4.42465	4.08239	3.9855	4.33022	4.2277	4.05664	4.49693	3.86203	4.02084	4.19663	4.31409	4.04079	4.16291	3.95857	4.17859	4.02133	4.02108	3.79651	3.99934	4.15547	4.24553	4.20439
1416671_a_at	Mcoln1	-0.041	-0.092	-0.091	-0.16	-0.54	-1.22	-1.21	-2.12	0.59056	0.22733	0.23144	0.0395	0.908337	0.674508	0.999829	0.776139	1.94	0.12037	0.625695	8.9	1416671_a_at	9.01705	8.93123	8.85256	8.72492	9.03323	9.05396	8.96726	8.85238	8.82002	9.0154	8.87094	8.94685	8.90127	8.99592	9.05497	8.99285	8.81732	8.9799	8.97461	8.92027	8.89796	9.08027	9.01672	8.99304	8.96352	8.97218	8.7003
1416672_s_at	Mcoln1	-0.02	0.056	-0.068	-0.003	-0.36	1.03	-1.24	-0.06	0.71889	0.31065	0.21998	0.95623	0.945851	0.736142	0.999829	0.995188	0.68	0.60687	0.891049	9.69	1416672_s_at	9.92117	9.6613	9.62939	9.7869	9.67073	9.62777	9.57425	9.75062	9.65109	9.68482	9.64737	9.68544	9.61005	9.65546	9.75312	9.65981	9.76719	9.70912	9.6656	9.63228	9.72163	9.71609	9.71309	9.74347	9.84979	9.80461	9.56931
1416673_at	Bace2	-0.177	0.173	-0.049	0.056	-1.18	1.16	-0.33	0.38	0.24368	0.25397	0.74372	0.70889	0.766801	0.698171	0.999829	0.956564	0.75	0.56611	0.878772	5.2	1416673_at	5.81807	4.74076	5.08093	5.46767	4.93334	5.32045	5.22013	5.64891	5.30235	5.13224	5.13206	5.20847	5.22289	5.07134	5.09938	5.26233	5.9291	4.93327	4.79133	4.79994	4.84285	5.34492	5.26238	5.26643	5.12263	4.76751	5.30822
1416674_at	Ptpru	0.294	-0.26	-0.012	0.022	1.95	-1.72	-0.08	0.14	0.05791	0.09206	0.93565	0.88628	0.548443	0.543111	0.999829	0.985788	1.7	0.16798	0.685281	8.43	1416674_at	8.43318	8.62141	8.18191	8.19036	8.2421	7.97945	8.93135	8.82836	8.47846	8.32155	8.59124	8.53736	8.58508	8.676	8.23694	8.53122	8.06437	8.27113	8.57019	8.64821	8.31619	8.19535	8.10742	8.66486	8.21125	8.47761	8.69356
1416675_s_at	Plcd1	-0.25	-0.338	-0.142	-0.362	-1.06	-1.44	-0.61	-1.54	0.29303	0.1575	0.5475	0.1306	0.797549	0.610429	0.999829	0.824404	1.49	0.22307	0.726436	8.56	1416675_s_at	7.92276	8.77665	8.93025	7.80772	8.86418	8.79034	9.20213	7.94277	8.9765	8.97273	9.04572	8.77293	8.87221	8.87685	8.86457	9.01583	8.33003	8.95863	8.9451	8.75757	8.63903	8.12886	8.54602	8.80548	7.97023	8.31909	8.18588
1416676_at	Kng1	0.076	0.063	0.119	-0.008	0.74	0.61	1.15	-0.08	0.46389	0.54242	0.25614	0.93861	0.871135	0.857126	0.999829	0.993414	0.56	0.69042	0.913321	4.08	1416676_at	3.94636	3.96016	4.42471	3.68663	4.28589	3.85284	4.13462	4.14186	4.18106	3.95574	3.9455	3.98704	4.09209	4.14652	4.13602	4.07169	4.10307	4.16399	4.13095	4.00942	4.0763	3.85117	3.97657	3.93639	3.87267	3.94766	4.11385
1416677_at	Apoh	-0.024	0.093	-0.111	-0.105	-0.25	0.96	-1.14	-1.08	0.80759	0.34268	0.25882	0.28505	0.964024	0.760781	0.999829	0.857956	0.87	0.49234	0.853739	5.69	1416677_at	5.99399	5.57344	5.56573	6.0958	5.69236	5.5034	5.72882	6.04615	5.50397	5.73084	5.50975	5.65939	5.68967	5.66967	5.60571	5.68733	5.7678	5.63838	5.64644	5.56194	5.56585	6.05946	5.721	5.72856	5.71895	5.81479	5.48712
1416678_at	Cops3	0.002	0.004	-0.037	0.101	0.04	0.1	-0.83	2.29	0.96998	0.92021	0.40928	0.02694	0.994868	0.980561	0.999829	0.747629	1.49	0.22246	0.725863	10.96	1416678_at	10.9847	10.8934	11.0567	10.8338	10.9849	10.9782	10.9241	10.9201	10.9893	10.8769	11.0011	10.9459	11.0035	11.0279	11.0087	10.8986	10.9927	10.9083	10.876	10.9057	10.9388	11.0843	10.8406	10.8568	10.9155	10.941	11.0298
1416679_at	Abcd3	-0.096	-0.169	-0.07	-0.095	-1.22	-2.15	-0.89	-1.21	0.23005	0.03723	0.37737	0.23174	0.758086	0.457105	0.999829	0.845551	2.09	0.09833	0.592963	11.6	1416679_at	11.3996	11.6527	11.7879	11.3517	11.7282	11.8573	11.7258	11.3522	11.6629	11.7769	11.7577	11.7621	11.7251	11.7515	11.7239	11.7409	11.5873	11.7	11.7398	11.6736	11.6573	11.4501	11.6073	11.5189	11.4094	11.5661	11.5338
1416680_at	Ube3a	-0.066	-0.086	-0.015	0.149	-0.99	-1.28	-0.23	2.22	0.32651	0.20602	0.82134	0.03156	0.817117	0.657491	0.999829	0.760047	1.91	0.12674	0.635915	11.39	1416680_at	11.122	11.3969	11.6085	11.3637	11.4256	11.5476	11.3899	11.169	11.6779	11.5084	11.5025	11.5242	11.3588	11.4081	11.3886	11.4093	11.2517	11.3734	11.405	11.3941	11.3823	11.2645	11.2495	11.2524	11.2791	11.4257	11.4043
1416681_at	Ube3a	-0.182	-0.387	0.304	0.42	-1.07	-2.27	1.78	2.46	0.29236	0.02843	0.08201	0.01814	0.797425	0.428475	0.999829	0.74196	3.87	0.009	0.260097	6.85	1416681_at	6.42458	7.15344	7.52468	6.33678	7.03722	6.89035	7.38076	6.61931	7.36867	7.38188	7.24945	6.95999	6.70741	6.51908	6.79052	7.02313	6.15491	6.62288	6.77276	6.71824	6.69049	6.4176	6.51245	6.71172	6.34848	6.95687	6.81277
1416682_at	Ube3a	-0.196	-0.127	0.219	0.472	-1.18	-0.76	1.32	2.84	0.24363	0.44962	0.1938	0.00679	0.766801	0.816775	0.999829	0.660684	2.95	0.03053	0.409294	6.45	1416682_at	6.13019	6.96596	6.75698	6.29089	6.2891	7.05764	6.6386	6.12691	6.93661	6.72331	6.76303	6.64155	6.30615	6.06787	6.32266	6.47256	5.83372	6.10147	6.33616	6.38628	6.26779	5.9974	6.18056	6.08877	6.23687	6.83154	6.39911
1416683_at	Plxnb2	-0.337	-0.449	-0.202	-0.369	-1.05	-1.4	-0.63	-1.15	0.2991	0.16914	0.53338	0.25617	0.801597	0.623276	0.999829	0.850614	1.19	0.32685	0.789029	9.63	1416683_at	8.94876	10.0813	9.91961	8.46771	10.1729	10.1882	10.168	8.7713	10.2083	10.288	10.5284	10.1109	10.037	9.89689	10.2141	10.2428	9.22507	10.1467	10.2232	10.0248	9.79928	8.55859	9.19698	9.7936	8.8267	9.6655	9.41954
1416684_at	Fbl	-0.013	-0.081	0.069	-0.153	-0.15	-0.94	0.79	-1.77	0.88018	0.35336	0.43191	0.0844	0.978816	0.767212	0.999829	0.810833	1.16	0.34025	0.795677	9.59	1416684_at	9.85016	9.49038	9.6211	9.52616	9.7514	9.18928	9.39023	9.45441	9.34773	9.6279	9.58869	9.50999	9.65486	9.79272	9.54431	9.69623	9.68181	9.61827	9.82528	9.62879	9.73175	9.71048	9.72133	9.64334	9.51713	9.54962	9.50517
1416685_s_at	Fbl	-0.014	-0.059	-0.029	-0.055	-0.24	-1.01	-0.49	-0.95	0.81489	0.31758	0.62711	0.34757	0.96584	0.741427	0.999829	0.869808	0.55	0.69654	0.914612	10.39	1416685_s_at	10.5591	10.3285	10.3065	10.3305	10.505	10.1653	10.2344	10.3606	10.1939	10.413	10.3449	10.3943	10.428	10.5415	10.4988	10.4238	10.5502	10.4992	10.5441	10.3547	10.4585	10.4	10.4098	10.4879	10.3811	10.4584	10.2309
1416686_at	Plod2	-0.289	-0.226	-0.082	-0.226	-2.21	-1.72	-0.63	-1.73	0.03261	0.09195	0.53265	0.09149	0.459388	0.54309	0.999829	0.810833	2.81	0.03726	0.436545	6.75	1416686_at	6.73419	6.63306	6.96919	6.41002	7.13914	6.9436	7.14534	6.5367	6.96025	6.94181	6.91892	6.64494	7.12514	7.01231	6.92973	6.96033	6.74898	6.8718	7.08933	6.78495	6.71344	6.47311	6.79229	6.98584	6.43533	6.40086	6.30401
1416687_at	Plod2	-0.401	-0.45	-0.083	-0.03	-1.67	-1.87	-0.34	-0.13	0.10217	0.06802	0.73268	0.89991	0.633423	0.512808	0.999829	0.987322	1.61	0.1899	0.703678	7.14	1416687_at	6.42859	7.56753	7.57228	6.40549	7.4866	7.79071	7.62054	6.31896	7.76565	7.69749	7.76731	7.71069	7.06606	7.17782	7.59092	7.77799	6.85942	7.10617	7.37181	7.28169	7.17251	6.41725	6.83576	7.34494	6.53494	6.97643	6.94696
1416688_at	Snap91	-0.01	-0.082	-0.001	0.013	-0.13	-1.13	-0.02	0.18	0.89582	0.26577	0.98617	0.85782	0.981068	0.706678	0.999829	0.981564	0.33	0.85601	0.957176	12.19	1416688_at	12.2261	12.2786	12.0618	12.1168	12.4032	12.0684	12.2944	12.414	12.1264	12.1911	12.2874	12.161	12.2435	12.2465	12.1227	12.1364	12.0212	12.1256	12.1396	12.2197	12.0702	12.3357	12.0547	12.3903	12.1904	12.2113	12.2159
1416689_at	Tuft1	-0.313	-0.834	0.093	-0.562	-0.68	-1.82	0.2	-1.23	0.49749	0.07506	0.83954	0.22553	0.881019	0.522081	0.999829	0.843965	1.34	0.27157	0.762286	8.33	1416689_at	7.23402	8.87802	8.78735	6.98745	9.33364	8.81759	9.53341	7.47994	8.8953	9.07792	9.54968	8.59648	9.00989	8.99255	8.77587	9.01705	6.96186	8.67759	9.10094	8.86621	8.41585	7.19694	7.88306	8.62462	7.3839	8.16444	7.95826
1416690_at	Gtpbp2	-0.04	-0.096	-0.065	-0.054	-0.49	-1.17	-0.79	-0.66	0.62849	0.24926	0.43615	0.51338	0.919016	0.69357	0.999829	0.916162	0.66	0.62079	0.893798	8.99	1416690_at	9.36247	8.92615	8.68136	9.01376	9.15493	8.75797	9.18976	9.12151	9.00291	8.96886	8.97639	8.91153	9.03436	8.87299	9.06615	8.87139	9.10923	9.12459	9.18805	9.09613	9.1281	8.93356	9.00192	9.09852	9.10291	9.04869	8.79366
1416691_at	Gtpbp2	0.147	-0.088	-0.077	-0.059	1.25	-0.75	-0.65	-0.5	0.2181	0.4602	0.51822	0.6195	0.750831	0.821202	0.999829	0.939104	0.7	0.59751	0.888359	6.33	1416691_at	6.29086	6.6326	6.5465	6.22159	6.45007	5.77011	5.97097	5.8867	6.21769	6.54357	6.33794	6.27376	6.34073	6.51773	6.41097	6.3715	6.3654	6.40848	6.58477	6.52696	6.30231	6.6495	6.36123	6.24179	6.35111	6.31972	6.44193
1416692_at	Coil	0.136	0.03	0.013	0.03	1.86	0.41	0.17	0.41	0.0703	0.68332	0.86194	0.68072	0.574102	0.912439	0.999829	0.950664	0.95	0.44235	0.836732	9.23	1416692_at	9.31431	9.10451	9.19301	9.42507	9.28692	8.95924	9.157	9.38347	8.95317	9.12909	9.16422	9.0472	9.23056	9.27591	9.19243	9.17954	9.21634	9.15157	9.1255	9.22624	9.13301	9.46842	9.25406	9.2997	9.34428	9.27014	9.37986
1416693_at	Foxc2	-0.495	0.172	-0.142	0.2	-2.37	0.82	-0.68	0.95	0.02257	0.41673	0.50187	0.34611	0.403268	0.800056	0.999829	0.869663	1.91	0.1263	0.63517	5.28	1416693_at	6.18975	5.18395	5.43544	5.44816	5.41424	5.26878	5.47832	5.63827	5.06107	5.33888	5.55949	4.87654	5.35694	5.55286	5.39345	5.19062	5.49415	5.15856	4.84757	4.7165	4.68523	5.74113	5.17443	5.25645	4.77376	4.94408	5.15724
1416694_at	Gk2	0.093	-0.007	0.116	0.062	1.33	-0.1	1.67	0.9	0.18981	0.92199	0.10154	0.37402	0.730894	0.980889	0.999829	0.876293	1.35	0.2679	0.759793	3.51	1416694_at	3.4934	3.29139	3.66939	3.46482	3.23087	3.63317	3.5137	3.41664	3.67105	3.49993	3.74749	3.59607	3.37896	3.38624	3.34567	3.52069	3.32158	3.46476	3.49802	3.38596	3.64662	3.5043	3.40316	3.40961	3.57629	3.44409	3.69337
1416695_at	Tspo	-0.214	-0.434	-0.139	-0.605	-0.54	-1.09	-0.35	-1.52	0.59446	0.2828	0.72851	0.13642	0.909066	0.716351	0.999829	0.825683	0.97	0.43165	0.832122	9.94	1416695_at	8.83165	10.4487	10.2842	8.59239	10.6855	10.6445	10.7586	8.88928	10.5369	10.6636	11.0014	10.4202	10.4653	10.4732	10.4238	10.6293	9.2216	10.2728	10.7158	10.428	10.1292	8.86812	9.36612	9.9873	8.83157	9.93256	9.83033
1416696_at	D17Wsu104e	-0.267	-0.162	-0.12	-0.116	-2.16	-1.31	-0.97	-0.94	0.03615	0.19689	0.3379	0.3517	0.472848	0.65063	0.999829	0.871067	2.06	0.10345	0.602786	9.47	1416696_at	9.34378	9.60621	9.67017	9.3625	9.92297	9.6483	9.61715	8.96489	9.6844	9.85406	9.80554	9.63556	9.62272	9.53192	9.55649	9.61459	9.30738	9.48638	9.75978	9.62127	9.51183	9.31057	9.3723	9.40894	9.18355	9.45021	9.26175
1416697_at	Dpp4	0.064	0.001	0.005	0.022	0.58	0.01	0.04	0.2	0.56589	0.98946	0.96442	0.84064	0.901084	0.997168	0.999829	0.979208	0.09	0.98369	0.993846	3.81	1416697_at	3.83078	3.9075	3.5085	4.2168	3.86568	3.68362	3.83435	3.84343	3.83192	3.59878	3.62514	3.74643	3.86879	3.95545	3.77976	3.87268	3.76312	3.74435	3.7741	3.73357	3.81561	3.81211	3.95114	3.69764	3.88983	3.9181	3.87902
1416698_a_at	Cks1b	0.049	0.44	-0.008	-0.042	0.52	4.63	-0.08	-0.44	0.60626	3e-05	0.93345	0.66082	0.912	0.015812	0.999829	0.946821	5.49	0.00117	0.104536	8.64	1416698_a_at	8.7273	8.8242	8.78773	8.95376	8.93074	8.79053	8.79203	8.85482	8.66309	8.62056	8.54196	8.49332	8.54427	8.67495	8.35704	8.37359	8.31891	8.31338	8.42468	8.49584	8.24619	8.55753	8.28619	8.40435	8.68779	8.95871	9.0167
[truncated: 44,008 more rows]
[truncated: 21 more columns]
