# Supplementary material for: Time-Course Analysis of Brain Regional Expression Network Responses to Chronic Intermittent Ethanol and Withdrawal: Implications for Mechanisms Underlying Excessive Ethanol Consumption
Source: PLoS One. 2016 Jan 5;11(1):e0146257. doi: 10.1371/journal.pone.0146257 (PMC4701666; doi:10.1371/journal.pone.0146257)
Supplement: S7 Table — (XLSX) [file pone.0146257.s017.xlsx]

## Sheet: PFC
Supp. Table 3_PFC
Module membership and network metrics
	Connectivity Measures						RMA Values
										0 hour Control						8 hour Control						72 hour Control						7 day Control						0 hour Ethanol						8 hour Ethanol					72 hour Ethanol
ProbesetID	kTotal	kWithin	kWithinScaled:ModuleConnectivity/MaxConnectionsPossible	kOut=kTotal-kWithin	kDiff=kWithin-kOut=2*kWithin-kTotal	Module	ProbesetID	GeneNetwork Annotation: Gene Symbol	MEV Annotation: GeneSymbol	12_B6_pfc_Ctrl_0hr.CEL	2_B6_pfc_Ctrl_0hr.CEL	20_B6_pfc_Ctrl_0hr.CEL	48_B6_pfc_Ctrl_0hr.CEL	56_B6_pfc_Ctrl_0hr.CEL	78_B6_pfc_Ctrl_0hr.CEL	66_B6_pfc_Ctrl_8hr.CEL	75_B6_pfc_Ctrl_8hr.CEL	79_B6_pfc_Ctrl_8hr.CEL	32_B6_pfc_Ctrl_8hr.CEL	42_B6_pfc_Ctrl_8hr.CEL	50_B6_pfc_Ctrl_8hr.CEL	24_B6_pfc_Ctrl_72hr.CEL	34_B6_pfc_Ctrl_72hr.CEL	44_B6_pfc_Ctrl_72hr.CEL	6_B6_pfc_Ctrl_72hr.CEL	52_B6_pfc_Ctrl_72hr.CEL	68_B6_pfc_Ctrl_72hr.CEL	18_B6_pfc_Ctrl_7day.CEL	22_B6_pfc_Ctrl_7day.CEL	28_B6_pfc_Ctrl_7day.CEL	46_B6_pfc_Ctrl_7day.CEL	70_B6_pfc_Ctrl_7day.CEL	80_B6_pfc_Ctrl_7day.CEL	11_B6_pfc_CIE_0hr.CEL	17_B6_pfc_CIE_0hr.CEL	43_b6_pfc_CIE_0hr.CEL	5_B6_pfc_CIE_0hr.CEL	67_B6_pfc_CIE_0hr.CEL	72_B6_pfc_CIE_0hr.CEL	40_B6_pfc_CIE_8hr.CEL	51_B6_pfc_CIE_8hr.CEL	69_B6_pfc_CIE_8hr.CEL	15_B6_pfc_CIE_8hr.CEL	23_B6_pfc_CIE_8hr.CEL	29_B6_pfc_CIE_72hr.CEL	3_B6_pfc_CIE_72hr.CEL	35_B6_pfc_CIE_72hr.CEL	33_B6_pfc_CIE_72hr.CEL	63_B6_pfc_CIE_72hr.CEL
1415680_at	37.791	13.6568	0.0413509	24.1342	-10.4775	turquoise	1415680_at	Anapc1	Anapc1	8.56358	8.57631	8.77454	8.53685	8.46417	8.443	8.34935	8.36424	8.34002	8.53923	8.55005	8.43856	8.63258	8.51751	8.40233	8.5158	8.4752	8.54693	8.58986	8.61221	8.52939	8.50271	8.62703	8.5156	8.65768	8.89465	8.62723	8.86378	8.57096	8.59622	8.56341	8.46275	8.47958	8.53012	8.62988	8.62864	8.56751	8.57868	8.68649	8.45581
1415683_at	68.3846	18.7328	0.561316	49.6518	-30.9189	black	1415683_at	Nmt1	Nmt1	11.3	11.5115	11.4788	11.4527	11.3524	11.2998	11.3909	11.4721	11.4154	11.3076	11.3729	11.5035	11.3024	11.3963	11.1746	11.2819	11.3365	11.3811	11.3844	11.3512	11.398	11.4257	11.336	11.3285	11.5018	11.8294	11.5902	11.7658	11.7014	11.4777	11.5215	11.5357	11.4578	11.7691	11.5373	11.1826	11.53	11.2828	11.3052	11.3448
1415686_at	18.8729	1.62763	0.0775636	17.2453	-15.6176	tan	1415686_at	Rab14	Rab14	11.3806	11.2675	11.635	11.488	11.4269	11.4505	11.3297	11.3788	11.3535	11.4519	11.4039	11.363	11.5093	11.4413	11.4567	11.5013	11.3739	11.3162	11.5428	11.4505	11.4087	11.614	11.3826	11.4762	11.2857	11.3902	11.3158	11.3424	11.2603	11.3854	11.4467	11.3826	11.3114	11.289	11.3684	11.3824	11.4676	11.3652	11.3768	11.3778
1415692_s_at	11.6225	0.955531	0.0874389	10.667	-9.71146	lightyellow	1415692_s_at	Canx	Canx	12.3668	12.3376	12.3438	12.3653	12.3566	12.3745	12.3394	12.354	12.3457	12.3743	12.3458	12.3832	12.2837	12.2622	12.2975	12.2622	12.3971	12.2937	12.3098	12.3072	12.2595	12.2489	12.1489	12.2761	12.4312	12.2785	12.3421	12.3599	12.5654	12.3532	12.2743	12.4631	12.4934	12.53	12.3534	12.4284	12.3504	12.3738	12.3098	12.3106
1415696_at	15.4126	4.01252	0.0703297	11.4001	-7.38754	blue	1415696_at	Sar1a	Sar1a	11.3658	11.4064	11.1927	11.3327	11.4096	11.3089	11.319	11.2962	11.2927	11.3377	11.3721	11.2855	11.314	11.3265	11.283	11.3336	11.3253	11.346	11.2759	11.3656	11.3059	11.3987	11.3684	11.3382	11.2947	11.3006	11.1936	11.1887	11.1905	11.3067	11.2968	11.3067	11.322	11.0287	11.1671	11.2861	11.376	11.2694	11.3442	11.3209
1415700_a_at	101.786	52.017	0.1575	49.7693	2.24777	turquoise	1415700_a_at	Ssr3	Ssr3	11.1721	11.6705	11.6304	11.53	11.3258	11.4076	11.3422	11.3167	11.4019	11.3914	11.193	11.3419	11.4007	11.1785	11.4267	11.2538	11.3461	11.1854	11.1692	11.3601	11.1597	11.3811	11.1975	11.2645	11.5456	11.8623	11.505	11.8333	11.7303	11.3478	11.1209	11.3651	11.2473	11.6191	11.4531	11.3478	11.5354	11.108	11.1496	11.1529
1415703_at	37.7989	30.0908	0.0911107	7.70815	22.3826	turquoise	1415703_at	Huwe1	Huwe1	10.3342	9.9559	9.84433	10.1319	10.1699	10.1701	9.90654	10.0812	10.3112	10.4011	10.2353	10.2034	10.3901	10.1111	10.0736	10.3379	10.1292	10.0784	10.3264	10.2011	10.2979	10.0976	10.3222	10.2211	10.2397	9.67363	10.2336	10.1668	10.1387	10.3747	10.4144	10.3251	10.0994	10.0882	9.95902	10.1663	9.9179	10.1028	10.3578	10.1918
1415704_a_at	24.042	5.76745	0.163833	18.2745	-12.5071	red	1415704_a_at	Cdv3	Cdv3	10.6527	10.6693	10.8254	10.6295	10.8127	10.715	10.5516	10.6201	10.5851	10.778	10.6081	10.5717	10.677	10.6923	10.607	10.6539	10.6958	10.6602	10.8828	10.7776	10.7358	10.7275	10.6483	10.7316	10.6292	10.7069	10.566	10.4947	10.5176	10.5593	10.453	10.4609	10.5621	10.4514	10.576	10.7573	10.7103	10.5497	10.6276	10.6465
1415705_at	18.454	1.25	0.208677	17.204	-15.954	grey	1415705_at	Smim7	9130011J15Rik	10.2126	10.4531	9.95312	10.1963	10.3073	10.2346	10.254	10.2662	10.2113	10.2121	10.3411	10.4024	10.2555	10.2213	10.3252	10.1261	10.2109	10.3466	10.2157	10.275	10.3507	10.2381	10.2362	10.2834	10.1497	10.0672	10.2537	9.95586	10.2971	10.1286	10.2814	10.2987	10.2116	10.5471	10.0935	10.0902	10.1124	10.1858	10.1856	10.2858
1415708_at	56.9937	38.0309	0.115152	18.9628	19.068	turquoise	1415708_at	Tug1	Tug1	10.9437	11.2126	11.3748	10.9872	10.8463	10.9843	10.7026	10.7733	10.8746	11.1921	10.9651	10.9045	11.3024	11.0627	11.0385	11.1573	10.9652	10.6767	10.9216	11.1916	10.8947	11.3359	11.1286	11.1368	10.8771	11.1743	10.8897	11.0939	10.8185	10.8518	10.8155	10.9091	10.974	11.0227	10.9209	11.195	11.35	10.7593	10.9191	10.8857
1415718_at	72.4009	37.7294	0.114239	34.6715	3.05785	turquoise	1415718_at	Sap30l	NA	10.5513	10.8592	10.9493	10.7174	10.7388	10.7245	10.5731	10.5741	10.6856	10.5394	10.5024	10.7131	10.5797	10.5486	10.5024	10.5587	10.5738	10.5315	10.5414	10.5701	10.5769	10.6695	10.5547	10.5547	10.7259	11.0345	10.761	10.9539	10.7098	10.7832	10.6212	10.5967	10.5888	10.5945	10.6418	10.6006	10.6431	10.4489	10.5279	10.422
1415723_at	41.5124	21.9177	0.0663638	19.5947	2.32301	turquoise	1415723_at	Eif5	Eif5	12.4425	12.5089	12.7093	12.5563	12.5161	12.4485	12.2993	12.3191	12.3305	12.4998	12.6407	12.4379	12.5341	12.4831	12.4233	12.4975	12.5725	12.4533	12.6128	12.5672	12.4692	12.585	12.6128	12.4714	12.5323	12.8483	12.614	12.767	12.5602	12.5725	12.3741	12.5117	12.2993	12.3925	12.4105	12.5706	12.6294	12.661	12.465	12.464
1415724_a_at	4.53384	0.668574	0.111612	3.86527	-3.19669	grey	1415724_a_at	Cdc42	Cdc42	10.077	10.4349	10.2802	10.069	10.3266	10.1916	10.4427	10.3571	10.293	10.276	10.2983	10.5029	10.3365	10.0825	10.4068	10.0055	10.3965	10.3111	9.91957	9.95813	10.1579	10.201	10.2121	10.2999	10.0915	10.2049	10.5132	10.1542	10.3838	10.223	10.1244	10.1391	10.1475	10.5449	10.0994	10.4073	10.2389	10.4179	10.2358	10.1348
1415737_at	41.6396	5.27703	0.122141	36.3626	-31.0856	yellow	1415737_at	Rfk	Rfk	10.2003	10.3794	10.4414	10.3128	10.3621	10.3072	10.2553	10.238	10.293	10.1472	10.285	10.2262	10.3704	10.2811	10.4616	10.2726	10.2922	10.1845	10.341	10.1762	10.3344	10.3826	10.2681	10.3204	10.161	10.3383	10.2507	10.2254	10.1639	10.1682	10.3066	10.3414	10.2776	10.4284	10.4215	10.2675	10.3134	10.2413	10.1336	10.2558
1415745_a_at	23.9125	3.68744	0.615584	20.225	-16.5376	grey	1415745_a_at	Dscr3	Dscr3	9.37484	9.48432	9.48037	9.38345	9.46472	9.30878	9.42627	9.38664	9.34801	9.43536	9.26171	9.4277	9.42951	9.41662	9.30124	9.382	9.48682	9.43077	9.60043	9.35414	9.45433	9.55341	9.40019	9.37797	9.33376	9.48609	9.51056	9.31979	9.34972	9.3922	9.06928	8.91552	8.98215	9.09962	9.3043	9.40493	9.53952	9.49986	9.22709	9.38654
1415748_a_at	108.775	89.5244	0.271067	19.2506	70.2737	turquoise	1415748_a_at	Dctn5	Dctn5	11.1761	11.1904	10.6215	11.1034	11.189	11.0761	11.295	11.2739	11.2624	11.2558	11.2028	11.1472	10.982	11.114	11.028	11.0999	11.0112	11.2649	11.1853	11.0849	11.1355	10.8089	11.0723	11.0307	11.3	10.848	11.1853	10.973	11.2361	11.3214	11.3239	11.2459	11.1524	10.7134	10.7405	10.8921	10.74	11.1484	11.1797	11.2305
1415756_a_at	20.2457	1.63797	0.136354	18.6078	-16.9698	darkgreen	1415756_a_at	Snapap	Snapin	10.6472	10.9552	10.7743	10.7413	10.7859	10.7456	10.7642	10.7594	10.6173	10.7171	10.8665	10.7448	10.9699	10.8158	10.7724	10.7993	10.6386	10.7878	10.7918	10.8549	10.8113	10.7315	10.9601	11.0248	10.8505	10.6218	10.776	10.6674	10.7221	10.758	10.4453	10.6353	10.3985	10.179	10.4364	10.9235	10.6947	10.6514	10.9477	10.7758
1415766_at	37.0199	17.3226	0.0524506	19.6972	-2.37458	turquoise	1415766_at	Sec22l1	Sec22b	10.1055	10.2374	10.3573	10.2265	10.2024	10.1168	10.2355	10.184	10.242	10.1752	10.185	10.2397	10.1125	10.2656	10.0822	10.217	10.2329	10.2571	10.2541	9.92318	10.2707	10.2772	10.064	10.0531	10.1768	10.6595	10.4323	10.4076	10.2069	10.2453	10.2217	10.2147	10.1335	10.2538	10.1746	9.99873	10.305	10.1743	9.92121	10.3456
1415772_at	3.61283	0.391299	0.0653239	3.22153	-2.83023	grey	1415772_at	Ncl	Ncl	8.40322	8.48361	8.2974	8.50643	8.47072	8.5732	8.59031	8.53984	8.43299	8.39238	8.44746	8.42099	8.40148	8.42015	8.64593	8.47129	8.31799	8.4759	8.56137	8.47129	8.42904	8.14941	8.40305	8.4435	8.5835	8.17139	8.46095	8.54566	8.58132	8.50929	8.18962	8.6345	8.41203	8.67368	8.63335	8.45561	8.47072	8.45926	8.45285	8.26647
1415777_at	36.6127	5.55638	0.234378	31.0563	-25.4999	green	1415777_at	Pnliprp1	Pnliprp1	4.24805	4.1427	4.14709	4.15576	4.12981	4.20783	4.48205	4.49471	4.70324	4.48389	4.18213	4.24412	4.25817	4.03157	3.89477	4.15107	4.429	4.465	4.08046	3.95677	4.09987	4.12944	4.1719	4.42153	4.3346	4.58821	4.46617	4.42095	4.39122	4.45696	4.30918	4.36473	4.27144	4.37375	4.36563	4.10509	4.37179	4.30851	4.40498	4.14124
1415784_at	271.228	249.734	0.75616	21.4938	228.24	turquoise	1415784_at	Vps35	Vps35	7.92688	6.18551	6.39622	7.88415	7.7059	7.5426	7.88264	7.99861	7.38874	7.66256	8.14723	7.52603	6.54671	7.50453	7.72482	7.58856	6.89925	7.76301	7.58338	7.78061	7.76516	6.73361	7.80209	7.95555	8.01446	5.37294	7.31641	6.64841	7.99579	7.80389	8.13797	8.3529	8.07907	5.17235	5.80918	6.67107	5.47127	7.90637	7.94034	8.24433
1415802_at	10.9968	1.93643	0.161199	9.0604	-7.12397	darkgreen	1415802_at	Slc16a1	Slc16a1	11.0524	10.5921	10.8855	10.531	10.587	10.5697	10.7246	10.5697	10.4503	10.6096	10.4534	10.5854	11.1832	10.7413	11.0687	10.8327	10.6682	10.7597	10.713	10.8597	10.7349	10.7494	10.8781	10.8155	10.6312	10.5236	10.599	10.5499	10.5928	10.5392	10.3189	10.6848	10.7007	10.2715	11.0867	10.9418	10.7186	10.8597	10.9737	10.7795
1415806_at	83.6722	24.8013	0.743153	58.8709	-34.0696	black	1415806_at	Plat	Plat	8.73981	9.02772	8.89047	8.89047	9.24819	9.1043	8.74889	8.72541	8.81736	8.76741	8.61544	8.99058	8.94239	8.78261	8.71818	8.57287	8.76385	8.6151	8.73244	8.65138	8.62105	8.66028	8.70956	8.72068	9.10309	9.55377	9.37119	9.65346	9.34553	9.07016	9.01558	9.20917	8.97824	9.45503	9.27014	8.95937	8.91133	8.74651	8.75137	8.6118
1415810_at	7.75273	0.958085	0.159944	6.79464	-5.83656	grey	1415810_at	Uhrf1	Uhrf1	4.17529	4.23446	4.3187	4.39742	4.18175	4.26853	4.15786	4.18273	4.12376	4.05996	4.29276	4.32501	4.62235	4.54268	4.39543	4.27918	4.41388	4.15501	4.16567	4.63358	4.07805	4.20688	4.37113	4.27414	4.69406	4.58038	4.33602	4.56067	4.29465	4.40313	4.20381	3.88853	4.19417	4.02061	4.59404	5.15144	4.14627	4.3362	4.3978	4.27136
1415813_at	162.323	146.191	0.442647	16.1315	130.06	turquoise	1415813_at	Api5	Api5	9.86871	10.4447	10.4362	10.1913	10.0739	9.93352	10.0359	10.0114	10.0193	10.2171	10.0051	9.96484	10.1344	9.94694	9.95983	9.93328	10.2619	9.99415	10.0883	10.0543	9.97106	10.2463	9.96721	9.92893	9.96334	10.3984	10.1115	10.1518	9.94466	10.026	9.88277	9.90468	9.84491	10.5168	10.1726	10.239	10.515	9.94404	9.92087	9.88352
1415816_at	29.9287	9.24037	0.23194	20.6884	-11.448	brown	1415816_at	Cct7	Cct7	11.6266	11.7331	11.6512	11.6561	11.7218	11.599	11.7456	11.7218	11.7488	11.8268	11.806	11.7581	11.7033	11.7033	11.6555	11.7117	11.7496	11.748	11.6707	11.6415	11.7782	11.7324	11.7351	11.6901	11.6776	11.5785	11.5089	11.5345	11.4342	11.6353	11.7071	11.6972	11.6685	11.9145	11.5844	11.6888	11.6211	11.6518	11.7095	11.7302
1415817_s_at	81.5972	44.8525	0.135807	36.7448	8.10774	turquoise	1415817_s_at	Cct7	Cct7	11.7478	11.5469	11.5045	11.5089	11.6976	11.6631	11.7552	11.8121	11.7397	11.7238	11.5945	11.6598	11.6398	11.6322	11.5162	11.6427	11.5864	11.7342	11.6689	11.5634	11.7849	11.4964	11.6043	11.6834	11.6683	11.3387	11.6828	11.5106	11.5539	11.703	11.5318	11.5641	11.4695	10.9373	11.2392	11.6167	11.2454	11.6517	11.684	11.5833
1415824_at	239.699	219.59	0.664888	20.1096	199.48	turquoise	1415824_at	Scd2	Scd2	8.11252	7.2337	7.00076	8.7036	8.27735	8.51116	8.27334	7.97926	7.8004	7.60135	8.61617	7.64991	7.26661	8.06964	8.22276	7.84608	7.12344	7.92182	8.17344	8.50701	8.31295	6.95961	8.51945	8.79741	8.39347	6.64245	7.62386	7.00579	8.68517	8.25114	8.37007	8.38954	8.39084	5.86822	7.16552	7.00346	6.33178	8.21734	8.40282	8.35056
1415829_at	20.1769	6.14446	0.380081	14.0325	-7.88801	royalblue	1415829_at	Lbr	Lbr	9.50153	9.40982	9.53032	9.44841	9.2898	9.61391	9.33877	9.24071	9.31679	9.44117	9.39678	9.44466	9.71046	9.46514	9.4649	9.38648	9.48285	9.33531	9.16685	9.53844	9.22731	9.41975	9.38055	9.5432	9.4904	9.5862	9.39521	9.68732	9.7206	9.21725	9.05269	9.43724	9.56022	9.68685	9.43131	9.62199	9.35596	9.35372	9.43785	9.14456
1415831_at	55.9473	40.1463	0.121558	15.8009	24.3454	turquoise	1415831_at	Psmd2	Psmd2	11.7687	11.7432	11.5645	11.7994	11.771	11.7198	11.7457	11.7954	11.7954	11.8679	11.8872	11.9066	11.84	11.82	11.8174	11.8235	11.7618	11.826	11.7367	11.7655	11.873	11.76	11.8006	11.7878	11.7777	11.5793	11.6918	11.6002	11.7479	11.8122	11.8918	11.8801	11.7777	12.1007	11.664	11.6457	11.7125	11.7891	11.7954	11.8273
1415844_at	46.1825	27.8892	0.488829	18.2933	9.59593	blue	1415844_at	Syt4	Syt4	10.4742	10.8233	10.6501	10.2286	10.5243	10.6283	10.7522	10.7341	10.7127	10.561	10.502	10.5919	10.339	10.4618	10.9721	10.537	10.7695	10.5991	10.4935	10.4991	10.3504	10.5487	10.2146	10.2401	10.6299	10.6241	10.7378	10.7009	10.7316	10.566	10.9697	10.6922	10.8162	11.1025	11.1848	11.0503	10.9671	10.9498	10.5545	10.7456
1415847_at	34.7044	6.26159	0.15717	28.4428	-22.1812	brown	1415847_at	Ldh3	Ldhc	5.34764	4.99919	4.8903	5.39807	5.1424	5.15062	4.98823	5.0464	5.05759	4.83974	4.81764	4.86195	4.50657	4.72172	4.51935	4.56771	4.9846	5.01647	5.05044	4.77439	4.71836	4.50835	4.65681	4.6928	4.68464	4.48507	4.73448	4.6341	4.74822	4.73208	4.73471	4.744	5.05742	4.6045	4.6787	4.4145	4.9006	4.74235	4.80409	5.00698
1415850_at	33.9378	12.8322	0.384507	21.1057	-8.27348	black	1415850_at	Rasa3	Rasa3	9.51405	9.2578	9.49221	9.3048	9.4661	9.23545	9.53108	9.4312	9.35396	9.35787	9.37076	9.42561	9.50341	9.45452	9.49615	9.52476	9.58739	9.54513	9.57135	9.50023	9.5284	9.56005	9.623	9.54667	9.38765	9.2578	9.18261	9.2424	9.17755	9.31367	9.20268	9.00476	9.29875	8.79826	9.37051	9.72428	9.55507	9.53345	9.58498	9.44809
1415852_at	78.7347	18.7916	0.563076	59.9431	-41.1516	black	1415852_at	Impdh2	Impdh2	10.643	10.5503	10.4822	10.5887	10.6525	10.5991	10.6979	10.683	10.7209	10.6938	10.6408	10.7075	10.6957	10.7499	10.6772	10.7091	10.5596	10.6702	10.5887	10.6515	10.7095	10.6352	10.6107	10.7112	10.616	10.4005	10.4147	10.4061	10.5422	10.5806	10.5678	10.5449	10.5594	10.4647	10.4161	10.718	10.6193	10.5718	10.7341	10.6416
1415853_at	99.9917	26.7571	0.468987	73.2346	-46.4775	blue	1415853_at	Def8	Def8	7.77947	7.8438	7.88225	7.90379	7.87664	7.83843	7.82227	7.9905	8.08527	8.05631	8.03418	8.05047	7.99636	7.96356	8.31025	7.92261	8.16023	7.97298	7.90297	7.91291	8.00052	8.17044	7.99717	7.95712	8.28079	8.3139	8.4113	8.40151	8.36374	8.24028	8.25026	8.14914	8.1714	8.72839	8.44678	8.07798	8.13959	8.06865	7.99304	8.05174
1415859_at	73.3514	46.9554	0.142174	26.396	20.5594	turquoise	1415859_at	Eif3s8	Eif3c	12.3285	12.1675	12.1544	12.3341	12.2661	12.229	12.1827	12.1446	12.0795	12.2037	12.3352	11.2503	12.0929	12.0607	12.0407	12.3065	12.0861	12.2103	12.3125	12.246	12.2831	11.9297	12.2578	12.2325	12.0752	11.5075	11.8687	11.9089	11.8998	12.1192	12.0615	12.1108	12.1166	9.83821	11.7071	12.0074	11.6324	12.1468	12.1601	12.2089
1415860_at	16.2	3.0211	0.504346	13.1789	-10.1578	grey	1415860_at	Kpna2	Kpna2	10.7869	10.9233	10.5566	10.3995	10.5653	10.5513	10.5248	10.5687	10.3961	10.5336	10.4858	10.7536	10.5141	10.6375	10.5423	10.5928	10.6378	10.6506	10.752	10.6593	10.6485	10.6958	10.5153	10.5408	10.498	10.6268	10.6523	10.3788	10.4403	10.5073	10.2822	10.1518	10.2369	10.1349	10.2716	10.6261	10.7766	10.7833	10.5324	10.6453
1415867_at	42.3853	2.66077	0.443413	39.7245	-37.0637	orange	1415867_at	Cct4	Cct4	11.7589	12.0401	11.7546	11.7639	11.7527	11.7478	11.6868	11.6999	11.6968	11.747	11.7013	11.6829	11.7154	11.6868	11.7666	11.7412	11.5751	11.6599	11.7041	11.7949	11.6819	11.7175	11.6064	11.668	11.6605	11.6335	11.5448	11.4699	11.4959	11.6016	11.5602	11.5874	11.6658	11.5634	11.5714	11.743	11.7412	11.7097	11.7262	11.6064
1415868_at	134.066	29.5079	0.740668	104.558	-75.0504	brown	1415868_at	Cct4	Cct4	6.45847	6.26277	5.83803	6.15321	6.27029	6.22166	6.36069	6.38758	6.33143	6.48381	6.24482	5.98833	5.9863	6.16331	6.08724	6.15	6.26259	6.35157	6.54991	6.38371	6.19363	6.06218	6.04805	6.00513	5.91165	5.10353	5.76335	5.11039	5.48969	5.80848	6.07642	6.17701	6.19954	4.6186	5.23138	6.14678	5.42888	6.33001	6.21197	6.45128
1415884_at	54.4732	19.6094	0.343705	34.8638	-15.2544	blue	1415884_at	Ela3b	Cela3b	6.14879	6.79074	6.35025	6.25627	6.56097	6.43054	6.06322	5.96001	5.98771	6.33675	6.63082	6.143	6.05585	6.22099	6.35003	6.06462	5.97459	5.98586	6.62567	6.54511	6.17685	6.52857	5.87102	6.00783	6.27094	6.35314	6.24372	6.31486	6.33159	6.31145	6.70923	6.71922	6.67872	6.44424	6.59424	6.69713	6.74107	6.82961	6.60343	6.47775
1415901_at	39.1192	3.42954	0.178696	35.6896	-32.2601	purple	1415901_at	Plod3	Plod3	7.97934	8.09663	8.20058	7.95774	8.08694	7.89465	8.24291	8.25624	8.39982	8.29525	8.08646	8.29354	8.59734	8.24176	8.24664	8.21231	8.39982	8.24153	8.0146	8.22522	8.23543	8.3905	8.29485	8.39345	8.38672	8.44583	8.34858	8.37729	8.30839	8.36964	8.26507	8.17602	8.14253	8.53432	8.30675	8.40544	8.39921	7.89203	8.17787	8.09387
1415902_at	25.3583	4.845	0.273786	20.5133	-15.6683	greenyellow	1415902_at	Aldh7a1	Aldh7a1	4.47046	4.52151	4.23947	4.76013	4.31668	4.3814	4.48226	4.40997	4.35739	4.38335	4.36291	4.4039	4.17524	4.16128	4.02382	4.32072	4.33531	4.38175	4.36313	4.45167	4.23198	4.29635	4.38457	4.30118	4.48038	4.33635	4.30371	4.35257	4.42828	4.44467	4.74537	4.76038	4.72612	4.51304	4.6268	4.24377	4.38358	4.6681	4.40989	4.71706
1415917_at	37.91	29.6453	0.0897618	8.2647	21.3806	turquoise	1415917_at	Mthfd1	Mthfd1	8.88532	9.07033	9.10094	8.77396	8.86749	8.82261	8.90674	8.9897	8.95377	9.05826	9.03958	9.04545	9.13302	8.95633	8.93685	8.87915	9.09047	9.04287	8.97424	8.96833	8.93685	9.16798	8.9623	8.96006	8.84264	9.10514	9.10047	8.97851	8.85067	8.80242	8.90476	8.83896	8.81572	9.30661	8.82262	9.09904	9.11926	8.9617	8.94102	8.97196
1415918_a_at	65.9588	7.14003	0.441664	58.8187	-51.6787	royalblue	1415918_a_at	Tpi1	Tpi1	13.3645	13.1931	13.1668	13.2453	13.3135	13.2695	13.3365	13.3506	13.3469	13.3322	13.2386	13.3104	13.2215	13.3154	13.089	13.2712	13.2674	13.3192	13.3882	13.2061	13.3968	13.1996	13.2695	13.2486	13.1996	13.1852	13.2408	13.1515	13.1591	13.3233	13.2061	13.1931	13.0949	13.0527	13.0684	13.1834	13.1143	13.2674	13.2392	13.3408
1415924_at	17.7867	0.941908	0.0532498	16.8448	-15.9029	salmon	1415924_at	Tnp1	Tnp1	3.75704	3.80698	3.81544	3.62989	3.6922	3.83474	3.95988	3.81757	3.8178	3.9119	3.86724	3.69846	3.74147	3.8717	3.65327	3.79696	3.75147	3.82573	3.62841	3.63065	3.69908	3.7872	3.90974	3.73507	3.85321	4.00696	3.85485	3.87339	3.90748	3.80297	3.90405	4.14303	3.90447	4.03444	3.95389	3.83258	3.91055	3.71395	3.84779	3.9593
1415929_at	14.7317	2.8074	0.468669	11.9243	-9.11688	grey	1415929_at	Map1l3cb	Map1lc3b	12.1433	12.2385	12.2775	12.2853	12.2555	12.2562	12.2434	12.2078	12.2258	12.2572	12.2028	12.1602	12.1832	12.1341	11.988	12.0085	12.2211	12.1849	12.2211	12.0962	12.1696	12.1296	12.1349	12.1627	12.1569	12.2998	12.3471	12.2931	12.351	12.2276	11.9952	12.0438	12.0304	11.9857	11.9541	12.0925	12.1989	12.1331	12.0858	12.1877
1415933_a_at	10.818	1.49856	0.250171	9.31944	-7.82088	grey	1415933_a_at	Cox5a	Cox5a	12.9923	13.0069	12.9877	13.03	13.055	13.1337	13.0357	13.0325	12.9639	12.9437	12.9437	13.0946	12.9552	13.0807	13.1678	13.0051	13.0386	13.0478	13.0616	12.9862	13.0775	13.1634	12.9414	13.0155	12.848	12.9524	13.018	12.8206	12.9524	12.8454	12.9249	12.9538	13.1084	13.341	13.2483	13.0007	13.0565	13.2821	12.848	13.0958
1415934_at	64.5688	20.3819	0.57898	44.1869	-23.8049	red	1415934_at	Cops8	Cops8	10.6083	10.7663	10.6452	10.6511	10.6416	10.6508	10.5426	10.5401	10.5144	10.5543	10.5331	10.5149	10.625	10.5569	10.4811	10.5519	10.5576	10.5144	10.6284	10.6098	10.5969	10.7313	10.613	10.5824	10.5292	10.6405	10.516	10.6156	10.4755	10.5105	10.4401	10.5047	10.4679	10.1979	10.4303	10.4498	10.5131	10.4154	10.4685	10.4721
1415938_at	27.7997	4.0455	0.151324	23.7542	-19.7087	pink	1415938_at	Spink3	Spink3	4.55287	4.43748	4.3109	4.03771	4.31622	4.33933	4.46581	4.49776	4.49187	4.44279	4.50355	4.47009	4.44752	4.38614	4.29165	4.47709	4.5577	4.3109	4.73876	4.03091	4.42683	4.16863	4.29471	4.40044	4.6374	4.86764	4.59124	4.54685	4.70003	4.65337	4.54576	4.18615	4.33457	4.16559	4.39471	4.60006	4.75136	4.38511	4.61053	4.30728
1415941_s_at	95.256	32.8806	0.576316	62.3754	-29.4948	blue	1415941_s_at	AA407930	Zfand2a	9.20641	9.27112	9.32586	9.05202	9.13013	9.43014	9.3686	9.43361	9.43137	9.26809	9.32364	9.38163	9.29544	9.2945	9.53362	9.35226	9.4982	9.44754	9.20839	9.12313	9.18902	9.37669	9.136	9.26897	9.45431	9.69715	9.68452	9.80118	9.70739	9.64964	9.49275	9.65758	9.63215	9.8818	9.84241	9.43928	9.44712	9.39465	9.29687	9.45888
1415945_at	87.1183	11.9205	0.445892	75.1977	-63.2772	pink	1415945_at	Mcm5	Mcm5	5.79056	5.67498	5.40211	5.57024	5.63488	5.6211	5.20888	5.30575	5.29864	5.6938	5.16253	5.20191	5.85591	5.71156	5.48981	5.68741	5.43767	5.35245	5.63097	5.6185	5.81513	5.72663	5.74902	5.87162	5.23665	4.64181	4.99094	4.74758	4.77173	5.15384	5.61785	5.57095	5.36576	4.50545	5.17497	5.35082	5.12937	5.10494	5.07097	5.64707
1415951_at	24.5791	4.04599	0.208301	20.5332	-16.4872	cyan	1415951_at	Fkbp10	Fkbp10	5.62837	5.38976	5.39319	5.48205	5.63399	5.44797	5.60999	5.69156	5.61656	5.54802	5.65154	5.71178	5.80179	5.74211	5.71018	5.80997	5.39237	5.65205	5.53533	5.43125	6.01718	5.54616	5.77735	5.84324	5.79458	5.62347	6.03488	5.92261	5.85592	5.95976	5.92365	5.6973	5.66862	5.99301	6.04764	5.51631	5.56651	5.49129	5.70815	5.73647
1415957_a_at	331.982	290.353	0.879149	41.6288	248.724	turquoise	1415957_a_at	Rrp1	Rrp1	10.5882	9.02375	8.94028	10.8487	10.7279	10.6392	10.7166	10.6833	10.3335	10.3772	10.899	10.3992	9.48569	10.5111	10.1952	10.5252	9.47799	10.7924	10.674	10.4317	10.6808	9.06393	10.6855	10.6671	10.3561	8.25606	9.62875	9.05347	10.3299	10.4996	10.7324	10.531	10.3961	6.89533	8.20157	8.83888	8.36026	10.5345	10.5195	10.7324
1415964_at	55.9443	17.3901	0.521082	38.5542	-21.1641	black	1415964_at	Scd1	Scd1	11.6235	12.3962	12.4797	12.2515	12.1692	12.0599	12.1895	12.1575	12.2261	11.7955	12.0174	11.9919	11.9779	11.705	11.7846	11.6514	11.9304	11.9558	11.6745	11.8905	11.6514	11.7953	11.9806	11.9757	12.3147	12.5387	12.2522	12.4693	12.2448	12.265	12.075	12.0012	12.3291	12.5892	12.3986	12.0741	11.9545	11.8969	11.9558	11.9872
1415965_at	24.3622	8.24503	0.247056	16.1172	-7.87212	black	1415965_at	Scd1	Scd1	6.08325	6.76204	6.12143	6.09816	5.86236	5.98865	6.11821	6.25062	6.04847	5.65187	6.24421	6.19571	6.13171	5.74606	5.70353	5.86152	6.09564	6.27041	5.92008	5.89347	5.92794	5.82823	6.09243	5.94727	6.37001	6.60467	6.36984	6.40807	6.49293	6.19693	6.19423	6.45011	6.20901	6.89453	6.3333	5.74955	5.89813	6.03508	5.94816	6.2182
1415976_a_at	16.2753	1.48668	0.296905	14.7886	-13.3019	skyblue	1415976_a_at	Carhsp1	Carhsp1	6.81926	6.4738	6.79547	6.94124	6.45128	6.82091	6.74289	6.55862	6.43904	6.73868	6.72162	6.55947	6.89866	6.94096	6.96889	6.83052	6.37139	6.96937	6.58139	7.09575	6.5765	6.40786	7.00743	7.23516	7.37511	6.82769	6.76609	7.08388	7.30526	7.02018	6.87484	7.04396	6.71483	6.84407	7.26519	7.00156	6.09072	6.72613	7.61718	6.83643
1415982_at	1.10388	0.262949	0.043897	0.840931	-0.577982	grey	1415982_at	5031400M07Rik	Herpud2	9.47144	9.34382	9.56715	9.53066	9.4116	9.41144	9.2571	9.39718	9.4545	9.68464	9.29102	9.26738	9.70064	9.45689	9.41237	9.40577	9.54775	9.41497	9.4814	9.5124	9.49761	9.63004	9.39745	9.5406	9.43436	9.34204	9.63827	9.44437	9.36731	9.60359	9.50967	9.54598	9.46136	8.48971	9.27697	9.59077	9.49229	9.37088	9.32452	9.71002
1415983_at	95.2557	68.9524	0.208778	26.3033	42.649	turquoise	1415983_at	Lcp1	Lcp1	5.97268	7.17232	7.30418	6.13965	6.04481	5.92307	5.81536	5.74625	5.64413	6.05225	5.54634	6.05009	6.79895	5.83679	6.20345	5.81459	5.78947	5.68339	6.20478	6.09268	5.82746	6.41003	5.92094	6.21611	6.40315	6.55167	5.87765	6.36557	5.7138	5.85375	6.21882	6.19437	6.62687	7.10622	6.82135	6.8119	6.85856	5.91811	5.90544	5.98042
1415984_at	13.4183	4.99316	0.0151186	8.42514	-3.43197	turquoise	1415984_at	Acadm	Acadm	10.3898	10.8034	10.6565	10.6105	10.5688	10.5632	10.597	10.5885	10.6654	10.6211	10.6259	10.6357	10.6843	10.5279	10.6425	10.5816	10.4463	10.5654	10.3446	10.5923	10.4563	10.5273	10.5181	10.5743	10.6461	10.6965	10.4449	10.5206	10.5674	10.4988	10.2389	10.4728	10.4697	10.8446	10.4377	10.6425	10.6418	10.4697	10.5481	10.4431
1415986_at	105.393	86.882	0.263067	18.5111	68.3709	turquoise	1415986_at	Clcn4-2	Clcn4-2	11.7417	11.9212	12.1049	11.7832	11.8514	11.7465	11.7586	11.8334	11.8586	11.9075	11.9106	11.8924	11.9431	11.857	11.758	11.7429	11.9212	11.8372	11.8916	11.7935	11.879	12.0189	11.8888	11.8085	11.7676	12.2039	11.9634	11.9898	11.8416	11.8997	11.937	11.9297	11.7648	12.0751	11.8446	11.9009	12.1272	11.8349	11.8289	11.8924
1415988_at	272.57	230.173	0.696932	42.3966	187.776	turquoise	1415988_at	Hdlbp	Hdlbp	9.38888	8.709	8.54823	9.84497	9.64158	9.58087	9.5275	9.54349	9.31502	9.22936	10.0051	8.40879	8.84701	9.37909	9.47517	9.24355	9.07949	9.42364	9.74169	9.52009	9.60355	8.74176	9.47035	9.69364	9.24925	7.89585	9.01252	8.56351	9.08925	9.33572	9.44898	9.4517	9.44421	5.92639	8.07078	8.51988	7.84636	9.40295	9.20924	9.61397
1415996_at	38.0988	5.10909	0.15309	32.9897	-27.8806	black	1415996_at	Txnip	Txnip	8.33632	8.50361	8.60169	8.49876	9.04628	8.54336	8.63188	8.4501	8.38347	8.34281	8.70744	8.69994	9.41659	8.85117	9.22445	8.61824	8.56299	8.40603	8.56709	8.77783	8.41909	8.76197	8.88608	8.75561	9.2638	9.14882	9.2366	9.86926	9.24086	8.90766	8.68186	9.24666	8.84798	8.4829	9.20883	9.16362	8.41181	8.4573	8.83547	8.35798
1415997_at	46.2463	8.82192	0.20419	37.4244	-28.6024	yellow	1415997_at	Txnip	Txnip	5.69664	5.21107	5.35612	5.71254	5.83567	5.64505	5.98357	5.93287	5.8075	6.38364	6.01286	5.95005	6.43471	6.22767	6.61092	6.07132	5.81315	5.81848	5.56103	5.80146	6.20199	6.04183	6.42315	6.31152	6.44804	5.66802	6.31507	6.38046	6.66746	6.42195	6.25407	6.68669	6.45591	4.91442	5.75596	6.228	5.96576	6.25985	6.23219	6.20999
1415999_at	29.4297	3.69846	0.209089	25.7312	-22.0328	salmon	1415999_at	Hey1	Hey1	10.5689	10.6312	10.5511	10.2717	10.6789	10.257	10.5385	10.5004	10.5536	10.5067	10.5013	10.6319	10.5442	10.5502	10.4757	10.6149	10.7029	10.6172	10.6848	10.5985	10.6198	10.8614	10.5919	10.5801	10.5379	10.4158	10.3343	10.3333	10.1715	10.504	10.2387	10.1895	10.2796	10.0096	10.2492	10.5919	10.627	10.5339	10.4854	10.2943
1416000_a_at	13.8062	3.51421	0.21738	10.292	-6.77775	royalblue	1416000_a_at	Prdx1	Prdx1	12.2749	12.5886	12.4936	12.3745	12.2588	12.4145	12.4707	12.4661	12.4331	12.3826	12.4162	12.2844	12.5925	12.3347	12.4944	12.3822	12.25	12.3386	12.2117	12.4444	12.3394	12.3643	12.3386	12.5378	12.4833	12.4567	12.3117	12.4359	12.431	12.3284	12.0916	12.4744	12.36	12.4359	12.445	12.513	12.3983	12.2199	12.5916	12.1954
1416010_a_at	34.9085	8.1055	0.230249	26.803	-18.6975	red	1416010_a_at	Ehd1	Ehd1	8.31912	8.06943	8.49617	8.24621	8.1964	8.18218	7.96411	8.0664	7.93749	7.81117	8.00906	8.20832	8.35828	8.37798	8.34539	8.38016	7.72178	7.94938	8.06385	8.3003	8.36782	8.30278	8.22276	8.40267	8.08126	7.9823	7.80348	8.09045	8.17745	7.875	8.17386	8.05369	8.13717	8.52953	8.40138	8.18094	7.84042	7.87562	7.98075	7.90212
1416014_at	43.8883	9.20599	0.520451	34.6823	-25.4763	salmon	1416014_at	Abce1	Abce1	9.94169	10.3626	10.0168	9.80065	9.87906	9.80044	9.87343	9.86773	9.77572	9.95506	9.76254	9.85957	9.87012	9.85797	10.0066	9.99536	9.92959	9.88534	10.0057	9.90344	9.93081	10.0037	9.88422	9.81348	9.55031	9.77471	9.80873	9.642	9.60192	9.63182	9.75321	9.81711	9.84348	10.1158	10.0497	9.9825	10.3818	9.81989	9.87478	9.89964
1416015_s_at	39.1134	1.98516	0.251228	37.1283	-35.1431	darkturquoise	1416015_s_at	Abce1	Abce1	10.4382	10.7227	10.407	10.3922	10.484	10.3984	10.4118	10.4389	10.3481	10.4553	10.4686	10.5337	10.4519	10.5164	10.4917	10.4986	10.4814	10.4135	10.5574	10.5156	10.4121	10.4968	10.3966	10.4109	10.2045	10.3279	10.318	10.1534	10.0929	10.1983	10.3993	10.3323	10.4302	10.3725	10.2392	10.5568	10.7729	10.5922	10.3905	10.4424
1416016_at	64.3211	35.6118	0.774292	28.7093	6.90254	grey60	1416016_at	Tap1	NA	5.81079	5.68073	7.49416	6.6926	6.79731	6.2192	7.1225	5.93016	5.74578	6.04517	6.3171	5.82151	6.88759	5.73709	6.16343	5.64737	5.77206	5.88826	5.99977	6.17773	5.63326	6.08215	6.0005	5.66882	8.55486	7.31062	6.55943	7.65976	7.40167	7.26486	6.16697	6.3653	7.60305	7.42171	7.67431	6.65103	6.55403	6.43398	6.26079	6.2042
1416022_at	55.6364	18.3308	0.549271	37.3055	-18.9747	black	1416022_at	Fabp5	Fabp5	11.6623	11.4574	11.2083	11.4228	11.4252	11.325	11.4948	11.5118	11.3538	11.6281	11.5561	11.5093	11.6697	11.5807	11.4737	11.6097	11.542	11.7339	11.656	11.6756	11.6426	11.4911	11.5847	11.6545	11.4942	11.1138	11.413	11.4092	11.138	11.388	11.2881	11.3336	11.2428	11.1619	11.2875	11.526	11.2479	11.66	11.722	11.6329
1416029_at	48.7022	16.6727	0.703284	32.0295	-15.3568	green	1416029_at	Tieg1	Klf10	10.3689	10.406	10.0593	10.1218	9.94681	10.1557	9.5933	9.74132	9.73916	10.0995	9.1733	9.65344	9.96158	9.9896	9.75511	9.6741	10.0158	9.69516	9.56514	9.57599	9.64189	10.0877	9.56723	9.67692	8.93277	9.39394	9.053	8.42033	8.70824	9.08281	9.74353	9.71555	10.2596	9.95316	9.95271	9.43395	9.92885	9.4765	9.45165	9.589
1416038_at	13.9154	7.08924	0.0214652	6.82618	0.263055	turquoise	1416038_at	Snd1	Snd1	8.76967	8.58114	8.60494	8.94741	8.76741	8.70713	8.81892	8.83639	9.05447	8.87521	8.75027	8.63145	8.85122	8.73677	8.67036	8.85036	8.71057	8.8416	8.77621	8.84761	8.83891	8.63953	8.94803	8.81643	8.96122	8.63629	8.85589	8.82962	8.79119	9.01694	8.89023	9.04906	8.90766	8.74701	8.97345	8.73366	8.7214	8.62542	8.83513	8.82962
1416041_at	49.235	16.2127	0.485803	33.0223	-16.8095	black	1416041_at	Sgk1	Sgk1	11.7583	11.8814	12.0857	12.27	11.789	12.585	11.7633	11.8564	11.542	11.4754	11.9253	11.8137	11.8855	12.4357	11.6975	11.7293	11.7999	11.5673	11.6933	11.9653	11.5172	11.8754	11.8393	12.15	12.8076	12.813	12.7655	13.0124	12.7655	11.8543	12.4202	12.7314	12.0924	12.8334	12.8643	12.3173	11.4846	11.7456	11.889	11.5276
1416042_s_at	89.3934	11.5925	0.347361	77.8009	-66.2085	black	1416042_s_at	Nasp	Nasp	8.78899	8.71872	8.56025	8.64238	8.82348	8.69244	8.57738	8.5651	8.59337	8.79139	8.49321	8.61778	8.70352	8.70485	8.64292	8.74576	8.44181	8.45391	8.66646	8.88453	8.69713	8.57238	8.62149	8.74594	8.37157	8.18092	8.17247	8.06011	8.0344	8.36131	8.47631	8.38721	8.56346	8.0335	8.22646	8.7749	8.27616	8.58968	8.60079	8.4568
1416049_at	52.589	5.90285	0.148166	46.6862	-40.7833	brown	1416049_at	Gldc	Gldc	8.13003	8.38827	8.20497	8.12741	8.19923	8.19166	8.04006	7.90118	8.01952	7.95057	8.30785	8.0874	8.27538	8.12339	8.45185	8.18489	8.12741	8.06781	7.97836	8.19946	7.98712	8.17389	8.06318	8.39455	7.56543	7.7778	7.67412	7.63631	7.78111	7.7667	7.88919	7.92284	7.88189	8.06456	7.83658	8.10398	8.20121	7.87805	8.01297	7.90205
1416059_at	28.7816	17.2429	0.0522091	11.5387	5.70417	turquoise	1416059_at	Sec23b	NA	10.6232	11.0094	10.795	10.7518	10.7214	10.6898	10.654	10.7031	10.746	10.7324	10.6139	10.7514	10.6286	10.5783	10.4935	10.6006	10.6857	10.6519	10.6495	10.6324	10.5647	10.5874	10.6414	10.6508	10.7027	10.9325	10.7337	10.6844	10.6345	10.6836	10.6345	10.7923	10.7185	10.9606	10.7042	10.5755	10.7439	10.5049	10.5322	10.604
1416066_at	23.2091	8.3351	0.693858	14.874	-6.53886	darkgreen	1416066_at	Cd9	Cd9	10.5843	10.5101	10.6009	10.2661	10.3697	10.4502	10.8001	10.3553	10.389	10.4568	10.4748	10.3771	11.1994	10.389	10.7691	10.6123	10.2524	10.4065	10.3421	11.0573	10.4212	10.2503	10.8916	11.1602	10.9384	10.1063	10.1117	10.4806	10.5766	10.3232	9.89689	10.2395	10.4885	10.0259	10.4986	11.1946	10.017	10.2308	11.1858	10.233
1416067_at	15.8367	3.96903	0.0918662	11.8677	-7.89869	yellow	1416067_at	Ifrd1	Ifrd1	10.904	10.7555	10.7413	10.6753	10.7959	10.7534	10.6054	10.7319	10.5423	10.4584	10.5417	10.5663	10.6401	10.6311	10.5416	10.6738	10.6493	10.583	10.7789	10.5762	10.6545	10.9196	10.5089	10.636	10.59	10.7329	10.703	10.6993	10.5105	10.5552	10.8327	10.6781	10.8154	10.5265	10.8144	10.5743	10.3965	10.6094	10.4298	10.5592
1416069_at	72.6042	10.8303	0.324521	61.774	-50.9437	black	1416069_at	Pfkp	Pfkp	12.5506	12.3876	12.5244	12.5668	12.3639	12.4838	12.381	12.455	12.4242	12.472	12.4337	12.445	12.4827	12.504	12.3197	12.5419	12.3886	12.4788	12.453	12.5892	12.4709	12.4158	12.4685	12.456	12.2314	12.1997	12.1673	12.1541	12.2569	12.2824	12.202	12.3721	12.2859	12.0095	12.0796	12.2124	12.3936	12.2569	12.4076	12.336
1416071_at	30.7501	16.7517	0.0507218	13.9985	2.75322	turquoise	1416071_at	Ddx18	Ddx18	8.86759	9.28511	9.03391	8.94701	8.97354	8.97095	8.94065	8.84748	8.88662	8.93999	8.84428	8.81677	8.89986	8.89579	8.88882	8.85978	8.92118	8.90685	8.85323	9.02109	8.92967	9.03816	8.69475	8.85454	8.84408	8.98274	8.84345	8.79994	8.83832	8.83565	8.74901	8.74075	8.76839	8.70748	9.00154	9.04953	9.14457	8.97732	8.97768	8.87201
1416072_at	41.1271	2.65256	0.529744	38.4746	-35.822	skyblue	1416072_at	Cd34	Cd34	9.76938	10.3553	10.2121	10.0798	10.2209	9.94411	9.98172	9.96658	10.009	10.0795	9.69766	9.97092	10.0938	9.76517	9.55936	9.69136	10.1748	9.78948	10.1286	9.61982	9.90403	10.1889	9.87318	9.56064	9.72147	10.2737	10.4008	10.1222	9.69353	10.2225	10.2356	10.0377	9.85701	10.5793	10.2727	10.0109	10.0081	9.96381	9.48129	9.94529
1416077_at	12.0127	1.23074	0.205462	10.7819	-9.55119	grey	1416077_at	Adm	Adm	6.87276	6.67148	7.02018	6.78308	7.47208	7.24827	6.87976	6.75877	6.41434	6.85722	6.33723	7.06149	6.97343	6.87859	6.42477	6.71584	6.72453	6.76161	6.75794	6.59559	6.94154	6.97496	6.79863	6.68468	6.0511	7.05248	6.77483	6.17758	6.24063	6.67079	7.30392	6.71968	6.82731	6.29051	6.65521	6.32444	6.73414	6.62074	6.55	7.02272
1416094_at	43.3776	9.15831	0.274422	34.2193	-25.061	black	1416094_at	Adam9	Adam9	10.6609	10.725	10.9252	10.7711	10.8518	10.7606	10.8144	10.7849	10.8019	10.6474	10.8242	10.9673	10.8596	10.8228	10.7835	10.7655	10.7256	10.6998	10.6324	10.5782	10.8122	11.0432	10.749	10.8437	10.8488	11.1399	10.92	11.0413	10.9447	10.7985	11.0405	10.9106	10.9629	11.1987	10.9147	10.854	10.8408	10.7043	10.6801	10.8334
1416096_at	92.225	69.5719	0.210654	22.653	46.9189	turquoise	1416096_at	AI413782	AI413782	9.82967	9.9534	10.0401	9.73905	9.71205	9.79557	9.67607	9.69829	9.60904	9.72757	9.83224	9.80668	9.9606	9.85902	9.7055	9.85661	9.85259	9.75976	9.95309	9.86804	9.87624	9.91097	9.84846	9.78857	9.92004	10.1437	9.8837	10.0418	9.82564	9.89799	9.78162	9.77613	9.61059	9.71205	9.87974	9.90574	10.081	9.70122	9.82458	9.75018
1416100_at	101.324	25.6115	0.767431	75.712	-50.1005	black	1416100_at	Eif3s7	Eif3d	11.3466	11.1357	11.1163	11.2212	11.2391	11.1784	11.2352	11.2271	11.1967	11.2949	11.2377	11.1795	11.3613	11.2871	11.1982	11.3401	11.2166	11.3369	11.3471	11.3091	11.3504	11.2655	11.4039	11.3504	11.1598	11.0223	10.9966	10.9525	10.9579	11.2226	11.1225	11.1546	11.1705	10.695	10.9089	11.2217	11.1284	11.1338	11.3327	11.2311
1416101_a_at	3.33532	0.260127	0.0434259	3.0752	-2.81507	grey	1416101_a_at	Hist1h1c	Hist1h1c	9.89412	9.89685	10.1788	9.81274	10.1329	9.96602	10.25	10.0781	9.78952	9.5891	10.2432	10.2544	10.5944	10.2398	10.6357	10.0281	10.2393	10.324	9.78726	9.81584	9.8175	9.94454	10.1697	9.97492	9.90062	10.0513	10.014	9.98243	10.1558	10.1558	9.62425	10.0501	10.2773	9.99145	10.2358	10.5356	10.6056	10.3747	10.6385	10.4029
1416116_at	61.1294	49.8716	0.151004	11.2578	38.6138	turquoise	1416116_at	Orc3l	Orc3l	7.46071	8.14799	8.12813	7.78697	7.3753	7.82626	7.65555	7.81147	7.64091	7.53511	7.62006	7.49488	7.63624	7.64817	7.83455	7.67204	7.67275	7.66497	7.63393	7.77101	7.43681	7.84254	7.53676	7.56776	7.57061	7.94619	7.60426	7.63246	7.61313	7.56569	7.56598	7.86241	7.61774	7.6612	8.03507	7.74544	8.23497	7.61197	7.69517	7.46632
1416117_at	12.269	6.19022	0.0187431	6.07875	0.111472	turquoise	1416117_at	Orc3l	Orc3l	6.78077	6.85459	6.93516	6.77088	6.68299	6.80305	6.85516	6.84393	6.83965	6.86564	6.7319	7.01325	6.89791	6.96713	6.8777	6.89577	6.86116	6.7732	6.78332	6.71618	6.72202	7.05738	6.76747	6.73726	6.74772	6.71869	6.73615	6.86273	6.68209	6.66553	6.76056	6.80305	6.80489	7.69017	7.05547	6.81122	7.18146	6.93235	6.9166	6.78688
1416123_at	14.4533	0.57064	0.0952633	13.8827	-13.312	grey	1416123_at	Ccnd2	Ccnd2	7.85582	7.73312	7.76571	8.15743	8.16464	8.05491	7.77356	7.96455	7.76509	7.3045	7.7304	7.85744	7.88259	7.90287	7.7317	7.75601	7.8587	7.7933	7.58342	7.64546	7.78754	8.0937	7.60814	7.68161	7.70858	7.63208	7.58242	7.66422	7.49625	7.36017	7.65222	7.63913	7.96553	7.54905	7.82239	7.88483	7.5244	7.34798	7.49817	7.56603
1416124_at	49.218	7.24297	0.167644	41.975	-34.732	yellow	1416124_at	Ccnd2	Ccnd2	4.24456	4.38492	4.14736	4.80573	4.67092	4.61357	4.01364	4.29186	4.12952	4.01175	4.17846	4.33407	3.91101	4.39144	4.126	4.13346	4.01617	4.17305	4.47745	4.67956	4.17227	4.06009	4.17864	4.36723	4.23867	4.04827	4.14282	3.71962	4.13103	4.04868	4.06757	3.99658	3.94384	4.16466	4.14548	3.83614	3.95817	4.17655	4.09788	4.08722
1416125_at	37.4487	4.28163	0.107472	33.1671	-28.8855	brown	1416125_at	Fkbp5	Fkbp5	9.04543	9.02998	8.72707	9.12151	9.32485	9.32417	9.26515	9.35379	9.45622	8.98502	9.1281	9.37518	9.16757	9.24445	9.19341	8.99392	8.99506	9.21705	9.00611	8.98096	8.89847	8.93541	9.03248	8.98662	9.37709	9.75889	9.44596	10.0895	9.63981	9.28984	9.81724	10.0303	9.58133	9.58704	9.50883	9.08437	9.17315	9.18351	9.25696	9.12151
1416133_at	22.3328	2.31717	0.462764	20.0156	-17.6984	skyblue	1416133_at	Efr3a	Efr3a	11.7641	12.0779	11.9237	11.8006	11.6839	11.681	11.8424	11.7691	11.8177	11.8965	11.5116	11.8195	11.7438	11.6596	11.35	11.7212	11.8878	11.7582	11.8686	11.5635	11.7478	11.5647	11.6454	11.3957	11.4138	11.8946	11.8985	11.5299	11.4326	11.595	12.0094	11.8992	11.7926	12.1449	11.6943	11.71	11.9933	11.9202	11.3798	11.9061
1416144_a_at	41.172	24.5049	0.429511	16.6671	7.83779	blue	1416144_a_at	Dhx15	Dhx15	10.9516	11.2881	10.9313	10.8217	10.7279	11.064	11.0658	10.968	10.9181	10.9279	10.9753	11.0908	10.9967	10.9972	11.3717	10.9835	11.0793	10.928	10.7409	10.7877	10.8861	10.862	10.8265	10.9719	11.0172	11.1314	11.1388	11.0898	11.18	10.8661	11.1651	11.1812	11.3932	12.2377	11.562	11.1124	11.1128	11.3183	10.9289	11.0825
1416150_a_at	35.3956	2.42774	0.40529	32.9679	-30.5401	grey	1416150_a_at	Sfrs3	Sfrs3	10.8816	11.0064	10.7999	10.8584	10.8844	10.9918	10.7898	10.7447	10.6801	10.822	10.8286	10.772	10.9453	10.945	11.2003	10.8833	10.7091	10.7699	10.8284	10.9245	10.9214	10.9613	10.8047	10.9442	10.764	10.541	10.6827	10.6151	10.6043	10.737	10.7587	10.9621	11.0549	11.1337	11.0691	10.8368	10.7038	10.7792	10.7949	10.8089
1416151_at	23.0144	3.83439	0.640116	19.18	-15.3456	grey	1416151_at	Sfrs3	Sfrs3	10.1829	9.93918	10.0848	10.0079	9.95279	10.1408	10.206	10.0772	9.92843	9.97434	10.0213	10.099	10.1642	10.1449	10.4511	10.2444	10.1112	10.0878	10.1246	10.078	10.1818	10.1474	10.0992	10.1827	9.92864	9.7686	9.88008	9.62595	9.82436	9.93265	9.95985	10.2284	10.2791	10.4221	10.5225	10.2703	10.3764	10.3021	10.1887	10.2237
1416152_a_at	23.4985	4.7165	0.19895	18.782	-14.0655	green	1416152_a_at	Sfrs3	Sfrs3	11.0847	11.1943	10.8202	10.8277	10.9038	11.0567	10.9819	11.0168	10.8304	10.9109	10.8423	10.8825	10.9188	10.9961	11.1887	10.9331	11.0456	11.0392	11.0224	10.9489	10.9411	10.9908	10.7932	10.9171	10.7073	10.5833	10.848	10.5659	10.6341	10.8319	10.8284	10.9744	11.0103	10.9028	11.1059	11.046	11.0442	11.0741	10.9046	10.9993
1416153_at	45.393	2.87888	0.47976	42.5141	-39.6352	orange	1416153_at	Srp54	NA	12.2285	12.3771	12.3074	12.3803	12.33	12.335	12.2851	12.2773	12.2942	12.2869	12.3106	12.2927	12.3	12.312	12.3112	12.2639	12.2471	12.2992	12.2423	12.3717	12.3007	12.3209	12.2851	12.3057	12.2014	12.2349	12.1957	12.111	12.1699	12.1658	12.1846	12.2975	12.1632	12.1515	12.0677	12.1385	12.2441	12.2406	11.9776	12.1983
1416154_at	135.95	23.3364	0.872907	112.614	-89.2775	pink	1416154_at	Srp54	NA	5.47851	5.09772	4.98394	5.74236	5.8082	5.60677	5.15329	4.99217	4.97997	4.97953	5.10548	5.14367	5.06064	5.26076	5.50116	5.22542	4.92573	4.96179	5.61518	5.58887	5.51821	4.94437	5.11283	5.20835	4.4821	4.18217	4.506	4.26843	4.77385	4.60401	4.8822	5.0341	5.11225	4.75969	4.572	4.65853	4.68825	4.80261	4.8614	5.19595
1416163_at	46.7969	4.39669	0.7327	42.4002	-38.0035	orange	1416163_at	Cops4	Cops4	10.6605	11.085	10.7066	10.6947	10.7475	10.6884	10.6334	10.7256	10.6377	10.6768	10.6285	10.5347	10.5694	10.5441	10.5973	10.6957	10.5981	10.6668	10.8263	10.6593	10.6788	10.6007	10.5841	10.5674	10.5438	10.4711	10.5272	10.4702	10.337	10.6265	10.589	10.6798	10.5132	10.1804	10.4335	10.591	10.6525	10.5346	10.599	10.6004
1416164_at	8.46501	5.19515	0.662089	3.26987	1.92528	saddlebrown	1416164_at	Fbln5	Fbln5	6.12632	6.37329	5.96223	6.1969	7.54429	6.17747	5.89864	5.90351	6.05907	6.29379	6.19458	6.3486	7.37049	6.24123	6.32259	5.89121	6.19754	5.82612	6.22037	5.84996	6.68547	6.58681	6.14577	6.11218	6.26139	6.89169	6.28024	7.05133	6.23008	6.30527	5.95742	6.53383	5.88525	6.49249	6.45896	6.36065	6.598	5.91165	6.05743	6.03791
1416166_a_at	38.9489	14.3606	0.251706	24.5883	-10.2277	blue	1416166_a_at	Prdx4	Prdx4	6.34365	7.08149	6.75238	6.36088	6.43241	6.79652	6.24039	6.56719	6.38552	6.27864	6.74331	6.42689	6.52335	6.36213	6.8523	6.59439	6.66182	6.29828	6.52756	6.15836	6.07909	6.40773	5.92116	6.43462	6.50237	6.84886	6.77265	6.88872	6.90599	6.54509	6.80756	7.04272	7.01202	8.55708	7.43504	7.04085	6.27293	6.62132	6.3554	6.68755
1416173_at	8.35374	0.737073	0.123048	7.61667	-6.8796	grey	1416173_at	Pes1	Pes1	6.48506	6.81003	6.47504	6.51438	6.38384	6.5072	6.38744	6.3767	6.33692	6.48666	6.45925	6.57265	6.53594	6.51687	6.58042	6.46354	6.36668	6.22247	6.46482	6.48751	6.41407	6.48339	6.46645	6.62014	6.3666	6.52525	6.6256	6.20548	6.60569	6.48024	6.05848	6.32884	6.43285	6.82326	6.56975	6.78979	6.76448	6.54676	6.64504	6.40542
1416177_at	39.3415	6.12569	0.174009	33.2158	-27.0901	red	1416177_at	Rbmxrt	Rbmxrt	10.2231	10.3477	10.2424	10.2081	10.171	10.2999	10.3394	10.3289	10.3374	10.4325	10.4227	10.4013	10.2682	10.2667	10.3071	10.3736	10.2348	10.2498	10.111	10.2316	10.1743	10.2667	10.2119	10.2944	10.309	10.2927	10.204	10.1535	10.1814	10.2889	10.3655	10.5424	10.5506	10.8569	10.3119	10.5348	10.5534	10.4629	10.474	10.3918
1416180_a_at	77.0817	9.51026	0.355735	67.5714	-58.0612	pink	1416180_a_at	Rdx	Rdx	10.5618	10.4741	10.5187	10.6939	10.5867	10.8289	10.6185	10.5414	10.423	10.7212	10.5992	10.0148	10.7236	10.6094	10.6939	10.6847	10.3711	10.5332	10.5394	10.7195	10.6009	10.4177	10.5953	10.8649	10.4811	10.113	10.3103	10.1895	10.5119	10.3781	10.1876	10.5587	10.5708	9.1799	10.1752	10.4472	9.95758	10.5097	10.5198	10.5538
1416193_at	35.5146	4.05092	0.554437	31.4637	-27.4128	darkorange	1416193_at	Car1	Car1	4.40268	4.41527	4.59132	4.49726	4.54935	4.45311	4.30617	4.14953	4.13202	4.40095	4.4333	4.4205	4.38013	4.66922	4.58684	4.58693	4.46269	4.30541	4.33769	4.55132	4.53389	4.42881	4.46422	4.52599	4.35317	4.33656	4.2754	4.262	4.26136	4.0848	4.49319	4.68247	4.68356	4.55878	4.48017	4.41693	4.38621	4.33633	4.41039	4.64402
1416195_at	118.993	36.4929	0.915998	82.5003	-46.0074	brown	1416195_at	Pps	Inpp5k	9.62548	9.92607	10.0419	9.96317	9.8571	9.84957	9.77072	9.74893	9.95472	9.88851	9.89261	9.93149	9.95768	9.91084	9.74745	9.82851	9.94519	9.69462	9.76632	9.8407	9.8239	9.89362	9.90956	9.78777	10.0627	10.6191	10.158	10.5114	10.22	10.0077	9.80365	9.95792	9.78664	10.3575	9.97697	9.80291	10.0284	9.71655	9.81232	9.7459
1416200_at	16.9415	5.23401	0.435707	11.7075	-6.47346	darkgreen	1416200_at	Il33	Il33	10.4405	10.4614	10.4951	10.3256	9.85857	10.4132	10.4894	10.2408	10.0062	10.2655	10.8065	10.5154	11.091	10.7662	11.1917	10.5627	10.5678	10.7461	10.151	10.8537	10.4129	10.4809	10.8739	11.124	10.6993	10.6504	10.6374	10.5756	10.7216	10.055	9.94203	10.5626	10.6981	11.0301	10.6965	11.4752	10.4023	10.628	11.1695	10.3452
1416201_at	114.613	86.0427	0.260526	28.57	57.4727	turquoise	1416201_at	Crk	Crk	10.4883	10.5112	10.2519	10.7812	10.6101	10.6123	10.6695	10.5879	10.5643	10.6445	10.6332	10.4505	10.435	10.4815	10.3362	10.5233	10.5563	10.611	10.5329	10.4195	10.4879	10.4727	10.5095	10.5889	10.5449	10.1882	10.4398	10.3202	10.457	10.5212	10.4897	10.5696	10.6381	9.99308	10.1985	10.4029	10.228	10.4873	10.4529	10.6027
1416209_at	58.303	16.8483	0.504846	41.4547	-24.6064	black	1416209_at	Glud1	Glud1	11.5455	11.4469	11.3948	11.4766	11.5487	11.2327	11.3909	11.409	11.364	11.5452	11.5364	11.4695	11.6991	11.539	11.6354	11.5979	11.5309	11.541	11.5849	11.5881	11.4706	11.6561	11.629	11.6402	11.3545	11.1167	11.2444	11.228	11.1263	11.3034	11.3214	11.3157	11.3356	10.5068	11.0006	11.5449	11.1739	11.4204	11.5683	11.6022
1416213_x_at	12.0946	6.02851	0.0182535	6.06605	-0.0375456	turquoise	1416213_x_at	Surf4	Surf4	7.71337	7.93385	7.6547	7.85309	7.83749	7.80663	7.77872	7.85817	7.94213	7.77122	7.84834	7.8429	7.80971	7.77171	7.65681	7.68763	7.51815	7.79455	7.68387	7.73715	7.8107	7.62169	7.9969	7.96566	7.8659	7.82848	7.89106	7.5741	7.81432	7.90638	8.08503	8.13888	7.92848	7.64888	7.68466	7.45202	7.60023	7.64749	7.68363	7.94093
1416215_at	117.88	33.3636	0.584782	84.5169	-51.1533	blue	1416215_at	Gosr1	Gosr1	9.49851	9.81634	10.0485	9.65297	9.52396	9.53527	9.76728	9.75395	9.8785	9.71057	9.74169	9.59684	9.77319	9.55632	9.71425	9.67967	10.1395	9.71364	9.62204	9.75418	9.46897	9.96357	9.51265	9.46856	9.82104	10.2335	10.0733	10.1918	9.64739	9.81376	9.75891	10.0752	9.99672	10.0822	10.2173	10.2643	10.2324	9.97502	9.78287	9.96762
1416224_at	38.0054	13.6895	0.343616	24.3159	-10.6264	brown	1416224_at	Zbtb17	Zbtb17	8.81583	8.91411	8.83084	8.87687	8.97589	8.88267	8.71042	8.80128	8.875	9.05731	8.84907	8.81455	8.79769	8.7641	8.63388	8.77587	8.81649	8.8475	8.90665	8.85949	8.92652	8.78063	8.83352	8.77005	8.67085	8.63757	8.61544	8.47727	8.44586	8.74409	8.97	8.88102	9.05172	9.3788	8.74689	8.82812	8.93362	8.85715	8.86894	8.75385
1416241_at	119.131	29.4438	0.516077	89.6876	-60.2438	blue	1416241_at	Sec13	Sec13	10.3112	10.1999	10.2189	10.3133	10.4015	10.2756	10.3314	10.3497	10.2877	10.3352	10.2696	10.2359	10.328	10.2275	10.2318	10.2804	10.1986	10.2937	10.3314	10.3568	10.2431	10.3109	10.3217	10.3952	10.2198	9.94519	10.0898	9.92373	9.99649	10.1156	10.2285	10.2766	10.2795	9.91234	10.021	10.197	9.98143	10.128	10.3747	10.2616
1416248_at	207.206	161.702	0.489611	45.5044	116.197	turquoise	1416248_at	Nadk	Nadk	9.61742	9.84471	9.84027	9.62843	9.63674	9.51463	9.43423	9.49063	9.63247	9.72275	9.57232	9.679	9.84303	9.59519	9.69756	9.57554	9.77833	9.48611	9.53764	9.72322	9.5934	9.95338	9.62369	9.63954	9.79986	10.0573	9.90637	9.94954	9.73304	9.69062	9.53513	9.5662	9.5991	9.98226	9.84674	9.89638	9.95009	9.59267	9.49209	9.56393
1416251_at	45.7192	8.02596	0.453538	37.6932	-29.6672	greenyellow	1416251_at	Mcm6	Mcm6	7.00141	7.5183	7.70818	6.96285	7.28274	7.15678	7.08427	7.02263	6.98122	7.25562	7.14126	7.22105	7.68757	6.97639	7.31851	7.20239	7.02313	6.9924	6.93176	7.5065	6.97737	7.49742	7.20098	7.32058	7.4013	7.50762	7.24934	7.61056	7.20645	7.24276	6.15176	6.47226	6.37356	6.54082	6.36664	7.52038	7.49948	6.61465	6.90819	6.37808
1416259_at	165.448	88.077	0.266685	77.3707	10.7063	turquoise	1416259_at	Pex12	Pex12	7.70893	8.3081	8.03658	7.78604	7.62986	7.88689	7.7243	7.83976	7.85782	7.91032	7.94594	7.84769	8.09531	7.84587	7.89522	7.85468	7.8698	7.86147	7.88491	7.92911	7.71791	8.01329	7.93736	7.89824	8.24024	8.58353	8.29356	8.33987	8.18684	7.96862	7.95951	7.9507	7.82202	8.40909	8.171	8.12059	8.30374	7.98138	7.79596	7.9265
1416262_at	67.7127	23.0879	0.655846	44.6248	-21.5369	red	1416262_at	Tmem19	Tmem19	8.80554	8.71531	8.61478	8.78645	8.66706	8.7455	9.0152	8.99098	8.91498	8.97489	8.89663	8.89551	8.63108	8.75167	8.69433	8.70796	8.68135	8.9476	8.71232	8.63305	8.79147	8.54799	8.74879	8.91147	8.9472	8.76684	8.83372	8.83334	9.13836	8.93374	9.01793	9.07472	8.95971	8.7357	8.64769	8.80598	8.75812	8.97077	8.95545	9.1669
1416273_at	91.5863	36.9626	0.647864	54.6237	-17.6611	blue	1416273_at	Tnfaip2	Tnfaip2	4.82856	5.53634	5.29092	4.99966	5.15795	4.96925	5.31916	5.25408	5.34111	5.42602	5.46328	5.33746	5.22897	5.24131	5.32795	5.30727	5.62627	5.26052	5.11038	5.12882	5.2312	5.68676	5.22161	5.08069	5.41017	5.47527	5.54759	5.42743	5.54759	5.42076	5.53544	5.44243	5.50455	6.48152	5.85836	5.62609	6.09898	5.61066	5.49131	5.30021
1416280_at	47.36	6.80003	0.41786	40.56	-33.7599	lightgreen	1416280_at	Sae2	Uba2	11.696	11.7719	11.6607	11.5715	11.5505	11.6726	11.6696	11.6785	11.6573	11.722	11.5616	11.5957	11.6482	11.6385	11.7191	11.687	11.7211	11.6495	11.5505	11.627	11.638	11.7042	11.6164	11.5956	11.4088	11.6226	11.5371	11.4467	11.5527	11.5044	11.3824	11.4842	11.5154	11.5795	11.4479	11.468	11.6455	11.4978	11.4675	11.4989
1416283_at	19.6173	3.36101	0.0589103	16.2563	-12.8953	blue	1416283_at	Gart	Gart	8.71603	8.79024	8.51011	8.68547	8.81676	8.71827	8.73273	8.70765	8.71003	8.7683	8.70668	8.83979	8.65259	8.7346	8.62902	8.82431	8.61052	8.73031	8.75421	8.81216	8.74854	8.46764	8.64272	8.5938	8.65522	8.59995	8.63602	8.60374	8.4566	8.79859	8.84662	8.84148	8.72624	8.65507	8.45701	8.54521	8.52897	8.5242	8.58754	8.86254
1416288_at	39.6294	15.203	0.0460326	24.4264	-9.22343	turquoise	1416288_at	Dnaja1	Dnaja1	12.9299	12.8843	12.7937	12.9855	12.9634	13.0066	13.0825	13.1106	13.1028	12.9734	12.9252	12.9467	12.6658	12.7552	12.6984	12.7694	12.883	12.9577	12.9563	12.8814	12.7415	12.6034	12.6218	12.7338	12.8945	12.7924	12.9285	12.7888	12.8179	12.864	12.9122	12.908	12.9122	12.6172	12.6171	12.7362	12.7526	12.9164	12.8843	12.952
1416291_at	73.0658	4.14433	0.690645	68.9215	-64.7772	orange	1416291_at	Psmc4	Psmc4	11.0644	11.1463	11.0638	11.0877	11.1209	11.0891	10.9898	11.0039	10.9643	11.0152	10.9319	10.9385	11.0118	11.0073	10.8922	11.0823	10.8621	10.924	11.1135	11.0814	11.0579	10.9685	11.0104	10.9589	10.8523	10.9732	10.8569	10.7999	10.7793	10.9544	11.0005	10.9561	10.9746	10.51	10.7876	10.8262	10.9439	10.8899	10.9667	10.9328
1416292_at	15.2701	7.17621	0.0217286	8.09388	-0.917668	turquoise	1416292_at	Prdx3	Prdx3	11.1738	11.6411	11.3283	11.3034	11.2688	11.2065	11.2475	11.3135	11.1545	11.2294	11.2271	11.0602	11.3156	11.2354	11.0923	11.233	11.2266	11.3501	11.394	11.3686	11.3008	11.2498	11.2144	11.2233	11.2436	11.3924	11.2417	11.2376	11.0523	11.2289	11.1868	11.2056	11.1642	11.0248	11.3705	11.2247	11.2938	11.2109	11.3197	11.2674
1416295_a_at	9.47641	0.45194	0.0754474	9.02447	-8.57253	grey	1416295_a_at	Il2rg	Il2rg	4.72902	4.74515	5.47202	4.82265	5.26545	4.73957	4.46356	4.78563	4.52623	4.92764	4.98586	5.07382	5.71842	5.19727	5.26083	5.2026	4.47464	4.49242	4.59847	4.57101	5.19359	5.48961	5.31819	5.23472	5.35664	4.89426	4.75064	4.81838	4.73804	4.64013	4.44073	4.31227	5.40266	6.14993	5.07899	5.25586	5.44928	5.37666	5.05478	4.67067
1416296_at	27.4614	6.13385	0.258736	21.3275	-15.1937	green	1416296_at	Il2rg	Il2rg	4.6853	4.71882	5.23469	4.52887	4.72752	4.54452	4.67809	4.86603	4.86138	4.66106	4.60438	4.53558	4.83451	4.71872	4.6226	4.36898	4.81533	4.84355	4.57913	4.54885	4.58354	4.96543	4.63834	4.62344	4.40644	4.5148	4.44275	4.27549	4.40852	4.17193	4.94748	4.85584	4.93363	5.20936	5.1139	4.87942	4.82002	4.85584	4.82072	4.96837
1416299_at	46.3994	8.20557	0.739697	38.1938	-29.9882	lightcyan	1416299_at	Shcbp1	Shcbp1	5.43674	6.09143	5.89951	5.74314	5.57138	5.56486	5.02974	5.59113	5.38934	5.37895	5.37733	5.81554	5.68671	5.59851	5.89538	5.58347	5.58981	5.24952	5.55569	5.77947	5.56701	5.85876	5.52888	5.64389	5.3964	5.47712	5.5855	5.47136	5.23637	5.01319	5.98059	6.28518	6.01847	6.13772	6.00257	5.62499	5.84858	5.43828	5.23932	6.01669
1416311_s_at	19.7931	2.79043	0.157684	17.0026	-14.2122	greenyellow	1416311_s_at	Tuba3a	NA	7.37702	7.93873	7.38262	7.34996	7.51584	7.64052	7.38855	7.49641	7.3238	7.82112	7.59958	7.48714	7.47507	7.49229	8.02495	7.44078	8.08914	7.50687	7.74333	7.74554	7.57667	7.65204	7.52558	7.565	7.45809	7.53809	7.56644	7.33454	7.60441	7.3105	7.85758	7.84551	7.99212	9.1449	8.38994	8.07882	7.89212	8.2279	7.67286	7.47267
1416313_at	45.7361	12.6148	0.532113	33.1213	-20.5066	green	1416313_at	Mllt11	Mllt11	12.4384	12.6278	12.5537	12.5777	12.4559	12.5621	12.3619	12.4365	12.4263	12.4603	12.472	12.472	12.3184	12.4306	12.3297	12.4581	12.4214	12.4272	12.4768	12.5453	12.4389	12.4864	12.3861	12.3093	12.2519	12.3935	12.3086	12.3272	12.2876	12.2876	12.4636	12.5209	12.4971	12.7319	12.4206	12.3491	12.4831	12.4444	12.3851	12.5106
1416317_a_at	94.9077	82.0547	0.24845	12.853	69.2017	turquoise	1416317_a_at	Stambp	Stambp	9.11242	9.10096	8.80937	9.15495	9.04586	9.12967	9.19718	9.27499	9.17234	8.93831	9.40534	8.87678	9.10431	9.21743	9.04856	9.18176	9.08135	9.24428	9.23138	9.21385	9.26195	8.95497	9.14105	9.29693	9.03688	8.75783	9.17068	8.98019	9.12313	9.27658	9.14479	9.13602	9.16033	7.40764	8.75107	9.18176	8.86295	9.17976	9.23227	9.14573
1416318_at	38.5676	8.36345	0.696218	30.2042	-21.8407	darkgreen	1416318_at	Serpinb1a	Serpinb1a	8.20685	8.45888	8.12905	7.76825	7.56672	8.07347	8.22138	7.99174	7.65255	8.0155	8.48101	8.1625	8.93896	8.4213	8.66231	8.11636	8.2353	8.50721	7.56474	8.59669	8.17682	8.1505	8.4413	8.82971	7.40087	7.35278	7.55466	6.95391	7.49076	6.95705	6.6004	7.38461	7.99101	7.57588	7.35214	9.2338	7.83917	8.28078	9.12749	8.16682
1416320_at	54.8747	16.9403	0.481214	37.9344	-20.9942	red	1416320_at	Sec22l2	Sec22a	8.52518	9.03599	8.75028	8.70407	8.67945	8.68642	8.47337	8.53624	8.50616	8.56574	8.72956	8.55504	8.60574	8.66362	8.53395	8.69105	8.54533	8.55338	8.6985	8.78859	8.69502	8.83056	8.63613	8.62844	8.51422	8.74758	8.53419	8.63899	8.46303	8.46734	8.39668	8.51346	8.53694	8.68142	8.45329	8.43171	8.64169	8.46874	8.34292	8.49886
1416321_s_at	40.5732	4.42242	0.563611	36.1508	-31.7283	saddlebrown	1416321_s_at	Prelp	Prelp	5.61761	6.31904	6.63048	6.12222	7.11789	5.86053	5.97657	5.90851	6.18404	5.90909	6.27897	5.80892	7.52601	6.01559	6.13592	5.97728	5.99407	6.0116	5.89575	5.82515	6.01494	6.29347	5.74492	5.84024	6.31104	6.96315	6.49916	6.90416	5.98445	5.95193	5.88022	6.11127	6.10056	6.79702	6.92472	7.25273	6.79619	5.79414	6.12309	5.80142
1416322_at	58.1465	7.21135	0.269743	50.9351	-43.7238	pink	1416322_at	Prelp	Prelp	5.33538	5.79943	5.69527	5.48784	5.58693	5.42388	5.65985	5.44739	5.52135	5.67063	5.84216	5.30946	6.12173	5.74969	5.79705	5.50991	5.57275	5.62769	5.48603	5.28593	5.44987	5.78066	5.38477	5.46655	6.1768	6.1677	5.84039	6.21357	6.10131	5.83261	5.76114	5.51732	5.56034	5.91612	5.95127	5.85576	6.0647	5.6146	5.72426	5.22031
1416323_at	21.4402	2.35297	0.0590612	19.0872	-16.7342	brown	1416323_at	2410004N11Rik	Kctd20	8.58793	8.59585	8.609	8.60861	8.65351	8.82052	8.75482	8.76072	8.79078	8.57831	8.42443	8.68625	8.71056	8.63253	8.63402	8.58995	8.62243	8.6369	8.42906	8.54687	8.46724	8.68929	8.50575	8.60386	8.41975	8.37798	8.48545	8.37749	8.51919	8.59585	8.48899	8.68671	8.52603	7.82168	8.23683	8.60251	8.45607	8.42487	8.44195	8.4431
1416328_a_at	128.515	72.2956	0.218901	56.2197	16.0759	turquoise	1416328_a_at	Atp6v0e	Atp6v0e	9.9031	10.2894	10.2405	10.0395	10.16	9.9346	10.0277	9.97205	10.023	10.0819	9.86358	10.1234	10.3044	10.1124	10.0766	9.82718	9.96407	9.85668	9.90739	9.99016	9.90769	10.1817	10.0341	10.0792	10.1848	10.6299	10.2692	10.5527	10.344	9.99285	9.99336	10.1966	10.0279	10.4284	10.2994	10.202	10.2024	9.77457	9.9883	9.79043
1416332_at	16.1115	1.21448	0.202747	14.897	-13.6825	grey	1416332_at	Cirbp	Cirbp	10.4235	10.076	9.90222	10.0255	10.2743	10.408	9.95986	9.94126	10.106	9.99896	10.3528	10.3074	10.3963	10.4133	10.4766	10.4403	10.242	10.3873	10.4466	10.3341	10.4751	10.4226	10.5496	10.4623	10.4448	10.1772	10.4885	10.7045	10.4448	10.7115	10.3876	10.5335	10.0635	10.0101	10.4463	10.1863	9.93146	10.4406	10.4897	10.4007
1416333_at	45.3171	8.82604	0.250717	36.4911	-27.665	red	1416333_at	Dok2	Dok2	5.55528	5.2813	5.22237	5.3443	5.58723	5.28601	5.74341	5.74968	5.86319	5.60804	5.68913	5.77199	5.52112	5.91922	5.67841	5.75689	5.63806	5.7316	5.65835	5.34797	5.89971	5.77514	5.72448	5.64772	5.86482	5.69065	5.89465	5.86713	5.84054	5.89131	5.93619	5.9148	6.11412	6.09822	5.92178	5.57076	5.47996	5.5883	5.57241	5.92519
1416344_at	16.071	4.28119	0.264824	11.7898	-7.50857	royalblue	1416344_at	Lamp2	Lamp2	10.5396	10.5865	10.9156	10.5879	10.5413	10.5814	10.7402	10.4548	10.6141	10.2935	10.568	10.5309	10.8506	10.3702	10.5177	10.5348	10.5061	10.5908	10.3706	10.7659	10.4134	10.4629	10.6481	10.759	10.8955	10.6911	10.477	10.8737	10.6384	10.458	10.2494	10.428	10.7889	10.9076	10.8546	10.8172	10.3974	10.494	10.6604	10.2727
1416353_at	30.645	4.05566	0.229181	26.5893	-22.5336	greenyellow	1416353_at	Nr1h2	Nr1h2	7.5935	8.18555	7.90103	7.83427	7.76763	7.55937	7.64937	7.54989	7.58944	7.63251	7.6169	7.60273	7.65794	7.5415	7.60266	7.31932	7.62154	7.60107	7.6698	7.70863	7.61593	7.84314	7.64751	7.48798	7.54386	7.5977	7.4817	7.40893	7.52354	7.39566	8.01238	7.64019	7.69311	7.52086	7.7625	7.86791	8.07205	7.74452	7.86961	7.70921
1416357_a_at	9.30485	2.38749	0.198748	6.91736	-4.52987	darkgreen	1416357_a_at	Mcam	Mcam	7.24839	7.43031	7.49164	6.79339	7.06145	6.96882	7.3939	7.19593	7.36026	7.56519	7.31197	7.15099	7.85303	6.93454	7.24594	7.12976	7.59336	7.38553	7.08422	7.48419	7.04908	7.01942	7.4551	7.69897	7.30796	7.07683	7.18476	6.87248	7.31879	7.33604	6.52313	6.98044	6.98184	7.21086	6.74415	8.06483	6.86611	6.86897	7.38958	7.02292
1416365_at	263.322	236.421	0.715849	26.901	209.52	turquoise	1416365_at	Hsp90ab1	Hsp90ab1	13.9271	13.3444	13.2847	13.9439	13.9084	13.9281	13.918	13.9382	13.9028	13.9529	14.1949	13.3555	13.6476	13.9223	13.8661	13.9223	13.6813	13.9028	13.9126	13.9126	13.9678	13.4138	13.8459	13.9126	13.892	12.8387	13.6975	13.6205	13.892	13.8766	13.9382	13.9439	13.827	11.1594	12.7392	13.5329	12.8414	13.8766	13.8974	13.9733
1416369_at	105.133	83.7863	0.253693	21.3472	62.439	turquoise	1416369_at	5730414C17Rik	Hiatl1	10.0678	10.4523	10.3913	10.0869	10.1312	10.2174	10.0509	10.1049	10.1136	10.1566	10.1662	10.2441	10.3699	10.2136	10.3576	10.2047	10.175	10.0999	10.0453	10.1398	10.2118	10.415	10.0567	10.2866	10.0973	10.4278	10.1679	10.3584	10.3113	10.024	10.0089	10.2412	10.242	10.7516	10.4467	10.3932	10.6042	10.1259	10.2649	10.1869
1416371_at	39.4839	11.5993	0.717505	27.8846	-16.2853	royalblue	1416371_at	Apod	Apod	12.2242	12.2037	12.5136	12.2267	12.6292	12.5272	12.5002	12.0535	12.4048	12.0571	12.0922	12.3133	12.9689	12.2981	12.583	12.0617	11.9722	12.1813	11.4827	12.5214	12.1199	11.9543	12.475	12.7856	13.1263	12.9893	12.3631	13.4919	13.1107	12.1484	12.1831	12.9893	12.8566	13.0186	13.0789	12.7774	11.9211	11.8039	12.7266	11.8243
1416372_at	49.2112	12.0144	0.67892	37.1968	-25.1824	greenyellow	1416372_at	Ptdss1	NA	10.7392	10.8746	10.8013	10.7735	10.8519	10.7389	10.7654	10.7988	10.7578	10.838	10.777	10.8251	10.8895	10.8757	10.8324	10.8864	10.8231	10.795	10.7792	10.7961	10.8362	11.0088	10.8956	10.8447	10.8024	10.8412	10.8776	10.8013	10.8162	10.8392	10.6642	10.6813	10.6314	10.4924	10.6379	10.7497	10.6994	10.6666	10.7138	10.7516
1416373_at	45.2158	12.4018	0.311295	32.814	-20.4121	brown	1416373_at	Nfs1	Nfs1	9.99536	10.2657	10.2154	10.0184	10.0918	10.0317	10.1551	10.1625	10.1742	10.1555	10.1049	10.282	10.0909	10.1664	10.1068	10.1199	10.127	10.0979	10.029	9.93483	10.125	10.1266	10.05	10.0625	10.2599	10.3636	10.3199	10.2897	10.2603	10.1739	10.0434	10.0706	9.95303	10.0837	9.9614	10.1004	10.2971	10.0394	10.1792	10.046
1416377_at	60.1796	12.9767	0.368622	47.2029	-34.2262	red	1416377_at	Pdcd7	Pdcd7	8.98852	9.28913	9.19947	9.121	9.07521	9.10959	8.94546	8.94098	8.99697	9.04109	8.96944	9.13647	9.12294	9.05086	8.98322	9.01366	9.08431	8.98856	9.23836	9.12952	9.0408	9.09779	8.98168	9.04832	8.81239	9.05975	8.97344	8.93382	8.85435	8.85356	8.98274	8.96389	8.89305	9.06701	8.92439	9.01303	9.12309	9.00582	8.83329	8.95241
1416382_at	36.877	27.7551	0.603467	9.12185	18.6333	grey60	1416382_at	Ctsc	Ctsc	7.79182	8.32201	8.75796	8.41949	9.09623	7.98936	8.47364	8.36781	8.09451	7.60052	8.01898	8.3078	8.68824	7.90932	8.02486	8.00174	7.66908	7.99876	7.96441	7.70136	7.73246	7.93173	8.10673	7.9563	9.24309	8.25345	7.77512	8.60662	8.39935	8.50932	8.13457	8.12721	8.91666	8.63857	8.76681	8.2967	8.27085	7.96975	7.97339	7.87533
1416400_at	21.0577	6.60097	0.165689	14.4567	-7.85574	brown	1416400_at	Pycrl	Pycrl	8.13211	8.36341	8.35823	8.05183	8.1825	8.05078	8.12604	8.25104	8.18462	7.96349	8.07401	8.31117	8.2013	8.12415	8.09227	8.26259	7.87793	8.07463	8.28642	8.20361	8.22301	8.00012	8.241	8.19027	8.10486	7.89568	7.87644	7.54489	7.7183	8.21017	8.13155	8.10617	8.19356	7.61701	8.00126	8.20167	8.3643	8.15151	8.05204	8.32721
1416402_at	35.0805	5.99014	1	29.0904	-23.1002	grey	1416402_at	Abcb10	Abcb10	9.32239	9.22327	9.34263	8.92103	8.83917	9.18479	9.20671	9.14222	9.19004	9.37372	9.35306	9.40498	9.542	9.44766	9.63049	9.61419	9.32845	9.26139	9.11312	9.53945	9.2714	9.40009	9.49733	9.49639	9.45151	9.38883	9.28975	9.34101	9.44649	9.16606	8.58278	8.9752	8.87908	9.03629	8.85671	9.50927	9.27028	9.2235	9.43093	8.9505
1416403_at	187.7	163.918	0.49632	23.7824	140.135	turquoise	1416403_at	Abcb10	Abcb10	8.91052	7.71984	7.76056	8.93197	8.52001	9.09693	8.79879	8.77637	8.73036	8.99705	9.1844	8.76516	8.56249	9.05084	9.1697	9.083	8.63252	8.97678	8.92499	9.41426	8.95978	8.34761	9.3026	9.39469	9.32029	7.76237	8.63838	8.44624	9.21882	8.87773	8.45025	8.9541	8.93691	6.81889	7.71443	8.5561	7.89552	9.07766	9.21324	8.97348
1416408_at	73.4725	10.0327	0.516516	63.4398	-53.4071	cyan	1416408_at	Acox1	Acox1	10.5158	10.5825	10.5201	10.5048	10.5048	10.593	10.6676	10.7114	10.7807	10.8068	10.7951	10.7978	10.7459	10.7198	10.7556	10.7501	10.7668	10.7308	10.4973	10.5649	10.6492	10.7215	10.68	10.7018	10.8325	10.9308	10.8851	10.9368	10.7933	10.7198	10.6222	10.7181	10.6814	11.012	10.5676	10.8897	10.7862	10.7032	10.6676	10.6511
1416410_at	73.7374	25.0499	0.628769	48.6875	-23.6376	brown	1416410_at	Pafah1b3	Pafah1b3	8.91402	8.86081	8.41567	8.58726	8.83161	8.46143	8.77472	8.74397	8.74921	8.85164	8.41228	8.64516	8.7933	8.65723	8.17459	8.87958	8.44371	8.83797	9.06861	8.49428	9.08053	8.49478	8.71094	8.66906	8.21318	7.93318	7.99277	7.72644	7.75065	8.2992	8.91359	8.57184	8.70038	8.2239	8.457	8.50658	8.34661	8.92915	8.61407	9.05596
1416422_a_at	52.9667	29.5675	0.518246	23.3992	6.16826	blue	1416422_a_at	Ssb	Ssb	9.40454	9.41399	9.40474	9.31018	9.26253	9.59303	9.34602	9.36326	9.13236	9.34499	9.53129	9.49692	9.23451	9.35739	9.668	9.45412	9.43184	9.38778	9.49773	9.28587	9.2493	9.35187	9.13109	9.28213	9.23344	9.47553	9.42578	9.40002	9.48564	9.44783	9.6335	9.69595	9.71728	10.8127	10.0776	9.86501	9.80992	10.0869	9.60776	9.57017
1416424_at	23.322	5.00725	1	18.3148	-13.3075	skyblue	1416424_at	M6prbp1	Plin3	8.04297	7.6891	7.77288	8.22004	7.78299	8.31705	8.22692	7.91945	7.77977	8.06753	8.20516	7.75018	8.48771	8.09412	8.49271	8.01322	7.40148	7.88348	7.42049	8.34513	7.70061	7.4124	8.41968	8.67949	8.56629	7.91751	7.79991	8.32511	8.38898	7.83711	7.58012	8.486	8.3922	8.34385	8.03701	8.23077	7.14748	7.6194	8.49107	7.75355
1416427_at	236.205	195.663	0.592441	40.5414	155.122	turquoise	1416427_at	Ccni	Ccni	12.5772	13.0712	13.1204	12.6311	12.6009	12.5246	12.5835	12.5797	12.6467	12.604	12.604	12.568	12.8662	12.5411	12.6332	12.5287	13.0263	12.5084	12.7109	12.5643	12.6019	13.0712	12.6184	12.4767	12.6901	13.1403	12.966	13	12.7171	12.7397	12.8172	12.7713	12.7109	12.995	13.1093	12.9925	13.0947	12.6118	12.5004	12.6238
1416434_at	72.1549	14.9399	0.26186	57.215	-42.2751	blue	1416434_at	Bcl2l10	Bcl2l10	4.85808	4.68927	4.68889	4.89304	4.75991	4.88647	4.46208	4.51932	4.51821	4.44179	4.42664	4.46732	4.59676	4.58527	4.63369	4.73019	4.47107	4.4925	4.8846	4.59227	4.51423	4.45262	4.61478	4.43695	4.18005	4.24027	4.1994	4.37642	4.44915	4.19857	4.33666	4.28803	4.2624	4.21854	4.3981	4.59013	4.41732	4.27611	4.67558	4.17027
1416455_a_at	18.1905	3.33475	0.277603	14.8558	-11.521	darkgreen	1416455_a_at	Cryab	Cryab	10.7027	10.854	10.6508	10.8802	10.1299	10.6414	10.8562	10.4317	10.6576	10.7908	10.6389	10.4593	10.8836	10.5625	10.652	10.4857	9.95449	10.5264	9.85876	10.9346	10.6377	10.2514	10.9208	11.0506	10.6333	10.189	10.1195	9.92991	10.535	10.0555	10.1463	10.4141	11.0167	10.4727	10.1178	10.8131	9.91748	10.1602	11.0306	10.233
1416461_at	49.3953	7.12509	0.300549	42.2702	-35.1452	green	1416461_at	Gpiap1	Caprin1	11.1306	11.396	11.2105	11.3269	11.2383	11.2378	11.1975	11.1799	11.2311	11.2572	11.1924	11.177	11.2215	11.1595	11.3547	11.1849	11.1873	11.1545	11.1786	11.2358	11.1634	11.1849	11.1215	11.2561	11.1154	11.0298	11.0286	10.8935	11.08	10.9824	11.0055	11.0454	11.2175	11.4015	11.1548	11.1768	11.2315	11.0988	11.0649	11.1098
1416462_at	67.6173	7.01011	0.295699	60.6072	-53.5971	green	1416462_at	Gpiap1	Caprin1	11.398	11.5135	11.4269	11.5273	11.5297	11.4539	11.5025	11.4622	11.4513	11.5209	11.4438	11.4342	11.5066	11.4324	11.499	11.4003	11.4182	11.3512	11.4553	11.4485	11.3603	11.464	11.3533	11.5043	11.3172	11.2148	11.2972	11.032	11.2517	11.2785	11.3156	11.3426	11.4021	11.3166	11.2144	11.3974	11.4003	11.3046	11.332	11.4142
1416463_at	40.2168	10.2737	0.257876	29.9432	-19.6695	brown	1416463_at	Gpiap1	Caprin1	8.64281	8.60639	8.38989	8.55082	8.38652	8.3166	8.357	8.37106	8.32625	8.36913	8.58876	8.29657	8.20701	8.1208	8.24658	8.20954	8.36357	8.38594	8.56485	8.42058	8.18939	8.22884	8.20683	8.20598	8.10815	7.98213	8.1892	7.92468	8.11197	8.23541	8.3835	8.30785	8.30187	8.03679	8.03006	8.2456	8.41844	8.43872	8.25937	8.66519
1416464_at	24.8006	8.47796	0.196229	16.3226	-7.84466	yellow	1416464_at	Slc4a1	Slc4a1	4.54762	4.42273	4.27039	4.53737	4.39098	4.594	4.03351	4.02361	4.00495	4.4414	4.0542	4.17883	4.38085	4.43565	4.34517	4.53847	4.31733	3.95788	4.70753	4.59032	4.47713	4.57632	4.1457	4.10208	4.1095	4.18853	4.26444	4.26129	4.24993	4.44189	4.33922	4.42107	4.32189	4.51697	4.50231	4.20808	4.18221	3.95209	4.06871	4.35011
1416474_at	35.48	4.54067	0.128985	30.9393	-26.3986	red	1416474_at	Nope	Igdcc4	8.94158	9.1061	9.21017	8.70386	8.9462	8.57244	8.78099	8.71241	8.78884	8.69888	8.82767	8.67305	9.06865	8.8016	8.82883	8.85613	8.98598	8.81023	8.97743	8.78048	8.86826	9.03099	8.72144	8.64804	8.59825	8.78821	8.9032	8.4815	8.5914	8.7397	8.41084	8.28991	8.2542	8.88361	9.00031	9.20622	9.02994	8.72651	8.64203	8.72144
1416481_s_at	27.3138	6.81941	0.204339	20.4944	-13.675	black	1416481_s_at	Hig1	Higd1a	11.523	11.5267	11.3805	11.4635	11.4003	11.4748	11.5322	11.5615	11.4267	11.5765	11.4325	11.5536	11.4554	11.5412	11.5886	11.4761	11.5333	11.5941	11.5847	11.4943	11.4814	11.5615	11.3655	11.4212	11.2972	11.3882	11.3289	11.3075	11.2961	11.4801	11.3622	11.3917	11.3272	11.1796	11.2936	11.4772	11.5567	11.6756	11.4446	11.6311
1416482_at	272.124	232.457	0.703847	39.6676	192.789	turquoise	1416482_at	Ttc3	Ttc3	11.573	11.3638	11.1139	11.9864	11.9898	11.9297	11.7896	11.6978	11.6707	11.6551	12.1255	11.1108	11.3285	11.6937	11.6738	11.6901	11.4702	11.7394	11.9494	11.8251	11.8756	11.2259	11.9442	11.9386	11.7097	10.311	11.4852	11.2141	11.62	11.8756	11.7441	11.6559	11.6334	9.15451	10.7446	11.1478	10.5099	11.6502	11.5909	11.7622
1416494_at	17.5876	1.76737	0.0443622	15.8202	-14.0529	brown	1416494_at	Ndufs5	Ndufs5	12.6094	12.6387	12.5226	12.3664	12.4774	12.4428	12.6652	12.7932	12.6306	12.461	12.4571	12.5755	12.4663	12.496	12.4095	12.6766	12.6637	12.6537	12.5851	12.3804	12.6497	12.5361	12.4937	12.4586	12.3492	12.5745	12.5082	12.4684	12.2873	12.4792	12.4845	12.3621	12.3874	11.9822	12.3278	12.5784	12.6252	12.526	12.6373	12.5207
1416497_at	93.3038	77.7687	0.235473	15.535	62.2337	turquoise	1416497_at	Pdia4	Pdia4	8.75471	8.35588	8.07283	9.34884	9.2158	9.19802	9.18971	9.3277	9.25225	8.94046	8.83229	8.91407	8.70161	8.7898	8.74572	8.82278	8.33159	8.85419	8.77486	8.92812	8.70456	7.96188	8.72019	8.69926	9.2532	7.81915	8.84813	8.66038	9.09466	9.00299	9.03337	9.08587	9.37243	8.85623	8.37859	8.47389	7.72941	8.47473	8.64064	8.55538
1416499_a_at	47.1915	29.0708	0.50954	18.1207	10.9501	blue	1416499_a_at	Dctn6	Dctn6	11.1533	11.0003	11.2706	11.0205	11.0157	11.271	11.17	11.2125	11.1602	11.0749	11.2449	11.2536	11.2227	11.1641	11.5767	11.2505	11.2727	11.1144	11.1041	11.0308	11.1905	11.2335	10.8782	11.1474	11.1265	11.2516	11.231	11.3844	11.4577	11.1623	11.3776	11.3231	11.317	12.1779	11.7008	11.5502	11.5001	11.513	11.3377	11.2062
1416503_at	65.8895	17.6885	1	48.201	-30.5125	salmon	1416503_at	Lxn	Lxn	10.6718	10.9903	10.8007	10.5327	10.7616	10.5784	10.8839	10.7032	10.5484	10.5656	10.4636	10.4064	10.9227	10.6069	10.816	10.7996	10.7678	10.8251	10.6641	10.7969	10.6845	10.7712	10.8478	10.8419	10.3165	10.2188	10.2374	10.1177	10.0656	10.3272	10.0364	10.12	10.2614	10.2434	10.8364	10.8913	10.7651	10.6378	10.8063	10.4535
1416505_at	21.4101	9.55197	0.402919	11.8581	-2.30612	green	1416505_at	Nr4a1	Nr4a1	11.7921	10.7831	10.5292	10.8861	11.1655	11.1721	11.0024	10.9786	11.044	11.454	10.1662	10.2465	10.543	10.702	10.516	10.2016	10.903	10.4655	10.7438	9.90609	10.3957	10.9313	10.1505	10.367	10.3466	10.3664	10.3377	9.31568	9.90139	10.2164	11.4887	10.7448	11.3456	10.5771	10.6847	10.2363	10.1309	9.8356	10.3868	10.6713
1416514_a_at	21.8481	5.27239	0.222399	16.5757	-11.3033	green	1416514_a_at	Fscn1	Fscn1	12.823	12.7818	12.9694	12.9115	12.8825	12.9302	12.7637	12.9075	12.9198	12.6877	12.7994	12.8076	12.836	12.8522	12.9212	12.7983	12.8739	12.8481	12.938	12.8568	12.7854	12.9533	12.7578	12.8536	12.634	12.672	12.6752	12.6996	12.6658	12.6658	13.0222	12.8838	13.0283	13.2419	13.1522	12.9598	12.5502	12.9518	12.8144	12.7302
1416523_at	25.0337	6.64752	0.153862	18.3861	-11.7386	yellow	1416523_at	Rnase1	Rnase1	5.37631	5.7451	5.78009	5.82552	5.71317	5.48854	5.50112	5.43227	5.42631	5.35628	5.33192	5.38044	5.57986	5.48193	5.56209	5.60684	5.33854	5.46208	5.53059	5.73022	5.34779	5.5266	5.27448	5.39893	5.21027	5.49623	5.49138	5.31619	5.26232	5.36668	5.41235	5.35662	5.36608	5.18995	5.63575	5.11957	5.73022	5.43587	5.41254	5.63208
1416524_at	24.1176	5.60904	0.236599	18.5086	-12.8995	green	1416524_at	Spop	Spop	12.6363	12.5258	12.5905	12.5258	12.4518	12.5743	12.6072	12.5939	12.5584	12.5311	12.5438	12.5729	12.5948	12.5425	12.5081	12.5369	12.6134	12.5948	12.3536	12.5819	12.4918	12.4476	12.5756	12.5448	12.627	12.6034	12.6416	12.6653	12.7704	12.5743	12.4121	12.4724	12.4265	12.0554	12.224	12.4928	12.5448	12.4622	12.5436	12.4277
1416529_at	4.94481	1.01828	0.129773	3.92653	-2.90825	saddlebrown	1416529_at	Emp1	Emp1	4.55128	4.30376	4.36509	4.07956	4.7912	4.46643	4.97817	4.51617	4.5088	4.49505	4.47936	4.39996	5.47314	4.37194	4.40271	4.63976	4.34427	4.60149	4.48253	4.25867	4.62298	4.54912	4.41819	4.5966	4.87867	4.43824	4.53187	4.55289	4.65199	4.76208	4.66911	4.56677	4.83001	4.32855	5.01275	5.25539	4.67311	4.67075	4.44436	4.50537
1416530_a_at	10.3234	0.562839	0.071229	9.76053	-9.1977	darkturquoise	1416530_a_at	Pnp	NA	9.33063	9.70206	9.5905	9.16805	9.41487	8.97173	9.64348	9.30085	9.33991	9.24659	9.31862	9.55538	9.48702	9.21443	9.4586	9.22008	9.31906	9.35986	9.32274	9.27486	9.34256	9.44059	9.32382	9.41149	9.46394	9.18626	9.06371	8.97655	9.01128	9.28434	9.19027	8.96388	9.455	9.52969	9.29998	9.35445	9.59701	9.38095	9.33285	9.40294
1416542_at	21.0199	11.5192	0.0348787	9.50065	2.0186	turquoise	1416542_at	Phf1	Phf1	8.54107	8.20208	8.18741	8.37499	8.48441	8.45147	8.56403	8.56638	8.73927	8.51489	8.23095	8.46501	8.56988	8.47154	8.38635	8.55817	8.69163	8.58859	8.49778	8.47645	8.53558	8.33047	8.44874	8.46584	8.4907	8.22144	8.63688	8.36219	8.37942	8.57006	8.57044	8.43003	8.35359	8.40042	8.57549	8.46106	8.15683	8.48769	8.48925	8.52352
1416547_at	17.8144	3.81424	0.108349	14.0002	-10.1859	red	1416547_at	Ndufb3	Ndufb3	11.9648	12.0492	11.9113	11.8606	11.9222	11.786	12.076	12.0842	11.9866	11.9852	11.8835	12.0242	11.9047	11.8948	11.8737	11.9467	11.9673	12.031	11.9187	11.8773	11.9281	11.949	11.8424	11.8715	12.0366	11.9905	12.0685	11.9229	11.818	12.0599	11.9553	11.9591	11.9099	11.7713	11.9171	12.0081	11.9881	12.0938	12.0239	12.1171
1416560_at	20.9447	1.89991	0.242132	19.0448	-17.1449	saddlebrown	1416560_at	Slc13a3	Slc13a3	5.03829	4.67854	5.04582	4.98342	6.25315	4.94744	5.22049	5.2011	5.22233	4.99026	5.09485	5.00541	6.07651	5.36761	5.11045	5.26263	5.45146	5.21008	5.04257	4.95271	5.59383	5.58665	5.44243	5.38113	4.32624	4.56301	4.83456	4.33619	4.56379	4.85652	4.24355	4.58334	4.59605	4.52545	4.92881	5.11456	4.50745	4.95919	5.15334	4.84687
1416568_a_at	296.264	257.01	0.778192	39.2537	217.757	turquoise	1416568_a_at	Acin1	Acin1	9.3635	8.66458	8.75396	9.75953	9.57133	9.61671	9.38907	9.45179	9.37298	9.54984	9.45521	9.13585	9.17887	9.5633	9.42757	9.39356	9.08781	9.39579	9.35073	9.36009	9.45882	8.93127	9.46699	9.42452	9.36565	8.15947	9.11145	8.88416	9.44698	9.31107	9.32973	9.27311	9.34446	8.37291	8.74892	8.94592	8.34731	9.24691	9.41683	9.29611
1416572_at	10.7831	1.6779	0.16204	9.10523	-7.42733	darkred	1416572_at	Mmp14	Mmp14	5.43544	5.1688	5.51828	5.42241	5.54626	5.35232	5.57202	5.59131	5.5786	5.80333	5.40133	5.31339	5.79521	5.455	5.76573	5.71428	5.39286	5.63404	5.56886	5.26156	5.78017	5.67653	5.73865	5.69393	5.60825	5.71876	5.43992	5.46397	5.35283	5.659	5.3706	5.37971	5.34845	5.09566	5.40993	5.37565	5.48003	5.62089	5.52283	5.24288
1416575_at	13.3929	1.27629	0.038243	12.1166	-10.8403	black	1416575_at	Cdc45l	Cdc45l	5.45921	5.49776	5.54272	5.28924	5.62343	5.58065	5.66916	5.58388	5.32952	5.48987	5.41778	5.53982	5.36118	5.31106	5.61838	5.30272	5.35397	5.20812	5.49062	5.40589	5.42381	4.99389	5.30841	5.37497	5.64733	6.30238	5.91968	5.60347	5.52443	5.76032	5.57055	5.50844	5.22036	5.53071	5.53236	5.48271	5.36953	5.50027	5.84049	5.49555
1416576_at	22.3328	7.17403	0.125743	15.1588	-7.98474	blue	1416576_at	Socs3	Socs3	5.77298	5.70454	5.78086	5.63528	5.25336	5.72186	5.70104	5.73171	5.71729	5.48388	5.62019	5.66826	5.66266	5.21955	5.51799	5.56518	5.69506	5.71001	5.27253	5.39586	5.60095	5.69563	5.70434	5.50541	5.53974	5.91373	5.68111	5.64292	5.65068	5.55365	6.08483	5.9486	5.93557	6.54115	6.2123	5.73653	5.82179	5.50049	5.5744	5.94316
1416578_at	82.3357	23.7227	0.4158	58.613	-34.8904	blue	1416578_at	Rbx1	Rbx1	11.7327	11.7508	11.7117	11.6775	11.6735	11.7049	11.6933	11.6832	11.6813	11.6867	11.6583	11.7441	11.6452	11.6254	11.5801	11.7072	11.6271	11.6552	11.7582	11.713	11.6939	11.6434	11.7248	11.6344	11.5579	11.4793	11.5112	11.4604	11.5382	11.6005	11.5549	11.635	11.6528	11.5173	11.4762	11.57	11.619	11.6138	11.6184	11.6468
1416582_a_at	35.2864	7.96106	0.335811	27.3253	-19.3643	green	1416582_a_at	Bad	Bad	9.16461	9.40534	9.12877	9.23592	9.22399	9.15224	9.37151	9.35828	9.36392	9.33592	9.40682	9.27516	9.31021	9.42209	9.40641	9.31424	9.49088	9.42015	9.24812	9.25007	9.4394	9.33678	9.42738	9.23389	9.60276	9.49873	9.46508	9.45209	9.59276	9.60062	9.27517	9.21772	9.28834	9.33361	9.39711	9.21155	9.30132	9.34026	9.27364	9.24434
1416585_at	67.5376	18.1336	0.764907	49.404	-31.2704	green	1416585_at	Ruvbl1	Ruvbl1	9.52607	9.7633	9.65613	9.61344	9.71186	9.54929	9.63688	9.67287	9.60039	9.55508	9.43132	9.53899	9.63053	9.65935	9.47875	9.54929	9.65272	9.6302	9.64129	9.55882	9.74894	9.74129	9.61871	9.62766	9.29756	9.43823	9.35132	9.33077	9.1342	9.39547	9.68401	9.69541	9.65653	9.4008	9.61619	9.44162	9.55148	9.50847	9.44827	9.70003
1416595_at	69.062	15.5869	0.657483	53.4751	-37.8883	green	1416595_at	Mrps22	Mrps22	10.1688	10.4856	10.2549	10.2792	10.3273	10.2267	10.1551	10.1774	10.1402	10.0977	9.88758	10.1956	10.0515	10.1304	10.0412	10.1267	10.0245	10.1445	10.2646	10.1803	10.113	10.2617	9.87202	10.0935	9.96814	10.0426	9.98785	9.83317	9.83465	10.0057	10.2453	10.1613	10.1647	9.91769	10.1167	9.92113	10.1002	10.0854	9.93529	10.1157
1416599_at	28.4669	4.62232	0.194978	23.8445	-19.2222	green	1416599_at	Glis2	Glis2	6.45778	6.73079	6.47713	6.43231	6.63551	6.73047	6.43419	6.47021	6.46077	6.53267	6.2616	6.56317	6.24022	6.40693	6.60311	6.42327	6.55288	6.46945	6.51968	6.56689	6.47378	6.28195	6.47391	6.49254	6.12389	6.30063	6.40619	6.49024	6.57361	6.53872	6.73689	6.71483	6.97274	7.53368	6.7748	5.90154	6.38923	6.25338	5.9122	6.73746
1416602_a_at	72.0421	44.9018	0.135956	27.1403	17.7614	turquoise	1416602_a_at	Rad52	Rad52	6.64286	6.9612	7.23543	6.70492	6.5718	6.68466	6.73749	6.89031	6.85932	6.9703	6.7237	6.80417	7.07072	6.79697	6.65285	6.66543	7.07977	6.89046	6.93204	6.6448	6.80707	7.1901	6.92416	6.80599	6.83402	7.24382	7.0506	7.40483	7.01278	7.13346	7.07095	7.08923	6.72847	7.18142	7.05109	6.87052	7.17964	6.46516	6.71734	6.99389
1416610_a_at	52.7866	4.44218	0.228699	48.3444	-43.9022	cyan	1416610_a_at	Clcn3	Clcn3	11.0442	11.1064	11.0606	11.1438	11.1851	11.1297	10.9515	10.9877	10.9414	10.9798	11.1456	10.9706	10.8494	10.978	10.8305	10.9777	10.9082	10.9569	11.2074	11.1405	11.0948	10.9583	10.966	10.9192	10.9476	10.7228	11.0576	10.9159	10.8676	11.0542	10.9524	10.966	10.9913	10.509	10.6938	10.9326	10.6959	11.0212	10.9429	10.9734
1416612_at	8.10826	5.49552	0.700369	2.61274	2.88278	saddlebrown	1416612_at	Cyp1b1	Cyp1b1	5.4231	5.45271	5.55733	5.14973	6.95017	5.11316	5.90835	5.6279	5.84514	5.71068	5.26854	5.76955	6.60761	5.23386	5.79146	5.33639	5.78554	5.71287	5.29629	4.95398	5.7087	5.70849	5.53812	5.36711	5.72502	5.92861	5.607	5.99138	5.38917	5.58554	5.44628	5.60879	5.84175	5.80876	5.76807	5.4927	5.94589	4.95637	5.09719	5.44343
1416617_at	25.7286	6.98416	0.175307	18.7444	-11.7603	brown	1416617_at	Acas2l	Acss1	8.00073	7.91105	8.10483	8.01185	8.15307	8.14547	8.19372	8.04491	8.12611	8.091	8.04248	8.42557	8.46748	8.23781	8.42162	8.22857	8.16155	8.14693	7.98426	7.9364	8.07123	8.15522	8.20654	8.33717	8.20131	8.50102	8.3014	8.55192	8.3643	8.02473	7.88963	8.02412	7.86721	7.63188	7.78253	8.16282	8.15131	8.02177	8.10447	7.95906
1416619_at	45.96	7.19673	0.269197	38.7633	-31.5666	pink	1416619_at	C10orf54	4632428N05Rik	8.21031	8.46804	8.43595	8.06384	8.23046	8.11901	8.41678	8.46572	8.46368	8.15833	8.39518	8.47763	8.55325	8.35162	8.22008	8.03457	8.57052	8.48345	8.28896	8.27762	8.19405	8.41269	8.47651	8.48599	8.4984	8.60641	8.74088	8.7122	8.55733	8.61422	8.40365	8.28314	8.29452	8.35859	8.47291	8.52704	8.52903	8.42018	8.28785	8.25396
1416623_at	50.0166	14.2668	0.6018	35.7498	-21.4829	green	1416623_at	Thbs3	Thbs3	6.89137	6.03693	6.68554	6.6872	6.94875	6.87054	6.86971	6.74745	7.05894	6.55856	6.96109	7.02974	6.93818	6.88807	6.97969	6.96118	6.81538	6.8497	6.65973	6.85386	6.78045	6.45972	7.03532	6.98554	7.41494	7.332	7.44436	7.50942	7.40569	7.41211	6.89731	7.08728	6.76153	6.66907	7.09022	7.33567	6.7498	6.6084	7.37805	6.36386
1416636_at	27.2134	3.20317	0.181008	24.0103	-20.8071	greenyellow	1416636_at	Rheb	NA	12.7202	12.7777	12.6624	12.6304	12.6196	12.7312	12.6196	12.657	12.5881	12.6248	12.7403	12.7715	12.6581	12.6721	12.761	12.7005	12.6414	12.5513	12.6866	12.6489	12.7105	12.6699	12.5658	12.6352	12.6243	12.6467	12.6511	12.5893	12.7365	12.6966	12.8008	12.8351	12.9167	13.1915	12.8791	12.6906	12.8142	12.8204	12.6916	12.7583
1416640_at	11.3948	1.46886	0.0830406	9.92597	-8.45711	salmon	1416640_at	Kcne1l	Kcne1l	4.70923	4.81907	4.76487	4.95395	4.77059	4.52251	4.65781	4.60183	4.66745	4.69759	4.98304	4.77064	5.47611	4.7089	5.2532	5.09399	4.939	4.658	4.63051	5.05819	5.01782	5.01945	4.99133	5.11925	4.12253	4.64649	4.44196	4.47272	4.44252	4.32557	4.69925	4.78746	4.65478	4.93065	4.67909	5.84706	4.50102	4.02861	4.62422	4.79406
1416646_at	69.3642	28.4536	0.65858	40.9107	-12.4571	yellow	1416646_at	Afp	Afp	4.82764	4.75724	4.88568	4.8526	4.71056	4.76191	4.28461	4.28322	4.30833	4.50851	4.28495	4.42588	4.51681	4.25401	4.28557	4.29253	4.26381	4.27091	4.95797	4.79953	4.61495	4.51805	4.30804	4.36703	4.34298	4.4595	4.1563	4.37033	4.13537	4.24735	4.34788	4.47561	4.49734	5.06335	4.71381	4.24995	4.33162	4.30784	4.40666	4.53976
1416650_at	66.219	18.3531	0.521348	47.8659	-29.5127	red	1416650_at	Rfpl4	Rfpl4	3.94076	4.08293	4.09029	4.02969	3.94305	4.02419	3.66883	3.65585	3.53106	3.61442	3.87115	3.69256	3.91836	3.80886	3.86685	3.76372	3.72646	3.63917	3.78877	3.9796	3.75186	3.91234	3.87154	3.71267	3.70438	3.96884	3.80706	3.74246	3.66454	3.70919	3.58653	3.69312	3.7804	3.764	3.93532	3.71724	3.87985	3.70465	3.72415	3.64192
1416652_at	9.91528	2.78371	0.0487916	7.13157	-4.34787	blue	1416652_at	Aspn	Aspn	4.32259	4.6171	4.54823	4.22467	4.74768	4.82356	4.61291	4.61994	4.76749	4.2118	4.46059	4.38626	4.48354	4.12311	4.25467	4.19677	4.34714	4.20899	4.26333	4.33725	4.22276	4.27439	4.17945	4.30721	4.41788	4.40549	4.39047	4.11253	4.48392	4.26643	4.00042	4.01191	3.98588	4.1925	4.14619	4.1379	4.31845	4.06142	4.17748	4.02158
1416656_at	4.64154	0.66639	0.0412212	3.97515	-3.30876	royalblue	1416656_at	Clic1	Clic1	7.59612	7.50766	7.82457	7.47724	7.8253	7.525	7.81521	7.57584	7.5628	7.21307	7.6131	7.82489	8.00891	7.65886	7.993	7.68534	7.31365	7.56096	6.99283	7.5533	7.36165	7.67768	7.80428	7.7279	7.6642	7.46463	7.39762	7.63753	7.82271	7.60282	7.55748	7.59434	7.80361	7.58935	7.77971	7.84995	7.33115	7.50923	7.99895	7.42259
1416662_at	41.4224	11.7956	0.335073	29.6267	-17.8311	red	1416662_at	Sardh	Sardh	5.7768	5.90325	5.71839	6.24071	6.06868	5.67781	6.03622	6.10365	6.02381	6.11122	6.25731	6.14681	5.60018	5.70279	5.62942	5.69623	5.65373	6.02775	5.82773	5.78973	6.00666	5.536	5.7064	5.73452	6.38823	6.25936	6.05992	5.61245	6.1846	6.19846	6.30723	6.42648	6.43949	5.82795	5.37827	5.92159	6.24729	6.28309	6.28638	6.2625
1416665_at	69.5178	5.12483	0.648564	64.3929	-59.2681	darkturquoise	1416665_at	Coq7	Coq7	10.6764	10.9184	10.6993	10.6234	10.7024	10.5937	10.6273	10.6492	10.6215	10.5386	10.5868	10.7351	10.4906	10.5071	10.4622	10.6212	10.5591	10.6506	10.829	10.5973	10.6732	10.6304	10.5641	10.5579	10.396	10.4023	10.4036	10.2074	10.0442	10.5789	10.5178	10.4847	10.3181	10.0531	10.2288	10.437	10.4663	10.6315	10.5246	10.6284
1416670_at	66.5598	56.2954	0.170455	10.2644	46.031	turquoise	1416670_at	Setdb1	Setdb1	4.92882	4.2297	4.60052	5.09124	4.985	5.12356	4.98471	5.01461	4.8058	5.01183	5.13633	4.7755	5.04912	5.05705	5.37937	5.12434	4.86838	5.09828	5.31954	4.626	5.32807	4.84333	5.12961	5.28364	4.83159	4.69924	4.75532	4.75846	5.1553	4.90193	4.99099	4.88379	4.97562	4.27301	4.70192	4.4886	4.57023	5.23035	4.89621	5.02286
1416673_at	27.1467	2.82852	0.159837	24.3182	-21.4896	greenyellow	1416673_at	Bace2	Bace2	5.60054	5.73558	5.61795	5.39479	5.46764	5.38046	5.35658	5.19234	4.97265	5.15437	5.42909	5.17746	5.8414	5.45191	5.29541	5.26083	5.38089	5.42089	5.71648	5.55847	5.56642	5.51058	5.18487	5.23921	5.12749	5.43859	5.74454	5.05968	4.97343	5.56215	4.86693	4.61451	4.87307	4.70064	5.11658	5.31786	4.94013	5.1702	5.16422	5.15798
1416675_s_at	4.30651	0.141322	0.0235925	4.16519	-4.02387	grey	1416675_s_at	Plcd1	Plcd1	8.06169	7.99823	7.8251	8.01678	8.01798	7.92349	8.04623	8.0262	8.06216	7.99753	7.78425	7.76326	8.09481	7.80499	7.66657	7.74361	8.07732	8.04576	7.9354	7.8557	7.96298	7.90741	7.95627	7.86688	7.75808	7.90151	8.00862	7.9991	7.73677	7.85213	7.77227	7.8131	8.0194	8.21042	8.10958	7.9151	7.58751	7.76003	7.87456	7.6612
1416679_at	36.5661	9.08527	0.0275089	27.4809	-18.3956	turquoise	1416679_at	Abcd3	Abcd3	11.2192	11.2328	11.2565	11.3703	11.4758	11.3429	11.3506	11.377	11.3412	11.303	11.3397	11.3974	11.3168	11.3305	11.3675	11.3721	11.2415	11.3512	11.3687	11.3915	11.2787	11.1735	11.3595	11.4488	11.2956	11.1991	11.1673	11.1641	11.0803	11.2415	11.2439	11.2733	11.2966	11.155	11.1063	11.3472	11.2894	11.3845	11.3419	11.2994
1416705_at	69.806	31.6415	0.554598	38.1645	-6.52305	blue	1416705_at	Rpe	NA	8.53178	8.8949	8.58143	8.58123	8.50678	8.52909	8.90464	8.82911	8.74187	8.71357	8.72768	8.6898	8.55528	8.55147	8.68639	8.50697	8.81334	8.81932	8.58642	8.54367	8.53933	8.52289	8.44521	8.61698	8.69803	8.84432	8.80593	8.75116	8.76448	8.55937	8.75034	8.84794	9.01556	9.33643	9.09976	9.01384	9.05862	9.0005	8.86875	8.83954
1416707_a_at	26.5971	1.94855	0.325293	24.6486	-22.7	grey	1416707_a_at	Pmf1	Pmf1	6.06419	6.15458	6.00625	6.13986	5.94764	6.14394	5.9304	5.9336	5.92599	5.94108	6.09449	6.1357	6.1888	6.2269	6.28434	6.23418	5.84758	5.92346	6.28061	6.07968	6.18213	6.36138	6.3563	6.35021	6.10355	6.1745	6.24342	5.8359	6.21117	5.95408	6.5531	6.54049	6.64909	6.52654	6.60409	6.0255	6.40478	5.90758	6.16186	6.50616
1416713_at	35.1181	2.41319	0.481939	32.7049	-30.2917	skyblue	1416713_at	Tppp3	Tppp3	9.31715	9.00971	8.7247	9.68165	9.27993	10.0727	9.77424	9.33886	9.50665	9.29913	9.51122	9.42513	9.626	9.55024	9.64956	9.49381	8.37551	9.29643	8.77615	9.63505	9.00078	8.26286	9.73921	9.97507	10.5915	9.55165	9.82537	10.5252	10.7411	9.70495	9.76844	10.6082	10.2342	9.59634	9.6764	9.55934	8.34643	8.93948	10.0572	9.13362
1416714_at	23.2783	12.1377	0.0367514	11.1405	0.997233	turquoise	1416714_at	Icsbp1	Irf8	6.30878	6.69787	6.83926	6.08425	6.18974	5.93272	6.42425	6.19711	6.25847	6.06153	5.98459	6.26543	6.7829	6.18099	6.30011	6.19177	6.17164	6.15467	5.61164	5.8877	6.07778	6.32945	5.94287	6.32239	6.62508	6.22916	6.01581	6.35159	6.20353	6.55492	6.23426	6.27914	6.78419	6.62369	6.62497	6.4882	6.65057	6.24008	6.13007	6.25365
1416715_at	64.3638	22.4423	0.666342	41.9215	-19.4792	magenta	1416715_at	Gjb3	Gjb3	5.2233	5.30006	5.19636	5.15224	5.21785	5.10588	5.24957	5.27674	5.27241	5.31092	5.15507	5.46073	4.98944	5.21212	4.85936	5.14904	5.23476	5.25833	5.19613	5.17849	5.10989	5.05315	5.08217	5.14114	5.29244	5.24319	5.08588	5.17933	4.94715	5.28968	5.49787	5.36041	5.32697	5.2653	5.31121	5.45993	5.83642	5.72638	5.97264	5.34899
1416718_at	12.733	0.719707	0.120149	12.0133	-11.2936	grey	1416718_at	Bcan	Bcan	9.68691	9.16151	9.23534	9.39735	9.64085	9.13954	9.54929	9.58003	9.75219	9.30067	9.30402	9.49344	9.76992	9.34803	9.32549	9.4853	9.68828	9.71322	9.51637	9.53516	9.63705	9.57372	9.64812	9.64239	9.40492	9.21014	9.59837	9.20395	9.15524	9.61955	9.65189	9.15737	9.31554	9.2303	9.72224	9.70222	9.01379	9.6075	9.59206	9.5549
1416722_at	52.3617	14.9416	0.375044	37.4201	-22.4786	brown	1416722_at	Hmg20a	Hmg20a	10.8526	11.137	11.0597	10.9093	10.7668	10.9102	10.8521	10.9082	11.0711	11.1207	10.8669	10.8294	11.0588	10.8442	10.829	10.9307	10.9594	10.8592	10.9345	10.9685	10.7957	10.9561	10.8485	10.8711	11.0777	11.1903	11.2058	11.3558	11.0735	11.0656	10.6472	10.8185	10.6673	10.5031	10.7622	11.0834	11.1166	10.7643	10.8624	10.9074
1416741_at	28.4423	6.50515	0.39974	21.9372	-15.432	lightgreen	1416741_at	Col5a1	Col5a1	5.7987	5.46211	5.7839	5.78359	5.48551	5.65045	5.64194	5.35007	5.56069	5.83137	5.65399	5.88158	5.80568	5.66292	5.56791	5.91027	5.28777	5.42743	5.36065	5.70926	5.68582	5.75986	5.8395	5.74495	5.98413	5.83275	5.66862	5.67276	6.08549	5.94819	5.86218	5.91814	5.8776	6.31316	5.91558	5.83346	6.03364	5.89454	6.07406	5.68722
1416743_at	34.2289	10.0707	0.0304925	24.1582	-14.0876	turquoise	1416743_at	Uap1	NA	11.0528	11.2884	11.1899	10.9866	10.8748	11.0792	10.9131	10.9747	11.0023	10.9906	10.8206	10.9742	11.0804	10.9003	10.9263	10.9339	10.9652	10.9027	10.9714	10.8808	10.9596	11.0076	10.825	10.817	10.7499	11.0813	10.8525	10.7818	10.6233	10.7822	11.0137	11.1331	11.0638	10.9288	10.993	11.0313	11.1035	11.0354	10.8671	10.884
1416745_x_at	44.1961	6.73622	0.380825	37.4599	-30.7237	salmon	1416745_x_at	Uap1	NA	6.80406	7.15779	6.54656	6.60788	6.74694	6.74594	6.9209	6.88846	6.79484	6.92119	6.54137	6.60764	6.67369	6.67406	6.91844	6.65134	6.92836	6.88861	6.75223	6.40564	6.64051	6.68165	6.65404	6.66	6.07799	6.47812	6.55824	6.19286	6.06147	6.43144	6.20524	6.1179	6.17141	6.52271	6.37971	6.59619	6.8402	6.87925	6.55036	6.22503
1416749_at	23.7182	6.75899	0.202528	16.9592	-10.2002	black	1416749_at	Htra1	Htra1	11.0597	11.4482	11.3558	11.471	11.6367	11.3549	11.5968	11.5589	11.7347	11.4172	11.6305	11.6766	11.7361	11.6719	11.4724	11.4798	11.6157	11.5975	11.4865	11.4061	11.6897	11.7686	11.778	11.7884	11.7441	11.9891	11.8154	12.1865	11.8868	11.5893	11.8687	11.8333	11.8071	12.2757	11.8261	11.4829	11.2098	11.495	11.367	11.528
1416752_at	18.4526	2.17402	0.195979	16.2786	-14.1046	lightcyan	1416752_at	Ldb3	Ldb3	6.0091	6.16915	6.22916	5.84434	5.5523	6.04519	5.86829	5.86974	5.8382	5.69736	5.66894	5.59448	5.79807	5.6195	5.60336	5.69189	5.84434	5.93621	5.69939	5.5964	5.45268	5.88973	5.60598	5.68106	5.14594	6.26113	5.76048	5.54505	5.64578	5.39757	6.11602	6.35372	6.00689	6.3531	6.21644	5.67887	5.97987	5.62493	5.99321	6.00511
1416755_at	3.25524	0.152138	0.0192535	3.1031	-2.95096	darkturquoise	1416755_at	Dnajb1	Dnajb1	11.0401	10.9616	11.0871	11.1683	11.3473	11.0903	11.2174	11.1322	11.3327	11.1948	11.0198	11.2724	11.0469	11.171	11.1435	11.0514	10.9496	11.0356	10.9943	10.9758	11.1202	11.2574	10.9673	11.0632	11.1322	11.1242	11.0546	11.0136	11.0393	11.0953	11.3353	11.0207	11.174	11.0211	10.9447	11.0486	11.1301	10.9408	10.9686	11.1379
1416759_at	3.69406	0.544234	0.0908549	3.14983	-2.60559	grey	1416759_at	Mical1	Mical1	6.09297	5.97406	5.9785	5.4866	5.90022	5.62442	5.67615	5.68984	5.71308	6.01168	5.68331	6.079	6.22655	5.8198	5.58634	5.96073	5.65322	5.63057	6.02044	5.79744	6.01634	5.79472	5.97295	5.96249	5.87526	6.27369	6.20386	5.66013	5.70682	6.05017	5.91559	5.83733	5.66183	5.12986	5.44384	6.11519	5.83479	5.90549	5.91322	5.82776
1416760_at	35.1068	10.4581	0.591236	24.6487	-14.1906	salmon	1416760_at	Galntl1	Galntl1	10.147	10.072	9.97207	10.3266	10.3762	10.2535	9.97731	10.1686	10.2761	10.305	10.2358	10.2097	10.0109	10.0873	9.85802	10.064	9.86616	10.0814	10.2986	10.1855	10.1711	9.74899	10.2688	10.0293	10.285	10.3321	10.4784	10.727	10.6662	10.3841	10.5793	10.5381	10.283	10.3044	9.97838	9.7984	9.95201	10.1191	10.0885	10.2192
1416761_at	57.2845	23.5502	0.412778	33.7343	-10.1841	blue	1416761_at	Hsd11b2	Hsd11b2	4.09164	4.66427	4.29406	4.19767	4.32105	4.28959	4.21409	4.08929	4.23607	4.46833	4.57164	4.27128	4.16711	4.21722	4.39236	4.25507	4.16185	4.25602	4.21406	4.41287	4.17308	4.22892	4.50181	4.18595	4.47348	4.64783	4.46411	4.41216	4.65156	4.53166	4.45706	4.47614	4.44243	4.74155	4.55602	4.74044	4.63606	4.7127	4.70974	4.47815
1416771_at	24.2026	3.52731	0.100198	20.6753	-17.148	red	1416771_at	Trappc3	Trappc3	10.3513	10.6509	10.2523	10.1094	10.2916	10.0176	10.5941	10.4604	10.2671	10.3914	10.3918	10.7483	10.2364	10.2785	10.1447	10.4468	10.1718	10.5316	10.2511	10.1123	10.3353	10.1253	10.323	10.0735	10.5434	10.5026	10.4172	10.6419	10.4111	10.441	10.6597	10.3248	10.3063	10.4388	10.12	10.4095	10.7289	10.6812	10.5422	10.5352
1416778_at	86.1602	22.1309	0.5555	64.0294	-41.8985	brown	1416778_at	Sdpr	Sdpr	7.61898	7.868	8.147	7.91333	8.21505	8.02699	7.9376	7.90612	7.97322	7.77147	7.83556	7.98622	8.59468	8.08909	8.18749	7.97861	7.96698	7.73682	7.7734	7.80634	7.93011	8.29089	8.00194	8.12101	8.33075	8.87133	8.64587	8.93471	8.64819	8.1451	7.93913	8.08207	8.11871	8.86026	8.79676	8.16508	8.02846	7.42575	7.68835	7.47877
1416779_at	26.7708	3.10606	0.175598	23.6647	-20.5587	salmon	1416779_at	Sdpr	Sdpr	7.27663	7.22239	7.17652	7.58226	7.65058	7.70928	7.32242	7.2963	7.35663	7.37876	8.13454	7.29883	7.82603	7.6772	7.83327	7.48706	7.2945	7.25177	7.26065	7.5389	7.44973	7.29786	7.62837	7.64109	7.88089	7.74251	8.07752	8.21342	8.38019	7.84152	7.72377	7.79295	7.75663	6.90857	7.44982	7.79372	7.0871	7.71196	7.51788	7.35513
1416785_at	37.1321	10.2757	0.180109	26.8563	-16.5806	blue	1416785_at	Kcnip1	Kcnip1	8.29589	8.41618	8.35522	8.46633	8.57694	8.32265	8.33066	8.30274	8.20595	8.43566	8.44798	8.37615	8.36729	8.60768	8.26909	8.3029	8.23099	8.45529	8.69798	8.3635	8.6408	8.69329	8.44865	8.6025	8.02175	8.15879	8.4039	7.93773	8.2251	8.3655	8.15228	8.16146	8.0602	7.5518	7.97264	8.15173	8.20531	8.49454	8.2108	8.35663
1416786_at	200.656	156.029	0.472434	44.6265	111.403	turquoise	1416786_at	Acvr1	Acvr1	8.0201	7.35632	7.50634	7.90548	8.00096	7.98705	8.02222	8.1098	8.02158	8.08629	8.12545	7.7688	7.77611	7.84137	7.58455	7.88964	7.72132	8.07243	8.02334	7.77168	8.05532	7.8102	7.96224	8.03666	7.89526	7.21427	7.71268	7.26354	7.615	7.86405	7.97627	7.88347	8.02476	6.96384	7.32355	7.70127	7.30103	7.99294	8.05626	8.07709
1416787_at	96.2889	19.1996	0.481924	77.0893	-57.8896	brown	1416787_at	Acvr1	Acvr1	4.956	5.12835	5.04169	5.14854	5.11504	4.9443	4.86895	4.96075	4.95734	5.04411	4.89353	5.0026	4.72711	4.95871	4.91643	4.74845	4.98725	4.9641	4.87622	4.89933	4.89192	4.93253	4.69807	4.97766	5.12349	5.57237	5.39953	5.48848	5.61214	5.30515	5.09379	5.03172	4.91972	5.40765	5.50032	5.24414	5.38319	5.08346	5.22035	5.03112
1416799_at	104.976	56.4092	0.988715	48.5669	7.84226	blue	1416799_at	Trpm7	Trpm7	9.48068	9.75597	9.62326	9.45912	9.28577	9.60996	9.39692	9.46858	9.46742	9.69331	9.58476	9.55986	9.55753	9.49582	9.81551	9.3617	9.61222	9.49028	9.28577	9.46476	9.33184	9.51792	9.39277	9.42279	9.56419	9.85124	9.82813	9.8897	9.97977	9.47195	9.5866	9.74406	9.76748	10.8465	10.0656	9.89608	10.0434	9.98595	9.67088	9.67718
1416800_at	69.0533	56.7584	0.171857	12.2949	44.4635	turquoise	1416800_at	Trpm7	Trpm7	8.89378	9.09367	9.09948	8.93882	8.95245	8.89083	8.77991	8.74757	8.80701	9.13858	9.08125	8.85814	9.14173	8.87079	8.92283	8.91443	9.05407	8.82891	8.87399	8.93384	8.84199	9.14282	9.01097	9.00102	8.91555	9.15886	9.07761	9.20358	8.8455	8.90533	8.82763	8.85129	8.81313	9.09069	8.79187	9.17311	9.30827	8.87418	8.86515	8.90319
1416801_at	190.226	152.467	0.46165	37.7585	114.709	turquoise	1416801_at	Trpm7	Trpm7	9.47839	9.2406	9.08778	9.49247	9.48842	9.60181	9.55703	9.5465	9.52645	9.52734	9.54899	9.36104	9.33232	9.55081	9.48529	9.58533	9.39027	9.60324	9.44479	9.46953	9.52538	9.07615	9.43028	9.62006	9.46042	8.88123	9.25125	9.25571	9.46211	9.26225	9.29878	9.46778	9.4886	8.27052	8.84023	9.38207	9.15563	9.55883	9.6466	9.57881
1416803_at	19.9524	10.0597	0.0304595	9.89263	0.167117	turquoise	1416803_at	Fkbp7	Fkbp7	6.67234	7.44611	7.0646	6.88521	7.4452	7.02208	6.90987	6.89817	6.73461	7.0054	6.97415	7.04447	7.4212	6.7726	6.90285	6.8229	6.94047	6.89832	7.01718	6.5993	7.04031	6.98917	6.95199	6.87086	6.87762	7.4106	7.30938	7.11489	6.92959	7.08723	7.0706	7.05279	7.02278	7.17547	7.13357	7.31726	7.3522	7.25507	6.97662	7.08841
1416811_s_at	14.6688	8.11064	0.0245579	6.55816	1.55248	turquoise	1416811_s_at	Ctla2a	NA	6.81725	6.73834	7.09932	6.72616	7.33104	6.83925	6.70679	7.09006	6.69139	6.63466	6.57544	6.94068	7.59449	6.97233	6.98163	6.58683	6.71208	6.61689	6.96406	7.02727	6.86426	7.34565	6.85046	7.01143	6.71239	7.34984	6.85264	7.51204	7.14567	6.71333	6.23315	6.27688	6.7979	7.0197	7.4272	7.01704	6.9038	7.00857	6.77569	6.60344
1416817_at	38.4973	3.77088	0.23172	34.7264	-30.9556	lightgreen	1416817_at	Nek7	Nek7	7.35706	7.73054	7.31223	7.43202	7.47198	7.17871	7.092	7.07867	7.00135	7.68134	7.52387	7.51765	7.39954	7.46159	7.40667	7.32197	7.2377	7.16596	7.53187	7.34664	7.55414	7.71432	7.50947	7.42226	7.63807	7.87749	7.76325	7.59044	7.61492	7.55513	7.62495	7.41282	7.56451	8.43389	7.64147	7.57286	7.63294	7.74291	7.29718	7.8561
1416821_at	57.5061	10.1064	0.481611	47.3997	-37.2934	tan	1416821_at	Es2el	Dgcr14	6.81845	6.86615	6.95698	6.93788	6.98339	7.04357	6.92729	7.35277	7.10347	6.96437	7.03937	6.99784	6.67421	6.69475	6.58819	6.66843	7.1148	7.13494	7.09212	6.96083	6.83673	6.74831	6.70702	6.57198	7.24162	7.37196	7.26797	7.17795	7.15764	7.38295	7.19091	7.03557	7.03668	7.03166	7.01426	6.90796	7.08317	7.01063	7.0559	7.01842
1416826_a_at	8.92549	0.740804	0.123671	8.18469	-7.44389	grey	1416826_a_at	Usp49	Med20	9.3192	9.32643	9.21753	9.1494	9.14593	9.22637	9.26461	9.20035	9.30791	9.30453	9.17103	9.49259	9.31659	9.33837	9.31131	9.42819	9.05439	9.10768	9.07726	9.22041	9.27559	9.19905	9.19334	9.30119	9.27126	9.42712	9.38369	9.29581	9.4762	9.03544	8.87594	9.03497	9.24157	9.52911	9.13633	9.3065	9.50307	9.30334	9.1601	9.15493
1416835_s_at	239.114	215.462	0.65239	23.6512	191.811	turquoise	1416835_s_at	Amd1	Amd1	12.0748	11.6177	11.5732	12.3147	12.2725	12.2412	12.3569	12.1558	11.9412	12.0108	12.2261	11.8622	11.7966	12.1957	12.1966	12.0599	11.5374	12.1466	12.0835	12.1875	12.0882	11.7455	12.0542	12.1703	12.2224	11.5265	11.7781	11.7781	12.205	11.9341	12.0552	12.1466	12.2128	10.8632	11.5073	11.6868	11.3282	12.1305	12.2016	12.1932
1416840_at	10.1165	4.69854	0.0142265	5.41798	-0.719435	turquoise	1416840_at	Mid1ip1	Mid1ip1	10.8304	10.821	11.0816	11.0093	10.8768	10.6644	10.7477	10.6879	10.7267	10.9013	10.7472	10.7832	11.095	10.8021	10.8406	10.7476	10.9449	10.7376	10.784	10.9904	10.8232	10.9156	10.8406	10.9217	10.9766	10.9474	10.9779	10.7724	10.8104	10.8344	10.5326	10.473	10.7417	10.9584	10.9704	11.0978	10.7939	10.7904	10.9107	10.8171
1416848_at	41.8786	12.3809	0.522247	29.4977	-17.1169	green	1416848_at	Ubl5	Ubl5	8.5413	8.60885	8.40049	8.50005	8.56121	8.56744	8.37928	8.31926	8.33692	8.44806	8.46513	8.41696	8.31238	8.49553	8.48236	8.26547	8.332	8.3786	8.58753	8.51443	8.63349	8.39886	8.36586	8.45004	8.02506	8.35824	8.31353	8.21914	8.19672	8.21554	8.51314	8.49211	8.49191	8.93385	8.52539	8.37025	8.53287	8.52346	8.43064	8.47573
1416851_at	244.517	215.074	0.651215	29.4422	185.632	turquoise	1416851_at	St13	St13	7.67886	6.76649	6.75269	7.74244	7.68764	7.64144	7.65877	7.55304	7.46853	6.97069	7.44134	7.02665	6.78227	7.43484	7.26291	7.4734	6.75347	7.34422	7.71616	7.35593	7.39607	6.68922	7.49754	7.49685	7.2288	6.33531	6.9329	6.83327	7.36078	7.58877	7.67995	7.65941	7.65651	5.38632	7.04196	6.71146	6.29832	7.52145	7.53853	7.62332
1416854_at	73.2927	28.2257	0.494727	45.067	-16.8414	blue	1416854_at	Slc34a2	Slc34a2	5.5709	6.44069	6.01156	5.68421	5.57705	5.65344	5.51922	5.59353	5.52903	5.76356	5.8305	5.909	5.4576	5.25201	5.24807	5.14144	5.68323	5.51644	5.89693	5.85169	5.20143	5.50066	5.51943	5.3526	5.67615	6.05606	5.91204	5.79375	5.84986	5.62199	6.39434	6.23815	6.22675	6.79931	5.96602	5.8265	6.21845	6.04009	5.84564	6.21912
1416862_at	22.4901	2.0268	0.114583	20.4633	-18.4365	salmon	1416862_at	Stam	Stam	8.65206	8.54209	8.6997	8.78889	8.60381	8.61526	8.33871	8.28012	8.17641	8.49678	8.65266	8.61039	8.53501	8.68698	8.72662	8.47164	8.6808	8.33766	8.75405	8.64355	8.88521	8.83585	8.80775	8.69197	8.22262	8.71193	8.57357	8.29936	8.50013	8.37187	8.45382	8.57089	8.54451	9.26481	8.75971	8.48873	8.80082	8.7055	8.35236	8.60507
1416879_at	159.668	123.658	0.374418	36.0106	87.647	turquoise	1416879_at	Mrpl51	Mrpl51	7.5449	7.28786	7.07384	7.57053	7.56259	7.6258	7.56219	7.52811	7.37542	7.54142	7.50388	7.14237	7.25615	7.57876	7.52955	7.38752	7.49397	7.49813	7.66525	7.49712	7.78552	7.17732	7.62412	7.38633	7.29599	6.9202	7.42121	7.02885	7.26165	7.2742	7.64794	7.59371	7.5762	5.25056	6.9118	7.0203	7.00445	7.68496	7.26412	7.57742
1416886_at	19.5707	2.90072	0.163917	16.67	-13.7693	greenyellow	1416886_at	C1d	C1d	5.99675	6.26632	6.25308	5.69517	5.84222	6.07672	6.08692	6.08944	6.10744	6.02137	5.97808	6.04504	6.2889	5.93969	6.27402	6.068	6.21583	6.07576	6.03606	6.1434	5.81065	6.17573	5.88837	6.24799	5.93409	5.74221	6.02948	5.8163	5.72972	6.05315	6.20799	6.52121	6.33436	6.60935	6.65468	6.3209	6.54586	6.02227	6.22912	6.33348
1416893_at	56.5198	15.8854	0.897669	40.6344	-24.7489	greenyellow	1416893_at	Fam107b	Fam107b	5.5087	5.26218	5.3621	5.16646	5.28955	5.15653	5.57628	5.29479	5.28173	5.474	5.073	5.61729	5.16163	4.97907	5.29254	5.12811	5.2241	5.27523	5.24746	5.43824	5.22967	5.09191	5.2476	5.1564	5.24638	4.93789	5.31724	5.19238	5.42956	5.27988	6.07111	6.04691	6.03163	5.17095	5.40063	5.4708	5.72017	5.5842	5.87863	6.02943
1416897_at	45.6235	29.9552	0.651303	15.6683	14.2869	grey60	1416897_at	Parp9	Parp9	5.99383	6.6722	7.40908	6.6147	7.0629	6.52749	7.21781	6.2122	6.20136	6.37653	5.95683	6.34776	6.65189	5.87934	6.60479	5.9005	6.11118	6.01039	5.78798	6.16006	5.89433	6.19118	6.12035	6.03984	7.01799	6.73219	6.24162	6.79938	6.63453	6.85527	6.30157	6.36492	6.76404	6.89729	6.91742	6.18333	6.72918	6.31863	6.13168	6.25006
1416911_a_at	34.9767	4.86224	0.43831	30.1145	-25.2523	lightcyan	1416911_a_at	Akirin1	Akirin1	9.63833	9.95464	9.81976	9.34538	9.51812	9.69095	9.35593	9.37356	9.33326	9.47291	9.44181	9.58341	9.57957	9.82051	10.0934	9.66883	9.28105	9.35224	9.58938	9.485	9.49146	9.81653	9.26594	9.44589	9.02257	9.40813	9.4306	9.30595	9.50333	9.17375	9.80021	9.78806	9.82548	10.5797	9.8436	9.69349	9.61246	9.75236	9.37781	9.52554
1416922_a_at	3.42039	0.421479	0.0260717	2.99891	-2.57744	royalblue	1416922_a_at	Bnip3l	Bnip3l	11.7897	11.9027	11.872	11.7834	11.7999	11.8558	12.0249	11.8829	11.9016	11.7287	11.8131	11.7806	11.897	11.8405	11.7689	11.7402	11.8435	11.8861	11.8051	11.8193	11.7703	11.7999	11.8498	11.921	11.9429	11.8147	11.8387	11.8405	11.9093	11.821	11.7394	11.8245	11.8845	11.453	11.8794	12.0338	11.8364	11.7602	11.9885	11.8225
1416924_at	22.9537	2.97356	0.0521193	19.9802	-17.0066	blue	1416924_at	Bri3	Bri3	11.2295	11.1294	11.4083	11.129	10.9886	11.1837	11.0591	11.039	11.0441	10.893	11.0626	11.0091	11.1061	11.1061	11.0928	11.1206	11.0567	11.0397	10.9996	11.2705	11.0675	11.142	11.0809	11.0161	11.0791	11.1079	10.9661	11.0641	11.0726	11.0426	10.7587	10.9538	10.8435	10.4943	11.0224	11.1549	11.1614	10.9645	11.2034	10.8421
1416925_at	40.8025	18.5054	0.0560317	22.2972	-3.7918	turquoise	1416925_at	Kpnb1	Kpnb1	7.78674	7.74977	7.95887	7.7604	7.76313	7.6744	7.78553	7.7966	7.74284	7.73038	7.7473	7.72369	7.77559	7.65489	7.79499	7.64105	8.01886	7.77988	7.59241	7.81129	7.50805	7.93251	7.7658	7.68897	7.79747	8.08479	7.95803	7.94767	7.84307	7.62404	7.80411	8.03733	7.8612	7.84771	7.99687	8.10233	7.86774	7.83717	7.77751	7.76168
1416926_at	89.5837	33.6318	0.844181	55.952	-22.3202	brown	1416926_at	Trp53inp1	Trp53inp1	9.13098	9.30316	9.46528	9.28738	9.20177	9.34601	9.24078	9.22356	9.22344	9.31663	9.34129	9.31246	9.57309	9.45231	9.52565	9.37254	9.25741	9.11567	9.0408	9.2448	9.06021	9.35656	9.33887	9.37503	9.64026	10.0605	9.75149	10.1589	9.99272	9.33511	8.73021	9.52103	9.21108	9.65798	9.5767	9.51565	9.3761	9.19153	9.46146	9.00716
1416928_at	11.0241	3.25669	0.00986081	7.76739	-4.5107	turquoise	1416928_at	Rbm12	Rbm12	8.81076	8.76012	8.83156	8.54513	8.3837	8.769	8.54391	8.52686	8.62153	8.67325	8.39456	8.80085	8.74007	8.59039	8.98398	8.71206	8.32605	8.45892	8.5108	8.57833	8.4527	8.4933	8.36442	8.71911	8.56816	8.62649	8.6072	8.67375	8.57962	8.51135	8.67976	8.82119	8.94807	9.00246	8.7312	8.73272	8.88316	8.4631	8.53295	8.52853
1416934_at	64.4192	25.7138	0.0778577	38.7055	-12.9917	turquoise	1416934_at	Mtm1	Mtm1	6.98333	7.27116	7.19941	7.1588	6.85417	7.06333	6.51165	6.50283	6.47284	7.05552	6.90559	7.05808	7.28366	7.06439	7.32524	6.96762	6.68205	6.51175	6.94353	6.99799	7.02474	7.09816	7.19406	7.13739	7.02768	7.44541	7.32871	7.45077	7.3881	6.89647	6.71846	6.90956	6.93325	8.05475	7.42051	7.25636	7.19136	7.01288	6.99457	6.88243
1416937_at	101.938	82.5563	0.249969	19.3818	63.1745	turquoise	1416937_at	Gabarap	Gabarap	11.7075	11.3366	11.1986	11.6262	11.5871	11.6173	11.6272	11.631	11.6182	11.5644	11.3972	11.5088	11.6878	11.6526	11.5582	11.6087	11.2936	11.6214	11.574	11.5675	11.7372	11.4802	11.6729	11.71	11.7298	10.873	11.4852	11.2386	11.5902	11.5624	11.5218	11.5311	11.5146	11.3713	11.6562	11.5765	11.0313	11.5765	11.816	11.5787
1416938_at	15.856	1.54306	0.2576	14.313	-12.7699	grey	1416938_at	Chchd1	Chchd1	11.0396	11.344	11.029	10.881	10.9168	11.0113	11.293	11.3075	11.258	11.0339	11.0118	10.9865	11.0232	10.9857	11.0258	11.0004	11.1794	11.2391	11.0254	11.0016	11.0161	10.989	10.9609	10.9717	11.0159	11.0121	10.9926	10.8708	10.8793	11.0303	10.9274	10.9961	11.0779	11.1394	11.1942	11.0712	11.1848	11.1661	11.0845	11.0086
1416942_at	23.5742	4.59551	0.0999181	18.9787	-14.3832	grey60	1416942_at	Arts1	Erap1	5.92409	6.3983	6.14065	5.70128	6.2737	5.98376	6.24619	6.01541	6.03653	5.69444	5.5724	6.21186	6.16087	5.68216	5.82889	5.84496	6.32916	6.04046	5.81793	5.5672	5.85156	5.68892	6.15215	5.66637	6.59471	6.50461	6.05092	6.45344	6.1934	6.33637	5.59975	5.66583	6.05601	6.39487	6.1565	5.56989	5.9939	5.71823	5.1497	5.6564
1416955_at	43.9593	7.81175	0.372263	36.1476	-28.3358	tan	1416955_at	Slc25a10	Slc25a10	5.4294	5.49323	5.18614	5.35124	5.76286	5.60831	5.65965	5.60407	5.66029	5.69429	5.49769	5.57946	5.23707	5.45235	5.26919	5.16932	5.63678	5.65651	5.45528	5.45128	5.35493	5.10906	5.16597	5.46474	5.83411	5.33866	5.73748	5.58924	6.09285	5.82727	5.51137	5.52214	5.5364	5.71864	5.59265	5.76308	5.30989	6.00373	5.65377	5.50925
1416956_at	11.4333	2.31745	0.192917	9.11584	-6.79839	darkgreen	1416956_at	Kcnab2	Kcnab2	11.3476	11.2516	11.2844	11.5234	11.4358	11.3816	11.2119	11.4275	11.4967	11.3295	11.3271	11.3558	11.2779	11.4446	11.0743	11.2172	11.466	11.3411	11.4574	11.225	11.4888	11.3159	11.4985	11.2437	11.111	11.535	11.6709	11.5246	11.2961	11.4451	11.4628	11.4131	11.3837	11.387	11.3023	11.0069	11.151	11.3154	11.1501	11.398
1416958_at	14.5851	1.82805	0.0683791	12.757	-10.929	pink	1416958_at	Nr1d2	Nr1d2	12.1336	12.0974	12.1126	12.1093	12.216	12.2503	12.2866	12.2017	12.0761	12.3393	12.3068	12.3687	12.2249	12.3055	12.2821	12.2283	12.2478	12.2264	12.2249	12.1999	12.2363	12.2981	12.1384	12.2119	12.3226	12.3869	12.3852	12.283	12.4115	12.2773	12.1126	11.9763	12.1093	12.286	12.1004	12.364	12.3258	12.4096	12.2632	12.2387
1416961_at	44.5867	5.37809	0.322001	39.2086	-33.8305	midnightblue	1416961_at	Bub1b	Bub1b	5.16328	5.38348	5.59472	5.42979	5.27885	5.2703	4.8823	4.74184	4.76917	5.49029	5.53481	4.83836	5.03627	5.19942	5.34811	5.09145	4.9552	5.03558	5.17469	4.96289	5.13303	4.81584	5.11025	5.17196	5.60893	5.70768	5.65678	5.81076	5.94868	5.40192	5.41591	5.62734	5.56398	6.52352	5.58011	5.1058	5.10349	4.90922	4.85831	4.96896
1416967_at	17.3534	5.1615	0.2918	12.1919	-7.03042	salmon	1416967_at	Sox2	Sox2	10.2299	10.1656	10.1236	9.60498	10.0525	9.99151	10.1282	9.99984	10.2575	9.85634	9.8992	9.90936	10.3475	9.94443	10.4045	10.2584	10.1114	9.93366	10.1125	10.0466	9.97218	10.157	9.89137	10.1766	9.88468	9.65456	9.71917	9.66396	9.78876	9.82121	9.76381	9.55237	9.93278	9.92753	10.4223	10.6737	10.3013	10.0873	10.1832	9.86915
1416988_at	12.5247	1.55279	0.139977	10.9719	-9.4191	lightcyan	1416988_at	Msh2	Msh2	8.92944	8.92955	8.85339	8.82592	8.84699	8.77607	9.12493	8.93259	8.87535	8.91627	8.80675	9.05586	8.72757	8.84598	8.78504	8.91121	8.88377	8.99572	8.91441	8.81152	8.88523	8.73707	8.82647	8.70454	8.88849	8.87572	8.87778	8.88	8.83138	8.86177	8.77844	8.61206	8.63466	8.5095	8.6441	8.77412	8.93687	8.94844	8.68284	8.9209
1416995_at	127.162	18.2666	0.32017	108.895	-90.6285	blue	1416995_at	Pacsin3	Pacsin3	8.9075	8.39575	8.09114	8.81604	8.75824	8.78429	8.83914	8.67233	8.6041	8.81949	8.74542	8.70954	8.69904	8.73975	8.79191	8.6365	8.50875	8.84655	8.6227	8.83987	8.83409	8.12823	8.75621	8.68306	8.47389	8.05569	8.6149	8.19084	8.54871	8.75694	8.37066	8.23205	8.39575	7.9142	8.03165	8.56992	7.92702	8.75186	8.88283	8.52217
1416998_at	43.1872	11.518	0.327186	31.6692	-20.1512	red	1416998_at	Rrs1	Rrs1	9.98421	9.70549	9.99026	9.83688	9.89909	9.82381	10.2825	10.1954	10.2474	10.1636	10.0464	10.3122	10.0862	10.0402	9.96153	9.9865	10.3273	10.4045	9.88655	9.80978	10.1707	10.1618	9.91037	10.0449	9.89753	9.99	10.0877	9.74327	10.082	10.1972	10.216	10.0925	10.123	10.0594	9.96948	10.167	10.2517	10.3608	10.2374	10.4788
1417002_at	10.5848	1.08357	0.180892	9.50124	-8.41767	grey	1417002_at	0610012G03Rik	0610012G03Rik	11.5971	11.8358	11.6972	11.5971	11.653	11.5492	11.5746	11.7102	11.6133	11.5235	11.677	11.5315	11.5111	11.5064	11.2518	11.5497	11.483	11.6696	11.7338	11.5587	11.6004	11.5582	11.5725	11.4959	11.6053	11.7166	11.5433	11.5353	11.34	11.6446	11.7697	11.5659	11.7462	11.8626	11.7189	11.468	11.6251	11.5795	11.6202	11.7378
1417003_at	25.5683	3.44566	0.0978791	22.1226	-18.677	red	1417003_at	0610012G03Rik	0610012G03Rik	6.50524	7.18475	6.69788	6.77328	6.62423	6.67827	6.48852	6.76701	6.67485	6.6609	6.56239	6.91686	6.77659	6.88011	6.66616	6.74098	6.4771	6.60513	6.67029	6.50917	6.9428	6.6785	6.60033	6.68696	6.50418	6.48661	6.42527	6.23303	6.27022	6.51337	6.6024	6.59223	6.57721	7.36513	6.54584	6.52877	6.74653	6.39721	6.42511	6.56365
1417004_at	53.7247	10.4113	0.439168	43.3134	-32.902	green	1417004_at	Tsg101	Tsg101	10.3219	10.7201	10.5148	10.3591	10.3257	10.4217	10.3988	10.398	10.4398	10.3624	10.2623	10.3685	10.3451	10.3642	10.4155	10.3825	10.4186	10.3712	10.3761	10.3663	10.386	10.3734	10.349	10.3493	10.2244	10.3027	10.2038	10.2497	10.1294	10.2102	10.3791	10.4755	10.3083	10.5432	10.3835	10.3202	10.387	10.1806	10.2778	10.3912
1417009_at	5.22953	0.470559	0.0785556	4.75897	-4.28841	grey	1417009_at	C1r	C1ra	7.19827	7.16948	7.54933	7.67228	7.37826	7.66613	7.27011	6.88985	6.93126	7.25738	7.05434	7.36285	7.3587	7.12081	6.87282	7.03316	6.72972	6.79241	6.84333	6.97261	7.21826	7.05381	7.05646	7.13602	6.91336	7.33238	6.96751	7.65467	7.38015	6.63176	7.02232	7.31862	7.10779	7.30439	6.59966	6.61304	7.17129	6.78314	6.90071	6.76229
1417011_at	51.1254	11.8	0.335198	39.3254	-27.5253	red	1417011_at	Sdc2	Sdc2	10.2985	10.666	10.4247	10.318	10.2043	10.3647	10.0784	10.2214	10.1122	10.2332	10.1774	10.201	10.3343	10.1958	10.2538	10.2181	10.1115	10.121	10.1034	10.3133	10.1553	10.3326	10.2384	10.2115	10.0784	10.1622	9.90591	10.0096	10.0212	9.91877	9.87632	10.1515	10.1936	10.2859	9.92008	10.157	10.2525	9.93001	10.1393	10.0516
1417015_at	24.3881	5.35977	0.320905	19.0284	-13.6686	midnightblue	1417015_at	Rassf3	Rassf3	4.6424	4.43172	4.2707	4.46629	4.18864	4.37462	5.18315	4.97148	4.95104	4.33916	4.33143	4.45459	4.19252	4.50827	4.21341	4.29063	4.7361	4.94134	4.53729	4.44497	4.57466	4.57787	4.55958	4.76343	4.30585	4.08845	4.05413	4.25685	4.40264	4.50424	4.33193	4.13213	4.29599	4.34434	4.81838	4.25151	4.08506	4.63338	4.98594	4.33134
1417016_at	51.1428	16.308	0.463252	34.8348	-18.5269	red	1417016_at	Mapkapk5	Mapkapk5	9.57179	9.56581	9.72629	9.61978	9.50652	9.58771	9.283	9.29889	9.29958	9.45244	9.51263	9.43701	9.63136	9.55714	9.49521	9.5622	9.42344	9.28852	9.51184	9.70589	9.53358	9.62934	9.59021	9.49355	9.4414	9.69983	9.39784	9.51939	9.31378	9.40637	9.3772	9.38425	9.27455	9.48537	9.41878	9.49843	9.58643	9.2438	9.4615	9.3709
1417024_at	114.99	37.8555	0.663514	77.1344	-39.279	blue	1417024_at	Hars	Hars	10.7357	10.845	10.8623	10.9395	10.8379	10.8784	10.7542	10.7641	10.7579	10.7813	10.733	10.6166	10.6901	10.789	10.7263	10.8217	10.7189	10.7768	10.8559	10.8347	10.865	10.7545	10.7596	10.8466	10.5695	10.6094	10.5931	10.5131	10.4633	10.6185	10.6686	10.7215	10.6002	10.4131	10.5905	10.5212	10.4751	10.6706	10.633	10.6931
1417025_at	56.3739	40.1455	0.872867	16.2284	23.9172	grey60	1417025_at	H2-Eb1	H2-Eb1	5.65502	5.99595	8.49646	6.36881	7.70361	5.63042	7.45838	6.16468	5.97318	5.72788	5.93066	6.15905	8.25726	6.13001	6.40363	5.84067	6.02349	6.15532	5.70946	5.64091	6.19046	5.86158	6.31045	5.8503	9.07641	7.32323	5.93241	8.20686	8.07419	7.74043	7.09426	6.55787	8.53772	7.91204	8.59804	6.63495	6.63036	6.2288	6.21375	5.55804
1417026_at	64.9858	7.5671	0.28305	57.4187	-49.8516	pink	1417026_at	Pfdn1	Pfdn1	11.0257	10.9999	10.6314	10.9822	10.9668	11.0219	10.9028	10.9519	10.7823	10.8078	10.6713	10.5347	10.5835	10.7314	10.8419	10.8935	10.8484	10.9072	11.0261	10.9002	10.8892	10.6477	10.8059	10.8063	10.7409	10.3758	10.7565	10.6113	10.7043	10.761	10.9668	10.9836	11.0102	9.72362	10.8889	10.7409	10.4119	10.8775	10.8104	10.8939
1417028_a_at	29.4864	7.05274	0.0213547	22.4336	-15.3809	turquoise	1417028_a_at	Trim2	Trim2	12.2826	12.0816	12.1987	12.3053	12.2893	12.1071	12.2049	12.237	12.2299	12.247	12.3742	12.2521	12.2348	12.2905	12.2621	12.3752	12.2614	12.2859	12.3648	12.3857	12.2802	12.2773	12.3887	12.3554	12.2834	12.054	12.3122	12.2834	12.1947	12.1392	12.0963	12.0161	12.1278	11.3397	11.8465	12.3695	12.0647	12.2059	12.1653	12.24
1417030_at	42.7127	8.279	0.495687	34.4337	-26.1547	midnightblue	1417030_at	2310028N02Rik	Tmem206	5.06243	5.39039	5.04088	5.16182	5.0003	5.47886	6.12572	6.1284	6.11583	5.71107	5.68836	5.76856	5.77171	5.76802	5.73421	5.83858	6.08717	6.12016	5.25474	5.01652	5.77186	5.63213	5.61937	5.7312	5.40874	5.43911	5.46692	5.26398	5.56889	5.32713	5.30109	5.61964	5.45581	5.14789	5.10445	6.20842	5.77664	5.70136	6.06446	5.46495
1417032_at	26.3223	12.4238	0.0376176	13.8985	-1.47465	turquoise	1417032_at	Ube2g2	Ube2g2	9.11372	9.01928	8.75039	9.31818	9.29683	9.10547	9.20005	9.25304	9.17291	9.32667	9.32961	9.3609	9.16065	9.35609	9.24279	9.18897	8.96015	9.20325	9.04034	9.11202	9.35806	9.10212	9.35674	9.33754	9.19704	9.24187	9.26197	9.41746	9.60845	9.31545	9.4051	9.34137	9.27039	8.97251	8.91135	9.02671	9.08108	9.23074	9.28095	9.33454
1417044_at	78.4264	4.085	0.680757	74.3414	-70.2564	orange	1417044_at	Lcmt1	Lcmt1	10.8133	10.9513	10.9212	10.9594	10.9085	10.9094	10.8088	10.9147	10.7971	10.8573	10.7995	10.8225	10.7286	10.8417	10.7799	10.897	10.7452	10.817	10.9113	10.9216	10.8098	10.7971	10.8339	10.8712	10.7152	10.6712	10.5876	10.6257	10.6397	10.7056	10.7556	10.8666	10.7846	10.4738	10.574	10.6971	10.7382	10.6145	10.8163	10.7552
1417045_at	58.2162	34.3009	0.103858	23.9154	10.3855	turquoise	1417045_at	Bid	Bid	7.76258	8.19187	8.08775	7.70288	7.8865	7.71234	7.55481	7.46811	7.51795	7.49167	7.6837	7.48052	7.6603	7.51455	7.40592	7.72518	7.90479	7.68801	8.12688	7.59383	7.88326	7.89863	7.56682	7.47534	7.94351	8.32392	8.23764	8.27609	8.00291	8.12454	7.45158	7.47883	6.93749	7.42461	8.22054	7.91084	8.19715	7.96356	7.63922	7.71361
1417046_at	44.4622	3.26472	0.54406	41.1975	-37.9327	orange	1417046_at	Tusc4	Tusc4	10.3045	10.5927	10.3153	10.4195	10.401	10.3207	10.226	10.2688	10.325	10.3175	10.3101	10.1813	10.2339	10.3059	10.2368	10.3438	10.1604	10.176	10.4147	10.3843	10.3957	10.2719	10.2187	10.2145	10.2455	10.287	10.1235	10.0645	10.1471	10.3035	10.3541	10.2712	10.2963	9.78427	10.079	10.1406	10.2231	10.1937	10.1019	10.298
1417050_at	5.87551	0.433798	0.0548985	5.44171	-5.00791	darkturquoise	1417050_at	C1qtnf4	C1qtnf4	11.4058	11.1285	11.4047	11.2203	11.4592	11.406	11.4257	11.3813	11.7001	11.3064	11.3466	11.1208	11.3673	11.2911	11.2756	11.4229	11.5066	11.3306	11.3557	11.2905	11.3855	11.4634	11.3663	11.424	11.6827	11.4188	11.4621	11.4268	11.3973	11.7837	11.4812	11.4064	11.5076	11.424	11.6359	11.6478	11.3034	11.1827	11.4609	11.3106
1417054_a_at	37.1597	2.22472	0.200549	34.9349	-32.7102	lightcyan	1417054_a_at	Sf3b14	0610009D07Rik	11.1588	11.3531	11.2691	11.2197	11.2673	11.2035	11.1559	11.1289	11.0052	11.0528	11.1352	11.142	11.0583	11.0319	10.9941	11.0722	11.1232	11.1277	11.2462	11.264	11.1251	11.1118	11.095	11.0072	11.2691	11.3381	11.1771	11.1947	11.0884	11.2348	11.2236	11.2803	11.254	11.3079	11.3826	11.1113	11.318	11.1445	11.2471	11.2128
1417065_at	59.3099	13.3555	0.563358	45.9544	-32.5989	green	1417065_at	Egr1	Egr1	13.6765	13.0036	13.3712	13.4762	13.5295	13.5195	13.5368	13.5053	13.5323	13.5139	12.9531	13.3574	13.1874	13.486	13.3337	13.0377	13.5072	13.3259	13.1773	12.9902	12.9884	13.5533	13.2777	13.3592	12.7294	12.9622	12.8007	11.8083	12.3211	12.5845	13.5072	13.109	13.7066	13.5072	13.0275	12.9741	13.1025	13.089	13.202	13.2901
1417066_at	35.4749	4.95082	0.148348	30.524	-25.5732	black	1417066_at	Cabc1	Cabc1	8.92354	9.25372	8.94997	9.10462	9.08325	9.01222	9.0717	9.05166	9.05888	8.97637	9.0065	9.13298	8.99938	9.18276	9.01629	9.01088	8.98629	9.07579	9.02314	8.98132	9.15194	9.1342	9.16877	8.91021	9.19734	9.25809	9.33025	9.49322	9.40452	9.29264	8.9431	9.06951	8.8758	8.73791	8.92943	8.89869	8.89737	8.87272	8.91172	8.90898
1417070_at	84.5439	64.4645	0.19519	20.0794	44.3851	turquoise	1417070_at	Cyp4v2	Cyp4v3	4.91315	5.90238	5.39249	5.18896	5.10328	5.2766	4.64864	4.67722	4.68245	4.73497	4.9191	5.08082	5.3949	4.72149	4.80164	4.93228	4.97476	4.59418	4.92103	5.00221	4.74502	4.90657	4.87914	4.81231	4.85643	5.61852	5.14532	5.45424	5.23549	4.963	4.50407	5.03787	4.82796	5.47071	5.4532	5.60671	5.66536	4.88061	5.20269	5.0666
1417074_at	5.54906	0.933356	0.155815	4.6157	-3.68235	grey	1417074_at	Ceacam10	Ceacam10	4.10847	3.93571	4.21564	4.08361	4.28014	4.21863	4.22737	4.25527	4.25139	4.14378	4.31369	4.17398	4.40918	4.06089	3.98722	4.23471	4.23389	4.22412	4.22845	4.20499	4.15525	4.16414	4.30106	4.25233	4.6136	4.57023	4.03007	4.31731	3.92106	4.03135	3.97509	3.98738	4.01977	3.88827	3.98667	4.67462	4.26738	4.05428	4.56858	3.99674
1417078_at	77.9728	37.1744	0.651576	40.7984	-3.62406	blue	1417078_at	Lgals2	Lgals2	5.26637	5.76674	5.50486	5.41521	5.38692	5.50473	5.24006	5.28241	5.25963	5.46153	5.80993	5.59363	5.34747	5.46875	5.291	5.19422	5.30841	5.25636	5.39705	5.45695	5.43178	5.47007	5.24787	5.40837	5.48477	5.50781	5.7502	5.74791	5.6286	5.64909	6.00634	5.99274	5.97044	6.49382	5.80136	5.85631	5.73334	5.73086	5.56834	5.97407
1417083_at	17.0728	4.39528	0.0770385	12.6775	-8.28219	blue	1417083_at	Sec61b	Sec61b	10.8729	11.2678	11.1611	11.0296	11.1279	11.0984	10.9816	11.0498	10.9742	10.9882	10.9811	10.9283	10.9345	10.9157	10.9394	10.942	10.8166	10.8796	10.9413	10.9381	10.9762	10.9511	10.8725	10.9021	11.1385	11.017	11.0006	10.9492	10.9543	11.0748	11.1163	11.2093	11.2234	11.1228	11.1624	11.0188	11.1388	10.9663	11.1477	10.9979
1417086_at	157.401	133.383	0.403866	24.018	109.365	turquoise	1417086_at	Pafah1b1	Pafah1b1	11.6297	11.1915	11.1272	11.5073	11.4064	11.3369	11.5575	11.6169	11.5056	11.6347	11.6589	11.4804	11.4402	11.5315	11.4075	11.538	11.4842	11.618	11.5521	11.4866	11.4651	11.3709	11.5592	11.4241	11.4878	10.995	11.5351	11.1846	11.4296	11.5204	11.6482	11.6382	11.5345	10.5732	10.9484	11.3405	11.0599	11.5793	11.5303	11.8074
1417088_at	81.5231	17.5401	0.440268	63.983	-46.4429	brown	1417088_at	Zfp346	Zfp346	8.9466	9.13868	9.02403	8.85905	8.72428	8.80959	8.7182	8.78425	8.86584	9.06395	9.0763	9.05109	9.04655	9.06217	8.87506	9.00954	9.02927	8.85117	8.87309	8.91127	9.04595	9.1027	9.0125	9.03756	9.1575	9.21958	9.28219	9.39943	9.33	9.07117	8.8245	9.13695	9.00087	9.45324	9.1295	9.21846	9.24833	9.05288	9.03878	9.0455
1417092_at	15.2043	3.18419	0.134315	12.0201	-8.8359	green	1417092_at	Pthr1	Pth1r	7.11831	6.99884	6.85634	6.8377	6.77779	6.8622	7.10337	7.05808	6.9675	6.83627	7.01939	7.19649	7.24809	7.12629	6.9494	7.28001	7.05755	7.06094	7.18631	7.05156	7.3321	6.26648	7.32396	6.85566	7.36505	7.39147	7.44562	7.33584	7.54276	7.36775	7.08599	7.36639	6.86367	6.82172	7.13738	6.8095	6.90608	6.91274	7.11542	7.26505
1417094_at	85.8617	20.3234	0.510133	65.5382	-45.2148	brown	1417094_at	Acot7	Acot7	12.5658	12.5203	12.3019	12.4282	12.4424	12.3149	12.6198	12.6087	12.5597	12.6102	12.4693	12.4368	12.4539	12.4736	12.2924	12.4838	12.6771	12.6323	12.6134	12.4414	12.5298	12.3622	12.5798	12.4619	12.3755	12.0995	12.3348	12.0426	12.1105	12.4106	12.4292	12.3286	12.4562	11.804	12.1437	12.6144	12.3686	12.6124	12.5935	12.6042
1417096_at	31.4786	7.74517	0.463726	23.7334	-15.9883	midnightblue	1417096_at	2810430M08Rik	Rrp15	7.79164	8.06214	8.01928	7.92727	7.8046	7.80097	8.15996	8.14094	8.0344	7.85819	7.95596	8.01024	7.90794	7.74524	7.72557	7.72185	8.24908	8.23111	7.83782	7.91256	7.91256	7.86803	7.75383	7.72116	7.69211	7.82096	7.69409	7.62698	7.58475	7.81665	7.70006	7.70016	7.7018	7.67088	7.61519	8.05839	8.03713	7.86971	7.93051	7.79461
1417109_at	23.7724	6.43644	0.192863	17.336	-10.8995	black	1417109_at	Tinagl	Tinagl1	5.50975	5.55935	5.75709	5.87962	5.93506	5.49542	5.80446	5.81163	5.80699	5.63434	5.59325	5.66466	5.61669	5.40134	5.34623	5.42393	5.77489	5.75492	5.54043	5.79119	5.44344	5.51158	5.25551	5.49241	5.79558	5.89552	6.06102	5.93149	5.66898	5.71316	6.15009	5.84944	5.88835	6.52233	6.28506	5.49929	5.72842	5.36966	5.68839	5.84428
1417112_at	5.46642	0.574033	0.0958297	4.89239	-4.31835	grey	1417112_at	Arl2bp	Arl2bp	11.2811	11.1586	11.1093	11.1324	11.2122	10.9426	11.2603	11.1815	11.1374	11.1711	11.1444	11.3049	11.1853	11.1093	11.1056	11.1389	11.2232	11.254	11.045	10.8937	11.1662	11.2159	11.2582	11.0219	11.0419	11.292	11.3436	11.143	11.0333	11.2599	11.2359	11.0495	11.0357	11.4549	11.1721	11.1833	11.1801	11.2465	11.1445	11.3909
1417117_at	20.38	5.09001	0.0892154	15.29	-10.2	blue	1417117_at	Cstf1	Cstf1	5.19055	5.29334	5.35665	5.61228	5.16327	5.40166	4.99831	4.99838	4.98564	4.88257	4.84371	4.90283	4.74162	5.02709	4.75154	4.87965	4.81441	4.96826	4.89207	4.89783	4.77079	4.73831	4.48905	4.89177	5.19865	4.9949	4.86007	4.82893	4.67966	4.72084	4.51819	4.79631	4.45623	5.09875	5.0314	4.97414	4.76627	4.75343	4.94494	4.53777
1417130_s_at	34.9011	8.47272	0.253879	26.4283	-17.9556	black	1417130_s_at	Angptl4	Angptl4	6.2008	6.78351	6.48316	6.57114	6.3823	6.44802	6.52868	6.39704	6.38346	6.3703	6.36219	6.23348	6.68613	6.61823	6.5234	6.58505	6.47802	6.07257	6.3521	6.19096	6.64929	6.8009	6.54387	6.44821	6.55039	7.20101	6.95058	7.47759	6.54015	6.45252	6.71556	6.84711	6.3889	6.55988	7.08792	6.27532	6.18069	6.25818	6.06659	6.34814
1417131_at	35.6188	10.2774	0.291945	25.3414	-15.064	red	1417131_at	Cdc25a	Cdc25a	7.61123	7.85141	7.39639	7.427	7.63497	7.49993	7.6752	7.5563	7.64299	7.6607	7.97777	7.65531	7.44827	7.51223	7.30051	7.42954	7.6752	7.82753	7.66731	7.53924	7.33259	7.33554	7.44544	7.45457	7.54583	7.49782	7.89614	7.60515	7.70529	7.73778	7.8144	7.75779	7.7872	7.00605	7.33342	7.68764	7.55371	8.10137	7.87795	8.08782
1417133_at	23.0848	4.49924	0.37454	18.5855	-14.0863	darkgreen	1417133_at	Pmp22	Pmp22	9.60638	9.92952	9.93338	9.49221	9.5714	9.47182	9.57369	9.44884	9.30059	9.49213	9.47798	9.46276	10.1585	9.61372	9.78748	9.5183	9.54289	9.65434	9.2532	9.83777	9.57369	9.74939	9.94089	10.1066	9.342	9.55661	9.36643	9.19035	9.26204	9.23748	9.0293	9.18581	9.36359	9.08938	9.7096	10.1854	9.5657	9.59112	10.0724	9.59959
1417134_at	34.3087	20.1517	0.0610165	14.157	5.99465	turquoise	1417134_at	Srpk2	Srpk2	10.6544	10.9467	10.8083	10.5597	10.5648	10.6438	10.5997	10.6083	10.6534	10.6799	10.6784	10.6531	10.5592	10.565	10.6446	10.5161	10.6402	10.5924	10.7815	10.5581	10.6004	10.7461	10.5724	10.5222	10.4592	10.7205	10.6094	10.5704	10.6559	10.6804	10.7276	10.6438	10.6943	10.8525	10.6648	10.7194	10.8331	10.7613	10.5774	10.679
1417135_at	155.663	129.929	0.393406	25.7348	104.194	turquoise	1417135_at	Srpk2	Srpk2	12.5206	12.2114	12.1888	12.4104	12.4687	12.4677	12.6077	12.5825	12.5591	12.4037	12.6	12.3185	12.2142	12.3816	12.2692	12.3939	12.4627	12.5431	12.5421	12.3712	12.4305	12.1653	12.3766	12.3776	12.4749	12.0245	12.5159	12.2486	12.3766	12.5468	12.4839	12.4453	12.3758	11.3817	11.9919	12.3016	12.0655	12.5652	12.4077	12.5933
1417136_s_at	186.692	157.531	0.476983	29.1603	128.371	turquoise	1417136_s_at	Srpk2	Srpk2	11.9907	11.6235	11.5878	11.9035	12.0202	11.9358	11.9475	11.9732	11.9263	11.8217	12.0386	11.7136	11.717	11.8781	11.913	11.8838	11.8724	11.9349	12.0692	11.8611	12.0076	11.6977	11.7031	11.8104	11.8558	11.2595	11.8757	11.6596	11.8104	11.9489	11.9748	11.8006	11.7788	10.6904	11.3877	11.7312	11.2959	11.9991	11.8199	11.8521
1417137_at	15.2936	1.78344	0.0534395	13.5102	-11.7267	black	1417137_at	Uck2	Uck2	4.64072	4.29219	4.70787	4.46851	4.70614	4.85704	4.36314	4.51919	4.51808	4.85747	4.45374	4.48497	4.57406	4.46941	4.78162	4.46283	4.3619	4.49236	4.70012	4.45758	4.49079	4.40584	4.26853	4.62517	4.56676	4.40154	4.59693	4.46463	4.35047	4.55727	4.40935	4.23413	4.17598	4.18138	4.34773	4.9227	5.04025	4.87299	4.94346	4.51362
1417140_a_at	72.1461	58.5107	0.177162	13.6354	44.8753	turquoise	1417140_a_at	Ptpn2	Ptpn2	8.67719	9.27497	9.01863	8.84012	8.82322	8.78189	8.82427	8.98267	8.88819	8.92159	8.7552	8.889	8.67256	8.66281	8.77392	8.72824	8.81215	8.87841	8.65127	8.68852	8.50104	8.84766	8.62028	8.55834	8.75588	9.1674	8.93196	9.03202	8.77601	8.75933	8.75773	8.64788	8.67133	9.18034	8.70965	8.96141	9.02676	8.72234	8.64362	8.58716
1417141_at	62.016	45.4621	0.988462	16.554	28.9081	grey60	1417141_at	Igtp	Igtp	7.48242	8.34257	10.626	10.0219	9.82632	8.37863	10.3016	8.1811	8.1459	8.10565	7.79579	8.19184	10.0521	7.88615	8.52459	7.86241	7.59737	8.1811	7.78254	7.63469	7.92802	8.08446	8.1486	7.99151	11.6905	9.8497	8.34573	10.2695	10.2144	10.3283	8.94461	8.36872	10.6858	9.7799	10.6908	8.61149	8.50107	8.58748	8.10759	7.8916
1417142_at	16.4177	2.24146	0.0562623	14.1763	-11.9348	brown	1417142_at	Fam120b	Fam120b	9.10939	9.28755	9.28477	9.22576	9.28566	9.1334	9.22939	9.34913	9.38694	9.24286	9.19984	9.1524	9.2319	9.20486	9.20816	9.31517	9.30095	9.22203	9.09135	9.23397	9.22395	9.34732	9.2387	9.18711	9.11144	9.18945	9.09207	9.16337	8.97286	9.15627	9.29218	9.2764	9.29371	9.07212	9.14519	9.21391	9.34661	9.09978	9.08941	9.20175
1417151_a_at	58.4537	16.5397	0.495599	41.9141	-25.3744	black	1417151_a_at	Ntsr2	Ntsr2	11.2801	11.1451	11.0239	11.1014	11.3612	10.9508	11.1235	11.0289	11.0234	11.1162	11.23	11.2178	11.4293	11.3497	11.2464	11.0909	11.2357	11.3451	11.2931	11.3007	11.2777	11.295	11.3316	11.4288	10.7833	10.949	10.7661	10.8388	10.8199	10.7417	10.9063	10.8573	10.7257	10.473	10.6831	11.2819	11.1255	11.153	11.3664	11.2048
1417155_at	27.576	9.15788	0.386296	18.4181	-9.26023	green	1417155_at	Mycn	Mycn	7.47331	7.87764	7.7057	7.43206	7.94122	7.35733	7.38547	7.52989	7.74	7.5249	7.22681	7.58041	7.28438	7.38663	7.30757	7.17812	7.62424	7.53266	7.59992	7.26095	7.42982	7.87293	7.25925	7.34814	7.09782	7.27226	7.2603	6.40945	7.07988	7.35572	7.57826	7.1643	7.89969	7.81528	7.56768	7.50045	7.53133	7.29517	7.31301	7.51425
1417158_at	29.5708	1.98857	0.122197	27.5822	-25.5937	lightgreen	1417158_at	Zxdc	Zxdc	6.96267	7.0954	7.05488	6.60352	6.66186	6.84883	6.72531	6.94225	6.67567	6.85029	6.50172	6.82197	6.8224	6.88392	7.03774	6.79317	6.7159	6.62182	6.60459	6.61887	6.6552	7.12101	6.42164	6.79161	6.56832	6.85904	6.76939	6.52511	6.64659	6.59476	6.64591	6.74048	6.81916	7.60874	6.92844	6.5796	6.69347	6.41229	6.35735	6.44282
1417159_at	10.4202	0.439404	0.0209395	9.98078	-9.54138	tan	1417159_at	Zxdc	Zxdc	6.11861	6.20487	6.08552	6.19633	6.13001	6.21611	6.30249	5.85862	5.84962	6.21843	5.93223	6.06537	5.6688	6.10228	5.8606	5.77039	5.82703	5.85693	6.08535	5.9311	5.88287	5.99975	6.06186	5.89653	5.89405	6.08471	5.90962	5.86963	5.85411	5.97398	6.02803	6.07332	6.15512	6.60081	6.12129	5.90914	6.40133	6.17849	6.32403	6.06259
1417160_s_at	8.30079	4.35755	0.0131941	3.94323	0.41432	turquoise	1417160_s_at	Wfdc18	Expi	7.83227	9.02592	8.29071	7.87385	8.21402	7.74768	8.23363	7.95393	8.08639	8.03429	8.09848	8.0467	8.19865	8.20858	8.73965	8.14873	8.15941	8.21206	8.31726	8.28362	7.8346	7.66186	8.1396	8.18011	8.59654	8.13074	7.97848	8.03787	7.91283	7.98828	7.72071	7.95829	7.69107	7.77248	8.38356	9.01484	8.58179	8.16425	8.58841	8.02814
1417161_at	26.5648	10.7074	0.32084	15.8574	-5.15	black	1417161_at	Cdk2ap2	Cdk2ap2	8.45678	8.67103	8.60117	8.91878	8.96411	8.83592	8.69562	8.63873	8.79483	8.66969	8.41652	8.54857	8.63332	8.62082	8.36233	8.5186	7.99522	8.3684	8.4762	8.59481	8.51594	8.44591	8.52053	8.57549	8.98093	8.7163	8.82325	8.89706	8.87378	8.68192	8.83116	9.00508	9.13195	8.80045	8.7335	8.41509	8.28836	8.19622	8.41153	8.58841
1417165_at	31.5211	7.28353	0.218246	24.2376	-16.954	black	1417165_at	Mbd2	Mbd2	9.25613	9.45346	9.57942	9.42695	9.45432	9.37813	9.50847	9.50244	9.46659	9.43936	9.45659	9.44567	9.36931	9.38612	9.4051	9.345	9.47709	9.41379	9.29724	9.44455	9.31439	9.3847	9.35014	9.42129	9.65614	9.74063	9.45104	9.69331	9.58684	9.44364	9.40932	9.40999	9.47787	9.7277	9.35782	9.33134	9.30651	9.08432	9.39795	9.26149
1417166_at	13.3495	0.750637	0.062487	12.5989	-11.8482	darkgreen	1417166_at	Psip1	Psip1	9.79883	10.1096	9.93082	9.81702	9.62865	10.0102	9.93921	10.0161	10.027	10.1183	10.0957	9.81721	10.129	9.88486	10.1157	9.98401	9.95143	9.87206	9.55122	10.0134	9.73085	9.90416	9.75354	9.97733	10.0966	9.94383	9.7715	9.9076	10.0194	9.77758	9.77219	10.2153	10.2875	10.1791	10.006	10.1391	10.2277	9.89628	10.1477	9.94612
1417168_a_at	64.0525	44.905	0.135966	19.1476	25.7574	turquoise	1417168_a_at	Usp2	Usp2	10.2208	10.4095	10.9294	10.1122	10.319	10.0408	10.1061	10.2306	10.1582	10.1593	10.5106	10.1483	10.5275	10.2024	10.1228	10.2447	10.7308	10.2895	10.6899	10.4734	10.401	10.7521	10.5758	10.3357	10.4877	10.7895	10.7339	10.9462	10.3639	10.7005	10.3732	10.1473	9.91833	10.4061	10.6588	10.7087	10.7286	10.4205	10.433	10.281
1417169_at	106.477	64.6629	0.19579	41.8138	22.8491	turquoise	1417169_at	Usp2	Usp2	9.7799	10.044	10.283	9.64686	9.86281	9.59311	9.5927	9.67674	9.71561	9.80392	10.0701	9.67901	9.95757	9.84677	9.84382	9.8771	10.2416	9.78058	10.0408	10.0585	9.88716	10.3082	10.1324	9.84475	10.0457	10.411	10.1987	10.5621	10.0863	10.2173	10.035	9.83127	9.78877	10.6043	10.4203	10.1379	10.2507	9.99989	9.89104	9.88802
1417172_at	29.6852	4.91251	0.139547	24.7726	-19.8601	red	1417172_at	Ube2l6	Ube2l6	3.65545	3.98637	3.69335	3.64729	3.79755	3.8563	4.00755	3.95709	4.02688	3.94029	4.04719	3.94965	3.79915	3.94631	3.84574	3.76266	4.15176	3.86929	3.77098	3.85705	3.73049	3.87882	3.66436	3.82907	4.02751	4.0175	3.93752	3.96466	3.91223	4.06509	3.91273	3.95482	4.06468	4.11689	3.84838	4.07594	3.99597	4.267	4.03514	3.99097
1417177_at	48.5508	5.30317	0.325878	43.2476	-37.9444	lightgreen	1417177_at	Galk1	Galk1	8.13671	7.98909	7.90035	7.80468	7.98503	7.83405	7.92745	7.95656	7.88837	7.99466	7.99815	8.2504	8.18633	7.98211	7.96527	8.01835	7.95972	8.0633	8.10608	8.07569	8.16434	7.9158	7.98972	8.02578	8.20309	8.34117	8.31698	8.22197	8.24404	8.37416	8.1981	8.19314	7.83927	7.88773	8.11744	8.43185	8.14105	8.28938	8.29304	8.21243
1417178_at	43.374	13.5469	0.340037	29.8271	-16.2802	brown	1417178_at	Semcap2	Gipc2	5.94918	6.17917	6.06909	5.95808	6.06028	5.88528	5.71171	5.7395	5.69954	5.92797	6.04002	5.98751	5.92163	5.72068	5.91134	5.87502	5.83452	5.72118	6.04607	6.22327	5.85854	6.00251	5.85279	5.93302	6.61294	6.27293	6.36643	6.4919	6.11923	6.0718	5.92913	5.86849	5.70422	5.96074	6.00973	6.32292	6.26166	5.83238	6.32276	5.99108
1417182_at	22.3123	1.96548	0.328118	20.3469	-18.3814	grey	1417182_at	Dnaja2	Dnaja2	9.90709	9.95337	9.99566	9.90551	9.89212	9.80746	9.85487	9.83291	9.71426	9.84835	9.85484	9.93533	9.87202	9.85087	9.85087	9.88612	9.90699	9.95313	9.99971	9.85689	9.78857	9.96625	9.79927	9.75386	9.62084	9.86402	9.59832	9.68329	9.50684	9.77162	9.75677	9.81643	9.74214	9.97235	9.85624	9.7625	10.1259	9.89959	9.95263	9.90574
1417183_at	133.21	29.8435	0.523083	103.366	-73.5228	blue	1417183_at	Dnaja2	Dnaja2	11.3253	11.4062	11.1405	11.4012	11.3883	11.3035	11.3466	11.4272	11.3615	11.3436	11.2808	11.2435	11.1984	11.2442	11.1627	11.2641	11.2285	11.3696	11.3627	11.2627	11.304	11.1847	11.1434	11.2904	11.1053	10.8634	11.1127	10.914	11.0214	11.2261	11.3744	11.2916	11.1935	10.6974	10.9012	11.0186	11.074	11.195	11.2084	11.3047
1417184_s_at	33.5628	7.89492	0.171656	25.6679	-17.773	grey60	1417184_s_at	Hbb-b2	NA	12.8205	12.5916	11.3487	12.0457	12.6382	12.6044	12.4355	12.619	12.636	12.594	12.8376	12.4162	12.7384	13.1481	11.9199	12.852	12.7763	12.619	12.0769	12.357	12.4988	12.1636	12.2051	12.4468	11.2969	11.9664	11.94	10.9907	11.2544	10.8994	11.8279	10.0542	10.9866	10.6635	10.7502	12.6574	12.3399	11.2876	12.5878	12.6649
1417187_at	34.5225	9.32638	0.163469	25.1961	-15.8698	blue	1417187_at	Hip2	Ube2k	5.857	5.86811	5.97637	5.81517	5.85751	5.66711	5.88034	5.88338	5.83844	5.92962	6.50548	5.96311	5.75171	5.76941	5.80098	5.77364	5.86563	6.01516	5.88529	5.7297	5.74445	5.7806	5.76386	5.95674	6.15356	6.07539	6.18197	5.80408	5.96938	6.24079	6.36342	6.30571	6.34665	5.93716	5.75565	5.89939	6.13012	6.46133	5.80484	6.41349
1417188_s_at	57.7075	16.728	0.0506502	40.9795	-24.2515	turquoise	1417188_s_at	Hip2	Ube2k	8.70103	8.92584	8.85983	8.71862	8.59896	8.78134	8.7506	8.86861	8.69894	8.63606	8.77901	8.90575	8.58085	8.76123	8.78522	8.68818	8.84487	8.87143	8.97037	8.57273	8.68445	8.90871	8.62461	8.59655	8.6586	8.98297	8.96713	8.92079	8.84506	8.75689	9.05275	8.96168	8.99028	9.77112	9.24073	8.72304	9.0978	8.89719	8.56928	8.95289
1417191_at	79.3404	21.2706	0.637357	58.0698	-36.7992	black	1417191_at	Dnajb9	Dnajb9	11.2286	11.4954	11.3769	11.506	11.3791	11.4012	11.1875	11.1729	11.1797	11.3036	11.1987	11.1758	11.1797	11.192	11.4715	11.134	11.3502	11.1465	11.2352	11.142	11.2055	11.2863	11.0368	11.0837	11.3853	11.6237	11.6108	11.5036	11.5527	11.2892	11.4925	11.5169	11.5218	12.0372	11.7955	11.2825	11.4075	11.3549	11.0769	11.3148
1417192_at	40.0333	12.2093	0.346824	27.824	-15.6147	red	1417192_at	Tomm70a	Tomm70a	9.05125	9.08815	8.6361	8.90117	8.75985	9.05278	9.06813	9.11514	9.01451	9.24492	9.29101	9.13524	8.53948	8.69268	8.98266	9.04555	9.14481	9.14673	8.89963	8.91488	8.85052	8.63719	8.62867	8.78291	9.08535	8.72935	9.10725	8.93884	9.2295	9.06223	9.18822	9.25755	9.24998	8.75838	8.51047	9.25516	8.81568	9.46062	9.28512	9.28311
1417194_at	124.66	97.1266	0.294086	27.5334	69.5932	turquoise	1417194_at	Sod2	Sod2	6.80537	6.32026	6.02154	7.00231	6.85546	6.87586	7.06569	7.25075	6.70717	6.47407	6.44385	7.13161	6.34871	6.53	6.36894	6.53532	6.45657	7.17539	7.05237	6.48874	7.03692	5.82083	6.77034	6.57973	6.66012	5.81124	6.56853	6.00473	6.46791	6.77633	6.83385	6.84142	6.67272	6.20193	6.3855	6.31258	6.01103	7.01294	6.88237	7.02925
1417198_at	44.539	3.41707	0.308034	41.122	-37.7049	lightcyan	1417198_at	D8Ertd594e	Wwc2	4.9609	4.75212	4.78392	5.5644	5.43068	5.42352	5.50985	5.63465	5.51716	5.15255	5.14359	5.22482	4.9556	5.28167	4.9183	5.37665	5.36853	5.5083	5.34005	5.19486	5.53099	4.91014	5.13423	5.26123	5.28534	4.89198	5.31839	5.08351	5.31479	5.49783	4.88248	4.91208	4.94654	4.35007	5.09512	5.00452	4.98223	5.4861	5.55243	4.97907
1417201_at	16.4393	0.668118	0.111536	15.7712	-15.103	grey	1417201_at	Nt5c2	Nt5c2	8.74158	8.80339	8.61567	8.73621	8.82817	8.95545	9.02147	9.03831	9.03162	8.97281	8.93996	9.0501	8.94341	8.94038	9.01749	8.87854	9.00189	9.05108	8.87811	8.86521	8.84279	8.93719	8.93834	8.86321	9.09081	8.90124	9.08413	9.04884	9.00974	9.03082	8.93215	9.05129	9.02191	8.87402	8.69793	8.73925	8.93253	8.95298	8.80834	8.98609
1417218_at	9.94412	2.23938	0.0944608	7.70475	-5.46537	green	1417218_at	2810048G17Rik	Calhm2	7.13463	7.19861	7.05907	7.05205	7.07683	7.05318	6.82245	6.81118	6.9594	7.16292	6.7904	6.97047	7.05225	6.97464	6.91874	6.81902	7.01157	6.58114	6.64813	6.81978	6.8617	6.98817	6.76643	6.79064	6.8004	6.71319	6.80062	6.42991	6.62935	6.96263	6.91136	6.88707	6.9784	6.62579	6.57451	6.74988	6.97219	6.85865	6.91799	6.86729
1417223_at	20.7135	3.9857	0.359294	16.7278	-12.7421	lightcyan	1417223_at	Cd2bp2	Cd2bp2	10.3355	10.255	10.1326	10.2125	10.2402	10.2314	10.2001	10.1917	10.2449	10.2776	10.2492	10.2787	10.2608	10.1782	10.223	10.2084	10.1846	10.2566	10.2298	10.2737	10.2538	10.0158	10.2725	10.1864	10.3046	10.2018	10.3073	10.3802	10.3175	10.2345	10.1196	10.1814	9.98827	10.0312	10.0285	10.1936	10.1579	10.102	10.2412	10.201
1417241_at	29.4372	2.31889	0.386438	27.1184	-24.7995	orange	1417241_at	X83328	Amz2	9.13142	9.54271	9.2084	9.42807	9.25907	9.19367	9.26628	9.23924	9.15763	9.08431	9.23126	9.08824	9.14434	9.28611	9.18375	9.12335	8.96177	9.13291	9.16123	9.25202	9.18536	9.27906	9.15639	9.26706	9.2501	9.14585	9.07599	8.94862	9.13932	8.97779	9.04648	9.11571	9.18256	9.15426	9.18623	8.93149	9.14457	8.97976	9.07532	9.08994
1417248_at	210.778	167.918	0.508433	42.8595	125.059	turquoise	1417248_at	Ralbp1	Ralbp1	10.8864	10.4671	10.5342	11.0024	10.9417	10.9863	11.0008	10.8747	10.8617	10.7229	10.9272	10.6901	10.5041	10.7672	10.6526	10.8073	10.6148	10.868	10.8598	10.9128	10.6765	10.4114	10.7682	10.7391	10.8816	10.2131	10.6384	10.6857	10.8244	10.7493	10.6811	10.7178	10.7566	9.73181	10.2631	10.3915	10.11	10.64	10.7282	10.7178
1417250_at	142.426	128.977	0.390526	13.4483	115.529	turquoise	1417250_at	Rnf12	Rlim	9.93868	10.0934	10.1804	9.82751	9.67439	9.78755	9.80757	9.8865	9.82597	9.96336	9.73566	9.83076	10.0303	9.75801	9.90464	9.9407	9.97688	9.77588	9.8576	9.81927	9.76627	10.0383	9.87042	9.76831	9.72925	10.1343	9.88626	10.0782	9.7408	9.82361	9.86782	9.90289	9.89935	10.0564	10.0638	10.124	10.2607	9.82168	9.87652	9.90779
1417254_at	21.5081	1.27687	0.0277623	20.2312	-18.9544	grey60	1417254_at	Spata5	Spata5	7.89636	8.0991	7.64376	7.78147	7.86583	7.99497	8.01319	8.01896	7.97161	7.87897	7.86631	7.93674	7.95534	7.79997	7.88664	7.97989	7.73619	8.01295	7.77441	8.0181	7.82311	7.97177	7.42607	7.72278	7.58435	7.72794	7.65487	7.5237	7.38534	7.66995	7.75134	7.78823	7.65032	7.70927	7.45785	7.76741	7.9436	7.86288	7.836	7.87711
1417258_at	18.9777	3.11166	0.186304	15.8661	-12.7544	midnightblue	1417258_at	Cct5	Cct5	12.0471	12.2049	11.986	11.92	11.9523	11.9571	12.172	12.1652	12.1362	12.0935	12.0783	12.1319	12.0109	11.9531	11.9712	12.051	12.0052	12.0619	11.9119	11.9941	12.0022	11.938	11.8714	11.9597	11.999	11.9551	11.938	11.9235	11.9359	11.905	11.9564	12.0257	12.0182	12.1224	11.8428	12.0811	12.0439	12.0182	12.1185	12.0199
1417263_at	11.5809	2.3143	0.130779	9.26663	-6.95233	greenyellow	1417263_at	Ptgs2	Ptgs2	7.41356	6.63991	6.67496	6.48493	6.45586	6.37001	6.27835	7.04139	6.45696	6.42061	6.33897	6.36862	6.34321	6.35026	6.69231	6.39601	6.49731	6.47274	6.20612	6.59395	5.97582	6.98988	6.36022	6.41702	6.06305	6.44453	6.24906	6.37265	6.22878	6.18807	7.28599	7.65567	7.22846	7.30727	7.30987	6.73139	7.36427	6.706	6.91108	6.17629
1417267_s_at	35.0889	9.35577	0.163984	25.7331	-16.3773	blue	1417267_s_at	Fkbp11	Fkbp11	5.97981	6.28609	6.01754	5.91688	5.91746	5.96648	6.24616	6.02772	5.83287	5.81557	5.59065	5.69579	5.50277	5.64176	5.56565	5.66576	6.10565	6.01509	5.91182	5.93566	5.87332	5.66776	5.80205	5.66359	5.67135	5.86671	5.95148	5.36574	5.61744	5.67508	5.32687	5.26494	5.24061	5.75464	5.81246	5.7949	5.55736	5.63807	5.48854	5.25905
1417268_at	18.376	12.1166	0.0366873	6.25947	5.85709	turquoise	1417268_at	Cd14	Cd14	6.25623	6.97886	6.65096	6.27869	6.48561	6.2445	6.63803	6.6134	6.61407	6.1949	6.60089	6.65231	6.90259	6.65266	6.5851	6.56635	6.88942	6.40882	6.22627	6.55415	6.36544	6.69513	6.57183	6.68896	6.43693	6.66918	6.2901	6.56655	6.45349	6.17171	6.60145	6.62697	6.62518	6.78913	6.69759	6.83482	6.80992	6.34445	6.67788	6.42587
1417270_at	51.8035	10.6652	0.398937	41.1382	-30.473	pink	1417270_at	Wdr12	Wdr12	7.92237	7.90212	7.72045	7.9664	7.86377	7.95299	7.57358	7.61102	7.58494	7.77613	7.72531	7.62426	7.56235	7.77032	7.74344	7.9157	7.45835	7.52668	7.92292	7.6324	7.76783	7.78231	7.78421	7.73059	7.55683	7.53897	7.60752	7.32222	7.48202	7.6984	7.96843	7.68575	7.73905	6.63721	7.19858	7.33847	7.34457	7.86247	7.49432	7.70098
1417273_at	111.225	60.9265	0.184477	50.299	10.6275	turquoise	1417273_at	Pdk4	Pdk4	7.48594	8.34146	8.14713	7.52518	7.45466	7.66276	6.99261	6.78499	6.93472	7.25607	7.04586	7.41156	7.7165	7.31076	7.87113	7.2272	7.01413	6.79647	7.35426	7.68399	6.9274	7.70132	7.24781	7.54857	7.91879	8.71562	7.90583	9.32865	7.73822	6.87926	7.07046	7.83903	7.22014	8.11919	8.16381	7.63322	7.87704	7.01596	7.36609	7.16828
1417275_at	29.002	13.5034	0.835285	15.4986	-1.99525	royalblue	1417275_at	Mal	Mal	12.5237	12.6398	12.8165	12.7729	12.1819	12.8951	12.6605	12.3436	12.5447	12.4477	12.6905	12.6412	13.0931	12.7901	13.1889	12.6346	12.3211	12.4449	11.8995	13.0328	12.1946	12.3041	12.8688	13.0546	13.006	12.9361	12.7262	13.1333	13.1029	12.258	12.2439	12.9361	12.955	12.8253	12.6736	13.2493	12.2933	12.2773	12.9783	12.1362
1417276_at	18.3206	3.3661	0.17539	14.9545	-11.5884	purple	1417276_at	Tulp2	Tulp2	4.09225	4.02646	3.98307	4.22629	4.29715	4.0161	4.32696	4.35671	4.35154	4.24467	4.14436	4.37754	4.26371	4.39709	4.32503	4.31889	4.22917	4.42642	3.98059	4.26091	4.33834	4.21366	4.31998	4.27577	4.43696	4.49212	4.35242	4.31778	4.2631	4.43862	4.51269	4.12883	3.99541	3.95962	4.01521	3.76501	3.91695	4.00472	4.19975	4.13363
1417292_at	35.1696	22.6794	0.493108	12.4902	10.1892	grey60	1417292_at	Ifi47	Ifi47	6.02678	6.71961	7.51438	7.62173	7.86856	6.76944	6.9795	6.34848	6.08482	6.08153	6.32238	6.22954	6.78108	6.14774	6.3422	6.06597	5.8202	6.08981	6.36363	6.36383	6.14774	6.21603	6.38433	5.99195	7.56336	6.75856	6.27823	6.45685	6.81579	7.11875	6.46638	6.32237	7.56401	7.5616	7.83315	6.0952	6.40757	6.09947	5.86527	6.33993
1417295_at	20.5337	1.68514	0.21326	18.8486	-17.1634	darkturquoise	1417295_at	Mta1	Mta1	9.24911	9.01495	9.28975	9.2267	9.06211	9.14797	9.16967	9.21616	9.26854	9.22456	9.16829	9.23525	9.19951	9.1153	9.35905	9.25156	9.24985	9.14228	9.14987	9.24737	9.23748	9.15606	9.16285	9.12934	9.31132	9.29645	9.26418	9.40436	9.34518	9.33113	9.2887	9.33439	9.14763	9.42742	9.33919	9.08086	9.27821	9.19828	9.22524	9.2605
1417296_at	28.0176	5.23789	0.472173	22.7797	-17.5418	lightcyan	1417296_at	Atf1	Atf1	8.8953	8.93054	9.13149	8.86415	8.85523	9.00412	8.97669	9.01013	8.98235	8.91618	9.0907	8.98239	9.26048	9.16109	9.31658	9.11713	9.00201	8.98354	8.89974	9.01849	9.02964	9.39862	9.12456	9.14546	8.82496	9.12316	8.8152	8.93376	9.00461	8.90973	9.23113	9.28782	9.21733	9.54319	9.42364	9.32404	9.27482	9.07435	9.1239	9.2215
1417298_at	29.9213	9.61224	0.241274	20.3091	-10.6968	brown	1417298_at	Ebpl	Ebpl	9.83645	10.0569	9.92314	9.87068	9.87057	9.94317	10.0193	10.0038	9.98981	9.8322	9.69273	10.0884	9.95016	9.91499	9.94295	9.93498	9.8605	9.91187	9.74857	9.88811	9.92687	9.84294	9.84354	9.97068	10.2271	10.0551	10.097	10.1227	10.3398	10.126	9.62011	9.89292	9.74243	9.83962	9.97562	9.8404	9.87913	9.69128	9.96163	9.77023
1417302_at	19.9321	3.45406	0.102556	16.478	-13.024	magenta	1417302_at	Rcor2	Rcor2	7.38336	7.20647	7.24871	6.9613	7.10824	7.05907	7.27175	7.15974	7.2409	7.24131	7.26388	7.37438	6.99225	7.2026	7.10641	7.06719	7.26784	7.37196	7.17092	6.96626	7.48974	7.07448	7.09178	7.02945	6.97053	7.09723	7.09723	7.13129	6.95452	7.29999	7.144	7.07854	6.92688	7.31485	6.92792	7.09868	7.32331	7.329	7.46814	7.34447
1417304_at	63.6958	9.32049	0.163365	54.3753	-45.0548	blue	1417304_at	Chrd	Chrd	7.74484	8.04796	7.84064	7.58732	7.82811	7.52439	7.49859	7.40594	7.68164	7.82404	7.53419	7.65859	8.05537	7.97301	7.80824	7.78497	7.8164	7.4178	7.98076	7.61064	8.17361	8.03976	7.7646	7.60321	7.81285	8.4832	8.12403	8.30894	7.99253	7.82657	8.36758	7.85278	7.63875	8.17167	8.31748	7.80323	8.00902	7.66952	7.69145	7.83429
1417307_at	40.6372	29.4801	0.0892617	11.1571	18.323	turquoise	1417307_at	Dmd	Dmd	10.3701	10.5525	10.4707	10.2526	10.15	10.2561	10.1914	10.2035	10.2631	10.5063	10.3414	10.315	10.4501	10.2832	10.2974	10.2698	10.4752	10.2406	10.067	10.1928	10.2356	10.4041	10.2172	10.2585	10.2026	10.5955	10.4299	10.3812	10.387	10.2455	10.167	10.3221	10.3519	10.255	10.1031	10.373	10.6624	10.2919	10.2786	10.3256
1417316_at	33.486	1.90073	0.316753	31.5853	-29.6846	orange	1417316_at	Them2	Acot13	12.0603	12.4105	12.1586	12.1104	12.1077	11.9928	12.0303	12.0465	12.0006	12.0807	11.8413	11.9566	11.9429	11.9489	11.8277	11.9883	11.9187	11.9848	12.1654	12.0209	12.0564	12.0128	11.9539	11.9373	11.9858	12.1483	11.9522	11.9514	11.8173	11.9763	11.9907	11.9617	11.9716	11.5643	11.9213	11.8687	12.068	11.9579	11.9678	11.9811
1417329_at	83.0499	64.3236	0.194763	18.7262	45.5974	turquoise	1417329_at	Slc23a2	Slc23a2	11.1859	11.3375	11.4	10.8967	11.1049	10.781	11.0541	10.872	10.877	10.9529	11.0755	11.1677	11.148	11.0828	11.0584	11.0861	11.1979	11.0886	11.1538	10.8014	11.0908	11.2815	11.0499	10.9156	10.9096	11.4888	11.3055	11.3032	11.1943	11.1683	10.9827	10.8429	10.7965	11.1216	11.1985	11.1766	11.6414	11.2598	11.0536	11.155
1417337_at	15.7141	1.32959	0.121669	14.3845	-13.0549	lightyellow	1417337_at	Epb4.2	Epb4.2	3.73836	3.89567	3.66513	3.62402	3.64294	3.64353	3.68708	3.69502	3.54093	3.83696	3.68668	3.71878	4.02583	3.74599	3.83225	3.89943	3.92132	3.67855	3.81906	3.8352	3.70508	3.753	3.92104	3.89657	3.67638	3.62015	3.61816	3.72925	3.56722	3.68037	3.61807	3.62586	3.60562	3.6264	3.57446	3.52391	3.69463	3.67653	3.69421	3.58476
1417345_at	193.675	127.613	0.386393	66.0626	61.5499	turquoise	1417345_at	2900064A13Rik	2900064A13Rik	7.39748	7.01879	6.40804	8.11399	7.88076	7.92055	7.4644	7.38499	7.05644	6.71145	7.71611	6.73623	6.4816	7.41541	7.34345	7.26735	6.92323	7.39672	7.82037	7.55419	7.69245	6.9443	7.39659	7.67803	6.69031	5.59101	6.66028	6.12003	6.80484	6.92167	7.47888	7.43215	7.15105	5.38344	6.7349	6.53873	6.01961	7.60943	6.9713	7.58243
1417351_a_at	15.3111	3.62951	0.0109897	11.6816	-8.05212	turquoise	1417351_a_at	Snrpa1	NA	10.0945	10.3357	9.94307	9.6896	9.86035	10.0583	10.0117	9.98599	9.88644	9.88408	9.93933	10.2746	9.83608	9.91411	9.92132	9.95558	10.1473	10.0429	10.046	9.84605	10.0005	10.0193	9.9667	9.94745	9.79703	10.0927	10.1621	9.97762	9.89122	9.97303	10.0759	10.0223	10.1162	10.3362	10.0866	10.134	10.2013	10.3302	9.96535	10.0814
1417353_x_at	54.0464	11.8449	0.207612	42.2016	-30.3567	blue	1417353_x_at	Snrpa1	Snrpa1	9.14621	9.32692	9.15438	8.9818	8.98419	9.12975	9.36558	9.35024	9.2749	9.39571	9.26218	9.65259	9.11507	9.159	9.20317	9.11939	9.39082	9.47605	9.23831	9.11756	9.17003	9.19706	9.10248	9.18001	9.15875	9.43633	9.42075	9.43876	9.41259	9.45558	9.46761	9.46544	9.42324	9.8818	9.14814	9.42614	9.37628	9.52534	9.34367	9.46544
1417362_at	37.053	7.69861	0.228582	29.3544	-21.6558	magenta	1417362_at	Rhcg	Rhcg	4.59067	4.87902	4.5836	4.63184	4.67336	4.67696	5.09137	5.04075	5.08611	4.72621	4.90062	4.93708	4.96663	5.08236	5.01093	4.99474	5.0326	5.06662	4.57109	4.76101	4.9664	4.88761	5.0356	4.9244	4.78772	5.019	4.89489	4.88656	4.90313	4.87636	4.69935	4.85236	4.82108	5.16972	5.28838	5.21313	5.32069	5.33429	5.13331	4.76992
1417364_at	21.3542	5.14729	0.308183	16.2069	-11.0596	midnightblue	1417364_at	Eef1g	NA	12.7406	12.7332	12.7359	12.6735	12.6848	12.6848	12.7742	12.7295	12.7463	12.7102	12.665	12.7787	12.7072	12.7563	12.6926	12.718	12.6735	12.7359	12.6214	12.6698	12.7096	12.7019	12.7145	12.6671	12.7019	12.6426	12.6204	12.5806	12.7672	12.6182	12.5978	12.6047	12.6266	12.4254	12.4954	12.7525	12.8038	12.7145	12.7672	12.616
1417365_a_at	27.5722	14.5126	0.0439421	13.0596	1.45301	turquoise	1417365_a_at	Calm1	Calm1	13.2354	13.3256	13.4228	13.4611	13.3827	13.3827	13.132	13.1354	13.166	13.2419	13.3724	13.2171	13.2114	13.2394	13.2494	13.2131	13.4291	13.1589	13.4332	13.405	13.1884	13.4332	13.2002	13.2515	13.2409	13.4611	13.4291	13.3699	13.451	13.3491	13.1969	13.2852	13.2551	13.3589	13.38	13.3552	13.4532	13.3156	13.1647	13.132
1417379_at	239.207	209.756	0.635113	29.4511	180.305	turquoise	1417379_at	Iqgap1	Iqgap1	8.88274	7.98221	8.14556	9.00925	9.16414	8.94427	8.83634	8.78553	8.66839	8.48126	9.02063	8.50103	8.51916	8.78794	8.65006	8.72397	8.47772	8.74225	8.74655	8.97241	8.67346	8.1078	8.68862	8.80288	8.89163	7.69753	8.42548	8.09854	8.81227	8.63391	8.77407	8.60692	9.00696	7.22169	8.05488	8.28369	7.89093	8.53219	8.73528	8.82219
1417380_at	82.9342	58.4572	0.177	24.477	33.9802	turquoise	1417380_at	Iqgap1	Iqgap1	8.54633	8.04378	7.9349	8.3096	8.63505	8.4774	8.30505	8.39137	8.45704	8.57646	8.34015	8.53608	8.71285	8.57208	8.58375	8.62471	8.16918	8.35267	8.37756	8.43102	8.48676	8.14793	8.53931	8.56427	8.48308	7.65334	8.25321	7.93311	8.29298	8.43058	8.37283	8.30542	8.41529	7.0241	7.76227	8.42911	7.98568	8.55587	8.42705	8.50614
1417381_at	62.8124	54.534	0.165121	8.27842	46.2556	turquoise	1417381_at	C1qa	C1qa	9.70085	9.04503	9.32181	9.83336	10.3071	9.79702	10.2483	9.83165	9.6262	9.58786	9.83682	9.6612	10.1103	9.65236	9.79889	9.56875	9.35782	9.75865	9.49502	9.60704	9.65885	9.1492	9.97421	9.85597	10.6209	8.41079	9.30051	9.48876	9.95185	10.2625	10.0677	10.0228	10.4998	9.74649	9.86146	9.57364	8.31801	9.88413	9.94288	9.9247
1417382_at	20.1934	3.06073	0.070843	17.1327	-14.0719	yellow	1417382_at	Entpd5	Entpd5	7.83848	8.02552	8.04855	7.81947	7.73237	7.88666	7.88399	7.83521	7.8603	7.7595	7.77406	7.8009	7.79417	7.81694	7.58646	7.78848	7.86325	7.78703	7.85009	7.56777	7.89054	7.82089	7.88666	7.75228	7.75206	7.77757	7.70368	7.69309	7.76975	7.51527	8.02383	7.90855	8.03144	8.29232	7.88675	7.63282	7.8762	7.69309	7.64369	7.88777
1417385_at	38.0449	14.3182	0.250964	23.7267	-9.40843	blue	1417385_at	Npepps	Npepps	11.3157	11.3282	11.6519	11.5564	11.418	11.4436	11.3183	11.3605	11.3731	11.4597	11.4291	11.1427	11.4773	11.3538	11.206	11.4408	11.5128	11.381	11.516	11.5571	11.3757	11.378	11.4664	11.312	11.4333	11.2531	11.3386	11.2795	11.2852	11.3266	11.2512	11.3416	11.2489	11.1384	11.2441	11.2053	11.1267	11.1358	11.2388	11.2369
1417391_a_at	30.1398	8.39222	0.238393	21.7475	-13.3553	red	1417391_a_at	Il16	Il16	5.47623	5.62309	5.6838	5.37235	5.66516	5.40229	5.28691	5.30899	5.30142	5.3602	4.98192	5.42452	5.56301	5.40505	5.22945	5.38398	5.48351	5.2894	5.3528	5.49967	5.24419	5.26953	5.28162	5.13418	5.27268	5.17471	5.21269	5.56024	5.19549	5.22064	5.19263	5.20868	5.17549	5.29234	5.36628	5.0258	5.16262	5.09123	5.15328	5.1982
1417392_a_at	7.13516	1.42296	0.0422495	5.71221	-4.28925	magenta	1417392_a_at	Slc7a7	Slc7a7	4.9086	4.69595	5.10094	4.94249	5.3145	4.91752	5.0344	5.06344	5.04949	5.09366	4.94519	4.98764	4.90032	4.63877	4.87414	4.96422	4.94452	5.03351	4.82776	4.8508	4.74116	5.10509	4.89111	4.98196	5.05801	5.06089	4.84417	4.83677	4.94663	5.13506	5.09877	4.83017	5.17402	5.10915	4.93721	5.4061	5.47742	5.10946	5.05039	5.07248
1417397_at	19.114	4.78017	0.201636	14.3339	-9.5537	green	1417397_at	Slc9a1	Slc9a1	8.22299	8.14669	8.06773	8.07834	8.13715	8.04398	8.15531	8.26961	8.27018	8.22437	8.24227	8.26446	8.33393	8.37219	8.23014	8.33331	8.30781	8.31176	8.21203	8.38024	8.35696	8.13782	8.41459	8.34236	8.48654	8.39119	8.2729	8.59778	8.36052	8.31993	8.46121	8.17132	8.0231	8.28149	8.33258	8.17513	8.10519	8.22593	8.37779	8.18692
1417402_at	17.6229	3.8504	0.109376	13.7725	-9.92211	red	1417402_at	Fam165b	Fam165b	9.3923	9.7006	9.54516	9.40069	9.4523	9.37354	9.37011	9.48344	9.35138	9.37351	9.21591	9.23724	9.37518	9.28367	9.24874	9.24844	9.21553	9.37245	9.28112	9.33118	9.25521	9.3969	9.27914	9.40843	9.42682	9.42505	9.40593	9.24379	9.3031	9.26278	9.34491	9.29854	9.34749	9.0245	9.35241	9.31618	9.26113	9.08621	9.3697	9.30463
1417403_at	45.6122	6.86229	0.172248	38.7499	-31.8876	brown	1417403_at	Elovl6	Elovl6	9.55939	9.2932	9.49169	9.4244	9.33023	9.35947	9.4167	9.33462	9.33004	9.43918	9.253	9.46379	9.55852	9.61915	9.63556	9.55045	9.22628	9.35191	9.44444	9.53933	9.55312	9.41037	9.42371	9.51876	9.33351	9.20067	9.33763	8.90214	9.0483	9.08736	9.21097	9.2549	9.32958	9.17909	9.26836	9.33967	9.30425	9.37963	9.45166	9.32571
1417406_at	23.7384	7.8603	0.331561	15.8781	-8.01782	green	1417406_at	Sertad1	Sertad1	9.82915	9.39046	9.21457	9.51673	9.5731	9.5896	9.30807	9.43932	9.3157	9.50317	8.78481	9.12525	8.98253	9.15913	9.18329	9.19067	8.8051	9.06194	9.01144	8.89415	9.08275	9.29958	9.15892	9.17042	8.90449	8.94234	8.86268	8.63822	8.80097	8.92648	9.57056	9.33274	9.92037	8.76287	9.1022	8.64838	8.91312	8.97326	9.25173	9.01009
1417407_at	35.0756	5.03077	0.460356	30.0448	-25.0141	lightyellow	1417407_at	Fbxl14	Fbxl14	8.89597	8.69436	8.90272	9.0331	8.88876	8.91104	8.63155	8.62875	8.73351	8.63273	8.61831	8.64576	8.79017	8.82848	8.79547	8.88504	8.56439	8.60366	8.8248	8.74752	8.7884	8.98254	8.72627	8.78538	8.6012	8.64213	8.60198	8.53078	8.54469	8.57919	8.64824	8.60831	8.68131	8.52614	8.88215	8.7743	8.61172	8.71554	8.84224	8.57217
1417416_at	11.4989	1.90574	0.318147	9.59313	-7.68739	grey	1417416_at	Kcna1	Kcna1	12.419	12.2097	12.3733	12.5752	12.3547	12.4216	12.3339	12.4708	12.4054	12.4068	12.5316	12.5093	12.41	12.3513	11.9992	12.1131	12.5352	12.4401	12.3733	12.3279	12.3823	12.3035	12.3659	12.3433	12.2963	12.7043	12.7581	12.816	12.6191	12.2724	12.3659	12.3613	12.4235	11.9759	11.982	12.2947	12.2466	12.5149	12.379	12.4272
1417419_at	156.431	81.919	0.24804	74.5116	7.40744	turquoise	1417419_at	Ccnd1	Ccnd1	8.21979	8.28899	7.80295	8.90811	8.93474	8.53051	8.52195	8.59941	8.36558	8.02569	8.61148	8.31995	7.68099	8.26746	8.13282	8.34235	8.08325	8.39882	8.54486	8.3496	8.44033	8.18562	8.48464	8.40852	7.92784	7.12921	7.73149	7.28461	7.8734	8.31445	8.17938	7.99553	8.52396	7.57849	7.78251	7.71226	7.55517	8.16401	8.1619	8.13291
1417426_at	24.3594	4.58601	0.584458	19.7734	-15.1874	saddlebrown	1417426_at	Prg1	Srgn	8.89078	9.04378	9.48089	9.27372	9.87868	9.09905	9.34344	9.23403	9.08377	8.84561	9.32014	9.22697	9.82568	9.26898	9.37908	8.93829	9.09924	8.85963	9.02042	8.94921	9.10854	9.36715	9.29058	9.31916	9.62485	9.57294	9.26745	9.36144	9.46581	9.30315	9.45327	9.1885	9.83512	9.93751	9.79772	9.20619	9.28373	9.12574	8.93983	9.03491
1417433_at	55.9935	16.3682	0.464963	39.6253	-23.2572	red	1417433_at	Lypla2	Lypla2	10.0578	9.9137	9.76416	10.1213	10.1131	9.98794	10.0478	10.0803	10.0979	10.1825	10.1882	10.1382	10.0083	10.0641	10.0669	9.84341	10.0864	10.098	10.1535	10.0821	10.0476	9.88479	10.0207	9.89663	10.1983	9.99307	10.1979	10.0889	10.2359	10.235	10.2352	10.2479	10.2948	10.4976	10.1605	10.0877	9.96094	10.3037	10.1704	10.2177
1417442_a_at	7.66253	0.784181	0.130682	6.87835	-6.09417	orange	1417442_a_at	Pex3	Pex3	8.46516	8.77446	8.48098	8.46009	8.59967	8.47548	8.48595	8.46089	8.28616	8.58528	8.43836	8.42048	8.45777	8.47215	8.42874	8.42434	8.35143	8.55544	8.68574	8.46505	8.58782	8.53204	8.36335	8.55529	8.38868	8.46847	8.56108	8.3646	8.40947	8.45075	8.53376	8.53999	8.34061	7.90474	8.29494	8.3609	8.53967	8.42434	8.47731	8.56234
1417443_at	48.0305	3.10998	0.284589	44.9205	-41.8106	lightyellow	1417443_at	BC026682	NA	4.50993	4.68501	4.6608	4.48255	4.45937	4.69838	4.81278	4.75317	4.74748	4.90969	4.88506	4.60036	4.66585	4.51788	4.89352	4.43737	4.84174	4.73031	4.70288	4.92779	4.33977	4.82363	4.72792	4.63751	5.32194	4.78074	4.93617	4.92084	4.68607	5.04815	5.13439	5.1398	5.08578	5.278	5.16995	5.03658	5.02201	4.99688	4.88411	4.9605
1417446_at	20.9837	4.41273	0.264203	16.5709	-12.1582	midnightblue	1417446_at	Slc12a4	Slc12a4	7.22587	6.83703	6.92475	6.92802	6.956	7.03446	7.44595	7.34638	7.3127	6.94076	6.99784	7.34477	7.29452	6.96203	6.89459	7.01128	7.18769	7.38978	6.62755	6.82779	7.17224	6.68048	7.02138	6.89302	6.85272	6.97879	6.96529	6.94958	7.16762	6.84033	6.97535	7.00972	6.94653	7.38284	6.81632	6.92701	6.70524	7.00972	7.17171	6.93195
1417457_at	33.3131	2.56203	0.230956	30.7511	-28.1891	lightcyan	1417457_at	Cks2	Cks2	6.633	6.95882	6.76426	6.71789	6.63522	6.64194	6.75222	6.71189	6.68617	6.46434	6.65781	6.85174	6.57206	6.57881	6.31898	6.38444	6.71174	6.54464	6.5095	6.49584	6.36657	6.46213	6.28639	6.40296	6.50435	6.93456	6.70386	6.42305	6.26783	6.53557	6.87881	6.85276	6.89801	7.23402	6.80477	7.01058	6.99254	6.86046	6.60521	7.02732
1417460_at	21.1647	6.58923	0.197441	14.5755	-7.98626	black	1417460_at	Ifitm2	Ifitm2	6.23793	6.62345	6.78078	7.0068	7.13758	6.93784	6.32332	6.32545	6.45228	6.49283	6.33937	6.25346	6.81609	5.98691	6.02885	5.88314	6.32332	6.25162	6.1413	5.84645	6.34108	6.26313	6.33161	6.0697	6.44508	7.20201	6.85419	7.06137	7.07331	6.34468	6.71358	6.77389	6.5833	7.2803	6.98516	6.18549	6.6761	6.46675	6.38484	6.33575
1417465_at	43.0399	3.75852	0.23096	39.2814	-35.5229	lightgreen	1417465_at	Fnta	NA	11.2252	11.3134	11.2125	11.2908	11.2702	11.1752	11.3511	11.2428	11.3183	11.2497	11.222	11.2695	11.3268	11.2396	11.2054	11.221	11.2722	11.3099	11.1771	11.3633	11.212	11.1641	11.2265	11.259	11.2161	11.1216	11.1506	11.089	11.0451	11.1228	10.9809	11.0325	11.1055	10.8255	10.9333	11.2308	11.1503	11.135	11.2922	11.1864
1417494_a_at	22.6883	7.18966	0.916278	15.4986	-8.30894	saddlebrown	1417494_a_at	Cp	Cp	6.64193	7.26283	7.28911	7.10278	8.62719	6.90169	7.04479	7.07896	6.95272	6.60012	6.94737	6.99798	7.67425	6.69059	6.8088	6.35888	6.96712	6.85417	6.85826	6.72539	6.77513	6.77652	6.74176	6.66603	7.42812	7.59801	7.28374	7.75178	7.35788	7.4857	6.92523	6.69037	7.11551	7.52582	7.84694	7.07098	6.95535	6.90145	6.60207	6.6025
1417495_x_at	18.5515	5.31794	0.677738	13.2336	-7.91562	saddlebrown	1417495_x_at	Cp	Cp	5.65205	6.17235	6.31237	6.28642	7.40207	5.81179	6.20796	6.23021	6.19475	5.91835	6.15059	5.71892	6.60445	5.97283	6.04319	5.6421	6.09369	6.19631	5.74031	5.64268	6.07175	5.90883	5.71946	5.68232	6.36752	6.58823	6.46034	6.7232	6.26233	6.34397	6.36846	6.03002	6.4143	6.3115	6.88625	5.97824	6.19753	6.03484	5.83461	6.16204
1417496_at	6.45978	1.97282	0.251423	4.48696	-2.51415	saddlebrown	1417496_at	Cp	Cp	5.78881	5.76704	5.58974	6.55624	7.71678	6.42192	6.06653	6.20718	6.06791	5.81856	6.05157	5.64779	6.46449	6.15667	5.77842	5.62654	5.8539	6.0596	6.2582	5.94385	6.31762	5.63607	5.91539	6.17649	6.32005	5.50951	6.27483	6.33239	6.49184	6.79279	6.1569	6.00481	6.56922	4.64554	6.34972	6.05069	5.26828	6.03346	5.89887	6.14364
1417498_at	69.6531	11.1017	0.415262	58.5514	-47.4498	pink	1417498_at	Serpinf2	Serpinf2	5.50527	6.08841	5.65437	5.6507	5.5647	5.68834	6.33058	5.99796	6.05822	5.92331	5.81677	5.86962	5.43502	5.71173	5.50795	5.43896	6.06079	6.11371	5.75578	5.48013	5.42102	5.6234	5.64047	5.58732	6.00814	6.40179	6.20879	6.17589	6.05934	6.00033	5.37919	5.5894	5.6181	6.25409	5.93753	6.06343	6.14616	6.14472	6.01584	5.37766
1417500_a_at	20.7032	11.1377	0.242162	9.5655	1.57218	grey60	1417500_a_at	Tgm2	Tgm2	6.54143	7.08126	6.76951	7.04758	7.73844	6.76842	7.21589	7.0361	6.88541	6.77965	6.66458	6.79045	7.51763	6.85066	7.01095	6.43624	6.94867	6.94115	6.45358	6.70817	6.53721	6.70843	6.65412	6.58256	7.58311	6.93545	7.03303	7.25189	7.15285	7.13978	7.09542	7.06667	7.43494	7.17972	7.71348	6.94569	6.87046	6.80212	6.80659	6.74816
1417515_at	23.6968	2.24523	0.115592	21.4515	-19.2063	cyan	1417515_at	Lsm10	Lsm10	7.80388	8.02661	7.72325	7.59385	7.81848	7.69368	8.11181	8.12397	8.11595	7.95142	8.00471	8.24659	8.16169	8.00516	7.79211	8.14254	7.96199	8.03154	8.0195	7.8609	8.27835	8.05663	8.04349	8.0606	8.42405	7.89501	8.28767	8.19726	8.1864	8.30229	7.93062	7.88295	7.94787	7.88075	7.87939	8.1121	8.08421	7.86351	8.07181	8.0984
1417529_at	37.2642	16.0158	0.402008	21.2484	-5.23262	brown	1417529_at	Rab33a	Rab33a	11.2052	11.4772	11.4404	11.2852	11.2022	11.2592	11.088	11.1467	11.0891	11.2965	11.3679	11.3597	11.2647	11.2961	11.0858	11.2306	11.1284	11.2353	11.3988	11.3302	11.423	11.4376	11.3405	11.3054	11.3371	11.6172	11.5552	11.6602	11.594	11.5621	11.1384	11.2891	11.1698	11.2686	11.1038	11.0656	11.3092	11.2961	11.1948	11.25
1417532_at	33.074	6.54852	0.312064	26.5255	-19.977	tan	1417532_at	Cyp2j5	Cyp2j5	4.1536	3.9931	4.14157	3.88258	3.96866	4.14383	4.09368	4.11568	4.15559	3.87198	4.11594	3.9782	3.89071	3.83907	3.91088	3.83354	4.07054	3.88575	4.20078	3.51529	3.8748	3.76156	3.78313	3.79155	4.1426	4.31816	4.26951	4.08054	4.06732	4.23136	3.94244	3.95509	4.11668	4.36254	4.39634	4.28973	4.21383	4.45208	4.32017	3.96483
1417533_a_at	6.92437	1.62166	0.035259	5.30271	-3.68105	grey60	1417533_a_at	Itgb5	Itgb5	8.92008	8.99917	9.13946	9.1721	9.20983	8.92452	8.99695	8.88702	9.01696	8.82658	9.07253	8.80657	9.63438	8.95798	9.20382	8.99545	8.90167	8.78365	8.99451	9.08056	8.95455	8.99568	9.079	9.12216	9.30696	8.77244	9.04538	9.10844	8.81426	8.92441	8.98513	8.97947	9.28194	9.08881	9.26549	9.3552	8.65921	8.87175	9.10475	8.78474
1417534_at	7.65019	3.09958	0.0673929	4.55061	-1.45103	grey60	1417534_at	Itgb5	Itgb5	8.32574	8.39694	8.43631	8.42649	8.74835	8.46038	8.54648	8.49788	8.63652	8.45203	8.4546	8.29571	8.89925	8.35449	8.56314	8.33659	8.30857	8.36403	8.32105	8.47581	8.23215	8.2091	8.51649	8.48478	8.86621	8.10237	8.43896	8.58621	8.47894	8.53608	8.50638	8.53912	8.89121	8.52503	8.68267	8.69054	8.04844	8.34301	8.57845	8.43354
1417542_at	7.49701	0.621431	0.0384401	6.87558	-6.25414	royalblue	1417542_at	Rps6ka2	Rps6ka2	10.3678	10.3134	10.65	10.5638	10.9428	10.429	10.2194	10.5416	10.9451	10.4228	10.597	10.5545	10.5451	10.6331	10.7904	10.5573	10.4192	10.2989	10.3276	10.6146	10.4579	10.8488	10.676	10.6108	10.6907	10.6887	10.5277	10.8351	10.6197	10.8466	10.8314	10.7275	10.6708	10.7434	10.8072	10.5726	11.0614	10.3008	10.6031	10.2741
1417543_at	165.137	151.693	0.459306	13.4436	138.25	turquoise	1417543_at	Rps6ka2	Rps6ka2	7.13987	6.36254	6.05912	7.42555	7.57723	7.23606	7.01511	7.39649	7.35386	7.03334	7.36076	6.8466	6.65808	7.22151	7.4554	7.16376	6.80096	7.05883	7.30074	7.25314	7.24679	6.86761	7.12481	7.23383	7.24087	6.07228	6.88032	6.76225	7.28139	7.38939	7.22694	7.1447	7.38529	6.06769	6.82773	6.63582	6.48858	7.20496	7.45031	6.98119
1417548_at	212.959	161.433	0.488796	51.5262	109.906	turquoise	1417548_at	Sart3	Sart3	9.13183	8.42673	8.67651	9.11842	9.15269	8.99893	9.3375	9.33827	9.22331	8.96908	9.38942	8.8121	8.69518	9.16401	8.82806	9.11253	9.10088	9.35476	9.13494	8.96783	9.25588	8.76455	9.28359	9.34344	8.88462	8.31014	8.68395	8.46628	8.74438	9.06971	9.22768	9.11101	9.12728	7.17718	8.27105	8.73094	8.57532	9.19923	9.1717	9.23658
1417553_at	69.983	19.7771	0.587208	50.206	-30.4289	magenta	1417553_at	Plac1	Plac1	4.00307	4.41265	4.21917	4.08193	4.17528	4.20897	4.5828	4.62623	4.69667	4.23057	4.46238	4.54394	4.36759	4.36428	4.1998	4.24421	4.65323	4.67758	4.29924	4.10668	4.27703	4.48516	4.6738	4.38459	4.40566	4.68024	4.42795	4.76721	4.35641	4.49316	4.47665	4.44429	4.43636	4.39409	4.78258	4.98612	5.05519	4.91697	4.8936	4.56987
1417555_at	33.0711	21.1223	0.0639555	11.9488	9.17354	turquoise	1417555_at	Atad1	Atad1	7.82686	8.19538	7.95393	7.69824	7.60695	7.74034	7.6851	7.80089	7.71717	7.96743	7.69625	7.90743	7.96775	7.99105	7.89811	8.04742	7.92395	7.89493	7.92467	7.9133	7.95966	8.17348	7.94447	7.93311	7.65689	8.01282	7.80722	7.72867	7.7424	7.79528	7.84509	7.83206	7.85553	8.05149	7.95727	7.82047	8.2379	7.94361	7.73243	7.93605
1417560_at	49.3468	21.6818	0.0656495	27.665	-5.98318	turquoise	1417560_at	Sfxn1	Sfxn1	10.6414	11.0793	10.9472	10.8913	10.8005	10.7938	10.7315	10.67	10.7354	10.8503	10.7208	10.6939	10.7033	10.7672	10.824	10.7302	10.8805	10.7506	10.7778	11.0024	10.6786	10.8515	10.7978	10.8274	11.1441	11.1037	10.808	11.0485	11.0084	10.8749	10.6173	10.9062	10.8617	10.7721	10.996	10.8318	11.0398	10.7339	10.7961	10.6983
1417562_at	28.653	5.56524	0.166758	23.0878	-17.5225	black	1417562_at	Eif4ebp1	Eif4ebp1	6.23255	6.96966	6.72701	6.69396	6.653	6.48315	6.75862	6.74858	6.75763	6.55038	6.60242	6.27043	6.81703	6.40773	6.6332	6.65041	6.88319	6.66644	6.66178	6.70126	6.58917	6.89101	6.49955	6.45397	6.90255	7.04482	6.69293	6.88618	6.65325	6.91848	6.96192	6.61999	6.77121	7.02412	7.07676	6.57785	6.50498	6.00716	6.18961	6.37665
1417563_at	14.0512	2.98749	0.153806	11.0637	-8.0762	cyan	1417563_at	Eif4ebp1	Eif4ebp1	5.26479	5.54866	4.95337	4.98956	5.27589	5.24883	5.62319	5.42615	5.51387	5.44071	5.41153	5.49884	5.45543	5.43452	5.6567	5.56741	5.44928	5.31741	5.3686	5.4715	5.43465	5.70777	5.5958	5.4912	5.7351	5.55375	5.47698	5.42701	5.45695	5.5749	5.60341	5.66987	5.6408	5.8869	5.69282	5.45082	5.43971	5.36121	5.43098	5.59892
1417570_at	39.3726	21.5631	0.0652901	17.8095	3.75364	turquoise	1417570_at	Anapc1	Anapc1	7.16762	7.11591	6.77028	6.99255	6.88902	7.32647	7.35209	7.37178	7.32205	7.37911	7.46378	7.25036	7.02401	6.88545	7.113	7.1323	7.2556	7.4357	7.36411	7.12221	6.912	6.68444	6.98843	7.04545	7.34631	6.66614	7.32604	7.06542	7.21295	7.27943	7.07681	7.38032	6.989	6.36022	6.446	7.41397	6.93061	7.32694	7.26199	7.24175
1417580_s_at	58.3008	9.20039	0.569113	49.1004	-39.9001	royalblue	1417580_s_at	Selenbp1	NA	7.40732	7.70137	7.84568	7.45921	7.57985	7.57531	7.48711	7.18604	7.25275	7.20884	7.23854	7.43628	8.06113	7.29596	7.55127	7.34719	7.18249	6.95936	6.9537	7.44525	7.24015	7.40407	7.49284	7.52906	7.9652	7.87649	7.73289	8.20994	7.80032	7.45448	7.25918	7.58102	7.67659	7.88438	7.92591	7.92298	7.33056	7.02225	7.66944	6.9554
1417585_at	33.2638	7.11939	0.402309	26.1444	-19.025	greenyellow	1417585_at	Nup210	Nup210	8.88329	8.84029	8.86544	8.83176	8.82125	8.84177	8.68916	8.77133	8.77571	8.91451	8.93789	8.88512	8.84424	8.90874	8.80489	8.83176	8.8748	8.81713	8.80989	8.94389	8.83293	8.71241	8.8554	8.70078	8.76453	8.90314	8.75361	8.8608	8.73936	8.82213	8.97763	9.00614	9.10773	9.3034	8.99975	8.92425	9.01482	8.93577	9.01318	9.13761
1417586_at	52.4105	6.03774	0.341337	46.3727	-40.335	salmon	1417586_at	Timeless	Timeless	7.0736	7.50643	7.54652	7.2584	7.40589	7.19061	7.34072	7.22312	7.28721	7.28277	7.1855	7.1341	7.27963	7.04492	7.23552	7.10252	7.25676	7.2204	7.20646	7.18926	7.30707	7.43853	7.22062	7.1924	6.9072	7.32574	7.15672	6.96955	6.88013	7.00638	7.1437	7.05429	7.18466	7.33686	7.17906	7.13563	7.4489	7.10193	6.98544	7.16027
1417587_at	42.6182	2.28619	0.136881	40.332	-38.0458	midnightblue	1417587_at	Timeless	Timeless	6.16772	6.13539	6.44765	6.25363	6.25282	6.26178	6.28795	6.30489	6.14613	5.96422	5.92331	6.00901	5.73478	6.23129	5.92231	6.10196	5.98834	5.95695	6.42807	5.77105	6.47769	5.98384	6.09525	6.38507	5.82076	5.53182	5.76261	5.34037	5.90259	5.97583	5.84104	5.78649	5.93689	5.30972	5.99449	6.09251	5.82831	6.16154	6.22719	5.83638
1417605_s_at	46.9974	10.8607	0.272611	36.1367	-25.276	brown	1417605_s_at	Camk1	Camk1	8.57136	8.59581	8.44189	8.81892	8.70496	8.65736	8.562	8.54044	8.66216	8.5079	8.34536	8.37863	8.43749	8.41986	8.58062	8.55114	8.23089	8.43083	8.29505	8.52524	8.44319	8.12554	8.55753	8.55332	8.39085	7.89562	7.92655	7.81954	8.39798	8.59374	8.52461	8.65654	8.59796	8.27234	8.48823	8.34852	8.30914	8.35749	8.4393	8.25036
1417612_at	30.6568	11.1689	0.471122	19.4879	-8.31907	green	1417612_at	Ier5	Ier5	12.0066	11.6728	11.6357	11.7515	11.7963	11.8217	11.7269	11.7561	11.7385	11.6831	11.1901	11.669	11.5985	11.7208	11.44	11.4261	11.7339	11.7276	11.491	11.4111	11.6038	11.7116	11.3785	11.5569	11.0836	11.4187	11.4094	11.1419	11.3327	11.2389	11.7441	11.5652	11.9954	11.5665	11.6831	11.1505	11.6117	11.593	11.4927	11.6798
1417614_at	38.3438	9.88839	0.471224	28.4554	-18.567	tan	1417614_at	Ckm	Ckm	5.5739	5.72383	5.60521	5.41014	5.58105	5.61265	5.52519	5.58373	5.45824	5.33694	5.95049	5.36953	5.03414	5.27368	4.9925	4.99562	5.39653	5.52428	5.73551	5.62145	5.36852	4.74322	5.27856	4.97135	5.48294	5.37676	5.34178	5.51588	5.49928	5.45787	5.2056	5.21334	5.18847	5.54789	5.24395	5.76479	5.791	5.99551	5.8676	5.21116
1417618_at	12.0105	7.0252	0.895318	4.98533	2.03988	saddlebrown	1417618_at	Itih2	Itih2	5.11691	5.27214	5.15825	4.87151	6.87737	4.75932	5.19641	5.25578	5.34333	5.21116	5.11137	5.25787	6.19955	5.36866	5.42593	4.98883	5.32253	5.1252	5.21047	4.80908	5.11779	5.60201	5.12274	5.12591	5.09253	5.92773	5.26432	5.44298	5.28496	5.60395	4.76601	5.01851	5.27465	5.72299	5.92767	5.46182	5.75524	5.48722	5.19763	4.97687
1417620_at	24.214	3.06912	0.280849	21.1449	-18.0758	lightyellow	1417620_at	Rac2	Rac2	5.08232	4.95297	5.43619	5.0459	5.27069	5.2664	5.43758	5.57612	5.56328	5.57467	5.14102	5.15609	5.34264	5.06201	5.33589	5.22339	5.73369	5.5554	5.25104	5.55096	5.09307	5.11214	5.16906	5.20318	5.61208	5.36145	5.49401	6.09664	5.7915	5.59715	5.58815	5.61831	5.61583	5.59136	5.57951	5.1923	5.63626	5.37807	5.1831	5.48125
1417625_s_at	2.98551	0.243696	0.0406828	2.74182	-2.49812	grey	1417625_s_at	Cmkor1	Cxcr7	9.34803	9.51135	9.19328	9.38802	9.35544	9.51688	8.79611	9.06306	9.13198	9.05608	9.07074	9.52971	9.19526	9.45819	9.23498	9.286	8.94385	9.08753	9.08753	8.92843	9.21059	8.99686	9.16788	9.35662	9.2298	9.23333	8.84617	8.91079	9.61438	9.1112	8.97987	9.39254	9.36492	9.03913	9.03826	9.00938	9.05419	9.02918	8.86369	9.14613
1417629_at	40.9055	16.3414	0.489658	24.5641	-8.2227	black	1417629_at	Prodh	Prodh	7.89285	8.50605	8.2723	8.35025	8.55893	8.26315	8.25743	8.23931	8.32671	8.0311	8.27154	8.20024	8.37531	8.22705	8.26796	8.10301	8.27322	8.12039	8.00687	8.15956	7.91561	8.13305	8.08388	8.12155	8.25489	8.6274	8.38646	8.57501	8.31023	8.36887	8.53533	8.64671	8.52453	8.89348	8.69016	8.28394	8.00061	8.03618	8.16263	8.3379
1417637_a_at	67.5693	13.0958	0.489853	54.4735	-41.3777	pink	1417637_a_at	Hmg20b	Hmg20b	6.0287	5.89928	5.77949	5.93117	5.82636	5.99889	5.76923	5.77425	5.90456	5.55457	5.62976	5.71334	5.78548	5.92054	5.61436	5.82028	5.49641	5.55598	5.86897	5.73055	5.88632	5.82048	5.90057	5.69243	5.7613	5.63936	5.55712	5.42077	5.57646	5.516	5.90981	5.7705	5.74991	5.68636	5.65413	5.10669	4.72116	5.37681	5.20549	5.75861
1417645_at	27.1404	15.0924	0.0456978	12.0479	3.04449	turquoise	1417645_at	Sspn	Sspn	5.09644	4.62096	4.47619	5.10268	5.0342	5.00491	5.03581	5.05823	4.8851	5.28312	5.006	4.92565	5.31344	5.15223	5.65244	4.82104	5.08142	5.03618	4.99339	5.23455	5.10496	4.66058	5.20001	5.48645	5.4296	4.75129	5.48306	5.27904	5.57623	5.21722	5.07545	5.23776	5.04464	3.98894	4.81446	5.30843	4.58599	5.2563	5.39547	4.98776
1417654_at	26.3047	18.6228	0.0563873	7.68192	10.9409	turquoise	1417654_at	Sdc4	Sdc4	9.99647	9.80038	9.33773	10.0438	10.4687	10.1937	10.2387	10.159	10.252	9.95107	10.1941	10.1159	10.3535	10.2382	10.2611	10.1654	9.82969	10.0647	10.098	10.2651	10.191	9.98095	10.3168	10.5019	10.3605	9.86215	10.1314	10.4084	10.2746	10.0408	10.402	10.4738	10.3524	10.2651	10.2238	10.0805	9.2699	9.85141	10.1588	9.9554
1417669_at	28.3362	15.841	0.0479643	12.4952	3.34582	turquoise	1417669_at	Abhd12	Abhd12	12.0968	12.3032	12.2733	12.2553	12.1865	12.1191	12.0485	12.1305	12.1364	12.1805	12.1971	12.0072	12.108	12.0843	12.0117	12.0347	12.3073	12.1399	12.268	12.1748	12.1218	12.2446	12.1424	12.0828	12.0477	12.2934	12.2015	12.2409	12.0985	12.1022	12.2008	12.2185	12.1469	12.2424	12.2139	12.2015	12.2758	12.1031	12.1048	12.2063
1417673_at	42.3475	15.23	0.942093	27.1175	-11.8874	royalblue	1417673_at	Grb14	Grb14	10.2107	10.5191	10.6149	10.5269	10.1618	10.6253	10.4262	10.2027	10.3138	10.1254	10.4725	10.3417	10.8205	10.5409	10.8491	10.4084	10.2205	10.307	9.87276	10.7208	9.94696	10.1197	10.6259	10.8551	11.0038	10.9783	10.7329	10.9715	10.9686	10.4397	10.2694	10.9063	10.9103	10.8933	10.9525	10.9068	10.2491	10.2469	10.9108	10.1714
1417681_at	27.5227	3.0808	0.189314	24.4419	-21.3611	lightgreen	1417681_at	Nudt21	Nudt21	10.5631	10.6742	10.4229	10.4958	10.451	10.5589	10.502	10.4672	10.4402	10.4043	10.6482	10.6043	10.5508	10.5054	10.4388	10.4937	10.3722	10.5009	10.6729	10.6797	10.599	10.3949	10.4227	10.5288	10.7724	10.5331	10.7264	10.6575	10.7338	10.6936	10.614	10.6246	10.5835	10.5344	10.611	10.573	10.5484	10.5194	10.6915	10.6554
1417691_at	29.2928	4.7188	0.141395	24.574	-19.8552	black	1417691_at	Bin3	Bin3	8.76083	8.93699	8.56058	8.66396	8.80336	8.66998	8.68592	8.67974	8.68279	8.6652	8.75943	8.73077	8.62028	8.59806	8.41038	8.54647	8.767	8.7181	8.89795	8.79065	8.61414	8.65189	8.60363	8.60827	8.84073	9.00551	8.86656	8.74332	8.8873	8.82272	8.92506	8.81976	8.81706	9.14182	8.96138	8.69933	8.75163	8.7412	8.67963	8.77722
1417696_at	18.9289	3.22171	0.0700483	15.7071	-12.4854	grey60	1417696_at	Soat1	Soat1	7.54139	7.7854	7.39343	7.4028	7.60703	7.46199	7.60343	7.58089	7.66258	7.38064	7.64456	7.64361	7.76453	7.4285	7.56168	7.35421	7.59403	7.59162	7.15377	7.45606	7.43295	7.35907	7.40631	7.54586	7.83051	7.67764	7.76946	7.78432	7.7602	7.49024	7.59296	7.67346	7.87136	8.25807	7.79864	7.61965	7.50196	7.56717	7.33548	7.56694
1417703_at	29.0119	4.47917	0.230603	24.5327	-20.0536	cyan	1417703_at	Pvrl2	Pvrl2	4.65916	4.92823	4.38797	4.51551	4.44826	4.34016	4.81006	4.76073	4.65594	4.83462	4.8083	4.77255	5.27715	4.80006	4.82883	4.85639	4.71863	4.74656	4.54576	4.52249	4.85208	4.7292	4.9586	4.79578	4.83999	4.93546	4.96779	4.90888	4.83919	5.02392	5.03198	5.11306	5.20196	5.31941	5.134	5.07767	5.12306	4.82293	4.83803	5.10992
1417707_at	23.5828	4.61244	0.285314	18.9704	-14.358	royalblue	1417707_at	B230342M21Rik	N4bp2l1	10.0252	9.81994	9.99396	9.82791	9.64306	10.2125	9.66032	9.63501	9.78266	9.86143	9.82024	9.80618	10.0298	9.98241	10.214	10.105	9.6741	9.5997	9.73248	9.97412	9.73595	9.74974	9.63489	9.88993	10.0173	10.0375	9.91853	10.1984	10.2431	9.93349	9.72547	10.1112	9.79003	9.86254	9.85432	10.0047	9.80773	9.58259	9.80972	9.4813
1417711_at	81.9971	20.9845	1	61.0126	-40.0281	tan	1417711_at	0610012D09Rik	NA	5.00745	5.20583	5.08571	5.26583	5.12955	5.22785	5.18016	5.35605	5.17109	5.23647	5.1944	5.2871	4.65057	4.80449	4.95043	4.55617	5.16019	5.16568	5.26751	5.24652	4.89711	4.90043	4.75925	4.81671	5.60967	5.49463	5.48397	5.5135	5.42952	5.50248	5.28538	5.1181	5.27822	5.96803	5.49724	5.56849	5.52733	5.78323	5.51806	4.97294
1417714_x_at	34.6579	8.22084	0.178742	26.4371	-18.2162	grey60	1417714_x_at	Hba-a1	NA	9.03426	9.23248	7.43777	8.1583	8.8548	8.88144	8.82054	8.9371	9.05697	8.86777	9.36217	8.78581	8.93592	9.66934	8.41784	9.22541	9.59767	9.14415	8.31182	8.62724	8.87366	8.52312	8.45365	8.74953	7.32902	8.27416	8.07265	7.10437	7.40642	6.88506	7.9142	6.17802	7.22117	6.79367	6.87096	9.15556	9.0265	7.79613	8.69444	8.89486
1417721_s_at	5.76819	0.389301	0.0649902	5.37889	-4.98959	grey	1417721_s_at	Laptm5	Laptm5	7.40845	7.62286	7.65016	7.67572	7.82939	7.52635	7.70581	7.5862	7.47845	7.56121	7.62684	7.47989	7.66845	7.48376	7.57087	7.52381	7.59477	7.6011	7.59074	7.61433	7.63211	7.40486	7.76659	7.69457	8.15702	7.10779	7.5753	7.68719	7.74977	7.97606	7.4888	7.40678	7.76551	7.22881	7.70768	7.87525	7.54808	7.61816	7.91754	7.56376
1417725_a_at	17.95	1.69871	0.0482544	16.2513	-14.5526	red	1417725_a_at	Sssca1	Sssca1	8.04696	8.38317	8.15642	7.91969	8.01774	7.93849	7.92758	8.03954	7.99501	7.94703	7.83441	8.03199	8.17404	8.19428	7.98408	8.22514	8.11959	8.19356	8.09951	7.96387	8.25044	8.2603	8.31072	8.19445	7.93102	8.06357	7.93567	7.6541	7.63232	8.08093	8.14718	8.13574	8.08362	8.08172	8.26733	7.90211	8.13832	7.84933	8.00515	8.0389
1417733_at	48.8799	32.0578	0.0970667	16.822	15.2358	turquoise	1417733_at	Rnf146	Rnf146	11.3755	11.707	11.5422	11.4519	11.4487	11.3633	11.4678	11.3978	11.4649	11.462	11.4739	11.5694	11.5056	11.5563	11.5819	11.4955	11.4644	11.489	11.4451	11.4457	11.5402	11.6644	11.4644	11.4247	11.4558	11.6993	11.5408	11.5953	11.4832	11.5014	11.5069	11.4577	11.4409	11.5827	11.4665	11.3818	11.5534	11.4089	11.3729	11.5416
1417742_a_at	65.508	25.1285	0.440442	40.3795	-15.2509	blue	1417742_a_at	Dmap1	Dmap1	9.38909	9.49289	9.30616	9.37208	9.41115	9.30315	9.45527	9.46049	9.43403	9.38566	9.37977	9.33297	9.40268	9.32894	9.2788	9.35618	9.37802	9.44619	9.48267	9.52224	9.36454	9.34368	9.39838	9.40068	9.27513	9.24081	9.14541	9.07242	9.06145	9.3162	9.39052	9.41433	9.29646	8.9922	9.10392	9.18114	9.16933	9.24771	9.19362	9.34334
1417748_x_at	16.8186	5.62841	0.0986523	11.1902	-5.56179	blue	1417748_x_at	Foxm1	Foxm1	5.11831	5.39586	5.81185	5.62432	5.40123	5.34553	5.44339	5.4646	5.45588	5.4467	5.47336	5.39678	5.22783	5.36876	5.35633	5.24136	5.41871	5.44381	5.32775	5.42487	5.28985	5.2724	5.09599	5.21902	5.4134	5.51592	5.46667	5.47471	5.5761	5.56577	5.58936	5.54918	5.72958	6.4102	5.95288	5.32177	5.44896	5.64069	5.63849	5.25916
1417753_at	54.9017	31.7303	0.0960749	23.1714	8.55885	turquoise	1417753_at	Pkd2	Pkd2	8.94934	9.13374	9.48674	9.0062	9.12274	9.09719	9.20683	9.18863	9.36461	9.36876	9.23893	9.11133	9.38869	9.08583	9.23571	9.19003	9.21851	8.92638	8.81706	9.06619	8.92436	9.23184	9.04726	9.20204	9.31183	9.38175	9.21393	9.38995	9.16085	9.16498	9.11009	9.17034	9.1215	9.80833	9.3441	9.54531	9.6541	9.1911	9.34403	9.07392
1417756_a_at	13.1169	1.83446	0.366361	11.2824	-9.44798	skyblue	1417756_a_at	Lsp1	Lsp1	8.00857	8.13476	7.97096	8.04317	6.84008	8.14423	7.74479	7.92339	7.90573	7.90976	8.08815	8.05378	8.1897	8.36996	8.30065	8.35774	7.9503	8.02644	7.36273	8.41113	8.07393	7.99366	8.43412	8.39969	8.29896	8.13395	7.8606	8.27042	8.69311	8.21597	7.31619	8.41043	8.32497	8.63793	8.2249	7.94695	8.36051	7.72321	8.49451	7.72081
1417759_at	16.0516	2.68788	0.128089	13.3637	-10.6758	tan	1417759_at	Pfpl	Pfpl	3.90104	3.9413	4.02268	4.20543	4.06698	3.9561	3.74412	3.75111	3.86268	4.04378	3.72778	4.05692	4.18643	4.13162	4.26044	3.97239	4.11655	3.92887	3.95069	4.24907	4.08163	4.10969	4.07985	4.31945	3.7374	3.66974	3.77806	3.9554	4.00144	3.85372	4.28982	4.0226	3.97271	4.16497	4.17245	3.85059	3.83086	3.96487	3.95557	4.00897
1417766_at	28.6793	5.22228	0.470767	23.457	-18.2347	lightcyan	1417766_at	Cyb5b	Cyb5b	11.1623	11.2298	11.1718	11.281	11.2656	11.1713	11.2842	11.2678	11.2777	11.2322	11.2799	11.2342	11.0759	11.1411	10.9579	11.1616	11.1709	11.3164	11.1994	11.1641	11.1969	11.0024	11.2443	11.1014	11.2423	11.209	11.2882	11.2017	11.2128	11.2692	11.0545	11.0658	11.018	11.18	10.9727	11.0531	11.0563	11.1371	11.1491	11.1397
1417777_at	41.6918	2.10217	0.350322	39.5897	-37.4875	orange	1417777_at	Ptgr1	Ptgr1	5.86258	6.41294	6.11802	6.3032	6.27914	5.83974	5.86686	5.87638	5.69205	6.05316	5.82164	5.88836	6.61057	5.96911	5.90933	5.80689	5.66987	5.68479	5.88628	5.89511	6.10936	6.27175	6.04618	6.09716	5.65381	5.71634	5.76382	5.76673	5.71731	5.44149	5.78249	5.76789	5.74751	5.61345	5.51831	5.56808	5.65067	5.67065	5.52939	5.77204
1417779_at	19.884	5.16391	0.129618	14.7201	-9.5562	brown	1417779_at	2310079N02Rik	2310079N02Rik	9.61143	9.56874	9.57812	9.59426	9.75189	9.56472	9.5165	9.49571	9.44311	9.5506	9.61968	9.83347	9.50363	9.56299	9.49236	9.50966	9.5901	9.6162	9.76722	9.4018	9.68311	9.65915	9.59446	9.53274	9.83938	9.80887	9.90789	9.78112	9.75664	9.88908	9.57022	9.48305	9.4651	9.46668	9.44954	9.59761	9.71113	9.86338	9.65887	9.69286
1417784_at	11.2242	2.44716	0.0428928	8.77701	-6.32985	blue	1417784_at	Als2	Als2	5.9086	6.00433	6.05713	5.71638	5.74412	5.79811	5.8074	5.87513	5.80416	5.57036	5.7603	5.78876	5.67705	5.57559	5.6562	5.84271	5.78156	5.79469	5.71816	5.80062	5.56985	5.30525	5.49411	5.6253	5.50751	5.9156	5.65105	5.59969	5.6971	5.5557	5.44657	5.56839	5.55466	5.59815	5.51724	5.58343	5.6452	5.49507	5.63756	5.55674
1417785_at	15.9865	6.13673	0.0185812	9.84975	-3.71302	turquoise	1417785_at	Pla1a	Pla1a	6.19081	5.91503	6.25209	5.81431	6.10169	6.07338	6.10651	6.10679	6.08901	5.89803	5.98897	6.25586	6.44034	6.25759	6.13962	6.04335	6.20059	6.09818	6.35855	5.83812	6.00644	6.23369	6.14511	6.16901	6.12173	6.45173	6.394	6.44009	6.32401	5.99825	6.7261	6.1658	6.5802	6.4342	6.56842	6.35862	6.48907	5.83684	6.15222	6.03539
1417790_at	6.52191	0.19308	0.032233	6.32883	-6.13575	grey	1417790_at	Dok1	Dok1	5.65684	5.6281	5.62894	5.53653	5.70394	5.62357	5.73813	5.66045	5.64474	5.50229	5.71095	5.66306	5.76496	5.66662	5.89867	5.64101	5.37452	5.63574	5.82787	5.37452	6.14681	5.20578	5.65567	5.67623	5.52841	5.60294	5.23217	5.34892	5.45318	5.42978	5.74946	5.72397	5.70515	5.7124	5.60458	5.67561	5.41449	5.42029	5.45784	5.64041
1417793_at	60.7726	45.9927	1	14.7799	31.2128	grey60	1417793_at	Irgm2	Irgm2	5.8595	6.84742	8.72642	8.06827	7.90103	6.73915	8.32566	6.744	6.56624	6.4476	6.19884	6.67118	8.26175	6.53547	7.2013	6.21524	5.97468	6.35037	5.76249	6.17725	6.59154	6.25445	6.48464	6.52477	9.38496	7.89641	6.44447	8.16525	8.34182	8.30137	6.96923	6.61399	8.73687	8.58684	8.85624	7.04685	6.81609	6.75819	6.44437	6.27644
1417795_at	24.2951	1.3339	0.0825119	22.9612	-21.6273	royalblue	1417795_at	Chl1	Chl1	5.77341	5.96991	5.98057	5.99228	5.74499	6.08065	5.99324	6.10075	6.10505	6.04983	6.27214	5.96195	6.23742	6.30667	6.81644	6.59767	5.99683	5.98465	5.74777	6.16947	6.33986	6.24975	6.44232	6.44075	6.40197	6.36188	6.29617	6.25146	6.38397	6.69781	6.10575	6.47254	6.29443	6.73167	6.78518	6.17087	6.18676	5.87776	6.02351	6.2814
1417798_at	78.1142	16.1498	0.479508	61.9644	-45.8146	magenta	1417798_at	1810019J16Rik	1810019J16Rik	4.58903	4.48804	4.50198	4.60093	4.42143	4.69147	4.73679	4.93261	4.72617	4.43162	4.59056	4.62918	4.38046	4.12468	4.57533	4.32259	4.83168	4.54975	4.69324	4.45083	4.29975	4.39451	4.29044	4.25242	4.68611	4.77927	4.75476	4.69949	4.63864	4.60028	4.82006	4.83523	5.04338	4.60624	5.02675	5.05321	5.0789	4.88599	4.81363	4.84205
1417815_a_at	75.9181	42.2492	0.740526	33.6689	8.58038	blue	1417815_a_at	Tde1	Serinc3	10.6357	10.9631	10.8966	10.835	10.7104	10.8979	10.8189	10.82	10.7745	10.8882	10.9449	11.0127	10.8991	10.9013	11.2705	10.8817	10.8412	10.7447	10.7163	10.5773	10.8354	11.0478	10.7973	10.8113	11.0026	11.0773	11.224	11.0743	11.289	10.8368	11.1056	11.1166	11.1468	12.3285	11.5821	11.2829	11.1414	11.1865	11.006	10.9296
1417816_s_at	8.30883	0.770949	0.128703	7.53788	-6.76693	grey	1417816_s_at	Tde1	Serinc3	8.19583	8.33508	7.94797	8.352	8.38772	8.15182	8.24008	8.22062	8.18328	8.34528	8.19191	8.45399	8.28205	8.35334	8.25438	8.31099	8.00844	8.20432	8.00823	7.86585	8.26761	8.16772	8.15517	8.20391	8.19116	8.10825	8.35567	8.22714	8.32885	8.2553	8.50962	8.31962	8.41957	8.2061	8.01155	8.16159	8.04102	8.22228	8.10136	8.37386
1417817_a_at	39.7442	11.3755	0.199385	28.3687	-16.9932	blue	1417817_a_at	Wwtr1	Wwtr1	5.68283	6.15105	5.75259	5.93538	6.19674	5.84362	6.32062	6.06912	6.28565	6.06554	6.04107	6.09229	6.45795	6.27687	6.32482	6.14897	6.31515	6.34481	6.25964	5.98157	6.30194	6.47852	6.45454	6.4594	5.90149	5.59167	6.05011	5.8265	5.69053	5.82556	5.65694	5.67998	5.74531	5.21988	5.66368	6.34156	5.907	6.24723	6.10214	5.86432
1417820_at	312	276.581	0.837449	35.419	241.162	turquoise	1417820_at	Tor1b	Tor1b	8.96307	8.27573	8.25998	8.97048	8.98629	9.10807	9.02301	9.03376	8.88887	8.66144	9.10826	8.64849	8.68618	9.05483	8.87433	8.9975	8.52358	8.96065	8.87904	8.83184	8.99442	8.54192	9.00032	9.1618	8.9632	7.83301	8.57377	8.429	8.95948	8.82271	8.80147	8.93841	9.13124	7.24081	8.25335	8.50055	7.98959	8.7159	9.06693	8.94763
1417821_at	9.11562	0.398833	0.0665815	8.71679	-8.31796	grey	1417821_at	D17H6S56E-5	D17H6S56E-5	4.98805	4.90111	5.12227	5.43899	5.57645	5.3097	5.07921	5.10165	5.09517	5.06376	5.02121	5.07233	5.33928	5.16777	5.0728	4.88147	5.05053	5.07959	4.86774	5.2271	4.96409	5.03936	5.08555	5.08245	5.6323	4.5501	4.97016	5.47529	5.00758	5.35226	4.70359	5.10359	5.33771	5.01409	5.02549	4.68711	4.64796	4.88458	4.76046	5.10027
1417831_at	357.408	318.995	0.965871	38.4139	280.581	turquoise	1417831_at	Smc1l1	Smc1a	9.22856	8.17065	7.58794	9.56012	9.38464	9.53149	9.36022	9.25468	8.91132	8.95849	9.71075	8.80869	8.38981	9.31797	9.19997	9.19749	8.40251	9.24748	9.27824	9.41805	9.51408	7.94861	9.48772	9.55335	9.16447	6.78519	8.45697	8.01461	9.28414	9.04931	9.38748	9.30259	9.30587	6.37191	7.56771	8.09154	7.1696	9.24603	9.40223	9.4421
1417832_at	263.947	226.613	0.686154	37.3336	189.28	turquoise	1417832_at	Smc1l1	Smc1a	7.42814	6.30134	5.82262	8.01361	7.67718	7.84787	7.65402	7.39179	6.80228	7.22071	7.3044	6.81761	6.23776	7.21695	6.76262	7.25705	6.25551	7.54497	7.60792	7.53119	7.5725	5.86293	7.37528	7.72291	7.20368	5.98211	6.12945	5.77213	7.38281	7.17803	7.23042	7.25564	7.18476	5.24743	6.10858	5.87369	5.3733	7.34432	7.39563	7.44566
1417837_at	42.9993	11.0667	0.256147	31.9326	-20.8658	yellow	1417837_at	Phlda2	Phlda2	4.70936	4.3387	4.37494	4.44896	4.21749	4.74328	5.41324	5.34094	5.05934	4.87596	4.84813	4.89393	5.08244	5.32065	5.06647	5.15494	5.34965	5.45867	4.55314	4.50342	5.36345	5.17497	5.28491	5.13788	5.06851	4.64112	4.91468	4.67748	4.94063	4.626	4.85003	4.85549	4.87295	4.64493	4.82495	4.77994	4.59378	4.65164	4.96231	4.66613
1417838_at	45.2369	11.3569	0.479056	33.8799	-22.523	green	1417838_at	Ssty2	NA	4.97989	5.06595	4.80814	4.79611	4.9236	5.17167	4.73983	4.54013	4.76009	4.71626	4.68567	4.69951	4.34374	4.29902	4.45112	4.51485	4.7201	4.994	4.78599	4.93018	4.60135	4.56466	4.47904	4.4892	4.29326	4.40995	4.41193	4.3146	4.49348	4.32741	5.29056	5.02783	4.95771	4.87338	4.67648	4.41678	4.67928	4.69268	4.58432	5.13432
1417842_at	76.1155	35.1668	0.616388	40.9487	-5.78196	blue	1417842_at	Caml	Caml	9.69847	9.73472	9.72312	9.56599	9.67074	9.70791	9.6374	9.60289	9.54476	9.63898	9.67068	9.76112	9.57287	9.63027	9.62033	9.61961	9.64301	9.68755	9.70419	9.67528	9.73264	9.66548	9.55266	9.50959	9.71574	9.86718	9.76183	9.79469	9.75513	9.75916	9.67727	9.8047	9.73775	10.078	9.89077	9.75634	9.89646	9.78391	9.74867	9.7709
1417846_at	52.1268	15.5396	0.390054	36.5872	-21.0477	brown	1417846_at	Ulk2	Ulk2	9.82181	10.0527	9.94022	9.78795	9.7916	9.8684	9.72506	9.7581	9.75182	10.0063	9.92556	9.99475	9.78359	9.75312	9.84105	9.83343	9.84873	9.84431	9.8403	9.81371	9.8212	9.84553	9.80149	9.69123	9.91937	10.1914	10.0826	10.1354	10.0084	10.0109	9.85334	9.82834	9.71829	10.0647	9.66318	9.89975	10.0567	9.8963	9.85666	9.97462
1417854_at	27.7204	5.17502	0.0156692	22.5453	-17.3703	turquoise	1417854_at	Map2k5	Map2k5	9.80077	9.5141	9.50054	9.68026	9.63775	9.52189	9.56087	9.59078	9.68218	9.57714	9.59699	9.64636	9.66709	9.72277	9.43332	9.68523	9.65019	9.69366	9.80632	9.5755	9.79904	9.59348	9.64243	9.58624	9.52142	9.43206	9.73803	9.63906	9.60386	9.65629	9.53869	9.41008	9.29243	9.36453	9.37391	9.47318	9.2948	9.55147	9.54648	9.69669
1417857_at	42.4777	6.90418	0.1733	35.5735	-28.6693	brown	1417857_at	Mmaa	Mmaa	8.51006	8.74037	8.53993	8.62061	8.40951	8.55394	8.81135	8.74954	8.79818	8.93357	8.68743	8.78553	8.45573	8.62124	8.59108	8.61136	8.76094	8.75352	8.46595	8.47223	8.47046	8.40658	8.56679	8.59605	8.8076	8.918	8.81014	8.77987	8.87488	8.84929	8.54347	8.58071	8.64144	9.02492	8.48387	8.71181	8.80521	8.66874	8.56442	8.61726
1417859_at	120.769	93.4391	0.282921	27.3303	66.1089	turquoise	1417859_at	Gas7	Gas7	7.00907	6.53294	6.37059	7.08749	6.68694	7.0117	6.77862	6.78899	6.95088	7.02609	6.59252	6.62171	6.82973	7.03924	7.09241	6.88692	6.26534	6.65198	6.69414	6.68862	6.8783	6.24729	6.80122	7.08476	6.76592	5.95398	6.59291	6.22547	6.977	6.79816	6.59686	7.08016	7.02055	5.87621	6.19936	6.29712	5.97779	6.69588	6.75327	6.90956
1417862_at	19.8909	7.42819	0.0224915	12.4627	-5.03454	turquoise	1417862_at	Fam181b	Fam181b	7.91341	8.28636	8.21914	7.77804	7.88455	7.56247	7.84262	7.81077	7.87517	7.82151	7.46615	7.68379	7.86744	7.71784	7.58329	7.62205	7.80946	7.77984	7.81121	7.65599	8.08657	7.98035	7.97736	7.97192	7.68831	7.97342	7.95923	7.45913	7.36801	7.73567	7.64299	7.448	7.47986	7.62232	8.02892	7.64915	7.88065	7.55877	7.55302	7.81827
1417863_at	38.9483	15.2315	0.352544	23.7169	-8.48542	yellow	1417863_at	1700001L23Rik	Spata19	4.60103	4.12067	4.2007	4.23804	4.10743	4.21123	4.94101	4.95625	4.79657	4.61754	4.59937	4.56125	4.58261	4.76319	4.57385	4.91245	5.15386	4.92612	4.33207	4.48039	4.61012	4.88918	4.89289	4.72761	4.44376	4.64118	4.60871	4.70913	4.41777	4.70974	4.48082	4.50298	4.46714	4.1364	4.55478	4.77966	4.83195	4.89324	4.60139	4.50302
1417866_at	87.2159	78.0368	0.236285	9.17915	68.8576	turquoise	1417866_at	Tnfaip1	Tnfaip1	8.66477	8.82655	8.88183	8.79094	8.74394	8.63595	8.71282	8.66655	8.83752	8.79352	8.62024	8.83508	8.79589	8.68244	8.68599	8.58242	8.89209	8.65085	8.78757	8.69883	8.73516	8.91281	8.67837	8.54512	8.66891	8.83476	8.84355	8.74368	8.6532	8.69066	8.72508	8.76551	8.69924	9.01004	8.80752	8.87456	9.10189	8.63502	8.61104	8.69707
1417867_at	48.3573	13.7845	0.409281	34.5728	-20.7883	magenta	1417867_at	Adn	Cfd	4.53508	4.32519	4.84496	4.53734	4.45252	4.58762	4.89628	4.92373	4.86867	4.76651	4.78077	4.64674	4.1995	4.39186	4.44035	4.76199	4.86894	4.8998	4.62971	4.6273	4.42952	4.36099	4.4253	4.39115	4.68351	4.85184	4.60197	4.63857	4.80474	4.82373	4.32526	4.34639	4.31495	4.91647	4.60508	4.81227	4.83747	5.10954	4.90417	4.53866
1417868_a_at	18.2045	6.44228	0.0195063	11.7622	-5.31995	turquoise	1417868_a_at	Ctsz	Ctsz	10.8547	10.648	10.8695	10.8784	10.934	10.8816	11.1289	10.8866	10.736	11.018	11.01	11.0497	11.1253	10.913	10.773	10.7099	10.8041	11.0008	10.5643	10.5745	10.8923	10.6696	10.8533	10.9465	11.0199	10.9075	11.0783	10.9083	11.2362	11.0842	10.932	11.0461	11.192	10.9427	10.555	10.8442	10.5028	11.08	11.1168	11.056
1417869_s_at	32.9306	10.4577	0.227377	22.4729	-12.0152	grey60	1417869_s_at	Ctsz	Ctsz	9.60115	9.68696	9.90815	9.5877	9.61595	9.63002	9.4637	9.36341	9.27132	9.49846	9.3768	9.5057	9.75172	9.4236	9.51024	9.32183	9.36427	9.38714	9.42663	9.50851	9.51258	9.43804	9.48352	9.44333	9.73502	9.76534	9.62704	9.78548	9.73181	9.58578	9.41925	9.54702	9.75942	9.51973	9.61101	9.57599	9.44964	9.61154	9.52984	9.47873
1417871_at	161.968	139.389	0.422049	22.5791	116.81	turquoise	1417871_at	Hsd17b7	Hsd17b7	9.65558	9.10854	8.87609	9.46598	9.38847	9.44404	9.46565	9.51618	9.34791	9.39226	9.65964	9.15122	9.28093	9.47808	9.31587	9.46724	9.29498	9.50807	9.55051	9.54069	9.62484	9.2671	9.57479	9.50469	9.54001	8.87977	9.42574	9.20283	9.65841	9.26525	9.39948	9.35094	9.3981	7.2354	8.50239	8.76446	8.68617	9.39969	9.21519	9.49648
1417876_at	46.4272	19.1636	0.416666	27.2636	-8.1	grey60	1417876_at	Fcgr1	Fcgr1	5.64511	6.7121	6.70474	6.62731	6.83437	6.36425	6.91543	6.54146	6.29839	6.18127	6.43043	6.59255	6.65795	5.94425	6.50036	6.09455	6.29085	6.40416	6.02849	6.00145	6.18958	6.19635	6.15741	6.33136	7.36714	7.00219	6.59538	7.05816	7.09157	7.07944	6.1591	6.29045	6.9517	6.53139	6.63977	6.64375	6.74069	6.45212	6.50036	5.9031
1417878_at	22.4507	1.39876	0.135083	21.052	-19.6532	darkred	1417878_at	E2f1	E2f1	7.56142	7.62376	7.55517	7.45445	7.43289	7.43999	7.87224	7.84951	7.76325	7.70965	7.35515	7.91211	7.66926	7.69959	7.58484	7.61817	7.87703	7.90245	7.50398	7.26928	7.83792	7.6953	7.77222	7.43396	7.59983	7.91603	8.06909	7.76499	7.82245	7.99118	7.69238	7.62735	7.64884	7.6947	7.72444	7.41484	7.67718	7.77838	7.50577	7.78282
1417880_at	33.0037	3.26075	0.19523	29.743	-26.4822	midnightblue	1417880_at	G6pc	G6pc	3.89242	4.10604	4.02585	4.10396	3.98223	3.95544	3.81077	3.89856	3.89906	3.96975	4.00806	4.03328	3.79567	4.07617	4.14463	4.09222	4.10114	3.9031	4.03636	4.02367	3.87879	3.98417	3.9459	4.00081	4.16506	4.05248	4.12832	4.14709	4.1284	4.2856	4.31609	4.20792	4.22519	4.15058	4.30363	4.07794	4.15911	3.91844	4.1152	4.21124
1417882_at	7.05666	0.798044	0.150679	6.25861	-5.46057	steelblue	1417882_at	Slc39a3	Slc39a3	6.97291	6.9432	6.96906	6.94591	7.04847	6.92247	6.97213	6.8908	6.62646	6.76634	7.05645	7.16556	7.20186	7.16818	7.00386	7.12921	6.74856	7.16041	7.18912	7.04341	7.35515	7.14738	7.31497	7.15478	7.18672	6.93183	7.03134	7.04479	7.1148	7.19835	7.30173	7.28724	7.20918	7.24801	7.32047	7.0782	7.12836	6.89504	7.34046	7.17924
1417896_at	28.371	3.06941	0.158023	25.3016	-22.2322	cyan	1417896_at	Tjp3	Tjp3	4.93247	4.63309	4.93898	4.74494	4.76407	4.7851	4.68277	4.51001	4.50584	4.50383	4.53906	4.74413	4.70952	4.38583	4.63242	4.63329	4.00737	4.43375	4.93654	4.86673	4.88761	4.49103	4.41816	4.42346	4.31232	4.16926	4.28852	4.33242	4.41013	4.43943	4.63877	4.79982	4.50551	4.70987	4.52248	4.36678	4.55752	4.41032	4.71992	4.64418
1417899_at	48.4744	14.8241	0.421101	33.6503	-18.8262	red	1417899_at	Zp3r	Zp3r	4.38591	3.9311	3.86638	3.98249	4.1383	4.16582	4.33319	4.48426	4.51916	4.20807	4.12407	4.21963	4.05002	3.86961	3.90584	3.7622	4.3437	4.58665	4.1272	4.13978	3.85943	3.81774	3.76438	3.80876	4.39463	4.18986	4.11942	4.28165	4.24931	4.31618	4.42455	4.44633	4.40999	3.88784	4.13441	4.16598	4.13965	4.28679	4.17641	4.44613
1417904_at	91.5757	79.0909	0.239476	12.4848	66.6061	turquoise	1417904_at	Dclre1a	Dclre1a	7.50719	8.09158	8.05262	7.51633	7.45024	7.52108	7.53278	7.48048	7.50468	7.50519	7.43069	7.23381	7.63729	7.02862	7.22823	7.44025	7.89352	7.41019	7.71119	7.32712	7.32691	7.73943	7.30157	7.25736	7.27801	8.16889	7.70949	7.69498	7.33978	7.42066	7.26395	7.24529	6.9193	7.52565	7.65634	7.89529	7.83267	7.43018	7.00774	7.26487
1417914_at	3.62759	0.54297	0.0906439	3.08462	-2.54165	grey	1417914_at	Rap2b	Rap2b	8.9827	9.13064	9.04674	9.17444	9.18653	9.07868	9.19875	9.35488	9.06313	9.07827	9.09738	9.3748	8.63802	9.23786	8.98699	9.13716	9.03507	9.27837	9.19637	9.03603	9.06444	9.16302	9.24162	9.12436	9.26755	9.30554	9.0859	9.0174	9.46635	9.12689	9.1257	9.03212	9.17697	9.15334	9.01463	8.8133	9.04279	9.24285	9.10031	9.19249
1417917_at	40.9253	11.9511	0.569522	28.9742	-17.023	tan	1417917_at	Cnn1	Cnn1	4.16496	4.0912	4.12499	3.95438	4.21492	4.31474	4.37203	4.42906	4.39426	4.2603	4.14836	4.28396	4.51971	4.53273	4.47329	4.39516	4.34484	4.3681	4.23614	4.13468	4.62714	4.76224	4.62384	4.61517	4.03508	4.01974	3.95351	4.17965	3.94792	4.12883	4.46133	4.46158	4.51849	4.1787	4.27732	3.92876	3.96624	3.97716	4.20048	4.47129
1417920_at	17.7752	3.84184	0.237647	13.9334	-10.0915	royalblue	1417920_at	Amn	Amn	9.31688	8.88062	8.56737	8.86975	9.21101	8.63274	9.19498	9.20663	9.05012	8.90524	9.17384	9.5573	8.69329	9.19786	8.31211	8.88799	9.15445	9.68863	9.76505	8.69637	9.59238	8.85702	9.30378	8.8119	8.68236	9.25631	9.63332	8.86259	8.8557	9.45264	9.42322	8.52213	8.56449	8.73867	8.42216	8.67324	8.4781	9.82247	8.76022	9.71481
1417921_at	17.3458	4.53054	0.104863	12.8153	-8.28473	yellow	1417921_at	CXorf26	2610029G23Rik	9.00008	9.35195	9.04458	9.00754	9.02136	9.12289	8.80094	8.8346	8.83229	8.87134	8.93472	9.02896	8.83567	8.87957	8.97209	8.94257	8.68214	8.80226	9.02861	9.1545	9.01959	8.93626	8.76233	8.93727	8.89746	8.8315	8.78109	8.71615	8.90497	8.80264	8.74093	9.05063	8.97451	8.87062	8.90794	8.91432	9.0122	8.88821	8.98859	8.92004
1417924_at	34.2128	11.1878	0.317807	23.025	-11.8371	red	1417924_at	Pak3	Pak3	7.90138	7.88986	7.80015	7.88986	7.94251	7.96745	8.16969	8.37927	8.04585	8.276	8.37686	8.03988	7.95191	7.99196	7.99134	7.89815	8.18377	8.2985	8.13688	7.82536	8.1472	7.97437	7.86613	7.95433	8.16183	8.00032	8.60575	8.02687	8.22182	8.21518	8.27199	8.21182	8.11663	7.26022	7.75387	8.32165	8.32959	8.57095	8.11219	8.43925
1417930_at	14.0364	1.09205	0.182307	12.9444	-11.8523	grey	1417930_at	Nab2	Nab2	8.22039	8.14427	8.09389	8.32199	8.01093	8.33194	7.78052	7.97787	7.97292	7.95462	7.48425	7.95591	7.79694	7.86501	7.82069	7.71304	7.69568	7.77184	7.67668	7.85255	7.67632	7.73571	7.72006	7.73404	8.01602	8.06613	7.82674	7.72913	7.6197	7.72603	8.2939	8.1435	8.23796	8.27316	8.17624	7.65633	7.47292	7.64823	7.65026	7.63912
1417936_at	18.2537	9.43437	0.028566	8.81934	0.615031	turquoise	1417936_at	Ccl9	Ccl9	5.51304	5.87	5.87582	5.38258	5.43257	4.92815	5.18529	5.33188	5.12147	5.0929	5.38911	5.18411	5.67258	5.25953	5.45814	5.41158	5.36362	5.21196	5.61197	5.60617	5.30924	5.52081	5.51223	5.29662	5.34228	5.35534	5.32405	5.35534	5.25736	5.12038	5.0642	5.00005	5.27203	5.7299	5.91196	5.68094	5.44198	5.32947	5.53097	5.00148
1417940_s_at	68.4859	16.0224	0.45514	52.4636	-36.4412	red	1417940_s_at	Rad51ap1	Rad51ap1	5.16168	5.43014	5.32618	5.32151	5.28225	5.23197	4.88323	4.72743	4.65621	5.14008	5.07968	5.04004	5.22171	5.18573	5.5547	5.25204	4.88805	4.78145	5.25557	5.48446	5.16699	5.60339	5.29288	5.19169	5.01606	4.92342	5.02995	5.09416	5.06484	5.04774	4.93328	4.99889	5.14167	4.72563	4.97864	4.83955	4.81237	4.81722	4.74881	5.19611
1417948_s_at	66.5913	10.218	0.577662	56.3733	-46.1554	salmon	1417948_s_at	Ilf2	Ilf2	9.6059	9.93304	9.87406	9.62333	9.52173	9.6938	9.46813	9.44965	9.3782	9.5614	9.35715	9.53838	9.7614	9.58179	9.7677	9.70299	9.70679	9.47586	9.67641	9.64875	9.64283	9.79676	9.60902	9.65627	9.10786	9.6637	9.4385	9.4939	9.3346	9.21628	9.4066	9.66442	9.50092	10.1997	9.93502	9.84017	9.72361	9.57486	9.37867	9.50236
1417950_a_at	33.3696	6.50074	0.150465	26.8689	-20.3682	yellow	1417950_a_at	Apoa2	Apoa2	5.73481	6.54598	6.07594	5.93215	6.05758	5.96575	5.60694	5.67407	5.61305	5.78612	5.74076	5.64119	5.60494	5.88167	5.6965	5.70643	5.37164	5.67869	6.05715	6.38037	5.74722	6.13695	5.84721	5.77064	5.69743	6.08759	6.16403	6.01948	5.74137	6.13293	6.14561	6.02063	5.81866	6.19683	6.38975	5.85331	5.92614	5.74961	5.59287	5.86131
1417951_at	60.4527	21.035	0.527994	39.4177	-18.3827	brown	1417951_at	Eno3	Eno3	7.26187	7.5806	7.71026	7.07718	7.36279	7.53449	7.56504	7.61016	7.64082	7.57865	7.55661	7.53814	7.84002	7.75662	7.69288	7.75221	7.63771	7.63182	7.45254	7.62856	7.75529	7.56899	7.64355	7.6246	7.83729	8.31463	8.05936	8.18284	7.93291	7.88204	7.73188	7.85904	7.38572	7.63345	7.66854	7.55274	7.57192	7.31983	7.39342	7.45918
1417954_at	68.0185	3.38337	0.209287	64.6351	-61.2518	royalblue	1417954_at	Sst	Sst	12.4652	12.3836	12.2827	12.3267	12.5671	12.3693	12.4136	12.5011	12.4967	12.4263	12.3806	12.2423	12.2989	12.4402	12.0967	12.4281	12.4	12.5689	12.4706	12.5113	12.5065	12.3294	12.493	12.4136	12.3042	12.1249	12.1843	12.153	12.0764	12.3936	12.2435	12.1029	12.2016	11.8769	12.1955	12.2571	12.1572	12.3656	12.3982	12.3936
1417957_a_at	25.1204	7.77258	0.136234	17.3478	-9.57524	blue	1417957_a_at	Tspan1	Tspan1	6.03053	6.08045	5.94393	6.10385	5.83837	6.14548	5.89731	5.8776	5.90165	5.54636	5.75792	5.824	5.97789	5.75721	5.87031	5.86279	5.87781	5.83382	5.85381	6.20427	5.84958	5.83287	5.59249	5.79984	5.97697	5.63867	5.6888	5.57759	5.69723	5.93879	5.65858	5.82992	5.67627	5.26532	5.82043	5.41311	5.71475	5.59827	5.50503	5.68088
1417961_a_at	46.7981	27.1164	0.58958	19.6817	7.43464	grey60	1417961_a_at	Trim30	Trim30	6.17853	6.66396	7.28918	6.78901	6.90188	6.61159	7.61338	6.67734	6.4347	6.24448	6.30812	6.54563	6.76504	6.07187	6.58088	6.03938	6.08223	6.2337	6.0532	6.00753	5.78918	6.19222	6.19141	6.14479	7.54507	7.08145	6.55039	7.2041	7.13332	7.1527	6.43859	6.52701	6.92776	7.08022	7.02501	6.22306	6.88882	6.25352	6.20006	6.50083
1417969_at	92.2986	75.8029	0.229521	16.4957	59.3072	turquoise	1417969_at	Fbxo31	Fbxo31	10.1558	9.63254	9.70702	10.0696	10.0354	10.0502	10.1514	10.2694	10.2155	10.182	10.0985	10.2622	9.89183	10.2558	9.83482	9.99005	10.0091	10.2141	10.1876	9.97479	10.2754	9.77277	10.1603	10.0756	10.0211	9.81348	10.3039	9.96686	10.2662	10.101	10.3397	10.0926	10.1837	10.164	9.72746	9.54271	9.43541	10.0561	9.89453	10.2334
1417976_at	83.1242	32.3006	0.810768	50.8236	-18.5229	brown	1417976_at	Ada	Ada	4.50358	4.8007	4.84642	4.75037	4.47488	4.86558	4.66612	4.68757	4.69463	4.92511	4.96845	4.63618	5.2129	4.80709	5.04809	4.63443	4.41781	4.6651	4.48818	4.54053	4.75937	5.15042	4.77707	5.06689	5.44279	6.25181	5.50434	6.70356	5.6292	5.04529	4.80185	5.2708	4.80709	5.06226	4.97181	4.82077	4.56065	4.55316	4.96118	4.80083
1417978_at	126.506	91.3233	0.276514	35.1823	56.141	turquoise	1417978_at	Eif4e3	Eif4e3	9.05102	8.18614	8.60821	9.01395	8.9811	8.95616	9.10506	9.00308	8.94485	8.73965	8.89534	8.94496	8.82897	9.08131	8.85264	9.09792	8.72193	9.07046	8.7723	8.86094	9.03648	8.86073	9.02612	9.00907	9.0021	8.55058	8.77256	8.63923	9.09776	9.00348	8.7538	8.73649	8.71603	7.57421	8.48528	8.63685	8.286	8.72244	8.94788	8.84751
1417981_at	47.4297	8.88031	0.252258	38.5494	-29.6691	red	1417981_at	Insig2	Insig2	10.1627	10.4321	10.3253	10.2891	10.3396	10.1992	10.1672	10.1843	10.2107	10.2037	10.1694	10.1704	10.2142	10.2003	10.2542	10.181	10.0938	9.98291	10.2021	10.1942	10.1986	10.3574	10.0315	10.1935	10.0633	10.2853	10.1448	10.081	10.0281	9.9728	10.2061	10.143	10.2001	10.0514	10.0229	10.0263	10.242	10.1003	9.90162	10.1691
1417983_a_at	27.8307	8.23685	0.347445	19.5939	-11.357	green	1417983_a_at	Ube2v2	Ube2v2	10.6829	10.89	10.6866	10.7107	10.6953	10.7972	10.6625	10.7505	10.6685	10.6222	10.5651	10.6613	10.4907	10.6439	10.7433	10.6763	10.7066	10.6319	10.7698	10.735	10.6645	10.7557	10.4123	10.5786	10.4779	10.4836	10.5822	10.4544	10.5933	10.5492	10.722	10.7878	10.7301	11.0521	10.9362	10.5825	10.6055	10.7841	10.5219	10.638
1417984_at	43.7493	10.4184	0.0315454	33.3309	-22.9125	turquoise	1417984_at	Ube2v2	Ube2v2	9.67947	9.51143	9.41297	9.46974	9.48322	9.49713	9.814	9.85794	9.59921	9.62782	9.81128	9.87384	9.64836	9.70252	9.62639	9.72328	9.66417	9.87502	9.66727	9.54432	9.72629	9.68251	9.49275	9.57304	9.5184	9.45671	9.63385	9.31079	9.4525	9.69416	9.75906	9.76922	9.64062	9.40276	9.42438	9.77125	9.79463	10.0254	9.80524	9.94989
1417985_at	37.8888	19.3496	0.579795	18.5393	0.810293	black	1417985_at	Nrarp	Nrarp	9.23391	8.64402	8.19389	7.84283	8.15285	8.13367	8.41381	8.24705	8.30877	8.75773	8.82183	8.66493	8.87249	8.93576	8.71426	8.98191	9.01754	9.03945	9.09833	9.14308	8.94913	9.15783	8.96172	8.93703	8.31629	8.22436	7.93509	8.34643	8.29496	8.23739	7.69882	7.96054	7.94124	7.81879	8.15713	8.8309	8.98931	8.76742	8.8595	8.70635
1417986_at	25.0942	4.78148	0.270196	20.3127	-15.5313	greenyellow	1417986_at	Nrarp	Nrarp	6.46658	6.26695	6.29249	6.05463	6.08123	5.87581	5.98139	5.99066	6.14601	6.24435	6.22814	6.33133	5.88436	5.99297	5.94502	6.10929	6.24832	6.31447	6.38943	6.23157	6.34301	6.1601	6.23901	6.16674	6.09146	5.84846	5.9696	5.97872	6.16981	6.07393	6.35283	6.29003	6.34635	6.59006	6.27542	6.29944	6.55684	6.30757	6.5996	6.40379
1417988_at	27.5872	7.08682	0.212351	20.5003	-13.4135	black	1417988_at	Resp18	Resp18	11.6674	11.8584	11.6899	11.6412	11.7057	11.707	11.777	11.8229	11.802	11.8069	11.6144	11.7849	11.6815	11.6279	11.5872	11.6057	11.7089	11.7743	11.7396	11.561	11.742	11.5688	11.5707	11.5453	11.786	11.8206	12.0524	11.8363	11.9037	11.8197	11.9121	12.0541	11.8893	12.1846	11.8323	11.404	11.6178	11.7123	11.5498	11.7758
1417994_a_at	8.32496	1.01892	0.128948	7.30604	-6.28711	darkturquoise	1417994_a_at	Accn1	Accn1	9.5892	9.50431	9.56438	9.46942	9.35704	9.59813	9.32097	9.44336	9.51749	9.49119	9.51808	9.46445	9.54864	9.68511	9.67528	9.66925	9.49206	9.43827	9.45489	9.59199	9.52086	9.66562	9.74872	9.75927	9.42682	9.57082	9.62448	9.65623	9.74036	9.70205	9.53313	9.69751	9.54525	9.22824	9.6476	9.39563	9.65551	9.42348	9.60534	9.35294
1418001_at	57.8919	44.2916	0.134109	13.6003	30.6913	turquoise	1418001_at	Itm2b	Itm2b	4.76424	4.37491	4.42182	5.05473	5.03475	5.10519	4.80032	4.82372	4.81908	4.55594	4.6729	4.58194	4.28045	4.64844	4.5259	4.26342	4.77306	4.80127	4.80519	5.07608	4.54023	4.31692	4.54319	4.6747	4.87197	4.19174	4.47694	4.67236	4.62723	4.84382	4.98175	4.79165	4.66316	3.9963	4.60569	4.34883	4.23164	4.76818	4.70242	4.80025
1418003_at	38.8496	1.56783	0.288398	37.2818	-35.714	white	1418003_at	Rgcc	1190002H23Rik	9.18309	9.37731	9.27625	8.89469	9.25684	9.06261	9.21234	9.15964	9.01531	9.01783	9.42383	9.00302	9.30705	9.36909	9.36229	9.14495	9.35152	9.29899	9.26918	9.2306	9.05736	9.52627	9.32941	9.32591	9.01126	8.98622	8.84084	8.42157	8.57213	8.78039	8.87066	8.89737	8.76554	8.88197	9.10455	9.28272	9.35064	9.16939	9.52879	9.23681
1418012_at	41.9558	10.7229	0.60621	31.2329	-20.5099	salmon	1418012_at	Sh3glb1	Sh3glb1	9.99793	9.86269	10.1613	9.94362	9.88454	9.96572	9.9441	9.89394	9.87507	9.72026	9.8205	9.95716	10.2861	10.1769	10.2626	10.1465	10.093	9.9378	9.83432	10.0413	9.95638	10.2002	10.1242	10.2125	9.75157	9.86816	9.76204	9.84055	9.67463	9.6925	9.74351	9.74816	9.81242	9.67864	10.159	10.2547	10.109	9.92562	10.1627	9.77811
1418015_at	145.297	115.412	0.349452	29.8848	85.5275	turquoise	1418015_at	Pum2	Pum2	8.52907	9.21025	9.32293	8.70639	8.40032	8.49705	8.40558	8.39601	8.46125	8.65883	8.32685	8.50453	8.98168	8.85791	8.9333	8.82102	8.64138	8.25889	8.52212	8.6737	8.63439	9.24079	8.85533	8.60401	8.50471	9.19789	8.71697	9.08684	8.65002	8.56547	8.50204	8.45781	8.47983	9.25753	9.22911	8.84367	9.03928	8.29886	8.33579	8.43124
1418016_at	29.9045	11.6548	0.0352892	18.2497	-6.59486	turquoise	1418016_at	Pum2	Pum2	11.8531	11.993	12.0278	11.8642	11.8441	11.882	11.7325	11.7459	11.7995	11.9658	11.8667	11.9981	11.8984	11.799	11.8002	11.8512	11.772	11.7424	11.7854	11.9061	11.7854	11.9045	11.8148	11.7815	11.9262	12.0699	11.891	11.9952	12.0187	11.8768	12.0057	12.047	11.9822	11.865	11.6883	11.9277	12.0385	11.6567	11.8563	11.8826
1418017_at	21.5178	2.0572	0.188251	19.4606	-17.4034	lightyellow	1418017_at	Pum2	Pum2	9.96062	9.83617	9.71327	9.8186	9.69353	9.87961	9.94001	9.97799	10.0358	10.1119	10.0469	9.7892	9.85964	9.73711	9.85647	9.82949	9.97395	9.83085	9.71202	9.78367	9.86566	9.90788	9.77795	9.86296	9.97999	9.74627	10.0824	9.93405	10.1609	9.98997	10.0584	10.0915	10.0301	9.53996	9.7941	10.0077	10.0593	9.8906	9.912	10.0006
1418018_at	228.74	201.867	0.611226	26.8726	174.995	turquoise	1418018_at	Cpd	Cpd	10.1156	9.30737	9.10087	10.2275	10.0429	10.2545	10.0471	9.99989	9.82224	9.8514	10.4598	9.41883	9.9733	10.1053	10.3672	10.0131	9.72041	9.91853	9.97152	10.5444	10.021	9.428	10.3962	10.3554	10.1199	8.74552	9.66722	9.67764	10.0642	9.80082	9.86657	10.1106	10.0139	7.80018	9.16753	9.79353	9.00048	9.96931	10.1051	9.9239
1418021_at	53.9962	30.4443	0.661937	23.5519	6.89237	grey60	1418021_at	C4b	C4b	7.60691	8.27484	10.5964	9.01285	9.18156	8.81331	10.2528	8.08543	8.70799	7.98427	8.27974	8.0389	10.4848	8.15366	9.35918	8.31713	7.74932	7.80009	6.63853	8.57727	7.1752	7.80901	8.1772	8.69796	11.2998	9.26308	8.36125	10.7669	10.1737	9.78441	8.26171	9.06648	10.4977	10.3354	10.7054	9.80571	8.43413	7.94103	9.16172	7.59486
1418024_at	286.314	239.77	0.725991	46.5442	193.226	turquoise	1418024_at	Narg1	Naa15	10.6594	10.0037	10.2586	10.6333	10.6635	10.722	10.5877	10.5826	10.4563	10.4843	10.7493	10.123	10.3642	10.6323	10.6163	10.6416	10.298	10.5905	10.6372	10.6654	10.5883	10.1028	10.5112	10.6038	10.3848	9.65723	10.1992	10.1571	10.4169	10.3701	10.5617	10.5647	10.5989	8.59161	9.81213	10.239	9.8567	10.6377	10.5379	10.5855
1418041_at	23.9558	5.46793	0.230647	18.4879	-13.0199	green	1418041_at	4432406C05Rik	Tmem186	6.56889	6.36234	6.38658	6.38983	6.43822	6.35856	6.49316	6.4841	6.39863	6.50986	6.52941	6.72544	6.56697	6.42648	6.21212	6.65276	6.27669	6.58368	6.68837	6.32624	6.68156	6.49852	6.65145	6.50633	6.75811	6.71573	6.69243	6.49091	6.86644	6.76238	6.37313	6.35301	6.26815	6.02276	6.03366	6.26135	6.24747	6.60603	6.44498	6.37172
1418047_at	20.5443	3.55329	0.59319	16.991	-13.4377	grey	1418047_at	Neurod6	Neurod6	10.934	10.9037	10.8232	10.7976	10.6008	10.9335	10.9642	10.9617	10.8505	10.8383	10.5696	10.9034	10.7933	10.9242	11.3107	11.0443	11.0473	10.9701	10.7958	10.6479	10.8885	10.6921	10.6195	10.7696	10.5636	10.3256	10.4421	10.1312	10.5777	10.6886	10.7087	11.0495	11.013	11.4566	11.3062	11.0674	11.1408	11.0904	10.8249	10.8085
1418055_at	19.2668	6.39343	0.181615	12.8733	-6.47992	red	1418055_at	Neurod4	Neurod4	3.61744	3.94808	3.8178	3.83376	3.70309	3.68399	3.65653	3.46448	3.69845	3.76011	3.4904	3.78176	3.81261	3.95873	3.76782	3.92312	4.04289	3.7724	3.79494	3.98339	3.77327	3.81947	3.87256	3.83339	3.61156	3.77412	3.56576	3.56911	3.7439	3.66436	3.54939	3.5527	3.65782	3.7761	3.8301	3.57048	3.81179	3.7217	3.70375	3.56221
1418059_at	10.9684	3.13007	0.0548624	7.83838	-4.70831	blue	1418059_at	Eltd1	Eltd1	6.60179	6.69289	7.10632	6.97615	7.20149	6.77649	6.75645	6.86073	6.66765	6.90155	7.02724	7.03048	7.19412	7.06789	7.15211	6.95308	6.97278	6.45515	7.21215	7.01741	6.85889	7.40604	7.06341	6.92651	6.97205	7.1949	7.33217	6.97501	7.25112	7.15495	6.8424	6.85017	7.37494	7.36852	7.50748	7.28953	7.04414	6.96942	6.93422	7.0693
1418064_at	93.2762	26.6357	0.466859	66.6405	-40.0048	blue	1418064_at	Tfpt	Tfpt	6.82033	6.79937	6.5305	7.02644	6.98642	6.73276	6.65175	6.77903	6.62828	6.9191	6.59423	6.53135	6.51361	6.70488	6.50893	6.63318	6.35678	6.72232	6.61337	6.92714	6.66585	6.46324	6.50358	6.74337	6.49319	6.17147	6.35636	6.27988	6.6043	6.64073	6.54741	6.78335	6.51107	6.30016	6.20921	6.28689	5.86355	6.36219	6.43058	6.59403
1418068_at	13.0951	3.98549	0.0120675	9.10966	-5.12417	turquoise	1418068_at	Ndufa10	Ndufa10	7.81684	8.00044	7.88421	7.79524	7.79802	7.56106	7.51345	7.62072	7.48851	7.6767	7.67717	7.69637	7.38573	7.58401	7.29695	7.45253	7.69037	7.65885	7.89405	7.59053	7.59324	7.75151	7.60972	7.4265	7.5798	7.90184	7.9138	7.63748	7.59454	7.76871	7.69027	7.4106	7.69346	8.16821	7.80335	7.53218	7.65608	7.8312	7.38408	7.82735
1418074_at	38.2723	7.87653	0.47159	30.3957	-22.5192	midnightblue	1418074_at	St6galnac4	St6galnac4	7.45846	7.05433	6.70864	7.02623	7.1225	6.96944	7.38637	7.36667	7.52967	6.70806	6.84793	7.09391	7.00947	6.95097	6.84317	7.01889	7.0922	7.42414	7.17681	6.87011	7.22575	6.34796	6.8339	6.80754	6.67848	6.83608	6.66596	6.11053	6.54911	6.69722	6.68427	6.40384	6.52679	6.73692	6.99132	7.07803	7.028	7.11901	7.0307	6.87568
1418077_at	46.4204	12.441	0.2705	33.9794	-21.5383	grey60	1418077_at	Trim21	Trim21	5.77091	6.19584	6.31191	6.25537	6.01466	5.92065	6.35623	5.98353	5.99115	6.083	6.05398	5.8645	6.25062	5.85705	6.29013	5.78527	5.8317	5.62309	5.75435	5.88449	5.98228	6.04387	6.02044	6.10488	7.07661	6.36871	6.32202	6.50347	6.76278	6.46353	6.11746	6.33393	6.71095	5.29842	6.29554	6.14743	6.54039	6.17789	6.09959	6.1616
1418078_at	45.7726	13.3446	0.233898	32.428	-19.0834	blue	1418078_at	Psme3	Psme3	6.54593	6.73379	6.43366	6.77023	6.47125	6.20491	6.245	6.31772	6.41039	6.37354	6.46601	6.3635	6.31472	6.59619	6.49189	6.51276	6.3514	6.34573	6.66549	6.57095	6.45198	6.59809	6.51566	6.32651	5.87314	6.57574	6.36518	6.26716	6.26167	6.22637	6.17151	6.19794	5.87115	5.62607	5.8285	6.25285	5.61406	6.042	5.92256	6.13294
1418080_at	9.18394	2.03427	0.0577866	7.14967	-5.11539	red	1418080_at	B4galt2	NA	8.26782	7.6912	7.83379	8.10514	8.51739	8.04252	8.23667	8.22691	8.2723	8.13233	8.20015	8.20185	8.25968	8.29388	8.4439	8.28355	8.39488	8.2842	8.09156	8.05728	8.35312	8.59307	8.63166	8.33326	8.27332	7.98253	8.63146	8.18912	8.14085	8.70176	8.69808	8.23738	8.17041	8.20228	8.63793	8.37122	8.21111	8.33763	8.29016	8.44759
1418084_at	12.7982	1.70158	0.284063	11.0966	-9.39501	grey	1418084_at	Nrp1	Nrp1	10.0236	10.0141	9.98246	9.92793	9.40525	9.87973	10.0063	10.1148	10.1274	10.0721	9.39332	9.9603	10.022	9.92137	9.79505	9.88804	9.89633	9.94295	9.52838	9.84594	9.79238	9.44104	9.79782	9.81312	9.40635	9.61803	9.44195	9.37509	9.39855	9.25016	9.45566	10.1142	10.2688	10.6928	9.98144	9.64912	10.0341	9.69285	9.84075	9.81451
1418090_at	18.3346	2.15447	0.179349	16.1801	-14.0257	darkgreen	1418090_at	Plvap	Plvap	7.62609	7.80991	7.89679	7.82026	7.77949	7.64746	7.72152	7.65872	7.65187	7.69638	7.65272	7.79431	7.54117	7.73593	7.89105	7.739	7.62555	7.72461	7.81546	7.52452	7.82649	7.77394	7.58796	7.44444	7.787	7.95346	7.96921	7.96535	7.88662	7.93265	8.15193	8.07771	7.84147	7.94624	7.90191	7.4016	7.48624	7.72196	7.75466	7.83662
1418091_at	15.1454	4.34118	0.13008	10.8042	-6.46302	black	1418091_at	Tcfcp2l1	Tcfcp2l1	6.82074	7.06843	6.8492	7.15393	7.24294	7.01543	6.53387	6.80012	7.06294	6.89156	7.15977	6.92699	7.1977	6.98214	7.16418	6.68441	6.21493	6.30133	6.43668	6.71731	6.70444	6.60248	6.83836	7.07677	6.99538	7.26729	7.05728	7.44793	7.22691	7.09707	7.20192	7.51233	7.20082	7.07297	6.65986	6.85529	6.85485	6.4704	6.9485	6.69017
1418096_at	67.8677	12.1342	0.344691	55.7335	-43.5993	red	1418096_at	Dok3	Dok3	6.66158	6.70903	6.72091	6.8481	6.92737	6.61287	6.47757	6.46698	6.47084	6.62829	6.14286	6.65006	6.74357	6.75104	6.73359	6.70185	6.28405	6.42345	6.76162	6.76557	6.73006	6.71479	6.73824	6.7154	6.37915	6.33154	6.25521	6.22525	6.24702	6.34631	6.29725	6.21077	6.29023	6.90913	6.69084	6.25894	6.33743	6.15851	6.62276	6.19801
1418099_at	56.9483	35.7053	0.108111	21.243	14.4623	turquoise	1418099_at	Tnfrsf1b	Tnfrsf1b	5.86998	6.16476	6.31841	5.98065	5.96584	5.82164	5.58239	5.54407	5.59018	5.65694	5.69655	5.65393	6.10186	5.67877	6.08563	5.66579	5.72487	5.4948	5.94429	5.74695	5.82612	5.9988	5.67877	5.49066	5.75836	5.99377	5.87487	5.61652	5.60013	5.4465	5.68492	5.67939	5.80027	5.89099	6.19033	5.90426	6.39671	5.83278	5.99241	5.63359
1418104_at	225.053	204.141	0.618109	20.9127	183.228	turquoise	1418104_at	Nrip3	Nrip3	10.0402	9.09736	8.89558	10.2005	9.99715	10.0427	10.0096	10.1334	9.85029	9.80498	10.1621	10.1035	9.70047	10.1108	9.93484	10.1487	9.45572	10.2511	10.0083	9.9595	10.2508	8.95056	9.99478	9.95017	9.93603	8.64615	10.0277	9.77537	10.3232	10.0327	10.1161	10.3368	9.98983	7.71523	8.4169	9.02092	7.93183	10.1293	9.99981	10.126
1418107_at	47.189	25.0283	0.0757821	22.1608	2.8675	turquoise	1418107_at	Tcea2	Tcea2	9.3702	9.67988	9.64058	9.51028	9.54971	9.49302	9.60658	9.66535	9.7073	9.61597	9.3928	9.60025	9.45299	9.4774	9.36819	9.39649	9.72506	9.71708	9.54065	9.50117	9.48494	9.5764	9.48761	9.42969	9.47139	9.92719	9.80779	9.75173	9.66227	9.81927	9.5582	9.7577	9.4716	9.80779	9.60815	9.49418	9.76961	9.35787	9.39873	9.42896
1418109_at	8.46598	2.5584	0.00774649	5.90758	-3.34918	turquoise	1418109_at	Gspt2	Gspt2	10.0412	10.0981	10.2355	10.1387	10.0154	10.0804	9.9631	10.0324	10.0071	10.019	10.057	10.1235	10.1222	10.1103	10.0574	10.1858	9.99746	9.97515	10.0366	10.1909	10.0877	10.1243	10.0425	10.1416	10.1151	10.2142	9.98861	10.1632	10.1416	10.0813	10.079	10.2361	10.1229	9.96093	10.0926	10.0043	10.2574	9.87184	10.1135	10.0414
1418110_a_at	43.6923	35.3633	0.107075	8.32896	27.0343	turquoise	1418110_a_at	Inpp5d	Inpp5d	7.11653	7.39796	7.74635	7.13401	7.36928	7.03531	7.1872	7.1106	7.16891	7.05322	7.38454	7.11084	7.54565	7.2395	7.48835	7.28138	7.59766	7.2715	7.33445	7.37141	7.36474	7.58883	7.16973	7.08951	7.55299	7.47835	7.16216	7.62807	7.11874	7.47598	7.19083	7.04265	7.2293	7.68744	7.65324	7.58063	7.37422	7.11384	7.15063	7.14636
1418111_at	20.5623	8.13662	0.188328	12.4257	-4.28906	yellow	1418111_at	1810008K16Rik	Tmed11	4.3192	4.20907	3.9469	3.80566	4.05272	3.98497	3.56941	3.57105	3.57835	3.67994	3.67807	3.60865	3.63173	3.67621	3.74796	3.99388	3.54117	3.47684	3.91236	3.96426	3.6852	3.58836	3.83653	3.88035	3.72156	3.81263	3.74766	3.62186	3.64901	3.68089	3.67087	3.76784	3.65888	3.56449	4.00196	3.908	3.9136	3.87315	3.93584	3.70235
1418114_at	26.0005	12.9076	0.0390824	13.0929	-0.185286	turquoise	1418114_at	Rbpsuh	Rbpj	7.10663	7.29193	7.04709	6.90354	7.13834	6.91473	7.10828	7.06231	7.18403	7.48009	7.12405	7.25957	7.49323	7.11125	7.12725	7.0859	7.63586	7.18273	6.93072	6.95727	7.17727	7.55304	7.06148	7.27874	6.86722	7.64928	7.54614	7.27725	7.16432	7.2811	7.1701	7.28211	7.26482	7.18077	7.03078	7.39329	7.54358	7.34088	7.02356	7.41899
1418118_at	36.7061	7.06055	0.363501	29.6455	-22.585	cyan	1418118_at	Slc22a1	Slc22a1	5.37407	5.8153	5.4485	5.37706	5.27172	5.17907	5.95558	6.03447	5.89009	5.85211	5.87893	5.91654	5.99244	6.09374	6.12518	6.03266	6.17165	6.2076	5.53837	5.44995	6.27534	6.32598	6.19959	5.8506	5.80989	6.04681	5.88894	6.13345	6.08648	5.81881	5.89753	5.85205	6.0762	6.11069	5.94196	5.91097	6.14661	5.80926	5.72456	5.87595
1418126_at	6.44835	1.24195	0.0270033	5.2064	-3.96444	grey60	1418126_at	Ccl5	Ccl5	6.10891	5.21652	6.72255	4.93807	5.93149	5.09932	5.73817	4.50946	4.91968	5.9792	5.82445	5.87471	8.26827	5.72741	6.72025	5.69295	6.2397	6.07817	5.28525	6.84826	5.79069	5.93848	6.94535	5.80475	6.97175	5.63514	5.4094	6.22607	6.31959	6.17374	5.49874	4.93032	7.55667	6.41888	6.64914	7.4089	7.16314	7.06508	6.78047	6.9818
1418129_at	328.814	294.755	0.892478	34.059	260.696	turquoise	1418129_at	Dhcr24	Dhcr24	9.7399	7.58866	7.21564	9.46557	9.37287	9.50377	9.47182	9.43267	9.26625	9.09014	9.82751	9.2714	8.88158	9.7271	9.31697	9.57317	8.61211	9.57303	9.6138	9.42412	9.84844	8.07168	9.84247	9.79907	9.54702	6.88875	8.74137	8.19261	9.62095	9.4658	9.2821	9.36735	9.40061	6.48417	7.6578	8.06759	7.23962	9.29801	9.46999	9.47693
1418131_at	25.2897	11.5391	0.250889	13.7506	-2.2115	grey60	1418131_at	Samhd1	Samhd1	7.0944	7.19704	7.81565	7.63043	7.56925	7.39572	7.73824	7.25184	7.24439	7.06721	6.90595	7.08404	7.52447	7.133	7.18892	7.03562	7.20274	7.241	7.07086	7.12095	6.84843	7.10081	7.04725	7.05908	7.90548	7.67249	7.13232	7.66611	7.43248	7.66274	6.70843	6.68826	7.18571	7.01779	7.71231	7.2659	6.90038	6.91474	6.9364	6.75257
1418132_a_at	46.6087	15.5139	0.27192	31.0948	-15.5809	blue	1418132_a_at	D7Wsu128e	Ubfd1	5.43752	5.68354	5.37843	5.43848	5.22798	5.47106	5.63424	5.90489	5.8941	5.68764	6.04014	5.69696	5.49383	5.97927	6.09495	5.88746	5.94237	5.94786	5.38007	5.37065	5.82414	6.1278	5.80189	5.6714	5.88146	5.93376	5.96558	5.93612	6.04829	5.98867	6.63675	6.30188	6.26092	6.26696	6.20821	5.66408	5.94599	5.8123	6.14352	6.41453
1418133_at	39.2165	2.1614	0.112619	37.0551	-34.8937	purple	1418133_at	Bcl3	Bcl3	5.70924	6.0134	6.00056	5.87934	5.74351	5.57189	5.60392	5.52781	5.43308	5.39485	5.5717	5.41855	5.44837	5.48305	5.60628	5.53172	5.45136	5.45277	5.6751	5.67726	5.55219	5.50184	5.49407	5.50597	5.18847	5.33559	5.13285	5.12797	5.16204	5.61757	5.55241	5.55534	5.51478	4.45033	5.35605	5.39545	5.33372	5.38404	5.747	5.49612
1418135_at	50.2072	15.2133	0.381863	34.994	-19.7807	brown	1418135_at	Aff1	Aff1	7.72645	7.53426	7.67525	7.69036	7.84288	7.64727	7.65656	7.64884	7.55959	7.69375	7.58358	7.73032	8.01303	7.86494	7.77899	7.72816	7.65682	7.6515	7.64862	7.9115	7.73415	7.78965	7.81226	7.90504	7.87121	8.3796	8.07944	8.57017	8.133	7.61385	7.39106	7.64907	7.64462	8.3156	8.11314	8.06857	7.7644	7.80943	7.87173	7.4837
1418137_at	36.6784	8.95142	0.0271037	27.7269	-18.7755	turquoise	1418137_at	Mrp63	Mrp63	10.5261	10.7507	10.7351	10.5754	10.6064	10.561	10.4647	10.5529	10.4231	10.4309	10.5555	10.5295	10.572	10.5152	10.4224	10.6035	10.493	10.5394	10.6647	10.4813	10.5992	10.6197	10.5025	10.5236	10.574	10.8164	10.6286	10.7348	10.535	10.5999	10.7081	10.7014	10.7177	10.8915	10.7895	10.4326	10.4572	10.5287	10.5502	10.6931
1418140_at	39.4454	6.34446	0.267621	33.1009	-26.7565	green	1418140_at	Dcx	Dcx	5.43492	5.32823	5.18849	5.5301	5.49062	5.54609	5.50688	5.53062	5.51773	5.73806	5.82676	5.22013	5.68658	5.68353	5.47943	5.54476	5.492	5.63232	5.63311	5.31901	5.61885	5.47233	5.80622	5.75092	5.83933	5.64632	5.90361	5.80534	6.026	6.15954	5.77084	5.61826	5.38804	4.82285	5.47429	5.55644	5.68803	5.81452	5.68973	5.69735
1418142_at	28.3823	4.51158	0.255057	23.8707	-19.3591	salmon	1418142_at	Kcnj8	Kcnj8	6.88899	7.05845	7.08323	7.15417	7.32348	7.01029	6.84999	6.83391	6.81328	6.79303	6.90481	7.03126	7.24127	7.23331	7.11809	6.8865	6.83308	6.76756	7.08909	6.89481	7.23891	7.24127	7.11906	7.04723	6.71985	7.02136	6.92227	6.54195	6.36138	6.80891	6.8474	6.68699	6.92168	7.03089	7.07906	6.98573	7.06564	7.13944	7.02258	6.88411
1418146_a_at	20.1438	9.32165	0.0282247	10.8221	-1.50046	turquoise	1418146_a_at	Rbl2	Rbl2	6.40496	6.72598	6.75365	6.58038	6.49584	6.51668	6.76966	6.75893	6.77416	6.62727	6.71836	6.48825	6.97095	6.59825	6.74381	6.76976	6.76161	6.66029	6.2589	6.44417	6.69694	6.9009	6.66803	6.82965	6.51064	6.92246	6.66398	6.7541	6.56223	6.5036	6.75665	7.08907	6.72972	6.83962	6.96757	6.84027	6.80229	6.42275	6.55572	6.7137
1418151_at	27.3856	15.8044	0.0478536	11.5812	4.22321	turquoise	1418151_at	Mtmr4	Mtmr4	8.79753	8.67751	8.40568	8.67018	8.77356	8.52033	8.76823	8.76545	8.7494	8.72152	8.62039	8.89332	8.66604	8.67943	8.68125	8.5618	8.75831	8.76797	8.46619	8.3934	8.72175	8.4493	8.59509	8.56877	8.57711	8.55425	8.75756	8.63933	8.88224	8.68704	9.00629	8.93782	8.95129	8.55015	8.45935	8.38669	8.21789	8.77895	8.58474	9.11402
1418161_at	45.6775	24.8408	0.0752146	20.8366	4.00422	turquoise	1418161_at	Jph3	Jph3	11.1185	10.6738	10.6194	11.0823	11.1165	11.0105	11.0067	11.2028	11.284	11.0964	10.9198	11.1161	10.826	11.1108	10.7714	10.9417	11.0866	11.144	11.0517	11.0593	11.0393	10.7771	11.1566	11.0428	11.1427	10.8572	11.114	11.0969	11.1855	11.3278	11.0979	10.9522	10.9212	10.7242	10.7697	10.5433	10.6891	10.7863	10.9247	10.9448
1418162_at	7.58285	0.335673	0.0560376	7.24717	-6.9115	grey	1418162_at	Tlr4	Tlr4	3.99582	4.5254	4.35346	4.45404	4.67118	4.18778	3.93047	3.94694	3.94394	4.15635	3.97767	4.26375	4.67745	4.09972	4.05768	4.11581	4.12068	3.92783	4.07585	3.83903	4.27707	4.26093	4.33486	4.25447	4.20264	3.97378	4.09408	4.07178	4.24362	3.83916	4.14633	3.94608	4.02103	4.08263	4.20518	4.35832	4.15269	4.22328	4.28095	4.05526
1418163_at	6.40637	1.07138	0.0558241	5.33499	-4.26361	purple	1418163_at	Tlr4	Tlr4	4.57099	5.01183	4.6104	4.23041	4.82337	4.52206	4.4523	4.4838	4.34838	4.67243	4.47815	4.5151	4.60169	4.54403	4.43503	4.30257	4.43541	4.47498	4.1873	4.74181	4.27446	4.21694	4.18737	4.25673	4.57919	4.4981	4.22	4.67083	4.48498	4.45748	4.40258	4.72778	4.7879	4.25312	4.31472	4.6588	4.67539	4.61238	4.57981	4.59807
1418166_at	30.2049	5.19915	0.155789	25.0057	-19.8066	black	1418166_at	Il12rb1	Il12rb1	4.69854	4.57409	4.85732	4.58791	4.88822	4.84363	5.27512	5.03557	5.02045	4.6107	4.81723	4.86225	4.93734	4.52835	4.67985	4.73174	4.83077	5.00806	4.90598	4.65017	4.72243	4.54147	4.7969	4.75373	5.56041	5.17053	5.29214	5.40518	5.18499	5.019	5.00739	4.75936	4.64942	5.03042	5.05832	4.56944	4.23525	4.66004	4.52492	4.72461
1418167_at	52.6226	10.6775	0.268012	41.9452	-31.2677	brown	1418167_at	Tcfap4	Tcfap4	4.98648	5.32495	5.35441	4.91394	4.86779	5.1104	5.24234	5.2714	5.26743	5.33563	5.31397	5.38375	5.78224	5.46393	5.63494	5.64974	5.36447	5.19158	4.92871	5.14032	5.61004	5.57797	5.60704	5.54368	5.54853	5.63054	5.62585	5.71395	5.73222	5.52071	5.46652	5.53903	5.47435	5.39257	5.53958	5.72357	5.23163	5.22708	5.36582	5.4915
1418170_a_at	143.488	116.547	0.352887	26.9416	89.605	turquoise	1418170_a_at	Zcchc14	Zcchc14	9.29176	8.61596	8.73071	9.34925	9.25511	9.45704	9.09181	9.03973	9.03736	9.12883	9.33895	8.95532	9.14568	9.31975	9.29086	9.33627	8.95952	9.1392	9.22611	9.48013	9.17533	8.90571	9.11177	9.31975	9.25161	8.4392	8.9121	9.05727	9.43153	9.06589	8.86574	9.06843	9.09847	7.18073	8.2327	9.04923	8.62596	9.06447	9.10908	9.06887
1418171_at	31.0447	4.23299	0.239308	26.8117	-22.5787	salmon	1418171_at	Tceal8	NA	11.016	11.2951	11.0946	10.8871	10.9576	10.997	11.0297	11.021	10.9933	10.9399	10.9437	10.9155	10.9386	10.899	10.9142	10.918	11.0116	11.065	10.9918	10.9855	10.9684	10.9966	10.8217	10.9893	10.8068	10.8473	10.8545	10.6962	10.8057	10.8356	10.8341	11.0194	10.8921	10.9074	11.0673	10.9928	11.1719	11.0534	11.0979	10.943
1418174_at	30.8468	10.7542	0.453629	20.0926	-9.33846	green	1418174_at	Dbp	Dbp	10.0217	9.55816	9.66097	9.43101	9.92463	9.63564	9.92853	9.9535	9.36293	9.8584	10.2723	9.92484	10.2923	10.2133	9.91102	10.2028	10.4006	10.2066	10.2078	10.102	10.3178	10.1692	10.2001	10.3499	10.7161	10.0841	10.6574	10.5636	10.577	10.616	9.66396	9.4216	9.30709	9.14015	10.0352	10.4204	10.0191	10.2074	10.4625	10.4125
1418187_at	39.5533	2.98318	0.380188	36.5701	-33.587	saddlebrown	1418187_at	Ramp2	Ramp2	8.3862	8.45766	8.95354	8.499	9.10343	8.33215	8.47991	8.52427	8.50486	8.32303	8.53873	8.37037	8.97604	8.60538	8.54664	8.2877	8.53196	8.13217	8.56511	8.47212	8.37485	8.98664	8.45727	8.56928	8.61473	9.10045	8.67272	8.83067	8.67983	8.50252	8.54548	8.58044	8.53843	8.9633	9.0671	8.52808	8.81119	8.54167	8.40823	8.40705
1418188_a_at	339.775	312.233	0.945399	27.5415	284.692	turquoise	1418188_a_at	Malat1	NA	12.7302	10.6018	10.4891	12.9586	12.7877	12.8775	12.8759	12.6128	12.5166	12.2276	13.1622	11.8358	11.5579	12.6621	12.598	12.6066	11.8061	12.7188	12.6598	12.6174	12.6428	10.9302	12.691	12.828	12.7297	9.48692	11.9565	11.7743	12.9441	12.5322	12.7256	12.691	12.7914	7.9674	10.3492	11.344	9.62668	12.8136	12.6632	12.7022
1418189_s_at	307.668	272.294	0.824468	35.3743	236.919	turquoise	1418189_s_at	Malat1	NA	12.6222	11.3116	11.4229	12.7568	12.6017	12.7744	12.6017	12.3668	12.2551	12.1007	12.908	11.7371	11.6552	12.4391	12.0478	12.592	11.8833	12.4624	12.6253	12.3968	12.579	11.2117	12.5524	12.6298	12.4839	10.4313	11.9355	11.7797	12.5857	12.3552	12.5385	12.3242	12.2874	8.52244	10.5297	11.3623	10.2944	12.4278	12.4637	12.5043
1418190_at	26.2545	7.13103	0.300799	19.1234	-11.9924	green	1418190_at	Pon1	Pon1	4.5191	4.71694	4.35037	4.6134	4.54135	4.45212	4.8033	4.65133	4.64705	4.65035	4.6261	4.44024	4.78116	4.70036	4.56501	4.49284	4.79788	4.77635	4.5058	4.70816	4.64945	4.61056	4.48967	4.61706	4.91527	5.11035	4.91427	4.7546	4.7648	5.03415	4.42453	4.44482	4.32878	4.5432	4.84507	4.45041	4.64229	4.68897	4.57613	4.44353
1418191_at	33.2076	23.395	0.508668	9.81263	13.5824	grey60	1418191_at	Usp18	NA	4.78686	5.95408	6.76654	6.10486	6.08551	5.89838	7.63457	5.628	5.67385	5.29201	5.29305	5.99847	6.11227	5.00993	5.97506	5.20935	5.46089	5.35691	5.12021	4.56259	5.08978	4.98712	5.17054	5.54415	6.83234	6.37774	5.59179	6.15632	6.29688	6.76145	5.54472	6.17363	6.58567	6.40456	6.49901	5.64358	6.43724	5.99809	5.4161	5.73514
1418192_at	19.3703	3.6663	0.154651	15.704	-12.0377	green	1418192_at	Mnt	Mnt	10.5411	10.2663	10.5596	10.3446	10.307	10.3549	10.3538	10.3625	10.3894	10.336	10.2171	10.3192	10.3834	10.4877	10.3942	10.3757	10.5819	10.3703	10.3004	10.34	10.3858	10.4066	10.4283	10.3292	10.1726	10.3131	10.1179	10.157	10.2107	10.2332	10.3792	10.3756	10.4324	10.3589	10.4814	10.2968	10.3653	10.2762	10.3295	10.3431
1418203_at	19.2346	3.97198	0.793245	15.2626	-11.2907	skyblue	1418203_at	Pmaip1	Pmaip1	6.86505	7.48799	7.34524	7.00308	7.5589	6.69801	7.51387	7.39279	7.61756	6.69779	6.89994	7.69038	6.7159	7.00645	6.01942	6.73695	7.87602	7.36992	7.93195	6.28285	7.20801	7.02801	6.79179	6.64386	6.6141	7.89953	8.06188	7.30971	6.74299	7.22095	7.3232	6.62878	6.52883	7.02739	7.11945	6.82953	7.24349	7.87551	6.53129	7.54517
1418206_at	21.1858	4.52819	0.135684	16.6576	-12.1294	black	1418206_at	Sdf2l1	Sdf2l1	8.5377	8.53389	8.08472	9.51136	9.46094	9.12493	8.90374	9.13867	9.00205	8.78767	8.38544	9.09923	8.37004	8.74063	8.24854	8.43293	8.03152	8.41781	8.48666	8.26856	8.60722	8.21894	8.53723	8.60578	9.07811	8.54553	9.09719	8.71529	9.21697	8.87468	9.30872	9.10478	9.70187	8.80671	8.46877	8.09916	8.05376	8.27481	8.25375	8.6447
1418213_at	15.298	2.77359	0.156733	12.5244	-9.75085	greenyellow	1418213_at	Krt23	Krt23	4.23703	4.48998	4.08133	4.21261	4.25978	4.28116	4.35937	4.19423	4.02262	4.34672	4.31494	4.35824	4.19448	4.17306	4.53033	4.10552	4.14824	4.23423	4.02913	4.19375	3.99971	4.01826	4.3815	4.15172	4.11114	4.20646	4.24037	4.28646	4.23638	4.22095	4.5611	4.43688	4.47734	4.82082	4.30447	4.46175	4.31233	4.34347	4.3041	4.50985
1418218_at	42.0038	5.66572	0.295212	36.338	-30.6723	purple	1418218_at	Ceacam9	Ceacam9	5.49664	5.78843	5.58419	5.50947	5.38815	5.73039	5.32836	5.22556	5.34541	5.1894	5.29422	5.37666	4.85351	4.93438	4.72412	4.58847	5.39822	5.3298	5.21774	5.19538	4.92794	5.11217	4.87319	4.6395	5.49564	5.69234	5.5306	5.44968	5.36054	5.65738	5.5219	5.45403	5.48361	5.62421	5.52984	5.22173	5.34111	5.44712	5.41362	5.50077
1418226_at	6.7589	0.958568	0.0592946	5.80033	-4.84177	royalblue	1418226_at	Orc2l	Orc2l	7.83905	7.95651	7.86934	7.81567	7.91754	7.80838	7.86395	7.98016	8.03592	8.03517	7.97614	8.02374	7.84346	7.87427	7.83827	7.76137	7.86977	7.91903	7.97804	7.7234	7.89903	7.93826	7.89647	7.83899	7.80784	7.8896	7.92848	7.74115	7.8034	7.92277	7.87293	7.87068	7.70954	7.70269	7.65686	7.86377	8.01677	7.90153	7.89279	8.04201
1418227_at	129.367	117.131	0.354656	12.236	104.895	turquoise	1418227_at	Orc2l	Orc2l	8.03361	7.51801	7.49122	8.05299	8.07075	7.96246	7.86976	7.85448	7.76595	7.47144	8.22585	7.40477	7.17142	7.78145	7.65679	7.90038	7.6896	8.02332	7.92204	7.89375	7.7615	7.49685	7.71225	7.93395	7.87789	7.10647	7.8296	7.70568	8.04912	7.94243	7.89168	7.7669	7.89879	5.54259	7.28044	7.44809	7.18668	7.91812	7.83448	7.88917
1418237_s_at	55.0481	16.0583	0.765248	38.9898	-22.9315	tan	1418237_s_at	Col18a1	Col18a1	5.57669	5.66991	5.55637	5.47551	5.65713	5.53896	5.46142	5.40054	5.47389	5.69338	5.6514	5.73136	5.36278	5.229	5.11169	5.40112	5.42828	5.47303	5.66026	5.5218	5.26275	4.72947	5.1727	5.1438	5.87609	5.66651	5.7751	5.70995	5.76638	5.85164	5.3308	5.64412	5.52656	7.04628	5.81924	5.87331	5.97676	5.78131	5.8235	5.37495
1418238_at	38.3375	6.81646	0.119476	31.521	-24.7046	blue	1418238_at	Ivd	Ivd	8.86023	8.96279	8.92621	8.94333	9.05021	8.95998	9.01938	9.01947	8.97945	8.89069	9.03891	8.96656	8.92734	8.92096	9.07767	8.81472	9.07604	9.14557	8.89157	8.9982	8.76388	8.74539	8.90841	8.94607	9.12705	9.22763	9.18722	9.36331	9.14096	9.06449	9.02598	9.12439	9.06819	9.36511	9.1429	8.96721	9.01747	8.98603	8.98091	9.0581
1418240_at	46.5721	35.9983	0.782696	10.5738	25.4246	grey60	1418240_at	Gbp2	Gbp2	5.36344	6.64142	8.36596	8.04454	8.69435	6.55599	8.16505	6.56965	5.79993	5.8515	5.82328	6.02876	7.83477	5.91727	6.65237	5.87877	5.85659	6.02114	5.62099	6.03815	5.92362	6.10331	6.03439	5.97287	9.16336	7.7628	6.08936	7.3225	7.45556	8.11458	5.92746	5.46923	7.6464	7.94561	8.88144	6.65485	6.45179	6.41811	6.03439	5.91181
1418248_at	105.723	25.8004	0.452217	79.9228	-54.1224	blue	1418248_at	Gla	Gla	7.65868	7.67782	7.13637	7.84471	7.67304	7.48464	7.66963	7.61694	7.32824	7.35865	7.60918	7.5638	7.22325	7.62056	7.11168	7.46733	7.0887	7.63554	7.94749	7.48841	7.7484	7.23003	7.4448	7.64882	7.0838	7.06684	7.00299	6.62017	7.04021	7.04319	7.59829	7.44282	7.399	7.14329	6.85788	6.64725	6.92156	7.31961	7.18679	7.59094
1418249_at	103.078	26.2446	0.658758	76.8334	-50.5887	brown	1418249_at	Crcp	Crcp	8.98962	9.15288	9.16752	8.98709	9.04719	8.96574	9.11956	9.12818	9.2137	9.14056	9.14536	9.20075	8.96702	9.00111	8.9352	9.02221	9.15106	9.13134	9.13674	8.97902	9.06881	9.10035	9.04341	8.89382	9.22851	9.55163	9.39549	9.56378	9.39624	9.21987	9.01488	9.01767	8.89113	9.55721	9.15379	9.15515	9.38764	9.03857	9.03054	9.11869
1418250_at	4.78426	1.40497	0.0420989	3.37929	-1.97432	black	1418250_at	Arfl4	Arl4d	8.98618	8.60834	8.45863	8.90397	8.99611	9.11715	8.99354	8.89822	8.70543	9.03528	8.59189	8.91335	8.44989	9.22333	8.73174	8.45314	8.88837	8.87014	8.34576	8.36268	8.72794	9.05877	8.72941	8.87609	9.04052	9.12538	9.03934	9.24627	9.14975	8.47719	9.0049	9.26062	8.9728	9.21714	8.92979	8.53793	8.2149	8.74922	8.94963	8.74864
1418253_a_at	47.3641	21.3534	0.0646551	26.0107	-4.6573	turquoise	1418253_a_at	Hspa4l	Hspa4l	10.3605	10.3196	10.2355	10.5824	10.5108	10.2649	10.5156	10.6162	10.4352	10.531	10.5212	10.4002	10.2694	10.3444	10.2659	10.2747	10.2679	10.4448	10.5838	10.2249	10.4145	10.3008	10.3304	10.2915	10.2255	10.2734	10.279	10.0969	10.214	10.2656	10.5252	10.4768	10.453	10.1957	10.0901	10.1971	10.2279	10.3759	10.336	10.6726
1418269_at	5.42995	0.381572	0.0636999	5.04838	-4.66681	grey	1418269_at	Loxl3	Loxl3	6.23937	6.49395	6.17679	6.04586	6.20409	6.06582	6.40541	6.25876	6.21276	6.12391	6.18454	6.28144	6.43629	6.20112	6.48283	6.31698	5.66344	6.27133	6.01705	6.34087	6.09383	6.27156	6.26415	6.38295	6.7066	5.96588	6.28829	6.37524	6.50336	6.65635	6.09675	6.07371	6.05787	6.15152	6.31116	6.29705	6.25643	6.00097	6.14813	6.05566
1418270_at	69.1051	22.8914	0.40123	46.2137	-23.3224	blue	1418270_at	Adamts8	NA	5.15232	5.66641	5.56335	5.26778	5.4338	5.07462	5.41039	5.38701	5.42227	5.41476	5.39537	5.45764	5.01874	4.98472	5.17491	5.13212	5.58632	5.41247	5.44108	5.29982	5.18298	5.14587	5.12065	5.08491	5.14648	5.73784	5.25081	5.37144	5.44226	5.52171	5.79718	5.5008	5.46832	6.68376	5.99482	5.86917	6.06551	5.64139	5.56801	5.48373
1418278_at	34.8318	7.62122	0.228364	27.2105	-19.5893	black	1418278_at	Apoc3	Apoc3	4.24094	4.93409	4.83392	4.67286	4.62299	4.62502	4.64099	4.65032	4.64793	4.46276	4.6091	4.71335	4.52962	4.59816	4.58434	4.43417	4.60499	4.24534	4.36795	4.17355	4.48664	4.41728	4.60793	4.51168	4.53119	4.79176	4.91711	4.72907	4.8962	4.66338	4.96001	5.0799	5.07006	4.8715	4.81814	4.78225	4.76592	4.49429	4.55238	4.84559
1418286_a_at	19.5096	10.0584	0.0304553	9.45123	0.607131	turquoise	1418286_a_at	Efnb1	Efnb1	7.59769	7.8301	7.95783	7.59607	7.79334	7.89461	7.41862	7.49764	7.63071	7.39053	7.51794	7.61663	7.6682	7.58714	7.81127	7.60414	7.34015	7.4645	7.39658	7.63292	7.4175	7.70007	7.46546	7.53804	7.40488	7.88104	7.51364	7.57714	7.5776	7.34738	7.59056	7.77955	7.81878	8.22581	8.08552	7.48927	7.73851	7.44661	7.59413	7.29483
1418290_a_at	121.304	102.032	0.308938	19.2722	82.7596	turquoise	1418290_a_at	Ezh1	Ezh1	8.7421	8.4082	8.40139	8.98414	8.84709	8.99624	8.97183	8.8113	8.85642	8.57215	9.05089	8.65357	8.63933	9.04478	8.92989	8.78286	8.71883	8.88817	8.75486	8.86403	9.01296	8.50984	8.87905	8.94288	8.76329	8.41203	8.91819	8.91224	9.04225	8.88313	8.70895	8.67609	8.76038	7.39376	8.25417	8.38715	8.14336	8.78039	9.05835	8.69146
1418302_at	39.4744	8.89613	0.801948	30.5783	-21.6822	lightcyan	1418302_at	Ppt2	Ppt2	9.03197	9.22479	9.42379	9.13197	9.28488	9.0427	9.05303	9.06784	9.1193	9.18623	9.25373	9.27857	9.30737	9.35034	9.42398	9.30737	9.27112	9.14418	9.13642	9.05256	9.34285	9.46909	9.19475	9.23605	9.05549	9.47372	8.99804	9.11153	9.03196	9.07023	9.59032	9.50478	9.51138	9.90794	9.48824	9.25898	9.5684	9.1032	9.11203	9.49734
1418306_at	15.6972	5.58636	0.121462	10.1108	-4.52444	grey60	1418306_at	Crybb1	Crybb1	6.82729	7.15763	7.07769	7.12129	6.93674	6.77497	7.33676	7.18792	7.10951	6.94585	6.57944	7.25579	7.01569	6.9244	6.99873	6.87909	6.73813	6.94732	6.94084	6.59711	7.00356	6.51441	6.89232	6.82285	7.53288	6.97483	6.84862	7.23906	7.45482	7.31475	7.44582	7.28141	7.54733	6.92519	7.06528	6.77437	6.8958	6.81569	7.07063	6.86638
1418309_at	29.8533	1.79557	0.299228	28.0577	-26.2621	orange	1418309_at	Tnfrsf11b	Tnfrsf11b	4.64489	5.03733	4.19583	4.50976	4.90107	4.45823	4.66399	4.563	4.56232	4.61533	4.47246	4.5035	4.19729	4.39297	4.36687	4.56095	4.38634	4.53734	4.41975	4.26606	4.55636	4.39623	4.39765	4.45386	4.29787	4.33079	4.29112	4.16452	4.11094	4.30839	4.30887	4.26917	4.2365	4.73681	4.07344	3.98824	4.2173	4.38619	4.22906	4.3268
1418310_a_at	10.0657	2.04153	0.115416	8.02414	-5.98261	salmon	1418310_a_at	Rlbp1	Rlbp1	7.51768	8.27745	7.98414	7.55451	7.71969	7.88014	7.8374	7.91942	7.90605	7.12993	7.94229	7.56592	8.01616	7.61882	8.20196	7.70195	7.57819	7.45784	6.9019	7.82337	7.17693	7.73939	7.58075	8.02559	7.50712	7.16713	7.4713	7.18183	7.40074	7.7252	6.90247	7.77786	7.53239	7.64289	7.81456	8.26496	7.8703	7.31724	7.9093	7.33464
1418318_at	10.5864	1.60912	0.0372443	8.97727	-7.36815	yellow	1418318_at	Rnf128	Rnf128	9.30637	9.45928	9.4008	9.43559	9.29908	9.28226	9.28184	9.42087	9.30301	9.28171	9.37325	9.32671	9.29743	9.45831	9.38096	9.5788	9.28918	9.32086	9.65547	9.33646	9.52569	9.31637	9.28583	9.40576	9.24536	9.44013	9.30485	9.17934	9.18537	9.42887	9.57366	9.44989	9.42698	9.71392	9.59852	9.33542	9.38849	9.38959	9.22886	9.45186
1418321_at	15.6104	0.70767	0.118139	14.9027	-14.1951	grey	1418321_at	Dci	Dci	9.06487	9.45172	9.23066	9.28002	9.3075	9.0694	9.11149	9.17236	9.11328	9.06223	9.17898	9.03621	9.34097	9.11465	9.36229	9.03433	9.04277	9.07528	9.05201	9.16358	9.01187	9.19387	9.2385	9.27439	9.21807	9.13408	9.08917	8.9864	8.9615	9.07813	9.04775	9.15893	9.18601	8.93571	9.15663	9.27908	9.05509	8.89509	9.22646	8.92543
1418323_at	29.7338	17.8417	0.0540224	11.892	5.94974	turquoise	1418323_at	Fem1b	Fem1b	6.6077	7.17034	6.97745	6.36549	6.66751	6.47697	6.19268	6.75311	6.50055	6.67282	6.85844	6.69778	6.82165	6.53102	6.84461	6.82055	6.86401	6.76482	6.95358	6.89326	6.59742	7.00058	7.15839	6.7744	6.75028	7.22893	6.88552	7.32349	6.76077	6.91448	6.66503	6.88697	6.26964	6.81365	6.79092	7.07434	7.04866	7.03759	6.81094	6.61278
1418324_at	41.7213	15.503	0.046941	26.2183	-10.7152	turquoise	1418324_at	Fem1b	Fem1b	12.3794	12.0817	12.2729	12.298	12.2722	12.3863	12.3993	12.4351	12.4495	12.4273	12.3165	12.3206	12.2479	12.2883	12.2319	12.3388	12.3222	12.3905	12.2479	12.3498	12.238	12.2005	12.2926	12.3104	12.3508	12.2177	12.1833	12.1424	12.3126	12.2232	12.1849	12.203	12.2876	12.1722	12.1297	12.216	12.3311	12.2594	12.289	12.2456
1418327_at	15.0012	7.10496	0.0215128	7.8962	-0.791242	turquoise	1418327_at	C6orf57	1110058L19Rik	11.1551	11.4155	11.2582	11.1882	11.1901	11.0988	11.1613	11.2633	11.1138	11.1222	11.0564	11.2142	11.0523	11.1705	11.0092	11.17	11.1556	11.2503	11.2401	11.1658	11.2942	11.2346	11.1927	11.1654	11.1195	11.3191	11.254	11.1379	11.049	11.2573	11.15	11.192	11.0944	10.9782	11.3061	11.0996	11.4748	11.3028	11.2231	11.2536
1418332_a_at	17.6067	2.49072	0.14081	15.116	-12.6253	salmon	1418332_a_at	Agtpbp1	Agtpbp1	11.791	11.8389	11.835	11.7325	11.6757	11.7504	11.6641	11.7127	11.6121	11.7666	11.8194	11.736	11.8101	11.8048	11.7369	11.7969	11.8687	11.7202	11.7928	11.6805	11.7127	11.9415	11.7038	11.7012	11.4497	11.8036	11.7801	11.6928	11.5034	11.6355	11.6151	11.7072	11.6823	11.8678	11.6646	11.7867	11.8797	11.7523	11.6634	11.7855
1418334_at	13.4724	4.09022	0.0123846	9.38215	-5.29193	turquoise	1418334_at	AA545217	Dbf4	5.73114	5.72269	5.51093	5.2914	5.36131	5.38262	5.7413	5.69993	5.77162	5.51706	5.70579	5.42097	5.93042	5.83387	5.55434	5.7889	5.88378	5.7583	5.80417	5.43758	6.12772	6.31982	5.63163	5.81576	5.58208	5.7212	5.7962	5.45046	5.39728	5.56188	5.38818	5.29306	5.24407	5.95683	6.05092	6.11259	5.84961	5.68325	5.34366	5.28615
1418337_at	11.3864	2.28571	0.0649292	9.10073	-6.81501	red	1418337_at	Rpia	Rpia	9.19053	9.02108	9.14382	9.01264	9.03226	9.14665	9.03586	8.93	8.98855	8.9869	8.87953	9.08603	9.03698	9.04766	9.0545	9.08544	9.02554	9.00414	9.05597	9.02377	8.99384	9.08652	9.02781	9.08295	9.0257	9.0832	8.90073	8.87859	8.95293	8.98903	8.91348	8.85892	8.96008	8.99618	9.09955	8.94085	9.07264	8.9753	9.02329	8.94613
1418340_at	37.1383	11.5008	0.250057	25.6375	-14.1367	grey60	1418340_at	Fcer1g	Fcer1g	8.88735	9.51769	9.70339	8.97896	9.32435	8.97734	9.10723	8.75616	8.69227	8.7745	8.66361	8.97742	9.36344	8.7345	9.03566	8.65564	8.79682	8.72972	8.85731	8.90946	8.67547	8.91007	8.94096	8.8196	9.38358	9.00197	8.64817	8.90108	8.86243	9.03316	8.77601	8.82198	9.18986	9.36236	9.30647	8.94986	9.24149	8.75466	8.97132	8.65093
1418341_at	20.6249	4.03079	0.227876	16.5941	-12.5633	salmon	1418341_at	Rab4a	Rab4a	8.5161	8.60338	8.43927	8.66907	8.20752	8.52516	8.56378	8.57401	8.55559	8.56971	8.57858	8.76085	8.40376	8.60846	8.33317	8.62662	8.49202	8.66693	8.54761	8.49869	8.59873	8.15961	8.63007	8.51494	8.72556	8.88119	8.80909	8.80695	8.87586	8.7522	8.42366	8.82189	8.39772	8.3941	8.21413	8.235	8.36024	8.54672	8.46001	8.59416
1418346_at	13.3757	4.68622	0.0821379	8.68945	-4.00324	blue	1418346_at	Insl6	Insl6	5.26155	5.10692	5.015	5.32358	5.39127	5.2999	5.06352	5.09311	5.0746	5.01001	5.30515	5.03137	4.86618	5.14162	5.31637	5.04417	5.08111	5.06581	5.20918	5.25844	4.95265	4.90569	4.92853	5.22335	5.36264	5.06378	5.1054	5.07757	4.78571	4.88252	4.85831	4.87626	4.84442	5.19216	4.89809	5.10441	4.8491	5.28975	4.83295	4.87924
1418347_at	78.5945	39.2113	0.118726	39.3833	-0.172024	turquoise	1418347_at	DXImx40e	Ccdc22	9.05869	9.09456	8.93832	9.09898	9.17338	9.06335	9.24201	9.21686	9.38169	9.24476	9.12803	9.1907	9.06061	9.13745	9.07041	9.02785	9.04333	9.13868	9.01816	8.94405	9.21655	8.92335	9.17267	9.07895	8.95984	8.7054	8.89571	8.68944	8.866	9.09577	9.37208	9.27996	9.30607	9.0799	8.77037	8.9645	8.87496	9.06131	9.02587	9.27865
1418350_at	18.0718	2.51572	0.155616	15.5561	-13.0404	royalblue	1418350_at	Hbegf	Hbegf	8.18918	8.26003	8.04957	7.92351	8.35392	7.69576	8.26122	8.29745	8.27285	8.32682	8.23971	8.33231	7.93637	8.002	7.80389	8.06534	8.30006	8.29824	8.41569	8.27473	8.44798	8.40832	8.17396	8.37057	8.40935	8.08016	7.97248	7.77486	7.69508	8.18077	7.98217	7.53801	7.89111	7.89805	7.66224	8.18983	7.87803	8.26921	8.0224	8.34024
1418351_a_at	31.7731	7.55204	0.174798	24.221	-16.669	yellow	1418351_a_at	Dnmt3b	Dnmt3b	5.63627	5.7318	5.88759	5.73238	5.86422	5.75039	5.05898	5.13931	5.13369	5.51716	5.39918	5.55891	5.70869	5.77001	5.7893	5.51887	5.08424	5.11536	5.71193	6.0327	5.5327	5.56594	5.54817	5.55014	5.44737	5.40816	5.48195	5.40188	5.32746	5.54817	5.51211	5.47783	5.48838	6.24572	6.07398	5.82529	5.94902	5.77862	5.83867	5.50919
1418355_at	33.0087	14.8386	0.0449294	18.17	-3.33139	turquoise	1418355_at	Nucb2	Nucb2	8.43613	9.35706	9.08556	8.91371	8.79141	8.9047	8.40349	8.65545	8.46579	8.34154	8.79307	8.39835	8.43657	8.38135	8.48881	8.47328	8.55263	8.53635	8.75839	8.99753	8.45307	8.54006	8.44956	8.43235	8.80957	9.03106	8.55704	8.91976	8.65764	8.64639	8.34709	8.75163	8.46916	8.98911	8.85926	8.45961	8.7248	8.40507	8.48549	8.16225
1418356_at	18.505	7.72274	0.0233834	10.7823	-3.05956	turquoise	1418356_at	Mpst	Mpst	7.6192	7.31062	6.93672	7.49697	7.44066	6.78587	8.34375	7.73905	7.7157	7.25426	7.6008	8.06275	7.27184	7.2633	7.38007	7.99925	6.99093	7.72621	7.14182	6.86048	7.3161	6.7686	7.53152	7.27452	7.74997	7.20327	7.31303	7.44524	7.54046	7.40337	7.8535	7.38118	7.20084	7.34869	6.95058	7.19909	7.26226	8.01542	7.62537	7.80699
1418357_at	60.9208	22.0557	0.386583	38.8651	-16.8094	blue	1418357_at	Foxg1	Foxg1	11.0054	10.9242	11.0887	11.055	10.9682	11.1526	11.2848	11.2956	11.2418	11.0129	11.1787	11.1871	10.9388	10.9746	11.1048	11.0341	11.291	11.2431	10.9939	11.003	10.9539	10.9824	10.7983	10.9584	11.3058	11.3982	11.2567	11.4024	11.5598	11.098	11.1907	11.24	11.326	11.9718	11.5604	11.4211	11.1827	11.2152	11.0756	11.1082
1418359_at	139.695	33.2877	0.583451	106.407	-73.1195	blue	1418359_at	Wbscr27	Wbscr27	7.52267	7.72399	8.26401	7.70108	7.47933	7.64127	7.53193	7.71143	7.80485	7.85981	7.63239	7.80536	7.68159	7.59811	7.74015	7.65569	8.01353	7.61436	7.71898	7.81757	7.44959	7.88418	7.67049	7.47122	8.15863	8.45476	8.49833	8.54862	8.16294	8.06399	8.03447	8.08889	7.67104	8.24198	8.29033	8.1692	8.21427	7.73943	7.86431	7.74146
1418363_at	42.7641	15.6628	0.362528	27.1013	-11.4385	yellow	1418363_at	Lalba	Lalba	5.18179	5.47437	5.3244	5.42721	5.33336	5.19944	5.02661	4.70457	4.72264	5.05557	4.74223	4.98545	4.74782	4.75475	4.63843	4.49885	5.13495	4.92435	5.19334	5.48848	4.7454	5.0059	4.71678	4.72131	4.69897	4.83468	4.96456	4.88696	4.87426	4.82972	5.09779	5.11104	5.08035	5.05494	4.94595	4.43527	4.98642	4.89368	4.70235	5.10731
1418365_at	19.1464	4.62667	0.589641	14.5197	-9.89306	saddlebrown	1418365_at	Ctsh	Ctsh	7.91609	8.11726	8.62034	7.92507	8.86862	7.82252	8.39738	8.16496	8.13634	7.78471	8.17067	8.05222	8.91431	8.08099	8.2356	7.97253	7.97976	8.02684	7.94902	7.92319	7.85305	8.00019	8.15675	8.20464	8.51561	8.18855	7.75996	8.20308	8.14503	8.21907	8.06882	8.06723	8.65577	8.46376	8.46343	8.27761	8.10837	7.89004	8.12017	7.87414
1418366_at	57.0173	16.8844	0.423811	40.1329	-23.2485	brown	1418366_at	Hist2h2aa1	NA	9.09732	8.91493	8.72283	8.78938	9.02458	8.9006	9.12646	9.10814	8.99889	8.86422	9.07812	8.84526	9.26197	9.20238	9.31269	9.07559	9.1395	9.2166	8.9244	8.99588	8.97979	8.98553	9.18359	9.16538	8.70865	8.51721	8.44293	8.35029	8.6819	8.73395	8.77527	9.01075	9.14195	8.78875	8.94295	8.94001	8.721	8.83071	9.33066	9.11417
1418372_at	29.8128	1.90106	0.240585	27.9118	-26.0107	darkturquoise	1418372_at	Adsl	Adsl	8.98731	9.06091	8.93907	9.00884	8.97025	8.9497	8.82294	8.86414	8.74457	8.90037	8.79893	8.95605	8.71095	8.86684	8.79751	8.74304	8.81152	8.97839	8.97708	9.02772	8.81641	8.79751	8.73555	8.78732	8.58732	8.98741	8.76703	8.71591	8.4916	8.58785	8.58267	8.83026	8.68498	8.60562	8.49068	8.63629	8.74119	8.82349	8.7679	8.87774
1418378_at	65.2993	5.61854	0.542601	59.6808	-54.0622	darkred	1418378_at	Bpil1	Bpil1	4.77175	4.75332	4.79478	4.90572	4.9147	4.88864	4.40504	4.51576	4.53845	4.64849	4.50529	4.66198	4.48545	4.49312	4.75638	4.44743	4.46869	4.4871	4.85036	5.13924	4.5545	4.65162	4.57228	4.68362	4.38509	4.29313	4.39872	4.35685	4.43046	4.42104	4.88956	4.69439	4.47341	5.06519	4.59457	4.44631	4.4655	4.55031	4.38807	4.89947
1418385_at	68.7005	16.3024	0.285741	52.3981	-36.0958	blue	1418385_at	Cuedc2	Cuedc2	5.78501	6.47716	6.15284	5.95718	6.07347	5.67798	5.55002	5.69698	5.61679	5.93038	5.96156	6.12014	5.97226	5.89525	5.72584	5.84236	5.97878	5.81433	6.08421	5.97453	6.01775	6.25328	6.11147	5.88524	6.14247	6.42461	6.23645	5.90973	6.17505	5.98423	6.31189	6.23441	6.17724	6.73839	6.37583	6.06611	6.52894	5.92875	5.81278	6.21537
1418388_s_at	51.941	14.9875	0.6322	36.9535	-21.966	green	1418388_s_at	Hsmpp8	Mphosph8	10.8001	10.8328	10.843	10.8631	10.8426	10.7504	10.7767	10.8096	10.778	10.7169	10.7153	10.8772	10.6745	10.7946	10.7468	10.7516	10.7966	10.7677	10.8033	10.7555	10.7263	10.8437	10.6277	10.6687	10.6204	10.705	10.6189	10.5035	10.521	10.5777	10.7898	10.7693	10.8415	10.6656	10.6875	10.7309	10.9538	10.8198	10.6892	10.8131
1418392_a_at	53.8635	38.0038	0.826301	15.8597	22.1441	grey60	1418392_a_at	Gbp4	Gbp3	7.02172	7.38506	8.90211	8.33746	8.40977	7.57075	8.68958	7.62895	7.16348	7.36813	7.42305	7.56043	8.47664	7.67567	8.02292	7.59295	7.26697	7.48577	7.04987	7.29044	7.50629	7.54128	7.70228	7.55834	9.34035	8.47549	7.6316	8.48134	8.77853	8.89323	7.66147	7.82237	8.65869	8.96614	9.23985	7.46522	7.76823	7.76884	7.35341	7.73519
1418396_at	8.27867	0.429358	0.0392898	7.84931	-7.41995	lightyellow	1418396_at	Gpsm3	Gpsm3	5.22138	4.89531	4.89213	5.22895	5.14712	5.0773	5.1799	5.45817	5.40986	5.17919	5.16564	5.2093	5.28818	5.41036	5.33532	5.29927	5.56658	5.32377	5.24219	5.32388	5.14784	4.9533	5.20441	5.29571	5.64287	5.09592	5.32233	5.20303	5.16724	5.59124	5.44818	5.33633	5.34349	5.21577	5.59163	5.1709	5.21543	5.29848	5.27608	5.32903
1418414_at	49.6339	26.251	0.0794845	23.3829	2.86813	turquoise	1418414_at	Kcnh1	Kcnh1	9.95257	9.41349	9.75	9.82729	9.87063	9.87804	9.79275	9.85049	9.88458	10.0161	9.90657	9.90591	10.1326	10.1202	9.92938	9.90059	10.0692	9.86253	9.89296	9.88002	10.033	10.1448	10.2414	10.0439	9.67737	9.41031	9.88915	9.71598	9.80233	9.85657	9.87148	9.91241	9.93074	8.62971	9.29852	9.65983	9.64176	9.83278	9.88335	9.90059
1418421_at	22.0634	1.36941	0.123446	20.694	-19.3246	lightcyan	1418421_at	Bcl6b	Bcl6b	5.91398	5.68423	5.32142	5.20861	5.58606	5.46349	5.88626	5.78316	5.8163	5.60295	5.4256	5.50392	5.61049	5.51796	5.4406	5.45018	5.75233	5.79697	5.47985	5.37619	5.50723	5.54081	5.4627	5.40051	5.31002	5.37489	5.33645	5.0535	5.38939	5.45054	5.45564	5.28587	5.23835	5.25128	5.27996	5.37945	5.17133	5.17398	5.45136	5.25722
1418423_s_at	30.8381	2.56475	0.133636	28.2733	-25.7086	purple	1418423_s_at	Serpinb9e	NA	4.02937	4.35325	4.50034	4.39999	4.35761	4.23897	4.64453	4.51509	4.66861	4.79704	4.44277	4.55129	4.59546	4.58892	4.39978	4.70781	4.83568	4.66861	4.3531	4.39577	4.67912	4.78791	4.58241	4.52631	4.62244	4.92501	4.74461	4.7689	4.83333	4.77202	4.4663	4.24754	4.60572	5.1276	4.7238	4.46549	4.7177	4.50237	4.51094	4.48499
1418428_at	82.385	46.012	0.806479	36.3729	9.63911	blue	1418428_at	Kif5b	Kif5b	9.04305	9.41568	9.08969	8.96126	8.78874	9.34989	8.82392	8.80025	8.76561	9.18023	9.02735	9.04762	8.99	8.84532	9.68864	8.83775	8.88222	8.73519	8.86848	8.97471	8.72683	8.90713	8.64673	8.88334	9.21445	9.44908	9.3899	9.66049	9.80645	9.08699	9.4606	9.3896	9.52946	10.8741	9.98028	9.8917	9.56506	9.57463	9.40416	9.03626
1418431_at	164.348	148.703	0.450253	15.6448	133.059	turquoise	1418431_at	Kif5b	Kif5b	10.8825	10.4134	10.3602	10.9711	10.8252	11.078	10.9979	10.7731	10.5935	10.6929	11.2256	10.2898	10.6207	10.9649	11.3505	10.9236	10.5439	10.8202	10.6671	11.025	10.8126	10.2903	10.8675	11.0462	10.8095	9.83816	10.619	10.4485	11.1247	10.6601	10.9853	11.1426	11.2616	8.80333	10.2881	10.7044	9.74064	11.0244	11.1416	10.9763
1418433_at	46.3572	25.2293	0.0763907	21.128	4.10128	turquoise	1418433_at	Cab39	Cab39	11.5099	11.8017	11.7934	11.5592	11.5618	11.5294	11.8178	11.797	11.8403	11.7606	11.6592	11.7139	11.6341	11.5501	11.4162	11.5339	11.8494	11.8593	11.5881	11.5129	11.6254	11.751	11.5288	11.4809	11.5913	11.9275	11.7706	11.7201	11.6026	11.6175	11.5251	11.426	11.4244	11.7391	11.5049	11.6899	11.8593	11.6586	11.5475	11.5857
1418441_at	29.3137	7.62585	0.191414	21.6878	-14.062	brown	1418441_at	Col8a1	Col8a1	4.06144	4.31105	4.07941	3.83713	4.06877	4.00208	3.99475	4.00994	4.1382	4.04673	4.20582	4.3219	4.38367	4.2701	4.26014	4.43317	3.94632	3.9918	4.31838	3.92074	4.26499	4.33532	4.30378	4.2671	4.36049	4.53088	4.34398	4.51108	4.48463	4.43317	4.42577	4.2176	4.11217	4.24442	4.1639	4.03431	4.00831	4.09894	3.78353	4.3316
1418442_at	2.4152	0.418157	0.0698075	1.99704	-1.57889	grey	1418442_at	Xpo1	Xpo1	10.8914	10.7697	10.6791	10.4862	10.4549	10.6467	10.7105	10.7065	10.619	10.8219	10.709	10.6961	10.7147	10.6065	10.6452	10.7581	10.5417	10.6081	10.636	10.7348	10.5646	10.6736	10.6238	10.6092	10.7218	10.6791	10.5863	10.6381	10.7304	10.4528	10.6092	10.6172	10.7255	11.1273	10.5705	10.7097	10.8219	10.6045	10.5978	10.5394
1418443_at	9.68992	0.546097	0.0126398	9.14382	-8.59773	yellow	1418443_at	Xpo1	Xpo1	9.99359	9.87333	9.91434	9.84682	9.68716	9.8526	9.86834	9.95693	9.84314	10.1086	10.0505	9.91328	10.1422	9.91217	10.1229	10.0905	9.87709	9.79175	9.74528	9.83107	9.8481	10.0746	9.83668	9.97122	10.0096	9.9533	9.94948	10.0307	10.0338	9.76445	9.93251	10.0301	10.159	10.2399	9.86555	10.0421	9.97337	9.78459	9.9929	9.86745
1418447_at	32.9548	20.3401	0.0615869	12.6147	7.72532	turquoise	1418447_at	Golga5	Golga5	9.85402	10.0434	9.98889	9.85198	9.9375	9.81507	9.89152	9.81922	9.89578	9.89569	10.0066	9.87948	9.96644	9.83492	9.8684	9.86569	9.97691	9.89468	9.90157	9.90057	9.77358	9.99632	9.81455	9.82468	9.84528	10.0964	9.91411	9.91331	9.87001	9.90724	9.82274	9.83568	9.86544	9.91785	9.84346	10.0087	10.0087	9.91721	10.0203	9.83604
1418452_at	108.444	91.7323	0.277753	16.712	75.0202	turquoise	1418452_at	Gng2	Gng2	7.67924	7.23423	6.8851	7.63323	7.53496	7.63273	7.57594	7.52101	7.33831	7.83916	7.84441	7.60297	7.48069	7.69562	7.61398	7.63492	7.03558	7.6363	7.38939	7.25809	7.72788	7.19461	7.69668	7.64129	7.20367	6.35401	7.41131	6.98767	7.719	7.7481	7.87039	8.11042	7.60729	4.97248	6.27445	7.01345	7.1144	7.58546	7.71307	8.31056
1418456_a_at	59.8933	13.3235	0.308382	46.5698	-33.2463	yellow	1418456_a_at	Cxcl14	Cxcl14	7.50584	7.98555	7.97616	7.70213	7.82481	7.44088	7.39815	7.28087	7.33016	7.40427	7.25318	7.43136	7.16807	7.3731	7.50988	7.25684	7.26486	7.35232	7.55886	7.44913	7.42766	7.55561	7.26844	7.19729	7.019	7.27746	7.31199	7.11424	6.92165	7.13781	7.67346	7.40595	7.34745	7.85838	7.54711	7.33742	7.79932	7.50653	7.34821	7.40656
1418458_at	18.6457	3.39226	0.305798	15.2535	-11.8612	lightcyan	1418458_at	Anapc7	Anapc7	10.4322	10.4609	10.2096	10.2357	10.255	10.2748	10.3539	10.323	10.3465	10.3529	10.2581	10.4663	10.3432	10.4724	10.2569	10.4212	10.3729	10.4727	10.3712	10.3603	10.5161	10.3042	10.4031	10.3715	10.48	10.3871	10.456	10.3568	10.4496	10.4169	10.1388	10.1135	10.2508	9.58549	9.94784	10.316	10.2389	10.411	10.3769	10.3583
1418464_at	58.1436	42.5448	0.12882	15.5988	26.946	turquoise	1418464_at	Matn4	Matn4	5.77372	5.37074	4.91708	5.70958	5.56248	5.66754	6.21441	5.78855	5.77773	5.76905	5.75573	6.0481	5.65282	5.82487	5.77222	6.0075	5.00492	5.76664	5.10961	5.48054	5.74237	5.1683	6.02241	5.73674	5.42493	4.86263	5.34393	5.20892	5.37203	5.45103	6.01575	5.82799	5.91732	6.04997	5.22158	5.60011	5.43853	5.72182	5.87665	6.09922
1418466_at	49.1442	8.72395	0.536084	40.4202	-31.6963	lightgreen	1418466_at	Rnf141	Rnf141	4.53818	4.28449	4.13179	4.35424	4.20123	4.15991	4.07693	4.07443	4.18972	4.45837	4.56386	4.36194	4.48395	4.25204	4.40077	4.31711	4.05459	4.07375	4.19159	4.34638	4.31476	4.27669	4.31333	4.50901	4.81949	4.38155	4.77806	4.5712	4.52687	4.82082	4.4819	4.501	4.42614	4.08197	4.27956	4.61443	4.37888	4.4156	4.74969	4.49902
1418484_at	28.6593	10.589	0.314402	18.0703	-7.48129	magenta	1418484_at	Tekt2	Tekt2	4.48289	4.47772	4.36753	4.56326	4.79495	4.73147	4.82341	4.84882	4.84282	4.83469	4.49675	4.66124	4.34612	4.54775	4.18364	4.40157	4.79634	4.82278	4.22345	4.60309	4.30725	4.22624	4.28201	4.33841	4.48699	4.65236	4.27968	4.57299	4.40367	4.32198	4.67181	4.65614	4.6188	4.67617	4.49328	4.7944	4.93523	4.5899	5.09564	4.83883
1418488_s_at	20.8843	4.63958	0.286993	16.2447	-11.6051	royalblue	1418488_s_at	Ripk4	Ripk4	4.96344	5.052	4.78494	4.61628	4.20775	4.81227	4.36736	4.45216	4.914	4.51733	4.79069	4.83145	5.32026	4.91731	5.28443	4.98214	4.40356	4.23524	4.29465	4.65976	4.34986	4.64832	4.87896	5.04459	5.04374	5.39668	5.31038	5.2106	5.48319	4.80602	4.02261	5.37587	4.78782	4.97614	4.75849	5.05058	4.24501	4.54318	4.9437	4.43543
1418495_at	50.0672	5.21124	0.659498	44.856	-39.6447	darkturquoise	1418495_at	Zc3hdc8	Zc3h8	8.58637	8.75401	8.3998	8.51202	8.61173	8.32036	8.69504	8.56182	8.6028	8.47844	8.52246	8.71702	8.46715	8.55844	8.43217	8.55922	8.6149	8.68755	8.73752	8.33076	8.66652	8.55204	8.47029	8.45092	8.20145	8.39157	8.28065	8.08024	8.02773	8.45838	8.25581	7.99354	8.19489	8.25755	8.1108	8.27123	8.38463	8.44966	8.25666	8.72388
1418497_at	54.8463	19.7808	0.561903	35.0655	-15.2848	red	1418497_at	Fgf13	Fgf13	11.7175	11.8913	11.9429	11.9087	11.939	11.8721	11.6603	11.6894	11.6891	11.6322	11.7363	11.7308	11.7306	11.8583	11.8936	11.8729	11.7562	11.6232	11.8022	11.9231	11.7588	11.9873	11.859	11.7901	11.6239	11.7809	11.6743	11.7473	11.7031	11.6608	11.6047	11.6023	11.6301	11.9562	11.9708	11.5792	11.9	11.761	11.5433	11.5979
1418503_at	57.214	16.732	0.419986	40.482	-23.7499	brown	1418503_at	Hspa9a	Hspa9	10.8813	10.8014	10.8306	10.7558	10.8479	10.8157	10.7492	10.7931	10.6494	10.6654	10.6173	10.7908	10.6569	10.677	10.7191	10.7651	10.767	10.7655	10.8761	10.7524	10.8049	10.6793	10.697	10.5957	10.5566	10.608	10.5973	10.4217	10.4584	10.6528	10.6667	10.6588	10.6719	10.4892	10.7071	10.764	10.7738	10.8259	10.7497	10.7794
1418506_a_at	44.6908	3.77806	0.233701	40.9128	-37.1347	royalblue	1418506_a_at	Prdx2	Prdx2	12.2852	12.4196	12.1673	12.2397	12.312	12.1605	12.249	12.269	12.2192	12.2723	12.2426	12.2936	12.2324	12.2299	12.1286	12.2782	12.2078	12.3074	12.4028	12.2092	12.3168	12.1588	12.1629	12.2364	12.2061	12.0911	12.2462	12.0692	12.0782	12.2101	12.1198	12.0976	12.0816	12.0204	12.0063	12.1564	12.0742	12.2524	12.1768	12.2389
1418513_at	20.8477	14.7525	0.0446684	6.0952	8.65727	turquoise	1418513_at	Stk3	Stk3	6.27958	6.20279	6.26679	6.28583	6.13322	6.21658	6.17956	6.10301	6.04971	6.17926	6.26165	6.00439	5.90447	5.99651	5.89998	6.08243	5.93137	6.04644	6.01249	6.27047	6.06458	6.03278	6.01727	6.06886	6.10805	5.65566	6.2231	5.92362	6.10545	6.25059	6.3949	6.46726	5.77175	4.86439	5.45006	6.02883	5.73405	6.13026	5.99109	6.3437
1418525_at	86.6345	61.5915	0.186491	25.043	36.5485	turquoise	1418525_at	Pcm1	Pcm1	9.06424	8.8481	8.51328	8.79502	8.83597	9.06148	8.98159	8.95659	8.9564	9.12375	8.85276	8.78871	8.89199	8.99882	9.02587	9.06959	8.85161	9.14224	9.08703	9.08241	8.97996	8.73505	9.01645	9.00851	8.8037	8.32592	8.71322	8.43907	8.91315	8.94978	9.05578	9.04943	8.86836	8.8089	8.91731	8.72891	8.71663	9.28725	8.97737	9.04353
1418529_at	7.41553	0.367506	0.0613517	7.04803	-6.68052	grey	1418529_at	Osgep	Osgep	8.76187	9.10408	8.92094	8.8233	8.79544	8.88465	8.99111	8.98995	8.93277	8.96705	8.93317	8.93935	8.9881	8.90077	8.87795	8.98305	8.69265	8.83353	8.73318	8.89981	9.00345	8.96969	8.88215	9.06391	8.91751	8.83072	8.82307	8.67961	8.82852	8.81702	8.84556	8.81134	8.90328	8.89181	8.70142	8.88278	8.74677	8.77817	8.95064	8.83151
1418532_at	60.0501	34.9505	0.105825	25.0996	9.85088	turquoise	1418532_at	Fzd2	Fzd2	7.57176	6.46839	6.62095	6.72595	7.79099	6.89576	7.18138	7.1857	7.17162	7.26074	6.96843	7.22632	7.75786	7.58924	7.37751	7.55339	6.97297	7.21342	7.37	7.64955	7.68382	7.06372	7.36692	7.78554	7.33378	5.99353	6.83831	6.83188	6.84984	7.07845	7.01104	6.85842	6.64262	6.22008	7.06868	7.06848	6.11013	7.29763	7.82167	7.41071
1418533_s_at	62.8167	10.4017	0.311679	52.415	-42.0133	black	1418533_s_at	Fzd2	Fzd2	6.82927	6.14677	6.01073	6.14881	7.06676	6.23872	6.08413	6.09035	6.16283	6.69208	6.20766	6.21044	7.38101	6.95762	6.88445	6.98509	6.24038	6.3835	6.75691	6.94147	6.83231	6.90553	7.08715	7.19816	6.15463	5.4823	5.73175	5.87206	5.9464	5.97992	5.57961	5.38158	5.59333	5.41281	5.95594	6.50441	5.15157	6.16514	6.47953	6.17001
1418534_at	44.1221	12.1704	0.364676	31.9517	-19.7813	black	1418534_at	Fzd2	Fzd2	7.53538	7.25292	7.11626	6.71766	7.3749	6.82151	7.2755	7.20063	7.26507	7.1882	7.25961	7.39164	8.18759	7.8962	7.9522	7.89966	7.49345	7.40569	7.20385	7.84425	7.57684	8.02897	7.77357	7.9687	6.99466	6.90979	6.53695	6.84963	6.28578	6.2735	6.62754	6.4821	6.6237	7.22373	7.41982	8.12104	7.55696	7.30259	7.71364	7.14674
1418536_at	46.8123	33.6406	0.731432	13.1718	20.4688	grey60	1418536_at	H2-Q7	H2-Q7	5.99968	5.92245	8.60618	6.64636	7.04475	5.9003	7.74043	6.64179	5.87273	6.52343	5.72893	6.12609	7.90038	6.36664	7.42345	6.04519	6.53862	6.14133	5.79313	5.6877	5.67215	5.82448	6.40604	5.86261	8.49849	6.96748	6.46221	7.91587	8.11852	7.69369	6.95773	6.80039	8.97676	8.59399	8.64823	7.03166	7.07672	6.71216	6.64057	7.14557
1418548_at	18.5025	4.75561	0.24779	13.7469	-8.99128	purple	1418548_at	Svs6	Svs6	3.62905	3.59602	3.61571	3.71335	3.89638	3.76932	4.12399	4.13116	4.19543	3.92423	3.78492	3.94875	3.9867	3.9253	4.34366	4.09488	4.09943	4.06072	3.65104	4.06937	4.08966	3.96255	4.05774	3.97362	3.95571	4.05774	3.96481	4.21342	3.93443	4.04308	3.88932	4.05378	3.945	3.92052	4.14544	3.96129	3.70877	3.97799	3.89257	3.90757
1418553_at	81.3417	68.1997	0.206499	13.142	55.0578	turquoise	1418553_at	Arhgef18	Arhgef18	9.12691	9.24584	9.42331	9.15523	9.08029	9.10503	9.00377	9.21407	9.32048	9.27563	9.11593	9.25229	9.28273	9.22432	9.17317	9.04303	9.53308	9.20094	9.16048	9.07779	9.14523	9.43889	9.13495	9.01544	9.15133	9.53705	9.42148	9.41321	9.16954	9.09473	9.05361	9.0036	9.08054	9.11464	9.02502	9.29867	9.5256	9.154	9.12746	9.13376
1418561_at	46.5018	23.0555	0.0698089	23.4463	-0.390819	turquoise	1418561_at	Sf3b1	Sf3b1	9.79151	10.028	9.8563	9.33824	9.54358	9.59793	9.61082	9.60379	9.31381	9.62608	9.63	9.77485	9.77172	9.68045	10.0212	9.77911	9.79038	9.64603	9.65053	9.67433	9.47161	9.80141	9.57052	9.44794	9.57801	9.76255	9.74368	9.83432	9.40707	9.72571	9.83476	9.78781	9.80997	10.604	10.2365	10.0437	10.1996	10.0362	9.79466	9.73602
1418565_at	12.7356	1.19863	0.220486	11.537	-10.3384	white	1418565_at	Serbp1	Serbp1	7.01754	7.14521	7.16222	6.57996	6.65315	6.94852	7.0443	7.06865	7.02249	7.20555	7.02085	7.18613	7.32289	7.23571	7.44567	7.27808	7.06642	7.04216	6.95259	6.9588	7.08102	7.33713	7.13049	7.25826	6.64242	6.91168	6.97122	6.67136	6.89468	6.84095	7.15384	6.97552	7.01839	7.41028	6.91993	7.11387	7.33377	7.27965	7.1321	7.23655
1418576_at	26.8608	4.88775	0.251638	21.973	-17.0853	cyan	1418576_at	Yipf5	Yipf5	11.2173	11.3726	11.3403	11.3333	11.4182	11.3693	11.4105	11.4619	11.41	11.2666	11.281	11.2422	11.3068	11.1844	11.1356	11.2642	11.2498	11.4115	11.3313	11.2781	11.1962	11.3676	11.2234	11.2889	11.2094	11.2868	11.1971	11.1199	11.1166	11.223	11.1786	11.2137	11.2457	11.175	11.2666	11.2693	11.3133	11.2882	11.26	11.224
1418580_at	54.1255	34.2556	0.744806	19.8699	14.3858	grey60	1418580_at	Rtp4	Rtp4	6.78617	7.64808	8.88094	8.34849	8.23046	7.94025	9.03888	7.71274	7.21335	6.88272	7.57578	7.54486	8.02731	6.94777	8.12523	6.86998	7.28633	7.22348	6.5565	6.47241	6.62604	6.93018	7.16907	6.94375	9.00386	8.39092	7.64442	8.48683	8.5423	8.80063	8.03912	8.0242	8.70756	8.9116	8.87205	7.17251	8.28944	7.85594	7.26833	7.38434
1418583_at	68.0989	16.9376	0.425146	51.1613	-34.2236	brown	1418583_at	Hint3	Hint3	7.56858	8.16501	7.67341	7.58486	7.55615	7.69014	7.60362	7.58049	7.57343	7.55622	7.68213	7.71166	7.73076	7.73642	7.70339	7.56677	7.5044	7.5957	7.47365	7.39828	7.7766	7.70417	7.7086	7.94005	7.99878	8.33611	8.2378	8.20503	8.15577	7.79915	7.72408	8.03435	7.94322	8.28806	8.10591	7.59837	7.71373	7.66037	7.62407	7.71061
1418585_at	54.6365	20.4943	0.359215	34.1422	-13.6479	blue	1418585_at	Ccnh	Ccnh	9.69135	9.78915	9.71124	9.8358	9.6826	9.82591	9.87378	9.87419	9.78295	9.66095	9.7742	9.83031	9.54448	9.67863	9.71424	9.60079	9.80627	9.77298	9.84358	9.51924	9.75173	9.55707	9.40579	9.50617	9.86121	9.96646	10.0571	9.90496	9.95682	9.94253	9.80031	9.81292	9.81575	10.4013	10.2149	9.88087	9.97518	10.0687	9.7796	9.76723
1418588_at	143.501	113.097	0.342443	30.4037	82.6935	turquoise	1418588_at	Nrsn1	Nrsn1	11.3279	12.0254	11.9176	11.2584	11.5733	11.2226	11.4324	11.2422	11.4099	11.5314	11.4326	11.3555	11.5913	11.4042	11.6584	11.4262	11.8761	11.2904	11.7183	11.3324	11.4596	11.8918	11.4036	11.3466	11.6759	11.9473	11.7895	11.7829	11.5895	11.9038	11.8016	11.5313	11.4442	12.1598	12.0862	11.9799	12.1165	11.4423	11.2354	11.516
1418595_at	77.085	23.8576	0.714877	53.2274	-29.3697	black	1418595_at	S3-12	Plin4	5.85418	6.22158	6.45731	6.4151	6.51789	6.58283	6.6817	6.67957	7.08801	6.80594	5.65649	6.64834	6.50702	7.06986	6.37217	6.44238	6.30932	6.44019	5.91876	5.97287	6.33874	6.22277	6.54048	6.52364	8.26771	9.1415	8.55947	10.2539	9.05079	8.0331	8.8373	9.63036	8.49417	8.62453	8.34321	5.57179	5.35039	5.26761	5.31947	7.25632
1418600_at	23.7959	6.69367	0.117324	17.1022	-10.4085	blue	1418600_at	Klf1	Klf1	5.01408	5.76716	5.24487	5.39174	5.35009	5.43962	5.26744	5.2112	5.29108	5.37088	5.46284	4.94787	5.03612	4.92074	5.27576	4.96412	4.88656	5.28405	5.1666	5.27954	4.83269	5.04062	5.02018	5.00901	5.13525	5.33269	5.2562	5.49334	5.06602	4.87766	5.53045	5.37722	5.33182	5.69323	5.42241	5.59632	5.61098	5.29401	5.36471	5.36808
1418605_at	46.882	13.2881	0.377468	33.5939	-20.3058	red	1418605_at	Nr2c1	Nr2c1	7.36868	7.72526	7.46781	7.53889	7.28089	7.39571	7.09003	7.07712	7.25482	7.21664	7.27628	7.15777	7.31633	7.03313	7.19586	7.02414	7.06621	7.06408	7.28957	7.34839	7.10538	7.22507	6.97672	7.189	7.26494	7.26956	7.09144	7.19405	7.11771	6.99537	6.88861	7.00769	7.03521	7.24851	7.06761	7.189	7.19849	6.94199	7.12579	6.96858
1418614_at	31.7746	3.28297	0.185517	28.4916	-25.2087	greenyellow	1418614_at	Kcnj1	Kcnj1	3.84182	3.87358	3.93004	4.15304	4.02012	3.78137	4.18474	3.94885	3.72344	4.09032	4.02331	3.94054	3.88655	3.82946	4.00907	3.82511	3.96382	3.92975	3.83517	3.66043	3.77473	3.87592	3.82079	4.00615	4.13453	4.06798	3.81994	4.22774	4.00294	4.20291	4.18068	4.27432	4.55584	4.19942	4.13828	4.09216	4.08146	3.9378	4.04172	4.28018
1418627_at	34.8726	13.4117	0.401873	21.4609	-8.04916	black	1418627_at	Gclm	Gclm	10.6349	10.7882	10.9445	11.0387	10.9264	10.9454	10.8127	10.8421	10.9391	10.8071	10.7697	10.6205	10.8095	10.7783	10.7007	10.6721	10.7932	10.6866	10.627	10.6563	10.6246	10.6031	10.6728	10.6902	11.0331	11.0283	11.0227	11.2073	10.9437	10.9041	10.7433	10.8401	10.8605	10.3608	10.7364	10.7856	10.5736	10.6895	10.7626	10.6577
1418629_a_at	23.4304	5.28423	0.298739	18.1462	-12.8619	salmon	1418629_a_at	Khdrbs1	Khdrbs1	10.3789	10.3997	10.2193	9.94838	10.0997	10.1105	10.471	10.2405	10.1133	10.1978	10.0189	10.304	10.4477	10.2878	10.4572	10.5566	10.3743	10.2762	10.1603	10.1825	10.241	10.405	10.2247	10.1022	10.0279	9.87825	9.99911	10.0126	9.75314	10.0931	10.0953	10.0097	10.1131	10.2563	10.3707	10.4881	10.3441	10.3518	10.2828	10.1806
1418631_at	29.3111	5.14569	0.146171	24.1654	-19.0197	red	1418631_at	Ube2h	NA	8.92741	8.77995	8.78533	8.98377	8.86008	8.90334	8.89302	8.90701	8.87234	8.98198	8.99493	9.01006	8.72792	8.95151	8.91447	8.77808	8.67015	8.95913	8.98778	8.92824	8.91729	8.69334	8.88299	8.96034	9.07428	8.93657	9.02806	9.12984	9.17125	9.05397	9.12072	9.09269	9.0705	8.96347	8.78123	8.79218	8.87484	8.99082	9.15777	9.02577
1418633_at	21.3772	5.28234	0.298632	16.0949	-10.8125	salmon	1418633_at	Notch1	Notch1	7.6215	7.80314	7.94142	7.39855	7.62586	7.29548	7.72832	7.69822	7.70405	7.74515	7.75053	7.21618	7.72824	7.53798	7.67387	7.72617	7.73909	7.74109	7.61778	7.79298	7.55817	7.91048	7.59597	7.73842	7.43914	7.62336	7.35434	7.44128	7.33252	7.50589	7.17308	7.20745	7.56063	7.91649	7.85358	8.17525	7.88523	7.65804	7.78332	7.18619
1418634_at	24.8134	6.01926	0.180363	18.7941	-12.7748	black	1418634_at	Notch1	Notch1	8.48783	8.25811	8.69351	8.58951	8.81877	8.54301	8.65221	8.43841	8.68307	8.60606	8.89964	8.54291	9.25862	8.77996	8.95104	8.89418	8.60302	8.42047	8.54953	8.97289	8.72979	8.82696	8.81639	9.14108	8.54685	8.35666	8.21908	8.39936	8.41055	8.45228	8.52667	8.25965	8.61159	8.41032	8.48468	9.17591	8.42199	8.57319	8.81326	8.5356
1418638_at	29.3303	4.68796	0.117671	24.6423	-19.9544	brown	1418638_at	H2-DMb1	NA	4.09217	3.89919	4.57208	4.36371	4.42785	4.15794	4.21756	4.26392	4.24345	4.27773	4.15225	4.2036	4.58837	4.31707	4.19281	4.35272	4.18502	4.1492	3.97162	4.16928	4.13443	4.43625	4.24996	4.06755	4.67349	4.66186	4.37867	4.76952	4.30147	4.43677	4.39628	4.25425	4.50028	4.53012	4.74293	4.2519	4.28689	4.22008	4.36167	4.38054
1418643_at	24.4972	1.80806	0.301839	22.6891	-20.8811	grey	1418643_at	Tm4sf13	Tspan13	12.4939	12.5599	12.7175	12.7033	12.6845	12.6489	12.5111	12.6205	12.5551	12.4955	12.5427	12.6676	12.5428	12.6451	12.6522	12.5707	12.6205	12.4212	12.7069	12.5097	12.5499	12.8738	12.5665	12.609	12.5193	12.6193	12.702	12.6022	12.6879	12.644	12.7942	12.7125	12.7942	13.1326	12.9154	12.5866	12.5489	12.5963	12.349	12.5655
1418645_at	20.2944	4.55329	0.129343	15.7411	-11.1878	red	1418645_at	Hal	Hal	3.79874	4.20415	3.6789	3.89893	4.07182	4.04667	4.12527	4.22118	4.25621	4.16392	4.14229	3.88892	3.99329	4.19333	3.83481	3.93232	4.01779	4.05023	3.72048	3.68651	3.99627	3.81458	3.98034	4.06587	4.08358	4.10662	4.23037	4.16214	4.27059	4.1518	4.1838	4.20694	3.94856	4.05238	4.08217	4.08139	4.22464	4.10861	4.27926	4.21144
1418650_at	40.6999	3.9244	0.234965	36.7755	-32.8511	midnightblue	1418650_at	Spata6	Spata6	4.68347	4.80133	4.66939	4.94343	4.98989	4.83893	5.25071	5.4142	5.3952	5.06523	5.29653	5.08111	5.34388	5.14573	5.19571	5.09314	5.56702	5.33444	4.88603	4.79805	5.05715	4.90811	5.12383	5.06497	5.07306	5.24359	5.02067	5.23545	5.02965	5.22216	4.96894	5.02995	5.00418	4.78134	4.96342	5.38626	5.33281	5.13912	5.22637	5.04245
1418667_at	56.9934	35.7516	0.108251	21.2417	14.5099	turquoise	1418667_at	2410002O22Rik	2410002O22Rik	8.62147	8.46187	8.31827	8.56444	8.52102	8.59911	8.91391	8.86229	8.82952	8.81819	8.67027	8.71742	8.52977	8.76291	8.84669	8.66747	8.41192	8.77908	8.5049	8.49193	8.63985	8.35469	8.49193	8.61106	8.66988	8.37453	8.5068	8.13462	8.60389	8.56345	8.86506	8.86712	8.89367	8.71564	8.48026	8.60899	8.61251	8.8145	8.70635	8.87025
1418674_at	40.908	12.1245	0.263618	28.7835	-16.659	grey60	1418674_at	Osmr	Osmr	6.02153	6.03738	6.84756	6.47834	6.90361	6.23939	6.13675	6.3284	6.4403	6.19345	5.97094	6.16101	6.79899	6.10171	6.23754	5.7634	6.21824	6.17558	5.58963	6.32505	6.09406	6.10424	6.04481	6.4375	6.90528	6.99589	6.60941	6.7289	6.61442	6.29211	5.99329	6.21818	6.73136	7.07212	7.10093	6.6632	6.75926	5.9219	6.10141	6.11606
1418678_at	26.996	8.98544	0.379022	18.0105	-9.02507	green	1418678_at	Has2	Has2	4.51763	4.76171	4.66989	4.26872	4.30671	4.46684	4.0928	4.25656	4.15544	4.40389	4.09136	4.42543	4.16921	4.27746	4.16965	4.34114	4.62601	4.345	4.34106	4.2581	4.23306	4.63494	4.42176	4.27523	4.08031	4.16863	3.98735	4.17398	4.07474	4.07679	4.88711	4.52702	4.60869	4.55768	4.37346	4.39132	4.26446	4.16065	4.35551	4.64397
1418681_at	63.3611	6.16482	0.369105	57.1963	-51.0315	midnightblue	1418681_at	Glt28d1	Alg13	6.80877	7.06838	6.72187	6.62464	6.66639	6.74858	6.44008	6.44078	6.4163	6.4053	6.5178	6.73019	6.60758	6.34892	6.56852	6.55259	6.43345	6.39689	6.6845	6.48231	6.45865	6.56465	6.52708	6.6195	6.70313	7.18539	7.06616	6.86467	6.83763	6.87569	6.7699	7.03254	6.72632	7.41198	7.13725	6.90342	6.61968	6.59961	6.37578	6.72935
1418683_at	99.5917	19.9855	0.50165	79.6062	-59.6208	brown	1418683_at	Lin7b	Lin7b	10.8129	10.4776	10.2805	10.5068	10.8051	10.4829	10.8015	10.7792	10.5472	10.5159	10.65	10.475	10.3739	10.6433	10.3599	10.6028	10.6897	10.8364	10.9372	10.6345	10.8674	10.5368	10.6411	10.6721	10.5525	10.0264	10.4211	9.84141	10.159	10.7854	10.6984	10.3819	10.5511	9.71457	10.5036	10.4569	10.2495	10.64	10.7401	10.9421
1418686_at	36.6312	8.28976	0.208079	28.3414	-20.0517	brown	1418686_at	Oas1c	Oas1c	5.02225	5.29785	4.90471	4.94255	5.06769	5.17195	4.8084	4.91033	4.90292	4.94792	4.92685	5.27213	4.8583	4.78286	4.74527	4.72979	5.08883	4.88638	5.22181	4.74249	5.03695	4.61544	4.63506	4.7335	5.0465	5.62958	5.74939	5.43596	5.24571	5.23573	4.92748	4.94216	4.73555	4.56838	4.88169	4.97304	5.46793	5.25399	4.94518	4.98487
1418687_at	31.1449	11.1522	0.470421	19.9926	-8.84042	green	1418687_at	Arc	Arc	11.6551	11.0165	10.707	11.2007	11.2235	11.459	10.8524	10.7142	11.082	11.4573	9.20025	10.3116	10.1419	10.8396	10.0281	9.61665	10.5843	9.78735	10.1706	9.04455	9.88061	11.012	9.63081	9.74014	9.39039	9.9819	9.47117	8.20992	9.28977	9.42084	11.0843	10.4196	11.1574	9.85629	9.82936	9.16869	9.05466	9.30041	10.0763	10.2031
1418692_at	40.138	22.5078	0.0681506	17.6301	4.87771	turquoise	1418692_at	Rab8a	Rab8a	8.87425	8.85149	8.53257	8.77766	8.8504	8.75478	8.77581	8.75756	8.66649	8.75708	8.79522	8.73196	8.55861	8.67531	8.58644	8.72183	8.46584	8.77605	8.87341	8.82035	8.89948	8.66147	8.8526	8.78088	8.79416	8.53148	8.65558	8.64388	8.80301	8.77464	8.91455	8.75716	8.71272	8.18489	8.4758	8.38353	8.54259	8.52976	8.64476	8.79008
1418693_at	55.2071	40.2315	0.121815	14.9756	25.2559	turquoise	1418693_at	Hnrpc	NA	9.71387	10.1259	9.77554	9.48317	9.39133	9.60207	9.57965	9.68062	9.50386	9.49464	9.48451	9.59493	9.71374	9.51592	9.78979	9.51386	9.78625	9.61706	9.61404	9.55355	9.47979	9.72142	9.45402	9.56718	9.28764	9.60008	9.50132	9.5397	9.45175	9.38352	9.36483	9.48662	9.45244	10.4834	10.0471	9.81511	10.0526	9.58113	9.60227	9.50155
1418694_at	70.7582	7.90182	1	62.8564	-54.9545	darkturquoise	1418694_at	Kcmf1	Kcmf1	7.88955	8.18979	8.0961	7.95152	8.01544	8.04163	7.98413	7.95929	7.99376	7.9368	7.93696	8.04356	7.86934	8.00226	7.88011	7.88093	8.1896	8.05174	8.12622	7.86691	8.06728	8.09651	8.10512	7.811	7.57088	7.76476	7.84935	7.41755	7.38942	7.68681	7.89457	7.6796	7.83062	7.92726	7.55465	7.77395	7.86176	7.91092	7.60587	8.06589
1418697_at	8.17654	0.903407	0.0256626	7.27313	-6.36972	red	1418697_at	Inmt	Inmt	6.83737	6.5434	6.7403	6.37738	7.178	6.65341	6.73053	7.16641	6.63568	6.59026	6.42712	6.77727	7.34503	7.09585	7.11352	6.59679	7.01516	6.91973	6.6728	6.40482	6.84202	6.80927	6.63264	6.68613	6.92106	7.23405	6.58331	6.53859	6.34339	6.61627	6.25858	6.14873	6.42195	6.77371	7.02547	6.40071	7.18656	6.63822	6.13003	6.39211
1418707_at	80.3472	65.6829	0.198879	14.6642	51.0187	turquoise	1418707_at	Bag4	Bag4	7.69031	7.58638	7.46812	7.83219	7.84192	7.75541	8.06431	8.02256	7.80683	7.57422	7.5508	7.75701	7.19617	7.85702	7.21332	7.87864	7.61535	8.01041	7.80987	8.03014	7.59127	7.36774	7.64643	7.62514	8.01561	7.00736	7.6014	7.20683	7.90248	7.85226	7.72842	7.87915	7.91777	6.74903	7.41606	7.26531	7.01849	7.63209	7.69792	7.86876
1418716_at	37.2959	2.89776	0.482906	34.3982	-31.5004	orange	1418716_at	Mrps25	Mrps25	7.84907	8.34316	8.0749	8.02939	7.96405	8.04395	8.07988	8.11428	8.02048	7.91803	7.93243	8.09048	7.7713	8.00141	7.84312	7.95395	7.94648	8.03574	8.01041	7.93233	7.98796	7.88284	7.85666	7.80201	7.8937	7.75473	7.80436	7.67929	7.89152	7.7713	7.92606	7.96253	7.96073	7.85388	7.59291	7.73135	7.91974	7.74943	7.77713	7.92128
1418722_at	28.844	10.0254	0.175721	18.8186	-8.79317	blue	1418722_at	Ngp	Ngp	4.16872	4.48838	4.46988	4.67906	4.55799	4.45612	4.66618	4.54205	4.54094	4.72982	4.65749	4.75031	4.8272	4.76239	4.61632	4.69141	4.66896	4.51523	4.54658	4.47696	4.75221	4.78873	4.56934	4.73988	4.84986	4.84962	4.62961	4.70886	4.78348	4.70973	4.82526	4.84043	4.82607	4.77963	4.70516	4.9362	5.03242	4.78119	4.62254	4.84724
1418728_at	52.5526	21.5352	0.377459	31.0174	-9.4822	blue	1418728_at	Star	Star	5.20615	4.7077	4.99836	5.19488	4.94752	5.05168	4.81548	4.97641	4.96251	4.85336	4.96037	4.87719	5.55092	5.34407	5.1406	5.02343	4.9151	5.1255	5.1678	4.88563	5.26185	4.96202	5.25131	5.25969	4.8763	4.68062	5.26472	4.65481	4.89525	4.84495	4.69593	4.71481	4.65136	4.12997	4.79512	4.75062	4.50325	4.77769	4.79312	4.71702
1418730_at	36.0606	6.26959	0.565177	29.791	-23.5214	lightcyan	1418730_at	Rnf12	Rlim	6.76497	7.36163	6.96686	7.0223	7.11735	6.87782	6.58595	6.58756	6.44578	6.92258	6.85725	6.95458	7.03102	6.93463	6.98153	7.06943	6.72671	6.55292	6.95352	7.05851	6.82168	7.3232	6.99631	6.76486	6.71348	7.26196	6.89778	6.80908	6.85778	6.90569	7.08144	6.95875	7.19244	7.86838	7.3271	6.93299	7.2106	7.06836	6.97513	6.94407
1418731_at	52.4002	6.13734	0.22957	46.2629	-40.1256	pink	1418731_at	Rnf12	Rlim	4.95278	5.08164	4.55134	4.65182	4.77876	4.71886	4.5765	4.62246	4.44813	4.68248	4.78781	4.45552	4.60536	4.51586	4.70089	4.70893	4.42345	4.57615	4.88698	4.61102	4.5015	4.47281	4.46961	4.48682	4.29643	4.11479	4.25412	4.25819	4.24082	4.2875	4.75164	4.97833	4.65945	4.67582	4.353	4.53449	4.31925	4.4714	4.36968	4.77506
1418735_at	41.9356	6.85689	0.158708	35.0787	-28.2218	yellow	1418735_at	Krt4	Krt4	4.92362	4.82277	4.79161	4.84643	4.91862	4.84931	4.85464	5.01376	5.01825	5.0513	5.02669	5.07571	5.01839	5.14159	5.20847	5.16357	5.18805	5.14004	4.94725	4.83453	5.08708	5.16148	5.16403	5.09605	5.0742	5.2287	5.16966	5.15887	5.42479	5.17056	5.20894	5.01696	5.25302	5.19172	5.28856	5.06055	5.18838	5.08029	5.29972	5.16871
1418737_at	17.9203	2.08484	0.348045	15.8354	-13.7506	grey	1418737_at	Nudt2	Nudt2	9.78545	10.2321	9.96829	9.77102	9.92106	9.76967	9.80895	9.79626	9.74762	9.82552	9.7656	9.91202	9.73358	9.76631	9.67943	9.80977	9.78064	9.80874	9.92752	9.91972	9.87276	9.84276	9.72561	9.7755	9.94218	9.86647	9.8184	9.68355	9.71741	9.75857	9.55671	9.58137	9.61435	9.34238	9.57566	9.86268	9.99155	9.8346	9.82919	9.84301
1418739_at	25.8957	5.57327	0.344749	20.3224	-14.7491	royalblue	1418739_at	Sgk2	Sgk2	7.15962	7.28457	7.56015	7.109	6.5434	7.35524	6.93726	6.92285	6.63009	6.91307	7.73847	7.32109	8.08171	7.73014	8.02815	7.55347	7.00386	7.18888	6.907	7.588	7.08956	7.41972	7.98959	8.17986	7.68631	7.92161	7.75046	7.67934	7.92765	7.14805	6.68804	7.29847	7.0442	7.11845	7.40061	8.14001	7.40399	7.27922	8.19127	6.96185
1418740_at	33.4059	2.22413	0.419939	31.1818	-28.9577	steelblue	1418740_at	Nurit	Spert	5.21059	5.0901	5.22937	4.99584	4.93379	5.01668	5.48592	5.50635	5.49573	5.13256	5.1036	5.35881	5.06282	5.23776	5.186	5.22837	5.41426	5.50586	5.29001	5.15094	5.08549	4.98355	5.053	5.19534	5.3087	5.10861	5.1113	5.23305	5.22735	5.44605	4.83602	4.81122	5.00603	5.305	5.13279	5.15922	5.02447	5.10287	5.16839	4.80876
1418751_at	37.5312	4.69579	0.429703	32.8354	-28.1396	lightyellow	1418751_at	Sit	Sit1	3.89311	3.8978	3.98585	3.95543	3.82396	4.07856	4.07386	4.0941	4.09517	4.18892	4.04667	4.07824	3.90638	3.76695	3.74537	3.94714	4.05152	4.07068	3.93226	3.97872	3.88157	3.90002	3.89796	3.63992	4.25658	4.12487	4.07981	4.06187	4.15396	3.97526	4.24345	4.42016	4.23632	4.23636	3.90265	4.11959	4.04006	4.01183	4.12838	4.06279
1418752_at	29.2549	6.1297	0.141877	23.1252	-16.9955	yellow	1418752_at	Aldh3a1	Aldh3a1	6.52881	6.25911	6.73238	6.05585	5.85114	6.32972	5.6856	5.699	5.64183	6.17015	5.52615	5.60016	6.08247	5.61632	5.5641	5.62932	5.65846	5.79088	5.73506	6.0859	5.89546	5.48966	5.32963	5.5568	5.38866	5.55629	5.39501	5.56675	5.72815	5.33624	5.40459	5.68901	5.47272	5.66538	5.18391	5.00361	6.05398	5.50161	5.16703	5.51246
1418753_at	14.5476	1.75679	0.0915372	12.7908	-11.034	purple	1418753_at	Gfpt2	Gfpt2	6.39788	6.94294	6.8685	6.59532	6.63494	6.24845	6.49019	6.39674	6.46083	6.72076	6.68604	6.5559	6.42835	6.40203	6.31531	6.3299	6.71331	6.55578	6.6944	6.7842	6.6032	6.67546	6.37953	6.33821	6.53845	6.61467	6.45959	6.40975	6.5419	6.42065	6.63596	6.43396	6.56586	6.75198	6.39787	6.65598	6.83736	6.83647	6.50829	6.75155
1418759_at	35.9326	6.83143	0.386037	29.1011	-22.2697	greenyellow	1418759_at	Ptpn20	Ptpn20	4.95406	5.57901	4.99165	4.8476	5.05869	4.89818	5.0204	5.08932	4.83949	4.92807	4.90167	4.95236	5.09657	5.00737	4.98649	5.17501	5.35451	5.06726	5.0251	5.22801	5.03749	5.00969	4.91537	4.90002	5.19932	5.28861	5.5126	5.29575	5.36014	5.11102	4.64266	4.5655	4.6304	4.45666	5.02341	4.93487	5.14049	4.72825	4.51432	4.66457
1418765_at	49.396	5.41941	0.488537	43.9766	-38.5572	lightcyan	1418765_at	Timd2	Timd2	4.4464	4.98795	4.84545	4.59499	4.66245	4.38269	4.00127	4.11708	4.11651	4.47981	4.20631	4.48814	4.57738	4.65954	4.7072	4.33339	4.46723	4.17275	4.48724	4.88306	4.30122	4.62968	4.19623	4.19021	4.42851	4.64873	4.5393	4.72749	4.56088	4.53024	4.77413	4.62292	4.60044	5.11719	4.99275	4.72645	4.67856	4.48687	4.31041	4.85502
1418776_at	39.9545	27.5513	0.599037	12.4032	15.1481	grey60	1418776_at	5830443L24Rik	Gbp8	3.86018	4.0976	5.10653	4.32735	4.9622	4.03325	4.3328	4.12265	4.00103	3.9748	3.85851	3.83024	4.48021	3.81247	3.92068	4.10923	4.0771	4.09503	3.63719	3.88395	4.04331	4.14643	3.99675	4.1587	5.98963	4.59104	4.05116	4.67963	4.49434	4.72068	4.19051	4.17116	4.85932	4.98503	5.48324	4.0274	3.91543	3.9988	3.85056	4.04288
1418779_at	21.9803	7.00631	0.122803	14.974	-7.96766	blue	1418779_at	Rce1	Rce1	8.89704	8.9652	8.98356	8.92738	8.99668	8.80902	9.01164	9.06806	9.07009	9.06419	9.11612	9.05546	8.96105	9.02715	8.87547	8.81165	9.13245	9.03595	8.86293	8.94669	9.02893	9.22362	9.04746	8.95318	9.01488	9.16677	8.96451	8.95525	8.99837	8.97869	9.31087	9.0257	9.21447	9.40921	9.13104	9.0614	9.16233	9.02262	9.21758	9.1962
1418783_at	76.4203	16.4239	0.845558	59.9964	-43.5725	cyan	1418783_at	Trpm5	Trpm5	4.69987	4.89207	4.78524	4.68201	4.68642	4.63017	4.41035	4.43973	4.42096	4.38113	4.31929	4.4016	4.38092	4.18155	4.24136	4.17814	4.54274	4.37751	4.80514	4.71741	4.1961	4.33882	4.32895	4.34426	4.19937	4.31315	4.25625	4.16613	4.13314	4.14389	4.30484	4.32086	4.43337	4.30933	4.3684	4.42647	4.29575	4.38499	4.25391	4.19152
1418786_at	229.716	203.139	0.615076	26.5768	176.562	turquoise	1418786_at	Mapk8ip2	Mapk8ip2	8.67042	8.20671	7.97839	9.00018	8.87902	8.91191	8.62755	8.54496	8.53773	8.44332	8.70903	8.54862	8.20891	8.80702	8.44726	8.62002	8.2723	8.66555	8.81301	8.77737	8.65851	8.2324	8.66855	8.5521	8.42921	7.85066	8.3373	8.41527	8.78955	8.49423	8.58272	8.63899	8.50079	7.41102	8.16051	8.15009	7.82249	8.80132	8.64266	8.73121
1418793_at	100.088	11.9332	0.614363	88.1548	-76.2216	cyan	1418793_at	Idua	Idua	7.68217	7.74192	7.72748	7.6654	7.67673	7.69271	7.89326	7.82946	7.88374	7.95988	7.96214	7.96651	8.10424	8.01209	8.03017	8.00352	8.19995	7.86041	7.7306	7.60103	7.96326	8.09338	8.0938	7.86107	8.09866	8.3106	8.20453	8.30038	8.19396	8.11149	7.81595	7.80322	7.82533	8.34802	8.04978	8.09956	8.16625	7.9528	7.88999	7.78035
1418800_at	32.216	3.82052	0.36896	28.3955	-24.575	darkred	1418800_at	Bhlhb8	Bhlha15	4.56267	4.56666	4.50523	4.73927	4.23879	4.61386	4.24315	4.21341	4.27168	4.27236	4.25727	4.27177	3.8919	4.1123	3.92998	3.7557	4.24696	4.1196	4.33268	4.46128	4.15568	4.13617	3.87343	4.29155	3.76884	4.05424	4.09767	4.1327	4.21129	4.18782	4.46732	4.46866	4.49999	4.49825	4.23541	4.37566	4.5526	4.29647	4.09394	4.44675
1418802_at	90.7756	25.9016	0.650147	64.874	-38.9725	brown	1418802_at	R74862	R74862	7.04664	7.45179	7.15842	6.93034	7.03535	6.88879	6.9929	7.0888	7.06785	7.16489	7.14463	6.91409	7.29504	7.26605	7.20847	7.20365	7.14396	7.09289	7.02634	7.23732	7.2783	7.32432	7.16675	7.09977	7.55458	7.70997	7.6066	7.583	7.50746	7.44002	7.22295	7.41267	7.05253	6.86621	7.42472	7.38556	7.38437	6.97748	6.95939	7.15312
1418804_at	13.0896	2.15307	0.128911	10.9365	-8.78342	midnightblue	1418804_at	Sucnr1	Sucnr1	3.87388	3.85224	3.64108	3.84012	3.85744	3.59631	3.86016	3.81899	3.96413	3.77814	3.67052	3.69435	3.53125	3.75276	3.62374	3.51336	3.82781	3.78454	3.61642	3.72932	3.45281	3.43497	3.70383	3.70956	3.59405	3.65042	3.7055	3.81162	3.55367	3.91539	3.50438	3.50718	3.56847	3.42174	3.6167	3.65595	3.64194	3.77296	3.66165	3.51933
1418806_at	58.3803	28.4459	0.0861302	29.9344	-1.48851	turquoise	1418806_at	Csf3r	Csf3r	5.85418	6.10863	6.23488	5.99448	6.08739	5.88526	5.5592	5.35481	5.57068	5.71239	5.64107	5.91278	5.74183	5.70193	5.72918	5.70653	5.84652	5.62328	6.06994	5.94929	5.68706	6.15776	5.50794	5.65822	5.97138	6.16272	5.73603	6.29325	6.01566	6.03082	5.7752	5.86273	6.07523	6.50531	6.26584	5.99864	5.96731	5.71468	5.7978	5.70135
1418808_at	17.1517	1.5346	0.269216	15.6171	-14.0825	darkgrey	1418808_at	Rdh5	Rdh5	5.34029	5.94093	5.91576	5.36435	5.85556	5.50163	6.07425	5.99329	6.0031	5.76505	5.73071	5.81361	6.14586	5.73616	5.90057	5.70674	5.98636	5.98908	5.23805	5.52182	5.71503	5.84246	5.31315	5.82278	6.34017	5.91259	5.67818	5.62451	5.64376	5.85019	5.32292	5.47604	5.68382	6.42172	5.6418	5.68774	5.68592	5.31708	5.29072	5.3649
1418814_s_at	46.1329	14.2273	0.249369	31.9056	-17.6784	blue	1418814_s_at	Ndufa12	Ndufa12	11.8776	12.1646	11.954	11.855	11.9263	11.7541	11.9018	11.9434	11.9125	11.9871	11.8617	11.8485	11.8065	11.7901	11.8343	11.7775	11.9184	11.9583	11.985	11.7823	11.86	11.8429	11.7882	11.7344	11.899	12.0081	12.0581	11.9636	11.7945	11.9079	12.1084	11.9057	11.9351	12.3195	12.1432	12.0655	12.1228	12.1711	12.0042	12.0368
1418821_at	33.2202	12.9041	0.226177	20.316	-7.41194	blue	1418821_at	Cyp2a12	Cyp2a12	5.09462	5.32277	5.06263	5.09719	5.00354	5.04665	5.22278	5.03779	5.02267	4.92677	5.24397	5.26959	5.08949	4.89751	4.82949	5.1112	4.90868	5.01028	4.6991	5.34356	4.96821	5.17126	4.74876	5.10792	5.28512	5.25778	5.27737	5.41214	5.26355	5.26452	5.38184	5.27432	5.17979	5.34343	5.26696	5.40009	5.75102	5.16981	5.21512	5.20074
1418822_a_at	34.0102	10.3597	0.18158	23.6505	-13.2908	blue	1418822_a_at	Arf6	Arf6	10.4772	10.2857	10.6042	10.1473	10.2764	10.3144	10.4572	10.5077	10.6183	10.4584	10.4234	10.5329	10.7091	10.5875	10.5788	10.5174	10.6544	10.5237	10.337	10.3379	10.4833	10.5538	10.5307	10.5342	10.4213	10.6642	10.609	10.5225	10.5345	10.5674	10.6638	10.6377	10.6153	11.148	10.8872	10.575	10.5546	10.5699	10.4843	10.6681
1418825_at	50.8937	39.3692	0.855987	11.5245	27.8447	grey60	1418825_at	Ifi1	Irgm1	7.90861	8.36634	9.80098	9.17145	8.94647	8.54213	9.57623	8.31593	8.3149	7.97352	7.90812	8.31898	9.37255	8.19991	8.50782	7.9254	8.0699	8.25827	7.71293	7.66382	8.15502	8.13443	8.27011	8.05176	10.0311	9.03946	8.03373	9.20528	9.01834	9.41946	8.49813	8.28061	9.35792	9.69596	9.84223	8.31675	8.81492	8.38336	8.10377	7.7913
1418826_at	28.0541	15.7926	0.343371	12.2615	3.53107	grey60	1418826_at	Ms4a6b	Ms4a6b	6.08794	6.37352	6.59048	6.24364	6.91093	5.93614	6.50956	6.22899	6.06777	5.7404	6.03146	6.43466	6.93253	5.65033	6.27392	6.02833	6.21948	6.10487	5.96583	5.64851	6.21325	5.81311	6.3156	6.0704	6.80887	6.78678	6.12213	6.70018	6.36565	6.58558	6.23447	6.27151	6.69805	6.23737	6.78398	6.27578	6.54603	6.18311	5.93018	6.39057
1418831_at	54.1646	4.51145	0.232265	49.6532	-45.1417	cyan	1418831_at	Pkp3	Pkp3	5.48177	5.6595	5.83357	5.56143	5.71562	5.49022	5.52914	5.55288	5.53999	5.33054	5.16811	5.45088	5.43009	5.33135	5.56516	5.33441	5.51426	5.52877	5.60684	5.30456	5.46784	5.76329	5.57139	5.32659	5.08433	5.10553	4.87677	5.18204	4.85981	5.05746	5.69167	5.42816	5.36471	5.47215	5.66634	5.50975	5.31749	5.34752	5.35311	5.31259
1418832_at	53.2592	19.6291	0.454331	33.6301	-14.0009	yellow	1418832_at	Pkp3	Pkp3	3.80408	3.88618	3.74771	3.79362	3.83242	3.90648	4.41015	4.26353	4.16691	4.24294	4.12506	4.13058	4.14589	4.12401	4.10054	4.26894	4.19918	4.46961	3.86276	3.80589	4.21149	4.18903	4.30236	4.12367	4.35435	4.17844	4.33845	4.27107	4.08552	4.25902	4.08265	4.05957	4.03041	4.48067	4.09445	4.05869	4.16317	4.08799	3.96177	3.97669
1418836_at	49.1428	12.6654	0.293151	36.4774	-23.812	yellow	1418836_at	Qprt	Qprt	5.13368	5.30846	4.70508	5.40724	5.25415	5.19204	5.66971	5.60971	5.6721	5.4833	5.30091	5.53524	5.39639	5.29035	5.59064	5.44899	5.64949	5.6645	5.09768	5.03863	5.41263	5.24978	5.44642	5.07012	5.64642	5.90104	5.7219	5.67034	5.64809	5.8545	5.3948	5.24238	5.24724	5.76112	5.54839	5.35448	5.5489	5.6767	5.38002	5.20463
1418842_at	13.48	1.21532	0.0213016	12.2647	-11.0494	blue	1418842_at	Hcls1	Hcls1	4.55964	4.66369	4.54939	4.64663	4.65857	4.60104	4.52876	4.53167	4.52771	4.61433	4.47599	4.5374	4.5502	4.27123	4.4365	4.33841	4.48245	4.55071	4.84527	4.82581	4.56397	4.24061	4.34382	4.45505	5.00497	4.54105	4.65591	4.424	4.8992	4.79365	4.82286	4.57131	4.78538	4.81727	4.67113	4.35396	4.32482	4.42281	4.33018	4.82412
1418855_at	48.5812	17.9978	0.315458	30.5834	-12.5856	blue	1418855_at	1110008K04Rik	Lce1l	3.75631	3.80594	3.66152	3.94472	3.72532	3.80396	3.95465	4.00493	3.98075	3.77806	3.72917	3.75786	3.92392	4.13354	3.84244	3.81987	4.0019	4.04857	3.75013	3.8191	4.10938	3.9435	4.01077	3.99758	3.76574	3.83311	3.62923	3.57728	3.57921	3.58694	3.40461	3.39807	3.39549	3.98758	3.9244	3.75719	3.74561	3.87653	3.79387	3.34921
1418858_at	8.08473	5.95934	0.759481	2.12539	3.83395	saddlebrown	1418858_at	Aox3	Aox3	3.97891	4.27792	4.30502	4.09109	6.22424	4.07631	4.26141	4.28768	4.28685	4.13961	4.31001	4.34404	4.95018	4.02282	4.18117	4.1206	4.37931	4.26087	4.04123	3.88095	4.52502	3.83517	4.3257	4.24152	4.01726	4.25015	4.05797	4.42582	4.13754	4.44057	4.17642	4.17788	4.37847	4.26146	4.58534	4.16344	4.85331	4.4362	4.41597	4.04497
1418862_at	39.6639	12.781	0.224019	26.8829	-14.102	blue	1418862_at	Echdc3	Echdc3	5.83537	6.2073	6.08527	5.79578	5.80052	5.96184	5.86086	5.87458	5.87937	6.1485	5.87033	5.90413	5.81317	5.9849	6.00876	5.9719	5.86584	5.92868	5.68661	5.54407	5.97156	6.00242	5.88347	5.93706	5.85796	6.3426	5.74954	5.97018	5.86863	6.02966	6.29748	6.22831	5.87012	6.57035	6.355	6.29924	6.73	6.24291	6.24763	5.82585
1418871_a_at	52.066	11.6767	0.293093	40.3894	-28.7127	brown	1418871_a_at	1810007E14Rik	Phgr1	4.93072	5.19648	4.79059	5.02307	5.0424	4.83047	5.12458	5.15064	5.14483	5.04433	5.09876	5.19976	5.22502	5.09466	5.20375	5.19828	5.17202	5.12972	5.08197	5.05883	5.26018	5.23024	5.37896	5.1	5.32679	5.58957	5.53079	5.56949	5.28018	5.32822	5.406	5.21693	5.40906	4.67044	5.22733	5.11387	5.38122	4.97621	5.14619	5.28779
1418875_at	27.4859	2.43741	0.149778	25.0484	-22.611	lightgreen	1418875_at	Syngr4	Syngr4	4.36691	4.22501	4.25719	4.17116	4.41405	4.13674	4.33142	4.33514	4.35385	4.26963	4.28619	4.24448	4.35208	4.39318	4.39657	4.28982	4.36794	4.42928	4.36996	4.1134	4.27108	4.26943	4.47229	4.33255	4.21591	4.30197	4.34629	4.2274	4.3188	4.23689	4.13745	4.08164	3.95101	4.35452	4.21237	4.03319	4.11665	4.23978	4.11665	4.08433
1418892_at	62.1879	11.4649	0.343537	50.723	-39.2581	black	1418892_at	Rhoj	Rhoj	6.69124	7.23181	7.32238	7.00782	7.50307	6.78227	6.73451	6.64613	6.75556	6.66047	7.06706	6.49997	7.40509	6.94216	6.82437	6.67909	6.49279	6.52531	6.83066	6.95763	6.39689	6.98201	7.07774	6.8362	7.1014	8.03803	7.49136	7.94336	7.46359	7.00885	6.96037	7.22259	6.93154	6.81058	7.49182	7.03729	7.06738	6.85466	6.91338	6.75779
1418898_at	35.335	10.4367	0.29647	24.8983	-14.4616	red	1418898_at	Lin7c	Lin7c	6.02568	6.03333	5.8699	5.94391	5.92385	6.05469	6.06234	6.06815	6.10854	6.21845	6.24422	6.25169	5.92639	6.10296	6.12422	5.87463	6.04506	5.95043	5.94955	5.82406	5.90024	5.68265	5.88022	5.86155	6.26941	5.84842	6.12636	5.85112	6.32415	6.03039	6.35638	6.27271	6.31406	5.7843	5.58714	6.20503	6.27235	6.30546	6.44547	6.52961
1418901_at	44.0219	31.0905	0.0941377	12.9314	18.1591	turquoise	1418901_at	Cebpb	Cebpb	9.42491	9.36299	9.5034	9.20073	9.13542	9.39444	9.22098	9.36148	9.26985	9.12818	9.04237	9.21355	9.41568	9.43162	9.17108	9.27107	9.29565	9.22416	9.12086	9.10315	9.25881	9.47164	9.19554	9.09331	9.19504	9.65223	9.33512	9.56685	9.42334	9.27909	9.12992	9.11872	9.28893	9.74353	9.66056	9.02508	9.4154	8.98424	9.10058	9.07726
1418905_at	23.0077	3.61479	0.0836671	19.3929	-15.7781	yellow	1418905_at	Nubp1	Nubp1	7.1763	7.54848	7.43698	7.23138	7.40985	7.04474	7.16261	7.17209	7.13061	7.12846	7.11949	7.27702	7.21684	7.23366	7.23839	7.24	7.26082	7.15547	7.46018	7.1046	7.38488	7.38669	7.31173	7.08337	7.22815	7.33913	7.32332	6.97868	7.17131	7.2808	7.69133	7.3214	7.32496	7.61286	7.48751	6.97242	7.23862	7.07576	7.02361	7.29827
1418911_s_at	57.249	43.9611	0.133108	13.2879	30.6731	turquoise	1418911_s_at	Acsl4	Acsl4	8.96534	8.43092	8.30716	9.07274	8.91614	9.01149	8.87388	8.87812	8.87352	9.23818	9.2063	8.85879	8.71367	8.85686	9.2536	8.96889	8.91356	8.8927	9.18147	9.03642	8.78816	8.64053	8.80517	8.93906	9.18919	8.56092	9.08179	8.98213	9.3786	9.06735	8.98515	9.22983	9.23743	9.49269	8.83759	8.88674	8.55573	8.96287	8.90178	9.05126
1418912_at	8.18404	2.47065	0.20567	5.71339	-3.24274	darkgreen	1418912_at	Plxdc2	Plxdc2	8.77088	8.91594	8.92677	8.97804	8.93342	8.98651	8.9705	8.80674	8.81056	9.07969	9.09962	8.81929	9.19105	8.70486	9.20904	8.84482	8.85341	8.80115	8.74368	9.16491	8.74059	8.84266	9.00524	9.09364	9.30561	8.75024	8.81046	9.01689	8.96159	8.72863	8.77445	8.71768	8.90025	9.06012	8.71497	9.47824	8.74559	8.88362	9.02645	8.79623
1418929_at	53.1589	2.22754	0.371215	50.9313	-48.7038	orange	1418929_at	Ift57	Ift57	10.4596	10.4565	10.5886	10.7383	10.5148	10.5188	10.3778	10.4984	10.4077	10.3987	10.3764	10.4338	10.3932	10.527	10.4151	10.4762	10.3107	10.4211	10.4728	10.6188	10.4351	10.6602	10.3636	10.4758	10.3058	10.3481	10.2699	10.2802	10.1933	10.2976	10.3577	10.4903	10.3879	9.99173	10.233	10.1734	10.288	10.2661	10.3986	10.3586
1418930_at	18.1644	9.41373	0.204679	8.75069	0.663041	grey60	1418930_at	Cxcl10	Cxcl10	4.90801	4.99582	6.23077	5.25385	6.25039	5.08491	5.97603	5.11292	5.07312	4.88272	4.68334	5.17812	5.09653	4.79006	4.85263	4.57356	4.96299	5.0908	4.7596	5.03009	5.10402	4.63194	4.84	4.84103	5.51324	5.23173	5.00006	5.06296	5.0707	5.92527	5.79783	5.47305	6.42999	5.69821	5.99616	4.78932	4.86592	5.00571	4.90171	5.54173
1418932_at	22.8582	5.82605	0.245753	17.0321	-11.2061	green	1418932_at	Nfil3	NA	8.38561	8.05276	7.92936	7.85142	7.67984	7.75282	7.79519	7.92103	8.16287	7.90817	7.10248	7.55004	7.8835	7.49711	7.63606	7.46861	7.6844	7.65316	7.39017	7.50349	7.46475	7.98427	7.39994	7.54469	7.04026	7.52701	7.21292	7.32935	6.98363	6.88971	7.73555	7.59856	7.833	8.14297	7.85129	7.49306	7.84561	7.18169	7.41807	7.28345
1418936_at	36.7497	6.24949	0.187261	30.5002	-24.2508	black	1418936_at	Maff	Maff	5.97636	5.41905	6.04104	5.59556	5.90573	5.77103	5.79364	5.67105	5.65702	5.66681	5.46879	6.00107	5.50623	5.67506	5.64849	5.57028	5.65271	5.53211	5.66914	5.10947	5.49392	5.52283	5.80185	5.62523	5.93715	6.53446	5.92244	6.75312	6.02531	5.86819	6.37813	5.88334	5.88042	7.11269	6.24599	5.64632	5.73449	5.6275	5.55586	5.88763
1418938_at	21.8958	3.54363	0.0889475	18.3521	-14.8085	brown	1418938_at	Dio2	Dio2	6.86906	7.04912	6.63796	7.47986	7.69606	6.9723	7.11898	7.2762	6.91566	6.43197	7.15706	6.92775	6.49173	6.97911	6.77827	6.38826	7.11206	7.11282	7.4311	7.04053	7.35337	7.11458	7.37556	7.44544	7.06721	6.43393	7.05554	6.49849	6.73098	7.34944	7.69318	6.9526	7.26303	6.16854	7.40548	6.61151	6.53474	7.40974	6.77788	7.21198
1418939_at	30.6185	5.96079	0.366289	24.6577	-18.6969	lightgreen	1418939_at	Hlx1	Hlx	4.92911	5.02436	5.32624	4.82634	5.00888	5.18355	5.26981	5.04773	5.30161	4.98848	4.9627	5.01494	4.97902	5.04226	5.13847	5.1973	5.25709	5.27584	4.98978	5.07641	4.96999	4.97109	4.84055	5.24796	4.67668	4.85354	4.70717	4.89107	4.84866	5.11115	4.77958	4.75873	4.97872	5.11739	4.91082	4.50928	4.59527	4.71634	4.95654	4.80062
1418955_at	9.44661	0.694098	0.115873	8.75252	-8.05842	grey	1418955_at	Zfp93	Zfp93	7.73	7.65561	7.7938	7.7296	7.73714	7.79505	7.88351	7.83352	7.78569	7.51986	7.44005	7.8907	7.5685	7.65739	7.46754	7.58972	7.58363	7.74452	7.52863	7.51404	7.86984	7.50541	7.52378	7.5144	7.56927	7.88279	7.84946	7.58835	7.7248	7.75254	7.48434	7.46004	7.39454	7.57066	7.60099	7.31913	7.49738	7.37679	7.62082	7.62833
1418964_at	53.9883	7.76628	0.327595	46.222	-38.4558	green	1418964_at	Pigm	Pigm	6.12823	5.86519	5.80163	5.91506	6.02916	6.14224	5.88079	5.80396	5.87376	6.13581	5.66814	5.80647	5.82861	5.92875	5.90762	5.86559	5.85827	5.86902	5.85973	6.07336	5.89393	5.75736	6.03197	5.98868	5.68676	5.29881	5.83397	5.45918	5.75285	5.75788	6.41944	6.3973	6.38793	5.73124	5.80356	5.60062	5.2193	5.64171	5.84249	6.3787
1418968_at	14.902	4.71449	0.0142748	10.1875	-5.473	turquoise	1418968_at	Rb1cc1	Rb1cc1	11.0787	11.2057	11.1848	11.1994	11.0447	11.1387	11.173	11.1074	11.1088	11.2108	11.1408	11.193	11.096	11.1074	11.0733	11.1162	11.1109	11.0559	11.0708	11.1105	11.0112	11.1025	11.1174	11.1088	11.0393	11.3226	11.1819	11.1409	11.2207	11.0619	11.0334	11.0875	11.1457	11.3613	10.9835	10.8929	11.1828	11.0322	10.9297	11.0999
1418969_at	19.943	1.4583	0.0545483	18.4847	-17.0264	pink	1418969_at	Skp2	Skp2	7.51036	7.42693	7.35821	7.45252	7.30248	7.78722	7.31693	7.49576	7.28144	7.30277	7.24096	7.6129	7.40937	7.43071	7.21391	7.52462	7.28955	7.22734	7.43817	7.33987	7.44975	7.49463	7.33722	7.58405	7.18921	7.17273	7.20513	7.09983	7.20556	7.20124	7.08442	7.17506	7.25081	6.98199	7.17559	7.35753	7.14723	7.38271	7.28494	7.32485
1418973_at	24.4249	3.48454	0.214124	20.9403	-17.4558	lightgreen	1418973_at	Blzf1	Blzf1	8.51351	8.46395	8.47064	8.46062	8.48753	8.35855	8.41581	8.43403	8.35574	8.48678	8.33939	8.64508	8.50518	8.58243	8.47336	8.41552	8.26059	8.40924	8.39367	8.31777	8.57176	8.67486	8.40234	8.45972	8.33068	8.63936	8.66923	8.48253	8.64906	8.46377	8.6501	8.65137	8.56393	8.51434	8.61157	8.61896	8.63288	8.57118	8.5905	8.65588
1418974_at	41.9863	3.06529	0.510824	38.921	-35.8557	orange	1418974_at	Blzf1	Blzf1	7.48395	7.77301	7.58762	7.85802	7.83346	7.64198	7.56574	7.62554	7.48275	7.5972	7.57422	7.51395	7.43803	7.51392	7.24848	7.47334	7.25942	7.46754	7.63783	7.40254	7.5026	7.51871	7.33444	7.49782	7.48797	7.34017	7.41378	7.10241	7.34252	7.36116	7.64137	7.65007	7.42687	7.25334	7.18069	7.28894	7.34609	7.24168	7.43728	7.51409
1418978_at	13.8074	0.984957	0.0507089	12.8225	-11.8375	cyan	1418978_at	Hcngp	NA	7.64999	7.89686	7.6816	7.62169	7.561	7.47781	7.72045	7.83245	7.94956	7.84539	7.56476	7.77172	7.94403	7.71672	7.73109	7.6922	7.86197	7.82072	7.61217	7.72299	7.82806	7.8231	7.68719	7.81772	7.72854	7.84046	7.81311	7.80779	7.70711	7.86745	7.77697	7.81707	7.75547	7.72014	7.8183	7.89893	7.87947	7.66164	7.58438	7.77136
1418979_at	21.3662	2.84427	0.0498531	18.522	-15.6777	blue	1418979_at	Akr1c14	Akr1c14	4.26464	4.18303	4.16767	4.32101	4.2767	4.28743	4.21878	4.24498	4.24432	4.25354	4.23579	4.51832	4.63288	4.46062	4.58628	4.38855	4.34667	4.01257	4.26139	4.22302	4.6228	4.63341	4.45317	4.41603	4.0853	4.00116	4.09023	3.78148	4.09869	3.99129	3.98065	3.88528	3.91819	4.36432	4.20476	4.5851	4.4772	4.65633	4.20629	4.0496
1418983_at	29.2511	8.69916	0.414552	20.5519	-11.8527	tan	1418983_at	Inadl	Inadl	5.86202	5.46651	6.07851	5.60434	5.96345	5.9899	5.87135	5.87515	5.97746	5.8303	5.69805	6.04426	6.30665	6.10879	6.13588	5.97181	5.84883	5.85959	5.48731	5.58432	6.05761	6.29394	6.00618	6.05366	5.25198	6.08253	5.79466	5.67189	5.44515	5.55467	5.75255	5.96232	5.94845	5.85823	5.44428	5.50489	5.89103	5.5038	5.24148	5.94998
1418984_at	23.4386	6.73631	0.380662	16.7023	-9.96601	greenyellow	1418984_at	Cipp	Inadl	6.17121	5.68595	5.82395	5.8945	6.02009	6.16672	6.1264	5.99064	6.03476	6.06865	6.04099	6.11808	6.04109	6.01165	5.94319	6.11906	5.98919	6.18023	6.26497	5.61524	6.15711	6.19451	6.15711	6.15948	5.86446	6.54708	6.41397	6.23383	6.21172	6.2785	5.67118	5.8758	5.32905	6.0157	5.56923	5.60285	5.94109	5.56152	5.692	5.86638
1418990_at	26.4917	4.89256	0.138981	21.5992	-16.7066	red	1418990_at	Ms4a4d	Ms4a4d	3.83542	3.90755	4.14177	3.96384	4.12424	3.96384	3.84414	3.89409	3.96813	3.78926	3.77471	3.81521	3.80754	3.74147	3.79015	3.762	3.76935	3.8106	3.8689	4.10688	3.76875	4.01138	3.95634	3.73066	3.54103	3.74107	3.72195	3.69749	3.83956	3.81032	3.67149	3.67362	3.83595	3.71658	3.86336	3.80425	3.78599	3.94313	3.73758	3.53704
1418992_at	30.0607	8.26084	0.191204	21.7998	-13.539	yellow	1418992_at	F10	F10	4.24664	3.75585	3.97506	3.67738	4.10798	3.95826	4.50951	4.78792	4.72743	3.97641	4.1353	4.39205	4.16133	4.13302	4.20417	4.09949	3.98871	4.63968	3.77304	3.81355	4.29857	3.74049	4.20058	4.15529	4.18488	4.04054	4.08086	4.06508	4.14987	4.22506	4.16958	4.18974	3.7867	3.82892	4.0424	4.13686	4.10837	4.01373	4.20708	4.33793
1418993_s_at	34.3913	6.2954	0.328021	28.0959	-21.8005	purple	1418993_s_at	F10	F10	4.47904	4.52649	4.50014	4.33481	4.31705	4.33173	4.08153	4.07013	4.10113	4.22955	4.22305	4.25694	4.03723	4.00283	4.39341	4.13964	4.059	4.10559	4.52223	4.40124	4.14055	4.40469	4.07039	4.10567	3.93354	4.10124	4.07321	4.17583	4.07332	3.98586	4.38932	4.24582	4.31139	4.20722	4.18132	4.32014	4.27651	4.42734	4.3453	4.37194
1418995_at	44.5327	4.04859	0.151439	40.4841	-36.4355	pink	1418995_at	Neurod2	Neurod2	10.1915	10.0346	10.3012	10.0082	9.81614	10.054	10.0163	10.1987	10.2817	10.1705	10.0035	10.0952	10.3257	10.3209	10.0692	10.1873	10.502	10.2661	9.95775	10.1169	10.1677	10.2805	10.3122	10.0868	10.1884	10.5396	10.4275	10.6987	10.6424	10.4626	9.83082	10.1134	10.016	9.89351	10.383	10.1018	10.2393	10.2307	10.2253	10.1545
1418996_a_at	11.665	4.43114	0.111225	7.23388	-2.80274	brown	1418996_a_at	Lyrm5	Lyrm5	9.81744	10.0061	9.92738	9.88514	9.8645	9.9799	9.87942	9.81163	9.79232	9.81604	9.95735	10.1363	9.99479	9.98187	10.1363	9.98647	9.89368	9.84402	9.92898	9.9538	10.0194	10.0696	9.87317	9.99647	10.1101	10.1387	10.1542	10.0899	10.1515	9.91454	9.68016	9.95599	9.84886	9.85347	9.79719	10.0122	9.9731	10.1465	10.0616	9.99708
1418997_at	42.2615	6.76411	0.404987	35.4974	-28.7333	midnightblue	1418997_at	4930469P12Rik	Lyrm5	5.69745	6.26267	5.9688	5.92858	5.92714	6.18218	5.21956	5.2543	5.20274	5.38087	6.32501	6.34704	5.96313	5.82011	6.46055	5.84101	5.50783	5.23263	5.96946	5.97719	5.55763	6.23654	5.83428	5.63162	5.91016	6.19461	6.24844	6.33347	6.13267	5.91083	5.95204	6.47782	6.19143	7.95615	6.42417	6.33749	6.08119	6.08247	6.11112	6.109
1419000_at	20.7077	6.58213	0.152348	14.1256	-7.54343	yellow	1419000_at	Cpxm2	Cpxm2	4.38244	4.55471	4.39329	4.37896	4.40439	4.36552	3.89659	3.88877	3.85042	4.23296	4.21928	4.21025	4.14079	4.02306	4.41588	4.30852	3.94812	3.89544	4.38257	4.3379	4.41903	4.02897	4.26081	3.98621	4.20763	4.06758	4.06072	4.26165	4.26276	4.33201	4.46183	4.43134	4.18943	4.28573	4.27766	4.3729	4.2869	4.25584	4.24402	4.36187
1419001_at	43.5569	5.27278	0.19723	38.2841	-33.0113	pink	1419001_at	Baat	Baat	4.17476	4.23007	4.21116	4.16188	4.13468	4.30966	4.4122	4.44017	4.38374	4.23874	4.40597	4.42352	4.31677	4.27978	4.35888	4.20934	4.40761	4.41104	4.33589	4.63819	4.34158	4.27491	4.16627	4.33249	4.65228	4.54737	4.39816	4.48131	4.48105	4.49143	4.5008	4.4087	4.67738	4.74213	4.86217	4.49047	4.95778	4.56311	4.69885	4.42229
1419002_s_at	36.2211	4.73965	0.225865	31.4814	-26.7418	tan	1419002_s_at	Baat	Baat	4.02449	3.9228	3.92431	4.06262	3.83769	3.95302	3.73246	3.93667	3.90916	3.85646	3.84646	4.07061	4.15923	3.96388	4.18699	3.89512	3.87513	3.8971	3.94601	3.91089	4.14463	3.99455	4.00926	4.00063	3.81651	3.73725	3.60891	3.67367	3.80272	3.76406	3.87506	3.88363	3.85767	3.94964	3.82093	3.94777	3.8354	3.85361	3.82991	3.89088
1419004_s_at	13.8434	9.5936	0.20859	4.24981	5.34379	grey60	1419004_s_at	Bcl2a1b	NA	4.94264	5.47903	5.92642	5.31334	5.44044	5.24548	5.88233	5.69602	5.5496	5.35029	5.27404	5.07444	6.06863	5.16553	5.52184	5.34764	5.32211	5.54068	5.12581	5.27202	5.36574	5.49252	5.42656	5.52162	5.96718	5.29833	4.86804	5.84943	5.27993	5.63156	5.21887	5.39514	5.92415	5.60808	5.88128	5.63797	5.43345	5.42656	5.28139	5.0461
1419006_s_at	77.0947	26.5773	0.667108	50.5174	-23.9402	brown	1419006_s_at	Peli2	Peli2	5.35016	5.53744	5.51503	5.57208	5.29904	5.43939	5.15824	5.24456	5.16745	5.14042	5.83832	5.52474	5.50835	5.28729	5.3351	5.56794	5.10513	5.16338	5.29602	5.30562	5.40327	5.42852	5.33398	5.48543	6.20333	6.25221	5.94543	6.25256	6.05371	5.88471	5.67887	5.68323	5.6452	5.47035	5.51126	5.53271	5.36104	5.13843	5.52089	5.66316
1419019_a_at	25.6559	7.69072	0.218467	17.9652	-10.2745	red	1419019_a_at	Akap4	Akap4	3.73081	3.70931	3.46233	3.69489	3.66013	3.66721	3.84541	3.93135	3.856	3.85404	3.84378	3.9494	3.84454	3.82934	3.71305	4.00667	3.76846	3.83884	3.6484	3.69178	3.72435	3.8223	3.857	3.69608	3.87633	3.91513	3.72315	3.72576	3.67826	3.82056	3.83801	4.10118	4.13737	4.00638	3.79611	4.06583	3.84002	3.88738	3.96476	3.95127
1419022_a_at	188.237	152.119	0.460594	36.1185	116	turquoise	1419022_a_at	Eno1	NA	13.274	13.0485	12.7316	13.2155	13.1872	13.1477	13.2797	13.2976	13.2756	13.3465	13.2124	13.0565	13.0678	13.2279	12.8863	13.2879	12.9179	13.3026	13.2437	13.1872	13.3932	12.7595	13.2916	13.2741	13.2212	12.5362	12.9592	12.7678	13.1432	13.2585	13.2212	13.225	13.0871	12.2891	12.6508	12.9085	12.8602	13.1723	13.3389	13.2774
1419023_x_at	50.2935	6.84742	0.205178	43.4461	-36.5987	black	1419023_x_at	Eno1	Eno1	13.2797	13.2604	13.1456	13.251	13.1633	13.1914	13.2225	13.3222	13.2551	13.3285	13.1939	13.0683	13.2107	13.2269	12.9929	13.2551	13.1118	13.2676	13.2718	13.2246	13.3454	12.9578	13.2806	13.209	13.2124	12.9219	13.0225	12.9801	13.0862	13.2444	13.1669	13.118	12.9285	12.6421	12.9246	13.0739	13.1717	13.0816	13.36	13.1797
1419034_at	279.62	247.738	0.750116	31.8816	215.856	turquoise	1419034_at	Csnk2a1	Csnk2a1	8.11753	7.5544	7.04433	8.98965	8.90635	8.7356	8.79438	8.68117	8.30765	8.05616	8.73884	8.61718	7.46395	8.68563	8.41286	8.50705	7.61623	8.62365	8.51612	8.52564	8.75276	7.30514	8.84307	8.88812	8.59988	6.68254	7.82665	7.43168	8.62144	8.11653	8.60158	8.52899	8.67465	6.85028	7.19281	7.25809	6.85233	8.60674	8.39948	8.81258
1419035_s_at	233.2	186.276	0.564019	46.9237	139.353	turquoise	1419035_s_at	Csnk2a1	NA	7.15136	6.65663	6.54891	8.02822	7.90333	7.73854	7.67086	7.65248	7.27026	6.97839	7.65539	7.08978	6.3701	7.46733	7.02629	7.12445	6.66845	7.53015	7.64987	7.52094	7.59646	6.63982	7.57232	7.71389	7.40855	5.80798	6.98163	6.18964	7.54562	7.45154	7.16516	7.24914	7.17643	5.47582	6.1701	5.83153	5.60828	6.987	6.9577	7.43489
1419038_a_at	113.139	100.442	0.304123	12.6973	87.7444	turquoise	1419038_a_at	Csnk2a1	NA	10.7012	10.4531	10.3832	10.751	10.7236	10.774	10.9826	10.958	10.9189	10.7106	11.0422	10.3292	10.5948	10.9611	10.8552	10.9962	10.7238	10.9305	10.7679	10.7153	10.904	10.705	11.0621	11.046	10.8877	10.3312	10.8788	10.5815	10.766	10.8355	10.8941	10.8877	11.1142	9.22928	10.6665	10.7624	10.3661	10.977	10.9337	11.0679
1419039_at	18.4198	3.74772	0.112298	14.672	-10.9243	black	1419039_at	Cyp2d6	Cyp2d22	6.74471	7.06491	6.83685	6.99997	6.83155	6.85716	6.6059	6.6058	6.66522	6.78851	6.50405	6.77935	6.87449	6.77131	6.80282	6.56419	6.17768	6.42451	6.64645	6.7676	6.62326	6.6608	6.86447	6.79373	6.95171	6.94059	6.96807	7.01485	6.85841	6.74728	7.11266	7.02846	6.74048	6.60327	6.83569	6.56724	6.39565	6.63406	6.61908	6.99352
1419040_at	110.351	67.6171	0.204735	42.7338	24.8834	turquoise	1419040_at	Cyp2d6	Cyp2d22	7.88403	8.59041	8.7235	8.37745	8.3094	8.20555	7.91715	7.82451	8.19509	7.97878	7.9652	8.12691	8.5312	7.9786	8.22951	7.96185	7.84554	7.7143	7.9769	8.20637	8.00896	8.46952	8.23859	8.25759	8.19204	8.85443	8.28428	8.75392	8.16665	7.93763	8.32122	8.32759	8.09238	8.91821	8.69131	8.26262	8.2929	7.77144	7.8717	7.92892
1419042_at	51.9335	39.5796	0.860562	12.3539	27.2257	grey60	1419042_at	Iigp1	Iigp1	4.79242	5.40707	7.7535	6.83453	7.37219	5.77494	6.82178	5.23443	5.18336	5.08759	5.22396	5.4171	7.01887	5.13332	5.89655	5.31892	4.97855	5.21007	4.90471	5.24181	5.56369	5.63948	5.58139	5.30219	8.27296	6.78832	5.61142	6.84361	6.72638	7.09985	5.50594	5.38733	7.45979	7.58696	7.93282	5.44008	5.42675	5.65901	5.08172	4.69835
1419043_a_at	47.9043	38.7985	0.843579	9.10584	29.6926	grey60	1419043_a_at	Iigp1	Iigp1	5.82356	6.85493	9.65127	9.07181	9.2575	7.49524	9.0501	7.0875	6.25889	6.40742	6.6415	6.74419	8.48985	6.12546	7.01822	6.08922	6.62919	7.31382	6.18132	6.27867	6.60403	6.29325	6.89036	6.4708	9.91574	8.19644	6.60321	8.25901	8.20074	8.79871	7.15146	6.8555	9.08934	9.14915	9.55734	6.96517	6.84934	7.39167	6.23406	6.17112
1419050_at	36.0963	13.2936	0.233005	22.8027	-9.50907	blue	1419050_at	1110002H13Rik	Tmem8c	4.35605	4.39711	4.39071	4.36072	4.50406	4.24953	4.51816	4.58228	4.55219	4.70249	4.44027	4.25027	4.28436	4.4456	4.71547	4.3422	4.73808	4.58445	4.09806	4.43912	4.12076	4.40783	4.30803	4.11819	4.6061	4.68293	4.58174	4.42809	4.57616	4.59614	4.65373	4.67173	4.77429	4.5772	4.67433	4.8019	4.64104	4.54996	4.42894	4.73411
1419058_at	28.8746	7.12718	0.402749	21.7475	-14.6203	greenyellow	1419058_at	Paf53	Polr1e	6.18159	6.51893	6.2621	6.16246	6.31157	6.13548	6.19898	6.19889	6.18338	6.03349	6.11491	6.22967	6.09	6.07778	5.92079	6.10092	6.22921	6.10052	6.37571	6.04331	6.21279	6.1657	6.1606	6.3133	6.23863	6.45214	6.46989	6.3173	5.90446	6.43666	5.74633	5.74337	5.56877	5.95727	5.94543	6.05637	6.0381	6.04212	5.83664	6.06027
1419059_at	60.0835	20.2483	0.601198	39.8353	-19.587	magenta	1419059_at	Apcs	Apcs	5.85028	6.02538	5.8039	5.77446	5.86543	5.95491	6.0429	6.21416	6.19555	6.01905	5.99095	6.06446	5.7127	5.73033	5.78034	5.62397	6.17134	6.31373	5.8276	5.82646	5.74445	5.93784	5.90056	5.66396	6.04799	6.14102	5.98124	5.9904	6.0127	5.99222	5.66671	5.69603	5.66849	5.71141	5.65947	6.22585	6.33754	6.3448	6.29912	5.57185
1419060_at	11.1003	0.607939	0.0769366	10.4924	-9.88442	darkturquoise	1419060_at	Gzmb	Gzmb	4.31504	4.33489	4.83358	4.81494	4.53458	4.53545	4.6254	4.43381	4.43473	4.61141	4.56995	4.66854	4.70694	4.67835	4.561	4.6492	4.40071	4.29051	4.68083	4.87321	4.66555	4.82347	4.76798	4.52673	5.0934	4.75211	4.62459	4.93375	5.01705	4.84841	4.41951	4.58592	4.96217	4.91917	4.92397	4.69864	4.60499	4.87005	4.77954	4.58715
1419063_at	27.3282	11.2159	0.933674	16.1123	-4.89633	darkgreen	1419063_at	Ugt8a	Ugt8a	11.4522	11.4665	11.504	11.27	10.7279	11.4327	11.7167	11.2889	11.2994	11.4647	11.6288	11.373	11.9674	11.5052	12.0266	11.5316	11.2357	11.5118	10.9637	11.9409	11.315	11.1216	11.7424	12.0367	11.5727	10.8766	10.8839	10.9714	11.5034	10.6857	10.7215	11.1556	11.8151	11.8185	11.3449	12.2266	10.9997	11.4097	11.9803	11.3392
1419064_a_at	46.5957	27.2219	0.0824241	19.3738	7.84811	turquoise	1419064_a_at	Ugt8	Ugt8a	7.98656	7.47141	6.95964	7.53883	6.9307	7.41313	8.20637	7.94878	7.80946	8.28189	8.4865	7.81526	8.1674	7.65923	7.96838	7.81056	7.55855	8.12135	7.10454	7.82291	7.73906	7.38651	8.26012	8.83262	8.32996	6.73966	7.44068	7.14992	8.18739	7.4071	7.61803	7.93582	8.47548	6.96107	6.72787	8.72542	7.1449	8.00851	9.02477	8.20583
1419086_at	8.28176	6.61157	0.842603	1.67019	4.94137	saddlebrown	1419086_at	Fgfbp1	Fgfbp1	4.34073	4.35218	4.59059	4.59363	6.64396	4.4495	4.21782	4.28088	4.36293	4.62415	4.60477	4.33773	5.88131	4.16549	4.40062	4.43552	4.16646	4.2166	4.46295	4.3201	4.76851	4.20891	4.56028	4.28786	4.43963	4.55103	4.3844	4.51437	4.64487	4.65573	4.59017	4.61009	4.62997	4.8264	4.80371	4.45587	4.07842	4.48619	4.28608	4.47443
1419090_x_at	38.8332	11.3855	0.33805	27.4478	-16.0623	magenta	1419090_x_at	Klk26	Klk1b26	4.48369	4.846	4.68133	4.6492	4.69518	4.6724	4.50485	4.53857	4.53151	4.66575	4.68076	4.67627	4.77967	4.80581	4.94849	4.68657	4.63506	4.35214	4.47964	4.87918	4.6241	5.20633	4.6897	4.60621	4.64869	5.03977	4.8157	4.62131	4.69082	4.67203	4.70816	4.82391	4.66121	5.06147	4.63572	4.27997	4.5151	4.47908	4.07991	4.72715
1419092_a_at	221.425	202.546	0.613281	18.8791	183.667	turquoise	1419092_a_at	Slk	Slk	8.41741	7.48795	7.06826	8.44704	8.35368	8.3418	8.19303	8.32396	8.13087	7.95127	8.60455	7.9344	7.89694	8.25118	8.14614	8.4102	7.727	8.40164	8.16522	8.21078	8.39206	7.43003	8.47279	8.70613	8.48034	7.22776	8.04048	8.03536	8.61885	8.32345	8.30996	8.30906	8.08533	5.98326	7.59296	7.79513	7.33241	8.27831	8.6715	8.45778
1419094_at	21.5281	1.5249	0.0794547	20.0032	-18.4783	purple	1419094_at	Cyp2c37	Cyp2c37	3.97524	4.13384	3.89688	3.89811	3.85928	4.14814	4.12406	4.13948	4.13785	3.92604	3.94351	3.97856	4.22124	3.77359	4.03636	4.07265	4.09194	3.97889	3.95042	3.83904	4.06463	3.90707	4.05494	3.87711	4.01257	3.98794	4.12618	3.83388	3.99159	3.99378	3.86294	3.87227	3.94546	3.99831	3.89414	3.66432	3.69189	3.68996	3.58215	3.87945
1419097_a_at	6.17001	0.564653	0.0990572	5.60536	-5.0407	darkgrey	1419097_a_at	Stom	Stom	6.71792	6.83473	6.47767	6.75476	7.18842	6.62206	6.40987	6.40443	6.31555	6.35855	6.59877	6.94479	6.69644	6.55341	7.16927	6.56463	6.40319	6.40076	6.84272	6.61584	6.66415	6.57673	6.46163	6.42355	7.00662	6.38526	6.51464	6.43661	6.7111	6.7589	6.97696	6.88903	6.64564	6.6499	6.70983	6.61455	6.79564	6.74013	6.66032	6.87012
1419098_at	29.2617	2.04212	0.0763862	27.2196	-25.1775	pink	1419098_at	Stom	Stom	4.00902	3.63395	4.07088	4.16579	3.77412	4.04665	4.55375	4.17997	4.04561	4.19965	4.25616	4.21994	4.14811	4.14666	4.23228	4.24136	3.69104	4.15058	3.80629	4.13728	4.44442	4.00426	4.14173	4.23832	4.15326	4.31105	4.22556	4.18605	4.48208	4.36985	3.96798	4.23985	4.13278	4.11526	4.13695	4.49518	4.32708	4.29883	4.51522	4.20799
1419100_at	5.61355	0.450907	0.0375359	5.16264	-4.71174	darkgreen	1419100_at	Serpina3n	Serpina3n	6.96048	7.39669	7.3044	7.43939	7.24709	7.00066	7.52469	7.34295	7.29483	7.20753	7.15782	7.66787	7.26202	7.32296	6.74437	7.02942	7.18658	7.31886	7.17806	6.81152	7.2291	7.16783	7.29419	6.87012	6.87243	7.64017	7.66574	7.69032	7.38091	6.84797	7.07706	7.27247	6.9662	7.55411	6.96389	6.70686	7.37257	7.8569	7.17529	7.30987
1419101_at	7.17163	0.866019	0.072092	6.30561	-5.43959	darkgreen	1419101_at	Sin3a	Sin3a	7.36698	7.50553	7.07131	7.22184	7.2978	7.35386	6.98501	7.19351	7.34858	7.51806	7.24342	7.25842	7.57391	7.35881	7.3947	7.3897	7.15317	7.17295	7.26286	7.59222	7.2784	7.35925	7.33744	7.57407	7.47672	7.12581	7.27739	7.19577	7.00537	7.06675	7.22144	7.42385	7.16181	6.77203	7.03009	7.5653	7.35427	7.06259	7.46761	7.28932
1419105_at	41.0851	11.9324	0.338957	29.1528	-17.2204	red	1419105_at	Nr1h4	Nr1h4	4.46508	4.85984	4.86758	5.03228	4.56564	4.42406	4.44065	4.47005	4.23493	4.25598	4.91963	4.62621	5.03025	5.03041	4.88361	4.83698	4.14929	4.44055	4.48662	4.90774	4.88371	5.01943	4.85012	4.90147	4.52753	4.62086	4.62251	4.59696	4.55291	4.40005	4.33509	4.35112	4.38521	5.11895	4.62995	4.2703	4.55808	4.33573	4.21956	4.35428
1419109_at	52.1725	7.77778	0.701134	44.3947	-36.6169	lightcyan	1419109_at	Hrc	Hrc	6.30965	6.44378	6.50273	6.21697	6.10658	6.12385	5.63139	5.6292	5.52284	5.84996	6.08992	6.04956	6.09266	5.9268	6.08511	6.01414	5.68961	5.67503	6.25134	6.10658	6.20432	6.36147	6.1501	5.99894	6.14333	6.35806	6.00182	6.08495	6.06262	6.13969	6.44525	6.41995	6.39699	6.02601	6.54209	6.15242	6.63517	6.20606	6.23666	6.30581
1419110_at	27.5279	3.35374	0.206086	24.1742	-20.8204	lightgreen	1419110_at	Riok1	Riok1	8.09633	8.14999	8.09382	8.24917	8.14691	8.10781	8.19962	8.19601	8.17979	8.17125	8.15191	8.12016	8.00522	8.11101	8.09803	8.05874	8.16587	8.27487	8.08482	8.11101	8.07719	8.03917	8.12697	8.20746	8.11815	8.1464	7.99651	8.00897	8.02578	8.02213	7.98488	8.00632	8.02447	7.65887	7.83535	8.00917	8.0581	8.04526	8.01055	8.00522
1419111_at	15.7956	2.22839	0.37201	13.5672	-11.3389	grey	1419111_at	Ing1l	Ing2	9.75789	9.61736	9.7173	9.79701	10.1016	9.84992	10.022	10.0012	10.0139	9.96601	10.0295	9.87513	9.69809	9.79578	9.78126	9.82489	9.912	10.0172	10.0498	9.88847	9.96875	10.0929	9.97583	9.94197	10.0129	10.0723	10.1551	10.0498	9.97198	10.2886	10.0451	9.77177	9.72798	9.3387	9.54538	9.75186	9.6507	9.70264	9.80359	9.80661
1419113_at	87.0605	26.9075	0.675396	60.153	-33.2456	brown	1419113_at	Ap1g2	Ap1g2	6.22066	6.47258	6.78225	6.4825	6.69642	6.54048	6.45202	6.45886	6.44042	6.52131	6.49402	6.38765	6.38607	6.39548	6.55188	6.6077	6.76243	6.19057	6.13088	6.52321	6.37753	6.58301	6.58572	6.46144	6.92283	7.46695	6.96381	7.42324	7.0901	7.01276	6.68311	6.66129	6.6515	6.94215	6.81784	6.36748	6.53976	6.21863	6.1892	6.6109
1419119_at	67.8216	5.37863	0.161167	62.443	-57.0644	black	1419119_at	Hcst	Hcst	5.59994	5.83929	5.87077	5.60268	5.79498	5.48954	5.49026	5.61066	5.50107	5.73884	5.50587	5.78366	5.70365	5.42861	5.59416	5.41059	5.46891	5.49074	5.92299	5.60449	5.57284	5.75164	5.44283	5.48595	5.74779	6.03094	5.69951	5.9855	5.78091	6.07548	6.09499	6.08168	6.06977	6.12528	6.03584	5.73587	6.12912	5.75151	5.69278	5.98662
1419120_at	50.9028	14.867	0.344107	36.0358	-21.1689	yellow	1419120_at	Lyl1	Lyl1	5.77077	5.76875	6.05074	5.32224	5.91725	5.36625	6.43265	6.32823	6.4362	6.04423	6.02362	6.03801	6.27874	6.11729	6.1648	6.04957	6.34679	6.34368	5.73115	5.69569	6.37078	6.33218	6.11902	6.13264	6.4642	6.41755	6.18732	6.26273	6.22519	5.93515	6.02161	5.98204	6.00594	6.71917	6.68959	6.36141	6.56968	6.01286	6.4485	6.28522
1419128_at	28.8866	7.76647	0.194944	21.1201	-13.3536	brown	1419128_at	Itgax	Itgax	4.4215	4.94285	4.73011	4.66604	4.65038	4.57992	4.89624	4.82035	4.81642	4.8048	4.74049	4.79137	4.62106	4.34668	4.64124	4.64909	4.76496	4.83878	4.56904	4.55899	4.60125	4.59135	4.97882	4.67995	5.28445	4.95116	5.01709	5.01268	4.87199	5.242	4.73304	4.75156	4.72205	4.93509	4.74475	4.55164	4.65533	4.52789	4.64914	4.75398
1419132_at	8.24629	1.84322	0.0426626	6.40307	-4.55985	yellow	1419132_at	Tlr2	Tlr2	5.14318	5.34746	5.54556	5.18712	5.35911	5.06853	5.78872	5.64031	5.628	5.28954	5.34551	5.39868	5.31236	5.3448	5.17444	5.32868	5.60623	5.58384	4.83728	5.18701	5.37442	5.43975	5.24026	5.40567	5.72186	5.50607	5.2473	5.24534	5.58859	5.5778	5.44188	5.13777	5.6159	5.3855	5.40396	5.38916	5.28472	5.32785	5.09286	5.4325
1419134_at	58.7518	18.9085	0.437652	39.8433	-20.9348	yellow	1419134_at	Rhbg	Rhbg	4.64613	4.27998	4.64445	4.61471	4.65978	4.66752	4.99834	5.07721	5.01452	5.05589	5.01455	5.10224	5.11278	5.1524	5.04117	5.20393	4.97085	4.97705	4.78613	4.8526	5.07428	5.1924	4.91071	5.06702	5.08196	5.0791	5.04071	4.95894	5.20229	5.09647	5.05433	5.25973	5.03497	5.51054	5.08686	5.21366	4.9517	5.21846	5.19459	5.03437
1419135_at	37.1145	5.36957	0.13478	31.7449	-26.3753	brown	1419135_at	Ltb	Ltb	5.31677	4.97019	5.11462	5.10958	4.94153	5.09961	6.0062	6.01144	5.8176	5.36282	5.32441	5.46682	5.53584	5.42709	5.53621	5.57962	5.75142	6.01144	4.93292	4.99703	5.52662	5.09988	5.33188	5.24761	5.43593	4.85202	5.14559	5.0663	5.06886	5.03429	5.23604	5.72142	5.34867	5.01127	5.00453	5.17171	5.0617	5.24152	5.25735	5.40088
1419144_at	5.40559	2.83392	0.361165	2.57168	0.262241	saddlebrown	1419144_at	Cd163	Cd163	4.19813	4.29475	4.1834	4.2481	5.59381	4.30224	4.21805	4.3703	4.13952	4.16745	4.36799	4.50003	4.85156	4.2892	4.00694	4.34704	4.40674	4.05137	4.41637	4.11877	4.46163	3.88332	4.05302	4.27247	4.73016	4.31208	4.22511	4.9202	4.26829	4.67777	4.06635	4.13794	4.51762	4.12562	4.37633	4.87392	4.09484	4.39946	4.45174	3.94976
1419149_at	31.8619	11.3364	0.28455	20.5255	-9.18915	brown	1419149_at	Serpine1	Serpine1	4.59138	4.79435	5.04265	4.6353	4.32877	4.64214	4.52787	4.55707	4.55481	4.84845	4.60246	4.81824	5.03994	4.66648	4.94383	4.89602	4.5107	4.5308	4.77534	4.81752	5.20373	5.11658	5.14502	5.04407	5.0575	5.13707	5.17812	5.29673	5.09964	5.13755	4.66491	4.6813	4.65235	4.66688	4.80387	4.67593	4.34258	4.88872	4.84898	4.68266
1419152_at	6.6329	0.502904	0.0418644	6.13	-5.6271	darkgreen	1419152_at	2810417H13Rik	2810417H13Rik	3.9366	3.99917	3.9794	4.00414	3.62871	3.91268	3.79336	3.7652	3.80184	3.90941	3.90136	3.94317	3.77709	3.89544	3.91217	3.91006	3.81226	3.77688	4.0776	4.07488	3.80725	3.8478	4.17502	4.23695	4.06369	3.85915	4.00469	4.07082	3.76972	4.09057	3.61257	3.7125	3.69683	3.90601	3.85808	4.07051	3.91709	3.88218	4.15231	3.7184
1419157_at	20.4014	15.2432	0.0461543	5.15819	10.085	turquoise	1419157_at	Sox4	Sox4	5.21141	4.68106	4.76407	5.33566	5.11213	5.04378	4.91455	5.21418	5.05839	4.97712	5.09935	5.0247	4.89725	5.25016	5.01586	5.37584	4.644	5.03768	4.91887	5.22074	5.22578	4.61063	5.38779	5.59879	4.95914	4.75706	4.34416	4.65128	5.64925	4.87059	5.02	4.99566	5.00064	4.70075	4.96079	4.66593	5.25708	5.36386	5.25221	5.05231
1419163_s_at	17.0026	10.4998	0.0317919	6.50281	3.99699	turquoise	1419163_s_at	Dnajc3	Dnajc3	9.26048	9.19673	9.01079	9.46205	9.36714	9.30361	9.49909	9.43854	9.45983	9.3716	9.29027	9.53433	9.3681	9.40154	9.24551	9.42044	9.00172	9.2998	8.99522	9.14199	9.34573	9.06543	9.24236	9.28935	9.33846	9.17408	9.45783	9.27675	9.5388	9.25466	9.34919	9.37674	9.51348	9.25546	9.02485	8.98127	9.03129	9.02099	9.22992	9.26932
1419174_at	21.7992	1.53463	0.0355203	20.2646	-18.7299	yellow	1419174_at	2410004B18Rik	2410004B18Rik	10.5849	10.802	10.5733	10.6158	10.5275	10.6462	10.5795	10.523	10.517	10.5577	10.5918	10.5903	10.5233	10.5546	10.6601	10.5562	10.3327	10.5174	10.6202	10.6058	10.5978	10.5049	10.4857	10.5887	10.4407	10.4353	10.404	10.2612	10.473	10.418	10.6693	10.6861	10.7008	10.9093	10.5964	10.5067	10.6393	10.4161	10.5604	10.6886
1419176_at	38.1808	6.89745	0.41297	31.2834	-24.3859	midnightblue	1419176_at	D8Ertd531e	Vps37a	10.0918	10.0152	10.0729	10.18	10.0086	10.1082	10.1477	10.1263	10.1258	10.1042	10.1461	9.92712	10.0454	10.0445	10.0765	10.0911	10.1731	10.1454	10.1122	10.0876	9.97607	9.94041	10.1543	10.055	10.0726	9.93753	10.0315	10.0199	9.93558	10.0068	9.88616	9.9327	9.95411	9.25131	9.72992	10.1357	10.0177	10.1677	10.133	9.92349
1419178_at	4.49118	0.729228	0.0929355	3.76195	-3.03272	saddlebrown	1419178_at	Cd3g	Cd3g	4.10452	3.89777	4.29063	4.16994	4.48691	4.26465	4.26986	4.00797	3.87793	4.25597	4.131	4.16645	4.65201	3.86224	4.11767	4.03038	3.90315	4.13335	4.09042	3.98197	3.93498	3.87844	4.07614	4.06129	4.48242	4.12593	4.06197	4.13638	4.3385	4.13738	4.1189	4.0307	4.59963	3.77003	3.99333	4.15422	4.12706	4.24232	4.17545	4.18337
1419183_at	48.5332	14.4961	0.0438921	34.0372	-19.5411	turquoise	1419183_at	Papd4	Papd4	8.54711	8.7065	8.67912	8.55692	8.42188	8.5994	8.49018	8.5234	8.52366	8.62549	8.63999	8.59586	8.78639	8.67741	8.84905	8.60099	8.72193	8.54138	8.45573	8.57027	8.59263	8.854	8.67523	8.64557	8.67221	8.74837	8.62452	8.74918	8.60298	8.59729	8.83664	8.80228	8.83035	8.83309	8.8456	8.72942	8.91951	8.54236	8.74918	8.78847
1419193_a_at	64.1642	7.42226	0.386736	56.742	-49.3197	purple	1419193_a_at	Gmfg	Gmfg	4.72732	4.71565	4.73569	4.8059	4.75318	4.75649	5.14043	4.98064	4.93669	4.81986	4.91528	4.96013	5.05583	4.94903	5.16321	5.04045	4.91884	4.95051	4.66814	4.71268	5.0017	5.09337	4.92607	4.9089	5.39782	5.25592	5.10924	5.34733	5.28278	5.31749	4.86732	4.89958	4.92042	4.78604	4.99695	4.85436	4.703	4.66634	4.68625	4.82607
1419194_s_at	15.3249	6.54626	0.142333	8.77863	-2.23237	grey60	1419194_s_at	Gmfg	Gmfg	5.10731	5.60327	5.67516	5.1793	5.32714	5.11397	5.3158	5.14931	5.109	4.89997	5.16346	5.19286	5.49182	5.01324	5.41104	5.36416	5.10174	5.12811	5.18052	5.17172	5.2666	5.07388	5.29136	5.36922	5.59296	5.40466	5.21204	5.41538	5.47674	5.52149	5.12697	5.13377	5.55717	5.24704	5.58583	5.54261	4.88959	4.89809	5.06159	5.11518
1419207_at	59.323	8.95178	0.334845	50.3712	-41.4194	pink	1419207_at	Zfp37	Zfp37	9.162	9.35222	9.14567	9.20053	8.96032	9.22132	9.33011	9.2993	9.15736	9.42014	9.42989	9.38225	9.24553	9.22917	9.36344	9.24335	9.33946	9.36344	9.15589	9.23062	9.23327	9.21642	9.12305	9.2622	9.40653	9.68109	9.60142	9.58471	9.6995	9.27129	9.15188	9.31479	9.20269	9.8551	9.24922	9.34843	9.58547	9.6371	9.35603	9.22962
1419219_at	30.4807	4.7468	0.427904	25.7339	-20.9871	lightcyan	1419219_at	Cyp4f18	NA	4.27648	3.96393	4.01026	4.29519	4.52112	4.14403	4.63872	4.58911	4.55621	4.22046	4.32641	4.36058	4.46753	4.25835	4.27445	4.42014	4.54119	4.5691	4.20196	4.42047	4.45228	4.14872	4.38909	4.21097	4.37809	4.25253	4.38708	4.36434	4.17015	4.45954	4.03973	4.05445	4.27137	4.24344	4.28236	4.20872	4.11317	4.16778	4.18951	4.1134
1419224_at	34.0444	9.38078	0.395698	24.6636	-15.2828	green	1419224_at	Cecr6	Cecr6	9.24421	9.21111	9.40945	9.21111	9.07969	9.23892	8.99395	9.17314	9.32894	9.10002	8.94629	9.1024	9.0476	9.0932	9.05787	9.06587	9.37288	9.16171	9.00212	9.11856	9.08985	9.11694	9.17849	9.02558	8.80237	8.79171	8.65828	8.6484	8.84496	8.88435	9.25119	9.25428	9.37404	9.13181	9.11791	8.90039	9.14888	8.72499	9.10125	9.09546
1419229_at	11.7882	1.5481	0.035832	10.2401	-8.69199	yellow	1419229_at	MGC68128	NA	4.35669	4.31092	4.20862	4.46624	4.06408	4.30909	4.38517	4.39958	4.39522	4.43223	4.42247	4.45711	4.54076	4.57249	4.32664	4.54313	4.31412	4.37137	4.50529	4.48492	4.21945	4.18487	4.07666	4.3863	4.64071	4.45759	4.36743	4.55635	4.43435	4.60302	4.33148	4.34624	4.53422	4.31877	4.35288	4.52167	4.42592	4.42057	4.66388	4.36643
1419235_s_at	94.4933	18.5436	0.555646	75.9497	-57.4061	black	1419235_s_at	Helb	Helb	6.24669	6.48469	6.56781	6.43856	6.41448	6.30528	6.36851	6.36434	6.35677	6.20231	6.42034	6.56271	6.28543	6.10516	6.10109	6.23495	6.36488	6.25349	6.23118	6.18589	6.21257	6.41544	6.27294	6.09371	6.74384	6.93262	6.58141	6.81268	6.67759	6.53748	6.63154	6.6191	6.60327	6.90357	6.62328	6.3878	6.54863	6.29249	6.3671	6.66685
1419239_at	6.89725	3.25851	0.00986632	3.63874	-0.380234	turquoise	1419239_at	Zfp54	Zfp54	4.00342	4.22285	4.48061	4.3102	3.92428	4.47947	4.20363	4.05733	4.24068	4.30668	4.2793	4.33218	4.63291	4.40884	4.26861	4.32413	4.21282	4.1992	3.94334	4.0074	4.51114	4.32805	4.19532	4.29278	4.24372	4.69866	4.56123	4.21326	4.25038	4.2536	4.19521	4.18278	4.19836	4.68434	4.40039	4.24033	4.37188	4.47947	4.26053	4.23448
1419247_at	34.7818	7.62184	0.191313	27.16	-19.5381	brown	1419247_at	Rgs2	Rgs2	10.8054	10.9786	10.4352	10.5172	10.8375	10.5075	10.6542	10.7942	10.6109	10.6654	10.3986	10.6555	10.3393	10.3601	10.4664	10.4499	10.43	10.5509	10.7212	10.6889	10.4648	10.5507	10.3738	10.558	10.5885	10.0479	10.4059	10.2337	10.2478	10.3672	10.5577	10.4108	10.6786	9.61349	10.1879	10.526	10.4991	10.5082	10.5734	10.5654
1419248_at	37.0739	1.66111	0.276821	35.4128	-33.7517	orange	1419248_at	Rgs2	Rgs2	11.1236	11.3048	11.0794	11.0353	11.2389	11.0536	11.1406	11.1454	10.8972	11.0018	10.8831	11.1045	10.7075	10.9328	10.874	10.911	10.7698	10.9434	11.1118	11.0184	10.9315	11.0432	10.9137	10.99	11.0093	10.8122	10.767	10.6144	10.7887	10.6725	10.8923	10.7855	11.0222	10.9599	10.8555	10.8456	11.0032	10.8835	10.8692	10.9543
1419254_at	33.0954	6.71355	0.283189	26.3818	-19.6683	green	1419254_at	Mthfd2	Mthfd2	8.24096	8.14032	8.15134	8.02133	7.87345	7.81885	8.13661	8.07536	7.83071	7.87506	7.82082	7.87165	8.14367	8.173	8.07377	8.21298	8.11828	8.09317	8.23947	7.97127	8.27213	8.09317	8.14851	8.34139	7.61643	7.79175	7.74671	7.38553	7.52348	7.66178	8.00892	7.85415	8.42727	7.46252	8.27706	8.12566	7.86654	8.09577	8.04579	8.28745
1419256_at	267.857	237.795	0.720012	30.0613	207.734	turquoise	1419256_at	Spnb2	Spnb2	12.6735	11.9814	12.0713	12.8254	12.8034	12.7292	12.7106	12.7171	12.6646	12.4943	13.0596	11.8612	12.2482	12.6044	12.5831	12.5972	12.483	12.7267	12.6705	12.6562	12.6044	12.1017	12.7528	12.7267	12.6795	11.5533	12.4301	12.1848	12.602	12.6562	12.5636	12.5695	12.595	9.46288	11.5269	12.1858	11.5923	12.6489	12.5895	12.5795
1419262_at	17.069	4.31588	0.182052	12.7531	-8.43725	green	1419262_at	Acad8	Acad8	7.95097	8.14837	8.07099	8.11005	8.22872	8.19043	8.19927	8.19153	8.13745	8.16204	8.18053	8.26364	8.15617	8.14645	8.04452	8.11377	7.98947	8.15507	8.14667	8.14295	8.06849	8.06723	8.04484	8.12792	8.28607	8.27305	8.19842	8.29852	8.30431	8.18002	8.03208	7.93395	8.00069	8.09981	7.94855	8.07297	8.19288	8.11052	8.21027	7.98379
1419267_at	36.3472	18.1034	0.0548145	18.2438	-0.140381	turquoise	1419267_at	Nfyb	Nfyb	9.9962	10.1462	10.1967	9.86529	9.91279	9.78933	9.77794	9.92485	9.9315	9.99037	10.0085	10.0248	10.1855	10.0573	10.1599	10.075	10.2128	9.99842	10.1879	9.99885	10.0927	10.3717	10.208	10.0397	9.83854	10.0716	9.98903	9.99027	9.66084	10.0699	9.78911	9.80538	9.74647	9.85524	9.9222	10.1944	10.2341	9.92793	9.82681	9.944
1419273_at	71.9377	39.154	0.118553	32.7837	6.37031	turquoise	1419273_at	C19orf2	C80913	10.8067	10.802	10.9674	10.7165	10.6649	10.772	10.5824	10.6653	10.7375	10.6415	10.765	10.6973	10.8768	10.7316	10.7914	10.7705	11.0091	10.754	10.8792	10.8257	10.7454	10.9246	10.8487	10.7505	10.8865	11.0106	10.9364	11.1673	10.9242	10.9584	10.6444	10.6708	10.5471	10.8768	11.0337	10.8396	10.8373	10.7486	10.6799	10.6525
1419274_at	93.9696	81.0883	0.245524	12.8813	68.207	turquoise	1419274_at	C80913	C80913	8.74838	8.27848	8.1832	8.72979	8.62878	8.67967	8.61145	8.59157	8.58966	8.80422	8.92494	8.61952	8.65851	8.57319	8.40543	8.58625	8.59873	8.72667	9.01419	8.85722	8.71432	8.48805	8.64204	8.77797	8.84819	8.13173	8.77871	8.76624	8.70606	8.91453	8.8206	8.74553	8.47309	8.2306	8.21277	8.51643	8.15099	8.60464	8.73859	8.83189
1419277_at	169.88	121.833	0.368893	48.0472	73.7854	turquoise	1419277_at	Usp48	NA	7.85021	7.597	7.32606	8.35795	8.26245	8.36217	7.92749	7.83692	7.54964	8.00565	7.75784	7.67149	7.31973	7.93601	7.85732	7.817	7.56564	7.83418	8.00492	8.02732	7.97903	7.51387	8.03074	8.12068	7.88437	6.87443	7.44542	7.17507	7.9939	7.79161	7.73951	7.58144	7.43876	6.05992	6.67699	6.92032	6.96361	8.11891	7.69316	7.56699
1419282_at	27.3797	18.3456	0.398881	9.03412	9.31149	grey60	1419282_at	Ccl12	Ccl12	5.32059	5.64007	7.27541	6.53973	6.55663	5.7752	6.58485	5.49779	5.12697	5.25645	5.26359	5.76593	6.40317	5.28889	5.48188	5.27252	5.27323	5.33444	5.26207	5.44379	5.37604	5.53934	5.98641	5.57955	6.84501	5.72157	5.5103	5.68614	5.84089	7.04173	6.63033	6.25248	8.12971	8.01832	7.19697	5.69643	6.05294	5.9234	5.41993	5.94101
1419286_s_at	16.1135	1.37674	0.229835	14.7367	-13.36	grey	1419286_s_at	Ift81	Ift81	10.3408	10.5496	10.3266	10.202	10.1779	10.3403	10.4594	10.4012	10.4358	10.4601	10.4251	10.459	10.2983	10.2721	10.3412	10.3107	10.4529	10.4086	10.1176	10.2559	10.3372	10.4498	10.2671	10.2424	10.3756	10.5153	10.4117	10.3524	10.4225	10.462	10.1688	10.3062	10.0641	10.2241	10.085	10.3254	10.6091	10.3426	10.2787	10.473
1419297_at	26.4546	15.1184	0.328713	11.3362	3.78222	grey60	1419297_at	H2-Oa	H2-Oa	4.98281	5.14485	5.54619	5.07888	5.07153	4.90618	5.25785	4.83762	5.19644	4.94818	4.68272	5.2471	5.16325	4.74072	5.09606	5.00829	5.05343	5.18017	5.0387	4.59791	4.94138	4.93387	5.02629	4.95696	6.41297	5.28409	5.09939	5.56901	5.62409	5.49175	4.99784	4.94216	5.86672	5.32946	5.51787	4.91025	4.9833	5.09338	5.18178	4.85788
1419298_at	8.52659	0.934108	0.0203099	7.59248	-6.65837	grey60	1419298_at	Pon3	Pon3	4.62607	5.10709	4.93145	4.43397	4.89525	4.53782	4.84835	4.70491	4.67529	4.71043	4.78349	5.03493	5.00427	4.67288	4.66692	4.71259	4.65642	4.68201	4.56015	4.92054	4.68138	4.7231	4.77674	5.01095	5.25596	4.65668	4.88402	4.70512	4.91989	4.73839	4.957	4.91671	5.41602	4.51745	4.71436	5.31401	5.0783	4.86826	4.9111	5.03892
1419303_at	8.23754	2.61682	0.0458665	5.62072	-3.00389	blue	1419303_at	Heyl	Heyl	4.64108	4.66605	4.60698	4.52028	4.77489	4.68306	4.48487	4.56791	4.51125	4.78067	4.48311	4.50877	4.5805	4.28319	4.54025	4.46051	4.75148	4.44971	4.42484	4.58927	4.54444	4.43	4.74062	4.29879	4.42563	4.71531	4.72623	4.55105	4.64258	4.6974	4.78415	4.79921	5.04884	4.54421	4.64941	4.79712	4.97189	4.53278	4.25685	4.61332
1419313_at	50.8357	6.3606	0.390857	44.4751	-38.1145	lightgreen	1419313_at	Ccnt1	NA	6.2016	6.59503	6.493	6.53837	6.24881	6.14923	6.18579	6.2498	6.30332	6.08241	6.04011	6.23691	6.16773	6.26104	6.17334	6.17835	6.48585	6.16773	6.09535	6.27734	6.1093	6.19627	6.19318	6.15246	6.05014	5.82589	6.12006	5.98817	5.96707	5.97214	6.12088	6.28607	5.91129	6.1387	6.09959	5.8264	5.85761	5.87622	5.77029	6.06769
1419315_at	6.9276	2.52426	0.00764312	4.40334	-1.87908	turquoise	1419315_at	Slamf9	Slamf9	5.92523	6.0876	6.43903	5.43172	5.97452	5.61325	5.73259	5.42314	5.73168	5.75629	5.71722	5.51771	6.22618	5.62269	5.75949	5.43716	5.85227	5.72253	5.86765	6.02582	5.38647	5.99821	5.92917	6.11486	6.20931	5.70488	5.5544	5.79239	5.64686	5.89201	5.95042	5.89877	6.15525	5.84347	6.27352	5.85134	6.02515	5.90678	5.65301	5.82352
1419322_at	27.903	7.35474	0.208922	20.5483	-13.1936	red	1419322_at	Fgd6	Fgd6	4.50687	4.93262	5.01591	4.83215	4.74315	4.8071	4.46649	4.49735	4.45061	4.60931	4.5984	4.63096	4.47647	4.79094	5.12881	4.65445	4.45027	4.46869	4.63697	4.76672	4.76512	4.93731	4.80743	4.85795	4.79503	4.87145	4.67223	4.90332	4.60493	4.67772	3.89745	4.30555	4.3047	4.33427	4.52819	4.59176	4.48112	4.45743	4.36528	4.33844
1419325_at	64.136	11.9058	0.44534	52.2302	-40.3245	pink	1419325_at	Nmu	Nmu	4.27439	4.5016	4.57269	4.39455	4.63999	4.49106	4.77137	4.78356	4.79163	4.84748	4.87882	4.89929	4.88132	4.80319	4.68762	4.59589	5.03359	4.76762	4.6538	4.58718	4.77171	4.80728	4.70731	4.80056	4.72652	5.03359	4.98883	4.89882	5.10673	4.91945	4.73114	4.74755	4.76187	5.61854	4.96492	4.81752	5.38334	5.04469	5.07225	4.79785
1419327_at	68.4213	9.26247	0.894507	59.1588	-49.8964	darkred	1419327_at	Pdxdc1	Pdxdc1	4.68135	4.73361	4.93273	4.96593	4.92979	4.85456	4.12922	4.23145	4.14933	4.53355	4.50415	4.54825	4.30095	4.37048	4.31647	4.37172	4.07825	4.12525	4.67368	4.78789	4.27933	4.62231	4.43798	4.27062	4.22245	4.39253	4.39167	4.4569	4.45333	4.41613	4.76881	4.78325	4.75424	4.885	4.49586	4.44442	4.542	4.36173	4.56229	4.78985
1419328_at	29.6631	1.47859	0.246838	28.1845	-26.7059	grey	1419328_at	Sema4f	Sema4f	8.726	8.45377	8.84121	8.60804	8.83229	8.77537	8.80319	8.9588	9.11891	9.03434	8.86677	9.02411	8.89562	8.89765	8.68377	8.88049	9.05642	8.93991	8.68572	8.81214	8.90876	9.16115	8.85547	8.75032	8.87402	9.23992	9.14456	9.11114	9.04417	9.07684	8.83875	8.82216	8.73049	8.98607	8.65978	8.81774	9.12183	8.66905	8.76968	8.75646
1419331_at	40.7086	8.87599	0.252136	31.8326	-22.9566	red	1419331_at	Cdh17	Cdh17	4.50993	4.68079	4.55991	4.03476	4.45004	4.28328	4.12557	4.15083	4.14861	4.1541	4.15004	3.99469	4.15014	4.13238	4.11944	4.24166	4.22282	4.03936	4.37025	4.38062	3.96112	4.22959	4.09876	4.12941	4.05241	4.07392	4.21257	4.28417	4.05602	4.07283	4.21224	4.10942	4.11174	4.18175	4.17454	4.05338	3.94194	4.0269	4.12261	4.15038
1419336_at	21.3031	6.81409	0.157717	14.489	-7.67491	yellow	1419336_at	Lcn5	Lcn5	4.49869	4.54128	4.35208	4.41165	4.49956	4.50191	4.00105	4.02366	4.02522	4.34513	4.2801	4.36355	4.16439	4.22002	4.29941	4.24834	3.98201	4.08292	4.45762	4.59634	4.52823	4.3349	4.33045	4.23135	4.38838	4.51012	4.10495	4.39929	4.21281	4.2797	4.37726	4.37638	4.4404	4.29782	4.28931	4.37122	4.47503	4.28966	4.437	4.39561
1419337_at	17.9445	6.74542	0.351469	11.199	-4.45362	purple	1419337_at	1700080E11Rik	1700080E11Rik	4.45901	4.67814	4.35316	4.52814	4.18506	4.50507	4.75562	4.77854	4.7633	4.58239	4.62852	4.67152	4.89074	4.94186	5.00124	4.82735	4.71299	4.75305	4.60474	4.3454	4.78533	4.91502	4.84471	4.67507	4.66397	4.72415	4.59668	4.51803	4.91806	4.88667	4.50343	4.72135	4.73566	4.67152	4.81681	4.63456	4.57919	4.57212	4.51589	4.68861
1419340_at	23.8971	2.34653	0.321162	21.5506	-19.204	darkorange	1419340_at	Mov10l1	Mov10l1	4.66705	4.94982	4.69747	4.69067	4.34179	4.71579	4.80496	4.47172	4.65478	4.66691	4.55277	4.60328	4.936	4.8007	5.00404	4.75069	5.0249	4.71995	4.68246	4.64587	5.11055	4.98135	4.76211	5.01274	4.61564	4.68868	4.54239	4.53822	4.62799	4.41421	4.99916	5.01155	5.14177	4.90681	5.14849	4.73884	4.78597	4.59681	4.48691	4.80039
1419346_a_at	45.0828	6.00428	0.30912	39.0785	-33.0742	cyan	1419346_a_at	Svs5	Svs5	4.54423	4.45713	4.88887	4.65943	4.92152	4.82372	4.51947	4.49218	4.43606	4.57458	4.25748	4.3631	4.47411	4.37185	4.49995	4.32653	4.38181	4.31851	4.7241	4.95868	4.41318	4.61658	4.24098	4.59935	4.39546	4.20971	4.19251	3.93703	4.08546	4.41221	4.39256	4.3401	4.47653	4.05214	4.37811	4.37013	4.20298	4.50838	4.57695	4.25291
1419350_at	20.118	4.83766	0.121429	15.2804	-10.4427	brown	1419350_at	Hook2	Hook2	7.61319	7.68164	7.63903	7.53909	7.60688	7.63942	7.78174	7.72467	7.83852	7.81237	7.69165	7.71588	7.69333	7.60636	7.53328	7.7576	8.00508	7.83658	7.83322	7.61886	7.85369	7.84651	7.53557	7.38591	7.79439	7.8953	7.98452	7.95614	7.9645	8.14137	7.5365	7.59557	7.18613	7.48022	7.43607	7.68269	7.62696	7.67664	7.62883	7.62293
1419352_at	11.4476	1.12781	0.188278	10.3198	-9.19202	grey	1419352_at	C11orf73	l7Rn6	10.4577	10.7312	10.4275	10.4711	10.5208	10.6037	10.4585	10.4867	10.4543	10.5452	10.5062	10.5692	10.4273	10.4228	10.4401	10.4325	10.2445	10.407	10.4844	10.4989	10.5993	10.4434	10.2901	10.4876	10.4587	10.4907	10.4771	10.2539	10.5369	10.4408	10.6783	10.6642	10.6034	10.4431	10.2834	10.3632	10.4646	10.4679	10.5126	10.6111
1419359_at	7.31556	1.25141	0.208912	6.06415	-4.81274	grey	1419359_at	Hexim1	Hexim1	8.48959	8.7531	8.52837	8.42896	8.6418	8.85421	8.68517	8.72665	8.89236	8.68528	8.37739	8.52216	8.44444	8.62122	8.569	8.42208	8.63591	8.5148	8.36433	8.47182	8.44683	8.61388	8.22507	8.38135	8.34414	8.48884	8.44556	8.53948	8.50879	8.48375	8.5597	8.6096	8.87542	9.11868	8.76063	8.50568	8.50266	8.42491	8.33426	8.54997
1419362_at	12.8684	0.902672	0.170434	11.9657	-11.063	steelblue	1419362_at	Mrpl35	Mrpl35	6.54862	6.84888	6.562	6.54932	6.49927	6.53098	6.39603	6.51048	6.37523	6.57186	6.4025	7.02309	6.63537	6.54391	6.46844	6.45654	6.27593	6.3886	6.55497	6.48546	6.68712	6.81223	6.62022	6.79426	6.64657	6.49209	6.6689	6.63741	6.5162	6.70583	6.85442	6.8511	6.72194	6.8464	6.56575	6.84859	7.05994	6.69862	6.80896	7.02306
1419370_a_at	84.6643	2.01639	0.336028	82.6479	-80.6315	orange	1419370_a_at	Mfap1	Mfap1a	9.43134	9.47201	9.55179	9.19292	9.43205	9.42192	9.65785	9.64086	9.64462	9.67692	9.69349	9.63527	9.56138	9.61085	9.94205	9.51717	9.67667	9.65694	9.43507	9.52354	9.43205	9.63994	9.59658	9.46187	9.81347	9.92974	9.8479	9.94545	9.71085	9.75631	9.58882	9.73417	9.55912	9.95473	9.69731	9.88216	9.85012	9.7473	9.72527	9.4838
1419378_a_at	46.2696	3.45127	0.436769	42.8183	-39.367	darkturquoise	1419378_a_at	Fxyd2	Fxyd2	6.98703	7.19035	6.87513	6.8136	6.64828	7.01202	6.68355	6.8891	6.75563	7.02874	6.62392	7.10377	6.96162	7.10388	6.87149	7.18957	6.6855	6.91482	6.75467	6.89216	7.14982	7.08932	6.97405	7.13193	7.70897	7.40138	7.26691	7.60092	7.60645	7.40352	7.03694	7.26021	7.0899	6.80464	7.14794	6.73341	7.1197	6.61237	7.28523	6.79535
1419383_at	27.9122	6.09925	0.344815	21.8129	-15.7137	salmon	1419383_at	S100b	S100b	11.0675	11.2441	11.0408	10.7486	11.0036	10.5744	10.8767	10.707	10.7353	10.6777	10.7036	10.6267	11.1281	11.0203	10.7504	10.7465	11.2552	11.0331	11.1627	10.8948	11.0617	11.2334	11.1178	11.1084	10.2831	10.8831	10.909	10.4555	10.256	10.5111	10.5924	10.3183	10.4737	10.4197	11.1672	11.0047	10.8617	11.0157	10.8858	10.9806
1419386_at	51.655	15.1992	0.641127	36.4559	-21.2567	green	1419386_at	Ly64	Muc13	3.8966	4.05117	3.86712	4.0738	3.96543	3.90276	3.82206	3.83655	3.83079	3.99468	3.99156	3.86804	3.80966	3.95806	4.0216	3.70567	3.79548	3.81512	3.95068	4.03973	3.91586	4.05758	3.91721	4.0477	3.66878	3.6907	3.71264	3.57558	3.65886	3.72287	4.00774	4.023	3.99352	4.16731	3.77449	3.86186	3.92496	3.91525	3.76587	4.00555
1419389_at	40.9277	34.5812	0.104707	6.3465	28.2347	turquoise	1419389_at	Pde10a	Pde10a	8.35775	7.67435	6.94418	8.86155	8.75058	8.50796	8.38313	8.53513	8.04084	8.16755	8.76697	8.19201	8.0318	8.54255	8.4991	9.18045	8.10096	8.48765	9.03393	10.0743	8.69678	7.25402	8.59053	9.72075	10.3782	6.94183	7.92668	8.54178	8.3209	8.26738	8.47776	8.48308	8.51548	6.96556	8.28683	8.73825	7.41535	8.5284	10.0058	8.57486
1419390_at	8.0771	2.05809	0.343579	6.01902	-3.96093	grey	1419390_at	Pde10a	Pde10a	6.42818	6.14847	5.98104	6.68196	6.51231	6.46196	5.9925	6.23195	5.80129	6.16097	6.36206	6.43882	5.99164	6.45821	6.07257	6.72526	6.10445	5.9666	6.9762	7.78453	6.39382	5.65417	6.44578	7.58105	7.8149	6.20689	6.20222	7.11302	6.37274	6.58	6.31552	6.26837	6.05419	4.5619	6.20688	7.44761	5.86405	6.51932	7.92041	6.16967
1419402_at	31.1012	1.28112	0.213496	29.8201	-28.539	orange	1419402_at	Mns1	Mns1	4.23787	4.78161	4.54567	4.36214	4.63196	4.22188	4.68315	4.50628	4.43583	4.35378	4.48412	4.37409	4.8343	4.33118	4.43789	4.52345	4.14984	4.76734	4.44059	4.53572	4.63268	4.52056	4.44291	4.51798	4.2575	4.35116	4.2273	4.10065	4.22356	4.12519	4.21517	4.15777	4.3387	3.99019	4.18029	4.43695	4.00254	4.23678	4.06955	4.24341
1419403_at	35.5886	11.7823	0.272711	23.8063	-12.024	yellow	1419403_at	BC017612	BC017612	6.27135	5.8065	5.83645	5.94955	6.44685	6.04866	6.50776	6.46775	6.41875	6.43079	6.33933	6.61378	6.55439	6.52913	6.60762	6.47187	6.46666	6.4665	6.23884	5.91297	6.62642	6.54616	6.6795	6.4422	6.4524	6.45054	6.25587	6.36356	6.6692	6.44448	6.11036	6.15215	6.21652	6.42804	6.11487	6.29971	6.47827	6.42712	6.6795	6.22443
1419404_s_at	34.9908	4.4724	0.409261	30.5184	-26.046	lightyellow	1419404_s_at	Siah1b	NA	6.78672	6.82306	6.73856	6.85109	6.69453	7.00768	7.01181	7.00409	6.97773	7.00619	7.00065	7.18071	6.85532	6.95889	7.12545	6.97964	7.01593	6.84648	6.81373	6.59932	6.75547	6.76715	6.59847	6.90169	6.94355	7.07551	7.41322	7.20723	7.36512	7.0149	7.03202	7.07926	7.08304	7.48763	6.88792	7.0384	6.92572	6.98931	6.88122	7.06622
1419407_at	32.3128	9.38965	0.489247	22.9231	-13.5335	purple	1419407_at	Hc	Hc	4.46099	4.73285	4.39142	4.57413	4.33347	4.54623	4.23326	4.25779	4.19996	4.26857	4.26313	4.29804	4.35265	4.09036	4.27319	4.01285	4.21236	4.32202	4.52273	4.47887	4.07278	3.96768	4.10223	4.01385	4.08606	4.19498	4.08586	4.34601	4.00218	3.98442	4.12919	4.14874	4.11604	4.24439	4.21811	4.50821	4.63046	4.39084	4.33457	4.15416
1419412_at	24.2119	2.18421	0.0817011	22.0277	-19.8435	pink	1419412_at	Xcl1	Xcl1	4.28816	4.67427	4.34504	4.21509	4.49197	4.20368	4.36436	4.10759	4.16903	4.17836	4.22607	4.17332	4.09639	4.114	4.20299	3.9826	4.4639	4.24485	4.43911	4.52159	4.16671	4.0452	4.23831	4.30001	4.41601	4.2912	4.0944	4.22023	4.18525	4.16847	4.35046	4.3664	4.33277	4.53953	4.42856	4.03595	3.95718	3.99411	4.00377	4.35079
1419413_at	30.8111	10.8176	0.0327543	19.9934	-9.17581	turquoise	1419413_at	Ccl17	Ccl17	7.01017	7.4052	7.28563	7.18044	7.40392	7.22168	6.77581	6.72837	6.84455	7.15509	7.13651	6.8722	6.98852	7.16995	6.93664	6.96081	7.19218	6.98974	7.21582	7.17986	7.28915	7.41367	7.35498	7.17342	6.86363	7.95983	7.60321	7.75602	7.05103	7.45676	7.37576	7.19634	7.0026	7.07449	7.23663	6.66255	7.07122	7.05495	6.82472	7.06457
1419415_a_at	31.0574	12.7703	0.223832	18.2871	-5.51683	blue	1419415_a_at	Rarg	Rarg	6.40108	6.36436	6.45855	6.35887	6.53581	6.33217	6.42872	6.42304	6.40798	6.6921	6.67562	6.43165	6.64253	6.67693	6.75359	6.56375	6.58397	6.41091	6.4987	6.40585	6.70022	6.63027	6.6333	6.46801	6.63346	6.51766	6.67294	6.81937	6.63543	6.55016	6.72782	6.70238	6.70127	7.46526	7.00942	6.46312	7.20047	6.59032	6.88945	6.67817
1419416_a_at	42.3604	12.3578	0.28603	30.0026	-17.6449	yellow	1419416_a_at	Rarg	Rarg	4.51918	4.26204	4.27171	4.30701	4.42852	4.34848	4.97726	4.9371	4.89056	4.56656	4.6793	4.59104	4.26419	4.31855	4.51069	4.46789	4.80498	4.87403	4.18864	4.2483	4.67475	4.64576	4.38528	4.48525	4.95182	4.35788	4.64815	4.65806	4.58849	4.72886	4.55995	4.42907	4.34711	4.49476	4.51285	4.67009	5.0361	4.5591	4.44401	4.49877
1419417_at	41.1845	5.13456	0.469855	36.0499	-30.9153	lightyellow	1419417_at	Vegfc	Vegfc	5.16366	5.39671	5.42133	5.30824	5.585	5.16993	5.15756	5.04575	5.17782	5.4037	5.31787	5.10452	5.79427	5.56976	5.49855	5.70054	5.23097	4.77302	5.50178	5.37772	5.53125	5.77119	5.45338	5.59449	5.13839	5.11196	5.41301	5.04709	5.04008	5.25791	4.73913	4.67368	4.42265	4.9708	5.07934	5.38741	5.38449	5.24254	4.99052	4.72687
1419422_at	23.4453	0.919605	0.15352	22.5257	-21.6061	grey	1419422_at	Pkd2l2	Pkd2l2	4.3212	4.01656	4.27331	4.35868	4.26914	4.48378	4.47191	4.52604	4.45174	4.57378	4.55293	4.36082	4.6519	4.80093	4.53078	4.39927	4.57007	4.47411	4.27285	4.47726	4.44474	4.76892	4.53281	4.74157	4.46023	4.69421	4.76223	4.63474	4.73946	4.69085	4.59188	4.63918	4.62092	4.56874	4.51761	4.35378	4.3045	4.46371	4.28923	4.66297
1419425_at	59.0542	39.804	0.120521	19.2503	20.5537	turquoise	1419425_at	Cnr1	Cnr1	6.8568	6.66886	6.22419	7.01633	7.08974	6.88803	7.1047	7.11275	7.1528	6.75053	6.95203	7.03442	6.64443	7.02942	7.11593	6.85102	6.81258	7.26937	7.18984	6.90858	7.46529	6.73099	7.07861	7.26313	7.46125	6.57991	6.94208	6.82798	7.38863	7.13252	7.34025	7.34407	7.36875	6.19846	7.15156	6.93796	6.91893	7.20902	7.45211	7.32235
1419426_s_at	3.16378	0.28744	0.0479856	2.87634	-2.5889	grey	1419426_s_at	Ccl21	NA	9.927	8.68254	9.60814	9.00779	9.87373	9.97652	9.03083	9.04919	8.99664	9.39747	9.41692	9.42502	9.62672	9.78483	9.38126	9.67149	9.80185	9.12686	9.02802	9.72248	9.91851	9.57374	9.80259	8.65969	9.89874	9.16946	10.0961	10.1214	10.2846	10.2087	10.346	10.2504	9.18193	8.35734	9.63627	9.35424	9.49786	9.81659	8.96396	9.07938
1419435_at	50.7842	24.3221	0.728794	26.4621	-2.13999	black	1419435_at	Aox1	Aox1	7.04032	8.91536	8.90939	9.01338	8.95491	8.91569	8.4288	8.70818	8.84939	7.68083	8.05238	7.81483	8.07573	7.3675	7.78105	7.50851	7.64705	7.46575	7.08577	7.32482	7.10764	7.52988	7.24238	7.44667	8.73475	8.99287	8.81608	8.92317	8.59854	8.81608	9.04352	9.16831	9.04352	9.63736	9.13759	7.7181	7.78659	7.3376	7.52327	7.66956
1419438_at	46.642	8.29197	0.395148	38.35	-30.058	tan	1419438_at	Sim2	Sim2	5.17418	5.45574	5.4204	5.19996	5.03313	5.13062	4.62365	4.58448	4.50367	4.96258	4.51382	4.93851	4.40114	4.31627	4.35406	4.31078	4.59892	4.62605	5.00953	5.29269	4.23382	4.55359	4.38702	4.3665	4.8045	5.28341	4.99662	4.90596	4.96126	5.07493	4.63995	4.6641	4.68042	5.50491	5.13383	5.1286	5.3797	5.12849	5.01959	4.66532
1419439_at	28.1862	9.11713	0.159801	19.0691	-9.95193	blue	1419439_at	Stk22s1	Tsks	5.84029	5.82194	5.91381	6.09499	5.95754	5.82213	5.65197	5.64857	5.59058	5.7748	6.57177	6.07159	6.02036	6.10326	6.23543	5.96155	5.61253	5.62578	5.86651	5.87885	6.04522	5.93829	5.88922	5.72893	6.14787	6.14566	5.77751	6.00978	6.30948	6.0115	6.49601	6.43604	6.42575	7.09469	6.22739	6.1943	6.13173	6.09805	6.15	6.41427
1419454_x_at	104.347	46.0848	0.807754	58.2621	-12.1773	blue	1419454_x_at	Pias2	Pias2	7.49334	7.63699	7.75145	7.51717	7.4199	7.44883	7.69327	7.72684	7.72153	7.54995	7.78749	7.76844	7.4135	7.51436	7.55024	7.33571	7.84028	7.74802	7.49254	7.31169	7.50505	7.4018	7.34596	7.31074	7.63595	7.9195	7.8674	7.78229	7.91668	7.72143	7.8787	7.94956	8.02272	8.87333	8.01587	7.90721	8.04956	7.86766	7.59672	7.77289
1419456_at	32.7232	6.16195	0.154669	26.5613	-20.3993	brown	1419456_at	Dcxr	Dcxr	7.61851	8.10565	7.77835	7.81685	8.01046	7.72724	7.98697	7.8304	7.84164	7.6756	7.9035	7.89309	8.08933	7.72324	7.78982	7.69665	7.66418	7.80402	7.62148	7.64366	7.94336	7.63855	7.91546	8.00534	8.13624	8.16109	8.05827	8.31336	8.08369	8.06275	7.97198	8.14725	7.96494	8.05735	7.996	7.85102	7.74158	7.70687	7.79007	7.88308
1419462_s_at	17.0776	11.5377	0.0349347	5.53992	5.99781	turquoise	1419462_s_at	Gtl3	Gtl3	10.2691	10.5124	10.3871	10.332	10.3302	10.377	10.3618	10.3432	10.3711	10.4077	10.429	10.3827	10.3783	10.3113	10.4248	10.4106	10.3671	10.362	10.2695	10.3956	10.245	10.4301	10.2366	10.3512	10.4058	10.4899	10.3311	10.3506	10.2359	10.2861	10.2073	10.2796	10.3117	10.6197	10.2982	10.4513	10.4724	10.2517	10.421	10.1715
1419477_at	10.9358	1.54088	0.257236	9.39495	-7.85407	grey	1419477_at	Clec2d	Clec2d	4.61663	4.40475	4.33362	4.49445	4.86407	4.40484	4.89998	4.3508	4.56519	4.46251	4.3029	4.58876	4.57604	4.7451	4.61009	4.89825	4.3604	4.64283	4.49513	4.20957	4.42431	4.17142	4.04791	4.54631	4.57489	4.35775	4.44647	4.50205	4.57302	4.62267	5.11167	4.75533	4.9822	4.95626	5.07525	4.38776	4.45927	4.62229	4.66418	5.08533
1419481_at	35.8431	8.8577	0.222334	26.9854	-18.1277	brown	1419481_at	Sell	Sell	4.79677	4.82769	4.93886	4.93436	4.84842	4.77446	4.99167	4.9147	5.00913	4.91939	4.73336	4.92838	4.57808	4.87454	4.8568	4.876	5.09766	5.20134	5.01651	4.87659	4.91052	5.05211	4.67942	4.73183	5.20287	5.43227	5.1804	5.22395	5.16595	5.07635	4.8823	4.81685	4.8605	5.12488	5.20672	4.77779	4.93137	4.90794	4.86038	4.6724
1419482_at	34.9704	3.50788	0.316221	31.4625	-27.9546	lightcyan	1419482_at	C3ar1	C3ar1	5.752	5.94574	5.92355	5.88181	5.85064	5.62577	5.19741	5.26938	5.00846	5.63637	5.54085	5.68698	5.83422	5.57713	5.58414	5.54513	5.20881	5.19996	5.70616	5.62446	5.42535	5.93309	5.75427	5.60817	5.60429	5.84288	5.65268	5.86725	5.65039	5.73258	5.69694	5.77162	5.84744	5.92091	5.78137	5.67178	5.67246	5.81975	5.7418	5.51736
1419483_at	54.2653	9.06906	0.54299	45.1962	-36.1272	midnightblue	1419483_at	C3ar1	C3ar1	4.91709	5.16029	5.18109	4.58446	4.79388	4.65909	4.23542	4.32277	4.47204	4.80362	4.74583	4.7761	4.91824	4.68162	5.03293	4.66948	4.57572	4.46473	4.77633	4.64303	4.86753	4.91013	4.96217	4.92636	4.97909	5.07755	4.90267	5.36576	4.72332	4.86711	5.27856	5.28531	5.35539	4.84341	5.19411	4.95585	5.30854	5.05531	4.81894	5.26813
1419489_at	46.3993	35.114	0.10632	11.2853	23.8287	turquoise	1419489_at	Fam19a5	Fam19a5	9.40948	9.81325	9.88086	9.47193	9.8525	9.23839	9.53426	9.53124	9.81033	9.51232	9.54495	9.54219	9.69689	9.50161	9.57967	9.58916	9.7837	9.52122	9.92475	9.446	9.63109	10.0861	9.75425	9.61459	9.62978	9.89353	9.98733	9.82432	9.41014	9.98856	10.0248	9.58394	9.45323	9.78331	10.0551	9.9063	9.94275	9.55282	9.62425	9.62055
1419497_at	148.365	127.33	0.385537	21.0355	106.294	turquoise	1419497_at	Cdkn1b	Cdkn1b	4.87688	3.78212	4.0479	5.4939	4.99994	5.30259	4.99622	4.95735	4.94461	4.88858	4.88831	4.8696	4.70224	5.18708	5.14891	5.21681	4.12963	4.89375	5.13454	4.95067	5.40418	3.83838	4.8978	5.71787	5.09919	4.19699	4.36557	4.12883	5.06178	4.77005	4.83116	4.85359	4.81175	4.12482	4.36228	4.43452	4.23598	4.79625	5.04723	4.80251
1419499_at	18.8804	5.93578	0.177861	12.9446	-7.00881	black	1419499_at	Gpam	Gpam	10.1142	10.0942	10.254	9.90343	10.0415	9.82652	10.2974	10.0316	10.1487	10.145	10.4601	10.3281	10.5774	10.2773	10.3474	10.2986	10.4186	10.3903	10.2308	10.2686	10.3003	10.5212	10.4835	10.4554	10.2272	10.2355	9.90862	10.1308	9.86628	10.0519	9.94764	10.0135	10.2837	10.4703	10.237	10.6493	10.4632	10.4081	10.4577	10.3873
1419503_at	59.7834	22.1784	0.556694	37.6049	-15.4265	brown	1419503_at	Stc2	Stc2	5.60321	5.64286	5.74328	5.91711	5.62962	5.46455	4.9939	5.17032	5.17272	5.68078	5.65583	5.73504	5.57327	5.52175	5.69806	5.41142	5.24796	5.36616	5.48162	5.7977	5.53101	5.56928	5.64256	5.57341	5.95694	6.35599	6.05113	6.0447	5.90304	5.90958	5.61986	5.69565	5.51936	6.30795	5.76159	5.49063	5.75091	5.68886	5.79641	5.61538
1419504_at	45.3214	16.9778	0.392964	28.3436	-11.3658	yellow	1419504_at	Mogat1	NA	5.13077	5.04771	4.82187	5.23694	4.94899	5.01986	4.58909	4.46451	4.45233	4.72737	4.61881	4.60166	4.52854	4.56158	4.53807	4.46547	4.4168	4.56564	4.75874	4.96072	4.68051	4.5554	4.51625	4.50166	4.58282	4.5892	4.73637	4.58829	4.52413	4.54059	4.92709	4.9559	4.74603	4.55801	4.57726	4.54276	4.35604	4.82823	4.33577	4.69469
1419506_at	26.0445	3.78871	0.141718	22.2558	-18.4671	pink	1419506_at	Ggps1	Ggps1	9.26169	9.36337	9.12144	9.38894	9.3994	9.44978	9.36816	9.37607	9.34582	9.27962	9.28643	9.29553	8.98756	9.36465	9.61726	9.21664	9.31098	9.37048	9.4204	9.20665	9.39171	9.2401	9.13382	9.2692	8.99724	9.07855	9.1966	9.15843	9.27966	9.14371	9.42584	9.40467	9.4894	9.59452	9.35135	9.15291	9.00451	9.39104	9.07467	9.49498
1419510_at	13.5248	1.80647	0.162845	11.7184	-9.9119	lightcyan	1419510_at	Es22	Es22	3.77952	3.65858	3.68552	3.58144	3.57333	3.66497	4.32265	4.06871	4.06864	3.90081	3.71369	3.87568	3.88108	3.79553	4.08426	3.78905	3.7291	4.14002	3.90002	3.83787	3.80303	3.46389	3.9252	3.75144	3.68865	3.78997	3.54964	3.72808	3.94329	3.77527	3.63724	3.64166	3.86729	3.82948	3.63759	3.48928	3.77438	3.5931	3.69275	3.64301
1419526_at	51.5719	20.0058	0.350653	31.5661	-11.5603	blue	1419526_at	Fgr	Fgr	4.96711	5.13585	5.08176	5.23835	5.05644	5.10569	4.96705	4.99181	4.96368	5.12372	5.33026	5.04199	4.88269	4.80836	5.08732	4.96624	4.93204	5.00897	4.84934	5.23567	4.94108	4.96351	4.73843	4.67384	5.32716	5.4109	5.2556	5.29471	5.36036	5.20323	5.29416	5.43537	5.64603	5.63154	5.21623	5.02973	5.43624	4.93327	5.12588	5.41899
1419531_at	11.0296	1.58545	0.0896319	9.4441	-7.85865	salmon	1419531_at	1700102P08Rik	1700102P08Rik	4.71204	4.70728	4.47935	4.98609	4.7075	4.9196	4.74561	4.88338	4.90169	4.60974	4.51967	4.53141	4.55453	4.57538	4.90182	4.45858	4.71802	4.59535	4.49968	4.65193	4.4672	4.37818	4.34051	4.40564	4.25637	4.51751	4.43726	4.33195	4.39438	4.54601	4.19505	4.34814	4.50908	5.10385	4.92719	4.71283	4.96951	4.54577	4.52519	4.40012
1419532_at	52.8649	3.31758	0.303586	49.5473	-46.2297	lightyellow	1419532_at	Il1r2	Il1r2	4.73771	5.51022	4.93775	4.95449	4.95648	4.98272	5.35574	5.29912	5.18611	5.37888	5.06806	5.42106	5.22719	5.12636	5.05399	5.47717	5.43313	5.27917	5.07333	5.05826	5.20292	5.54099	5.50899	5.14102	5.6114	5.96656	5.6202	5.60765	5.59448	5.50871	5.25849	5.66667	5.38832	5.52474	5.50308	5.22965	5.33182	5.20292	5.20126	5.40363
1419547_at	36.6624	12.5436	0.219859	24.1187	-11.5751	blue	1419547_at	Fahd1	Fahd1	8.45277	8.6527	8.47533	8.52726	8.49948	8.49149	8.52518	8.55863	8.47987	8.39624	8.39938	8.5986	8.52443	8.53971	8.34313	8.46689	7.98963	8.49977	8.67577	8.33265	8.68088	8.5118	8.42671	8.59852	8.20873	8.20665	8.3773	8.06091	7.92814	8.48171	8.41002	8.40916	8.1014	7.81343	8.00668	8.17615	8.35102	8.39166	8.45237	8.41236
1419548_at	70.6315	39.6212	0.119968	31.0103	8.611	turquoise	1419548_at	Kpna1	Kpna1	8.68767	9.47945	9.01606	8.92159	8.74596	8.58893	8.87115	8.93368	8.89663	9.0302	8.96585	8.61714	8.79763	8.59764	8.80165	8.6065	9.1007	8.80678	8.80248	8.63709	8.76337	9.11888	8.69621	8.61673	8.53808	9.17997	9.04901	8.94633	8.65809	8.73249	9.001	9.14011	9.04975	9.25594	9.16991	9.19201	9.52855	9.07216	8.8681	9.03064
1419555_at	3.42045	0.765013	0.0636837	2.65543	-1.89042	darkgreen	1419555_at	Elf5	Elf5	4.6706	4.83915	4.83902	4.56586	5.05209	4.72222	4.97367	4.69029	5.10886	4.90061	4.89986	4.92664	5.23248	4.87242	5.14707	4.90187	4.77074	4.88373	4.91985	5.05478	4.5038	4.85218	5.06922	5.23516	5.11989	4.71676	4.87204	4.67028	4.89282	4.7995	4.75908	4.95717	4.94098	4.44593	4.73503	5.31959	4.83393	5.01903	5.04581	4.95859
1419558_at	27.8466	10.9731	0.192332	16.8735	-5.90039	blue	1419558_at	Mdm4	Mdm4	5.10477	5.02079	5.18788	5.28215	5.17916	5.43288	5.55366	5.57428	5.56144	5.27744	5.25153	5.30612	5.33893	5.19652	5.27868	5.33572	5.44061	5.58282	5.17831	4.97238	5.21244	5.1729	5.51324	5.56528	5.51507	5.04649	5.23385	5.14217	5.15154	5.0618	4.83729	5.15846	5.27161	5.15232	5.00356	4.83544	4.89527	4.90761	5.3392	5.1554
1419559_at	21.2804	11.0767	0.0335386	10.2037	0.872974	turquoise	1419559_at	Cyp4f14	Cyp4f14	6.10076	7.15934	6.8043	6.43947	6.57182	6.15872	6.94584	6.93485	6.92001	6.29518	6.60866	6.75043	6.85418	6.88349	6.85004	6.5113	6.92807	6.93496	6.07378	6.168	6.69842	7.07225	6.81451	6.77036	6.43534	7.12521	6.79384	6.81908	6.39465	6.42221	6.85273	6.68587	6.68658	6.93592	6.8001	6.48839	6.8218	6.45623	6.34585	6.5918
1419561_at	11.3048	2.68534	0.067404	8.61942	-5.93407	brown	1419561_at	Ccl3	Ccl3	4.24856	4.3725	4.31899	4.14391	4.16428	4.13012	4.7868	4.54798	4.68729	4.10904	4.56301	4.46406	4.62155	4.30109	4.24224	4.262	4.7408	4.67016	4.26897	4.44543	4.43195	4.30931	4.48821	4.51327	4.35744	3.94539	4.11497	4.14383	4.28996	4.19266	4.07741	4.32684	4.75768	4.54821	4.41043	4.58762	4.57104	4.51106	4.56913	4.33
1419562_at	62.726	12.2745	0.348676	50.4515	-38.177	red	1419562_at	Birc6	Birc6	9.43399	9.06807	9.31033	9.5039	9.29394	9.52348	9.57668	9.60385	9.52385	9.45305	9.59025	9.61114	9.17121	9.46814	9.5878	9.46269	9.48894	9.55202	9.47011	9.31469	9.37747	9.26793	9.41715	9.22657	9.7018	9.67399	9.65788	9.66527	9.7818	9.68715	9.92965	9.91369	9.98175	10.8711	10.0883	9.38538	9.40433	9.91231	9.54493	9.88414
1419573_a_at	10.8292	1.90526	0.117854	8.9239	-7.01864	royalblue	1419573_a_at	Lgals1	Lgals1	9.88107	10.3253	9.76212	9.39192	9.97258	9.32958	9.80407	9.97648	9.54849	9.61174	9.48623	9.82242	9.89405	9.47764	9.23365	9.626	9.71547	9.99262	9.78238	9.64636	9.93366	9.68752	9.86619	9.4902	9.31958	9.50236	9.54638	9.35313	9.28972	9.69367	9.48253	9.26513	9.65158	9.29471	9.69879	9.78085	9.7666	9.92347	9.65745	9.86089
1419578_at	39.757	16.7443	0.293487	23.0127	-6.26833	blue	1419578_at	Mbl1	Mbl1	4.42342	4.36485	4.19803	4.26784	4.49577	4.47142	4.15934	4.121	4.12094	4.43736	4.60236	4.53933	4.41446	4.3562	4.42014	4.60589	4.1042	4.09746	4.47603	4.5529	4.5641	4.43023	4.11687	4.24157	4.41949	4.49634	4.51092	4.80806	4.64954	4.54746	4.48518	4.44261	4.70769	5.19732	4.61698	4.72193	5.1394	4.64561	4.7687	4.57849
1419580_at	245.108	221.323	0.670137	23.7847	197.539	turquoise	1419580_at	Dlg4	Dlg4	10.621	8.61303	8.45996	10.515	10.4534	10.2209	10.527	10.4238	10.4306	10.4485	10.3954	10.9471	10.021	10.6269	10.6159	10.8381	9.53783	10.481	10.297	10.2729	10.6569	9.26196	10.7766	10.562	10.5057	8.18408	9.96043	9.57322	10.4155	10.71	10.9807	10.6623	10.5589	9.21703	8.97622	9.42592	8.58031	10.7026	10.6424	10.8116
1419587_s_at	13.3751	3.17848	0.0943734	10.1966	-7.01809	magenta	1419587_s_at	Rp2	Rp2h	4.99558	5.49311	5.02493	5.07772	4.98294	5.29408	4.85626	4.97734	4.87945	5.43492	5.25049	5.09546	5.35458	5.23469	5.18079	5.36695	4.70663	4.85842	4.93008	5.04887	5.21084	5.00786	5.28945	5.47576	5.27159	5.02658	5.30097	5.05681	5.3222	5.1127	5.33192	5.38512	5.56092	5.57944	5.11358	5.35888	4.79249	4.70566	4.96521	5.15637
1419592_at	36.471	5.4406	0.203508	31.0304	-25.5898	pink	1419592_at	Unc5c	Unc5c	6.41048	6.63775	6.26122	6.62126	6.41346	6.55086	6.64319	6.33515	6.53453	6.54823	6.7673	6.35037	6.82613	6.54308	6.45193	6.45261	6.37353	6.55754	6.64523	6.41346	6.42727	6.65444	6.62769	6.57792	6.2926	6.33465	6.56735	5.98409	6.13757	6.16934	6.62211	6.59808	6.59334	5.79108	5.84111	6.21182	5.98221	6.08317	6.02083	6.71069
1419598_at	9.42842	0.370561	0.0618618	9.05786	-8.6873	grey	1419598_at	Ms4a11	Ms4a6d	4.23572	4.90802	4.47101	4.37188	4.59551	4.52784	4.41616	4.38308	4.36172	4.37054	4.61241	4.51792	4.74093	4.54517	4.54979	4.42702	4.33648	4.20325	4.13116	4.40176	4.53149	4.52819	4.62084	4.71555	4.40253	4.28893	4.15229	4.53191	4.24342	4.31732	4.32689	4.34261	4.48102	5.02254	4.36207	4.57511	4.66396	4.65785	4.1587	4.24625
1419603_at	15.1513	2.74725	0.164486	12.404	-9.65677	midnightblue	1419603_at	Ifi204	Ifi204	3.69796	3.63406	3.86652	3.54417	3.5198	3.46096	3.52069	3.51517	3.49902	3.5026	3.42717	3.63178	3.59483	3.58568	3.55389	3.575	3.45405	3.46634	3.93584	3.78278	3.54033	3.65262	3.52179	3.6417	3.72899	3.89156	3.50943	3.83083	3.47931	3.63992	3.72411	3.63789	3.83693	3.84598	3.88536	3.57931	3.54133	3.5185	3.63154	3.73377
1419606_a_at	44.0172	4.15289	0.525561	39.8643	-35.7114	darkturquoise	1419606_a_at	Tnnt1	Tnnt1	6.88303	6.98176	6.92482	6.87928	6.99146	6.8826	6.91633	6.8602	6.88544	6.68526	6.67361	7.18695	6.71316	6.74571	6.70675	6.62331	6.8466	6.90832	6.83339	6.73759	6.76079	7.147	6.81196	6.85308	6.03641	6.55562	6.86503	5.92619	6.0612	6.18491	6.74282	6.70652	6.89376	6.62552	6.20797	6.77201	6.7031	6.84103	6.70046	6.79666
1419612_at	213.016	175.89	0.532572	37.1258	138.765	turquoise	1419612_at	Rrs1	4632415L05Rik	7.74078	7.16554	7.21304	7.87312	7.78476	7.84747	7.68333	7.78511	7.65918	7.54269	7.91025	7.48618	7.41281	7.54492	7.54568	7.66588	7.29629	7.65984	7.9617	7.74076	7.65834	7.49956	7.79307	7.53217	7.62031	6.88351	7.53484	7.36923	7.54492	7.60894	7.63315	7.60852	7.41281	5.7716	6.79954	7.35047	7.07368	7.58507	7.64102	7.64801
1419614_at	28.4261	3.47639	0.178976	24.9497	-21.4733	cyan	1419614_at	Pla2g12b	Pla2g12b	4.26172	4.42717	4.86441	4.2026	4.50556	4.66696	4.67888	4.66052	4.70138	4.72388	4.69875	4.74488	4.82628	4.62096	4.70207	4.51722	4.65761	4.75889	4.32185	4.7958	4.72701	5.23303	4.57977	4.72177	4.9272	5.17779	4.92876	4.85838	4.78769	4.89149	4.7182	4.76632	4.70721	4.67335	4.6754	4.6993	4.77846	4.8086	4.7351	4.59039
1419615_at	21.2268	4.09167	0.11623	17.1351	-13.0434	red	1419615_at	Trpv6	Trpv6	6.03009	6.26393	6.10816	6.03818	5.79353	5.93152	5.60485	5.63985	5.66915	5.72244	5.45286	5.74762	5.86524	5.70278	5.68395	5.78259	5.60322	5.62061	5.77326	5.98394	5.78753	5.50671	5.52073	5.53407	5.68819	5.69656	5.70904	5.76644	5.63927	5.53485	5.63944	5.97677	5.60594	5.53811	5.69829	5.54816	5.63846	5.46534	5.79384	5.45706
1419616_at	319.7	279.624	0.846664	40.0752	239.549	turquoise	1419616_at	Bmpr2	Bmpr2	9.31418	7.97945	7.98069	9.44202	9.44337	9.54604	9.2083	9.12447	8.88843	8.87642	9.50135	8.37587	8.4822	9.24248	9.17577	9.37952	8.68278	9.374	9.48612	9.28245	9.61662	8.04649	9.32861	9.47469	9.10208	7.59359	8.45785	8.16708	9.23714	9.04525	9.0154	8.81581	9.03491	6.56712	8.09254	8.28653	7.60464	9.3856	9.08157	9.00394
1419627_s_at	21.2254	4.75246	0.0143898	16.4729	-11.7205	turquoise	1419627_s_at	Clec6a	Clec4n	4.07568	4.34296	4.45688	4.25662	4.63017	4.20097	4.38613	4.48747	4.48271	4.41679	4.27707	4.53709	4.81985	4.61024	4.53318	4.48267	4.43701	4.45484	4.01601	4.07575	4.71521	4.66982	4.73747	4.79142	4.59252	4.81278	4.70966	4.62091	4.52639	4.334	4.56392	4.58431	4.66322	4.69827	4.92725	4.51415	4.77001	4.32856	4.36155	4.58747
1419631_at	45.7067	35.3643	0.107078	10.3424	25.022	turquoise	1419631_at	Was	Was	4.83554	5.39742	5.64083	5.01609	4.80811	4.88771	4.79181	4.78611	4.8015	4.6916	4.85701	5.05025	4.93119	4.93693	5.05672	4.75182	5.09488	4.79397	4.85576	5.06152	4.77407	4.80909	4.78042	4.86142	4.81723	5.04347	4.99053	5.30426	4.84351	4.6232	4.84522	4.94845	4.92037	5.38036	5.09154	5.23117	5.24478	4.93803	4.8283	4.95411
1419634_a_at	38.794	3.97154	0.383545	34.8224	-30.8509	darkred	1419634_a_at	Ghrh	Ghrh	4.13916	4.20829	4.11232	4.18909	4.43433	4.35962	4.58602	4.60994	4.60898	4.52686	4.36283	4.36578	4.77379	4.48342	4.99255	4.82189	4.56202	4.55448	4.25911	4.05314	4.5453	4.56326	4.74026	4.68163	4.38978	4.59302	4.40945	4.70991	4.5246	4.7485	4.08291	4.09683	3.99157	4.74097	4.59183	4.33515	4.25948	4.07433	4.34153	4.09952
1419647_a_at	11.7665	1.12232	0.187361	10.6442	-9.52184	grey	1419647_a_at	Ier3	Ier3	9.23561	8.87603	8.95562	9.29328	9.58527	9.34459	9.01466	9.04551	9.02297	8.71478	8.52929	9.38987	8.78115	8.81816	8.4908	8.7116	8.59106	8.81974	8.52176	8.37656	8.69688	8.64981	8.75166	8.51471	8.53456	8.9745	8.66013	8.70941	8.92218	8.77097	9.32636	8.87445	9.53404	9.03036	8.62099	7.98171	8.40652	8.71583	8.4486	8.89203
1419655_at	1.87339	0.190411	0.0317874	1.68298	-1.49257	grey	1419655_at	Tle3	Tle3	8.26681	8.35459	8.14123	8.26925	8.65617	7.98495	8.13342	8.11263	8.16396	8.1583	8.21011	8.53645	8.0903	8.24258	8.34202	8.29583	8.04952	8.13197	8.3917	8.37352	8.30344	8.23871	8.41696	8.21449	8.48556	8.22891	8.17896	8.57275	8.38057	8.2274	8.48437	8.02995	8.23299	8.20679	8.2249	8.33908	8.58496	8.25821	8.15742	8.19065
1419661_at	31.0282	5.88326	0.361525	25.1449	-19.2616	lightgreen	1419661_at	Yae1d1	1600012F09Rik	5.23036	5.4587	5.2916	5.42369	5.39227	5.33457	5.04873	5.07702	5.02815	5.4936	5.46658	5.54979	5.50989	5.50535	5.60627	5.49536	5.28039	5.1794	5.34653	5.42077	5.68523	5.70431	5.46876	5.65386	5.4067	5.81609	5.64393	5.32077	5.49792	5.42479	5.64555	5.6226	5.59668	5.69596	5.55966	5.76351	5.7174	5.78344	5.42089	5.54597
1419665_a_at	28.9227	11.838	0.354718	17.0847	-5.24664	black	1419665_a_at	Nupr1	Nupr1	8.16044	9.45912	8.90267	9.61178	9.82438	8.80525	8.67607	9.29729	9.2923	9.09432	8.31495	8.69573	8.42297	7.93891	7.85384	7.89735	8.25381	8.31066	8.87383	7.71355	8.61165	8.74842	8.30052	8.03797	9.66493	9.75963	9.98113	9.21507	9.35507	9.95077	10.0427	8.45432	9.57442	9.09575	8.86103	7.86222	7.96554	8.65229	7.78272	8.44961
1419666_x_at	33.0153	12.8087	0.383804	20.2065	-7.39781	black	1419666_x_at	Nupr1	Nupr1	7.55986	8.80068	8.13809	8.93568	9.11102	7.97584	8.14027	8.74221	8.675	8.50767	7.67094	8.23323	7.74098	7.32366	7.08584	7.21047	7.81763	7.79714	8.11334	7.1583	7.98723	8.0329	7.78893	7.36005	9.24105	9.25828	9.46811	8.79619	8.84228	9.42164	9.36064	7.89976	9.10274	8.70409	8.29845	7.19598	7.37103	8.10454	7.23587	7.86104
1419670_at	34.7045	5.43382	0.279752	29.2707	-23.8369	cyan	1419670_at	Ftcd	Ftcd	4.76497	4.76188	5.05813	5.16009	4.96691	5.16718	5.04098	5.06926	5.05737	4.86182	4.83024	4.9999	4.791	4.73363	5.0399	4.73711	5.00821	5.04229	5.16877	5.15388	4.77316	5.16381	4.63546	4.70669	4.53576	4.58166	4.77252	4.64352	4.57347	4.69206	4.92008	4.75437	4.75526	5.35033	4.88678	4.80982	4.66913	4.80939	4.76306	4.71792
1419671_a_at	30.4399	5.5814	0.140097	24.8585	-19.2771	brown	1419671_a_at	Il17rc	Il17rc	6.38434	6.52164	6.82227	6.46215	6.67124	6.28733	6.10184	6.24754	6.08641	6.5334	6.50209	6.31537	6.59906	6.48277	6.53587	6.27232	5.88117	6.09072	6.23098	6.60541	6.50465	6.46301	6.38765	6.71338	6.8103	6.85818	6.70253	6.91844	6.54068	6.61216	6.66131	6.64029	6.75098	7.32102	6.92766	6.58388	6.41434	6.3671	6.87787	6.42053
1419673_at	196.83	169.002	0.511715	27.8274	141.175	turquoise	1419673_at	Spock1	Spock1	11.0017	10.4222	10.5716	11.1939	11.0611	11.1813	11.0034	11.1468	11.1487	10.7838	11.1487	10.969	10.91	11.2605	11.0149	11.1	11.1138	11.1698	11.1742	11.3015	11.2837	10.9364	11.451	11.3683	10.8562	10.2252	10.9198	10.6428	11.1076	11.0469	11.0165	11.1855	11.2313	9.41219	10.5442	10.7618	10.5231	11.1775	11.2424	11.2262
1419674_a_at	25.8063	7.91615	0.333917	17.8901	-9.97399	green	1419674_a_at	Dpep1	Dpep1	4.41585	4.77	4.40064	4.36469	4.56026	4.35084	4.27879	4.30423	4.37521	4.47046	4.59668	4.24358	4.42973	4.27666	4.62132	4.30895	4.46223	4.38453	4.48173	4.44297	4.46615	4.54318	4.53101	4.31578	4.11333	4.61966	4.03579	4.12569	4.30603	4.13632	4.64148	4.66268	4.62994	5.04474	4.452	4.28751	4.39057	4.28619	4.34113	4.66521
1419675_at	30.2244	4.34001	0.419128	25.8844	-21.5443	darkred	1419675_at	Ngf	Ngf	4.29317	4.36071	4.32728	4.60123	4.57534	4.52113	4.71517	4.73871	4.70124	4.71043	4.72396	4.63656	5.01158	5.09719	4.9879	4.83485	4.59979	4.71142	4.32795	4.41185	4.96675	5.01728	5.0244	4.8769	4.91547	5.06158	4.81106	4.53515	4.79938	4.88962	4.41258	4.4863	4.55759	4.31751	4.62616	4.73249	4.91645	4.63214	4.71522	4.48572
1419686_at	48.1483	17.0671	0.428397	31.0812	-14.014	brown	1419686_at	Tsga14	Tsga14	7.44876	7.5913	7.63545	7.29232	7.38063	7.084	7.40675	7.38818	7.37664	7.15377	7.24929	7.18049	7.21097	7.09579	7.11694	7.27702	7.59019	7.41651	7.63285	7.28259	7.29223	7.42575	7.19514	7.15031	6.9908	6.68738	6.89354	6.44244	6.55477	7.17327	7.39354	7.27279	7.32635	6.53126	7.3191	7.45745	7.48451	7.68053	7.12844	7.81999
1419687_at	63.6672	26.9422	0.0815771	36.725	-9.78289	turquoise	1419687_at	Lrp16	Macrod1	7.69583	8.14363	8.2495	7.9989	7.98555	7.86176	7.96205	7.84386	7.87009	7.89569	7.72	8.01671	8.1754	7.8787	7.8652	7.74201	7.77677	7.75841	7.83894	7.69959	7.97632	7.98107	8.00851	8.01718	8.04642	8.42056	8.46059	8.26755	8.26487	8.10029	8.20272	8.2209	8.02293	8.21576	8.24523	8.13873	8.18546	7.92162	8.10907	7.81081
1419691_at	60.9596	10.2177	0.430999	50.7419	-40.5243	green	1419691_at	Camp	Camp	5.46122	5.41913	5.69326	5.41294	5.49979	5.44202	5.28386	5.34772	5.27837	5.17952	5.31469	5.21532	5.58274	5.41855	5.5747	5.19114	5.26942	5.34566	5.41601	5.75257	5.31534	5.28577	5.37902	5.57406	5.12688	4.97276	4.96532	5.00108	4.99704	4.76555	5.30596	5.43484	5.4264	5.80532	5.64927	5.18358	5.0657	5.18389	5.17798	5.38474
1419698_at	29.4066	3.98776	0.149164	25.4189	-21.4311	pink	1419698_at	Cxcl11	Cxcl11	3.96043	4.02498	4.15652	4.02765	4.20188	4.17307	3.98843	3.99892	4.01348	3.93624	4.01247	3.89851	4.05139	3.94811	3.96275	3.99836	4.05568	4.00143	4.08829	3.99713	3.97342	4.01262	3.99197	3.96619	4.11921	3.99113	3.8889	3.94152	3.90837	3.9822	3.92095	3.79787	4.05128	3.84136	3.89526	3.48349	3.72301	3.87869	3.92626	4.04689
1419699_at	30.7876	8.00051	0.381258	22.7871	-14.7866	tan	1419699_at	Scgb3a1	Scgb3a1	4.61183	4.71964	4.51796	4.84646	4.5174	4.66578	4.67041	4.64297	4.83446	4.6571	4.64705	4.65785	5.34348	5.37631	5.32084	5.11108	4.81621	4.66939	4.47154	4.99486	5.10328	5.46947	5.06162	5.24185	4.61303	4.77853	4.70907	4.79101	4.93738	4.43019	4.87087	4.78688	4.75408	4.49447	5.13451	4.80905	4.93388	4.61187	4.64892	4.77174
1419714_at	52.7654	26.2985	0.571798	26.4669	-0.168348	grey60	1419714_at	Cd274	Cd274	5.14553	5.97714	7.78523	6.73915	6.4942	5.44906	6.70696	5.63138	5.57708	5.70661	5.14662	5.40685	6.6042	5.47155	5.78209	5.48781	5.36598	5.65526	5.29343	5.6532	5.64483	6.0135	5.68714	5.55596	8.24257	7.26006	6.19683	6.9278	6.93709	7.12242	5.32128	5.32385	6.7117	6.98186	7.5013	5.6478	5.51728	5.33324	5.08435	4.97169
1419715_at	61.9379	17.5783	0.406863	44.3597	-26.7814	yellow	1419715_at	1700029F12Rik	1700029F12Rik	4.56066	4.71732	4.58548	4.54559	4.51222	4.70011	5.29601	5.28727	5.19729	4.65005	4.81539	4.86033	4.79341	4.69495	4.7482	4.84814	5.34072	5.47261	4.57157	4.39249	4.79911	4.68826	4.78288	4.6135	5.04721	5.05631	5.01539	5.14918	5.09523	5.0785	4.72111	4.56999	4.51268	5.15862	5.31167	4.77542	4.97071	4.86474	4.86398	4.56902
1419719_at	10.6689	0.839298	0.140113	9.82964	-8.99034	grey	1419719_at	Gabrb1	Gabrb1	12.0088	12.0647	12.1734	12.0367	11.7967	12.0142	12.0128	12.0265	12.0671	12.119	12.2056	11.8402	12.0761	11.9383	12.1631	12.3019	12.025	11.9214	11.8467	12.1374	11.8726	12.1393	12.0547	12.0128	12.1679	12.1393	11.8095	12.212	12.1221	12.0847	11.8871	12.193	11.9912	12.2495	12.0686	12.0242	12.3036	11.8136	12.0936	11.9082
1419720_at	18.861	5.04087	0.212633	13.8201	-8.77922	green	1419720_at	Gp9	Gp9	6.13236	6.19305	5.99716	5.82605	6.4216	5.98792	5.96634	5.79769	5.77982	6.08665	5.86106	5.78525	6.11265	5.82341	6.00526	6.04299	5.78314	5.79647	6.09387	5.94796	5.91232	6.04252	6.13742	5.99575	5.80948	5.72943	5.65614	5.93459	5.56765	5.62482	6.06008	6.03577	6.02113	5.88574	5.94309	5.99295	5.99912	6.01814	5.96869	6.01797
1419722_at	20.2422	4.48593	0.253607	15.7563	-11.2704	salmon	1419722_at	Prss19	Klk8	6.20789	6.60398	6.18813	6.08269	6.13121	5.71926	6.01756	6.37602	5.83382	5.69934	5.87081	6.25297	6.34107	6.14578	6.1558	6.24934	5.87121	6.27476	6.02224	6.08311	6.19371	6.42956	6.43959	6.22355	6.12841	5.91645	5.90302	5.63639	5.79214	6.06354	5.48607	5.36379	5.5812	5.72727	6.3826	6.31822	6.50571	6.25595	6.38485	5.76032
1419723_at	29.292	7.23317	0.43307	22.0588	-14.8256	midnightblue	1419723_at	Opn1mw	Opn1mw	5.35439	5.36229	5.13568	5.18058	5.32024	5.56404	4.7164	4.80437	4.58743	5.29839	5.27894	5.08026	5.03239	5.30472	5.44032	5.14709	4.80504	4.77898	5.371	5.43861	5.28064	5.50248	5.20424	5.10487	5.19723	5.46165	5.29387	5.13305	5.25852	5.40724	5.47952	5.32254	5.29659	6.58591	5.68185	4.98333	5.30987	5.09434	5.20689	5.21024
1419727_at	28.0042	5.89277	0.248567	22.1114	-16.2187	green	1419727_at	Daf2	Daf2	3.82112	3.87106	3.98291	4.01542	3.85913	3.87004	3.62088	3.62437	3.70264	3.71029	3.64902	3.73149	3.9027	3.81624	3.70807	3.7245	3.58698	3.53515	3.91341	3.6928	3.71359	3.93172	3.94158	3.56853	3.8097	3.68637	3.66837	3.62337	3.5106	3.62205	4.09893	3.9267	3.87338	3.65032	3.9639	3.73158	3.88289	3.81348	3.91328	3.93644
1419728_at	9.14072	1.74906	0.0380291	7.39166	-5.64259	grey60	1419728_at	Cxcl5	Cxcl5	3.50315	4.85084	4.60633	4.24722	4.20857	4.17518	4.52389	4.30198	4.42041	4.06681	4.08583	3.96804	4.45521	4.09366	4.38992	4.23453	4.27306	4.29283	3.95436	3.92954	3.77431	3.87698	3.89507	4.22195	4.45721	3.78745	3.94516	4.03237	4.24112	3.8668	4.25272	4.41395	4.5818	4.1682	4.52194	4.2976	3.97639	4.00461	4.43772	4.20814
1419731_at	31.9941	6.75	0.321666	25.2441	-18.4941	tan	1419731_at	Cyp2b19	Cyp2b19	3.93009	4.26731	4.2404	3.96631	4.10637	4.22159	4.19612	4.22075	4.2915	4.15779	3.91836	4.1719	4.45569	4.21412	4.37062	4.2729	4.24288	4.22887	3.99468	3.8949	4.22594	4.66068	4.24617	4.1339	3.9091	4.15634	4.03178	4.04713	3.89895	3.82239	4.21577	4.23885	4.20612	4.35216	4.30245	4.126	4.18573	4.07358	3.88571	4.1329
1419736_a_at	49.3904	7.26611	0.217724	42.1243	-34.8582	black	1419736_a_at	Eif1ay	Eif1ay	10.1509	10.4926	10.2022	10.1945	10.109	10.1604	10.1439	10.1797	10.0991	10.1774	10.2012	10.2004	10.1191	10.141	10.1756	10.1684	10.0426	10.1194	10.1718	10.2041	10.1897	10.2157	10.1665	10.1705	10.3954	10.3376	10.2687	10.2148	10.4189	10.268	10.4401	10.4775	10.5346	10.711	10.5015	10.2424	10.3181	10.1334	10.1892	10.2395
1419744_at	34.1797	11.7592	0.272176	22.4205	-10.6613	yellow	1419744_at	H2-DMb1	H2-DMb2	4.80488	4.80392	4.80111	4.78629	4.32579	4.78028	5.19426	5.20349	5.19601	5.02721	4.88423	5.04783	5.13739	5.20659	5.22176	5.03041	4.97408	5.17919	4.95254	4.79574	5.08889	5.15326	5.08876	5.08786	5.22416	4.86975	5.16355	5.31675	5.2195	5.24318	4.93965	4.96242	4.91756	5.52732	5.39946	5.13241	5.06546	5.16538	5.12896	4.96129
1419747_at	46.7458	3.33826	0.614065	43.4075	-40.0693	white	1419747_at	Asgr2	Asgr2	4.39765	4.23842	4.48921	4.54129	4.68621	4.49077	4.70885	4.71512	4.796	4.3747	4.56498	4.48255	4.52728	4.72946	4.88461	4.67238	4.52011	4.86684	4.45317	4.51389	4.90853	4.85752	4.81678	4.66345	4.02201	4.38123	4.01738	3.94374	4.14672	4.28466	4.84525	4.45559	4.42308	4.61641	4.57966	4.33222	4.09784	4.22981	4.61008	4.38208
1419749_at	32.5478	2.06258	0.19919	30.4853	-28.4227	darkred	1419749_at	Dnmt2	Trdmt1	7.01453	7.42722	7.27673	7.08345	7.06445	7.12492	6.96822	6.91134	6.84647	6.81884	7.08577	6.86858	6.99316	6.96346	7.22678	7.01339	6.9066	6.91146	7.21842	7.01492	7.13981	6.85723	6.80451	7.12801	6.74767	6.8751	6.77138	6.84286	6.7459	6.87232	6.91405	7.04657	6.91674	6.50178	6.91408	6.9259	6.91116	7.01074	6.95067	7.16411
1419753_at	72.5707	20.5048	0.58247	52.0658	-31.561	red	1419753_at	Nfx1	Nfx1	7.64835	7.99469	8.05509	7.64479	7.8416	7.68884	7.21936	7.40808	7.52601	7.52368	7.27337	7.54444	7.62321	7.51827	7.44817	7.51053	7.64397	7.42107	7.76082	7.81805	7.48466	7.78768	7.5352	7.48188	7.46917	7.74134	7.48823	7.37954	6.99745	7.51913	7.28966	7.32216	7.20751	7.60394	7.64745	7.5615	7.71458	7.28118	7.17461	7.38121
1419754_at	66.1538	29.9155	0.524346	36.2382	-6.3227	blue	1419754_at	Myo5a	Myo5a	11.4105	11.3314	11.4069	11.2195	11.1707	11.4122	11.4466	11.4999	11.4306	11.4792	11.4511	11.4469	11.4019	11.4648	11.4964	11.4537	11.6941	11.5105	11.4446	11.3488	11.4919	11.4377	11.2516	11.3798	11.377	11.6978	11.6011	11.6408	11.497	11.5683	11.5792	11.5208	11.4542	12.1934	11.8026	11.636	11.6923	11.7603	11.5654	11.6301
1419755_at	58.1314	12.9309	0.794601	45.2004	-32.2695	lightgreen	1419755_at	Mfi2	Mfi2	5.76499	5.93828	5.78087	5.88288	5.73715	5.81917	5.97342	6.05265	6.03604	5.64375	5.60234	5.69019	5.78126	5.65074	5.65455	5.87083	5.9587	6.26972	5.93703	5.79064	5.7877	5.66197	5.8409	5.64364	5.55427	5.39531	5.63739	5.63773	5.64249	5.61633	5.39531	5.50686	5.47681	5.50686	5.67479	5.20733	5.4626	5.3563	5.39656	5.49397
1419759_at	4.42165	0.417055	0.0696236	4.0046	-3.58754	grey	1419759_at	Abcb1a	Abcb1a	8.56488	7.97837	8.52656	8.73597	9.25558	8.50905	8.7725	8.60202	8.59958	8.42138	8.54985	8.93565	9.08976	8.95524	8.96566	8.70596	8.76023	8.48776	8.77952	8.59284	8.61755	8.73751	8.84788	8.72735	8.55326	8.6305	8.68379	8.63767	8.68628	8.57145	8.78052	8.73191	9.12717	8.32349	8.7296	8.56931	8.23633	8.72052	8.64351	8.75215
1419764_at	28.0467	3.88657	0.0975557	24.1601	-20.2735	brown	1419764_at	Chi3l3	Chi3l3	3.88047	3.87996	4.02635	3.62692	3.74243	3.86896	3.569	3.72519	3.75225	3.74985	3.76517	3.79295	3.95207	3.9215	3.66455	3.85748	3.68475	3.7075	3.6698	3.72976	3.89975	3.73818	3.67227	4.02896	3.99394	3.98676	4.06917	3.89828	4.01872	4.05834	4.00981	4.27008	3.9962	3.71859	4.11172	3.91145	3.88647	3.80809	3.86973	3.85614
1419768_at	66.9444	13.8032	0.657778	53.1412	-39.3381	tan	1419768_at	Cd22	Cd22	5.78565	5.99741	5.996	5.78691	5.9767	5.71042	5.79685	5.679	5.65512	5.73498	5.92657	5.99825	5.35966	5.4247	5.56164	5.2755	5.95494	5.83502	5.73551	6.14868	5.62942	5.43015	5.28284	5.49376	5.88028	6.32675	5.87253	6.12322	5.88366	5.76576	5.86306	5.61486	5.71663	7.09144	6.27159	6.2381	6.46667	6.26379	6.31516	5.61416
1419771_at	18.3814	3.19817	0.0740241	15.1832	-11.9851	yellow	1419771_at	D230005D02Rik	NA	3.93343	4.03386	4.03278	4.40345	3.97995	4.08704	3.96747	3.91678	3.98375	4.0208	4.01422	3.87347	4.05582	3.96137	3.97356	4.02706	4.30685	3.96299	4.04076	4.23034	4.00151	4.09459	4.15118	3.86513	3.91548	3.87171	3.8762	3.91224	3.87441	3.92219	4.00811	4.02251	3.95428	3.9916	3.99997	3.93071	4.13968	3.81169	3.74512	4.03222
1419784_x_at	45.979	11.0077	0.254781	34.9713	-23.9636	yellow	1419784_x_at	Cdh26	NA	4.92028	4.65885	4.60898	4.74752	4.72837	4.66928	5.63535	5.65128	5.63805	4.97235	4.94442	4.9833	5.28577	5.39232	5.17443	5.50632	5.41344	5.711	4.86436	4.68593	5.507	5.28694	5.45236	5.49015	4.93714	5.02007	4.98797	5.15848	4.97075	5.10899	5.01534	4.82922	4.79579	5.0596	5.47355	4.89061	5.06266	4.91521	5.0601	4.83455
1419788_at	16.2601	4.11086	0.214196	12.1492	-8.03835	purple	1419788_at	B230311I21	NA	3.89947	3.80541	3.87272	3.72418	3.77904	3.89918	4.02958	3.83988	3.92768	4.00053	4.02777	4.06938	4.07711	4.23527	4.1653	4.10386	3.89379	3.98226	3.94213	3.91787	4.19393	4.1051	4.14926	4.16839	4.00992	4.36886	3.92486	4.08669	4.00538	4.05086	4.08138	4.11475	4.15297	4.33793	3.99488	3.9492	3.96756	4.0272	3.83672	4.11668
1419790_at	64.3392	14.4198	0.409616	49.9194	-35.4996	red	1419790_at	Zfp148	LOC100048336	4.16732	4.06483	3.99155	4.06237	4.02176	4.01528	4.61401	4.6404	4.63492	4.14094	4.13117	4.16958	3.69259	3.72966	3.83061	3.77884	4.59293	4.56339	4.12264	4.07557	3.75653	3.74138	3.77606	3.55771	4.26517	4.27726	4.209	4.11365	4.1758	4.13618	4.12764	4.09599	4.20866	3.95914	4.09377	4.18005	4.36746	4.24976	4.29502	4.14371
1419795_at	24.4562	1.90798	0.054199	22.5482	-20.6402	red	1419795_at	Terf2	AA517631	4.64915	4.50445	4.64826	4.54514	4.42056	4.61346	4.3956	4.40955	4.57042	4.36456	4.32944	4.44297	4.65912	4.86831	4.59745	4.82254	4.23564	4.75138	4.82768	4.46391	4.75175	4.44651	4.64956	4.97403	4.60745	4.28403	4.11525	4.41574	4.56808	4.45974	4.27469	4.33048	4.29942	4.34431	4.76304	4.00127	4.22838	4.23993	4.39128	4.33557
1419798_at	49.3812	11.9607	0.569977	37.4205	-25.4599	tan	1419798_at	2610019E17Rik	2610019E17Rik	4.31085	4.49316	4.41333	4.0721	4.2919	4.31715	4.14366	4.20494	4.27549	4.27956	4.27306	4.30698	4.66206	4.3379	4.51108	4.50979	4.26699	4.11105	4.25525	4.4076	4.50838	4.70996	4.54598	4.43663	4.17644	4.35341	4.2295	4.3671	4.05423	4.22822	4.40994	4.27293	4.40962	4.22997	4.23126	4.07683	4.05539	3.95284	4.04095	4.42894
1419800_at	36.0428	11.1384	0.666886	24.9044	-13.7661	midnightblue	1419800_at	Ctbp1	NA	3.98227	3.88861	3.72042	3.90515	3.96798	3.99932	4.57889	4.44248	4.37582	3.95694	4.27942	3.90906	4.00993	3.97076	4.05754	4.19219	4.08702	4.49592	3.95881	4.03619	4.16248	3.73938	3.96557	4.0043	3.78206	3.92467	3.77133	3.9316	3.89883	3.93129	3.77213	3.7401	3.75571	4.16974	3.91662	3.98112	3.91268	3.72804	4.13814	3.8207
1419804_at	33.101	6.87864	0.120566	26.2224	-19.3438	blue	1419804_at	1700051A21Rik	1700051A21Rik	4.5467	4.275	4.31742	4.36223	4.30112	4.35006	4.10587	4.13019	4.12811	4.02715	4.26696	4.04698	4.06437	4.0952	4.29683	3.86305	4.29887	4.10207	4.31526	4.20852	4.13938	4.23692	4.10686	4.16341	3.97283	3.98112	4.01837	3.89455	4.17864	4.0182	3.81636	3.75047	4.18327	3.95513	3.98034	4.0865	4.22842	4.08026	4.03534	3.7133
1419807_at	19.0096	3.16982	0.151055	15.8398	-12.67	tan	1419807_at	Epb4.1l4b	D4Ertd335e	5.58073	4.94468	5.04172	5.56089	5.63913	5.51731	5.35134	5.37227	5.3398	5.42999	5.02422	5.45447	5.57553	5.59071	5.78697	5.48675	5.39627	5.35342	5.54729	5.68415	5.59145	5.62408	5.756	5.50639	5.17552	5.36863	5.05312	5.23329	5.24461	5.16094	5.5557	5.3348	5.30999	5.55205	5.62936	5.28691	5.30319	5.36174	5.34077	5.18167
1419809_s_at	41.3143	8.02525	0.0242993	33.289	-25.2638	turquoise	1419809_s_at	Cog4	Cog4	8.58498	8.794	8.55213	8.66859	8.64545	8.62123	8.66467	8.7091	8.60588	8.76284	8.64628	8.74473	8.66237	8.73058	8.69655	8.69353	8.59663	8.66286	8.6889	8.48669	8.78854	8.58358	8.74528	8.61179	8.52582	8.48669	8.56389	8.38925	8.44706	8.50461	8.83846	8.76705	8.80826	8.7204	8.40148	8.44437	8.46566	8.66116	8.50394	8.76837
1419811_at	13.2447	4.05902	0.0122901	9.18567	-5.12665	turquoise	1419811_at	Adcy9	Adcy9	11.2591	10.9381	11.3198	11.4605	11.2014	11.3609	11.0726	11.2992	11.2351	11.1307	11.2931	11.2491	11.2235	11.3516	11.1076	11.139	11.3106	11.2338	11.1227	11.1399	11.1454	11.2746	11.3481	11.0947	10.9506	11.7176	11.4847	11.6725	11.4569	11.0649	11.1029	11.2278	11.1175	11.5817	11.2438	10.8747	11.3411	11.2385	11.0717	11.1456
1419813_at	33.1348	3.01215	0.275636	30.1227	-27.1106	lightyellow	1419813_at	Kdm5c	NA	4.17066	4.0949	4.35246	4.24284	4.12766	4.30019	4.05083	4.01495	4.07213	3.95413	4.11182	4.05495	4.02196	4.074	3.85164	4.31744	4.0285	4.04765	4.32608	4.21301	4.18734	4.17975	4.14448	4.2982	3.87124	3.72288	3.85264	3.79132	3.9378	3.91913	3.99691	3.92837	4.28337	3.81668	4.07143	4.14341	4.25636	4.1038	4.15957	3.97159
1419819_s_at	34.6291	9.24829	0.522842	25.3808	-16.1325	salmon	1419819_s_at	Sec63	Sec63	8.81667	8.86379	8.863	9.07488	9.04877	9.0466	9.17285	9.27058	9.25149	9.18065	9.25916	9.29812	8.97233	9.06367	9.02928	9.09777	8.93742	9.06765	8.88049	8.70187	9.10374	9.04002	9.08117	9.1185	9.29754	9.27948	9.43822	9.40989	9.56411	9.21806	9.68047	9.64521	9.62938	8.83987	8.65411	8.82526	8.78283	9.02967	8.98664	9.27171
1419822_at	21.4294	3.05475	0.182896	18.3746	-15.3199	midnightblue	1419822_at	Tdrd3	Eif3e	4.85294	4.99961	4.81391	5.03624	4.73614	4.90331	5.05568	4.89246	4.88612	4.63828	4.88983	4.67828	4.68168	4.57127	4.6267	4.70882	4.77178	4.89552	5.00266	4.56371	4.64081	4.24338	4.6845	4.63208	4.5744	4.65972	4.52586	4.5595	4.59756	4.53024	4.53261	4.55701	4.52153	4.64886	4.62819	4.62073	4.89939	4.62416	5.04395	4.61073
1419825_at	79.5283	19.3797	0.486445	60.1485	-40.7688	brown	1419825_at	A230062G08Rik	NA	4.5695	4.44838	5.03287	4.60202	4.56697	4.84521	4.52733	4.24098	4.31987	4.79857	4.77008	4.68143	4.44131	4.48296	4.76622	4.68791	4.44817	4.4474	4.57492	4.82836	4.3732	4.70208	4.31564	4.69053	4.86759	5.50167	5.18918	5.22938	5.1754	4.90677	4.61517	4.6543	4.61589	5.29286	4.99431	4.8991	5.10841	4.83368	4.95363	4.78912
1419830_at	25.1194	2.45421	0.221236	22.6652	-20.211	lightcyan	1419830_at	Trim61	NA	3.72723	4.05954	3.90389	3.94403	3.96275	3.7703	3.63603	3.50517	3.50015	3.88864	3.88255	3.83491	3.75229	3.69408	3.75834	3.58413	3.58533	3.56187	3.85028	3.90546	3.84526	4.02437	4.08121	3.78628	3.69577	4.16214	3.95184	3.98574	3.8298	3.80499	3.99324	3.93786	3.98631	3.9251	3.83305	3.85915	3.95086	3.79758	3.92813	3.89981
1419838_s_at	30.5585	6.26355	0.353946	24.2949	-18.0314	greenyellow	1419838_s_at	Plk4	Plk4	7.82417	7.93996	7.68102	7.74099	7.80805	7.683	7.58686	7.7152	7.69895	7.3805	7.56209	7.78464	7.8314	7.87155	7.74949	7.92624	7.84566	7.78208	7.85537	7.70048	7.84355	7.87337	7.79357	7.78157	7.67201	7.84414	7.73629	7.64432	7.83373	7.92837	7.11566	7.07442	7.24328	7.26205	7.92629	7.73238	7.7619	7.58185	7.57258	7.44182
1419840_at	27.6143	3.07725	0.29718	24.5371	-21.4598	darkred	1419840_at	Krt72	Krt72	5.26718	5.34154	5.42691	5.49482	5.5854	5.39869	5.10087	5.12295	5.11995	5.17131	4.88328	5.17649	4.90342	4.81036	5.19518	4.95649	4.86679	5.1001	5.49363	5.72023	5.13595	5.2458	4.89986	4.80156	4.95332	5.03997	4.90508	5.0453	4.87324	4.93855	5.57515	5.35673	5.20216	5.10343	5.21992	5.06778	4.9062	5.09332	5.08363	5.28586
1419846_at	21.7777	5.95292	0.10434	15.8248	-9.8719	blue	1419846_at	Taf15	NA	3.99526	4.01336	4.08689	4.29794	4.23058	4.43768	4.28112	4.38408	4.23583	4.27114	4.26234	4.11681	4.38812	4.3589	4.44402	4.32916	4.34564	4.43838	4.35952	4.31283	4.12964	4.59252	4.26137	4.66104	4.02574	4.11537	4.33306	4.16448	4.18513	4.14264	4.0145	4.09859	4.38166	4.37475	4.21474	4.1027	4.0212	4.04742	3.89328	3.92391
1419864_x_at	50.1613	7.21802	0.269993	42.9433	-35.7253	pink	1419864_x_at	LOC238799	Tnpo1	5.59739	5.44596	5.42891	5.21316	5.29111	5.23907	5.11408	5.18112	5.28395	5.19963	4.74483	5.11429	5.23025	4.91521	4.97753	5.22188	4.90806	5.12684	5.30067	5.17984	5.22443	4.63763	5.42833	5.27043	4.79024	5.06962	4.94272	4.7651	4.57729	4.76486	5.54269	5.07203	5.00767	4.2042	4.60224	4.76397	4.7296	4.66313	4.75648	5.06799
1419867_a_at	7.98742	0.60244	0.100572	7.38498	-6.78254	grey	1419867_a_at	Ankhd1	NA	10.3012	9.98368	10.2583	10.2863	10.2438	10.345	10.2898	10.2647	10.2854	10.3689	10.1944	10.1145	10.1624	10.4293	10.3912	10.2606	10.2666	10.288	10.1504	10.3365	10.174	10.1939	10.2312	10.3288	10.208	10.2749	10.2854	10.3345	10.1859	10.1763	10.1687	10.2324	10.2404	9.92644	10.1572	10.1152	10.1438	10.1848	10.1367	10.1396
1419873_s_at	60.7662	40.5439	0.122761	20.2223	20.3216	turquoise	1419873_s_at	Csf1r	Csf1r	9.59549	10.0994	10.24	9.74243	9.95407	9.66344	9.63561	9.58827	9.62963	9.70112	9.76689	9.66474	10.3158	9.81413	10.0135	9.76059	9.69694	9.63373	9.68509	9.83541	9.72234	9.99199	9.96637	9.88732	10.2192	10.0162	9.64932	10.0627	9.76084	9.8659	9.67717	9.68918	9.90347	9.6092	10.0351	10.2371	10.1258	9.6052	9.81146	9.63314
1419874_x_at	71.7452	19.5109	0.584631	52.2342	-32.7233	black	1419874_x_at	Zfp145	Zbtb16	8.78079	8.78018	8.80778	8.82342	8.90242	8.99452	9.19313	9.11983	9.25025	8.95275	8.84153	8.78751	8.90079	8.87144	8.89302	8.72691	9.20569	9.09026	8.93017	8.72982	8.69165	8.89786	8.60496	8.65308	9.06421	9.91671	9.4685	9.77926	9.53095	9.18038	9.48829	9.24912	9.30134	10.5313	9.87623	8.97483	8.89007	8.81293	8.56721	8.91682
1419875_at	21.8384	3.67163	0.109015	18.1668	-14.4951	magenta	1419875_at	AA145988	NA	3.59235	3.53742	3.50554	3.68056	3.51057	3.56965	3.37603	3.4	3.51352	3.54652	3.75596	3.50451	3.61798	3.56798	3.90157	3.5988	3.68217	3.58489	3.65616	3.65594	3.78246	3.64072	3.76813	3.74985	3.64185	3.44343	3.70587	3.46764	3.56933	3.4482	3.54908	3.32711	3.4409	3.47974	3.38823	3.38746	3.33703	3.46458	3.42739	3.54878
1419888_at	42.2273	5.10879	0.460536	37.1185	-32.0097	lightcyan	1419888_at	A230057D06Rik	NA	6.3157	6.25302	6.57121	6.36036	6.40347	6.41354	5.97308	6.02057	6.10518	6.32479	6.28325	5.98211	6.09851	6.01654	6.21316	6.32584	6.0767	6.00391	6.3429	6.48209	5.993	6.37402	6.19194	6.01875	6.02027	6.57317	6.19263	6.43202	6.26695	6.25011	6.40488	6.47115	6.37794	6.76837	6.5762	6.33908	6.58021	6.26644	6.14459	6.36786
1419893_at	17.8772	1.05589	0.0503178	16.8213	-15.7654	tan	1419893_at	D930048N14Rik	D930048N14Rik	4.2127	4.24701	3.92633	4.27326	4.1047	4.25876	3.91466	3.93314	3.92598	4.16276	4.1519	4.1886	3.92773	3.92259	3.97218	3.89903	3.89208	3.91061	4.06292	4.00331	3.99467	4.02617	4.24377	3.93714	3.85865	4.26461	3.91583	3.92376	3.97027	3.81447	4.04192	4.05663	4.45668	4.16307	3.86858	4.29103	4.5652	4.51235	4.38801	4.06304
1419894_at	35.4691	8.34694	0.146301	27.1221	-18.7752	blue	1419894_at	Psmb7	Gm6787	4.93749	4.50484	5.14133	4.80042	4.7891	4.95149	4.40952	4.45637	4.44922	4.75227	4.66173	4.9222	4.68873	4.90989	4.52219	4.89011	4.40816	4.5054	5.00621	5.04658	4.81408	4.64534	5.0397	4.88761	4.9588	4.63772	4.80239	4.94602	5.01246	4.93483	5.30581	5.31109	5.28484	4.27132	5.02469	5.03527	5.0671	4.9862	5.20075	5.33128
1419896_at	4.79692	0.949412	0.0790341	3.84751	-2.8981	darkgreen	1419896_at	1700071K18Rik	Tet1	7.33322	7.22179	7.39934	7.28356	6.94016	7.155	7.05846	7.11439	7.13005	7.04261	7.11431	7.02287	7.38449	7.089	7.11459	7.09135	7.42092	7.15368	7.09075	7.52738	7.166	7.10195	7.20294	7.23066	7.12964	7.06704	7.17527	7.08499	7.13937	7.07104	6.67822	7.17263	7.17946	6.08301	7.13054	7.28056	7.2039	7.33496	7.39973	7.13819
1419897_at	43.6578	16.2817	0.376852	27.3761	-11.0944	yellow	1419897_at	BB001228	Tet1	4.73856	4.23135	4.50912	4.59763	4.43928	4.64423	5.11925	5.14532	4.89598	4.93645	4.91364	4.92457	4.88683	5.40846	5.24741	5.32092	5.10594	5.12439	4.60132	4.24379	5.07116	5.01236	5.04122	5.14474	4.85264	5.10643	4.96127	5.1279	4.89236	5.10032	5.19422	4.95739	5.10208	4.50854	4.92072	4.93159	4.94822	4.94265	5.3302	5.06729
1419898_s_at	37.8645	8.48779	0.479636	29.3767	-20.8889	greenyellow	1419898_s_at	Zc3h7	Zc3h7a	7.81935	7.71877	8.08263	7.87736	7.8295	7.89655	7.6689	7.62342	7.63473	7.9459	7.69194	7.83813	7.81967	7.74192	7.61946	7.88267	7.69941	7.66989	7.80399	7.953	7.85539	7.99517	7.81834	7.75119	7.94392	8.14882	7.83531	8.01279	7.89276	7.90366	7.38297	7.66866	7.5084	7.72311	7.46154	7.45607	7.70539	7.49446	7.55371	7.5625
1419902_at	49.2007	8.2592	0.744532	40.9415	-32.6823	lightcyan	1419902_at	BB344838	NA	5.60277	5.97327	5.87465	5.7468	5.62316	5.77168	5.38662	5.44219	5.40547	5.81033	5.77057	5.76874	5.71129	5.85131	5.91526	5.97385	5.57404	5.41864	5.60097	5.67883	5.7572	5.99424	5.95954	5.78222	5.55677	5.80866	5.9249	5.7441	5.83129	5.57043	6.20967	6.14702	6.28709	5.88359	6.04884	6.10137	6.39226	6.14688	5.99424	6.03689
1419903_at	15.6754	3.2166	0.642389	12.4588	-9.24222	skyblue	1419903_at	Dbndd2	Dbndd2	9.89456	9.81734	9.72911	9.68015	9.63859	9.94781	10.0771	9.8056	9.98187	9.90951	9.66374	10.2196	10.0461	9.83171	10.0607	9.88425	9.66052	9.86788	9.36046	10.1326	9.80152	9.645	10.0396	10.2209	10.227	10.0683	9.79885	10.5206	10.2882	9.62492	9.8547	9.96572	10.2436	9.86282	9.58834	10.0784	9.31688	9.50981	10.1531	9.57819
1419904_at	32.1874	9.53504	0.220696	22.6524	-13.1174	yellow	1419904_at	A730024F11	Dbndd2	4.30632	4.55943	4.27338	4.48966	4.26368	4.35989	3.9339	3.85511	3.94737	4.27273	4.09347	4.30031	4.39739	4.24502	4.24611	4.2982	4.18462	3.93126	4.20653	4.34887	4.11305	4.59397	4.20813	4.36255	4.22646	4.33704	4.13845	4.07228	4.07057	4.11684	4.26539	4.26575	4.40601	4.53113	4.22551	4.19667	4.12572	4.11516	4.23539	4.28834
1419905_s_at	13.3776	2.16803	0.0544191	11.2095	-9.04149	brown	1419905_s_at	Hpgd	Hpgd	7.25092	7.91132	7.71797	6.74295	7.3956	7.30162	7.72583	7.70942	7.84486	7.00734	7.47079	7.83503	7.78527	7.70626	7.63855	7.60642	7.72947	7.63208	7.18827	7.19751	7.38565	7.71109	7.47195	7.69117	7.55365	6.95309	7.09532	6.92637	7.10631	7.21751	7.26889	7.14745	7.45816	7.49913	7.5145	7.91717	7.58329	7.43623	7.52506	7.41609
1419910_at	25.5487	4.51664	0.232532	21.032	-16.5154	cyan	1419910_at	Mphosph9	Mphosph9	4.64029	4.44823	4.47047	4.65695	4.67271	4.66395	4.70049	4.72367	4.55301	4.7124	5.05274	5.20143	5.19451	5.38351	5.3247	5.46599	4.85546	4.70089	4.89096	4.84318	5.09955	5.43992	5.44559	5.1476	5.07826	5.04317	5.25102	5.24679	5.30435	4.68645	4.81093	4.83191	4.76349	4.91242	4.96937	5.08445	5.13922	5.10415	5.05593	4.83203
1419918_at	14.6939	5.16292	0.0156326	9.53095	-4.36803	turquoise	1419918_at	Tmed7	Tmed7	7.19315	7.13729	6.9024	7.24229	7.52446	7.53257	7.05549	7.06388	6.93668	7.08339	7.28729	7.42683	7.16888	7.42117	7.5339	7.34897	7.09618	7.15186	7.62145	7.60117	7.24893	7.51906	7.69384	7.45307	7.50043	7.05614	7.43201	7.41167	7.39295	7.33772	7.33915	7.47194	7.74984	7.90952	7.63654	7.12761	6.66529	7.33619	7.09026	7.19759
1419931_at	27.7097	3.63138	0.107821	24.0783	-20.4469	magenta	1419931_at	Abcb7	Abcb7	5.25752	5.151	5.08817	5.23959	4.99942	5.2045	5.06191	5.14124	5.09531	5.0363	5.17072	5.22678	4.92656	4.94672	5.34221	5.19329	5.09349	5.11838	5.36276	5.12965	5.15094	5.22845	5.14689	5.12729	5.19078	4.67908	5.03889	5.13314	4.82889	4.77396	4.44851	4.76341	5.17417	5.48221	4.6511	4.66037	4.68578	5.25734	4.56255	4.75569
1419935_s_at	190.548	171.844	0.520321	18.7039	153.14	turquoise	1419935_s_at	Csnk2a2	NA	7.78588	7.11509	6.54063	7.77321	7.72608	7.72622	7.82788	7.88633	7.88821	7.91548	7.98162	7.74827	7.46366	7.65477	7.60723	7.65158	7.66532	7.90608	7.85706	7.55256	7.66656	7.2225	7.61894	7.88588	7.7728	6.79926	7.53863	7.39822	7.84001	7.86208	8.18543	8.13708	7.9603	7.07415	6.97324	7.53163	6.39347	7.84362	7.53997	7.9759
1419939_at	101.481	36.6082	0.641652	64.8726	-28.2644	blue	1419939_at	Arhgef17	Arhgef17	4.75585	4.99993	4.95685	4.7409	4.91364	4.82599	5.19751	5.22437	5.21688	5.01306	4.94013	5.15634	4.77639	4.84534	4.86121	4.60335	5.26612	5.24671	4.72466	5.07036	4.81028	4.76891	4.77875	4.82119	5.30213	5.36372	5.16104	5.24166	5.13423	5.04273	5.37171	5.377	5.35071	5.80271	5.71683	5.4805	5.6687	5.24242	5.29905	5.38672
1419946_s_at	26.1221	3.39042	0.464036	22.7317	-19.3412	darkorange	1419946_s_at	Rab2a	NA	6.61778	6.5854	6.63527	6.8976	7.31008	7.22242	6.61563	6.78938	6.31151	6.58552	6.89966	7.46757	7.0011	7.20408	7.33372	7.13677	6.89253	6.63078	7.3583	7.30036	7.09872	7.27734	7.15252	7.38268	6.83105	6.397	6.50606	6.80634	6.59213	6.7749	7.29056	7.36634	7.45499	7.67478	7.0906	6.70096	6.48338	7.14423	6.74692	6.92405
1419948_at	50.4778	13.2639	0.232484	37.2139	-23.95	blue	1419948_at	D4Ertd117e	D4Ertd117e	5.16769	4.86157	4.92168	4.93077	4.90252	4.99578	4.8932	4.89017	4.91795	5.23876	5.40948	5.49563	5.35955	5.60226	5.5028	5.41847	4.98509	5.04249	5.01174	5.17285	5.66177	5.37818	5.55181	5.52175	5.52868	5.70065	5.3778	5.40703	5.43404	5.41863	6.11381	6.0433	6.02817	5.71049	5.44676	5.22169	5.34093	5.41644	5.31294	6.02543
1419949_at	38.5628	8.02363	0.185713	30.5392	-22.5156	yellow	1419949_at	D4Ertd89e	Tmem38b	3.96189	4.24702	3.95541	4.35579	4.22406	4.24675	4.60121	4.62646	4.62646	4.24407	4.51674	4.55963	4.44006	4.29253	4.34456	4.41132	4.57649	4.60362	4.05431	4.17957	4.15244	4.31925	4.39363	4.36175	4.47955	4.567	4.51735	4.52388	4.61095	4.34504	4.65241	4.67473	4.64442	4.91315	4.48518	4.49003	4.25704	4.40086	4.42024	4.55973
1419954_s_at	50.7977	41.4789	0.125592	9.31877	32.1601	turquoise	1419954_s_at	Zfand3	Zfand3	9.28444	9.28266	8.97886	9.27034	9.38527	9.19095	9.10363	9.25042	9.39577	9.33064	9.28476	9.27275	9.21295	9.1905	9.20565	9.21518	9.14535	9.22753	9.3231	9.37961	9.23624	9.09369	9.39533	9.19185	9.19798	8.892	9.31658	9.15896	9.08705	9.36234	9.33108	9.34955	9.35974	9.4049	9.09699	9.05692	8.95552	9.23439	9.34436	9.32175
1419956_at	32.9357	3.43066	0.128325	29.5051	-26.0744	pink	1419956_at	C77144	C77144	4.61725	4.3825	4.35381	4.40033	4.4518	4.4368	4.22116	4.21213	4.24551	4.236	4.21924	4.25503	4.2211	4.15667	4.34123	4.0923	4.24478	4.20759	4.33356	4.37351	4.1947	4.24937	4.2176	4.20883	4.19882	4.19047	4.04738	4.18843	4.07936	4.17683	4.18956	4.25038	4.21555	4.12922	4.1766	3.97281	4.11552	4.23221	4.24619	4.26407
1419969_at	30.5218	7.5713	0.360804	22.9505	-15.3792	tan	1419969_at	C77370	C77370	4.90256	4.59657	4.88123	4.73698	5.11938	5.05654	4.89765	4.92255	4.91399	4.83542	4.72915	5.01161	5.03146	5.28662	5.39087	5.29991	5.07978	4.89745	5.18977	5.00277	4.97049	5.26773	5.48297	5.29733	4.93277	4.86983	4.89518	4.91299	4.79859	4.85092	4.99332	5.02831	4.89327	4.57048	5.10104	4.81487	4.7097	4.77009	4.97296	5.00335
1419971_s_at	34.1485	2.95865	0.270741	31.1898	-28.2312	lightyellow	1419971_s_at	Slc35a5	Slc35a5	10.2912	10.4028	10.1549	10.4504	10.3652	10.4857	10.4661	10.5122	10.4207	10.4769	10.6174	10.4811	10.1912	10.34	10.5687	10.3289	10.4335	10.4582	10.3883	10.3405	10.3113	10.213	10.2456	10.3181	10.5185	10.3812	10.6848	10.6938	10.9293	10.4793	10.411	10.4833	10.5394	10.6508	10.4452	10.6635	10.5103	10.8261	10.5268	10.4297
1419972_at	12.651	1.4937	0.249359	11.1573	-9.66358	grey	1419972_at	Slc35a5	Slc35a5	4.44388	4.07093	4.12541	4.16825	4.48101	4.81379	4.33645	4.36017	4.18939	4.3734	4.24165	4.52873	4.19007	4.56001	4.7471	4.4298	4.34399	4.37475	4.37952	4.72073	4.17599	4.25833	4.30614	4.46971	4.18169	4.14274	4.23745	4.30653	4.21039	4.38739	4.61194	4.69146	4.87897	5.25714	4.84438	4.52019	4.18335	4.50587	4.34414	4.52258
1419981_at	19.5185	3.94716	0.205666	15.5713	-11.6242	purple	1419981_at	Riok3	Riok3	6.40076	6.35356	6.34051	6.58239	6.54556	6.61033	6.82736	6.80734	6.68192	6.34122	6.67182	6.78456	6.54683	6.87624	6.70227	6.69467	6.80581	7.05311	6.79756	6.52486	6.80128	6.71599	7.05269	6.97768	6.72318	6.70786	6.60325	6.63147	6.62148	6.76055	7.35037	6.83114	6.97171	6.93202	6.8367	6.1631	6.21604	6.3391	6.24525	6.74854
1419982_s_at	85.3324	18.5302	0.324788	66.8022	-48.2721	blue	1419982_s_at	Slc22a19	NA	5.92365	6.26941	6.35924	5.90815	5.86258	6.00904	5.40395	5.63829	5.6752	6.13299	5.64719	5.98957	5.63907	5.75454	5.74864	5.60698	5.99043	5.6784	6.07802	5.96538	5.61399	6.3563	5.82069	5.67307	5.92528	6.56807	6.27093	6.18353	6.20936	5.87549	6.23488	6.18959	6.19983	6.63266	6.2583	5.90865	6.47906	5.91657	5.88071	6.14333
1419983_at	22.9305	5.9916	0.358734	16.9389	-10.9473	midnightblue	1419983_at	D5Ertd689e	Zfp644	4.30366	4.25864	4.29205	4.27196	4.19725	4.28929	4.04272	4.06048	3.99582	4.45306	4.22949	4.34289	4.45355	4.39242	4.31204	4.33212	4.14777	4.03952	4.06052	4.53477	4.58598	4.45514	4.24352	4.42086	4.45675	4.66813	4.50404	4.32646	4.44541	4.47872	4.33886	4.53605	4.65394	4.98415	4.55777	4.06067	4.39551	4.36941	4.15565	4.43977
1419984_s_at	65.6981	40.6906	0.713207	25.0075	15.6831	blue	1419984_s_at	Zfp644	Zfp644	9.71027	9.8805	9.73165	9.63665	9.5753	9.79919	9.83724	9.84545	9.82035	9.7787	9.82585	9.88434	9.77971	9.7221	10.243	9.83698	9.84497	9.82833	9.59268	9.63488	9.62169	9.91059	9.44188	9.49351	9.80188	9.9165	9.94924	10.0907	9.94293	9.74213	9.96467	10.0213	10.0506	11.0632	10.3992	10.116	10.2002	10.2176	9.84261	10.0111
1419985_s_at	11.7128	3.60113	0.0782978	8.11162	-4.51049	grey60	1419985_s_at	D11Ertd461e	Ccdc69	3.67275	4.16227	4.12978	4.12804	4.17573	3.84371	4.15249	4.01396	3.94012	3.94558	3.93953	3.97485	4.13097	3.71699	3.80263	3.56127	4.01136	3.85633	3.97608	3.76966	3.88875	3.76573	3.89475	4.04061	4.13047	4.26295	4.15862	4.00884	4.03919	4.09624	4.00296	3.79351	4.09337	4.016	3.98363	3.62931	3.89164	3.97327	3.73494	4.0284
1419987_at	109.691	20.0471	0.74987	89.6436	-69.5965	pink	1419987_at	Prkcz	NA	5.86167	5.3828	5.50886	5.99085	5.74603	5.69351	5.20764	5.0735	5.06479	4.94704	5.29111	5.56477	5.38338	5.61806	5.24943	5.46557	4.85049	5.04708	5.88035	5.52689	5.63443	5.13052	5.87782	5.66552	4.97455	4.42281	4.85099	4.81586	4.9406	5.30164	5.30251	5.20526	5.17927	4.42702	4.92609	4.78935	4.53249	5.5188	5.1333	5.2
1419994_s_at	32.9893	11.6357	0.292065	21.3535	-9.7178	brown	1419994_s_at	D10Ertd641e	D10Ertd641e	10.3827	10.5018	10.3338	10.3845	10.3959	10.3693	10.3291	10.3585	10.331	10.4041	10.4207	10.4981	10.2813	10.3191	10.3825	10.3067	10.3441	10.3259	10.431	10.4669	10.3022	10.4787	10.3384	10.3698	10.5658	10.6333	10.4827	10.6614	10.623	10.3004	10.1743	10.3226	10.201	10.3749	10.2529	10.4323	10.541	10.4171	10.4686	10.2698
1419995_at	53.6065	5.34309	0.19986	48.2634	-42.9203	pink	1419995_at	D10Ertd641e	D10Ertd641e	4.2855	4.73371	4.44241	3.8189	4.47556	4.41503	4.99973	5.02727	5.01453	4.91507	4.65767	4.96681	4.46736	4.62395	4.53878	4.71266	4.95961	4.99715	4.48221	4.12442	4.56974	4.96958	4.62185	4.69512	5.03838	5.12867	4.86622	4.7617	4.70989	4.9416	4.91973	4.93342	5.00153	5.81555	4.97269	4.95261	4.78822	4.81245	4.95404	4.85611
1419996_s_at	34.0723	6.92002	0.196573	27.1522	-20.2322	red	1419996_s_at	Arnt	Arnt	8.73116	8.3021	8.09412	8.51443	8.41447	8.68547	8.55421	8.57922	8.53176	8.76509	8.70087	8.85547	8.55235	8.66826	8.77227	8.71392	8.56904	8.52186	8.56034	8.66492	8.38766	8.34724	8.49335	8.59759	8.73008	8.44464	8.60347	8.69972	8.84167	8.60604	8.67585	8.79561	8.82486	8.96206	8.35982	8.63714	8.58556	8.70941	8.70584	8.78425
1419999_at	54.4454	7.86347	0.409725	46.5819	-38.7185	purple	1419999_at	Igbp1	Igbp1	5.48117	6.16435	5.72507	5.39718	5.73422	5.63478	5.73387	5.63966	5.52755	5.57202	5.54044	5.62505	5.14343	5.17455	5.155	5.10506	5.6549	5.66872	5.55982	5.57485	5.14013	5.22408	5.10168	5.24149	5.4969	5.78445	5.59584	5.634	5.48535	5.51846	5.42521	5.43723	5.48288	5.97147	5.62863	5.82623	5.99601	5.88006	5.66872	5.42317
1420001_at	51.0954	12.022	0.35695	39.0734	-27.0513	magenta	1420001_at	Slc35a1	D7Ertd1e	5.0568	4.73998	5.03589	4.96729	5.12988	5.04217	5.30911	5.29664	5.326	5.08946	5.26038	5.11529	4.638	4.96392	4.82378	4.86994	5.09501	5.36539	5.19432	5.13784	5.03589	4.755	4.87858	4.89078	5.06032	5.19317	5.07448	5.0868	5.3443	5.1718	5.23261	5.07512	5.14989	5.21646	5.08179	5.21683	5.22917	5.32482	5.39006	4.95725
1420009_at	22.42	2.18823	0.383882	20.2318	-18.0436	darkgrey	1420009_at	AA408228	Wwc1	4.57644	4.36386	4.61845	4.54536	4.80962	4.59885	4.28972	4.30485	4.31344	4.56219	4.44402	4.84337	4.4567	4.69095	4.16067	4.35677	4.26893	4.2983	4.85126	4.2146	4.40433	4.38578	4.34175	4.24876	4.50521	4.30205	4.53924	4.28643	4.24116	4.48332	4.81805	4.78506	4.80102	5.15557	4.5519	4.66986	4.86329	4.5912	4.70955	4.86877
1420011_s_at	9.09804	2.04861	0.061385	7.04944	-5.00083	black	1420011_s_at	Xbp1	Xbp1	10.1122	10.3543	10.0481	10.2624	10.2514	10.3151	10.0387	10.1182	10.099	10.1081	9.99645	10.0787	9.91	9.98345	10.1849	10.0745	9.7749	9.86801	9.97585	10.0103	9.93933	9.96762	9.86899	10.0296	10.1963	9.91	10.111	10.0519	10.3058	10.0486	10.1302	10.2577	10.3546	10.9485	10.5085	10.0138	10.1032	9.8854	10.0866	9.82924
1420013_s_at	15.6045	1.7657	0.294767	13.8388	-12.0731	grey	1420013_s_at	Lss	Lss	9.19002	9.10623	8.9677	9.05892	8.98489	9.02803	8.71359	8.84902	8.79928	8.99099	9.23728	8.60082	9.02273	8.89492	8.97368	9.10647	8.97566	8.8503	9.08926	9.28778	9.05109	8.94048	9.21281	8.98343	9.39914	9.1078	9.11679	9.17324	9.17274	9.06673	8.71067	8.92903	8.77049	8.06028	8.73464	8.90831	8.65057	8.79783	8.97435	8.77819
1420016_at	56.975	12.2985	0.349356	44.6766	-32.3781	red	1420016_at	Ppt1	Ppt1	4.26994	4.45434	4.13115	4.15433	4.28504	4.03956	4.31459	4.39501	4.41772	4.40087	4.55274	4.42725	4.04992	3.95719	4.3157	4.13471	4.53734	4.4522	4.4204	4.25254	4.28149	3.92809	4.30092	4.20677	4.43466	4.4894	4.4744	4.49326	4.51106	4.37319	4.57499	4.62273	4.69272	4.65866	4.28136	4.41368	4.55497	4.59077	4.42474	4.62265
1420017_at	11.9984	1.97197	0.177765	10.0264	-8.05442	lightcyan	1420017_at	Tspan8	Tspan8	4.6257	4.97549	5.3508	5.21913	4.95464	4.85216	4.76614	4.57784	4.8286	4.93268	4.90625	4.96095	4.86394	5.14918	4.66059	5.00153	5.32141	5.027	4.88349	4.9505	4.94999	5.1144	4.85583	4.84271	4.64336	4.95767	4.86509	5.07844	4.75963	4.93816	5.36424	5.24923	5.16861	5.33652	5.12179	4.77105	5.09812	5.12209	4.90472	5.19115
1420023_at	56.5041	22.0695	0.386825	34.4346	-12.3651	blue	1420023_at	Etf1	Etf1	5.82503	6.27751	5.78545	5.59386	5.41159	5.95822	5.69706	5.61347	5.65163	5.61172	5.99427	6.0315	5.67093	5.85621	5.75763	5.50703	6.04474	5.7362	5.79698	5.60939	5.69257	6.20814	5.39742	5.56475	5.86479	6.24453	6.37656	6.29401	6.08083	6.10455	6.31059	5.96454	6.10737	7.26901	6.42552	5.7761	6.20862	6.15813	5.3819	6.08974
1420031_at	44.7792	13.0299	0.370134	31.7492	-18.7193	red	1420031_at	Chek1	Chek1	4.44623	4.13216	4.18267	4.66863	4.33563	4.35955	4.77414	4.61635	4.36466	4.49079	4.51278	4.62843	4.29086	4.47025	4.36374	4.36911	4.33213	4.49365	4.41356	4.29582	4.54806	4.1898	4.58121	4.43798	4.26227	4.5366	4.25429	4.37074	4.46143	4.60746	4.65691	4.75058	4.70668	4.47821	4.48186	4.62812	4.77653	4.70166	4.81994	4.60414
1420034_at	27.5211	6.95932	0.12198	20.5618	-13.6024	blue	1420034_at	Ppp2r2d	Ppp2r2d	6.18361	6.23945	6.30307	5.8467	6.2767	6.40056	6.19516	6.34723	6.15122	6.33601	6.17198	6.65097	6.05323	6.31708	6.18801	6.25198	6.48377	6.29107	6.59538	6.29938	6.33575	6.20897	6.32026	6.17063	6.40873	6.60724	6.59538	6.50346	6.53777	6.68335	6.40034	6.37971	6.36666	7.10927	6.51232	6.26223	6.60426	6.41913	6.54229	6.35753
1420035_at	46.8657	14.0559	0.417338	32.8098	-18.7539	magenta	1420035_at	Aqp6	Aqp6	4.9518	5.1258	4.52345	4.48385	4.70644	4.83179	5.04517	5.10317	5.03525	4.81915	5.0805	5.09847	4.62098	4.52376	4.6155	4.76856	5.01094	5.04776	4.83677	4.75604	4.72554	4.6517	4.68534	4.71741	4.92451	4.97434	4.91912	5.00328	4.89663	4.80394	4.80787	4.70073	4.73722	5.45585	4.78147	5.12685	5.26399	5.12273	5.08409	4.75626
1420036_at	25.5259	7.80665	0.406765	17.7193	-9.91262	purple	1420036_at	Ate1	Ate1	5.16288	5.23354	5.07248	4.87084	5.3519	5.22884	4.76745	4.66056	4.63593	4.802	4.92691	5.30329	4.66735	4.55765	4.74024	4.91766	4.61265	4.64056	5.15269	4.96635	4.71122	4.75382	4.63987	4.81241	4.6936	4.68997	4.76997	4.71113	4.77217	4.70594	4.88052	4.95682	5.33608	6.0881	5.01863	5.2743	4.99042	5.08657	4.90921	4.95554
1420037_at	37.0717	5.02797	0.688164	32.0438	-27.0158	darkorange	1420037_at	Atp5a1	Atp5a1	5.96771	6.19044	6.25501	5.82621	6.08787	6.30715	6.06113	6.08308	5.79977	5.81469	6.67898	6.17229	6.31573	6.53231	6.57854	6.5844	6.22517	6.18254	6.26612	6.25717	6.71788	6.53899	6.79683	6.52505	6.27919	5.8317	5.79786	6.04293	5.8353	5.86726	6.6882	6.82518	7.04335	7.47214	6.6413	5.69649	5.48257	5.80663	5.80702	6.27038
1420038_at	19.2846	0.693619	0.121682	18.5909	-17.8973	darkgrey	1420038_at	Atp6v1e1	Atp6v1e1	6.61688	6.93615	6.64239	6.70511	6.68374	6.79332	6.23971	6.37654	6.35681	6.70988	6.72341	7.01689	6.65147	6.79455	6.89344	6.89257	6.50889	6.36748	7.04127	6.8887	6.95391	6.83771	7.01418	6.85589	6.63998	6.75029	6.6911	6.63134	6.31539	6.98192	6.99552	6.96519	7.22575	7.65497	6.81428	6.56382	6.49732	6.58151	6.58532	6.76932
1420045_at	60.0389	10.9352	0.671965	49.1037	-38.1685	lightgreen	1420045_at	Csmd1	NA	5.71992	5.76367	5.93282	5.69002	5.85049	5.63136	6.07594	6.07616	6.02123	5.71205	5.59157	5.49561	5.71004	5.74434	6.00567	5.66366	6.05422	6.06955	5.72279	5.8673	5.86668	6.16883	6.02399	5.74047	5.33308	5.68317	5.33859	5.4656	5.40414	5.36527	5.53016	5.41054	5.3963	5.26789	5.60772	5.41808	5.75947	5.36669	5.50142	5.39724
1420048_at	68.7575	10.6179	0.397167	58.1396	-47.5217	pink	1420048_at	Slc12a3	C78859	9.21957	9.368	9.65462	9.37561	9.2499	9.44629	9.58123	9.72169	9.55736	9.58978	9.34375	9.80484	9.44198	9.75249	9.31133	9.5362	9.76193	9.61873	9.31714	9.29693	9.53594	9.81029	9.51525	9.52031	9.67971	9.99753	9.72327	9.96376	9.79602	9.58057	9.51727	9.55547	9.4605	10.208	9.91121	9.82563	10.0563	9.76368	9.6799	9.69101
1420049_at	23.7129	5.8641	0.174113	17.8488	-11.9847	magenta	1420049_at	C78859	C78859	4.77566	4.49657	4.67345	4.62799	4.30044	4.68155	4.57494	4.54597	4.52921	4.60635	4.6362	4.74042	4.65986	4.76076	4.7101	4.80527	4.48201	4.50193	4.5211	4.68041	4.37275	4.45338	4.80616	4.53613	4.50635	4.41899	4.58627	4.46889	4.51636	4.40327	4.64286	4.66518	4.63487	4.44256	4.60365	4.94393	5.32573	5.206	5.17019	4.66599
1420053_at	32.2269	8.95976	0.506306	23.2671	-14.3073	greenyellow	1420053_at	Psmb1	Psmb1	5.41032	5.28405	5.46244	5.6056	5.61034	5.48555	5.43965	5.399	5.45212	5.56298	5.66618	5.73644	5.2322	5.40196	5.55934	5.43952	5.62652	5.43928	5.90044	5.44229	5.4032	5.68194	5.65204	5.29931	5.38361	5.45996	5.46539	5.6539	5.52098	5.34331	6.04837	5.97357	5.94517	6.79086	5.80054	5.63866	5.77285	5.83283	5.81488	5.86338
1420058_s_at	33.2172	8.55865	0.214828	24.6586	-16.0999	brown	1420058_s_at	Fam54b	Fam54b	9.83313	9.96176	9.82001	9.7556	9.87924	9.74092	9.74659	9.79265	9.80438	9.71773	9.8929	9.99639	9.7771	9.85559	9.79914	9.78455	9.91799	9.8762	9.77561	9.7971	9.84634	9.85559	9.8583	9.83245	9.99876	10.1421	10.0744	9.97936	9.94079	9.99207	9.80303	9.72368	9.70853	9.60038	9.75232	9.94734	9.97801	10.0141	9.90643	9.91276
1420070_a_at	51.3304	2.57763	0.352792	48.7528	-46.1752	darkorange	1420070_a_at	AW061092	Slc9a5	5.11748	4.76757	5.07995	5.10694	5.05586	5.12411	4.86549	4.98006	4.96941	4.9886	4.94837	5.25337	5.13041	5.24505	5.10742	4.97984	5.0455	4.89049	5.15739	5.01714	5.19145	5.01418	5.09858	5.39276	4.87259	4.7508	4.7062	4.75651	4.95276	4.85499	5.24871	5.16202	5.13939	5.15588	4.83333	4.74447	4.68863	4.84422	4.94665	5.15896
1420072_s_at	6.40256	0.816426	0.0204929	5.58613	-4.76971	brown	1420072_s_at	Mib1	NA	3.87754	3.5774	3.53381	3.89397	3.80207	3.91379	3.52784	3.67843	3.58907	3.73643	3.80609	3.76547	3.68507	3.79705	3.73731	3.61324	3.66289	3.91735	3.7994	3.93067	3.683	3.51409	3.70268	4.06512	3.90279	3.88812	4.00991	3.68327	4.06418	4.05308	3.73259	3.71122	3.65582	3.58846	3.69848	3.44295	3.66521	4.25048	3.80116	3.71894
1420077_at	41.3732	5.24457	0.221225	36.1286	-30.884	green	1420077_at	AI452102	E230029C05Rik	3.99754	3.82344	3.80738	3.92623	3.98059	4.06484	4.29318	4.20837	4.24045	4.06514	3.94454	4.15695	4.11908	3.97345	3.96356	3.87373	4.19477	4.28084	3.77846	3.91293	4.12456	3.71708	3.84636	3.85616	4.22546	4.44564	4.40496	4.28698	4.24506	4.22723	4.34962	4.18464	4.0784	4.17431	4.11733	4.02944	3.98138	3.93529	4.02353	4.19212
1420081_s_at	47.3488	11.6927	0.557206	35.6561	-23.9634	tan	1420081_s_at	D2Ertd750e	D2Ertd750e	4.87443	5.50467	5.12118	5.34848	5.11023	5.15175	5.26918	5.29377	5.22065	5.18108	5.14818	5.09449	5.54428	5.3816	5.6188	5.2829	5.25646	5.27522	4.99373	5.17448	5.3028	5.49204	5.36503	5.12735	5.00974	5.03422	4.93576	4.96177	5.09836	4.9289	5.21365	5.22076	5.39134	5.42687	5.16346	4.80882	5.0918	4.82413	4.89646	5.07775
1420083_at	26.4746	6.16951	0.260241	20.3051	-14.1356	green	1420083_at	AU016916	AU016916	4.37217	4.41947	4.26457	4.47136	4.41807	4.49552	4.15766	4.17097	4.18017	4.25625	4.30423	4.18626	4.25946	4.50448	4.55302	4.18771	4.46385	4.1539	4.40303	4.24465	4.16173	4.62966	4.23811	4.29952	4.04687	4.17713	4.12135	4.19642	4.23061	4.01491	4.32773	4.34367	4.40427	4.1389	4.30231	4.27881	4.51796	4.10834	4.29118	4.34813
1420084_at	15.4432	2.89826	0.163777	12.5449	-9.64664	greenyellow	1420084_at	Lcp1	NA	4.40045	4.38634	4.29307	4.46377	4.42256	4.39934	4.33724	4.19687	4.28255	4.42318	4.3977	4.37949	4.47889	4.38259	4.41142	4.4447	4.54683	4.33326	4.48253	4.44337	4.42714	4.37262	4.39241	4.37633	4.63675	4.56088	4.51489	4.44743	4.52959	4.62537	4.33093	4.53584	4.31778	4.52539	4.36944	4.37847	4.05163	4.09293	4.26693	4.05802
1420088_at	59.3764	13.7216	0.411159	45.6548	-31.9331	black	1420088_at	Nfkbia	Nfkbia	11.3648	11.3731	11.5699	11.5198	11.6565	11.6142	11.5344	11.4157	11.4505	11.2546	11.4523	11.7095	11.5865	11.7646	11.2285	11.4306	11.549	11.4079	11.4121	11.549	11.401	11.6775	11.5865	11.7775	12.0159	12.3004	12.0045	12.3265	11.9708	11.5421	11.6762	11.7775	11.5392	11.8982	12.0074	11.6972	11.3597	11.4838	11.4776	11.3778
1420089_at	4.4372	0.2181	0.0364099	4.2191	-4.001	grey	1420089_at	Nfkbia	Nfkbia	5.54012	5.576	5.82827	5.77667	5.92753	5.85728	5.8449	5.92777	5.64863	5.9179	5.5864	6.09473	5.82031	5.99772	5.8871	5.8326	5.56398	5.78517	6.00042	5.95455	5.75813	5.92194	5.72745	5.782	5.77452	5.88347	5.6371	6.11624	5.70743	5.74822	5.80636	5.95918	5.82874	6.21788	5.96662	6.10438	5.99906	6.19095	6.17068	5.73129
[truncated: 9,086 more rows]
[truncated: 16 more columns]

## Sheet: NAC
Supp. Table 3_NAC
[truncated: 10,076 more rows]
[truncated: 14 more columns]

## Sheet: HPC
Supp. Table 3_HPC
[truncated: 10,076 more rows]
[truncated: 17 more columns]

[truncated: 2 more sheets: BNST, CEA]
