# Supplementary material for: Time-Course Analysis of Brain Regional Expression Network Responses to Chronic Intermittent Ethanol and Withdrawal: Implications for Mechanisms Underlying Excessive Ethanol Consumption
Source: PLoS One. 2016 Jan 5;11(1):e0146257. doi: 10.1371/journal.pone.0146257 (PMC4701666; doi:10.1371/journal.pone.0146257)
Supplement: S8 Table — (XLSX) [file pone.0146257.s018.xlsx]

## Sheet: Yellow
Category	Term	Count	%	PValue	Genes	List Total	Pop Hits	Pop Total	Fold Enrichment	Bonferroni	Benjamini	FDR
KEGG_PATHWAY	mmu04660:T cell receptor signaling pathway	9	2.09302	0.000323857	MAP3K7, CARD11, IL5, NCK1, ICOS, CD247, PIK3CA, GRAP2, NFATC2	86	118	5738	5.08888	0.0403019	0.0403019	0.374936
SP_PIR_KEYWORDS	phosphoprotein	144	33.4884	0.00172868	HMGN1, XPO1, SLC9A8, PITPNB, SYT7, CCT3, AMOTL1, MAP3K7, DDX27, HMHA1, APOA2, PRKAR2A, DAB2, PRRT3, UBXN2B, SND1, DNAJC6, GNG2, ZRSR2, SLC4A1, TPSB2, FNDC3A, BCL7C, SPN, STAG1, TXNL1, H1F0, ZFP622, SKP2, BTBD7, HMG20A, LAT2, KDM2B, RPAIN, PITPNM3, BAZ1B, DNAHC8, SPATA19, 2410004B18RIK, RPS10, LRCH4, GRAP2, AKAP3, FIP1L1, DBNDD2, ABCA9, SLC38A9, CCDC93, 2610029G23RIK, RABGAP1L, AKAP10, AZI2, DDX47…	332	6311	17854	1.22705	0.417144	0.417144	2.29902
KEGG_PATHWAY	mmu04310:Wnt signaling pathway	8	1.86047	0.00628458	SFRP5, MAP3K7, TRP53, SFRP1, CCND2, WNT3A, NFATC2, DVL1	86	149	5738	3.58233	0.550968	0.329901	7.05039
GOTERM_MF_FAT	GO:0003682~chromatin binding	9	2.09302	0.00647519	HMGN1, TRP53, BAZ1B, PBRM1, PAX3, CUX1, RUNX2, HDGFRP3, MED1	237	155	13288	3.25553	0.923656	0.923656	8.6505
GOTERM_BP_FAT	GO:0006955~immune response	18	4.18605	0.00687368	TRP53, GPR183, IL5, MASP1, IL7, H2-D1, TLR2, MYO1F, ZFR2, H2-DMB2, LAT2, TMEM173, CXCL14, SERPINA3G, P2RY14, OAS1B, SPON2, IGH-VJ558	253	471	13588	2.05252	0.999923	0.999923	10.7185
GOTERM_BP_FAT	GO:0030155~regulation of cell adhesion	7	1.62791	0.0080251	SMOC2, DDR1, LAMA4, SPG7, EMID2, MYO1F, SPN	253	94	13588	3.9995	0.999984	0.99604	12.4049
GOTERM_MF_FAT	GO:0003677~DNA binding	46	10.6977	0.00858744	NKAP, HMGN1, ZFP710, ZFAND3, THAP4, FOXK2, EHF, PAX3, RHOX4E, RHOX4F, ARID2, RHOX4G, RHOX4B, RHOX4A, ANKRD17, RHOX4D, RHOX4C, HOXA3, DDX11, ZFP191, LYL1, ZFP664, ETV2, GTF3C6, PBRM1, NFATC2, DNMT3B, RUNX2, TRP53, H1F0, ZBTB7A, RARG, SOX13, TAF5, FOXN1, HMG20A, POLR1C, TET1, PURA, MCM6, KDM2B, PRM3, CUX1, OGG1, KDM6B, MED1	237	1781	13288	1.44812	0.967134	0.81871	11.3185
UP_SEQ_FEATURE	repeat:ANK 16	3	0.697674	0.00991656	ANKRD17, ANKRD44, INVS	315	8	16021	19.0726	0.999967	0.999967	14.6263
UP_SEQ_FEATURE	repeat:ANK 15	3	0.697674	0.00991656	ANKRD17, ANKRD44, INVS	315	8	16021	19.0726	0.999967	0.999967	14.6263
SP_PIR_KEYWORDS	alternative splicing	103	23.9535	0.0102682	SLC9A8, MASP1, DZIP1, FGF12, DLK1, DDX27, HMHA1, DAB2, DNAJC6, RAPGEF5, SLC4A1, TPSB2, RARG, BTBD7, SKP2, HMG20A, TXNDC3, LAT2, PITPNM3, KDM2B, BAZ1B, DNAHC8, SPATA19, PRMT10, FIP1L1, ZFAND3, GCNT7, 2610029G23RIK, 3110057O12RIK, RABGAP1L, AKAP10, AZI2, TRIM65, CAPS2, PBRM1, DNMT3B, RUNX2, TRP53, PTGR2, PHACTR4, LPP, PTPN2, CINP, FTO, SMEK2, PPA2, TBC1D24, LCN5, PKP3, FREM1, MYO15, CCDC30, TMEM41B…	332	4481	17854	1.23612	0.960054	0.800136	12.9553
GOTERM_MF_FAT	GO:0043565~sequence-specific DNA binding	19	4.4186	0.0103921	NKAP, RARG, SOX13, FOXK2, FOXN1, EHF, PAX3, RHOX4E, RHOX4F, RHOX4G, RHOX4B, RHOX4A, RHOX4D, RHOX4C, HOXA3, ETV2, CUX1, NFATC2, KDM6B	237	556	13288	1.91598	0.984026	0.748154	13.5406
SP_PIR_KEYWORDS	glycosyltransferase	10	2.32558	0.0121494	LALBA, GCNT7, ST8SIA4, UGCG, HAS2, POFUT2, FUT1, QPRT, ALG12, ALG9	332	199	17854	2.70237	0.977936	0.719527	15.1533
GOTERM_BP_FAT	GO:0060429~epithelium development	12	2.7907	0.0124358	MAP3K7, DDR1, GPRC5D, RARG, SFRP1, PHB2, FOXN1, EHF, PAX3, KRT4, IVL, MED1	253	271	13588	2.37819	1	0.996744	18.5919
UP_SEQ_FEATURE	repeat:ANK 14	3	0.697674	0.0125859	ANKRD17, ANKRD44, INVS	315	9	16021	16.9534	0.999998	0.998567	18.2062
UP_SEQ_FEATURE	repeat:ANK 13	3	0.697674	0.0125859	ANKRD17, ANKRD44, INVS	315	9	16021	16.9534	0.999998	0.998567	18.2062
INTERPRO	IPR011991:Winged helix repressor DNA-binding	9	2.09302	0.0141694	H1F0, COPS3, FOXK2, ETV2, FOXN1, RAPGEF5, EHF, PAX3, DVL1	321	175	17763	2.84587	0.999934	0.999934	19.2784
UP_SEQ_FEATURE	repeat:ANK 12	3	0.697674	0.0155304	ANKRD17, ANKRD44, INVS	315	10	16021	15.2581	1	0.99546	21.9917
INTERPRO	IPR001356:Homeobox	11	2.55814	0.0171663	NKAP, RHOX4B, RHOX4A, RHOX4D, HOXA3, RHOX4C, PAX3, CUX1, RHOX4E, RHOX4F, RHOX4G	321	254	17763	2.39646	0.999992	0.997103	22.8837
SP_PIR_KEYWORDS	nucleus	88	20.4651	0.0172806	NKAP, HMGN1, XPO1, CRNKL1, DZIP1, COPS3, HINT1, FOXK2, PAX3, FGF12, RHOX4E, RHOX4F, RHOX4G, DDX27, RHOX4B, RHOX4A, ANKRD17, RHOX4D, RHOX4C, DDX11, UBXN2B, SND1, CDK12, D19BWG1357E, RAPGEF5, ZRSR2, GM5595, FANCG, STAG1, H1F0, ZFP622, RARG, SOX13, CCNF, FOXN1, HMG20A, POLR1C, PURA, MCM6, KDM2B, RPAIN, BAZ1B, SERPINA3G, CUX1, CPSF2, KDM6B, ZFP825, MED1, PRPF38A, ZFP710, FIP1L1, 2610029G23RIK, EHF, H…	332	3808	17854	1.24275	0.995655	0.743254	20.8901
SP_PIR_KEYWORDS	disease mutation	6	1.39535	0.0181574	TRP53, APOA2, MCOLN3, MYO15, PAX3, TSHR	332	82	17854	3.93491	0.996711	0.681277	21.8337
SP_PIR_KEYWORDS	dna-binding	38	8.83721	0.0191273	NKAP, HMGN1, ZFP710, THAP4, FOXK2, EHF, PAX3, RHOX4E, RHOX4F, RHOX4G, RHOX4B, RHOX4A, RHOX4D, RHOX4C, HOXA3, DDX11, ZFP191, LYL1, ZFP664, ETV2, GTF3C6, PBRM1, NFATC2, DNMT3B, RUNX2, TRP53, H1F0, ZBTB7A, RARG, SOX13, FOXN1, HMG20A, TET1, PURA, MCM6, PRM3, CUX1, MED1	332	1404	17854	1.45551	0.997584	0.633682	22.8653
GOTERM_BP_FAT	GO:0002263~cell activation during immune response	4	0.930233	0.0193243	TRP53, GPR183, LAT2, MYO1F	253	31	13588	6.93	1	0.998767	27.4397
GOTERM_BP_FAT	GO:0002366~leukocyte activation during immune response	4	0.930233	0.0193243	TRP53, GPR183, LAT2, MYO1F	253	31	13588	6.93	1	0.998767	27.4397
KEGG_PATHWAY	mmu05320:Autoimmune thyroid disease	5	1.16279	0.0215186	IL5, H2-D1, TSHR, H2-DMB2, IGH-VJ558	86	72	5738	4.6334	0.936879	0.601839	22.297
GOTERM_BP_FAT	GO:0042127~regulation of cell proliferation	18	4.18605	0.0228464	TRP53, HMGN1, RARG, IL7, PAX3, GAL, H19, PURA, DDR1, CARD11, HOXA3, CCND2, PHB2, KRT4, NGFR, RUNX2, SPN, MED1	253	538	13588	1.79691	1	0.998247	31.6067
INTERPRO	IPR001254:Peptidase S1 and S6, chymotrypsin/Hap	8	1.86047	0.0252932	F10, PRSS51, MASP1, PRSS2, TYSND1, PRSS50, TMPRSS11A, TPSB2	321	159	17763	2.78422	1	0.996862	31.9184
SP_PIR_KEYWORDS	Homeobox	11	2.55814	0.0253754	NKAP, RHOX4B, RHOX4A, RHOX4D, HOXA3, RHOX4C, PAX3, CUX1, RHOX4E, RHOX4F, RHOX4G	332	263	17854	2.24923	0.999671	0.681972	29.2149
GOTERM_BP_FAT	GO:0009411~response to UV	4	0.930233	0.0266619	HMGN1, TRP53, RPAIN, CASP7	253	35	13588	6.138	1	0.997938	35.8665
GOTERM_BP_FAT	GO:0046660~female sex differentiation	5	1.16279	0.0308495	AFP, STRA8, PHB2, FANCG, MED1	253	64	13588	4.1959	1	0.997858	40.2545
PIR_SUPERFAMILY	PIRSF034443:PIRSF034443	2	0.465116	0.0314614	DDX47, DDX49	130	2	8136	62.5846	0.992242	0.992242	31.7923
SP_PIR_KEYWORDS	calcium	22	5.11628	0.03247	LALBA, TRPM5, F10, MASP1, MYL2, SYT11, CAPN8, SYT7, KCNIP1, ITPR2, SMOC2, CAPS2, PCDH1, PITPNM3, DSG2, ITGA5, HPSE, PRSS2, SYN3, FREM1, ENTPD5, SPON2	332	731	17854	1.61846	0.999966	0.723997	35.8364
GOTERM_BP_FAT	GO:0048608~reproductive structure development	7	1.62791	0.0341248	AFP, RARG, SFRP1, STRA8, FANCG, FNDC3A, CYP19A1	253	130	13588	2.89194	1	0.997417	43.4883
GOTERM_BP_FAT	GO:0007548~sex differentiation	7	1.62791	0.0341248	AMHR2, AFP, STRA8, PHB2, FANCG, FNDC3A, MED1	253	130	13588	2.89194	1	0.997417	43.4883
GOTERM_MF_FAT	GO:0008236~serine-type peptidase activity	9	2.09302	0.0357007	F10, PRSS51, MASP1, PRSS2, TYSND1, PRSS50, PRCP, TMPRSS11A, TPSB2	237	212	13288	2.38022	0.999999	0.972649	39.729
GOTERM_MF_FAT	GO:0017171~serine hydrolase activity	9	2.09302	0.0367848	F10, PRSS51, MASP1, PRSS2, TYSND1, PRSS50, PRCP, TMPRSS11A, TPSB2	237	213	13288	2.36905	1	0.948609	40.6659
GOTERM_MF_FAT	GO:0004175~endopeptidase activity	14	3.25581	0.0382974	SPG7, F10, PRSS51, MASP1, CAPN8, PRSS50, ADAM1B, CASP7, PRSS2, PSMB2, TYSND1, TMPRSS11A, TPSB2, ADAMTS5	237	421	13288	1.86448	1	0.924021	41.9506
UP_SEQ_FEATURE	repeat:ANK 11	3	0.697674	0.0383423	ANKRD17, ANKRD44, INVS	315	16	16021	9.53631	1	0.999959	46.2243
GOTERM_BP_FAT	GO:0030004~cellular monovalent inorganic cation homeostasis	3	0.697674	0.0387956	TRP53, SLC9A8, BSND	253	17	13588	9.4778	1	0.99761	47.8165
GOTERM_MF_FAT	GO:0016799~hydrolase activity, hydrolyzing N-glycosyl compounds	3	0.697674	0.0398665	ADPRHL1, MAN2A2, OGG1	237	18	13288	9.34459	1	0.899891	43.2559
GOTERM_MF_FAT	GO:0070011~peptidase activity, acting on L-amino acid peptides	18	4.18605	0.0403885	SPG7, F10, PRSS51, MASP1, UFSP1, CAPN8, PRSS50, CPXM2, ADAM1B, PRSS2, CASP7, PSMB2, TYSND1, PRCP, TMPRSS11A, CPA1, TPSB2, ADAMTS5	237	603	13288	1.67366	1	0.870065	43.684
GOTERM_BP_FAT	GO:0008283~cell proliferation	10	2.32558	0.0410159	TRP53, NASP, WNT3A, FOXN1, GNG2, PAX3, NAA35, PURA, HDGFRP3, MED1	253	247	13588	2.17439	1	0.996818	49.7629
GOTERM_MF_FAT	GO:0005509~calcium ion binding	23	5.34884	0.0436161	LALBA, TRPM5, F10, MASP1, MYL2, SYT11, CAPN8, DLK1, SYT7, KCNIP1, ITPR2, SMOC2, CAPS2, PCDH1, PITPNM3, DSG2, ITGA5, HPSE, PRSS2, FREM1, SYN3, ENTPD5, SPON2	237	840	13288	1.53518	1	0.859454	46.2656
KEGG_PATHWAY	mmu04672:Intestinal immune network for IgA production	4	0.930233	0.0453068	IL5, ICOS, H2-DMB2, IGH-VJ558	86	54	5738	4.94229	0.997229	0.770556	41.591
GOTERM_MF_FAT	GO:0043566~structure-specific DNA binding	5	1.16279	0.0461542	TRP53, ANKRD17, TET1, PURA, MCM6	237	76	13288	3.68865	1	0.846066	48.218
INTERPRO	IPR012287:Homeodomain-related	10	2.32558	0.0463416	NKAP, RHOX4B, RHOX4A, RHOX4D, HOXA3, PAX3, CUX1, RHOX4E, RHOX4F, RHOX4G	321	259	17763	2.13654	1	0.999667	50.9381
UP_SEQ_FEATURE	splice variant	102	23.7209	0.0464701	SLC9A8, MASP1, DZIP1, FGF12, DLK1, DDX27, HMHA1, DAB2, RAPGEF5, DNAJC6, SLC4A1, TPSB2, RARG, BTBD7, SKP2, HMG20A, TXNDC3, LAT2, PITPNM3, KDM2B, BAZ1B, DNAHC8, SPATA19, PRMT10, FIP1L1, ZFAND3, GCNT7, 2610029G23RIK, 3110057O12RIK, RABGAP1L, AKAP10, AZI2, TRIM65, CAPS2, PBRM1, DNMT3B, RUNX2, PTGR2, PHACTR4, LPP, PTPN2, CINP, FTO, SMEK2, PPA2, TBC1D24, LCN5, PKP3, FREM1, MYO15, CCDC30, TMEM41B, PHF6,…	315	4448	16021	1.16631	1	0.999947	53.0001
PIR_SUPERFAMILY	PIRSF038705:secreted frizzled-related protein	2	0.465116	0.0468218	SFRP5, SFRP1	130	3	8136	41.7231	0.999317	0.973865	43.6707
GOTERM_BP_FAT	GO:0060444~branching involved in mammary gland duct morphogenesis	3	0.697674	0.0476183	DDR1, PHB2, MED1	253	19	13588	8.48013	1	0.997734	55.1558
SMART	SM00389:HOX	11	2.55814	0.0483317	NKAP, RHOX4B, RHOX4A, RHOX4D, HOXA3, RHOX4C, PAX3, CUX1, RHOX4E, RHOX4F, RHOX4G	198	254	9131	1.99716	0.999852	0.999852	45.6135
GOTERM_MF_FAT	GO:0004252~serine-type endopeptidase activity	8	1.86047	0.051891	F10, PRSS51, MASP1, PRSS2, TYSND1, PRSS50, TMPRSS11A, TPSB2	237	189	13288	2.37323	1	0.853142	52.3909
SP_PIR_KEYWORDS	Protease	16	3.72093	0.0528303	SPG7, F10, MASP1, UFSP1, CAPN8, PRSS50, ADAM1B, CASP7, PRSS2, PSMB2, TYSND1, PRCP, TMPRSS11A, CPA1, TPSB2, ADAMTS5	332	509	17854	1.69044	1	0.847654	51.7918
INTERPRO	IPR018292:A-kinase anchor 110 kDa, C-terminal	2	0.465116	0.0530801	SPHKAP, AKAP3	321	3	17763	36.891	1	0.999366	55.8909
INTERPRO	IPR019736:Synapsin, phosphorylation site	2	0.465116	0.0530801	SYN3, SYN2	321	3	17763	36.891	1	0.999366	55.8909
INTERPRO	IPR019569:Synapsin N-terminal	2	0.465116	0.0530801	SYN3, SYN2	321	3	17763	36.891	1	0.999366	55.8909
UP_SEQ_FEATURE	sequence variant	13	3.02326	0.0538886	TRP53, H2-D1, DLK1, PAX3, ALDH3A1, CD84, APOA2, MCOLN3, MYO15, TREM2, TSHR, IGH-VJ558, MED1	315	362	16021	1.82648	1	0.999929	58.4783
KEGG_PATHWAY	mmu05330:Allograft rejection	4	0.930233	0.0540612	IL5, H2-D1, H2-DMB2, IGH-VJ558	86	58	5738	4.60144	0.99914	0.756263	47.5093
GOTERM_MF_FAT	GO:0046872~metal ion binding	81	18.8372	0.055201	NKAP, SLC5A3, SLC9A8, SPG7, MASP1, DZIP1, FOXK2, RNF186, DLK1, SYT7, KCNIP1, MAP3K7, HMHA1, PCDH1, NUBP1, HPSE, ZRSR2, GM5595, CPA1, SPON2, ZFP622, F10, RARG, TRPM5, CPXM2, ZFR2, TMEM38B, MAN2A2, KDM2B, PITPNM3, RPAIN, BAZ1B, RFK, ADAMTS5, ZFP825, KDM6B, LALBA, ZFP710, ZFAND3, ME2, MYL2, SLC38A9, THAP4, ENPP3, ARID2, ADPRHL1, TRIM65, SMOC2, CAPS2, GPHN, 6330416L07RIK, ZFP191, PRSS2, SYN3, RNF128,…	237	3850	13288	1.1796	1	0.846467	54.6543
INTERPRO	IPR013026:Tetratricopeptide region	6	1.39535	0.0553548	CRNKL1, NASP, TTC30A1, PRMT10, FANCG, TTC17	321	114	17763	2.91244	1	0.998349	57.4546
SP_PIR_KEYWORDS	immune response	8	1.86047	0.0560183	GPR183, TMEM173, LAT2, MASP1, SERPINA3G, H2-D1, TLR2, SPON2	332	184	17854	2.33814	1	0.834475	53.928
GOTERM_BP_FAT	GO:0007507~heart development	9	2.09302	0.0562075	ADAP2, CERKL, MYL2, CASP7, WNT3A, PBRM1, MOSPD3, PAX3, MED1	253	223	13588	2.16757	1	0.998665	61.3604
SMART	SM00020:Tryp_SPc	8	1.86047	0.0563709	F10, PRSS51, MASP1, PRSS2, TYSND1, PRSS50, TMPRSS11A, TPSB2	198	159	9131	2.32031	0.999967	0.994281	51.0001
GOTERM_MF_FAT	GO:0008233~peptidase activity	18	4.18605	0.0564068	SPG7, F10, PRSS51, MASP1, UFSP1, CAPN8, PRSS50, CPXM2, ADAM1B, PRSS2, CASP7, PSMB2, TYSND1, PRCP, TMPRSS11A, CPA1, TPSB2, ADAMTS5	237	629	13288	1.60448	1	0.829429	55.4537
UP_SEQ_FEATURE	region of interest:C; actin-binding and synaptic-vesicle binding	2	0.465116	0.0576565	SYN3, SYN2	315	3	16021	33.9069	1	0.999845	61.0258
UP_SEQ_FEATURE	region of interest:E	2	0.465116	0.0576565	SYN3, SYN2	315	3	16021	33.9069	1	0.999845	61.0258
UP_SEQ_FEATURE	region of interest:B; linker	2	0.465116	0.0576565	SYN3, SYN2	315	3	16021	33.9069	1	0.999845	61.0258
GOTERM_BP_FAT	GO:0003006~reproductive developmental process	10	2.32558	0.0583446	AMHR2, AFP, RARG, SFRP1, STRA8, PHB2, FANCG, FNDC3A, CYP19A1, MED1	253	264	13588	2.03438	1	0.998252	62.7738
GOTERM_MF_FAT	GO:0003700~transcription factor activity	21	4.88372	0.0603906	NKAP, TRP53, RARG, FOXK2, FOXN1, EHF, PAX3, RHOX4E, RHOX4F, RHOX4G, PURA, RHOX4B, RHOX4A, RHOX4D, HOXA3, RHOX4C, ZFP191, ETV2, CUX1, NFATC2, RUNX2	237	776	13288	1.51729	1	0.82829	58.0028
GOTERM_MF_FAT	GO:0005543~phospholipid binding	6	1.39535	0.0609245	ADAP2, SYT11, PITPNB, SNX16, SNX4, ITPR2	237	119	13288	2.82693	1	0.809763	58.334
GOTERM_BP_FAT	GO:0030098~lymphocyte differentiation	6	1.39535	0.0609754	TRP53, CARD11, GPR183, IL7, TSHR, SPN	253	114	13588	2.82671	1	0.997909	64.447
GOTERM_BP_FAT	GO:0007157~heterophilic cell adhesion	3	0.697674	0.0620517	CERKL, ITGA5, SCARF2	253	22	13588	7.32375	1	0.997159	65.1109
SP_PIR_KEYWORDS	acetylation	54	12.5581	0.0636528	NKAP, CYB5R3, HMGN1, XPO1, CRNKL1, HINT1, COPS3, PITPNB, CCT3, HMHA1, TMEM56, PRKAR2A, NUBP1, SND1, CDK12, GNG2, HADH, FNDC3A, STAG1, POLR1C, MCM6, RTTN, PURA, BAZ1B, GRAP2, EEF1D, PRPF38A, MED1, FIP1L1, ME2, RPL35, SNX4, ALDH3A1, PET112L, TRIM65, DDX47, ATIC, PSMB2, MSI1, FBXW2, FAM32A, TRP53, LGALS3, PTPN2, NASP, FTO, BC055324, PPA2, ITPR2, TBC1D24, PLEKHF2, PHB2, HNRNPH1, AA960436	332	2325	17854	1.24902	1	0.845173	58.6925
GOTERM_MF_FAT	GO:0043167~ion binding	82	19.0698	0.0644942	NKAP, SLC5A3, SLC9A8, SPG7, MASP1, DZIP1, FOXK2, RNF186, DLK1, SYT7, KCNIP1, MAP3K7, HMHA1, PCDH1, NUBP1, HPSE, ZRSR2, GM5595, CPA1, SPON2, ZFP622, F10, RARG, TRPM5, CPXM2, ZFR2, TMEM38B, MAN2A2, KDM2B, PITPNM3, RPAIN, BAZ1B, RFK, KDM6B, ADAMTS5, ZFP825, LALBA, ZFP710, ZFAND3, ME2, MYL2, SLC38A9, THAP4, ENPP3, ARID2, ADPRHL1, TRIM65, SMOC2, CAPS2, GPHN, 6330416L07RIK, ZFP191, PRSS2, SYN3, RNF128,…	237	3934	13288	1.16867	1	0.807956	60.4865
GOTERM_MF_FAT	GO:0043169~cation binding	81	18.8372	0.0661541	NKAP, SLC5A3, SLC9A8, SPG7, MASP1, DZIP1, FOXK2, RNF186, DLK1, SYT7, KCNIP1, MAP3K7, HMHA1, PCDH1, NUBP1, HPSE, ZRSR2, GM5595, CPA1, SPON2, ZFP622, F10, RARG, TRPM5, CPXM2, ZFR2, TMEM38B, MAN2A2, KDM2B, PITPNM3, RPAIN, BAZ1B, RFK, ADAMTS5, ZFP825, KDM6B, LALBA, ZFP710, ZFAND3, ME2, MYL2, SLC38A9, THAP4, ENPP3, ARID2, ADPRHL1, TRIM65, SMOC2, CAPS2, GPHN, 6330416L07RIK, ZFP191, PRSS2, SYN3, RNF128,…	237	3885	13288	1.16898	1	0.796957	61.4518
GOTERM_MF_FAT	GO:0042393~histone binding	3	0.697674	0.0671253	BAZ1B, NASP, ASF1B	237	24	13288	7.00844	1	0.783173	62.0065
GOTERM_BP_FAT	GO:0007167~enzyme linked receptor protein signaling pathway	10	2.32558	0.0693312	AMHR2, TXNIP, MAP3K7, TRP53, DDR1, PTPN2, JAK1, ANGPT1, AKAP3, DVL1	253	273	13588	1.96731	1	0.9979	69.3049
INTERPRO	IPR001359:Synapsin	2	0.465116	0.0701417	SYN3, SYN2	321	4	17763	27.6682	1	0.9991	66.4244
INTERPRO	IPR008382:A-kinase anchor 110 kDa	2	0.465116	0.0701417	SPHKAP, AKAP3	321	4	17763	27.6682	1	0.9991	66.4244
INTERPRO	IPR005599:Alg9-like mannosyltransferase	2	0.465116	0.0701417	ALG12, ALG9	321	4	17763	27.6682	1	0.9991	66.4244
INTERPRO	IPR019735:Synapsin, conserved site	2	0.465116	0.0701417	SYN3, SYN2	321	4	17763	27.6682	1	0.9991	66.4244
GOTERM_BP_FAT	GO:0022612~gland morphogenesis	5	1.16279	0.0707185	DDR1, RARG, SFRP1, PHB2, MED1	253	84	13588	3.19688	1	0.997324	70.0484
BIOCARTA	m_ctla4Pathway:The Co-Stimulatory Signal During T-cell Activation	3	0.697674	0.07225	ICOS, CD247, PIK3CA	34	16	1171	6.45772	0.999673	0.999673	56.9568
COG_ONTOLOGY	Intracellular trafficking and secretion / General function prediction only	2	0.465116	0.0725055	SNX16, SNX4	39	4	2040	26.1538	0.700096	0.700096	41.4042
SP_PIR_KEYWORDS	duplication	6	1.39535	0.0726987	PRKAR2A, H2-D1, FBXW2, CUX1, IVL, IGH-VJ558	332	120	17854	2.68886	1	0.859479	63.7463
GOTERM_MF_FAT	GO:0015297~antiporter activity	4	0.930233	0.0740447	SLC9A8, SLC4A1, TMCO3, CLCN7	237	55	13288	4.07764	1	0.798783	65.7487
KEGG_PATHWAY	mmu04630:Jak-STAT signaling pathway	6	1.39535	0.0740743	IL5, IL7, CCND2, JAK1, PIK3CA, SPRY4	86	152	5738	2.63372	0.999943	0.803877	59.038
GOTERM_BP_FAT	GO:0051276~chromosome organization	13	3.02326	0.0743342	TRP53, HMGN1, H1F0, NASP, HMG20A, KDM2B, STRA8, PRM3, BAZ1B, PBRM1, ASF1B, DNMT3B, KDM6B	253	404	13588	1.72821	1	0.997238	71.9075
GOTERM_BP_FAT	GO:0048732~gland development	8	1.86047	0.074417	DDR1, HOXA3, RARG, SFRP1, PHB2, WNT3A, CYP19A1, MED1	253	197	13588	2.18102	1	0.996258	71.9488
UP_SEQ_FEATURE	repeat:ANK 25	2	0.465116	0.0761292	ANKRD17, ANKRD44	315	4	16021	25.4302	1	0.999964	71.5323
GOTERM_BP_FAT	GO:0048729~tissue morphogenesis	9	2.09302	0.076691	MAP3K7, DDR1, RARG, SFRP1, PHB2, WNT3A, PAX3, NGFR, MED1	253	238	13588	2.03096	1	0.995821	73.0604
GOTERM_BP_FAT	GO:0006289~nucleotide-excision repair	3	0.697674	0.0777506	HMGN1, TRP53, OGG1	253	25	13588	6.4449	1	0.994968	73.5641
SP_PIR_KEYWORDS	zymogen	8	1.86047	0.0778945	F10, PRSS2, CASP7, TYSND1, PRCP, CPA1, TPSB2, ADAMTS5	332	199	17854	2.16189	1	0.857198	66.3838
GOTERM_CC_FAT	GO:0031982~vesicle	15	3.48837	0.0784435	SYT11, RHBG, TLR2, SYT7, GAL, DVL1, DAB2, SYN3, SYCN, NCK1, SND1, SYN2, CAPG, FNDC3A, AKAP3	223	519	12504	1.62057	1	1	65.0629
INTERPRO	IPR000834:Peptidase M14, carboxypeptidase A	3	0.697674	0.0792174	CERKL, CPXM2, CPA1	321	26	17763	6.38497	1	0.999054	71.02
UP_SEQ_FEATURE	repeat:ANK 10	3	0.697674	0.079672	ANKRD17, ANKRD44, INVS	315	24	16021	6.35754	1	0.999928	73.2159
GOTERM_MF_FAT	GO:0016776~phosphotransferase activity, phosphate group as acceptor	3	0.697674	0.0824934	TXNDC3, PPIP5K1, DSCAML1	237	27	13288	6.22972	1	0.818171	69.8537
GOTERM_BP_FAT	GO:0008284~positive regulation of cell proliferation	10	2.32558	0.0827377	CARD11, HOXA3, IL7, CCND2, PAX3, NGFR, RUNX2, SPN, PURA, MED1	253	284	13588	1.89111	1	0.995437	75.8183
GOTERM_CC_FAT	GO:0005578~proteinaceous extracellular matrix	10	2.32558	0.0830503	SMOC2, LAMA4, LGALS3, HPSE, FREM1, WNT3A, EMID2, SPON2, ADAMTS5, SPN	223	297	12504	1.88794	1	0.999964	67.2456
GOTERM_BP_FAT	GO:0060603~mammary gland duct morphogenesis	3	0.697674	0.0832332	DDR1, PHB2, MED1	253	26	13588	6.19702	1	0.994415	76.0321
KEGG_PATHWAY	mmu05310:Asthma	3	0.697674	0.0852272	IL5, H2-DMB2, IGH-VJ558	86	33	5738	6.06554	0.999988	0.801339	64.4084
GOTERM_BP_FAT	GO:0006606~protein import into nucleus	4	0.930233	0.0854139	TXNIP, TRP53, XPO1, RPAIN	253	56	13588	3.83625	1	0.99395	76.9523
UP_SEQ_FEATURE	repeat:ANK 7	4	0.930233	0.0854274	ANKRD17, ANKRD44, INVS, ASB7	315	53	16021	3.83851	1	0.999902	75.7536
GOTERM_MF_FAT	GO:0032559~adenyl ribonucleotide binding	34	7.90698	0.0869736	SPG7, ABCA9, PPIP5K1, DSCAML1, CCT3, MAP3K7, DDX27, PET112L, ANKRD17, PRKAR2A, DDX47, NUBP1, DDX49, DDX11, SYN3, SYN2, CDK12, LMTK3, PIK3CA, RUNX2, AMHR2, TRP53, MYO1F, ZFR2, MCM6, TXNDC3, DDR1, BAZ1B, RFK, DNAHC8, MYO15, OAS1B, JAK1, CLCN7	237	1460	13288	1.30568	1	0.820184	71.8405
GOTERM_BP_FAT	GO:0033599~regulation of mammary gland epithelial cell proliferation	2	0.465116	0.0893653	PHB2, MED1	253	5	13588	21.483	1	0.99415	78.5356
GOTERM_BP_FAT	GO:0042487~regulation of odontogenesis of dentine-containing tooth	2	0.465116	0.0893653	NGFR, RUNX2	253	5	13588	21.483	1	0.99415	78.5356
GOTERM_BP_FAT	GO:0033146~regulation of estrogen receptor signaling pathway	2	0.465116	0.0893653	PHB2, SKP2	253	5	13588	21.483	1	0.99415	78.5356
GOTERM_MF_FAT	GO:0003723~RNA binding	18	4.18605	0.0901525	NKAP, XPO1, FIP1L1, CRNKL1, ZFR2, ANKRD17, DDX47, KDM2B, DDX11, DDX49, MSI1, D19BWG1357E, OAS1B, SLC4A1AP, ZRSR2, HNRNPH1, CPSF2, NOVA1	237	672	13288	1.50181	1	0.817428	73.1757
GOTERM_BP_FAT	GO:0051170~nuclear import	4	0.930233	0.0926124	TXNIP, TRP53, XPO1, RPAIN	253	58	13588	3.70397	1	0.994096	79.7596
SP_PIR_KEYWORDS	multifunctional enzyme	4	0.930233	0.0926332	GPHN, ATIC, ENPP3, OGG1	332	58	17854	3.70877	1	0.885406	72.9306
GOTERM_BP_FAT	GO:0043009~chordate embryonic development	13	3.02326	0.0930576	TRP53, NASP, WNT3A, COPS3, PITPNB, DLK1, PAX3, MAP3K7, DAB2, CERKL, HOXA3, SFRP1, MED1	253	421	13588	1.65843	1	0.993036	79.9222
GOTERM_CC_FAT	GO:0012506~vesicle membrane	5	1.16279	0.0940192	DAB2, SYN3, NCK1, SYN2, FNDC3A	223	97	12504	2.8903	1	0.999577	71.9465
UP_SEQ_FEATURE	region of interest:PKA-RII subunit binding domain	2	0.465116	0.0942409	SPHKAP, AKAP3	315	5	16021	20.3441	1	0.999909	79.2069
UP_SEQ_FEATURE	repeat:ANK 24	2	0.465116	0.0942409	ANKRD17, ANKRD44	315	5	16021	20.3441	1	0.999909	79.2069
GOTERM_BP_FAT	GO:0016055~Wnt receptor signaling pathway	6	1.39535	0.0943893	SFRP5, INVS, SFRP1, WNT3A, FBXW2, DVL1	253	130	13588	2.47881	1	0.992263	80.4014
GOTERM_CC_FAT	GO:0044421~extracellular region part	20	4.65116	0.0946526	IL5, MASP1, LGALS3, IL7, WNT3A, CPXM2, AFP, SMOC2, APOA2, LAMA4, CXCL14, HPSE, LCN5, PRSS2, FREM1, EMID2, SPON2, SPN, ADAMTS5, IGH-VJ558	223	774	12504	1.44888	1	0.997168	72.1979
GOTERM_CC_FAT	GO:0005576~extracellular region	38	8.83721	0.095107	LALBA, MASP1, FAM20B, 3110057O12RIK, WNT3A, ENPP3, SMOC2, APOA2, HPSE, PRSS2, EMID2, IGLL1, ANGPT1, CPA1, TPSB2, SPON2, SPN, IGH-VJ558, 5430419D17RIK, RNASE1, IL5, F10, LGALS3, IL7, CPXM2, GAL, SFRP5, AFP, LAMA4, SFRP1, FAM108A, CXCL14, LCN5, FREM1, CAPG, TMPRSS11A, TREM2, ADAMTS5	223	1680	12504	1.26829	1	0.991059	72.377
UP_SEQ_FEATURE	active site:Charge relay system	8	1.86047	0.0952599	F10, MASP1, FAM108A, PRSS2, TYSND1, PRCP, TMPRSS11A, TPSB2	315	198	16021	2.05496	1	0.999821	79.575
UP_SEQ_FEATURE	short sequence motif:Bipartite nuclear localization signal	3	0.697674	0.0975719	TRP53, FGF12, NOVA1	315	27	16021	5.65115	1	0.999716	80.3876
GOTERM_BP_FAT	GO:0009792~embryonic development ending in birth or egg hatching	13	3.02326	0.0979443	TRP53, NASP, WNT3A, COPS3, PITPNB, DLK1, PAX3, MAP3K7, DAB2, CERKL, HOXA3, SFRP1, MED1	253	425	13588	1.64282	1	0.992405	81.6284
GOTERM_CC_FAT	GO:0031012~extracellular matrix	10	2.32558	0.0994114	SMOC2, LAMA4, LGALS3, HPSE, FREM1, WNT3A, EMID2, SPON2, ADAMTS5, SPN	223	309	12504	1.81462	1	0.98373	74.0215

## Sheet: White
Category	Term	Count	%	PValue	Genes	List Total	Pop Hits	Pop Total	Fold Enrichment	Bonferroni	Benjamini	FDR
GOTERM_BP_FAT	GO:0048568~embryonic organ development	3	1.02389	0.0439402	MDFI, EGFR, RUNX1	20	241	13588	8.45726	0.999992	0.999992	44.4396
GOTERM_BP_FAT	GO:0001701~in utero embryonic development	3	1.02389	0.0528119	MDFI, EGFR, RUNX1	20	267	13588	7.63371	0.999999	0.999159	50.8174
GOTERM_BP_FAT	GO:0001892~embryonic placenta development	2	0.682594	0.0819879	MDFI, EGFR	20	61	13588	22.2754	1	0.999414	67.3339
GOTERM_BP_FAT	GO:0080135~regulation of cellular response to stress	2	0.682594	0.0998846	MDFI, NTRK3	20	75	13588	18.1173	1	0.998958	74.7496
GOTERM_CC_FAT	GO:0015630~microtubule cytoskeleton	3	1.02389	0.099679	FAM82B, APC2, 1190002H23RIK	16	450	12504	5.21	0.979455	0.979455	61.0483
GOTERM_MF_FAT	GO:0005529~sugar binding	3	1.02389	0.0356553	SIGLEC1, ASGR2, SFTPA1	23	181	13288	9.57579	0.878249	0.878249	30.3178
GOTERM_MF_FAT	GO:0004714~transmembrane receptor protein tyrosine kinase activity	2	0.682594	0.0887927	EGFR, NTRK3	23	56	13288	20.6335	0.995452	0.932563	60.3523
GOTERM_MF_FAT	GO:0030246~carbohydrate binding	3	1.02389	0.0958791	SIGLEC1, ASGR2, SFTPA1	23	317	13288	5.46756	0.997108	0.857533	63.3155
KEGG_PATHWAY	mmu05200:Pathways in cancer	3	1.02389	0.0549628	EGFR, APC2, RUNX1	8	323	5738	6.66176	0.861735	0.861735	39.3912
KEGG_PATHWAY	mmu05213:Endometrial cancer	2	0.682594	0.0617693	EGFR, APC2	8	52	5738	27.5865	0.892641	0.672344	43.1502
SP_PIR_KEYWORDS	cytoplasm	12	4.09556	0.00767829	MDFI, CDV3, FAM82B, SENP1, MCL1, APC2, A2BP1, SERBP1, 1190002H23RIK, GMEB1, ASRGL1, UGP2	31	3029	17854	2.28169	0.451856	0.451856	7.82976
SP_PIR_KEYWORDS	Lectin	3	1.02389	0.0318759	SIGLEC1, ASGR2, SFTPA1	31	167	17854	10.3461	0.920086	0.71731	29.0126
SP_PIR_KEYWORDS	differentiation	4	1.36519	0.0412479	MDFI, NTRK3, MCL1, ECSCR	31	460	17854	5.00813	0.962581	0.665524	35.9538
SP_PIR_KEYWORDS	developmental protein	5	1.70648	0.0458606	MDFI, NTRK3, SENP1, MCL1, ECSCR	31	814	17854	3.53769	0.974313	0.599659	39.1392
SP_PIR_KEYWORDS	nucleus	11	3.75427	0.0876885	MDFI, SENP1, MCL1, A2BP1, SERBP1, 1190002H23RIK, GMEB1, GTF3C6, RUNX1, ZFP606, BTBD12	31	3808	17854	1.66368	0.999222	0.761091	62.1207

## Sheet: Turquoise
Category	Term	Count	%	PValue	Genes	List Total	Pop Hits	Pop Total	Fold Enrichment	Bonferroni	Benjamini	FDR
BIOCARTA	m_igf1mtorpathway:Skeletal muscle hypertrophy is regulated via AKT/mTOR pathway	9	0.584795	0.00129403	EIF2S3X, EIF4EBP1, EIF2S1, GSK3B, IGF1, PIK3CA, RPS6KB1, RPS6, PTEN	142	20	1171	3.71092	0.238086	0.238086	1.62263
BIOCARTA	m_Par1Pathway:Thrombin signaling and protease-activated receptors	7	0.454841	0.0109676	GNA13, ROCK1, GNAQ, PTK2B, GNAI1, GNB1, PLCB1	142	17	1171	3.39561	0.901325	0.685874	13.006
BIOCARTA	m_Lis1Pathway:Lissencephaly gene (LIS1) in neuronal migration and development	5	0.324886	0.0337697	CDK5R1, CSNK2A1, CLIP1, LRP8, PAFAH1B1	142	11	1171	3.7484	0.999264	0.909709	35.21
BIOCARTA	m_eif2Pathway:Regulation of eIF2	5	0.324886	0.0337697	EIF2S3X, EIF2AK1, EIF2S1, GSK3B, EIF5	142	11	1171	3.7484	0.999264	0.909709	35.21
BIOCARTA	m_mTORPathway:mTOR Signaling Pathway	7	0.454841	0.0397329	EIF4EBP1, TSC1, EIF4A1, PIK3CA, RPS6KB1, RPS6, PTEN	142	22	1171	2.62388	0.999799	0.88099	40.0843
BIOCARTA	m_tubbyPathway:G-Protein Signaling Through Tubby Proteins	4	0.259909	0.0415129	TUB, GNAQ, GNB1, PLCB1	142	7	1171	4.71227	0.999864	0.831491	41.4725
BIOCARTA	m_vdrPathway:Control of Gene Expression by Vitamin D Receptor	8	0.519818	0.0421832	BAZ1B, NCOA3, RXRA, SMARCC1, CREBBP, SUPT16H, NCOR1, SMARCA4	142	28	1171	2.35614	0.999883	0.778749	41.9875
BIOCARTA	m_eif4Pathway:Regulation of eIF4e and p70 S6 Kinase	6	0.389864	0.0819356	EIF4EBP1, MAPK14, EIF4A1, PIK3CA, RPS6KB1, PTEN	142	20	1171	2.47394	1	0.923052	66.0424
COG_ONTOLOGY	Coenzyme metabolism	5	0.324886	0.0161591	MTHFD1, MTHFD2L, GPHN, UROS, HLCS	198	11	2040	4.6832	0.40626	0.40626	13.1592
COG_ONTOLOGY	Intracellular trafficking and secretion	9	0.584795	0.0383964	STXBP1, SEC22B, VPS13A, VPS13B, KPNA3, KPNB1, VPS33A, SEC23B, KPNA1	198	41	2040	2.26164	0.714324	0.465513	28.7587
COG_ONTOLOGY	Cell division and chromosome partitioning	16	1.03964	0.0698739	PPFIA2, DAB2IP, CCNI, KIF5C, IPO9, OPTN, RUFY2, MYT1L, NUP214, PLEKHA5, ODF2, DLG5, SKIL, TPR, DST, STAG1	198	104	2040	1.58508	0.901522	0.538208	46.5994
GOTERM_BP_FAT	GO:0016568~chromatin modification	46	2.98895	3.63424e-09	ENY2, ING5, ING3, EZH1, HIRA, CBX3, INO80, NR3C1, HJURP, TLK1, RNF168, TLK2, MLL3, USP16, KDM5A, BAZ2A, MYSM1, KDM5C, CHD4, BRD8, MYST3, SETDB1, TAF1, TBL1XR1, DNMT3A, BRCC3, IKZF1, RBL2, CEBPG, CREBBP, UBN1, UBE2B, HDAC4, BAZ1B, PHF1, HUWE1, BPTF, JMJD6, MSL1, SMARCC1, DNMT1, SETD8, NCOR1, RNF20, KDM6B, SMARCA4	1012	236	13588	2.6171	1.00741e-05	1.00741e-05	6.48647e-06
GOTERM_BP_FAT	GO:0006325~chromatin organization	55	3.57375	5.4298e-09	ENY2, EZH1, ARID4B, HIRA, NAP1L1, CBX3, INO80, CBX5, H2AFV, TLK1, HIST3H2A, TLK2, USP16, KDM5A, MLL3, KDM5C, BRD8, MYST3, TBL1XR1, BRCC3, RBL2, H2AFJ, UBE2B, UBN1, BAZ1B, HUWE1, BPTF, RNF20, KDM6B, SMARCA4, ING5, ING3, NR3C1, HJURP, RNF168, CHD6, BAZ2A, CHD4, MYSM1, SETDB1, TAF1, DNMT3A, HIST1H2BE, IKZF1, CEBPG, CREBBP, HDAC4, PHF1, JMJD6, SMARCC1, MSL1, DNMT1, SETD8, H3F3B, NCOR1	1012	315	13588	2.34438	1.50513e-05	7.52567e-06	9.69121e-06
GOTERM_BP_FAT	GO:0044265~cellular macromolecule catabolic process	84	5.45809	4.05946e-08	MKRN1, DZIP3, UBE2G2, PPP2R5C, RNF216, RLIM, SENP7, OS9, ZNRF2, AUH, CNOT4, ZYG11B, USP27X, FBXO27, USP12, ERAP1, ITCH, USP16, FBXL17, ANAPC1, ZFP36, TBL1XR1, ZCCHC11, BRCC3, ADAM10, USP1, ENC1, SKP2, UBR3, UBR1, HERC2, SOCS5, HERC1, UBE2B, PJA2, ASB8, DCUN1D1, HUWE1, UBE2K, ATG4A, SIAH1A, ASB5, RNF20, XRN2, EIF2C4, USP7, RAD23B, DERL2, USP8, WDR5B, UBE3A, USP2, USP9X, RAD23A, UBE2V2, UBE3C, 2700…	1012	609	13588	1.85198	0.000112522	3.75087e-05	7.24541e-05
GOTERM_BP_FAT	GO:0009057~macromolecule catabolic process	88	5.718	5.81154e-08	MKRN1, DZIP3, UBE2G2, PPP2R5C, RNF216, RLIM, SENP7, OS9, ZNRF2, AUH, CNOT4, ZYG11B, USP27X, FBXO27, USP12, ERAP1, ITCH, USP16, FBXL17, DHCR24, ANAPC1, ZFP36, TBL1XR1, ZCCHC11, BRCC3, ADAM10, USP1, ENC1, SKP2, UBR3, UBR1, HERC2, SOCS5, HERC1, UBE2B, PJA2, ASB8, DCUN1D1, HUWE1, UBE2K, ATG4A, SIAH1A, YME1L1, ASB5, RNF20, XRN2, EIF2C4, USP7, RAD23B, DERL2, USP8, WDR5B, UBE3A, USP2, USP9X, RAD23A, UBE…	1012	654	13588	1.80667	0.000161083	4.02732e-05	0.000103726
GOTERM_BP_FAT	GO:0019941~modification-dependent protein catabolic process	73	4.74334	7.05348e-08	MKRN1, DZIP3, UBE2G2, PPP2R5C, RNF216, RLIM, SENP7, OS9, CNOT4, ZNRF2, ZYG11B, USP27X, FBXO27, USP12, ITCH, USP16, FBXL17, ANAPC1, TBL1XR1, BRCC3, USP1, ENC1, SKP2, UBR3, UBR1, SOCS5, HERC2, HERC1, UBE2B, PJA2, ASB8, DCUN1D1, HUWE1, UBE2K, ATG4A, SIAH1A, ASB5, RNF20, USP7, RAD23B, DERL2, USP8, WDR5B, USP2, UBE3A, RAD23A, USP9X, UBE2V2, UBE3C, FEM1B, 2700078E11RIK, LOC100045866, MYCBP2, FBXW7, ARI…	1012	508	13588	1.92945	0.000195503	3.91037e-05	0.000125892
GOTERM_BP_FAT	GO:0043632~modification-dependent macromolecule catabolic process	73	4.74334	7.05348e-08	MKRN1, DZIP3, UBE2G2, PPP2R5C, RNF216, RLIM, SENP7, OS9, CNOT4, ZNRF2, ZYG11B, USP27X, FBXO27, USP12, ITCH, USP16, FBXL17, ANAPC1, TBL1XR1, BRCC3, USP1, ENC1, SKP2, UBR3, UBR1, SOCS5, HERC2, HERC1, UBE2B, PJA2, ASB8, DCUN1D1, HUWE1, UBE2K, ATG4A, SIAH1A, ASB5, RNF20, USP7, RAD23B, DERL2, USP8, WDR5B, USP2, UBE3A, RAD23A, USP9X, UBE2V2, UBE3C, FEM1B, 2700078E11RIK, LOC100045866, MYCBP2, FBXW7, ARI…	1012	508	13588	1.92945	0.000195503	3.91037e-05	0.000125892
GOTERM_BP_FAT	GO:0051276~chromosome organization	62	4.02859	7.7003e-08	ENY2, EZH1, ARID4B, HIRA, NAP1L1, CBX3, INO80, CBX5, H2AFV, HIST3H2A, TLK1, ACIN1, TLK2, USP16, KDM5A, MLL3, KDM5C, BRD8, MYST3, TBL1XR1, BRCC3, RBL2, H2AFJ, UBE2B, UBN1, TNKS2, BAZ1B, HUWE1, BPTF, RNF20, KDM6B, SMARCA4, ING5, ING3, NR3C1, HJURP, RNF168, CHD6, BAZ2A, MYSM1, CHD4, APC, SETDB1, TAF1, DNMT3A, IKZF1, SMG6, HIST1H2BE, CEBPG, CREBBP, 9130404D08RIK, SMC2, HDAC4, PHF1, JMJD6, SMARCC1, MS…	1012	404	13588	2.06056	0.00021343	3.55748e-05	0.000137436
GOTERM_BP_FAT	GO:0051603~proteolysis involved in cellular protein catabolic process	75	4.87329	1.16098e-07	MKRN1, DZIP3, UBE2G2, PPP2R5C, RNF216, RLIM, SENP7, OS9, CNOT4, ZNRF2, ZYG11B, USP27X, FBXO27, USP12, ERAP1, ITCH, USP16, FBXL17, ANAPC1, TBL1XR1, BRCC3, ADAM10, USP1, ENC1, SKP2, UBR3, UBR1, SOCS5, HERC2, HERC1, UBE2B, PJA2, ASB8, DCUN1D1, HUWE1, UBE2K, ATG4A, SIAH1A, ASB5, RNF20, USP7, RAD23B, DERL2, USP8, WDR5B, USP2, UBE3A, USP9X, RAD23A, UBE2V2, UBE3C, FEM1B, 2700078E11RIK, LOC100045866, MYC…	1012	534	13588	1.8858	0.000321773	4.59739e-05	0.000207215
GOTERM_BP_FAT	GO:0030163~protein catabolic process	77	5.00325	1.38001e-07	MKRN1, DZIP3, UBE2G2, PPP2R5C, RNF216, RLIM, SENP7, OS9, CNOT4, ZNRF2, ZYG11B, USP27X, FBXO27, USP12, ERAP1, ITCH, USP16, FBXL17, ANAPC1, TBL1XR1, BRCC3, ADAM10, USP1, ENC1, SKP2, UBR3, UBR1, SOCS5, HERC2, HERC1, UBE2B, PJA2, ASB8, DCUN1D1, HUWE1, UBE2K, ATG4A, SIAH1A, YME1L1, ASB5, RNF20, USP7, RAD23B, DERL2, USP8, WDR5B, USP2, UBE3A, USP9X, RAD23A, UBE2V2, UBE3C, FEM1B, 2700078E11RIK, LOC100045…	1012	556	13588	1.85948	0.000382464	4.7816e-05	0.000246306
GOTERM_BP_FAT	GO:0044257~cellular protein catabolic process	75	4.87329	1.45961e-07	MKRN1, DZIP3, UBE2G2, PPP2R5C, RNF216, RLIM, SENP7, OS9, CNOT4, ZNRF2, ZYG11B, USP27X, FBXO27, USP12, ERAP1, ITCH, USP16, FBXL17, ANAPC1, TBL1XR1, BRCC3, ADAM10, USP1, ENC1, SKP2, UBR3, UBR1, SOCS5, HERC2, HERC1, UBE2B, PJA2, ASB8, DCUN1D1, HUWE1, UBE2K, ATG4A, SIAH1A, ASB5, RNF20, USP7, RAD23B, DERL2, USP8, WDR5B, USP2, UBE3A, USP9X, RAD23A, UBE2V2, UBE3C, FEM1B, 2700078E11RIK, LOC100045866, MYC…	1012	537	13588	1.87526	0.000404523	4.49551e-05	0.000260515
GOTERM_BP_FAT	GO:0006511~ubiquitin-dependent protein catabolic process	29	1.88434	1.39808e-06	USP7, RAD23B, DERL2, USP8, UBE3A, USP2, USP9X, RAD23A, UBE2G2, PPP2R5C, 2700078E11RIK, LOC100045866, OS9, ARIH2, USP27X, USP12, USP36, ITCH, USP16, UBE2D1, TBL1XR1, USP1, SKP2, UBR3, UBR1, SIAH1A, FBXO31, USP48, TCEB1, USP45	1012	141	13588	2.76156	0.00386798	0.000387473	0.00249529
GOTERM_BP_FAT	GO:0016071~mRNA metabolic process	47	3.05393	2.4e-06	PRPF4B, RBM4, RBM5, WBP11, SART1, AUH, SF3B2, PNN, HNRNPL, SF3B1, DDX46, SRRM2, NUDT21, SRRM1, PPIL3, HNRNPC, SNRNP70, GEMIN6, RBM28, LUC7L3, GEMIN5, PRPF40A, ZFP36, PABPN1, SNRPA1, SRPK2, SMG6, CEBPG, PTBP1, SMG1, ELAVL1, QK, AQR, PAPD4, JMJD6, DCP1B, ROD1, RSRC1, SFPQ, VEGFA, CPSF7, SLU7, CPSF6, RBM39, PRPF38B, XRN2, EIF2C4	1012	302	13588	2.08961	0.00663073	0.000604619	0.00428349
GOTERM_BP_FAT	GO:0006793~phosphorus metabolic process	99	6.43275	1.53403e-05	PRPF4B, CAPZA2, CASK, RPS6KB1, C230081A13RIK, LOC100040601, CSNK2A1, PIK3CA, STK39, TLK1, TLK2, PRKACB, MAP2K5, EGFR, BRAF, ROCK1, MADD, WNK1, PIM3, SCYL3, PTPDC1, STK3, EIF2AK1, BAZ1B, SCYL2, EIF2S1, ROR1, SSH1, NEK1, SSH2, BMPR2, DUSP12, OCRL, ATP6V0E, PTPLB, TTBK2, SPNB2, TCP10A, TNKS, TCP10B, DYRK3, TCP10C, STK38L, CSF1R, GPD2, GPD1, TAOK1, PTPN2, PTPN11, DYRK1A, MERTK, ABL2, PTEN, SLK, CDK12…	1012	866	13588	1.53494	0.0416322	0.00353737	0.0273762
GOTERM_BP_FAT	GO:0006796~phosphate metabolic process	99	6.43275	1.53403e-05	PRPF4B, CAPZA2, CASK, RPS6KB1, C230081A13RIK, LOC100040601, CSNK2A1, PIK3CA, STK39, TLK1, TLK2, PRKACB, MAP2K5, EGFR, BRAF, ROCK1, MADD, WNK1, PIM3, SCYL3, PTPDC1, STK3, EIF2AK1, BAZ1B, SCYL2, EIF2S1, ROR1, SSH1, NEK1, SSH2, BMPR2, DUSP12, OCRL, ATP6V0E, PTPLB, TTBK2, SPNB2, TCP10A, TNKS, TCP10B, DYRK3, TCP10C, STK38L, CSF1R, GPD2, GPD1, TAOK1, PTPN2, PTPN11, DYRK1A, MERTK, ABL2, PTEN, SLK, CDK12…	1012	866	13588	1.53494	0.0416322	0.00353737	0.0273762
GOTERM_BP_FAT	GO:0008104~protein localization	88	5.718	2.13004e-05	CLTB, XPO6, CHMP5, VPS54, UNC50, CASK, FGF10, VPS33A, OS9, KIF13A, NRCAM, AP1S2, ANK2, DNAJC14, PXMP3, COPB1, TRAK1, RANBP3, RAB6B, VPS13A, VPS13B, TPR, KPNB1, DHCR24, AP3B1, DLG1, SCAMP5, RAB39B, SNUPN, STXBP1, IPO9, OPTN, IPO8, RPH3A, TNFSF13B, ATG4A, RAB10, KPNA3, KPNA1, SEC23B, BID, ARL6IP1, DERL2, SNX6, NAPG, PPP3R1, LMAN1, SEC63, MIA3, NUP214, GNPTAB, SPNB2, TAP2, EXOC4, PALM2, SEC22B, RAB1…	1012	753	13588	1.56914	0.057336	0.00453165	0.0380106
GOTERM_BP_FAT	GO:0006350~transcription	176	11.436	3.18235e-05	MEF2A, ARNT2, NAA15, HIRA, BBX, CBX3, ZFP84, CNOT6, CNOT4, PNN, ZFP91, SND1, SAP30L, ZFP882, MLL3, ATOH7, GABPB2, TBPL1, MYST3, IKBKAP, RBL2, RREB1, RXRA, MED14, MED13, GRHL1, FOXN3, SLTM, RFC1, BAZ1B, MGA, VGLL4, XRN2, GPBP1L1, SOX4, ZFP458, LOC100045866, NR2C2, MED12L, ZFP451, ZFP566, TEF, SUPT7L, ZFP810, TCF25, CREBL2, TAF2, ASXL2, SETDB1, MAFG, TAF1, DNMT3A, ZMYM2, TRIP4, CREBZF, IKZF1, KLF13…	1012	1772	13588	1.3336	0.0844371	0.00628135	0.0567841
GOTERM_BP_FAT	GO:0045184~establishment of protein localization	78	5.06823	3.75292e-05	CLTB, XPO6, CHMP5, VPS54, UNC50, CASK, FGF10, VPS33A, KIF13A, AP1S2, DNAJC14, COPB1, TRAK1, RANBP3, RAB6B, VPS13A, VPS13B, TPR, KPNB1, AP3B1, SCAMP5, RAB39B, SNUPN, STXBP1, IPO9, IPO8, RPH3A, TNFSF13B, ATG4A, RAB10, KPNA3, KPNA1, SEC23B, BID, ARL6IP1, DERL2, SNX6, NAPG, LMAN1, SEC63, MIA3, NUP214, GNPTAB, SPNB2, TAP2, EXOC4, SEC22B, RAB11A, TMED10, SEC22C, VPS35, PEX12, DOPEY1, TRAM1, SEC61A1, TN…	1012	656	13588	1.59649	0.0988045	0.00691154	0.0669618
GOTERM_BP_FAT	GO:0015031~protein transport	77	5.00325	5.07293e-05	CLTB, XPO6, CHMP5, VPS54, UNC50, CASK, FGF10, VPS33A, KIF13A, AP1S2, DNAJC14, COPB1, TRAK1, RANBP3, RAB6B, VPS13A, VPS13B, TPR, KPNB1, AP3B1, SCAMP5, RAB39B, SNUPN, STXBP1, IPO9, IPO8, RPH3A, TNFSF13B, ATG4A, RAB10, KPNA3, KPNA1, SEC23B, BID, ARL6IP1, DERL2, SNX6, NAPG, LMAN1, SEC63, MIA3, NUP214, GNPTAB, SPNB2, TAP2, EXOC4, SEC22B, RAB11A, TMED10, SEC22C, VPS35, PEX12, DOPEY1, TRAM1, SEC61A1, TN…	1012	651	13588	1.58813	0.131185	0.00875056	0.090504
GOTERM_BP_FAT	GO:0006397~mRNA processing	39	2.53411	5.37948e-05	PRPF4B, RBM4, RBM5, WBP11, SART1, SF3B2, PNN, HNRNPL, SF3B1, DDX46, SRRM2, NUDT21, SRRM1, PPIL3, HNRNPC, SNRNP70, GEMIN6, RBM28, LUC7L3, PRPF40A, GEMIN5, ZFP36, PABPN1, SNRPA1, SRPK2, PTBP1, QK, AQR, PAPD4, JMJD6, ROD1, RSRC1, SFPQ, CPSF7, SLU7, CPSF6, RBM39, PRPF38B, XRN2	1012	262	13588	1.99866	0.138537	0.00873358	0.0959705
GOTERM_BP_FAT	GO:0045449~regulation of transcription	212	13.7752	5.84607e-05	MEF2A, NAA15, HIRA, BBX, ZFP84, ZFP91, TRAK1, SAP30L, TBPL1, IKBKAP, RREB1, RXRA, MED14, MED13, RFC1, BAZ1B, VEGFA, VGLL4, FUS, GPBP1L1, ZFP458, ZFP451, DMD, SUPT7L, ZFP810, TCF25, PLAGL2, ASXL2, DNMT3A, IKZF1, KLF13, CREBBP, ASXL1, ZFP445, SFMBT1, ZBTB43, ZFHX4, ETS2, DLX5, SUPT16H, RBPJ, NCOR1, KCNH1, ENY2, BACH1, ELF2, COPS5, EZH1, TAF1D, RLIM, ZFP871, KCNIP3, DDI2, ASH2L, USP16, BRD8, ZCCHC11…	1012	2227	13588	1.27818	0.149608	0.0089628	0.104291
GOTERM_BP_FAT	GO:0019226~transmission of nerve impulse	35	2.2742	6.26213e-05	SYT1, AGTPBP1, CAPZA2, CACNB2, CACNB4, MBP, GJC1, NRCAM, GAD2, FNTA, DMD, SYN2, LGI4, POU3F2, PAFAH1B1, SV2C, DLGAP1, SCD2, NRXN3, UGT8A, STXBP1, NRXN1, RPH3A, SOD1, QK, LIN7A, KIF1B, GRIA2, TSC1, GRM8, GLS, TMOD2, VAMP2, UNC13C, CACNA1A	1012	226	13588	2.07938	0.15936	0.0090948	0.111709
GOTERM_BP_FAT	GO:0010608~posttranscriptional regulation of gene expression	25	1.62443	0.000232379	EIF4E3, SOX4, PTEN, TNFRSF1B, EIF4EBP1, ANG, TRMT6, SND1, TIA1, SEPSECS, PUM2, ZFP36, ZCCHC11, STXBP1, ELAVL1, IPO9, QK, EIF4G1, EIF4G3, EIF2AK1, EIF2S1, VEGFA, EIF4E2, GATC, EIF2C4	1012	148	13588	2.26805	0.474933	0.0316982	0.413944
GOTERM_BP_FAT	GO:0006605~protein targeting	23	1.49448	0.000312964	ARL6IP1, BID, XPO6, SNUPN, FGF10, TOMM40, IPO9, IPO8, YWHAE, YWHAG, NUP214, ATG4A, GSK3B, SPNB2, TRAK1, NOP58, TPR, KPNA3, XPO7, KPNB1, KPNA1, AP3B1, SSR3	1012	133	13588	2.32194	0.580072	0.0404758	0.557115
GOTERM_BP_FAT	GO:0016192~vesicle-mediated transport	56	3.63873	0.000420082	CLTB, CHMP5, VPS54, SORL1, ITSN2, VPS33A, DAB2, AP1S2, COPB1, TRAPPC6B, DLG4, RAB6B, GOLGA5, SCAMP5, AP3B1, LRP1B, STXBP1, RPH3A, WAS, GAPVD1, SH3KBP1, RIN2, VAMP4, VAMP2, UNC13C, SEC23B, EPN2, NAPG, UBE3A, CDC42SE1, LMAN1, MIA3, EXOC4, SEC22B, TMED10, SEC22C, PCSK4, RHOBTB3, RAB2B, DNM3, FAM160A2, PLEK, LIN7A, CORO1C, GRIA2, TFRC, JMJD6, GRIA1, ARF3, IRF8, LRP6, LRP8, YIPF5, MAPK8IP1, MERTK, CAC…	1012	466	13588	1.61353	0.687987	0.0515645	0.747124
GOTERM_BP_FAT	GO:0034504~protein localization in nucleus	14	0.909682	0.000452901	XPO6, SNUPN, PPP3R1, FGF10, IPO9, IPO8, NUP214, SPNB2, NOP58, XPO7, KPNA3, TPR, KPNB1, KPNA1	1012	61	13588	3.08158	0.715131	0.0531331	0.80527
GOTERM_BP_FAT	GO:0006396~RNA processing	53	3.44379	0.000488967	2610101N10RIK, PRPF4B, UTP18, RBM4, RBM5, INTS3, SART3, SART1, PNN, INTS8, SRRM2, TRMT6, SRRM1, LUC7L3, ZFP36, PABPN1, SRPK2, SNRPA1, ZCCHC11, RRP1, EXOSC4, PTBP1, EXOSC1, QK, AQR, PAPD4, ROD1, CPSF7, CPSF6, SLU7, RBM39, XRN2, PRPF38B, UTP6, WBP11, SF3B2, HNRNPL, SF3B1, DDX46, NUDT21, PPIL3, HNRNPC, SNRNP70, GEMIN6, RBM28, PRPF40A, GEMIN5, UTP23, INTS12, RPS6, JMJD6, RSRC1, SFPQ	1012	437	13588	1.62843	0.742246	0.0549236	0.869134
GOTERM_BP_FAT	GO:0046907~intracellular transport	52	3.37882	0.000633089	ENAH, CLTB, XPO6, CHMP5, VPS54, CASK, FGF10, AP1S2, COPB1, TRAK1, RANBP3, GOLGA5, TPR, KPNB1, AP3B1, ADAM10, KIF5B, SNUPN, IPO9, IPO8, RPH3A, WAS, KIF1B, ATG4A, RAB10, KPNA3, DST, SEC23B, KPNA1, ARL6IP1, BID, DERL2, NAPG, LMAN1, NUP214, SPNB2, TAP2, SEC22B, TMED10, PAFAH1B1, SEC61A1, RHOBTB3, FAM160A2, TOMM40, YWHAE, YWHAG, CHML, RSRC1, GSK3B, NOP58, XPO7, SSR3	1012	431	13588	1.61995	0.827175	0.0678104	1.12394
GOTERM_BP_FAT	GO:0016569~covalent chromatin modification	18	1.16959	0.00065788	ING5, TAF1, DNMT3A, ING3, BRCC3, CREBBP, UBE2B, BAZ1B, HUWE1, RNF168, MLL3, USP16, BAZ2A, MYSM1, KDM6B, BRD8, SMARCA4, MYST3	1012	96	13588	2.51754	0.83866	0.0677584	1.16771
GOTERM_BP_FAT	GO:0006606~protein import into nucleus	13	0.844704	0.000705338	XPO6, SNUPN, FGF10, IPO9, IPO8, NUP214, SPNB2, NOP58, XPO7, KPNA3, TPR, KPNB1, KPNA1	1012	56	13588	3.11695	0.858561	0.0698787	1.25145
GOTERM_BP_FAT	GO:0016311~dephosphorylation	23	1.49448	0.000715326	PPP6C, PTPRD, NCEH1, SSH1, PTPN2, SSH2, PTPRA, DUSP12, OCRL, PTEN, PTPDC1, PTPN11, MTMR2, MTM1, MTMR3, DUSP3, PPM1D, MTMR1, PTPLB, PPP1R12A, PPM1L, MTMR6, MTMR4	1012	141	13588	2.1902	0.862426	0.0683915	1.26906
GOTERM_BP_FAT	GO:0034613~cellular protein localization	39	2.53411	0.000809996	ARL6IP1, BID, DERL2, CLTB, XPO6, NAPG, PPP3R1, FGF10, CASK, NUP214, AP1S2, ANK2, TAP2, SPNB2, COPB1, TRAK1, TMED10, TPR, KPNB1, SEC61A1, AP3B1, SNUPN, TOMM40, IPO9, IPO8, OPTN, RPH3A, YWHAE, YWHAG, CHML, ATG4A, GSK3B, NOP58, RAB10, KPNA3, XPO7, KPNA1, SEC23B, SSR3	1012	299	13588	1.75133	0.894202	0.0745321	1.43588
GOTERM_BP_FAT	GO:0070727~cellular macromolecule localization	39	2.53411	0.000916184	ARL6IP1, BID, DERL2, CLTB, XPO6, NAPG, PPP3R1, FGF10, CASK, NUP214, AP1S2, ANK2, TAP2, SPNB2, COPB1, TRAK1, TMED10, TPR, KPNB1, SEC61A1, AP3B1, SNUPN, TOMM40, IPO9, IPO8, OPTN, RPH3A, YWHAE, YWHAG, CHML, ATG4A, GSK3B, NOP58, RAB10, KPNA3, XPO7, KPNA1, SEC23B, SSR3	1012	301	13588	1.7397	0.921199	0.0812068	1.62266
GOTERM_BP_FAT	GO:0008380~RNA splicing	29	1.88434	0.000946206	PRPF4B, RBM4, RBM5, WBP11, SART1, PNN, SF3B1, DDX46, SRRM2, PPIL3, SRRM1, HNRNPC, SNRNP70, GEMIN6, RBM28, LUC7L3, PRPF40A, GEMIN5, SRPK2, SNRPA1, PTBP1, QK, AQR, JMJD6, RSRC1, SFPQ, SLU7, RBM39, PRPF38B	1012	201	13588	1.93721	0.927497	0.0811654	1.67541
GOTERM_BP_FAT	GO:0051170~nuclear import	13	0.844704	0.000981635	XPO6, SNUPN, FGF10, IPO9, IPO8, NUP214, SPNB2, NOP58, XPO7, KPNA3, TPR, KPNB1, KPNA1	1012	58	13588	3.00947	0.934285	0.0815574	1.73763
GOTERM_BP_FAT	GO:0042592~homeostatic process	65	4.22352	0.00106661	SLC9A9, PDIA3, VPS54, PDE3B, ILDR2, FOXO3, PRDX3, PDIA4, MBP, ATP2B2, DNAJC16, 2810407C02RIK, COL4A3BP, PXMP3, ANKRD11, LGI4, ACIN1, MTAP7, SLC4A4, TRFR2, DLG1, PRKCA, UGT8A, ZFX, CCDC47, QK, TNKS2, GNAQ, TNFSF13B, GNB1, VEGFA, LCK, NUCB2, ADD1, TMX4, SFXN1, CACNB4, APLP2, GLRX2, MTM1, DMD, PKD2, DYRK3, POU3F2, SKIL, APC, MAFG, P4HB, IL6, SCD2, SMG6, CEBPG, IGF1, ABCB7, SOD1, RPS6, SOD2, PTPN11, …	1012	584	13588	1.49443	0.948088	0.0857422	1.88669
GOTERM_BP_FAT	GO:0006457~protein folding	21	1.36452	0.00108912	HSP90AB1, C80913, FKBP9, FKBP7, HSP90AA1, A830007P12RIK, CANX, NKTR, SEC63, CCT7, HSPH1, DNAJC16, DNAJC14, DNAJA1, HSPA4L, TOR1B, PPIL3, CALR3, HSPE1, DNAJC5, DNAJB4	1012	127	13588	2.22019	0.951232	0.0850112	1.92615
GOTERM_BP_FAT	GO:0006886~intracellular protein transport	36	2.33918	0.00132462	ARL6IP1, BID, DERL2, CLTB, XPO6, NAPG, FGF10, CASK, NUP214, AP1S2, TAP2, SPNB2, COPB1, TRAK1, TMED10, TPR, KPNB1, SEC61A1, AP3B1, SNUPN, TOMM40, IPO9, IPO8, RPH3A, YWHAE, YWHAG, CHML, GSK3B, ATG4A, NOP58, RAB10, KPNA3, XPO7, KPNA1, SEC23B, SSR3	1012	276	13588	1.75133	0.974632	0.099657	2.33801
GOTERM_BP_FAT	GO:0006974~response to DNA damage stimulus	37	2.40416	0.00138585	RAD23B, RAD23A, NEK1, INTS3, RRM2B, FOXO3, FANCM, ANKRD17, SLK, PMS2, TLK1, RNF168, TLK2, RAD51L3, ERCC3, APC, BRCC3, USP1, SMG1, SOD1, RAD52, UBE2B, RAD50, JMY, SOD2, PTPN11, ATRX, MPG, CCND1, DCLRE1A, BAZ1B, SFPQ, MAPK14, SUPT16H, FBXO31, SMC1A, XRN2	1012	287	13588	1.73099	0.978598	0.101281	2.44483
GOTERM_BP_FAT	GO:0007268~synaptic transmission	26	1.68941	0.00154055	SYT1, AGTPBP1, CAPZA2, CACNB2, CACNB4, GJC1, GAD2, FNTA, DMD, SYN2, PAFAH1B1, SV2C, DLGAP1, NRXN3, STXBP1, NRXN1, RPH3A, LIN7A, KIF1B, GRIA2, GRM8, GLS, TMOD2, VAMP2, UNC13C, CACNA1A	1012	178	13588	1.96123	0.98607	0.109084	2.71421
GOTERM_BP_FAT	GO:0021799~cerebral cortex radially oriented cell migration	5	0.324886	0.00167229	DAB1, POU3F3, LRP8, POU3F2, PAFAH1B1	1012	8	13588	8.3918	0.990337	0.114933	2.94307
GOTERM_BP_FAT	GO:0016310~phosphorylation	75	4.87329	0.00241861	PRPF4B, CAPZA2, CASK, RPS6KB1, C230081A13RIK, LOC100040601, CSNK2A1, SLK, CDK12, PIK3CA, STK39, TLK1, PRKACB, TLK2, IP6K1, ATP5K, MAP2K5, PRKCA, EGFR, SRPK2, ADAM10, ROCK1, BRAF, MADD, TRPM7, WNK1, PKN2, PIM3, SCYL3, CDK7, PI4KB, STK3, DAPK1, MAST4, CCND1, EIF2AK1, BAZ1B, SCYL2, EIF2S1, LCK, ROR1, ACVR1, NEK1, BMPR2, ABI1, E130304F04RIK, ATP6V0E, GNPTAB, TTBK2, PTK2B, MAP3K2, SPNB2, TCP10A, TNKS,…	1012	718	13588	1.40253	0.998784	0.158118	4.22995
GOTERM_BP_FAT	GO:0033554~cellular response to stress	47	3.05393	0.00253678	RAD23B, DERL2, RAD23A, NEK1, FOXO3, INTS3, PRDX3, RRM2B, OS9, FANCM, ANKRD17, SLK, COL4A3BP, RB1CC1, PMS2, TLK1, RNF168, TLK2, RAD51L3, ERCC3, APC, BRCC3, USP1, SMG1, CCDC47, SOD1, RAD52, UBE2B, RAD50, JMY, SOD2, PTPN11, ATRX, MPG, CCND1, DCLRE1A, BAZ1B, EIF2S1, MAPK14, GSK3B, SFPQ, MAPK8IP2, SUPT16H, FBXO31, MAPK8IP1, SMC1A, XRN2	1012	404	13588	1.56204	0.999125	0.1614	4.43222
GOTERM_BP_FAT	GO:0006468~protein amino acid phosphorylation	68	4.41845	0.0026711	PRPF4B, CAPZA2, CASK, RPS6KB1, C230081A13RIK, LOC100040601, CSNK2A1, SLK, CDK12, PIK3CA, STK39, TLK1, PRKACB, TLK2, MAP2K5, PRKCA, EGFR, SRPK2, ADAM10, BRAF, ROCK1, MADD, TRPM7, WNK1, PKN2, PIM3, CDK7, SCYL3, STK3, DAPK1, MAST4, CCND1, EIF2AK1, BAZ1B, SCYL2, EIF2S1, LCK, ROR1, ACVR1, NEK1, BMPR2, ABI1, E130304F04RIK, TTBK2, PTK2B, MAP3K2, SPNB2, TCP10A, TNKS, TCP10B, DYRK3, TCP10C, STK38L, DCLK1,…	1012	640	13588	1.42661	0.999397	0.165426	4.66167
GOTERM_BP_FAT	GO:0017038~protein import	15	0.974659	0.0027233	BID, XPO6, SNUPN, FGF10, TOMM40, IPO9, IPO8, NUP214, SPNB2, NOP58, TPR, XPO7, KPNA3, KPNB1, KPNA1	1012	82	13588	2.45614	0.999479	0.164716	4.75068
GOTERM_BP_FAT	GO:0016570~histone modification	16	1.03964	0.00310579	ING5, TAF1, ING3, BRCC3, CREBBP, UBE2B, HUWE1, BAZ1B, RNF168, MLL3, USP16, BAZ2A, MYSM1, KDM6B, BRD8, MYST3	1012	92	13588	2.33511	0.99982	0.1817	5.40059
GOTERM_BP_FAT	GO:0031110~regulation of microtubule polymerization or depolymerization	8	0.519818	0.00365884	CDKN1B, MAPT, CAPZA2, MTAP1B, CLASP2, MID1IP1, DST, APC	1012	28	13588	3.83625	0.999961	0.206205	6.33294
GOTERM_BP_FAT	GO:0048872~homeostasis of number of cells	18	1.16959	0.00406128	IL6, CEBPG, VPS54, ZFX, ILDR2, SFXN1, RPS6, SOD1, TNFSF13B, SP1, JMJD6, VEGFA, DYRK3, SKIL, MTAP7, ACIN1, NCOR1, ADD1	1012	113	13588	2.13879	0.999987	0.221732	7.0059
GOTERM_BP_FAT	GO:0070647~protein modification by small protein conjugation or removal	17	1.10461	0.00417697	BRCC3, UBE3A, USP1, USP9X, SKP2, HERC2, OS9, FBXW7, HUWE1, NEDD4, SIAH1A, USP12, RNF168, ITCH, USP16, UBE2D1, MYSM1	1012	104	13588	2.19478	0.999991	0.222938	7.19851
GOTERM_BP_FAT	GO:0010941~regulation of cell death	60	3.89864	0.0045153	PDIA3, RBM5, FOXO3, PTEN, KCNIP3, BAG4, ZFP91, ANK2, BAG3, PIK3CA, DNAJC5, DLG5, API5, DHCR24, PRKCA, ROCK1, MADD, SKP2, UBE2B, STK3, JMY, DAPK1, TNFSF13B, BTG1, VEGFA, LCK, BID, CDK5R1, ING3, BCLAF1, MCL1, RRAGA, ZBTB16, NR3C1, RRM2B, ITM2B, TRP53BP2, RB1CC1, POU3F3, INPP5D, SKIL, ERCC3, APC, PLAGL2, STAMBP, IL6, CEBPB, CEBPG, IGF1, 2810002N01RIK, BIRC3, SOD1, RPS6, SOD2, TRADD, BFAR, CDKN1B, CN…	1012	563	13588	1.43093	0.999996	0.234258	7.75964
GOTERM_BP_FAT	GO:0030099~myeloid cell differentiation	16	1.03964	0.0046998	CEBPG, IL25, SFXN1, PRDX3, RPS6, VPS33A, SP1, JMJD6, IRF8, VEGFA, ATP6V0A1, DYRK3, ACIN1, NCOR1, MYST3, ADD1	1012	96	13588	2.23781	0.999998	0.238186	8.06429
GOTERM_BP_FAT	GO:0006913~nucleocytoplasmic transport	16	1.03964	0.0046998	ADAM10, XPO6, SNUPN, FGF10, IPO9, IPO8, NUP214, RSRC1, GSK3B, SPNB2, NOP58, TPR, XPO7, KPNA3, KPNB1, KPNA1	1012	96	13588	2.23781	0.999998	0.238186	8.06429
GOTERM_BP_FAT	GO:0034621~cellular macromolecular complex subunit organization	31	2.01429	0.00475602	EIF6, ENAH, XPO6, CAPZA2, NAP1L1, RBM5, TFAM, H2AFV, HJURP, ANG, PTK2B, HIST3H2A, GEMIN6, KPNB1, MYST3, TUBB4, SRPK2, HIST1H2BE, CEBPG, IPO9, IPO8, H2AFJ, MBD2, WAS, GAS7, SLU7, H3F3B, XPO7, XRN2, CACNA1A, SMARCA4	1012	245	13588	1.69891	0.999998	0.236389	8.15693
GOTERM_BP_FAT	GO:0021795~cerebral cortex cell migration	6	0.389864	0.00493074	EGFR, DAB1, POU3F3, LRP8, POU3F2, PAFAH1B1	1012	16	13588	5.03508	0.999999	0.239696	8.4443
GOTERM_BP_FAT	GO:0033365~protein localization in organelle	16	1.03964	0.00518772	BID, XPO6, SNUPN, PPP3R1, FGF10, TOMM40, IPO9, IPO8, NUP214, SPNB2, NOP58, TPR, XPO7, KPNA3, KPNB1, KPNA1	1012	97	13588	2.21474	0.999999	0.246256	8.86539
GOTERM_BP_FAT	GO:0043161~proteasomal ubiquitin-dependent protein catabolic process	8	0.519818	0.00552269	RAD23B, TBL1XR1, DERL2, RAD23A, UBE2G2, PPP2R5C, FBXO31, OS9	1012	30	13588	3.5805	1	0.25563	9.41153
GOTERM_BP_FAT	GO:0010498~proteasomal protein catabolic process	8	0.519818	0.00552269	RAD23B, TBL1XR1, DERL2, RAD23A, UBE2G2, PPP2R5C, FBXO31, OS9	1012	30	13588	3.5805	1	0.25563	9.41153
GOTERM_BP_FAT	GO:0051169~nuclear transport	16	1.03964	0.00571585	ADAM10, XPO6, SNUPN, FGF10, IPO9, IPO8, NUP214, RSRC1, GSK3B, SPNB2, NOP58, TPR, XPO7, KPNA3, KPNB1, KPNA1	1012	98	13588	2.19214	1	0.259039	9.72507
GOTERM_BP_FAT	GO:0034622~cellular macromolecular complex assembly	28	1.81936	0.00578935	EIF6, XPO6, CAPZA2, NAP1L1, RBM5, TFAM, H2AFV, ANG, PTK2B, HJURP, HIST3H2A, GEMIN6, KPNB1, TUBB4, MYST3, SRPK2, HIST1H2BE, IPO9, IPO8, H2AFJ, MBD2, GAS7, WAS, SLU7, H3F3B, XPO7, CACNA1A, SMARCA4	1012	217	13588	1.7325	1	0.257736	9.8441
GOTERM_BP_FAT	GO:0043067~regulation of programmed cell death	59	3.83366	0.0061798	PDIA3, RBM5, FOXO3, PTEN, KCNIP3, BAG4, ZFP91, ANK2, BAG3, PIK3CA, DNAJC5, DLG5, API5, DHCR24, PRKCA, ROCK1, MADD, SKP2, UBE2B, STK3, JMY, DAPK1, TNFSF13B, BTG1, VEGFA, LCK, BID, CDK5R1, ING3, BCLAF1, MCL1, ZBTB16, NR3C1, RRM2B, ITM2B, TRP53BP2, RB1CC1, POU3F3, INPP5D, SKIL, ERCC3, APC, PLAGL2, STAMBP, IL6, CEBPB, CEBPG, IGF1, 2810002N01RIK, BIRC3, SOD1, RPS6, SOD2, TRADD, BFAR, CDKN1B, CNTF, GSK…	1012	560	13588	1.41462	1	0.268332	10.4739
GOTERM_BP_FAT	GO:0046716~muscle maintenance	5	0.324886	0.00657898	MTM1, IL6, DMD, SOD1, APC	1012	11	13588	6.10313	1	0.278726	11.1136
GOTERM_BP_FAT	GO:0016044~membrane organization	33	2.14425	0.00658646	BID, UBE3A, SORL1, CDC42SE1, ITSN2, NRCAM, DAB2, AP1S2, TTBK2, DLG4, PAFAH1B1, DLG1, AP3B1, DHCR24, DNM3, LRP1B, STXBP1, LPCAT2, SOD1, CORO1C, GAPVD1, GRIA2, TFRC, JMJD6, GRIA1, IRF8, SH3KBP1, LRP6, RIN2, LRP8, VAMP2, MERTK, EPN2	1012	272	13588	1.629	1	0.274845	11.1255
GOTERM_BP_FAT	GO:0006333~chromatin assembly or disassembly	17	1.10461	0.00663519	HIST1H2BE, CEBPG, ARID4B, NAP1L1, CBX3, H2AFJ, CBX5, BAZ1B, H2AFV, HJURP, SMARCC1, H3F3B, HIST3H2A, CHD6, CHD4, SMARCA4, MYST3	1012	109	13588	2.0941	1	0.272523	11.2033
GOTERM_BP_FAT	GO:0007167~enzyme linked receptor protein signaling pathway	33	2.14425	0.00694439	TWSG1, 2610005L07RIK, LTBP1, USP9X, BMPR2, FGF10, PTEN, PDAP1, PHIP, SLC2A8, EIF4EBP1, PTK2B, SPNB2, PALM2, SKIL, FGF1, CSF1R, EGFR, IRS2, PTPN2, PTPRA, IGF1, SOCS5, PTPN11, SS18, VEGFC, VEGFA, ROR1, JAK1, PPM1L, CACNA1A, BMPR1A, ACVR1	1012	273	13588	1.62303	1	0.27921	11.6953
GOTERM_BP_FAT	GO:0031334~positive regulation of protein complex assembly	7	0.454841	0.00702926	CDKN1B, PLEK, MAPT, CAPZA2, RICTOR, DLG1, APC	1012	24	13588	3.91617	1	0.278121	11.8299
GOTERM_BP_FAT	GO:0042981~regulation of apoptosis	58	3.76868	0.00724036	PDIA3, RBM5, FOXO3, PTEN, KCNIP3, BAG4, ANK2, BAG3, PIK3CA, DNAJC5, DLG5, API5, DHCR24, PRKCA, ROCK1, MADD, SKP2, UBE2B, STK3, JMY, DAPK1, TNFSF13B, BTG1, VEGFA, LCK, BID, CDK5R1, ING3, BCLAF1, MCL1, ZBTB16, NR3C1, RRM2B, ITM2B, TRP53BP2, RB1CC1, POU3F3, INPP5D, SKIL, ERCC3, APC, PLAGL2, STAMBP, IL6, CEBPB, CEBPG, IGF1, 2810002N01RIK, BIRC3, SOD1, RPS6, SOD2, TRADD, BFAR, CDKN1B, GSK3B, MAPK8IP1,…	1012	553	13588	1.40824	1	0.281233	12.1639
GOTERM_BP_FAT	GO:0030218~erythrocyte differentiation	10	0.649773	0.00809094	SP1, JMJD6, CEBPG, VEGFA, SFXN1, DYRK3, ACIN1, RPS6, NCOR1, ADD1	1012	48	13588	2.79727	1	0.304563	13.4974
GOTERM_BP_FAT	GO:0022029~telencephalon cell migration	6	0.389864	0.00853998	EGFR, DAB1, POU3F3, LRP8, POU3F2, PAFAH1B1	1012	18	13588	4.47563	1	0.31434	14.1937
GOTERM_BP_FAT	GO:0019725~cellular homeostasis	39	2.53411	0.00879975	PDIA3, TMX4, PDIA4, PRDX3, CACNB4, APLP2, GLRX2, MBP, MTM1, ATP2B2, DNAJC16, 2810407C02RIK, DMD, PXMP3, PKD2, LGI4, POU3F2, TRFR2, APC, DLG1, MAFG, PRKCA, P4HB, IL6, SCD2, UGT8A, ABCB7, SOD1, QK, SOD2, TSC1, TFRC, GNAQ, GNB1, NUCB2, LCK, EPOR, CACNA1A, ADD1	1012	343	13588	1.52667	1	0.318068	14.5941
GOTERM_BP_FAT	GO:0040007~growth	25	1.62443	0.00899024	UBE3A, VPS54, FGF10, FOXO3, PTEN, ZFP91, SLC1A2, ANKRD11, MTAP7, DCLK1, SETDB1, RXRA, ZFX, IGF1, ICMT, SOCS5, PTPN11, TNKS2, INHBA, CNTF, NCOA3, XRN2, CACNA1A, BMPR1A, SMARCA4, ADD1	1012	193	13588	1.73923	1	0.31964	14.8866
GOTERM_BP_FAT	GO:0051252~regulation of RNA metabolic process	135	8.77193	0.00978103	MEF2A, ARNT2, HIRA, RBM5, CASK, CBX3, FOXO3, ZFP84, CBX5, RNF141, TRAK1, MLL3, ZFP882, TBPL1, IKBKAP, RXRA, MED14, MED13, FOXN3, VEGFA, MGA, SMARCA4, FUS, SOX4, ZFP458, NR2C2, MED12L, ZFP566, TEF, SKIL, ZFP810, TCF25, PLAGL2, CREBL2, MAFG, TAF1, DNMT3A, IKZF1, CREBZF, KLF13, CREBBP, ZFP445, HDAC4, ZFHX4, DLX5, ETS2, ZFP772, DNMT1, RBPJ, NCOR1, DNAJB6, KCNH1, ENY2, BACH1, ELF2, COPS5, E2F6, ZKSCAN…	1012	1488	13588	1.21816	1	0.338222	16.0907
GOTERM_BP_FAT	GO:0051495~positive regulation of cytoskeleton organization	7	0.454841	0.010587	CDKN1B, PLEK, MAPT, CAPZA2, RICTOR, DLG1, APC	1012	26	13588	3.61493	1	0.35619	17.3012
GOTERM_BP_FAT	GO:0021885~forebrain cell migration	6	0.389864	0.010893	EGFR, DAB1, POU3F3, LRP8, POU3F2, PAFAH1B1	1012	19	13588	4.24007	1	0.360127	17.7566
GOTERM_BP_FAT	GO:0032273~positive regulation of protein polymerization	6	0.389864	0.010893	CDKN1B, MAPT, CAPZA2, RICTOR, DLG1, APC	1012	19	13588	4.24007	1	0.360127	17.7566
GOTERM_BP_FAT	GO:0008219~cell death	53	3.44379	0.0111178	MEF2A, FASTKD1, MRPL41, RBM5, RNF216, PTEN, KCNIP3, BAG4, TMEM173, UNC5B, ANK2, SLK, BAG3, TIA1, BAG2, MMD2, ACIN1, LUC7L3, API5, ROCK1, MADD, SCN2A1, STK3, DAPK1, SLTM, RNF130, SIAH1A, LCK, SH3KBP1, MDM4, DCC, BID, TNFRSF21, MCL1, MMD, RRAGA, ITM2B, FEM1B, PRUNE2, TNFRSF1B, ECE1, TRP53BP2, GATAD2A, INPP5D, IL6, SOD1, RPS6, BIRC3, SOD2, TRADD, BFAR, TNFSF10, JMJD6	1012	507	13588	1.4036	1	0.361828	18.0896
GOTERM_BP_FAT	GO:0016265~death	54	3.50877	0.0111625	MEF2A, FASTKD1, MRPL41, RBM5, RNF216, PTEN, KCNIP3, BAG4, TMEM173, UNC5B, ANK2, SLK, BAG3, TIA1, BAG2, MMD2, ACIN1, LUC7L3, API5, ROCK1, MADD, SCN2A1, ZFX, STK3, DAPK1, SLTM, RNF130, SIAH1A, LCK, SH3KBP1, MDM4, DCC, BID, TNFRSF21, MCL1, MMD, RRAGA, ITM2B, FEM1B, PRUNE2, TNFRSF1B, ECE1, TRP53BP2, GATAD2A, INPP5D, IL6, SOD1, RPS6, BIRC3, SOD2, TRADD, BFAR, TNFSF10, JMJD6	1012	519	13588	1.39702	1	0.358868	18.1556
GOTERM_BP_FAT	GO:0012501~programmed cell death	50	3.24886	0.0112653	MEF2A, FASTKD1, MRPL41, RBM5, RNF216, PTEN, KCNIP3, BAG4, TMEM173, ANK2, UNC5B, SLK, BAG3, TIA1, BAG2, ACIN1, API5, LUC7L3, ROCK1, MADD, SCN2A1, STK3, DAPK1, SLTM, RNF130, SIAH1A, LCK, SH3KBP1, MDM4, DCC, BID, TNFRSF21, MCL1, RRAGA, ITM2B, FEM1B, PRUNE2, ECE1, TRP53BP2, GATAD2A, INPP5D, IL6, SOD1, RPS6, BIRC3, SOD2, TRADD, BFAR, TNFSF10, JMJD6	1012	473	13588	1.41933	1	0.357455	18.3074
GOTERM_BP_FAT	GO:0034101~erythrocyte homeostasis	10	0.649773	0.0120276	SP1, JMJD6, CEBPG, VEGFA, SFXN1, DYRK3, ACIN1, RPS6, NCOR1, ADD1	1012	51	13588	2.63272	1	0.372412	19.4243
GOTERM_BP_FAT	GO:0006897~endocytosis	24	1.55945	0.0125075	DNM3, UBE3A, SORL1, LRP1B, STXBP1, CDC42SE1, ITSN2, CORO1C, DAB2, GAPVD1, AP1S2, TFRC, GRIA2, JMJD6, GRIA1, IRF8, SH3KBP1, RIN2, LRP6, DLG4, LRP8, MERTK, EPN2, AP3B1	1012	188	13588	1.71407	1	0.379939	20.12
GOTERM_BP_FAT	GO:0010324~membrane invagination	24	1.55945	0.0125075	DNM3, UBE3A, SORL1, LRP1B, STXBP1, CDC42SE1, ITSN2, CORO1C, DAB2, GAPVD1, AP1S2, TFRC, GRIA2, JMJD6, GRIA1, IRF8, SH3KBP1, RIN2, LRP6, DLG4, LRP8, MERTK, EPN2, AP3B1	1012	188	13588	1.71407	1	0.379939	20.12
GOTERM_BP_FAT	GO:0006357~regulation of transcription from RNA polymerase II promoter	62	4.02859	0.0127721	ELF2, E2F6, ARNT2, CASK, FOXO3, KCNIP3, PCGF6, TRAK1, MKL2, IKBKAP, RXRA, SOX11, MED14, TLE1, IRF2BP2, MED13, MBD2, JMY, INHBA, BRWD1, BPTF, VEGFA, MDM4, CLOCK, KDM6B, SMARCA4, FUS, UBE3A, ABLIM3, SOX4, NFIX, MED12L, NFAT5, TEF, POU3F3, POU3F2, TCEA2, SKIL, TCF25, PLAGL2, MAF, DNMT3A, ZBTB7A, IL6, CEBPB, IKZF1, KLF13, CEBPG, CREBBP, IGF1, SOD2, HDAC4, SP1, ATXN7, MAPK14, THRAP3, TCEB3, PBX1, NFIC…	1012	616	13588	1.35141	1	0.382154	20.5011
GOTERM_BP_FAT	GO:0006915~apoptosis	49	3.18389	0.0127967	MEF2A, FASTKD1, MRPL41, RBM5, RNF216, PTEN, KCNIP3, BAG4, TMEM173, ANK2, UNC5B, SLK, BAG3, TIA1, BAG2, ACIN1, API5, LUC7L3, ROCK1, MADD, SCN2A1, STK3, DAPK1, SLTM, RNF130, SIAH1A, LCK, SH3KBP1, MDM4, DCC, BID, TNFRSF21, MCL1, RRAGA, ITM2B, FEM1B, PRUNE2, ECE1, TRP53BP2, INPP5D, IL6, SOD1, RPS6, BIRC3, SOD2, TRADD, BFAR, TNFSF10, JMJD6	1012	465	13588	1.41488	1	0.378748	20.5365
GOTERM_BP_FAT	GO:0043244~regulation of protein complex disassembly	9	0.584795	0.012816	PLEK, SPNB2, MAPT, CAPZA2, MTAP1B, TMOD3, CLASP2, MID1IP1, APC	1012	43	13588	2.81028	1	0.37529	20.5642
GOTERM_BP_FAT	GO:0006916~anti-apoptosis	14	0.909682	0.0129339	STAMBP, CEBPB, SKP2, IGF1, DAPK1, BFAR, TNFSF13B, BAG3, GSK3B, VEGFA, PIK3CA, MAPK8IP1, API5, DHCR24	1012	88	13588	2.13609	1	0.374157	20.7333
GOTERM_BP_FAT	GO:0043242~negative regulation of protein complex disassembly	8	0.519818	0.0131946	SPNB2, MAPT, CAPZA2, MTAP1B, TMOD3, CLASP2, MID1IP1, APC	1012	35	13588	3.069	1	0.376269	21.1061
GOTERM_BP_FAT	GO:0006281~DNA repair	27	1.75439	0.0141546	RAD23B, RAD23A, RRM2B, INTS3, ANKRD17, FANCM, SLK, PMS2, RNF168, RAD51L3, ERCC3, BRCC3, USP1, SMG1, SOD1, RAD52, UBE2B, RAD50, JMY, SOD2, ATRX, MPG, DCLRE1A, SFPQ, SUPT16H, SMC1A, XRN2	1012	222	13588	1.633	1	0.393599	22.4649
GOTERM_BP_FAT	GO:0032318~regulation of Ras GTPase activity	13	0.844704	0.0147712	GIT1, AGFG1, TBC1D10A, RALBP1, RABGAP1L, RICTOR, TBC1D24, TBC1D23, ACAP2, GIT2, TBC1D4, PAFAH1B1, TBC1D20	1012	80	13588	2.18187	1	0.402882	23.3259
GOTERM_BP_FAT	GO:0070507~regulation of microtubule cytoskeleton organization	8	0.519818	0.0153565	CDKN1B, MAPT, CAPZA2, MTAP1B, CLASP2, MID1IP1, DST, APC	1012	36	13588	2.98375	1	0.411165	24.1348
GOTERM_BP_FAT	GO:0007269~neurotransmitter secretion	8	0.519818	0.0153565	SYT1, NRXN3, SYN2, VAMP2, NRXN1, RPH3A, CACNA1A, LIN7A	1012	36	13588	2.98375	1	0.411165	24.1348
GOTERM_BP_FAT	GO:0006417~regulation of translation	15	0.974659	0.0158705	EIF4E3, QK, EIF4G1, EIF4EBP1, EIF4G3, EIF2AK1, ANG, TRMT6, TIA1, EIF2S1, SEPSECS, PUM2, EIF4E2, EIF2C4, GATC	1012	100	13588	2.01403	1	0.417721	24.8386
GOTERM_BP_FAT	GO:0031114~regulation of microtubule depolymerization	5	0.324886	0.0166799	MAPT, MTAP1B, CLASP2, MID1IP1, APC	1012	14	13588	4.79531	1	0.4298	25.9343
GOTERM_BP_FAT	GO:0007026~negative regulation of microtubule depolymerization	5	0.324886	0.0166799	MAPT, MTAP1B, CLASP2, MID1IP1, APC	1012	14	13588	4.79531	1	0.4298	25.9343
GOTERM_BP_FAT	GO:0007243~protein kinase cascade	28	1.81936	0.0167273	GNA13, RPS6KB1, DAB1, RB1CC1, SPRED2, PKD2, PIK3CA, STK38L, MAP2K5, PRKCA, ZFP36, CNKSR2, SRPK2, PLEK, MADD, TIFA, SOCS5, SOD1, STK3, PTPN11, DAPK1, SS18, RPS6KA2, MAPK14, MAPK8IP2, JAK1, PPM1L, MAPK8IP1	1012	236	13588	1.59302	1	0.426886	25.998
GOTERM_BP_FAT	GO:0050678~regulation of epithelial cell proliferation	11	0.71475	0.0172121	EGFR, IL6, CDKN1B, DLX5, VEGFA, FGF10, FGF1, PTEN, BMPR1A, DLG1, APC	1012	63	13588	2.34438	1	0.432323	26.6465
GOTERM_BP_FAT	GO:0000375~RNA splicing, via transesterification reactions	8	0.519818	0.0177586	SF3B1, SRPK2, RSRC1, RBM5, SLU7, SRRM1, SNRNP70, GEMIN6	1012	37	13588	2.90311	1	0.438727	27.3711
GOTERM_BP_FAT	GO:0000377~RNA splicing, via transesterification reactions with bulged adenosine as nucleophile	8	0.519818	0.0177586	SF3B1, SRPK2, RSRC1, RBM5, SLU7, SRRM1, SNRNP70, GEMIN6	1012	37	13588	2.90311	1	0.438727	27.3711
GOTERM_BP_FAT	GO:0021987~cerebral cortex development	8	0.519818	0.0177586	EGFR, DAB1, TSC1, POU3F3, LRP8, POU3F2, PAFAH1B1, YWHAE	1012	37	13588	2.90311	1	0.438727	27.3711
GOTERM_BP_FAT	GO:0000398~nuclear mRNA splicing, via spliceosome	8	0.519818	0.0177586	SF3B1, SRPK2, RSRC1, RBM5, SLU7, SRRM1, SNRNP70, GEMIN6	1012	37	13588	2.90311	1	0.438727	27.3711
GOTERM_BP_FAT	GO:0042552~myelination	8	0.519818	0.0177586	SCD2, TSC1, UGT8A, LGI4, POU3F2, SOD1, QK, MBP	1012	37	13588	2.90311	1	0.438727	27.3711
GOTERM_BP_FAT	GO:0043087~regulation of GTPase activity	14	0.909682	0.0198988	GIT1, AGFG1, TBC1D10A, RALBP1, RABGAP1L, RICTOR, TBC1D24, TBC1D23, CHML, ACAP2, GIT2, TBC1D4, PAFAH1B1, TBC1D20	1012	93	13588	2.02125	1	0.472924	30.1444
GOTERM_BP_FAT	GO:0051173~positive regulation of nitrogen compound metabolic process	53	3.44379	0.0208256	HSP90AB1, ENY2, MEF2A, ARNT2, CASK, FOXO3, MKL2, USP16, MYST3, HSP90AA1, BRCC3, RXRA, SOX11, MED14, MED13, UBE2B, INHBA, VEGFA, CLOCK, ING5, FUS, UBE3A, ABLIM3, KLRK1, SOX4, NFIX, NFYB, TEF, NFAT5, POU3F3, POU3F2, RNF168, MYSM1, PLAGL2, MAF, IL6, CEBPB, IKZF1, KLF13, CEBPG, CREBBP, IGF1, SOD2, HDAC4, ZFP287, SP1, MAPK14, ATXN7, THRAP3, IRF8, PBX1, NFIC, NFIA	1012	526	13588	1.3529	1	0.484663	31.314
GOTERM_BP_FAT	GO:0000059~protein import into nucleus, docking	5	0.324886	0.0214333	XPO6, IPO9, IPO8, XPO7, KPNB1	1012	15	13588	4.47563	1	0.490752	32.0708
GOTERM_BP_FAT	GO:0010604~positive regulation of macromolecule metabolic process	62	4.02859	0.021614	ENY2, MEF2A, ARNT2, CASK, TLR3, FOXO3, ZFP91, ITCH, MKL2, USP16, FGF1, MYST3, PRKCA, BRCC3, RXRA, SOX11, MED14, MED13, UBE2B, INHBA, TNFSF13B, VEGFA, CLOCK, ING5, FUS, UBE3A, ABLIM3, BMPR2, SOX4, NFIX, NFYB, RB1CC1, NFAT5, TEF, POU3F3, RNF168, POU3F2, UBE2D1, MYSM1, APC, PLAGL2, MAF, IL6, CEBPB, IKZF1, KLF13, CEBPG, CREBBP, IGF1, RICTOR, HDAC4, CNTF, ZFP287, SP1, NEDD4, MAPK14, ATXN7, THRAP3, IRF…	1012	633	13588	1.31511	1	0.48983	32.2944
GOTERM_BP_FAT	GO:0006355~regulation of transcription, DNA-dependent	130	8.44704	0.0216925	MEF2A, ARNT2, HIRA, CASK, CBX3, FOXO3, ZFP84, CBX5, RNF141, TRAK1, MLL3, ZFP882, TBPL1, IKBKAP, RXRA, MED14, MED13, FOXN3, VEGFA, MGA, SMARCA4, FUS, SOX4, ZFP458, NR2C2, MED12L, ZFP566, TEF, SKIL, ZFP810, TCF25, PLAGL2, CREBL2, MAFG, TAF1, DNMT3A, IKZF1, CREBZF, KLF13, CREBBP, ZFP445, HDAC4, ZFHX4, DLX5, ETS2, ZFP772, DNMT1, RBPJ, NCOR1, DNAJB6, KCNH1, ENY2, BACH1, ELF2, COPS5, E2F6, ZKSCAN1, ZKS…	1012	1465	13588	1.19146	1	0.487298	32.3913
GOTERM_BP_FAT	GO:0007049~cell cycle	60	3.89864	0.0221636	MRPL41, E2F6, DBF4, PMS2, MTAP9, TLK1, TLK2, USP16, STAG1, ANAPC1, RBL2, SKP2, PIM3, CDK7, UBE2B, FOXN3, RAD50, JMY, FMN2, PPM1D, CCND1, DCLRE1A, RCC2, SIAH1A, MDM4, DST, PPP6C, CKS1B, PARD3, USP9X, NEK1, NEDD9, HCFC1, ZFP318, SESN3, URGCP, HJURP, TRP53BP2, RB1CC1, PKD2, PAFAH1B1, SKIL, CLASP2, APC, TAF1, IKZF1, TET2, 9130404D08RIK, RPS6, CDC27, SMC2, CDKN1B, RPS6KA2, GSK3B, GSPT2, GAS2L1, FBXO31…	1012	611	13588	1.31851	1	0.491001	32.97
GOTERM_BP_FAT	GO:0016567~protein ubiquitination	11	0.71475	0.0232723	FBXW7, HUWE1, NEDD4, UBE3A, SIAH1A, SKP2, RNF168, ITCH, HERC2, UBE2D1, OS9	1012	66	13588	2.23781	1	0.50434	34.3136
GOTERM_BP_FAT	GO:0008366~axon ensheathment	8	0.519818	0.0233319	SCD2, TSC1, UGT8A, LGI4, POU3F2, SOD1, QK, MBP	1012	39	13588	2.75423	1	0.501523	34.3851
GOTERM_BP_FAT	GO:0007272~ensheathment of neurons	8	0.519818	0.0233319	SCD2, TSC1, UGT8A, LGI4, POU3F2, SOD1, QK, MBP	1012	39	13588	2.75423	1	0.501523	34.3851
GOTERM_BP_FAT	GO:0035264~multicellular organism growth	8	0.519818	0.0233319	SLC1A2, NCOA3, ZFX, ANKRD11, IGF1, ICMT, TNKS2, ADD1	1012	39	13588	2.75423	1	0.501523	34.3851
GOTERM_BP_FAT	GO:0016458~gene silencing	10	0.649773	0.023934	DNMT3A, ZCCHC11, SND1, SIRT4, DNMT1, UBE2B, BAZ2A, KCNQ1OT1, EIF2C4, SMARCA4	1012	57	13588	2.35559	1	0.50681	35.1033
GOTERM_BP_FAT	GO:0016579~protein deubiquitination	6	0.389864	0.0246318	BRCC3, USP1, USP9X, USP12, USP16, MYSM1	1012	23	13588	3.50266	1	0.513321	35.9265
GOTERM_BP_FAT	GO:0048864~stem cell development	6	0.389864	0.0246318	ZCCHC11, CREBBP, MSI2, BMPR1A, APC, MYST3	1012	23	13588	3.50266	1	0.513321	35.9265
GOTERM_BP_FAT	GO:0050679~positive regulation of epithelial cell proliferation	7	0.454841	0.024682	EGFR, IL6, DLX5, VEGFA, FGF10, FGF1, BMPR1A	1012	31	13588	3.03188	1	0.510414	35.9853
GOTERM_BP_FAT	GO:0001701~in utero embryonic development	30	1.94932	0.0255463	GNA13, 2610005L07RIK, TAPT1, ARNT2, N4BP2L2, DAB2, COL4A3BP, ANKRD11, PKD2, GATAD2A, PLCD1, MKL2, SKIL, AMD1, ENO1, MAFG, EGFR, SETDB1, ADAM10, CEBPB, GM5506, UBR3, ICMT, UBE2B, SP1, ATP6V0A1, DNAJB6, BMPR1A, ACVR1, SMARCA4, ADD1	1012	267	13588	1.50864	1	0.519047	36.9903
GOTERM_BP_FAT	GO:0007267~cell-cell signaling	32	2.07927	0.0261122	SYT1, AGTPBP1, CAPZA2, FGF10, CACNB2, ILDR2, CACNB4, GJC1, GAD2, FNTA, DMD, SYN2, PAFAH1B1, FGF1, SV2C, DLGAP1, IL6, NRXN3, DLGAP2, STXBP1, FZD2, NRXN1, RPH3A, LIN7A, KIF1B, GRIA2, GRM8, GLS, TMOD2, VAMP2, UNC13C, CACNA1A	1012	290	13588	1.48159	1	0.523295	37.6402
GOTERM_BP_FAT	GO:0060070~Wnt receptor signaling pathway through beta-catenin	5	0.324886	0.0269341	CCND1, LRP6, SOX4, UBE2B, APC	1012	16	13588	4.1959	1	0.530859	38.5728
GOTERM_BP_FAT	GO:0031111~negative regulation of microtubule polymerization or depolymerization	5	0.324886	0.0269341	MAPT, MTAP1B, CLASP2, MID1IP1, APC	1012	16	13588	4.1959	1	0.530859	38.5728
GOTERM_BP_FAT	GO:0050808~synapse organization	9	0.584795	0.0269522	ATP2B2, GPHN, TSC1, NRXN3, ANK3, DLG4, NRXN1, CACNB4, CACNA1A	1012	49	13588	2.46616	1	0.527572	38.5933
GOTERM_BP_FAT	GO:0007169~transmembrane receptor protein tyrosine kinase signaling pathway	23	1.49448	0.0282726	EGFR, 2610005L07RIK, IRS2, PTPN2, PTPRA, BMPR2, IGF1, FGF10, SOCS5, PTEN, PDAP1, PTPN11, PHIP, SLC2A8, VEGFC, SS18, EIF4EBP1, PTK2B, VEGFA, ROR1, FGF1, CACNA1A, CSF1R	1012	192	13588	1.60843	1	0.541328	40.0636
GOTERM_BP_FAT	GO:0006650~glycerophospholipid metabolic process	13	0.844704	0.0293498	CHKA, TAZ, PI4KB, PIGQ, OCRL, LPCAT2, CHPT1, PTEN, PIGL, PIGG, PIK3CA, IP6K1, PIP4K2A	1012	88	13588	1.98352	1	0.551436	41.2385
GOTERM_BP_FAT	GO:0001675~acrosome assembly	3	0.194932	0.0299905	AGFG1, PAFAH1B1, TBPL1	1012	4	13588	10.0702	1	0.555851	41.9269
GOTERM_BP_FAT	GO:0000320~re-entry into mitotic cell cycle	3	0.194932	0.0299905	CCND1, GSK3B, MDM4	1012	4	13588	10.0702	1	0.555851	41.9269
GOTERM_BP_FAT	GO:0021801~cerebral cortex radial glia guided migration	3	0.194932	0.0299905	DAB1, LRP8, PAFAH1B1	1012	4	13588	10.0702	1	0.555851	41.9269
GOTERM_BP_FAT	GO:0051493~regulation of cytoskeleton organization	14	0.909682	0.0315855	PLEK, CAPZA2, MID1IP1, RICTOR, MYCBP2, CDKN1B, MAPT, SPNB2, MTAP1B, TMOD3, CLASP2, DST, DLG1, APC	1012	99	13588	1.89875	1	0.571434	43.6078
GOTERM_BP_FAT	GO:0031116~positive regulation of microtubule polymerization	4	0.259909	0.0331765	CDKN1B, MAPT, CAPZA2, APC	1012	10	13588	5.37075	1	0.586177	45.2387
GOTERM_BP_FAT	GO:0031112~positive regulation of microtubule polymerization or depolymerization	4	0.259909	0.0331765	CDKN1B, MAPT, CAPZA2, APC	1012	10	13588	5.37075	1	0.586177	45.2387
GOTERM_BP_FAT	GO:0045637~regulation of myeloid cell differentiation	9	0.584795	0.0334267	ZFP36, IKZF1, MAPK14, GNAS, FOXO3, ACIN1, ZBTB16, INPP5D, APC	1012	51	13588	2.36945	1	0.585538	45.4911
GOTERM_BP_FAT	GO:0016477~cell migration	27	1.75439	0.0340443	PVR, DCC, 2610005L07RIK, CDK5R1, PLXNA2, CAPZA2, FGF10, PTEN, DAB1, PXMP3, POU3F3, SEMA3C, CSF3R, POU3F2, PAFAH1B1, CLASP2, DCLK1, APC, EGFR, PRKCA, EFNB1, YWHAE, NAV1, VEGFA, LRP6, LRP8, ACVR1	1012	240	13588	1.51052	1	0.588943	46.1093
GOTERM_BP_FAT	GO:0045639~positive regulation of myeloid cell differentiation	6	0.389864	0.0344105	IKZF1, MAPK14, GNAS, FOXO3, ACIN1, INPP5D	1012	25	13588	3.22245	1	0.589554	46.4729
GOTERM_BP_FAT	GO:0070646~protein modification by small protein removal	6	0.389864	0.0344105	BRCC3, USP1, USP9X, USP12, USP16, MYSM1	1012	25	13588	3.22245	1	0.589554	46.4729
GOTERM_BP_FAT	GO:0010942~positive regulation of cell death	28	1.81936	0.0352306	BID, BCLAF1, ING3, CDK5R1, PDIA3, RBM5, RRAGA, RRM2B, NR3C1, FOXO3, ZBTB16, ITM2B, PTEN, TRP53BP2, INPP5D, ERCC3, PLAGL2, APC, PRKCA, CEBPB, CEBPG, SKP2, 2810002N01RIK, STK3, DAPK1, TRADD, JMY, LCK	1012	252	13588	1.49188	1	0.594984	47.2785
GOTERM_BP_FAT	GO:0043933~macromolecular complex subunit organization	38	2.46914	0.0360754	EIF6, ENAH, XPO6, CAPZA2, NAP1L1, RBM5, MTMR2, TFAM, H2AFV, HJURP, PTK2B, ANG, HIST3H2A, USP16, GEMIN6, KPNB1, TBPL1, APC, MYST3, TUBB4, TAF1, SRPK2, HIST1H2BE, CEBPG, IPO9, IPO8, H2AFJ, MBD2, WAS, GAS7, STOM, ATP6V0A1, SLU7, H3F3B, XPO7, XRN2, CACNA1A, SMARCA4	1012	367	13588	1.39025	1	0.600508	48.0964
GOTERM_BP_FAT	GO:0048732~gland development	23	1.49448	0.0363009	EGFR, TWSG1, IRS2, IL6, CEBPB, IKZF1, UBE3A, CAPZA2, RXRA, IGF1, FGF10, NR3C1, FEM1B, PTEN, ATP2B2, CCND1, NCOA3, VEGFA, SEMA3C, PBX1, POU3F2, RBPJ, BMPR1A	1012	197	13588	1.5676	1	0.599548	48.3127
GOTERM_BP_FAT	GO:0007281~germ cell development	14	0.909682	0.0364047	AGFG1, ZFX, RPS6KB1, ZBTB16, FOXO3, UBE2B, NR2C2, RPS6KA2, PAFAH1B1, MTAP7, FNDC3A, TBPL1, PCSK4, ACVR1	1012	101	13588	1.86115	1	0.597356	48.412
GOTERM_BP_FAT	GO:0000075~cell cycle checkpoint	9	0.584795	0.0370292	CCND1, BRCC3, MAPK14, FBXO31, INTS3, RPS6, SMC1A, APC, PTPN11	1012	52	13588	2.32388	1	0.600479	49.0055
GOTERM_BP_FAT	GO:0033043~regulation of organelle organization	19	1.23457	0.0373473	PLEK, CAPZA2, MID1IP1, RICTOR, HERC2, UBE2B, MYCBP2, CDKN1B, MAPT, SPNB2, MTAP1B, TMOD3, TLK1, TLK2, CLASP2, NCOR1, DST, DLG1, APC	1012	154	13588	1.65656	1	0.600473	49.3053
GOTERM_BP_FAT	GO:0045621~positive regulation of lymphocyte differentiation	7	0.454841	0.0373512	IL6, HSP90AA1, IKZF1, LCK, INPP5D, SOCS5, AP3B1	1012	34	13588	2.76436	1	0.59734	49.309
GOTERM_BP_FAT	GO:0030036~actin cytoskeleton organization	20	1.29955	0.0377577	ENAH, ROCK1, TRPM7, ARHGEF18, CAPZA2, RICTOR, DAAM1, GAS7, WAS, CORO1C, EPB4.1L2, FMN2, PPP1R9A, ANG, LIMCH1, PALM2, PAFAH1B1, ABL2, LCP1, DLG1	1012	165	13588	1.6275	1	0.598237	49.6897
GOTERM_BP_FAT	GO:0030029~actin filament-based process	21	1.36452	0.0380027	ENAH, ROCK1, TRPM7, ARHGEF18, CAPZA2, RICTOR, DAAM1, GAS7, WAS, CORO1C, EPB4.1L2, FMN2, PPP1R9A, ANG, LIMCH1, ACAP2, PALM2, PAFAH1B1, ABL2, LCP1, DLG1	1012	176	13588	1.60207	1	0.597535	49.9178
GOTERM_BP_FAT	GO:0019637~organophosphate metabolic process	21	1.36452	0.0380027	GPD2, GPD1, CHKA, LPGAT1, TAZ, PI4KB, LPCAT2, OCRL, PIGQ, PTEN, LPCAT3, CHPT1, CDS2, PIGL, LPCAT1, PIGG, PIK3CA, PCYT1B, GYK, PIP4K2A, IP6K1	1012	176	13588	1.60207	1	0.597535	49.9178
GOTERM_BP_FAT	GO:0001505~regulation of neurotransmitter levels	10	0.649773	0.038882	SYT1, GAD2, NRXN3, AGTPBP1, SYN2, VAMP2, NRXN1, RPH3A, CACNA1A, LIN7A	1012	62	13588	2.16563	1	0.602992	50.7286
GOTERM_BP_FAT	GO:0034976~response to endoplasmic reticulum stress	6	0.389864	0.0400828	CCND1, DERL2, COL4A3BP, GSK3B, CCDC47, OS9	1012	26	13588	3.09851	1	0.611313	51.8158
GOTERM_BP_FAT	GO:0006508~proteolysis	93	6.04288	0.0402766	MKRN1, DZIP3, AGTPBP1, UBE2G2, PPP2R5C, RNF216, RLIM, SENP7, OS9, ZNRF2, CNOT4, ZYG11B, DDI2, USP27X, LONP2, FBXO27, USP12, ERAP1, DPP8, DPP9, ITCH, USP16, DPP7, FBXL17, DHCR24, ANAPC1, NRIP3, TBL1XR1, CTSZ, BRCC3, ADAM10, USP1, ENC1, SKP2, UBR3, MMP16, UBR1, HERC2, SOCS5, HERC1, UBE2B, PJA2, C1QA, ASB8, DCUN1D1, HUWE1, UBE2K, ATG4A, SIAH1A, YME1L1, CPD, ASB5, RNF20, USP7, RAD23B, DERL2, USP8, WD…	1012	1034	13588	1.20764	1	0.610074	51.9892
GOTERM_BP_FAT	GO:0060249~anatomical structure homeostasis	12	0.779727	0.0430838	MTM1, IL6, SMG6, DMD, VPS54, ANKRD11, VEGFA, ILDR2, SOD1, TNKS2, APC, ADD1	1012	83	13588	1.94124	1	0.632354	54.4348
GOTERM_BP_FAT	GO:0034984~cellular response to DNA damage stimulus	4	0.259909	0.0431506	PAXIP1, ASH2L, FBXO31, RAD50	1012	11	13588	4.8825	1	0.629934	54.4915
GOTERM_BP_FAT	GO:0006470~protein amino acid dephosphorylation	15	0.974659	0.0433163	PPP6C, PTPRD, NCEH1, SSH1, PTPN2, PTPRA, SSH2, DUSP12, PTEN, PTPDC1, PTPN11, DUSP3, PPM1D, PPP1R12A, PPM1L	1012	114	13588	1.76669	1	0.628396	54.6319
GOTERM_BP_FAT	GO:0065003~macromolecular complex assembly	35	2.2742	0.0449645	EIF6, XPO6, CAPZA2, NAP1L1, RBM5, MTMR2, TFAM, H2AFV, HJURP, ANG, PTK2B, HIST3H2A, USP16, GEMIN6, KPNB1, TBPL1, APC, TUBB4, MYST3, TAF1, SRPK2, HIST1H2BE, IPO9, IPO8, H2AFJ, MBD2, WAS, GAS7, STOM, ATP6V0A1, SLU7, H3F3B, XPO7, CACNA1A, SMARCA4	1012	338	13588	1.39036	1	0.639494	56.007
GOTERM_BP_FAT	GO:0001508~regulation of action potential	9	0.584795	0.0449954	SCD2, TSC1, GNAQ, UGT8A, LGI4, POU3F2, SOD1, QK, MBP	1012	54	13588	2.23781	1	0.636822	56.0324
GOTERM_BP_FAT	GO:0048609~reproductive process in a multicellular organism	41	2.66407	0.0452851	RAD23B, AGFG1, UBE3A, CAPZA2, RPS6KB1, ZBTB16, FOXO3, NR2C2, ATP2B2, NPAS3, DNAJA1, PAFAH1B1, ODF2, TLK2, PAFAH1B2, MTAP7, PCYT1B, ACSL4, FNDC3A, PCSK4, TBPL1, DNMT3A, ZFX, HERC2, SOD1, MBD2, RPS6, UBE2B, DDO, QK, PTPN11, FMN2, CCND1, SP1, RPS6KA2, SIAH1A, VEGFA, PSME4, GGNBP2, XRN2, ACVR1	1012	409	13588	1.34597	1	0.636329	56.2698
GOTERM_BP_FAT	GO:0032504~multicellular organism reproduction	41	2.66407	0.0452851	RAD23B, AGFG1, UBE3A, CAPZA2, RPS6KB1, ZBTB16, FOXO3, NR2C2, ATP2B2, NPAS3, DNAJA1, PAFAH1B1, ODF2, TLK2, PAFAH1B2, MTAP7, PCYT1B, ACSL4, FNDC3A, PCSK4, TBPL1, DNMT3A, ZFX, HERC2, SOD1, MBD2, RPS6, UBE2B, DDO, QK, PTPN11, FMN2, CCND1, SP1, RPS6KA2, SIAH1A, VEGFA, PSME4, GGNBP2, XRN2, ACVR1	1012	409	13588	1.34597	1	0.636329	56.2698
GOTERM_BP_FAT	GO:0006259~DNA metabolic process	42	2.72904	0.0458309	ING5, RAD23B, RAD23A, DBF4, NFIX, INTS3, RRM2B, RPA3, FANCM, ANKRD17, SLK, PMS2, RNF168, RAD51L3, ERCC3, BAZ2A, DNMT3A, BRCC3, SMG6, SWAP70, USP1, SMG1, SOD1, RAD52, UBE2B, KCNQ1OT1, RAD50, JMY, TNKS2, SOD2, ATRX, MPG, DCLRE1A, RFC1, SFPQ, SUPT16H, DNMT1, SMC1A, NFIC, NFIA, XRN2, TNFAIP1	1012	421	13588	1.3395	1	0.637956	56.7139
GOTERM_BP_FAT	GO:0032989~cellular component morphogenesis	36	2.33918	0.0462535	DCC, CDK5R1, ENAH, PARD3, AGFG1, PPP3R1, MYCBP2, NRCAM, ATP2B2, DAB2, ANK3, DMD, COL4A3BP, PAFAH1B1, MTAP7, CLASP2, TBPL1, DCLK1, APC, EGFR, EFNB1, KIF5C, STXBP1, SOD1, UBE2B, GAS7, PTPN11, SLITRK2, SS18, DLX5, MAPK14, IFT172, RBPJ, DST, CACNA1A, ADD1	1012	351	13588	1.37712	1	0.638551	57.0548
GOTERM_BP_FAT	GO:0032886~regulation of microtubule-based process	8	0.519818	0.0469418	CDKN1B, MAPT, CAPZA2, MTAP1B, CLASP2, MID1IP1, DST, APC	1012	45	13588	2.387	1	0.641275	57.6045
GOTERM_BP_FAT	GO:0019228~regulation of action potential in neuron	8	0.519818	0.0469418	SCD2, TSC1, UGT8A, LGI4, POU3F2, SOD1, QK, MBP	1012	45	13588	2.387	1	0.641275	57.6045
GOTERM_BP_FAT	GO:0043065~positive regulation of apoptosis	27	1.75439	0.0477593	BID, BCLAF1, ING3, CDK5R1, PDIA3, RBM5, RRM2B, NR3C1, FOXO3, ZBTB16, ITM2B, PTEN, TRP53BP2, INPP5D, ERCC3, PLAGL2, APC, PRKCA, CEBPB, CEBPG, SKP2, 2810002N01RIK, STK3, DAPK1, TRADD, JMY, LCK	1012	248	13588	1.4618	1	0.644962	58.249
GOTERM_BP_FAT	GO:0046578~regulation of Ras protein signal transduction	21	1.36452	0.0486266	GIT1, AGFG1, RALBP1, TBC1D10A, ARHGEF18, RABGAP1L, ICMT, RICTOR, CYTH3, ITSN2, PLEKHG4, TBC1D24, TBC1D23, PLEKHG1, GBF1, ACAP2, GIT2, TBC1D4, PAFAH1B1, TBC1D20, NET1	1012	181	13588	1.55781	1	0.648948	58.9224
GOTERM_BP_FAT	GO:0048878~chemical homeostasis	37	2.40416	0.0499234	SLC9A9, PDE3B, CACNB4, FOXO3, APLP2, MBP, ATP2B2, COL4A3BP, PXMP3, PKD2, LGI4, POU3F2, SLC4A4, TRFR2, DLG1, MAFG, PRKCA, SCD2, UGT8A, CCDC47, IGF1, ABCB7, RPS6, SOD1, QK, PTPN11, SOD2, TSC1, TFRC, GNAQ, GNB1, NUCB2, LCK, VEGFA, EPOR, NCOR1, CACNA1A	1012	365	13588	1.36108	1	0.656092	59.9105
GOTERM_BP_FAT	GO:0043068~positive regulation of programmed cell death	27	1.75439	0.0517427	BID, BCLAF1, ING3, CDK5R1, PDIA3, RBM5, RRM2B, NR3C1, FOXO3, ZBTB16, ITM2B, PTEN, TRP53BP2, INPP5D, ERCC3, PLAGL2, APC, PRKCA, CEBPB, CEBPG, SKP2, 2810002N01RIK, STK3, DAPK1, TRADD, JMY, LCK	1012	250	13588	1.4501	1	0.666817	61.2587
GOTERM_BP_FAT	GO:0006997~nucleus organization	8	0.519818	0.0519648	NOLC1, AGFG1, TTBK2, PAFAH1B1, ACIN1, MTAP7, SOD1, TBPL1	1012	46	13588	2.33511	1	0.665706	61.4204
GOTERM_BP_FAT	GO:0043066~negative regulation of apoptosis	26	1.68941	0.0525909	PTEN, BAG3, RB1CC1, PIK3CA, POU3F3, DNAJC5, API5, DHCR24, APC, STAMBP, CEBPB, ROCK1, SKP2, IGF1, RPS6, SOD1, UBE2B, DAPK1, SOD2, BFAR, CDKN1B, TNFSF13B, GSK3B, VEGFA, MAPK8IP1, CACNA1A	1012	239	13588	1.46066	1	0.667509	61.8726
GOTERM_BP_FAT	GO:0008286~insulin receptor signaling pathway	6	0.389864	0.0530343	SLC2A8, PHIP, IRS2, EIF4EBP1, PTPN2, PTPRA	1012	28	13588	2.87719	1	0.667986	62.1899
GOTERM_BP_FAT	GO:0051056~regulation of small GTPase mediated signal transduction	25	1.62443	0.0533964	AGFG1, RABGAP1L, CYTH3, ITSN2, IQGAP1, PLEKHG4, PLEKHG1, GBF1, GIT2, TBC1D4, PAFAH1B1, NET1, GIT1, DAB2IP, TBC1D10A, RALBP1, ARHGEF18, ICMT, RICTOR, TBC1D24, TBC1D23, RALGAPA1, GAPVD1, ACAP2, TBC1D20	1012	228	13588	1.47225	1	0.667883	62.447
GOTERM_BP_FAT	GO:0045935~positive regulation of nucleobase, nucleoside, nucleotide and nucleic acid metabolic process	49	3.18389	0.0536915	ENY2, MEF2A, ARNT2, CASK, FOXO3, MKL2, USP16, MYST3, BRCC3, RXRA, SOX11, MED14, MED13, UBE2B, INHBA, VEGFA, CLOCK, ING5, FUS, UBE3A, ABLIM3, SOX4, NFIX, NFYB, TEF, NFAT5, POU3F3, POU3F2, RNF168, MYSM1, PLAGL2, MAF, IL6, CEBPB, IKZF1, KLF13, CEBPG, CREBBP, IGF1, HDAC4, ZFP287, SP1, MAPK14, ATXN7, THRAP3, IRF8, PBX1, NFIC, NFIA	1012	510	13588	1.29003	1	0.667314	62.6554
GOTERM_BP_FAT	GO:0007242~intracellular signaling cascade	82	5.32814	0.053954	GNA13, ADCY2, RPS6KB1, IQGAP1, DAB1, SPRED2, PIK3CA, B230208H17RIK, RALA, RAB6B, TLK1, PRKACB, TLK2, PLCB1, MLL3, NET1, MAP2K5, PRKCA, RAP2B, ZFP36, SRPK2, TWF2, RAP2C, BRCC3, RAB39B, ROCK1, BRAF, MADD, RALBP1, RXRA, ARHGEF18, TIFA, SOCS5, PI4KB, STK3, DAPK1, GNAL, SS18, DNAJC27, ASB8, ARHGAP32, CCND1, GNAQ, GNB1, PPM1L, GNAS, RAB10, ASB5, UNC13C, USP8, UBE3A, CDC42SE1, NR3C1, DGKD, RB1CC1, PKD2,…	1012	915	13588	1.20328	1	0.666526	62.8399
GOTERM_BP_FAT	GO:0007015~actin filament organization	9	0.584795	0.0540101	PPP1R9A, ENAH, ANG, PALM2, WAS, ABL2, GAS7, LCP1, DLG1	1012	56	13588	2.15789	1	0.66431	62.8792
GOTERM_BP_FAT	GO:0000902~cell morphogenesis	32	2.07927	0.054109	DCC, CDK5R1, ENAH, PARD3, PPP3R1, MYCBP2, NRCAM, ATP2B2, DAB2, ANK3, DMD, COL4A3BP, MTAP7, CLASP2, DCLK1, APC, EGFR, EFNB1, KIF5C, STXBP1, SOD1, GAS7, PTPN11, SLITRK2, SS18, DLX5, MAPK14, IFT172, RBPJ, DST, CACNA1A, ADD1	1012	309	13588	1.39049	1	0.662409	62.9484
GOTERM_BP_FAT	GO:0031113~regulation of microtubule polymerization	4	0.259909	0.0544361	CDKN1B, MAPT, CAPZA2, APC	1012	12	13588	4.47563	1	0.662109	63.1764
GOTERM_BP_FAT	GO:0046486~glycerolipid metabolic process	16	1.03964	0.0559614	CHKA, TAZ, PI4KB, LPCAT2, PIGQ, OCRL, PTEN, CHPT1, PTPN11, PIGL, DGKD, PIGG, ANG, PIK3CA, PIP4K2A, IP6K1	1012	129	13588	1.66535	1	0.669971	64.2224
GOTERM_BP_FAT	GO:0045893~positive regulation of transcription, DNA-dependent	41	2.66407	0.0560027	ENY2, FUS, UBE3A, ABLIM3, ARNT2, SOX4, CASK, NFIX, NFYB, FOXO3, TEF, NFAT5, POU3F3, POU3F2, MKL2, USP16, MYSM1, PLAGL2, MAF, IL6, CEBPB, IKZF1, KLF13, RXRA, SOX11, CREBBP, IGF1, MED14, MED13, HDAC4, INHBA, SP1, MAPK14, ATXN7, IRF8, THRAP3, VEGFA, PBX1, NFIC, NFIA, CLOCK	1012	416	13588	1.32332	1	0.667716	64.2503
GOTERM_BP_FAT	GO:0006342~chromatin silencing	5	0.324886	0.0566824	DNMT3A, SIRT4, UBE2B, BAZ2A, SMARCA4	1012	20	13588	3.35672	1	0.669746	64.7069
GOTERM_BP_FAT	GO:0003006~reproductive developmental process	28	1.81936	0.0570479	AGFG1, UBE3A, RPS6KB1, FOXO3, ZBTB16, FEM1B, PTEN, NR2C2, PAFAH1B1, MTAP7, PCYT1B, FNDC3A, PCSK4, TBPL1, DLG1, DHCR24, RXRA, ZFX, IGF1, SOD1, UBE2B, NCOA3, RPS6KA2, VEGFA, PBX1, EPOR, BMPR1A, ACVR1	1012	264	13588	1.42406	1	0.66967	64.9502
GOTERM_BP_FAT	GO:0043623~cellular protein complex assembly	14	0.909682	0.0573656	XPO6, CAPZA2, IPO9, IPO8, MBD2, GAS7, WAS, TFAM, PTK2B, ANG, XPO7, KPNB1, CACNA1A, TUBB4	1012	108	13588	1.74052	1	0.669283	65.1604
GOTERM_BP_FAT	GO:0022402~cell cycle process	39	2.53411	0.0574268	E2F6, USP9X, NEK1, DBF4, NEDD9, ZFP318, SESN3, PKD2, PMS2, MTAP9, PAFAH1B1, CLASP2, SKIL, USP16, STAG1, APC, ANAPC1, SKP2, 9130404D08RIK, RPS6, UBE2B, SMC2, CDC27, RAD50, JMY, FMN2, CCND1, DCLRE1A, PPM1D, CDKN1B, RCC2, RPS6KA2, SIAH1A, GSK3B, GAS2L1, SETD8, MDM4, SMC1A, DST	1012	393	13588	1.33244	1	0.66722	65.2007
GOTERM_BP_FAT	GO:0045944~positive regulation of transcription from RNA polymerase II promoter	36	2.33918	0.0582366	FUS, UBE3A, ABLIM3, ARNT2, SOX4, CASK, NFIX, FOXO3, TEF, NFAT5, POU3F3, POU3F2, MKL2, PLAGL2, MAF, IL6, CEBPB, IKZF1, KLF13, RXRA, SOX11, CREBBP, IGF1, MED14, MED13, HDAC4, INHBA, SP1, MAPK14, ATXN7, THRAP3, VEGFA, PBX1, NFIC, NFIA, CLOCK	1012	358	13588	1.35019	1	0.670053	65.7305
GOTERM_BP_FAT	GO:0032940~secretion by cell	21	1.36452	0.0612242	SYT1, IL6, PLEK, NRXN3, STXBP1, ILDR2, NRXN1, RPH3A, VPS33A, LIN7A, MIA3, TNFSF13B, GNPTAB, SYN2, EXOC4, TMED10, VAMP2, UNC13C, CACNA1A, PCSK4, SCAMP5	1012	186	13588	1.51594	1	0.686453	67.6198
GOTERM_BP_FAT	GO:0051254~positive regulation of RNA metabolic process	41	2.66407	0.0613068	ENY2, FUS, UBE3A, ABLIM3, ARNT2, SOX4, CASK, NFIX, NFYB, FOXO3, TEF, NFAT5, POU3F3, POU3F2, MKL2, USP16, MYSM1, PLAGL2, MAF, IL6, CEBPB, IKZF1, KLF13, RXRA, SOX11, CREBBP, IGF1, MED14, MED13, HDAC4, INHBA, SP1, MAPK14, ATXN7, IRF8, THRAP3, VEGFA, PBX1, NFIC, NFIA, CLOCK	1012	419	13588	1.31385	1	0.684559	67.6707
GOTERM_BP_FAT	GO:0051494~negative regulation of cytoskeleton organization	8	0.519818	0.0629894	SPNB2, MAPT, CAPZA2, MTAP1B, TMOD3, CLASP2, MID1IP1, APC	1012	48	13588	2.23781	1	0.692336	68.6895
GOTERM_BP_FAT	GO:0043069~negative regulation of programmed cell death	26	1.68941	0.0640074	PTEN, BAG3, RB1CC1, PIK3CA, POU3F3, DNAJC5, API5, DHCR24, APC, STAMBP, CEBPB, ROCK1, SKP2, IGF1, RPS6, SOD1, UBE2B, DAPK1, SOD2, BFAR, CDKN1B, TNFSF13B, GSK3B, VEGFA, MAPK8IP1, CACNA1A	1012	244	13588	1.43073	1	0.695979	69.2911
GOTERM_BP_FAT	GO:0060548~negative regulation of cell death	26	1.68941	0.0664843	PTEN, BAG3, RB1CC1, PIK3CA, POU3F3, DNAJC5, API5, DHCR24, APC, STAMBP, CEBPB, ROCK1, SKP2, IGF1, RPS6, SOD1, UBE2B, DAPK1, SOD2, BFAR, CDKN1B, TNFSF13B, GSK3B, VEGFA, MAPK8IP1, CACNA1A	1012	245	13588	1.42489	1	0.707814	70.7097
GOTERM_BP_FAT	GO:0008154~actin polymerization or depolymerization	4	0.259909	0.0669732	ENAH, ANG, WAS, GAS7	1012	13	13588	4.13135	1	0.708229	70.9822
GOTERM_BP_FAT	GO:0032446~protein modification by small protein conjugation	11	0.71475	0.0674339	FBXW7, HUWE1, NEDD4, UBE3A, SIAH1A, SKP2, RNF168, ITCH, HERC2, UBE2D1, OS9	1012	79	13588	1.86957	1	0.708484	71.2369
GOTERM_BP_FAT	GO:0030177~positive regulation of Wnt receptor signaling pathway	3	0.194932	0.0678506	SOX4, FGF10, MBD2	1012	6	13588	6.71344	1	0.708496	71.4654
GOTERM_BP_FAT	GO:0016578~histone deubiquitination	3	0.194932	0.0678506	BRCC3, USP16, MYSM1	1012	6	13588	6.71344	1	0.708496	71.4654
GOTERM_BP_FAT	GO:0006351~transcription, DNA-dependent	15	0.974659	0.0690694	TAF1, POLR3H, KLF13, TCOF1, CDK7, TFAM, ANG, THRAP3, NFAT5, TCEB3, ATP6V0A1, TCEA2, ERCC3, TBPL1, XRN2	1012	122	13588	1.65085	1	0.712852	72.1241
GOTERM_BP_FAT	GO:0021700~developmental maturation	13	0.844704	0.0714607	RECK, STXBP1, FOXO3, FEM1B, NRCAM, GNAQ, RPS6KA2, VEGFA, DLG4, LGI4, RBPJ, CACNA1A, PCSK4	1012	101	13588	1.72821	1	0.723217	73.3748
GOTERM_BP_FAT	GO:0030900~forebrain development	19	1.23457	0.0715549	EGFR, TWSG1, IKZF1, YWHAE, APLP2, ATRX, SLC1A2, DAB1, TSC1, GNAQ, POU3F3, LRP8, PAFAH1B1, POU3F2, RBPJ, NCOR1, DCLK1, BMPR1A, SMARCA4	1012	167	13588	1.52761	1	0.721487	73.423
GOTERM_BP_FAT	GO:0040029~regulation of gene expression, epigenetic	10	0.649773	0.0740931	DNMT3A, ZCCHC11, SND1, SIRT4, DNMT1, UBE2B, BAZ2A, KCNQ1OT1, EIF2C4, SMARCA4	1012	70	13588	1.91813	1	0.732126	74.6903
GOTERM_BP_FAT	GO:0045941~positive regulation of transcription	45	2.92398	0.0752558	ENY2, ING5, FUS, MEF2A, UBE3A, ABLIM3, ARNT2, SOX4, CASK, NFIX, NFYB, FOXO3, TEF, NFAT5, POU3F3, POU3F2, MKL2, USP16, MYSM1, PLAGL2, MYST3, MAF, IL6, CEBPB, IKZF1, KLF13, RXRA, SOX11, CREBBP, IGF1, MED14, MED13, HDAC4, INHBA, ZFP287, SP1, MAPK14, ATXN7, VEGFA, IRF8, THRAP3, PBX1, NFIC, NFIA, CLOCK	1012	475	13588	1.27202	1	0.735662	75.2516
GOTERM_BP_FAT	GO:0006412~translation	32	2.07927	0.0756817	TUFM, EIF6, EIF4E3, MRPL41, MRPS15, EIF5, PTRH2, QRSL1, EIF3C, IARS, GM5148, TRMT6, SEPSECS, EIF3J, TPR, GM7536, EIF2S3X, MRPL51, DARS, MRPS5, RPL27, LARS2, RPS6, MRPL24, EIF4G1, EIF4G3, DHX29, EIF2S1, GSPT2, EIF4A1, EIF4E2, MRP63	1012	319	13588	1.3469	1	0.735576	75.4543
GOTERM_BP_FAT	GO:0045814~negative regulation of gene expression, epigenetic	5	0.324886	0.0761794	DNMT3A, SIRT4, UBE2B, BAZ2A, SMARCA4	1012	22	13588	3.05156	1	0.735837	75.6891
GOTERM_BP_FAT	GO:0017148~negative regulation of translation	5	0.324886	0.0761794	EIF4EBP1, EIF2AK1, ANG, TIA1, EIF2C4	1012	22	13588	3.05156	1	0.735837	75.6891
GOTERM_BP_FAT	GO:0019827~stem cell maintenance	5	0.324886	0.0761794	ZCCHC11, CREBBP, BMPR1A, APC, MYST3	1012	22	13588	3.05156	1	0.735837	75.6891
GOTERM_BP_FAT	GO:0001655~urogenital system development	17	1.10461	0.0763043	UBE3A, RXRA, IGF1, ZBTB16, RRM2B, TET2, FEM1B, ANXA4, PTEN, TSC1, JMJD6, PKD2, POU3F3, PBX1, APC, ACVR1, DLG1	1012	146	13588	1.5634	1	0.73431	75.7477
GOTERM_BP_FAT	GO:0048863~stem cell differentiation	6	0.389864	0.0765023	ZCCHC11, CREBBP, MSI2, BMPR1A, APC, MYST3	1012	31	13588	2.59875	1	0.733145	75.8403
GOTERM_BP_FAT	GO:0051674~localization of cell	29	1.88434	0.077585	PVR, DCC, 2610005L07RIK, CDK5R1, PLXNA2, CAPZA2, FGF10, PTEN, DAB1, RSPH4A, PXMP3, DNAJA1, CSF3R, POU3F3, SEMA3C, PAFAH1B1, POU3F2, CLASP2, DCLK1, APC, EGFR, PRKCA, EFNB1, YWHAE, NAV1, VEGFA, LRP6, LRP8, ACVR1	1012	284	13588	1.37105	1	0.736194	76.3409
GOTERM_BP_FAT	GO:0048870~cell motility	29	1.88434	0.077585	PVR, DCC, 2610005L07RIK, CDK5R1, PLXNA2, CAPZA2, FGF10, PTEN, DAB1, RSPH4A, PXMP3, DNAJA1, CSF3R, POU3F3, SEMA3C, PAFAH1B1, POU3F2, CLASP2, DCLK1, APC, EGFR, PRKCA, EFNB1, YWHAE, NAV1, VEGFA, LRP6, LRP8, ACVR1	1012	284	13588	1.37105	1	0.736194	76.3409
GOTERM_BP_FAT	GO:0010628~positive regulation of gene expression	46	2.98895	0.0776354	ENY2, ING5, FUS, MEF2A, UBE3A, ABLIM3, ARNT2, SOX4, CASK, NFIX, NFYB, FOXO3, NFAT5, TEF, POU3F3, POU3F2, MKL2, USP16, MYSM1, PLAGL2, MYST3, MAF, IL6, CEBPB, IKZF1, KLF13, RXRA, SOX11, CREBBP, IGF1, MED14, MED13, HDAC4, INHBA, ZFP287, SP1, TNFSF13B, MAPK14, ATXN7, VEGFA, IRF8, THRAP3, PBX1, NFIC, NFIA, CLOCK	1012	488	13588	1.26565	1	0.734344	76.364
GOTERM_BP_FAT	GO:0008610~lipid biosynthetic process	29	1.88434	0.079283	TM7SF2, HSD17B11, CHKA, SC5D, ALOXE3, CDS2, ACBD3, ST6GALNAC6, PIGL, LPCAT1, ANG, PIGG, PXMP3, GGPS1, PCYT1B, HSD17B7, DHCR24, SCD2, LPGAT1, UGT8A, MCAT, UGCG, LPCAT2, PIGQ, LPCAT3, CHPT1, QK, PBX1, MECR	1012	285	13588	1.36624	1	0.739957	77.1063
GOTERM_BP_FAT	GO:0035272~exocrine system development	7	0.454841	0.0808682	EGFR, TWSG1, IL6, SOX4, SEMA3C, IGF1, FGF10	1012	41	13588	2.29239	1	0.74512	77.7997
GOTERM_BP_FAT	GO:0033673~negative regulation of kinase activity	8	0.519818	0.081999	SH3BP5, PRKCA, CDKN1B, NF2, ZFYVE28, SPRED2, DNAJC3, APC	1012	51	13588	2.10618	1	0.748134	78.2822
GOTERM_BP_FAT	GO:0006469~negative regulation of protein kinase activity	8	0.519818	0.081999	SH3BP5, PRKCA, CDKN1B, NF2, ZFYVE28, SPRED2, DNAJC3, APC	1012	51	13588	2.10618	1	0.748134	78.2822
GOTERM_BP_FAT	GO:0031328~positive regulation of cellular biosynthetic process	51	3.31384	0.0827299	HSP90AB1, ENY2, MEF2A, ARNT2, CASK, TLR3, FOXO3, MKL2, USP16, MYST3, HSP90AA1, RXRA, SOX11, MED14, MED13, INHBA, VEGFA, CLOCK, ING5, FUS, UBE3A, ABLIM3, KLRK1, SOX4, NFIX, NFYB, TEF, NFAT5, POU3F3, POU3F2, MYSM1, PLAGL2, MAF, IL6, CEBPB, IKZF1, KLF13, CEBPG, CREBBP, IGF1, SOD2, HDAC4, ZFP287, SP1, MAPK14, ATXN7, THRAP3, IRF8, PBX1, NFIC, NFIA	1012	552	13588	1.24053	1	0.749338	78.5887
GOTERM_BP_FAT	GO:0030097~hemopoiesis	26	1.68941	0.0827528	TWSG1, SOX4, SFXN1, PRDX3, CACNB4, ZBTB16, VPS33A, DYRK3, ACIN1, MYST3, APC, IKZF1, CEBPG, IL25, RPS6, SOD2, SP1, JMJD6, VEGFA, LCK, IRF8, ATP6V0A1, PBX1, RBPJ, NCOR1, ADD1	1012	251	13588	1.39083	1	0.747437	78.5983
GOTERM_BP_FAT	GO:0022613~ribonucleoprotein complex biogenesis	16	1.03964	0.0846096	UTP23, EIF6, SRPK2, RRP1, UTP18, EXOSC4, GTPBP10, UTP6, RBM5, WBP11, IPO9, EXOSC1, RPS6, SLU7, NOP58, GEMIN6	1012	137	13588	1.5681	1	0.753484	79.3585
GOTERM_BP_FAT	GO:0032774~RNA biosynthetic process	15	0.974659	0.085104	TAF1, POLR3H, KLF13, TCOF1, CDK7, TFAM, ANG, THRAP3, NFAT5, TCEB3, ATP6V0A1, TCEA2, ERCC3, TBPL1, XRN2	1012	126	13588	1.59844	1	0.753621	79.5565
GOTERM_BP_FAT	GO:0045582~positive regulation of T cell differentiation	6	0.389864	0.0853866	IL6, HSP90AA1, IKZF1, LCK, SOCS5, AP3B1	1012	32	13588	2.51754	1	0.752861	79.6689
GOTERM_BP_FAT	GO:0010639~negative regulation of organelle organization	9	0.584795	0.087587	SPNB2, MAPT, CAPZA2, MTAP1B, TMOD3, CLASP2, MID1IP1, UBE2B, APC	1012	62	13588	1.94906	1	0.760084	80.5245
GOTERM_BP_FAT	GO:0008654~phospholipid biosynthetic process	11	0.71475	0.0876928	CDS2, CHKA, PIGL, LPCAT1, LPGAT1, PIGG, PCYT1B, LPCAT2, PIGQ, CHPT1, LPCAT3	1012	83	13588	1.77947	1	0.758597	80.5648
GOTERM_BP_FAT	GO:0010638~positive regulation of organelle organization	8	0.519818	0.0889944	CDKN1B, PLEK, MAPT, CAPZA2, RICTOR, NCOR1, DLG1, APC	1012	52	13588	2.06567	1	0.761974	81.0537
GOTERM_BP_FAT	GO:0018202~peptidyl-histidine modification	3	0.194932	0.090411	PDK1, PDK4, DPH3	1012	7	13588	5.75438	1	0.765729	81.5727
GOTERM_BP_FAT	GO:0003001~generation of a signal involved in cell-cell signaling	11	0.71475	0.0932743	SYT1, IL6, NRXN3, SYN2, ILDR2, VAMP2, NRXN1, CACNB4, RPH3A, CACNA1A, LIN7A	1012	84	13588	1.75828	1	0.774926	82.5811
GOTERM_BP_FAT	GO:0009891~positive regulation of biosynthetic process	51	3.31384	0.0933788	HSP90AB1, ENY2, MEF2A, ARNT2, CASK, TLR3, FOXO3, MKL2, USP16, MYST3, HSP90AA1, RXRA, SOX11, MED14, MED13, INHBA, VEGFA, CLOCK, ING5, FUS, UBE3A, ABLIM3, KLRK1, SOX4, NFIX, NFYB, TEF, NFAT5, POU3F3, POU3F2, MYSM1, PLAGL2, MAF, IL6, CEBPB, IKZF1, KLF13, CEBPG, CREBBP, IGF1, SOD2, HDAC4, ZFP287, SP1, MAPK14, ATXN7, THRAP3, IRF8, PBX1, NFIC, NFIA	1012	557	13588	1.22939	1	0.77348	82.6169
GOTERM_BP_FAT	GO:0007010~cytoskeleton organization	32	2.07927	0.0939161	ENAH, AGFG1, CAPZA2, VPS54, ABLIM3, DAAM1, ANG, MAPT, PALM2, PAFAH1B1, MTAP7, DLG1, ROCK1, TRPM7, ARHGEF18, RICTOR, SOD1, UBE2B, GAS7, WAS, GABARAP, CORO1C, EPB4.1L2, FMN2, SS18, PPP1R9A, NAV1, LIMCH1, MTAP1B, ABL2, DST, LCP1	1012	326	13588	1.31798	1	0.773675	82.7998
GOTERM_BP_FAT	GO:0030384~phosphoinositide metabolic process	9	0.584795	0.0941461	PIGL, PIGG, PIK3CA, PI4KB, IP6K1, PIP4K2A, OCRL, PIGQ, PTEN	1012	63	13588	1.91813	1	0.772716	82.8776
GOTERM_BP_FAT	GO:0006730~one-carbon metabolic process	14	0.909682	0.0945498	DNMT3A, ILF3, ICMT, KCNQ1OT1, UBE2B, MTHFD1L, N6AMT1, MTHFD1, BTG1, DNMT1, MLL3, CAR4, BAZ2A, KDM6B	1012	117	13588	1.60663	1	0.772415	83.0133
GOTERM_BP_FAT	GO:0001541~ovarian follicle development	6	0.389864	0.0947865	UBE3A, ZFX, VEGFA, FOXO3, PCYT1B, SOD1	1012	33	13588	2.44125	1	0.771494	83.0924
GOTERM_BP_FAT	GO:0045429~positive regulation of nitric oxide biosynthetic process	4	0.259909	0.0955036	HSP90AB1, HSP90AA1, KLRK1, SOD2	1012	15	13588	3.5805	1	0.772368	83.3298
GOTERM_BP_FAT	GO:0000245~spliceosome assembly	4	0.259909	0.0955036	SRPK2, RBM5, SLU7, GEMIN6	1012	15	13588	3.5805	1	0.772368	83.3298
GOTERM_BP_FAT	GO:0021543~pallium development	8	0.519818	0.0963156	EGFR, DAB1, TSC1, POU3F3, LRP8, POU3F2, PAFAH1B1, YWHAE	1012	53	13588	2.0267	1	0.773581	83.5949
GOTERM_BP_FAT	GO:0051348~negative regulation of transferase activity	8	0.519818	0.0963156	SH3BP5, PRKCA, CDKN1B, NF2, ZFYVE28, SPRED2, DNAJC3, APC	1012	53	13588	2.0267	1	0.773581	83.5949
GOTERM_BP_FAT	GO:0001889~liver development	7	0.454841	0.0969645	ACADM, SP1, RB1CC1, CEBPG, ICMT, MKL2, SOD2	1012	43	13588	2.18577	1	0.774183	83.8039
GOTERM_BP_FAT	GO:0032869~cellular response to insulin stimulus	7	0.454841	0.0969645	SLC2A8, PHIP, IRS2, EIF4EBP1, PTPN2, PTPRA, PDE3B	1012	43	13588	2.18577	1	0.774183	83.8039
GOTERM_BP_FAT	GO:0007369~gastrulation	10	0.649773	0.0972982	TWSG1, FAM48A, NF2, HIRA, BMPR2, LRP6, RPS6, EXT2, BMPR1A, ACVR1	1012	74	13588	1.81444	1	0.773634	83.9104
GOTERM_BP_FAT	GO:0006644~phospholipid metabolic process	18	1.16959	0.0985817	CHKA, LPGAT1, TAZ, PI4KB, LPCAT2, PIGQ, OCRL, PTEN, LPCAT3, CHPT1, CDS2, PIGL, LPCAT1, PIGG, PIK3CA, PCYT1B, PIP4K2A, IP6K1	1012	163	13588	1.48272	1	0.776514	84.3138
GOTERM_BP_FAT	GO:0032268~regulation of cellular protein metabolic process	28	1.81936	0.0989437	EIF4E3, BMPR2, ZFP91, EIF4EBP1, ANG, TIA1, TRMT6, RB1CC1, SEPSECS, PUM2, FGF1, UBE2D1, EGFR, PRKCA, IL6, RICTOR, UBE2B, YWHAE, QK, EIF4G1, HDAC4, EIF4G3, CNTF, EIF2AK1, EIF2S1, NCOR1, EIF4E2, GATC, EIF2C4	1012	280	13588	1.34269	1	0.776068	84.4259
GOTERM_BP_FAT	GO:0046903~secretion	23	1.49448	0.0990797	SYT1, IL6, PLEK, NRXN3, STXBP1, ILDR2, CACNB4, NRXN1, RPH3A, VPS33A, LIN7A, DAB2, MIA3, TNFSF13B, GNPTAB, SYN2, EXOC4, TMED10, VAMP2, UNC13C, CACNA1A, PCSK4, SCAMP5	1012	221	13588	1.39737	1	0.774821	84.4678
GOTERM_BP_FAT	GO:0048666~neuron development	29	1.88434	0.0992021	DCC, CDK5R1, ENAH, TUG1, PTEN, MYCBP2, NRCAM, ZFP91, ATP2B2, ANK3, DMD, LGI4, DCLK1, APC, EFNB1, KIF5C, STXBP1, SOD1, GAS7, PTPN11, SOD2, SLITRK2, PPP1R9A, CNTF, GNAQ, DLX5, MTAP1B, VEGFA, DST, CACNA1A	1012	292	13588	1.33349	1	0.77353	84.5054
GOTERM_CC_FAT	GO:0070013~intracellular organelle lumen	129	8.38207	3.3254e-08	EIF6, MRPL41, SRP68, ARNT2, RBM4, INTS3, SART3, CBX5, PNN, INTS8, SRRM2, SRRM1, ACIN1, SAP30L, MLL3, LUC7L3, TBPL1, MYST3, NUDT16, IKBKAP, MRPL51, RRP1, RBL2, RREB1, MED14, MED13, RCC2, MGA, SLU7, CALR3, PCCA, XRN2, SMARCA4, MCL1, ACP2, MED12L, HNRNPL, SFRS18, DDX46, HSPE1, SUPV3L1, PRPF40A, UTP23, TAF2, TAF1, P4HB, DNMT3A, SMG6, IKZF1, CREBBP, INTS12, DLAT, CTR9, HDAC4, PAXIP1, NOLC1, DYRK1A, RB…	885	1133	12504	1.60866	1.56293e-05	1.56293e-05	4.74705e-05
GOTERM_CC_FAT	GO:0043233~organelle lumen	129	8.38207	3.941e-08	EIF6, MRPL41, SRP68, ARNT2, RBM4, INTS3, SART3, CBX5, PNN, INTS8, SRRM2, SRRM1, ACIN1, SAP30L, MLL3, LUC7L3, TBPL1, MYST3, NUDT16, IKBKAP, MRPL51, RRP1, RBL2, RREB1, MED14, MED13, RCC2, MGA, SLU7, CALR3, PCCA, XRN2, SMARCA4, MCL1, ACP2, MED12L, HNRNPL, SFRS18, DDX46, HSPE1, SUPV3L1, PRPF40A, UTP23, TAF2, TAF1, P4HB, DNMT3A, SMG6, IKZF1, CREBBP, INTS12, DLAT, CTR9, HDAC4, PAXIP1, NOLC1, DYRK1A, RB…	885	1136	12504	1.60442	1.85225e-05	9.2613e-06	5.62581e-05
GOTERM_CC_FAT	GO:0031974~membrane-enclosed lumen	130	8.44704	1.51644e-07	EIF6, MRPL41, SRP68, ARNT2, RBM4, INTS3, SART3, CBX5, PNN, INTS8, SRRM2, SRRM1, ACIN1, SAP30L, MLL3, LUC7L3, TBPL1, MYST3, NUDT16, IKBKAP, MRPL51, RRP1, RBL2, RREB1, MED14, MED13, RCC2, MGA, SLU7, CALR3, PCCA, XRN2, SMARCA4, MCL1, ACP2, MED12L, HNRNPL, SFRS18, DDX46, HSPE1, SUPV3L1, PRPF40A, UTP23, TAF2, TAF1, P4HB, DNMT3A, SMG6, IKZF1, CREBBP, INTS12, DLAT, CTR9, HDAC4, PAXIP1, NOLC1, DYRK1A, RB…	885	1174	12504	1.56452	7.12703e-05	2.37573e-05	0.000216474
GOTERM_CC_FAT	GO:0031981~nuclear lumen	101	6.5627	1.17546e-06	EIF6, SRP68, RBM4, ARNT2, INTS3, SART3, PNN, CBX5, INTS8, SRRM2, SRRM1, SAP30L, ACIN1, MLL3, TBPL1, LUC7L3, MYST3, NUDT16, IKBKAP, RRP1, RBL2, RREB1, MED14, MED13, RCC2, SLU7, MGA, XRN2, SMARCA4, MCL1, MED12L, HNRNPL, SFRS18, DDX46, PRPF40A, TAF2, UTP23, TAF1, DNMT3A, SMG6, IKZF1, CREBBP, INTS12, CTR9, HDAC4, PAXIP1, NOLC1, DYRK1A, RBPJ, ENY2, COPS5, E2F6, UTP18, TCOF1, GTPBP10, ASH2L, ANG, CDK12…	885	883	12504	1.61609	0.000552313	0.000138107	0.00167796
GOTERM_CC_FAT	GO:0005783~endoplasmic reticulum	97	6.30279	1.18242e-06	SC5D, PDE3B, UBQLN4, TLR3, AI314180, ATP2B2, CISD2, H13, COL4A3BP, ERAP1, IL15RA, DNAJC3, SPTLC1, SPTLC2, A830007P12RIK, UGCG, STIM1, LPCAT2, LPCAT3, SURF4, CALR3, AKAP1, EXT2, FAM172A, ARL6IP1, DERL2, CRELD2, HAX1, NAPG, LMAN1, FBXW7, MIA3, PTPLB, LPCAT1, PCYT1B, TRAM1, SEC61A1, P4HB, SCD2, ACER2, HACE1, ICMT, BFAR, YIPF5, HSPA13, SEL1L, TM7SF2, JPH3, PDIA3, UBE2G2, PDIA4, CANX, OS9, KCNIP3, CDS…	885	838	12504	1.63544	0.000555582	0.000111141	0.0016879
GOTERM_CC_FAT	GO:0043232~intracellular non-membrane-bounded organelle	185	12.0208	4.13383e-06	EIF6, ENAH, PRPF4B, MRPL41, CAPZA2, SRP68, RBM4, HIRA, CBX3, RPS6KB1, CEP70, AI314180, CBX5, KIF13A, H2AFV, ANK2, ACIN1, SAP30L, MYST3, MAP2K5, NUDT16, MRPL51, TWF1, RRP1, TWF2, KIF5B, ROCK1, ENC1, KIF5C, DCTN5, H2AFJ, PCM1, RPH3A, DCTN4, RCC2, RFC1, NAV1, BAZ1B, MTAP1B, TELO2, CLIP1, PDE4DIP, RNF20, DST, XRN2, ADD1, SMARCA4, MRPS15, SSH1, SSH2, NEDD9, CDC42SE1, SPNB2, DMD, RNF168, CLASP2, STK38L…	885	1919	12504	1.36208	0.00194102	0.000323765	0.00590091
GOTERM_CC_FAT	GO:0043228~non-membrane-bounded organelle	185	12.0208	4.13383e-06	EIF6, ENAH, PRPF4B, MRPL41, CAPZA2, SRP68, RBM4, HIRA, CBX3, RPS6KB1, CEP70, AI314180, CBX5, KIF13A, H2AFV, ANK2, ACIN1, SAP30L, MYST3, MAP2K5, NUDT16, MRPL51, TWF1, RRP1, TWF2, KIF5B, ROCK1, ENC1, KIF5C, DCTN5, H2AFJ, PCM1, RPH3A, DCTN4, RCC2, RFC1, NAV1, BAZ1B, MTAP1B, TELO2, CLIP1, PDE4DIP, RNF20, DST, XRN2, ADD1, SMARCA4, MRPS15, SSH1, SSH2, NEDD9, CDC42SE1, SPNB2, DMD, RNF168, CLASP2, STK38L…	885	1919	12504	1.36208	0.00194102	0.000323765	0.00590091
GOTERM_CC_FAT	GO:0012505~endomembrane system	67	4.35348	5.56779e-06	EIF6, SYT1, CLTB, XPO6, CAPZA2, CBX3, UBQLN4, WHAMM, ST6GALNAC6, DAB2, AP1S2, H13, COPB1, RC3H2, DNAJC3, GOLGA5, TPR, FNDC3A, KPNB1, DLG1, SCAMP5, SNUPN, FUT10, STIM1, IPO9, CORO7, IPO8, PI4KB, WAS, ARHGAP32, KIF1B, IGF2R, NUCB2, VAMP2, KPNA3, EXT2, KPNA1, SEC23B, EPN2, ARL6IP1, PARD3, DERL2, HAX1, MIA3, NUP214, GAD2, STT3A, SYN2, SEC22B, TMED10, PAFAH1B1, MTMR6, PCSK4, WDFY3, RAB2B, B3GALT1, ACE…	885	535	12504	1.7694	0.00261345	0.000373769	0.00794778
GOTERM_CC_FAT	GO:0031410~cytoplasmic vesicle	63	4.09357	1.49968e-05	GNA13, HSP90AB1, SYT1, CLTB, PDIA3, NSG2, CAPZA2, TGOLN1, NAP1L1, PDIA4, CANX, WHAMM, SLC2A8, DAB2, CHIC1, AP1S2, COPB1, SND1, SPRED2, SNTB2, RAB6B, DNAJC5, ITCH, FNDC3A, SV2C, SCAMP5, AP3B1, EGFR, HSP90AA1, ADAM10, CORO7, RPH3A, STOM, KIF1B, SCYL2, IGF2R, SH3KBP1, VAMP2, NRSN1, DST, SEC23B, EPN2, AGFG1, PCSK2, GAD2, ECE1, DGKD, SYN2, SEC22B, TMED10, PCSK4, P4HB, SOD1, YWHAE, SLC17A5, GRIA2, TFRC…	885	508	12504	1.7522	0.00702376	0.00088068	0.0214059
GOTERM_CC_FAT	GO:0031982~vesicle	64	4.15854	1.53475e-05	GNA13, HSP90AB1, SYT1, CLTB, PDIA3, NSG2, CAPZA2, TGOLN1, NAP1L1, PDIA4, CANX, WHAMM, SLC2A8, DAB2, CHIC1, AP1S2, COPB1, SND1, SPRED2, SNTB2, RAB6B, DNAJC5, ITCH, FNDC3A, SV2C, SCAMP5, AP3B1, EGFR, HSP90AA1, ADAM10, CORO7, RPH3A, WAS, STOM, KIF1B, SCYL2, IGF2R, SH3KBP1, VAMP2, NRSN1, DST, SEC23B, EPN2, AGFG1, PCSK2, GAD2, ECE1, DGKD, SYN2, SEC22B, TMED10, PCSK4, P4HB, SOD1, YWHAE, SLC17A5, GRIA2,…	885	519	12504	1.74228	0.00718743	0.000801166	0.0219065
GOTERM_CC_FAT	GO:0043005~neuron projection	37	2.40416	2.14591e-05	DCC, SYT1, TNFRSF21, CDK5R1, ADCY2, NCS1, CASK, ABI1, IQGAP1, MYCBP2, MBP, NRCAM, GAD2, SLC1A2, ANK3, ANG, MAPT, PXMP3, APC, TUBB4, KCND3, KIF5B, KIF5C, SCN2A1, DOCK7, DPYSL3, SOD1, NCAM1, NCAM2, ARHGAP32, PPP1R9A, GRIA2, GRM8, GSK3B, MAPK8IP1, NRSN1, CACNA1A	885	245	12504	2.13374	0.0100352	0.00100808	0.0306287
GOTERM_CC_FAT	GO:0031988~membrane-bounded vesicle	54	3.50877	2.5345e-05	GNA13, HSP90AB1, SYT1, CLTB, PDIA3, CAPZA2, TGOLN1, NAP1L1, PDIA4, CANX, WHAMM, DAB2, CHIC1, AP1S2, COPB1, SND1, DNAJC5, FNDC3A, SV2C, SCAMP5, EGFR, HSP90AA1, ADAM10, CORO7, RPH3A, WAS, STOM, KIF1B, SCYL2, IGF2R, VAMP2, NRSN1, DST, SEC23B, EPN2, AGFG1, PCSK2, GAD2, ECE1, DGKD, SYN2, TMED10, SEC22B, PCSK4, P4HB, YWHAE, SLC17A5, GRIA2, TFRC, ATP6V0A1, YIPF5, ABL2, GGNBP2, ATP6V0A2	885	420	12504	1.81656	0.0118416	0.00108235	0.0361741
GOTERM_CC_FAT	GO:0016023~cytoplasmic membrane-bounded vesicle	53	3.44379	3.42799e-05	GNA13, HSP90AB1, SYT1, CLTB, PDIA3, CAPZA2, TGOLN1, NAP1L1, PDIA4, CANX, WHAMM, CHIC1, DAB2, AP1S2, COPB1, SND1, DNAJC5, FNDC3A, SV2C, SCAMP5, EGFR, HSP90AA1, ADAM10, CORO7, RPH3A, STOM, KIF1B, SCYL2, IGF2R, VAMP2, NRSN1, DST, SEC23B, EPN2, AGFG1, PCSK2, GAD2, ECE1, DGKD, SYN2, TMED10, SEC22B, PCSK4, P4HB, YWHAE, SLC17A5, GRIA2, TFRC, ATP6V0A1, YIPF5, ABL2, GGNBP2, ATP6V0A2	885	414	12504	1.80876	0.0159827	0.00134175	0.0489237
GOTERM_CC_FAT	GO:0045202~synapse	43	2.79402	6.619e-05	SYT1, CDK5R1, ENAH, GABRB2, NCS1, CASK, RPS6KB1, ABI1, ZNRF2, NRCAM, GPHN, GAD2, SLC1A2, ANK3, DMD, SYN2, DLG4, SNTB2, LGI1, SV2C, SCAMP5, DTNA, DLG1, DLGAP1, GABRG3, MAGI2, ADAM10, NRXN3, DLGAP2, EFNB1, NRXN1, SSPN, RPH3A, LIN7A, PJA2, HDAC4, ARHGAP32, GRIA2, GRM8, GRIA1, SH3KBP1, VAMP2, UNC13C	885	319	12504	1.90451	0.0306314	0.00239024	0.0944453
GOTERM_CC_FAT	GO:0044451~nucleoplasm part	61	3.96361	7.26922e-05	ENY2, COPS5, E2F6, ARNT2, INTS3, SART3, PNN, CBX5, INTS8, ASH2L, SRRM2, CDK12, SRRM1, MLL3, LUC7L3, TBPL1, MYST3, IKBKAP, RBL2, RREB1, MED14, TLE1, MED13, CDK7, MBD2, MGA, SLU7, PSME4, CLOCK, ING5, ING3, WBP11, NFYB, ZBTB16, MED12L, SFRS18, TFAM, DDX46, NUDT21, GATAD2A, POU3F2, GEMIN6, ERCC3, PRPF40A, TAF2, TAF1, POLR3H, IKZF1, CREBBP, INTS12, CTR9, HDAC4, PAXIP1, NOLC1, RSRC1, DYRK1A, THRAP3, AT…	885	513	12504	1.68003	0.0335895	0.00243749	0.103719
GOTERM_CC_FAT	GO:0005794~Golgi apparatus	76	4.93827	7.44881e-05	CLTB, NSG2, UNC50, TGOLN1, NCS1, PDE3B, WHAMM, KCNIP3, DDI2, ST6GALNAC6, ACBD3, AP1S2, TRAPPC6B, COL4A3BP, COPB1, IL15RA, RAB6B, MTAP6, GOLGA5, FNDC3A, GOLGA4, DHCR24, AP3B1, SCAMP5, ADAM10, ROCK1, FUT10, CORO7, OPTN, PI4KB, SCYL3, LPCAT2, CHPT1, PJA2, ARHGAP32, MGAT3, SCYL2, IGF2R, SURF4, VAMP4, PDE4DIP, VAMP2, LEPREL1, RAB10, EXT2, SEC23B, GALNT2, MMGT1, NAPG, GALNT4, RABGAP1L, ITM2B, LMAN1, OC…	885	682	12504	1.57447	0.0344049	0.00233132	0.10628
GOTERM_CC_FAT	GO:0019898~extrinsic to membrane	57	3.7037	8.51977e-05	GNA13, JPH3, CHMP5, NCS1, CASK, KCNIP4, NELF, ZNRF2, PXMP3, DLG4, SNTB2, GNG2, GOLGA4, DLG1, PRKCA, DAB2IP, MAGI2, ROCK1, RALBP1, MPP7, PI4KB, PJA2, GNAL, GAPVD1, GNAQ, GNB1, VEGFA, SH3KBP1, GNAS, UNC13C, NAPG, EEA1, MTMR2, GPHN, RAB11A, VPS35, INPP5D, MTMR4, WDFY3, CNKSR2, STAMBP, P4HB, DLGAP1, ADSSL1, DNM1L, NF2, DLGAP2, CYP4F14, DOCK4, LIN7A, EPB4.1L2, TSC1, JAK1, PON2, EPB4.1L4B, UBXN4, RETSAT	885	472	12504	1.70623	0.0392534	0.00249966	0.121552
GOTERM_CC_FAT	GO:0005654~nucleoplasm	68	4.41845	0.000109664	ENY2, COPS5, E2F6, ARNT2, INTS3, SART3, PNN, CBX5, INTS8, ASH2L, SRRM2, CDK12, SRRM1, MLL3, LUC7L3, TBPL1, MYST3, NUDT16, IKBKAP, RBL2, RREB1, MED14, TLE1, MED13, CDK7, MBD2, UBN1, CCND1, MGA, SLU7, PSME4, CLOCK, ING5, ING3, MCL1, NFYB, WBP11, ZBTB16, MED12L, HNRNPL, TFAM, SFRS18, DDX46, NUDT21, GATAD2A, POU3F2, ERCC3, GEMIN6, PRPF40A, TAF2, TAF1, POLR3H, IKZF1, CREBBP, INTS12, 9130404D08RIK, CTR…	885	599	12504	1.60394	0.0502391	0.00302746	0.156433
GOTERM_CC_FAT	GO:0016607~nuclear speck	18	1.16959	0.000163075	RREB1, WBP11, ZBTB16, SART3, PNN, CTR9, SFRS18, DDX46, RSRC1, SRRM2, DYRK1A, GATAD2A, CDK12, SLU7, SRRM1, PSME4, LUC7L3, PRPF40A	885	90	12504	2.82576	0.0737875	0.00424937	0.23254
GOTERM_CC_FAT	GO:0000792~heterochromatin	13	0.844704	0.000175268	DNMT3A, IKZF1, CBX3, MBD2, UBE2B, CBX5, ATRX, BAZ1B, SMARCC1, DNMT1, H3F3B, BAZ2A, SMARCA4	885	51	12504	3.60146	0.079081	0.00432657	0.249906
GOTERM_CC_FAT	GO:0042995~cell projection	65	4.22352	0.000179572	SYT1, ENAH, ADCY2, CAPZA2, NCS1, CASK, IQGAP1, MBP, DDI2, NRCAM, ATP2B2, SLC1A2, ANK3, RSPH4A, ANG, MAPT, PXMP3, PIK3CA, USH2A, DLG1, TUBB4, KCND3, KIF5B, TRPM7, SCN2A1, KIF5C, SCYL3, NCAM1, NCAM2, ARHGAP32, GRM8, GNB1, ACAP2, GNAS, NRSN1, SPEF1, LCP1, DCC, TNFRSF21, CDK5R1, AGFG1, ABI1, CYTH3, MYCBP2, GAD2, ENKUR, PKD2, ODF2, PAFAH1B1, APC, NF2, SWAP70, DOCK7, DPYSL3, SOD1, GAS7, DOCK4, PPP1R9A,…	885	575	12504	1.59717	0.0809424	0.00421143	0.256035
GOTERM_CC_FAT	GO:0009898~internal side of plasma membrane	38	2.46914	0.000271096	PHKA2, CDK5R1, CLTB, PHKB, PHKA1, CACNB2, VPS33A, MBP, ACBD3, GAD2, GPHN, AP1S2, MTMR1, DMD, SPNB2, MAPT, COPB1, DLG4, SPRED2, PALM2, RALA, GNG2, AP3B1, RAP2B, WDFY3, RAB2B, RAB8A, RAP2C, RAB39B, NF2, EPS15, STOM, COG4, FAM120A, LCK, GYK, RAB10, ADD1	885	287	12504	1.87071	0.119647	0.00604984	0.386297
GOTERM_CC_FAT	GO:0012506~vesicle membrane	18	1.16959	0.00041349	SYT1, CLTB, CAPZA2, WAS, WHAMM, GAD2, DAB2, KIF1B, AP1S2, GRIA2, COPB1, SYN2, TMED10, VAMP2, FNDC3A, PCSK4, SEC23B, EPN2	885	97	12504	2.62184	0.176655	0.00879655	0.588643
GOTERM_CC_FAT	GO:0048770~pigment granule	16	1.03964	0.000823401	HSP90AB1, GNA13, P4HB, HSP90AA1, PDIA3, NAP1L1, PDIA4, CANX, YWHAE, STOM, TFRC, SND1, TMED10, ATP6V0A1, SEC22B, DNAJC5	885	85	12504	2.65954	0.321016	0.0166921	1.16901
GOTERM_CC_FAT	GO:0042470~melanosome	16	1.03964	0.000823401	HSP90AB1, GNA13, P4HB, HSP90AA1, PDIA3, NAP1L1, PDIA4, CANX, YWHAE, STOM, TFRC, SND1, TMED10, ATP6V0A1, SEC22B, DNAJC5	885	85	12504	2.65954	0.321016	0.0166921	1.16901
GOTERM_CC_FAT	GO:0016604~nuclear body	22	1.4295	0.000983787	RREB1, CREBBP, WBP11, ZBTB16, SART3, PNN, CTR9, SFRS18, DDX46, NOLC1, RSRC1, SRRM2, NUDT21, DYRK1A, GATAD2A, CDK12, SLU7, SRRM1, PSME4, GEMIN6, LUC7L3, PRPF40A	885	142	12504	2.18897	0.37036	0.0190907	1.39523
GOTERM_CC_FAT	GO:0030659~cytoplasmic vesicle membrane	16	1.03964	0.00105605	SYT1, CLTB, CAPZA2, WHAMM, GAD2, DAB2, KIF1B, AP1S2, GRIA2, COPB1, SYN2, TMED10, VAMP2, PCSK4, SEC23B, EPN2	885	87	12504	2.5984	0.391407	0.0196682	1.497
GOTERM_CC_FAT	GO:0005624~membrane fraction	56	3.63873	0.00107458	PCDHA6, PCDHA7, PCDHA8, JPH3, PCDHA9, PCDHA2, PCDHA3, CAPZA2, PCDHA4, PCDHA5, PDE3B, CASK, RPS6KB1, PCDHA1, FOXO3, DDI2, ATP2B2, ANK3, DLG4, STK39, ITCH, FNDC3A, RECK, MAGI2, LRP1B, SCN2A1, WNK1, CCDC47, CORO7, NRXN1, GNAQ, IGF2R, SH3KBP1, GNAS, VAMP2, PPFIA2, CDK5R1, CALD1, ABI1, ACP2, ITM2B, PCDHAC2, PCDHAC1, TNFRSF1B, STT3A, ECE1, DMD, PCDHA10, TMED10, PCDHA11, PCDHA12, ACSL4, DTNA, P4HB, NCEH…	885	510	12504	1.5514	0.396691	0.0192479	1.52308
GOTERM_CC_FAT	GO:0005635~nuclear envelope	23	1.49448	0.001103	WDFY3, EIF6, HAX1, XPO6, SNUPN, CBX3, IPO9, IPO8, NUP214, SYNE1, PRICKLE1, IGF2R, NUCB2, PAFAH1B1, TMPO, MTMR6, TPR, KPNA3, XPO7, KPNB1, UBXN4, KPNA1, RETSAT	885	153	12504	2.12394	0.404703	0.0190276	1.56306
GOTERM_CC_FAT	GO:0000785~chromatin	24	1.55945	0.00131927	DNMT3A, HIST1H2BE, IKZF1, ARID4B, HIRA, CBX3, H2AFJ, MBD2, 9130404D08RIK, UBE2B, CBX5, ATRX, BAZ1B, H2AFV, SMARCC1, DNMT1, H3F3B, HIST3H2A, TMPO, CHD6, BAZ2A, CHD4, MYST3, SMARCA4	885	165	12504	2.0551	0.462307	0.0219159	1.86687
GOTERM_CC_FAT	GO:0005626~insoluble fraction	57	3.7037	0.00145327	PCDHA6, PCDHA7, PCDHA8, JPH3, PCDHA9, PCDHA2, PCDHA3, CAPZA2, PCDHA4, PCDHA5, PDE3B, CASK, RPS6KB1, PCDHA1, FOXO3, DDI2, ATP2B2, ANK3, DLG4, STK39, ITCH, FNDC3A, RECK, MAGI2, LRP1B, SCN2A1, WNK1, CCDC47, CORO7, NRXN1, GNAQ, IGF2R, SH3KBP1, GNAS, VAMP2, PPFIA2, CDK5R1, CALD1, ABI1, ACP2, ITM2B, PCDHAC2, PCDHAC1, TNFRSF1B, STT3A, ECE1, DMD, PCDHA10, TMED10, PCDHA11, PCDHA12, ACSL4, PLEC, DTNA, P4HB…	885	528	12504	1.52527	0.495171	0.0232946	2.05467
GOTERM_CC_FAT	GO:0031090~organelle membrane	80	5.19818	0.00193801	EIF6, SYT1, CLTB, CAPZA2, UBQLN4, TLR3, WHAMM, CDS2, ST6GALNAC6, DAB2, TMEM173, AP1S2, H13, PXMP3, COPB1, ABCB10, DNAJC3, GOLGA5, FNDC3A, ATP5K, DLG1, SCAMP5, NDUFB10, FUT10, STIM1, CORO7, HERC2, PI4KB, WAS, ARHGAP32, KIF1B, SCYL2, ZFYVE28, NUCB2, VAMP2, AKAP1, EXT2, SEC23B, SRGAP2, EPN2, MPST, BID, TUFM, ARL6IP1, DERL2, HAX1, COX7C, SFXN1, ACAT1, MTMR2, MIA3, SLC29A3, GAD2, STT3A, LAPTM5, MTCH2,…	885	809	12504	1.39716	0.598179	0.0299344	2.73122
GOTERM_CC_FAT	GO:0005856~cytoskeleton	105	6.82261	0.00220644	EIF6, ENAH, CAPZA2, CEP70, AI314180, KIF13A, ANK2, MAP2K5, TWF1, TWF2, KIF5B, ROCK1, KIF5C, ENC1, DCTN5, PCM1, RPH3A, DCTN4, NAV1, RCC2, MTAP1B, CLIP1, PDE4DIP, DST, ADD1, SSH1, SSH2, CDC42SE1, NEDD9, DMD, SPNB2, CLASP2, STK38L, KIF3C, CDC27, GAS7, PTPN11, TRADD, CORO1C, HDAC4, TMOD2, TMOD3, EPB4.1L4B, ABL2, WASF3, NCS1, RSPH4A, MAPT, DLG4, MTAP9, SNTB2, MTAP6, MTAP7, DLG1, KIF2A, TUBB4, ADAM10, …	885	1122	12504	1.32222	0.645899	0.0329349	3.104
GOTERM_CC_FAT	GO:0030054~cell junction	51	3.31384	0.0023548	CLDN8, SYT1, ENAH, GABRB2, CAPZA2, NCS1, RPS6KB1, PNN, ZNRF2, DLG4, SNTB2, DLG5, LGI1, SV2C, DLG1, SCAMP5, GABRG3, MAGI2, SCN2A1, MPP7, SSPN, RPH3A, UBN1, PJA2, ARHGAP32, SH3KBP1, VAMP2, UNC13C, DST, LCP1, PARD3, SSH2, ABI1, GJC1, 9030409G11RIK, GPHN, GAD2, PTK2B, DMD, PVRL3, SYN2, DTNA, APC, DLGAP1, NF2, DLGAP2, PTPN11, LIN7A, GRIA2, GRIA1, SYNM	885	470	12504	1.53313	0.669801	0.0340342	3.30946
GOTERM_CC_FAT	GO:0044433~cytoplasmic vesicle part	16	1.03964	0.00261411	SYT1, CLTB, CAPZA2, WHAMM, GAD2, DAB2, KIF1B, AP1S2, GRIA2, COPB1, SYN2, TMED10, VAMP2, PCSK4, SEC23B, EPN2	885	95	12504	2.37959	0.707778	0.0365937	3.66761
GOTERM_CC_FAT	GO:0015630~microtubule cytoskeleton	49	3.18389	0.00271384	AI314180, CEP70, KIF13A, MAPT, SNTB2, MTAP9, MTAP6, MTAP7, KIF2A, TUBB4, MAP2K5, ROCK1, KIF5B, KIF5C, DYNLT3, DCTN5, MID1IP1, PCM1, EML6, DCTN4, SS18, KIF1B, RCC2, NAV1, ATG4A, LCK, MTAP1B, CLIP1, PDE4DIP, DST, PARD3, USP2, AKAP9, STAU2, MYCBP2, PKD2, PAFAH1B1, ODF2, CLASP2, APC, DNM3, CDC27, KIF3C, GABARAP, RASSF3, RPS6KA2, MAPK14, IFT172, CALM1	885	450	12504	1.53847	0.721193	0.0368689	3.80501
GOTERM_CC_FAT	GO:0030665~clathrin coated vesicle membrane	9	0.584795	0.00309095	SYT1, DAB2, GAD2, CLTB, AP1S2, GRIA2, SYN2, VAMP2, EPN2	885	36	12504	3.5322	0.766599	0.0407191	4.32297
GOTERM_CC_FAT	GO:0030424~axon	17	1.10461	0.00336976	DCC, TNFRSF21, CDK5R1, SCN2A1, NCS1, DOCK7, MYCBP2, MBP, NCAM1, NRCAM, NCAM2, GAD2, SLC1A2, ANK3, MAPT, APC, TUBB4	885	107	12504	2.24476	0.795351	0.0431114	4.70423
GOTERM_CC_FAT	GO:0030662~coated vesicle membrane	11	0.71475	0.0035625	SYT1, DAB2, GAD2, CLTB, AP1S2, GRIA2, COPB1, SYN2, VAMP2, SEC23B, EPN2	885	53	12504	2.9324	0.813135	0.044322	4.96699
GOTERM_CC_FAT	GO:0005694~chromosome	42	2.72904	0.00400589	PRPF4B, E2F6, ARID4B, HIRA, CBX3, CBX5, H2AFV, HJURP, RNF168, HIST3H2A, CLASP2, CHD6, BAZ2A, CHD4, APC, MYST3, SETDB1, DNMT3A, IKZF1, HIST1H2BE, SMG6, CREBBP, H2AFJ, 9130404D08RIK, MBD2, UBE2B, SMC2, RAD50, ATRX, BAZ1B, RCC2, RFC1, SMARCC1, TELO2, SUPT16H, DNMT1, H3F3B, SETD8, TMPO, SMC1A, RNF20, SMARCA4	885	378	12504	1.56987	0.848406	0.0484338	5.56886
GOTERM_CC_FAT	GO:0000267~cell fraction	60	3.89864	0.00532134	PCDHA6, PCDHA7, PCDHA8, JPH3, PCDHA9, PCDHA2, PCDHA3, PCDHA4, CAPZA2, PCDHA5, PDE3B, CASK, RPS6KB1, PCDHA1, FOXO3, DDI2, ATP2B2, ANK3, DLG4, STK39, ITCH, FNDC3A, RECK, MAGI2, LRP1B, SCN2A1, WNK1, CCDC47, CORO7, NRXN1, GNAQ, IGF2R, SH3KBP1, GNAS, VAMP2, PPFIA2, CDK5R1, CALD1, ABI1, ACP2, ITM2B, NAGK, PCDHAC2, PCDHAC1, TNFRSF1B, STT3A, ECE1, DMD, GGPS1, PCDHA10, TMED10, PCDHA11, PCDHA12, ACSL4, PLE…	885	596	12504	1.42236	0.918545	0.0622765	7.33371
GOTERM_CC_FAT	GO:0005874~microtubule	29	1.88434	0.00605349	STAU2, KIF13A, MAPT, SNTB2, MTAP9, PAFAH1B1, MTAP6, ODF2, MTAP7, CLASP2, APC, TUBB4, KIF2A, DNM3, KIF5B, KIF5C, DYNLT3, MID1IP1, EML6, CDC27, KIF3C, GABARAP, RASSF3, SS18, KIF1B, RCC2, NAV1, MTAP1B, CLIP1	885	240	12504	1.70723	0.942374	0.0688591	8.30265
GOTERM_CC_FAT	GO:0005681~spliceosome	18	1.16959	0.00631043	SNRPA1, PRPF4B, RBM5, SART1, PNN, SF3B1, AQR, SRRM2, SLU7, PPIL3, SRRM1, HNRNPC, SNRNP70, GEMIN6, RBM28, PRPF38B, API5, GEMIN5	885	124	12504	2.05096	0.948968	0.0699978	8.64045
GOTERM_CC_FAT	GO:0030135~coated vesicle	18	1.16959	0.00631043	SYT1, CLTB, TGOLN1, RPH3A, DAB2, GAD2, AP1S2, GRIA2, SCYL2, IGF2R, COPB1, SYN2, YIPF5, VAMP2, SV2C, SEC23B, SCAMP5, EPN2	885	124	12504	2.05096	0.948968	0.0699978	8.64045
GOTERM_CC_FAT	GO:0005730~nucleolus	35	2.2742	0.00703251	RBM34, UTP18, YPEL2, SRP68, UTP6, TCOF1, RBM4, GTPBP10, WBP11, STAU2, CBX5, HJURP, REXO4, ANG, USP36, ACIN1, SAP30L, KDM5A, BAZ2A, RBM28, UTP23, NUDT16, RRP1, SMG6, EXOSC4, ILF3, EXOSC1, MBD2, RCC2, NOLC1, UBTF, NOL11, NOP58, XRN2, SMARCA4	885	310	12504	1.59519	0.963737	0.0759371	9.58358
GOTERM_CC_FAT	GO:0016585~chromatin remodeling complex	10	0.649773	0.00767063	HDAC4, BAZ1B, SMARCC1, GATAD2A, MBD2, RBM10, BAZ2A, MYSM1, CBX5, SMARCA4	885	50	12504	2.82576	0.973193	0.0807204	10.4095
GOTERM_CC_FAT	GO:0044456~synapse part	26	1.68941	0.00802957	SYT1, GABRB2, NCS1, SLC1A2, GAD2, GPHN, SYN2, DLG4, SV2C, DLG1, SCAMP5, GABRG3, DLGAP1, ADAM10, DLGAP2, NRXN3, NRXN1, RPH3A, SSPN, LIN7A, PJA2, ARHGAP32, GRIA2, GRIA1, GRM8, VAMP2	885	212	12504	1.73278	0.977385	0.0825127	10.871
GOTERM_CC_FAT	GO:0030427~site of polarized growth	10	0.649773	0.00874583	CDK5R1, PPP1R9A, GRIA2, ANG, MAPT, GSK3B, ABI1, DPYSL3, NRSN1, APC	885	51	12504	2.77036	0.983895	0.0876641	11.7853
GOTERM_CC_FAT	GO:0014069~postsynaptic density	10	0.649773	0.00874583	PJA2, DLGAP1, ARHGAP32, ADAM10, GRIA2, GRIA1, DLGAP2, DLG4, NCS1, DLG1	885	51	12504	2.77036	0.983895	0.0876641	11.7853
GOTERM_CC_FAT	GO:0030426~growth cone	10	0.649773	0.00874583	CDK5R1, PPP1R9A, GRIA2, ANG, MAPT, GSK3B, ABI1, DPYSL3, NRSN1, APC	885	51	12504	2.77036	0.983895	0.0876641	11.7853
GOTERM_CC_FAT	GO:0005721~centromeric heterochromatin	4	0.259909	0.00993362	IKZF1, BAZ1B, DNMT1, CBX3	885	7	12504	8.07361	0.990833	0.0969733	13.2823
GOTERM_CC_FAT	GO:0044427~chromosomal part	35	2.2742	0.0102292	E2F6, ARID4B, HIRA, CBX3, CBX5, H2AFV, HJURP, HIST3H2A, CLASP2, CHD6, BAZ2A, CHD4, APC, MYST3, DNMT3A, IKZF1, HIST1H2BE, SMG6, CREBBP, H2AFJ, MBD2, 9130404D08RIK, UBE2B, RAD50, ATRX, BAZ1B, RCC2, RFC1, SMARCC1, TELO2, DNMT1, H3F3B, TMPO, SMC1A, SMARCA4	885	318	12504	1.55506	0.992033	0.0977098	13.6512
GOTERM_CC_FAT	GO:0031252~cell leading edge	16	1.03964	0.0122122	ENAH, NF2, TRPM7, SWAP70, ABI1, CYTH3, SCYL3, GAS7, IQGAP1, SLC1A2, ACAP2, PIK3CA, TMOD3, PAFAH1B1, GNAS, LCP1	885	112	12504	2.0184	0.996896	0.113358	16.0882
GOTERM_CC_FAT	GO:0044432~endoplasmic reticulum part	27	1.75439	0.012419	ARL6IP1, FKBP9, DERL2, FKBP7, PDIA3, UBQLN4, PDIA4, OS9, MIA3, STT3A, H13, P4HA1, TAP2, TOR1B, SEC22B, DNAJC3, DLG1, P4HB, RAB2B, ACER2, STIM1, ARHGAP32, CALR3, EXT2, SEC23B, RETSAT, SSR3	885	231	12504	1.65142	0.997187	0.112962	16.3386
GOTERM_CC_FAT	GO:0030136~clathrin-coated vesicle	15	0.974659	0.0145351	SYT1, CLTB, TGOLN1, RPH3A, GAD2, DAB2, AP1S2, GRIA2, SCYL2, IGF2R, SYN2, VAMP2, SV2C, SCAMP5, EPN2	885	104	12504	2.03781	0.998974	0.128581	18.8615
GOTERM_CC_FAT	GO:0043025~cell soma	16	1.03964	0.0177412	KCND3, CDK5R1, AGFG1, SOD1, MBP, NCAM1, ATP2B2, GRIA2, GRM8, ANG, GSK3B, NUCB2, MAPK8IP2, NRSN1, CACNA1A, TUBB4	885	117	12504	1.93215	0.999778	0.152077	22.5495
GOTERM_CC_FAT	GO:0005829~cytosol	53	3.44379	0.0183533	CHMP5, CAPZA2, UBE2G2, PDE3B, CASK, UBQLN4, KCNIP3, CRYL1, BAG3, MAPT, COL4A3BP, PIK3CA, DPP9, PRKACB, FNDC3A, ZFP36, TUB, IRS2, HSP90AA1, GM5506, CORO7, UBR1, CCND1, GAPVD1, ZFYVE28, MTAP1B, PSME4, MECR, LCP1, ARL6IP1, BID, PPP6C, UBE3A, EEA1, ZBTB16, NR3C1, WDYHV1, GAD2, PLCD1, ENO1, C80913, GPD1, DNM1L, SNX27, NADK, SOD1, CCT7, HDAC4, CDKN1B, PRICKLE1, NEDD4, PSMD11, GSK3B, CPNE3	885	549	12504	1.36398	0.999834	0.154161	23.2356
GOTERM_CC_FAT	GO:0044430~cytoskeletal part	71	4.61339	0.0186907	EIF6, ENAH, CAPZA2, NCS1, CEP70, AI314180, KIF13A, MAPT, DLG4, MTAP9, SNTB2, MTAP6, MTAP7, DLG1, TUBB4, KIF2A, MAP2K5, ADAM10, KIF5B, ROCK1, KIF5C, DYNLT3, DCTN5, MID1IP1, PCM1, DCTN4, EML6, PJA2, SS18, ANKRD26, ARHGAP32, KIF1B, NAV1, RCC2, ATG4A, MTAP1B, LCK, CLIP1, PDE4DIP, LCP1, PARD3, USP2, CALD1, AKAP9, STAU2, SPNB2, PKD2, ODF2, PAFAH1B1, CLASP2, APC, DNM3, DLGAP1, DLGAP2, KIF3C, CDC27, GAS7…	885	774	12504	1.29605	0.999859	0.154068	23.6113
GOTERM_CC_FAT	GO:0005768~endosome	28	1.81936	0.0199272	SLC9A9, MMGT1, CHMP5, NSG2, MMD, TLR3, RABGAP1L, EEA1, VPS33A, ZNRF2, AI314180, SLC29A3, RAB11A, SCAMP5, STAMBP, TM9SF2, SNX27, CLCN4-2, GOLIM4, EPS15, ARHGAP32, GAPVD1, TFRC, CCR5, SCYL2, IGF2R, ZFYVE28, ATP6V0A2	885	252	12504	1.56987	0.999922	0.160704	24.974
GOTERM_CC_FAT	GO:0005643~nuclear pore	10	0.649773	0.0218786	NUP214, XPO6, SNUPN, IPO9, IPO8, TPR, KPNA3, XPO7, KPNB1, KPNA1	885	59	12504	2.39471	0.999969	0.172245	27.0784
GOTERM_CC_FAT	GO:0000151~ubiquitin ligase complex	10	0.649773	0.0241833	BRCC3, NEDD4, SKP2, FBXO31, RNF168, UBR1, ITCH, HERC2, 2700078E11RIK, MYCBP2	885	60	12504	2.3548	0.99999	0.185728	29.4932
GOTERM_CC_FAT	GO:0030529~ribonucleoprotein complex	45	2.92398	0.0262724	MRPL41, PRPF4B, MRPS15, SRP68, RBM5, RPS6KB1, NUFIP2, SART1, PNN, HNRNPL, SF3B1, DDX23, SND1, GM5148, SRRM2, SRRM1, PPIL3, MSI2, HNRNPC, SNRNP70, GEMIN6, GTF3C1, RBM28, API5, GEMIN5, SNRPA1, GM7536, MRPL51, RRP1, MRPS5, RPL27, SRPRB, RPS6, HNRNPU, DDX6, MRPL24, AQR, NOLC1, RPS6KA2, NOP58, SLU7, CPSF6, PRPF38B, EIF2C4, MRP63	885	462	12504	1.37618	0.999996	0.197103	31.6176
GOTERM_CC_FAT	GO:0032281~alpha-amino-3-hydroxy-5-methyl-4-isoxazolepropionic acid selective glutamate receptor complex	3	0.194932	0.0272137	GRIA2, GRIA1, DLG4	885	4	12504	10.5966	0.999998	0.20035	32.5553
GOTERM_CC_FAT	GO:0044431~Golgi apparatus part	25	1.62443	0.031037	GALNT2, CLTB, TGOLN1, ST6GALNAC6, AP1S2, COPB1, TMED10, RAB11A, SEC22B, GOLGA5, AP3B1, SCAMP5, RAB2B, ADAM10, B3GALT1, ACER2, FUT10, CORO7, LPCAT2, GABARAP, ARHGAP32, IGF2R, VAMP2, EXT2, SEC23B	885	227	12504	1.55604	1	0.222103	36.2421
GOTERM_CC_FAT	GO:0046930~pore complex	11	0.71475	0.0319908	NUP214, XPO6, SNUPN, TOMM40, IPO9, IPO8, TPR, KPNA3, XPO7, KPNB1, KPNA1	885	73	12504	2.129	1	0.224844	37.1322
GOTERM_CC_FAT	GO:0042175~nuclear envelope-endoplasmic reticulum network	19	1.23457	0.0336353	ARL6IP1, RAB2B, DERL2, ACER2, STIM1, UBQLN4, MIA3, ARHGAP32, STT3A, H13, NUCB2, SEC22B, YIPF5, DNAJC3, EXT2, SEC23B, DLG1, RETSAT, SSR3	885	160	12504	1.6778	1	0.231731	38.6397
GOTERM_CC_FAT	GO:0005720~nuclear heterochromatin	7	0.454841	0.0341809	DNMT3A, SMARCC1, CBX3, H3F3B, UBE2B, CBX5, SMARCA4	885	35	12504	2.82576	1	0.231754	39.1324
GOTERM_CC_FAT	GO:0019897~extrinsic to plasma membrane	9	0.584795	0.0382894	GNA13, GNAL, GPHN, GNAQ, GNB1, DLG4, GNAS, EEA1, GNG2	885	55	12504	2.31199	1	0.252681	42.726
GOTERM_CC_FAT	GO:0030672~synaptic vesicle membrane	5	0.324886	0.040982	SYT1, GAD2, GRIA2, SYN2, VAMP2	885	19	12504	3.71811	1	0.264572	44.973
GOTERM_CC_FAT	GO:0019717~synaptosome	10	0.649773	0.041713	PPFIA2, MAGI2, DLG4, SH3KBP1, CASK, RPS6KB1, ABI1, ACP2, VAMP2, LIN7A	885	66	12504	2.14073	1	0.26515	45.5688
GOTERM_CC_FAT	GO:0044459~plasma membrane part	134	8.70695	0.0424535	GNA13, SYT1, ENAH, AQP9, GABRB2, CAPZA2, CASK, RPS6KB1, VPS33A, ZNRF2, PNN, ATP2B1, SLC2A8, ATP2B2, ACBD3, ANK2, SPRED2, RALA, STK39, GNG2, LGI1, ODZ1, SLC4A4, KLRD1, SCAMP5, EGFR, KCND3, MAGI2, SLCO4A1, SCN2A1, STIM1, RPH3A, SSPN, NCAM1, CCR5, ROR1, VAMP2, UNC13C, RAB10, DST, TNFAIP1, ADD1, PHKA2, CDK5R1, CYSLTR1, SSH2, PHKA1, KLRK1, CACNB2, CACNB4, KCNJ3, KCNS1, GAD2, KCNS2, LAPTM5, PVRL3, SPNB…	885	1633	12504	1.15938	1	0.265764	46.1662
GOTERM_CC_FAT	GO:0030867~rough endoplasmic reticulum membrane	3	0.194932	0.0432492	ARL6IP1, DNAJC3, SSR3	885	5	12504	8.47729	1	0.26666	46.8012
GOTERM_CC_FAT	GO:0042734~presynaptic membrane	6	0.389864	0.0441043	SYT1, SLC1A2, GRIA2, NRXN3, GRM8, NRXN1	885	28	12504	3.0276	1	0.267847	47.476
GOTERM_CC_FAT	GO:0048471~perinuclear region of cytoplasm	21	1.36452	0.0456035	CDK5R1, TWF2, KIF5B, NAA15, OPTN, RPS6, CISD2, GAD2, DAB1, TFRC, SRFBP1, SCYL2, TRP53BP2, SERBP1, RC3H2, PAFAH1B1, VAMP2, MTAP7, MAPK8IP1, DNAJB6, SEC23B	885	189	12504	1.56987	1	0.272352	48.6397
GOTERM_CC_FAT	GO:0001726~ruffle	8	0.519818	0.0456125	NF2, TRPM7, ACAP2, TMOD3, GNAS, CYTH3, GAS7, LCP1	885	47	12504	2.4049	1	0.269086	48.6466
GOTERM_CC_FAT	GO:0030133~transport vesicle	6	0.389864	0.0503113	CLTB, AP1S2, IGF2R, TGOLN1, YIPF5, SEC23B	885	29	12504	2.9232	1	0.289451	52.1402
GOTERM_CC_FAT	GO:0015629~actin cytoskeleton	22	1.4295	0.0550922	TWF1, ENAH, CAPZA2, CALD1, DCTN5, RPH3A, GAS7, WAS, GABARAP, PTPN11, EPB4.1L2, HDAC4, FMN2, ANKRD26, ARHGAP32, PPP1R9A, SPNB2, TMOD3, STK38L, DST, ABL2, LCP1	885	205	12504	1.51626	1	0.309207	55.467
GOTERM_CC_FAT	GO:0000139~Golgi membrane	16	1.03964	0.0599327	RAB2B, CLTB, B3GALT1, ACER2, FUT10, CORO7, GABARAP, ST6GALNAC6, ARHGAP32, AP1S2, COPB1, SEC22B, GOLGA5, EXT2, SEC23B, SCAMP5	885	137	12504	1.65008	1	0.328281	58.6151
GOTERM_CC_FAT	GO:0005788~endoplasmic reticulum lumen	10	0.649773	0.0662604	P4HB, FKBP9, FKBP7, PDIA3, P4HA1, TAP2, TOR1B, CALR3, PDIA4, OS9	885	72	12504	1.96234	1	0.353016	62.4189
GOTERM_CC_FAT	GO:0005789~endoplasmic reticulum membrane	17	1.10461	0.0709495	ARL6IP1, RAB2B, DERL2, ACER2, STIM1, UBQLN4, MIA3, ARHGAP32, STT3A, H13, SEC22B, DNAJC3, EXT2, SEC23B, DLG1, RETSAT, SSR3	885	152	12504	1.5802	1	0.36946	65.025
GOTERM_CC_FAT	GO:0005881~cytoplasmic microtubule	4	0.259909	0.0713793	SS18, CLIP1, CLASP2, APC	885	14	12504	4.0368	1	0.367434	65.2552
GOTERM_CC_FAT	GO:0005875~microtubule associated complex	10	0.649773	0.086812	KIF1B, KIF5B, ATG4A, KIF5C, MTAP1B, DYNLT3, PAFAH1B1, DCTN5, DCTN4, GABARAP	885	76	12504	1.85905	1	0.425535	72.6477
GOTERM_CC_FAT	GO:0000790~nuclear chromatin	8	0.519818	0.0912316	DNMT3A, SMARCC1, HIRA, CBX3, H3F3B, UBE2B, CBX5, SMARCA4	885	55	12504	2.0551	1	0.438107	74.4779
GOTERM_CC_FAT	GO:0070161~anchoring junction	14	0.909682	0.0942377	PARD3, ENAH, NF2, CAPZA2, SSH2, MPP7, PNN, 9030409G11RIK, PTK2B, PVRL3, SH3KBP1, SYNM, DLG5, DLG1	885	123	12504	1.60816	1	0.44504	75.657
GOTERM_CC_FAT	GO:0010008~endosome membrane	6	0.389864	0.0976576	SLC29A3, ARHGAP32, SCYL2, ZFYVE28, TLR3, ATP6V0A2	885	35	12504	2.42208	1	0.453228	76.9367
GOTERM_CC_FAT	GO:0005834~heterotrimeric G-protein complex	6	0.389864	0.0976576	GNA13, GNAL, GNAQ, GNB1, GNAS, GNG2	885	35	12504	2.42208	1	0.453228	76.9367
GOTERM_CC_FAT	GO:0044440~endosomal part	6	0.389864	0.0976576	SLC29A3, ARHGAP32, SCYL2, ZFYVE28, TLR3, ATP6V0A2	885	35	12504	2.42208	1	0.453228	76.9367
GOTERM_CC_FAT	GO:0016591~DNA-directed RNA polymerase II, holoenzyme	8	0.519818	0.098262	TAF2, TAF1, INTS8, INTS12, CDK7, INTS3, ERCC3, TBPL1	885	56	12504	2.0184	1	0.451274	77.1562
GOTERM_CC_FAT	GO:0005793~ER-Golgi intermediate compartment	4	0.259909	0.0990058	LMAN1, SEC23B, WHAMM, AI314180	885	16	12504	3.5322	1	0.449852	77.4237
GOTERM_MF_FAT	GO:0000166~nucleotide binding	228	14.8148	5.33503e-08	FASTKD1, 2610101N10RIK, ADCY2, SART3, C230081A13RIK, LOC100040601, ATP2B1, KIF13A, ATP2B2, DDX17, DDX18, NT5C2, PIK3CA, ABCB10, TLK1, DHX36, TLK2, MAP2K5, KIF5B, ROCK1, BRAF, PTBP1, KIF5C, WNK1, PIM3, SCYL3, EIF2AK1, RFC1, DHX29, NAV1, BAZ1B, SCYL2, ROR1, YME1L1, RAB10, FUS, CHKA, GNAI1, NEK1, NAGK, URGCP, QRSL1, SUPV3L1, GPD1, TAOK1, UBE2L3, KIF3C, DDX6, CCT7, HSPA12A, ARF3, HSPA13, SEPHS2, CPEB…	1001	2183	13288	1.38646	4.83876e-05	4.83876e-05	8.32429e-05
GOTERM_MF_FAT	GO:0032553~ribonucleotide binding	187	12.1507	1.64462e-06	GNA13, FASTKD1, D5ERTD579E, ADCY2, PRPF4B, EIF5, INO80, CASK, RPS6KB1, C230081A13RIK, MTHFD1L, LOC100040601, KIF13A, ATP2B1, ATP2B2, DDX17, CSNK2A1, DDX18, RALA, PMS2, ABCB10, PIK3CA, TLK1, DHX36, STK39, PRKACB, TLK2, MAP2K5, EGFR, PDXK, TWF2, KIF5B, ROCK1, BRAF, DARS, A830007P12RIK, KIF5C, WNK1, PIM3, SCYL3, STK3, EIF2AK1, RFC1, DHX29, NAV1, BAZ1B, SCYL2, MORC2B, ROR1, YME1L1, RAB10, PCCA, SMARC…	1001	1796	13288	1.38217	0.00149056	0.000745557	0.00256608
GOTERM_MF_FAT	GO:0032555~purine ribonucleotide binding	187	12.1507	1.64462e-06	GNA13, FASTKD1, D5ERTD579E, ADCY2, PRPF4B, EIF5, INO80, CASK, RPS6KB1, C230081A13RIK, MTHFD1L, LOC100040601, KIF13A, ATP2B1, ATP2B2, DDX17, CSNK2A1, DDX18, RALA, PMS2, ABCB10, PIK3CA, TLK1, DHX36, STK39, PRKACB, TLK2, MAP2K5, EGFR, PDXK, TWF2, KIF5B, ROCK1, BRAF, DARS, A830007P12RIK, KIF5C, WNK1, PIM3, SCYL3, STK3, EIF2AK1, RFC1, DHX29, NAV1, BAZ1B, SCYL2, MORC2B, ROR1, YME1L1, RAB10, PCCA, SMARC…	1001	1796	13288	1.38217	0.00149056	0.000745557	0.00256608
GOTERM_MF_FAT	GO:0008270~zinc ion binding	211	13.7102	4.32394e-06	DZIP3, RNF216, ZFP84, ZNRF2, ZFP91, GIT2, ERAP1, LUC7L2, ROCK1, BRAF, CIZ1, RREB1, RXRA, UBR3, UBR1, BAZ1B, SIAH1A, ACAP2, YME1L1, UNC13C, FUS, DUSP12, ZFP458, ZFP451, ARIH2, DMD, ZFP810, PLAGL2, GIT1, ASXL2, ZC3H13, DNMT3A, ZC3H15, IKZF1, KLF13, ANKMY2, CREBBP, ASXL1, SMYD4, ZFP445, ZBTB43, BFAR, ZFHX4, COPS5, RNF185, HELZ, RLIM, ZFP871, ASH2L, ZC3HAV1L, USP16, ZFP36, ZDHHC4, ZCCHC11, ADAM10, ZD…	1001	2105	13288	1.33063	0.00391414	0.00130642	0.00674646
GOTERM_MF_FAT	GO:0005524~ATP binding	154	10.0065	4.62207e-06	FASTKD1, D5ERTD579E, ADCY2, PRPF4B, INO80, CASK, RPS6KB1, C230081A13RIK, MTHFD1L, LOC100040601, KIF13A, ATP2B1, ATP2B2, DDX17, CSNK2A1, DDX18, PMS2, ABCB10, PIK3CA, TLK1, DHX36, STK39, PRKACB, TLK2, MAP2K5, EGFR, TWF2, PDXK, KIF5B, ROCK1, DARS, BRAF, A830007P12RIK, KIF5C, WNK1, PIM3, SCYL3, STK3, EIF2AK1, RFC1, DHX29, NAV1, BAZ1B, SCYL2, MORC2B, ROR1, YME1L1, PCCA, SMARCA4, CHKA, NEK1, BMPR2, NAG…	1001	1443	13288	1.41671	0.00418345	0.00104751	0.00721161
GOTERM_MF_FAT	GO:0032559~adenyl ribonucleotide binding	155	10.0715	5.77254e-06	FASTKD1, D5ERTD579E, ADCY2, PRPF4B, INO80, CASK, RPS6KB1, C230081A13RIK, MTHFD1L, LOC100040601, KIF13A, ATP2B1, ATP2B2, DDX17, CSNK2A1, DDX18, PMS2, ABCB10, PIK3CA, TLK1, DHX36, STK39, PRKACB, TLK2, MAP2K5, EGFR, TWF2, PDXK, KIF5B, ROCK1, DARS, BRAF, A830007P12RIK, KIF5C, WNK1, PIM3, SCYL3, STK3, EIF2AK1, RFC1, DHX29, NAV1, BAZ1B, SCYL2, MORC2B, ROR1, YME1L1, PCCA, SMARCA4, CHKA, NEK1, BMPR2, NAG…	1001	1460	13288	1.4093	0.00522202	0.00104659	0.00900656
GOTERM_MF_FAT	GO:0008092~cytoskeletal protein binding	58	3.76868	5.92512e-06	ENAH, WASF3, CAPZA2, SDC4, WHAMM, SDC3, NRCAM, TRIM2, ANG, MAPT, SNTB2, MTAP6, DLG5, MKL2, USH2A, TWF1, TWF2, KIF5B, TRPM7, ENC1, RPH3A, JMY, FMN2, KIF1B, LIMCH1, ATG4A, MTAP1B, CLIP1, DST, LCP1, ADD1, CDK5R1, SSH1, ABLIM3, CALD1, SSH2, DAAM1, GPHN, DMD, SPNB2, PAFAH1B1, CLASP2, STK38L, APC, PLEC, NF2, GAS7, GABARAP, CORO1C, EPB4.1L2, SYNE1, YWHAG, TMOD2, MAPK8IP2, TMOD3, SYNM, EPB4.1L4B, MAPK8IP1	1001	414	13288	1.85974	0.00535968	0.000895282	0.00924461
GOTERM_MF_FAT	GO:0017076~purine nucleotide binding	189	12.2807	9.7474e-06	FASTKD1, ADCY2, C230081A13RIK, ATP2B1, KIF13A, LOC100040601, ATP2B2, DDX17, DDX18, PIK3CA, ABCB10, DHX36, TLK1, TLK2, MAP2K5, BRAF, ROCK1, KIF5B, KIF5C, WNK1, PIM3, SCYL3, EIF2AK1, BAZ1B, NAV1, DHX29, RFC1, SCYL2, ROR1, YME1L1, RAB10, CHKA, GNAI1, NEK1, NAGK, URGCP, QRSL1, SUPV3L1, TAOK1, UBE2L3, KIF3C, DDX6, CCT7, HSPA12A, ARF3, HSPA13, SEPHS2, UBE2G2, GTPBP10, HELZ, MTHFD1, MCCC2, HSPH1, ANKRD1…	1001	1871	13288	1.34095	0.00880197	0.00126219	0.0152079
GOTERM_MF_FAT	GO:0046914~transition metal ion binding	248	16.1144	2.55714e-05	SC5D, DZIP3, ALOXE3, RNF216, ZFP84, ZNRF2, ZFP91, GIT2, ERAP1, LUC7L2, NUDT16, ROCK1, BRAF, CYP2D22, CIZ1, RREB1, RXRA, UBR3, UBR1, EIF2AK1, BAZ1B, SIAH1A, ACAP2, YME1L1, UNC13C, FUS, DUSP12, SFXN1, ZFP458, ZFP451, ARIH2, DMD, ZFP810, PLAGL2, ASXL2, GIT1, ZC3H13, DNMT3A, ZC3H15, SCD2, IKZF1, KLF13, ASXL1, ANKMY2, CREBBP, SMYD4, ZFP445, ZBTB43, BFAR, ZFHX4, COPS5, RNF185, HELZ, RLIM, ZFP871, ASH2L…	1001	2608	13288	1.26232	0.0229267	0.002895	0.0398919
GOTERM_MF_FAT	GO:0030554~adenyl nucleotide binding	157	10.2014	3.68954e-05	FASTKD1, D5ERTD579E, ADCY2, PRPF4B, INO80, CASK, RPS6KB1, C230081A13RIK, MTHFD1L, LOC100040601, KIF13A, ATP2B1, ATP2B2, DDX17, CSNK2A1, DDX18, PMS2, ABCB10, PIK3CA, TLK1, DHX36, STK39, PRKACB, TLK2, MAP2K5, EGFR, TWF2, PDXK, KIF5B, ROCK1, DARS, BRAF, A830007P12RIK, KIF5C, WNK1, PIM3, SCYL3, STK3, EIF2AK1, RFC1, DHX29, NAV1, BAZ1B, SCYL2, MORC2B, ROR1, YME1L1, PCCA, SMARCA4, CHKA, NEK1, BMPR2, NAG…	1001	1535	13288	1.35774	0.032911	0.0037114	0.0575526
GOTERM_MF_FAT	GO:0001882~nucleoside binding	158	10.2664	5.55017e-05	FASTKD1, D5ERTD579E, ADCY2, PRPF4B, INO80, CASK, RPS6KB1, C230081A13RIK, MTHFD1L, LOC100040601, KIF13A, ATP2B1, ATP2B2, DDX17, CSNK2A1, DDX18, PMS2, ABCB10, PIK3CA, TLK1, DHX36, STK39, PRKACB, TLK2, MAP2K5, EGFR, TWF2, PDXK, KIF5B, ROCK1, DARS, BRAF, A830007P12RIK, KIF5C, WNK1, PIM3, SCYL3, STK3, EIF2AK1, RFC1, DHX29, NAV1, BAZ1B, SCYL2, MORC2B, ROR1, YME1L1, PCCA, SMARCA4, CHKA, NEK1, BMPR2, NAG…	1001	1558	13288	1.34622	0.0490953	0.0050215	0.0865647
GOTERM_MF_FAT	GO:0001883~purine nucleoside binding	157	10.2014	5.91233e-05	FASTKD1, D5ERTD579E, ADCY2, PRPF4B, INO80, CASK, RPS6KB1, C230081A13RIK, MTHFD1L, LOC100040601, KIF13A, ATP2B1, ATP2B2, DDX17, CSNK2A1, DDX18, PMS2, ABCB10, PIK3CA, TLK1, DHX36, STK39, PRKACB, TLK2, MAP2K5, EGFR, TWF2, PDXK, KIF5B, ROCK1, DARS, BRAF, A830007P12RIK, KIF5C, WNK1, PIM3, SCYL3, STK3, EIF2AK1, RFC1, DHX29, NAV1, BAZ1B, SCYL2, MORC2B, ROR1, YME1L1, PCCA, SMARCA4, CHKA, NEK1, BMPR2, NAG…	1001	1548	13288	1.34634	0.0522139	0.00486326	0.0922107
GOTERM_MF_FAT	GO:0046872~metal ion binding	345	22.4172	6.07861e-05	SLC9A9, SYT1, SC5D, LTBP1, ADCY2, ALOXE3, DZIP3, ATP1B2, RNF216, ITSN2, ZFP84, ZNRF2, LOC100040601, ATP2B2, ZFP91, NT5C2, GIT2, LUC7L2, ERAP1, CAB39, MAP2K5, NUDT16, SCN2B, CYP2D22, BRAF, ROCK1, RREB1, CIZ1, RXRA, SCN2A1, UBR3, UBR1, LPCAT2, EIF2AK1, BAZ1B, SIAH1A, ACAP2, YME1L1, UNC13C, ADD1, FUS, CDK5R1, CRELD2, NEK1, CACNB2, SFXN1, DUSP12, CACNB4, ZFP458, ACAT1, KCNJ3, ZFP451, ARIH2, LPCAT1, D…	1001	3850	13288	1.18955	0.0536423	0.00458402	0.094803
GOTERM_MF_FAT	GO:0043167~ion binding	351	22.807	7.01951e-05	SLC9A9, SYT1, SC5D, LTBP1, ADCY2, ALOXE3, DZIP3, ATP1B2, RNF216, ITSN2, ZFP84, ZNRF2, LOC100040601, ATP2B2, ZFP91, NT5C2, GIT2, LUC7L2, ERAP1, CAB39, MAP2K5, NUDT16, SCN2B, CYP2D22, BRAF, ROCK1, RREB1, CIZ1, RXRA, SCN2A1, UBR3, UBR1, LPCAT2, EIF2AK1, BAZ1B, SIAH1A, ACAP2, YME1L1, UNC13C, ADD1, FUS, CDK5R1, CRELD2, NEK1, CACNB2, SFXN1, DUSP12, CACNB4, ZFP458, ACAT1, KCNJ3, ZFP451, ARIH2, LPCAT1, D…	1001	3934	13288	1.1844	0.0616847	0.00488566	0.10947
GOTERM_MF_FAT	GO:0043169~cation binding	347	22.5471	7.39125e-05	SLC9A9, SYT1, SC5D, LTBP1, ADCY2, ALOXE3, DZIP3, ATP1B2, RNF216, ITSN2, ZFP84, ZNRF2, LOC100040601, ATP2B2, ZFP91, NT5C2, GIT2, LUC7L2, ERAP1, CAB39, MAP2K5, NUDT16, SCN2B, CYP2D22, BRAF, ROCK1, RREB1, CIZ1, RXRA, SCN2A1, UBR3, UBR1, LPCAT2, EIF2AK1, BAZ1B, SIAH1A, ACAP2, YME1L1, UNC13C, ADD1, FUS, CDK5R1, CRELD2, NEK1, CACNB2, SFXN1, DUSP12, CACNB4, ZFP458, ACAT1, KCNJ3, ZFP451, ARIH2, LPCAT1, D…	1001	3885	13288	1.18567	0.0648433	0.00477721	0.115264
GOTERM_MF_FAT	GO:0019904~protein domain specific binding	31	2.01429	0.000101021	HSP90AB1, ENAH, USP8, CASK, PTEN, ATP2B2, ENKUR, DAB1, TRP53BP2, DMD, PCGF6, EXOC4, INPP5D, RAP2B, IRS2, ADAM10, HSP90AA1, YWHAE, QK, DOCK4, CTR9, EPS15, EPB4.1L2, SH3BP5, YWHAG, SON, GRIA2, LCK, SH3KBP1, LUC7L, NCOR1	1001	192	13288	2.14332	0.0875581	0.0060901	0.157508
GOTERM_MF_FAT	GO:0003723~RNA binding	77	5.00325	0.000203896	2610101N10RIK, DZIP3, CPEB3, SRP68, UNC50, RBM4, RBM5, TLR3, SART3, CNOT6, AUH, CNOT4, FUBP1, ANKRD17, DDX17, DDX18, ANG, TIA1, SRRM1, RBMS3, PUM2, RBM10, LUC7L3, RBM12, NUDT16, ZFP36, PABPN1, SNRPA1, EXOSC4, SNUPN, PTBP1, MRPS5, EXOSC1, MBD2, QK, SLTM, EIF4G1, EIF4G3, AQR, FAM120A, ROD1, SERBP1, EIF2S1, EIF4A1, CPSF7, CPSF6, SLU7, RBM39, AKAP1, EIF2C4, FUS, RBM34, EIF4E3, HDLBP, STAU2, NUFIP2, H…	1001	672	13288	1.52106	0.168856	0.011493	0.317668
GOTERM_MF_FAT	GO:0003743~translation initiation factor activity	14	0.909682	0.000595303	EIF6, EIF4E3, EIF2S3X, EIF5, EIF3C, EIF4G1, EIF4G3, EIF2AK1, DHX29, TRMT6, EIF2S1, EIF4A1, EIF3J, EIF4E2	1001	62	13288	2.99752	0.41731	0.0312712	0.92483
GOTERM_MF_FAT	GO:0004721~phosphoprotein phosphatase activity	24	1.55945	0.000985979	PPP6C, PTPRD, SSH1, PTPN2, SSH2, PTPRA, DUSP12, ACP2, PTEN, PTPDC1, PTPN11, MTMR2, MTM1, MTMR3, DUSP3, PPM1D, MTMR1, PTPLB, LCK, PPP1R12A, PPM1L, MTMR6, CTDP1, MTMR4	1001	152	13288	2.09601	0.59128	0.0484917	1.5274
GOTERM_MF_FAT	GO:0016563~transcription activator activity	34	2.20923	0.00199493	ENY2, DCC, FUS, MEF2A, ELF2, COPS5, UBE3A, SOX4, HCFC1, NFIX, FOXO3, TEF, POU3F3, MKL2, USP16, MYSM1, MYST3, CEBPB, SOX11, CREBBP, MED14, ICMT, MED13, JMY, HDAC4, ZFP287, SP1, NCOA3, THRAP3, ATP6V0A1, RBM39, RBPJ, NFIC, NFIA	1001	259	13288	1.74263	0.836543	0.0909242	3.06777
GOTERM_MF_FAT	GO:0004672~protein kinase activity	64	4.15854	0.00218038	KCNH1, FASTKD1, PRPF4B, DBF4, CAPZA2, CASK, RPS6KB1, C230081A13RIK, LOC100040601, CSNK2A1, SLK, CDK12, STK39, TLK1, PRKACB, TLK2, MAP2K5, PRKCA, EGFR, SRPK2, TWF1, BRAF, ROCK1, TRPM7, WNK1, PKN2, PIM3, CDK7, SCYL3, STK3, DAPK1, MAST4, CCND1, EIF2AK1, BAZ1B, SCYL2, LCK, ROR1, ACVR1, NEK1, BMPR2, E130304F04RIK, TTBK2, PTK2B, MAP3K2, TCP10A, TCP10B, DYRK3, TCP10C, ERCC3, STK38L, DCLK1, CSF1R, PDK1, …	1001	583	13288	1.45726	0.861898	0.0942467	3.34844
GOTERM_MF_FAT	GO:0004221~ubiquitin thiolesterase activity	14	0.909682	0.00221938	STAMBP, USP7, BRCC3, USP8, USP2, USP1, USP9X, USP27X, USP12, USP36, USP48, USP16, MYSM1, USP45	1001	71	13288	2.61755	0.866708	0.0915021	3.40736
GOTERM_MF_FAT	GO:0008135~translation factor activity, nucleic acid binding	17	1.10461	0.00253883	EIF6, TUFM, EIF2S3X, EIF4E3, EIF5, EIF4G1, EIF3C, EIF4G3, EIF2AK1, DHX29, TRMT6, EIF2S1, EIF4A1, TCEB3, EIF3J, TCEA2, EIF4E2	1001	98	13288	2.30276	0.900305	0.0994972	3.88876
GOTERM_MF_FAT	GO:0003682~chromatin binding	23	1.49448	0.00287987	MKRN1, DNMT3A, CREBBP, ARID4B, HIRA, CBX3, TLE1, MBD2, CBX5, ATRX, SF3B1, BAZ1B, NCOA3, SMARCC1, ATXN7, ATP6V0A1, RNF168, SKIL, RBPJ, SMC1A, CHD6, CHD4, SMARCA4	1001	155	13288	1.9698	0.926892	0.107502	4.40023
GOTERM_MF_FAT	GO:0003713~transcription coactivator activity	17	1.10461	0.00313106	DCC, ENY2, COPS5, UBE3A, CREBBP, HCFC1, MED14, ICMT, MED13, JMY, NCOA3, THRAP3, ATP6V0A1, RBM39, MKL2, USP16, MYSM1	1001	100	13288	2.2567	0.941827	0.11176	4.7753
GOTERM_MF_FAT	GO:0004725~protein tyrosine phosphatase activity	17	1.10461	0.00346741	PTPRD, SSH1, PTPN2, PTPRA, SSH2, DUSP12, PTEN, PTPDC1, PTPN11, MTMR2, MTM1, MTMR3, DUSP3, MTMR1, PTPLB, MTMR6, MTMR4	1001	101	13288	2.23436	0.957165	0.1184	5.27539
GOTERM_MF_FAT	GO:0019887~protein kinase regulator activity	12	0.779727	0.00408759	SH3BP5, CKS1B, IKBKAP, CCND1, CDK5R1, CDKN1B, CCNI, WNK1, MAPK8IP2, ABI1, DNAJC3, APC	1001	59	13288	2.69994	0.975646	0.133147	6.19104
GOTERM_MF_FAT	GO:0008017~microtubule binding	12	0.779727	0.0053231	KIF1B, KIF5B, ATG4A, MAPT, TMOD3, CLIP1, MTAP6, PAFAH1B1, CLASP2, DST, GABARAP, APC	1001	61	13288	2.61142	0.9921	0.16414	7.99053
GOTERM_MF_FAT	GO:0016879~ligase activity, forming carbon-nitrogen bonds	26	1.68941	0.00534121	UBE3A, UBE2G2, UBE2V2, HLCS, UBE3C, RLIM, MTHFD1L, MTHFD1, QRSL1, RNF168, ITCH, UBE2D1, ADSSL1, SKP2, HACE1, UBR3, HERC2, UBR1, HERC1, UBE2L3, UBE2B, HUWE1, UBE2K, NEDD4, SIAH1A, SMURF2	1001	193	13288	1.7883	0.99223	0.159267	8.01666
GOTERM_MF_FAT	GO:0003779~actin binding	35	2.2742	0.0059297	ENAH, WASF3, SSH1, ABLIM3, CALD1, CAPZA2, SSH2, DAAM1, WHAMM, ANG, DMD, SPNB2, SNTB2, MKL2, STK38L, PLEC, TWF1, TWF2, TRPM7, ENC1, RPH3A, GAS7, JMY, CORO1C, EPB4.1L2, FMN2, SYNE1, YWHAG, LIMCH1, MTAP1B, TMOD2, TMOD3, DST, LCP1, ADD1	1001	288	13288	1.61325	0.995457	0.169734	8.86215
GOTERM_MF_FAT	GO:0016407~acetyltransferase activity	12	0.779727	0.00683603	1700019G17RIK, ING3, LPCAT1, NCOA3, CREBBP, MGEA5, NAA15, DLAT, LPCAT2, ACAT1, CLOCK, MYST3	1001	63	13288	2.52852	0.998014	0.187294	10.1501
GOTERM_MF_FAT	GO:0019207~kinase regulator activity	13	0.844704	0.00791054	CKS1B, IKBKAP, CDK5R1, CCNI, WNK1, ABI1, SOCS5, SH3BP5, CCND1, CDKN1B, MAPK8IP2, DNAJC3, APC	1001	73	13288	2.36399	0.999256	0.207345	11.6549
GOTERM_MF_FAT	GO:0004842~ubiquitin-protein ligase activity	16	1.03964	0.010876	UBE3A, UBE2G2, SKP2, UBR3, UBR1, HERC2, UBE2L3, RLIM, UBE2B, HUWE1, UBE2K, NEDD4, SIAH1A, RNF168, ITCH, UBE2D1	1001	104	13288	2.04227	0.999951	0.266521	15.6866
GOTERM_MF_FAT	GO:0016791~phosphatase activity	29	1.88434	0.0121828	PPP6C, SSH1, SSH2, DUSP12, ACP2, OCRL, PTEN, MTMR2, MTM1, MTMR3, BC018242, MTMR1, PTPLB, NT5C2, PPP1R12A, INPP5D, MTMR6, MTMR4, PTPRD, PTPN2, PTPRA, PTPDC1, PTPN11, DUSP3, PPM1D, LCK, PON2, PPM1L, CTDP1	1001	238	13288	1.61751	0.999985	0.28602	17.408
GOTERM_MF_FAT	GO:0004843~ubiquitin-specific protease activity	6	0.389864	0.0142939	BRCC3, USP8, USP1, USP12, USP16, MYSM1	1001	20	13288	3.98242	0.999998	0.318911	20.1195
GOTERM_MF_FAT	GO:0004468~lysine N-acetyltransferase activity	6	0.389864	0.0142939	ING3, NCOA3, CREBBP, MGEA5, CLOCK, MYST3	1001	20	13288	3.98242	0.999998	0.318911	20.1195
GOTERM_MF_FAT	GO:0004402~histone acetyltransferase activity	6	0.389864	0.0142939	ING3, NCOA3, CREBBP, MGEA5, CLOCK, MYST3	1001	20	13288	3.98242	0.999998	0.318911	20.1195
GOTERM_MF_FAT	GO:0051082~unfolded protein binding	12	0.779727	0.0148965	CCT7, HSP90AB1, C80913, HSP90AA1, DNAJC16, DNAJC14, DNAJA1, CALR3, DNAJC5, DNAJB4, CANX, SEC63	1001	70	13288	2.27567	0.999999	0.322222	20.878
GOTERM_MF_FAT	GO:0042623~ATPase activity, coupled	27	1.75439	0.01701	ATP1B2, ATP2B1, ATP2B2, FANCM, DDX17, DDX18, LONP2, DDX46, TAP2, DDX3Y, ABCD3, ABCB10, DHX36, RAD51L3, CHD6, ERCC3, CHD4, IPO8, CDK7, ABCB7, DDX6, BPTF, RFC1, DHX29, EIF4A1, ABCC5, ATP8A1	1001	223	13288	1.60725	1	0.350949	23.4856
GOTERM_MF_FAT	GO:0008134~transcription factor binding	33	2.14425	0.0171799	ENY2, DCC, COPS5, UBE3A, ARNT2, HCFC1, GNPTAB, MKL2, USP16, CHD4, MYSM1, MYST3, TBL1XR1, CEBPG, CREBBP, IRF2BP2, TLE1, MED14, ICMT, MED13, UBN1, JMY, HDAC4, NCOA3, BPTF, THRAP3, ATP6V0A1, DNMT1, RBM39, RBPJ, NCOR1, CLOCK, SMARCA4	1001	288	13288	1.52106	1	0.346099	23.6917
GOTERM_MF_FAT	GO:0003677~DNA binding	157	10.2014	0.0210869	MEF2A, ARNT2, BBX, INO80, FOXO3, PNN, ZFP91, RNF141, H2AFV, SRRM1, RC3H2, PMS2, MLL3, ATOH7, LUC7L3, TBPL1, MYST3, RBL2, RREB1, RXRA, H2AFJ, GRHL1, FOXN3, HUWE1, RFC1, MGA, SMARCA4, FUS, RAD23B, ZFAND3, AGFG1, TNRC18, GPBP1L1, RAD23A, SOX4, NR2C2, ZFP451, FBXW7, POLE3, TEF, OTUD7A, SUPV3L1, RAD51L3, TCF25, CREBL2, SETDB1, MAFG, TAF1, DNMT3A, SMG6, IKZF1, CREBZF, KLF13, CREBBP, ZFP445, TET1, ZBTB4…	1001	1781	13288	1.1702	1	0.39872	28.29
GOTERM_MF_FAT	GO:0019899~enzyme binding	27	1.75439	0.0230443	MEF2A, CAPZA2, PDE3B, 2700078E11RIK, DAAM1, DMD, PKD2, DLG1, DHCR24, CNKSR2, ZBTB7A, IRS2, ADAM10, TWF2, RALBP1, IPO9, DOCK7, RPH3A, SOD1, DOCK6, CCND1, YWHAG, UBE2K, BTG1, MAPK8IP2, MAPK8IP1, XPO7	1001	229	13288	1.56514	1	0.418532	30.4949
GOTERM_MF_FAT	GO:0005516~calmodulin binding	16	1.03964	0.0237185	PHKA2, KCNH1, SYT1, PHKB, CALD1, PHKA1, CASK, IQGAP1, DAPK1, ATP2B2, ENKUR, SPNB2, SNTB2, MTAP6, VAMP2, ADD1	1001	114	13288	1.86312	1	0.41975	31.2395
GOTERM_MF_FAT	GO:0016881~acid-amino acid ligase activity	21	1.36452	0.0244984	UBE3A, UBE2G2, SKP2, HACE1, UBR3, UBE2V2, UBE3C, UBR1, HERC2, HERC1, RLIM, UBE2L3, UBE2B, HUWE1, UBE2K, NEDD4, SIAH1A, SMURF2, RNF168, ITCH, UBE2D1	1001	166	13288	1.67933	1	0.4223	32.0916
GOTERM_MF_FAT	GO:0008565~protein transporter activity	11	0.71475	0.0249513	AP1S2, XPO6, SNUPN, IPO9, IPO8, KPNA3, XPO7, KPNB1, SEC61A1, KPNA1, AP3B1	1001	66	13288	2.21245	1	0.420544	32.5819
GOTERM_MF_FAT	GO:0004674~protein serine/threonine kinase activity	44	2.859	0.0249863	PRPF4B, NEK1, DBF4, BMPR2, CASK, RPS6KB1, LOC100040601, E130304F04RIK, CSNK2A1, TTBK2, SLK, MAP3K2, CDK12, TLK1, DYRK3, STK39, TLK2, PRKACB, ERCC3, STK38L, DCLK1, MAP2K5, PRKCA, TAF1, SRPK2, ROCK1, BRAF, TAOK1, TRPM7, PKN2, WNK1, SMG1, PIM3, CDK7, STK3, DAPK1, MAST4, EIF2AK1, RPS6KA2, MAPK14, GSK3B, DYRK1A, CPNE3, BMPR1A, ACVR1	1001	421	13288	1.38738	1	0.413589	32.6197
GOTERM_MF_FAT	GO:0019787~small conjugating protein ligase activity	17	1.10461	0.0252021	UBE3A, UBE2G2, SKP2, UBR3, UBE2V2, UBR1, HERC2, RLIM, UBE2L3, UBE2B, HUWE1, UBE2K, NEDD4, SIAH1A, RNF168, ITCH, UBE2D1	1001	125	13288	1.80536	1	0.409134	32.852
GOTERM_MF_FAT	GO:0019783~small conjugating protein-specific protease activity	6	0.389864	0.0257352	BRCC3, USP8, USP1, USP12, USP16, MYSM1	1001	23	13288	3.46297	1	0.40874	33.4227
GOTERM_MF_FAT	GO:0008234~cysteine-type peptidase activity	19	1.23457	0.0258656	USP7, CTSZ, USP8, BRCC3, USP2, USP1, USP9X, CTLA2A, SENP7, CTLA2B, USP27X, ATG4A, USP12, OTUD7A, USP36, USP48, USP16, MYSM1, USP45	1001	146	13288	1.72753	1	0.403522	33.5615
GOTERM_MF_FAT	GO:0015631~tubulin binding	12	0.779727	0.0262413	KIF1B, KIF5B, ATG4A, MAPT, TMOD3, CLIP1, MTAP6, PAFAH1B1, CLASP2, DST, GABARAP, APC	1001	76	13288	2.09601	1	0.401401	33.9602
GOTERM_MF_FAT	GO:0003712~transcription cofactor activity	22	1.4295	0.0295572	DCC, ENY2, TBL1XR1, COPS5, UBE3A, CREBBP, HCFC1, MED14, TLE1, ICMT, IRF2BP2, MED13, JMY, HDAC4, NCOA3, THRAP3, ATP6V0A1, MKL2, RBM39, USP16, NCOR1, MYSM1	1001	180	13288	1.62247	1	0.432735	37.3832
GOTERM_MF_FAT	GO:0042393~histone binding	6	0.389864	0.0305539	BAZ1B, RNF168, IPO9, USP16, BAZ2A, MYSM1	1001	24	13288	3.31868	1	0.436946	38.3792
GOTERM_MF_FAT	GO:0047184~1-acylglycerophosphocholine O-acyltransferase activity	3	0.194932	0.0306447	LPCAT1, LPCAT2, LPCAT3	1001	4	13288	9.95604	1	0.431407	38.4692
GOTERM_MF_FAT	GO:0004386~helicase activity	17	1.10461	0.0326468	INO80, HELZ, DDX6, ATRX, FANCM, DDX17, DDX18, DDX46, DHX29, DDX3Y, EIF4A1, DHX36, SUPV3L1, CHD6, ERCC3, CHD4, SMARCA4	1001	129	13288	1.74938	1	0.445833	40.4224
GOTERM_MF_FAT	GO:0016887~ATPase activity	31	2.01429	0.0331892	ATP1B2, INO80, ATP2B1, FANCM, ATP2B2, DDX17, LONP2, DDX18, DDX46, TAP2, DDX3Y, ABCD3, ABCB10, DHX36, RAD51L3, CHD6, ERCC3, CHD4, RHOBTB3, IPO8, CDK7, ABCB7, DDX6, KIF1B, BPTF, RFC1, DHX29, EIF4A1, ABCC5, ATP8A1, SMARCA4	1001	281	13288	1.46447	1	0.444963	40.9415
GOTERM_MF_FAT	GO:0030165~PDZ domain binding	6	0.389864	0.0359026	ATP2B2, GRIA2, DMD, EXOC4, CASK, PTEN	1001	25	13288	3.18593	1	0.465118	43.4754
GOTERM_MF_FAT	GO:0019901~protein kinase binding	11	0.71475	0.0390674	CNKSR2, MEF2A, CCND1, YWHAG, IRS2, ADAM10, TWF2, MAPK8IP2, PDE3B, MAPK8IP1, DLG1	1001	71	13288	2.05665	1	0.487958	46.3022
GOTERM_MF_FAT	GO:0051219~phosphoprotein binding	5	0.324886	0.0417152	NEDD4, RRAGA, PAFAH1B1, ACP2, CRK	1001	18	13288	3.68742	1	0.504744	48.565
GOTERM_MF_FAT	GO:0003729~mRNA binding	9	0.584795	0.0475829	PABPN1, ZFP36, SERBP1, RBM5, SLU7, HNRNPC, MBD2, LUC7L3, AUH	1001	54	13288	2.21245	1	0.545979	53.2654
GOTERM_MF_FAT	GO:0030695~GTPase regulator activity	37	2.40416	0.0508204	AGFG1, RABGAP1L, CYTH3, ITSN2, FAM13B, IQGAP1, PLEKHG4, PLEKHG1, GBF1, GIT2, TBC1D4, ARHGAP9, NET1, GIT1, DAB2IP, RALBP1, MADD, TBC1D10A, ARHGEF18, RAB3IL1, DOCK7, RICTOR, RPH3A, DOCK6, WAS, DOCK4, TBC1D24, ARHGAP32, TBC1D23, RALGAPA1, GAPVD1, CHML, RGS5, ACAP2, RIN2, TBC1D20, SRGAP2	1001	361	13288	1.36057	1	0.563925	55.6836
GOTERM_MF_FAT	GO:0030145~manganese ion binding	18	1.16959	0.0528387	NUDT16, PPP6C, GALNT2, SMG6, B3GALT1, GALNT4, BMPR2, SMG1, CHPT1, RIMKLB, SOD2, PPM1D, NUDT8, PPM1L, ABL2, GALNT13, BMPR1A, ACVR1	1001	148	13288	1.61449	1	0.572122	57.1312
GOTERM_MF_FAT	GO:0019900~kinase binding	12	0.779727	0.0533219	CNKSR2, MEF2A, CCND1, YWHAG, IRS2, ADAM10, TWF2, CAPZA2, MAPK8IP2, PDE3B, MAPK8IP1, DLG1	1001	85	13288	1.87408	1	0.569313	57.4712
GOTERM_MF_FAT	GO:0005096~GTPase activator activity	22	1.4295	0.0533881	GIT1, DAB2IP, AGFG1, RALBP1, TBC1D10A, RABGAP1L, FAM13B, IQGAP1, TBC1D24, ARHGAP32, TBC1D23, RALGAPA1, GAPVD1, CHML, ACAP2, RGS5, GIT2, RIN2, TBC1D4, TBC1D20, SRGAP2, ARHGAP9	1001	192	13288	1.52106	1	0.563686	57.5176
GOTERM_MF_FAT	GO:0008026~ATP-dependent helicase activity	12	0.779727	0.0571807	FANCM, DDX17, DDX18, DDX46, DHX29, EIF4A1, DDX3Y, DHX36, ERCC3, CHD6, CHD4, DDX6	1001	86	13288	1.85229	1	0.583341	60.0971
GOTERM_MF_FAT	GO:0070035~purine NTP-dependent helicase activity	12	0.779727	0.0571807	FANCM, DDX17, DDX18, DDX46, DHX29, EIF4A1, DDX3Y, DHX36, ERCC3, CHD6, CHD4, DDX6	1001	86	13288	1.85229	1	0.583341	60.0971
GOTERM_MF_FAT	GO:0003950~NAD+ ADP-ribosyltransferase activity	5	0.324886	0.0586713	SIRT4, PARP6, TNKS, PARP11, TNKS2	1001	20	13288	3.31868	1	0.587085	61.0701
GOTERM_MF_FAT	GO:0060589~nucleoside-triphosphatase regulator activity	37	2.40416	0.0613364	AGFG1, RABGAP1L, CYTH3, ITSN2, FAM13B, IQGAP1, PLEKHG4, PLEKHG1, GBF1, GIT2, TBC1D4, ARHGAP9, NET1, GIT1, DAB2IP, RALBP1, MADD, TBC1D10A, ARHGEF18, RAB3IL1, DOCK7, RICTOR, RPH3A, DOCK6, WAS, DOCK4, TBC1D24, ARHGAP32, TBC1D23, RALGAPA1, GAPVD1, CHML, RGS5, ACAP2, RIN2, TBC1D20, SRGAP2	1001	367	13288	1.33832	1	0.597996	62.7548
GOTERM_MF_FAT	GO:0016790~thiolester hydrolase activity	14	0.909682	0.0616742	STAMBP, USP7, BRCC3, USP8, USP2, USP1, USP9X, USP27X, USP12, USP36, USP48, USP16, MYSM1, USP45	1001	108	13288	1.7208	1	0.594305	62.9633
GOTERM_MF_FAT	GO:0017022~myosin binding	4	0.259909	0.0688513	TRIM2, TRPM7, CALD1, USH2A	1001	13	13288	4.08453	1	0.63043	67.145
GOTERM_MF_FAT	GO:0031202~RNA splicing factor activity, transesterification mechanism	3	0.194932	0.069251	SF3B1, SLU7, SRRM1	1001	6	13288	6.63736	1	0.627021	67.3643
GOTERM_MF_FAT	GO:0008331~high voltage-gated calcium channel activity	3	0.194932	0.069251	CACNB2, CACNB4, CACNA1A	1001	6	13288	6.63736	1	0.627021	67.3643
GOTERM_MF_FAT	GO:0016706~oxidoreductase activity, acting on paired donors, with incorporation or reduction of molecular oxygen, 2-oxoglutarate as one donor, and incorporation of one atom each of oxygen into both donors	6	0.389864	0.0708605	P4HB, P4HA1, JMJD6, LEPREL1, TET2, TET1	1001	30	13288	2.65495	1	0.630256	68.2339
GOTERM_MF_FAT	GO:0017124~SH3 domain binding	11	0.71475	0.071627	SH3BP5, EPS15, ENAH, ENKUR, USP8, ADAM10, TRP53BP2, SH3KBP1, INPP5D, DOCK4, QK	1001	79	13288	1.84838	1	0.628913	68.6403
GOTERM_MF_FAT	GO:0031072~heat shock protein binding	9	0.584795	0.0733049	DNAJC27, DNAJC16, DNAJC14, DNAJA1, DNAJC5, DNAJC3, DNAJB4, DNAJB6, SEC63	1001	59	13288	2.02496	1	0.63239	69.5131
GOTERM_MF_FAT	GO:0005083~small GTPase regulator activity	24	1.55945	0.0762044	GIT1, AGFG1, RALBP1, TBC1D10A, MADD, ARHGEF18, RAB3IL1, RABGAP1L, CYTH3, ITSN2, RPH3A, WAS, IQGAP1, PLEKHG4, TBC1D24, TBC1D23, RALGAPA1, PLEKHG1, GBF1, ACAP2, GIT2, TBC1D4, TBC1D20, NET1	1001	223	13288	1.42867	1	0.641935	70.9679
GOTERM_MF_FAT	GO:0004715~non-membrane spanning protein tyrosine kinase activity	7	0.454841	0.0766859	BAZ1B, PTK2B, LCK, DYRK1A, JAK1, ABL2, C230081A13RIK	1001	40	13288	2.32308	1	0.639129	71.2031
GOTERM_MF_FAT	GO:0019210~kinase inhibitor activity	5	0.324886	0.0787508	SH3BP5, CDKN1B, WNK1, SOCS5, DNAJC3	1001	22	13288	3.01698	1	0.644164	72.1918
GOTERM_MF_FAT	GO:0005244~voltage-gated ion channel activity	20	1.29955	0.0805378	KCNH1, KCND3, SCN2B, CLCN4-2, CACNG8, KCNB1, SCN2A1, TOMM40, CACNB2, CACNB4, KCNJ3, KCNIP4, KCNIP3, KCNS1, KCNS2, KCNJ9, KCTD12B, KCNQ2, TNFAIP1, CACNA1A	1001	179	13288	1.48321	1	0.647693	73.0216
GOTERM_MF_FAT	GO:0022832~voltage-gated channel activity	20	1.29955	0.0805378	KCNH1, KCND3, SCN2B, CLCN4-2, CACNG8, KCNB1, SCN2A1, TOMM40, CACNB2, CACNB4, KCNJ3, KCNIP4, KCNIP3, KCNS1, KCNS2, KCNJ9, KCTD12B, KCNQ2, TNFAIP1, CACNA1A	1001	179	13288	1.48321	1	0.647693	73.0216
GOTERM_MF_FAT	GO:0042169~SH2 domain binding	4	0.259909	0.0829014	ADAM10, DAB1, LCK, CTR9	1001	14	13288	3.79278	1	0.653788	74.0836
GOTERM_MF_FAT	GO:0008022~protein C-terminus binding	7	0.454841	0.0844035	ATP2B2, DLG4, CASK, ZBTB16, MID1IP1, KPNA3, KCNIP3	1001	41	13288	2.26642	1	0.655749	74.7381
GOTERM_MF_FAT	GO:0008080~N-acetyltransferase activity	8	0.519818	0.0859436	1700019G17RIK, ING3, NCOA3, CREBBP, MGEA5, NAA15, CLOCK, MYST3	1001	51	13288	2.08231	1	0.657829	75.393
GOTERM_MF_FAT	GO:0019798~procollagen-proline dioxygenase activity	3	0.194932	0.0922251	P4HB, P4HA1, LEPREL1	1001	7	13288	5.68917	1	0.680099	77.9032
GOTERM_MF_FAT	GO:0031543~peptidyl-proline dioxygenase activity	3	0.194932	0.0922251	P4HB, P4HA1, LEPREL1	1001	7	13288	5.68917	1	0.680099	77.9032
GOTERM_MF_FAT	GO:0016538~cyclin-dependent protein kinase regulator activity	4	0.259909	0.098062	CKS1B, CCND1, CDKN1B, CCNI	1001	15	13288	3.53993	1	0.698849	80.019
GOTERM_MF_FAT	GO:0016628~oxidoreductase activity, acting on the CH-CH group of donors, NAD or NADP as acceptor	4	0.259909	0.098062	TM7SF2, DECR1, MECR, DHCR24	1001	15	13288	3.53993	1	0.698849	80.019
INTERPRO	IPR018359:Bromodomain, conserved site	12	0.779727	9.98784e-06	PHIP, TAF1, BRD1, BRWD1, BRD2, BAZ1B, BPTF, CREBBP, BAZ2B, BAZ2A, BRD8, SMARCA4	1308	32	17763	5.0926	0.0171601	0.0171601	0.0168836
INTERPRO	IPR019786:Zinc finger, PHD-type, conserved site	19	1.23457	5.20191e-05	ASXL2, ING5, BRD1, ING3, ASXL1, INTS12, DPF1, ATRX, PHF3, PHF2, BAZ1B, PHF1, BPTF, KDM5A, PHF20L1, BAZ2A, KDM5C, CHD4, MYST3	1308	87	17763	2.96581	0.0862072	0.0440749	0.0879044
INTERPRO	IPR001487:Bromodomain	12	0.779727	8.03864e-05	PHIP, TAF1, BRD1, BRWD1, BRD2, BAZ1B, BPTF, CREBBP, BAZ2B, BAZ2A, BRD8, SMARCA4	1308	39	17763	4.17855	0.130046	0.0453767	0.13581
INTERPRO	IPR000504:RNA recognition motif, RNP-1	32	2.07927	0.0001857	FUS, RBM34, 2610101N10RIK, CPEB3, RBM4, RBM5, RBM6, SART3, CNOT4, HNRNPL, TIA1, RBMS3, MSI2, HNRNPC, SNRNP70, ACIN1, RBM10, RBM28, RBM12, RBM26, PABPN1, PTBP1, ELAVL1, SAFB2, SLTM, TAF15, ROD1, SFPQ, POLDIP3, CPSF7, CPSF6, RBM39	1308	212	17763	2.04985	0.275191	0.07731	0.313471
INTERPRO	IPR012677:Nucleotide-binding, alpha-beta plait	32	2.07927	0.000202358	FUS, RBM34, 2610101N10RIK, CPEB3, RBM4, RBM5, RBM6, SART3, CNOT4, HNRNPL, TIA1, RBMS3, MSI2, HNRNPC, SNRNP70, ACIN1, RBM10, RBM28, RBM12, RBM26, PABPN1, PTBP1, ELAVL1, SAFB2, SLTM, TAF15, ROD1, SFPQ, POLDIP3, CPSF7, CPSF6, RBM39	1308	213	17763	2.04023	0.29582	0.0677406	0.341545
INTERPRO	IPR019787:Zinc finger, PHD-finger	17	1.10461	0.000235392	ING5, BRD1, ING3, INTS12, DPF1, PHF3, PHF2, BAZ1B, PHF1, BPTF, MLL3, KDM5A, BAZ2B, BAZ2A, KDM5C, CHD4, MYST3	1308	81	17763	2.85018	0.33501	0.0657369	0.397198
INTERPRO	IPR001841:Zinc finger, RING-type	39	2.53411	0.000282939	MKRN1, DZIP3, RNF185, RLIM, TTC3, CNOT4, MYCBP2, ZNRF2, DPF1, ARIH2, TRIM2, RNF141, PCGF6, PXMP3, RNFT1, RNF38, RC3H2, RNF168, HIST3H2A, PEX12, MLL3, CHD4, RNF146, RNF13, MYST3, A530054K11RIK, DTX3, LOC640746, BIRC3, PCGF1, PJA2, ATRX, BFAR, RNF130, BAZ1B, TRIM34, SIAH1A, MDM4, RNF20, RNF111	1308	286	17763	1.85186	0.38762	0.0676598	0.477246
INTERPRO	IPR008145:Guanylate kinase/L-type calcium channel region	9	0.584795	0.000292821	MAGI2, MPP4, DLG4, CACNB2, CASK, MPP7, DLG5, CACNB4, DLG1	1308	25	17763	4.8889	0.398021	0.061471	0.493876
INTERPRO	IPR001965:Zinc finger, PHD-type	18	1.16959	0.000306639	ING5, BRD1, ING3, A530054K11RIK, INTS12, DPF1, PHF3, PHF2, BAZ1B, PHF1, BPTF, MLL3, KDM5A, BAZ2B, BAZ2A, KDM5C, CHD4, MYST3	1308	91	17763	2.68621	0.41227	0.0573442	0.517125
INTERPRO	IPR000569:HECT	9	0.584795	0.000526576	HUWE1, NEDD4, UBE3A, HACE1, SMURF2, UBE3C, ITCH, HERC2, HERC1	1308	27	17763	4.52676	0.5986	0.0872376	0.886483
INTERPRO	IPR016130:Protein-tyrosine phosphatase, active site	17	1.10461	0.000546897	PTPRD, SSH1, PTPN2, PTPRA, SSH2, DUSP12, PTEN, PTPDC1, PTPN11, MTMR2, MTM1, MTMR3, DUSP3, MTMR1, PTPLB, MTMR6, MTMR4	1308	87	17763	2.65362	0.612497	0.0825753	0.920545
INTERPRO	IPR017907:Zinc finger, RING-type, conserved site	34	2.20923	0.00102082	MKRN1, DZIP3, RNF185, RNF216, RLIM, CNOT4, MYCBP2, ZNRF2, ARIH2, TRIM2, RNF141, PXMP3, PCGF6, RNFT1, RNF38, RC3H2, HIST3H2A, RNF168, PEX12, RNF146, RNF13, DTX3, UBR3, UBR1, LOC640746, BIRC3, PCGF1, PJA2, BFAR, RNF130, TRIM34, SIAH1A, MDM4, RNF20, RNF111	1308	254	17763	1.81783	0.829663	0.137136	1.7118
INTERPRO	IPR018500:DDT subgroup	4	0.259909	0.0015025	BAZ1B, BPTF, BAZ2B, BAZ2A	1308	4	17763	13.5803	0.926155	0.181634	2.50992
INTERPRO	IPR001660:Sterile alpha motif SAM	16	1.03964	0.00159627	CNKSR2, CASKIN1, PPFIA2, L3MBTL3, ANKS3, STIM1, SFMBT1, ZCCHC14, TNKS2, PHC3, 9030409G11RIK, BFAR, DDHD2, PPP1R9A, DGKD, TNKS	1308	87	17763	2.49752	0.937246	0.179427	2.66457
INTERPRO	IPR017906:Myotubularin phosphatase	6	0.389864	0.00167002	MTMR2, MTM1, MTMR3, MTMR1, MTMR6, MTMR4	1308	13	17763	6.26782	0.944788	0.175604	2.78606
INTERPRO	IPR010569:Myotubularin-related	6	0.389864	0.00167002	MTMR2, MTM1, MTMR3, MTMR1, MTMR6, MTMR4	1308	13	17763	6.26782	0.944788	0.175604	2.78606
INTERPRO	IPR006594:LisH dimerisation motif	8	0.519818	0.00344662	WDR47, TBL1XR1, NOLC1, WDR26, GM5124, TCOF1, ARMC9, PAFAH1B1	1308	28	17763	3.88008	0.99748	0.311993	5.66966
INTERPRO	IPR018501:DDT superfamily	4	0.259909	0.0035502	BAZ1B, BPTF, BAZ2B, BAZ2A	1308	5	17763	10.8642	0.997895	0.304104	5.83527
INTERPRO	IPR018200:Peptidase C19, ubiquitin carboxyl-terminal hydrolase 2, conserved site	11	0.71475	0.00476396	USP7, USP27X, USP8, USP2, USP1, USP9X, USP12, USP36, USP48, USP16, USP45	1308	53	17763	2.81855	0.999745	0.368565	7.75568
INTERPRO	IPR008144:Guanylate kinase	7	0.454841	0.00533163	MAGI2, MPP4, DLG4, CASK, MPP7, DLG5, DLG1	1308	23	17763	4.13313	0.999905	0.385903	8.64114
INTERPRO	IPR001650:DNA/RNA helicase, C-terminal	16	1.03964	0.00628978	INO80, DDX6, ATRX, FANCM, DDX17, DDX18, DDX46, DHX29, DDX3Y, EIF4A1, DHX36, SUPV3L1, CHD6, ERCC3, CHD4, SMARCA4	1308	100	17763	2.17284	0.999982	0.421161	10.1175
INTERPRO	IPR001394:Peptidase C19, ubiquitin carboxyl-terminal hydrolase 2	11	0.71475	0.00808538	USP7, USP27X, USP8, USP2, USP1, USP9X, USP12, USP36, USP48, USP16, USP45	1308	57	17763	2.62075	0.999999	0.488265	12.8241
INTERPRO	IPR001715:Calponin-like actin-binding	12	0.779727	0.0103684	SYNE1, NAV2, LRCH2, LIMCH1, SPNB2, DMD, GAS2L1, DST, TAGLN3, IQGAP1, LCP1, PLEC	1308	68	17763	2.39652	1	0.560014	16.1548
INTERPRO	IPR018957:Zinc finger, C3HC4 RING-type	27	1.75439	0.0106537	MKRN1, DZIP3, RNF185, RLIM, TTC3, ZNRF2, TRIM2, RNF141, PXMP3, PCGF6, RNFT1, RNF38, RC3H2, HIST3H2A, RNF168, RNF146, RNF13, DTX3, UBR3, LOC640746, BIRC3, PCGF1, PJA2, BFAR, RNF130, TRIM34, RNF20, RNF111	1308	219	17763	1.67428	1	0.553823	16.5625
INTERPRO	IPR003307:eIF4-gamma/eIF5/eIF2-epsilon	4	0.259909	0.0111074	BZW2, EIF4G1, EIF4G3, EIF5	1308	7	17763	7.76016	1	0.553598	17.207
INTERPRO	IPR000387:Protein-tyrosine phosphatase	13	0.844704	0.01128	PTPRD, SSH1, PTPN2, PTPRA, SSH2, DUSP12, PTPDC1, PTPN11, MTMR2, MTM1, DUSP3, MTMR1, MTMR4	1308	78	17763	2.26338	1	0.544506	17.4509
INTERPRO	IPR004172:L27	5	0.324886	0.0121794	MPP4, CASK, MPP7, LIN7A, DLG1	1308	13	17763	5.22318	1	0.558151	18.7112
INTERPRO	IPR001452:Src homology-3 domain	26	1.68941	0.0123867	CASK, CACNB2, NEDD9, ABI1, CACNB4, ITSN2, SH3YL1, MIA3, TRP53BP2, DLG4, DLG5, ARHGAP9, DLG1, CASKIN1, ZDHHC6, MPP4, MPP7, DOCK4, ARHGAP32, LCK, SH3KBP1, MAPK8IP2, MAPK8IP1, ABL2, CRK, SRGAP2	1308	211	17763	1.6734	1	0.550673	18.9991
INTERPRO	IPR011333:BTB/POZ fold	23	1.49448	0.0130181	BACH1, ZBTB7A, KCND3, LZTR1, KCNB1, ZBTB12, ENC1, BTBD7, ZBTB16, LOC100045866, ZBTB43, BTBD17, KLHL5, KCNS1, KCNS2, KLHL25, KLHL28, ZFP295, KCTD12B, TCEB1, KBTBD11, TNFAIP1, ZFP161, RHOBTB3	1308	180	17763	1.73526	1	0.555595	19.8702
INTERPRO	IPR003594:ATP-binding region, ATPase-like	6	0.389864	0.0130661	PDK1, HSP90AB1, HSP90AA1, MORC2B, PDK4, PMS2	1308	20	17763	4.07408	1	0.544318	19.9361
INTERPRO	IPR014021:Helicase, superfamily 1 and 2, ATP-binding	15	0.974659	0.0134378	INO80, DDX6, ATRX, FANCM, DDX17, DDX18, DDX46, DHX29, DDX3Y, EIF4A1, DHX36, CHD6, ERCC3, CHD4, SMARCA4	1308	99	17763	2.05762	1	0.542291	20.4443
INTERPRO	IPR019782:WD40 repeat 2	26	1.68941	0.0146062	UTP18, WDR5B, HIRA, PPP3R1, PHIP, FBXW9, FBXW7, FBXW2, PAFAH1B1, WDR35, WDR33, GEMIN5, WDFY3, TBL1XR1, CORO7, TLE1, HERC1, EML6, CORO1C, WDR47, BRWD1, TULP4, WDR20A, WDR26, GNB1, WSB2	1308	214	17763	1.64994	1	0.560691	22.0221
INTERPRO	IPR011989:Armadillo-like helical	18	1.16959	0.0146309	XPO6, IPO9, IPO8, AI314180, ZYG11B, HEATR6, SF3B1, SCYL2, COPB1, ARMC9, PUM2, CLASP2, KPNA3, KPNB1, KPNA1, APC, AP3B1, TNPO3	1308	130	17763	1.88035	1	0.549866	22.0552
INTERPRO	IPR004882:LUC7 related	3	0.194932	0.0154355	LUC7L2, LUC7L, LUC7L3	1308	3	17763	13.5803	1	0.558208	23.1242
INTERPRO	IPR008734:Phosphorylase kinase alphabeta	3	0.194932	0.0154355	PHKA2, PHKB, PHKA1	1308	3	17763	13.5803	1	0.558208	23.1242
INTERPRO	IPR013761:Sterile alpha motif-type	12	0.779727	0.0156563	CASKIN1, PHC3, CNKSR2, PPP1R9A, DGKD, L3MBTL3, ETS2, ANKS3, TNKS, SFMBT1, ZCCHC14, TNKS2	1308	72	17763	2.26338	1	0.55261	23.4151
INTERPRO	IPR000387:Dual-specific/protein-tyrosine phosphatase, conserved region	13	0.844704	0.0164547	PTPRD, SSH1, PTPN2, PTPRA, SSH2, DUSP12, PTPDC1, PTPN11, MTMR2, MTM1, DUSP3, MTMR1, MTMR4	1308	82	17763	2.15297	1	0.560238	24.4585
INTERPRO	IPR019586:Guanylate kinase-associated, C-terminal	4	0.259909	0.0168085	MPP4, DLG4, DLG5, DLG1	1308	8	17763	6.79014	1	0.557813	24.9166
INTERPRO	IPR017442:Serine/threonine protein kinase-related	40	2.59909	0.0173973	PRPF4B, NEK1, BMPR2, CASK, RPS6KB1, LOC100040601, E130304F04RIK, CSNK2A1, TTBK2, SLK, MAP3K2, CDK12, TCP10A, TLK1, DYRK3, STK39, TCP10B, TLK2, PRKACB, TCP10C, STK38L, DCLK1, MAP2K5, PRKCA, SRPK2, ROCK1, BRAF, TAOK1, GM9880, PKN2, WNK1, PIM3, CDK7, STK3, DAPK1, MAST4, EIF2AK1, SCYL2, RPS6KA2, MAPK14, GSK3B, DYRK1A, BMPR1A, ACVR1	1308	374	17763	1.45244	1	0.560459	25.6732
INTERPRO	IPR000719:Protein kinase, core	50	3.24886	0.0180307	PRPF4B, CASK, RPS6KB1, C230081A13RIK, LOC100040601, CSNK2A1, SLK, CDK12, STK39, TLK1, PRKACB, TLK2, MAP2K5, PRKCA, EGFR, SRPK2, BRAF, ROCK1, PKN2, WNK1, PIM3, CDK7, SCYL3, STK3, DAPK1, MAST4, EIF2AK1, SCYL2, LCK, ROR1, ACVR1, NEK1, BMPR2, E130304F04RIK, TTBK2, PTK2B, MAP3K2, TCP10A, DYRK3, TCP10B, TCP10C, STK38L, DCLK1, CSF1R, TAOK1, GM9880, RPS6KA2, GSK3B, MAPK14, DYRK1A, JAK1, MERTK, ABL2, BMPR…	1308	491	17763	1.38292	1	0.563863	26.479
INTERPRO	IPR014001:DEAD-like helicase, N-terminal	15	0.974659	0.0185602	INO80, DDX6, ATRX, FANCM, DDX17, DDX18, DDX46, DHX29, DDX3Y, EIF4A1, DHX36, CHD6, ERCC3, CHD4, SMARCA4	1308	103	17763	1.97771	1	0.565034	27.1463
INTERPRO	IPR011042:Six-bladed beta-propeller, TolB-like	8	0.519818	0.0193529	PHIP, TRIM2, LRP1B, SORL1, LRP6, PON2, LRP8, ODZ1	1308	38	17763	2.85901	1	0.571166	28.1348
INTERPRO	IPR003034:DNA-binding SAP	6	0.389864	0.0196429	SLTM, ACIN1, MKL2, HNRNPU, SAFB2, SF3B2	1308	22	17763	3.70371	1	0.567657	28.4932
INTERPRO	IPR001494:Importin-beta, N-terminal	5	0.324886	0.0206681	XPO6, IPO9, IPO8, XPO7, KPNB1	1308	15	17763	4.52676	1	0.577574	29.7468
INTERPRO	IPR002290:Serine/threonine protein kinase	30	1.94932	0.020734	PRPF4B, NEK1, CASK, RPS6KB1, LOC100040601, E130304F04RIK, CSNK2A1, SLK, MAP3K2, CDK12, TLK1, STK39, DYRK3, TLK2, PRKACB, STK38L, DCLK1, MAP2K5, PRKCA, ROCK1, TAOK1, PKN2, PIM3, CDK7, STK3, DAPK1, MAST4, RPS6KA2, MAPK14, GSK3B, DYRK1A	1308	265	17763	1.53739	1	0.570191	29.8268
INTERPRO	IPR011510:Sterile alpha motif homology 2	8	0.519818	0.0221341	PPFIA2, 9030409G11RIK, PPP1R9A, DGKD, ANKS3, STIM1, TNKS, TNKS2	1308	39	17763	2.7857	1	0.58587	31.5037
INTERPRO	IPR006636:Heat shock chaperonin-binding	4	0.259909	0.0238517	ST13, RAD23B, RAD23A, UBQLN4	1308	9	17763	6.03568	1	0.605324	33.5095
INTERPRO	IPR000210:BTB/POZ-like	22	1.4295	0.0240385	BACH1, ZBTB7A, KCND3, LZTR1, KCNB1, ZBTB12, ENC1, BTBD7, ZBTB16, ZBTB43, BTBD17, KLHL5, KCNS1, KCNS2, KLHL25, KLHL28, ZFP295, KCTD12B, KBTBD11, TNFAIP1, ZFP161, RHOBTB3	1308	180	17763	1.65981	1	0.600159	33.7243
INTERPRO	IPR008271:Serine/threonine protein kinase, active site	38	2.46914	0.0244618	PRPF4B, NEK1, BMPR2, CASK, RPS6KB1, LOC100040601, E130304F04RIK, CSNK2A1, TTBK2, SLK, MAP3K2, CDK12, TLK1, DYRK3, STK39, TLK2, PRKACB, STK38L, DCLK1, MAP2K5, PRKCA, SRPK2, ROCK1, BRAF, TAOK1, PKN2, WNK1, PIM3, CDK7, STK3, DAPK1, MAST4, EIF2AK1, RPS6KA2, MAPK14, GSK3B, DYRK1A, BMPR1A, ACVR1	1308	360	17763	1.43347	1	0.598754	34.2086
INTERPRO	IPR001019:Guanine nucleotide binding protein (G-protein), alpha subunit	5	0.324886	0.0259884	GNA13, GNAL, GNAQ, GNAI1, GNAS	1308	16	17763	4.24384	1	0.613529	35.9276
INTERPRO	IPR017441:Protein kinase, ATP binding site	47	3.05393	0.0260654	PRPF4B, NEK1, BMPR2, CASK, RPS6KB1, C230081A13RIK, LOC100040601, E130304F04RIK, CSNK2A1, TTBK2, SLK, PTK2B, MAP3K2, CDK12, TLK1, DYRK3, STK39, TLK2, PRKACB, STK38L, DCLK1, CSF1R, MAP2K5, PRKCA, EGFR, SRPK2, ROCK1, BRAF, TAOK1, PKN2, WNK1, PIM3, CDK7, STK3, DAPK1, MAST4, EIF2AK1, RPS6KA2, MAPK14, GSK3B, DYRK1A, LCK, ROR1, JAK1, MERTK, ABL2, BMPR1A, ACVR1	1308	467	17763	1.36675	1	0.607057	36.0131
INTERPRO	IPR011511:Variant SH3	10	0.649773	0.0275981	MIA3, ZDHHC6, MPP4, DLG4, CASK, MPP7, DLG5, ITSN2, CRK, DOCK4	1308	59	17763	2.30174	1	0.620916	37.6943
INTERPRO	IPR003095:Heat shock protein DnaJ	6	0.389864	0.0280774	DNAJC16, DNAJC14, DNAJA1, DNAJC5, DNAJB4, SEC63	1308	24	17763	3.39507	1	0.620056	38.2114
INTERPRO	IPR015609:Molecular chaperone, heat shock protein, Hsp40, DnaJ	8	0.519818	0.0285003	DNAJC16, DNAJC14, DNAJA1, DNAJC5, DNAJC3, DNAJB4, DNAJB6, SEC63	1308	41	17763	2.64981	1	0.618493	38.6644
INTERPRO	IPR005792:Protein disulphide isomerase	3	0.194932	0.0293684	P4HB, PDIA3, PDIA4	1308	4	17763	10.1852	1	0.622685	39.5844
INTERPRO	IPR000647:CTF transcription factor/nuclear factor 1	3	0.194932	0.0293684	NFIX, NFIC, NFIA	1308	4	17763	10.1852	1	0.622685	39.5844
INTERPRO	IPR004022:DDT family	3	0.194932	0.0293684	BPTF, BAZ2B, BAZ2A	1308	4	17763	10.1852	1	0.622685	39.5844
INTERPRO	IPR019548:CTF transcription factor/nuclear factor 1, N-terminal	3	0.194932	0.0293684	NFIX, NFIC, NFIA	1308	4	17763	10.1852	1	0.622685	39.5844
INTERPRO	IPR009637:Transmembrane receptor, eukaryota	3	0.194932	0.0293684	TMEM87B, TMEM87A, GPR107	1308	4	17763	10.1852	1	0.622685	39.5844
INTERPRO	IPR019739:CTF transcription factor/nuclear factor 1, conserved site	3	0.194932	0.0293684	NFIX, NFIC, NFIA	1308	4	17763	10.1852	1	0.622685	39.5844
INTERPRO	IPR017986:WD40 repeat, region	26	1.68941	0.0294538	UTP18, WDR5B, HIRA, PPP3R1, PHIP, FBXW9, FBXW7, FBXW2, PAFAH1B1, WDR35, WDR33, GEMIN5, WDFY3, TBL1XR1, CORO7, TLE1, HERC1, EML6, CORO1C, WDR47, BRWD1, TULP4, WDR20A, WDR26, GNB1, WSB2	1308	228	17763	1.54863	1	0.616895	39.6742
INTERPRO	IPR001202:WW/Rsp5/WWP	9	0.584795	0.0316287	MAGI2, NEDD4, BAG3, DMD, SMURF2, ITCH, GAS7, IQGAP1, PRPF40A	1308	51	17763	2.39652	1	0.63676	41.9193
INTERPRO	IPR000571:Zinc finger, CCCH-type	9	0.584795	0.0316287	MKRN1, ZFP36, ZC3H13, ZC3H15, ZC3H4, RC3H2, ZC3H11A, HELZ, RBM26	1308	51	17763	2.39652	1	0.63676	41.9193
INTERPRO	IPR014775:L27, C-terminal	4	0.259909	0.0322422	MPP4, CASK, MPP7, LIN7A	1308	10	17763	5.43211	1	0.637315	42.5382
INTERPRO	IPR002999:Tudor domain	6	0.389864	0.0330355	SETDB1, PHF1, SND1, ARID4B, AKAP1, PHF20L1	1308	25	17763	3.25927	1	0.639896	43.3294
INTERPRO	IPR001876:Zinc finger, RanBP2-type	6	0.389864	0.0330355	FUS, TAF15, TRIM34, RBM5, MDM4, LOC640746, RBM10	1308	25	17763	3.25927	1	0.639896	43.3294
INTERPRO	IPR001623:Heat shock protein DnaJ, N-terminal	9	0.584795	0.0350594	DNAJC27, DNAJC16, DNAJC14, DNAJA1, DNAJC5, DNAJC3, DNAJB4, DNAJB6, SEC63	1308	52	17763	2.35043	1	0.655739	45.3015
INTERPRO	IPR011993:Pleckstrin homology-type	31	2.01429	0.0353288	ENAH, CYTH3, ITSN2, PLEKHG4, DAB2, DAB1, PLEKHG1, SH2D5, COL4A3BP, SPNB2, SPRED2, RANBP3, TBC1D4, PLCD1, ARHGAP9, CNKSR2, DNM3, IRS2, DAB2IP, PLEK, NF2, SWAP70, ARHGEF18, WAS, EPB4.1L2, PLEKHA5, KIF1B, ACAP2, MAPK8IP2, EPB4.1L4B, MAPK8IP1	1308	289	17763	1.45671	1	0.652323	45.5591
INTERPRO	IPR001589:Actinin-type, actin-binding, conserved site	6	0.389864	0.0385048	SYNE1, SPNB2, DMD, DST, LCP1, PLEC	1308	26	17763	3.13391	1	0.678297	48.5112
INTERPRO	IPR017455:Zinc finger, FYVE-related	7	0.454841	0.0404876	WDFY3, MTMR3, ZFYVE28, EEA1, RPH3A, MTMR4, RUFY2	1308	35	17763	2.71606	1	0.690928	50.2771
INTERPRO	IPR001739:Methyl-CpG DNA binding	4	0.259909	0.0419599	SETDB1, BAZ2B, MBD2, BAZ2A	1308	11	17763	4.93828	1	0.698252	51.5512
INTERPRO	IPR001680:WD40 repeat	28	1.81936	0.0423016	UTP18, WDR5B, HIRA, PPP3R1, FBXW9, PHIP, FBXW7, NUP214, FBXW2, PAFAH1B1, WDR35, WDR33, GEMIN5, WDFY3, TBL1XR1, CORO7, TLE1, HERC1, EML6, CORO1C, WDR47, BRWD1, TULP4, WDR20A, WDR26, GNB1, WSB2, IFT172	1308	259	17763	1.46814	1	0.695461	51.8425
INTERPRO	IPR002048:Calcium-binding EF-hand	17	1.10461	0.0442974	GPD2, FKBP9, FKBP7, PPP3R1, NCS1, ITSN2, LPCAT2, KCNIP4, NECAB1, KCNIP3, EPS15, LPCAT1, NUCB2, PLCD1, DST, LCP1, CALM1	1308	137	17763	1.68514	1	0.706791	53.5113
INTERPRO	IPR003103:Apoptosis regulator Bcl-2 protein, BAG	3	0.194932	0.0465806	BAG4, BAG3, BAG2	1308	5	17763	8.14817	1	0.719664	55.3536
INTERPRO	IPR006536:HnRNP-L/PTB/hephaestus splicing factor	3	0.194932	0.0465806	HNRNPL, ROD1, PTBP1	1308	5	17763	8.14817	1	0.719664	55.3536
INTERPRO	IPR011545:DNA/RNA helicase, DEAD/DEAH box type, N-terminal	9	0.584795	0.0468309	FANCM, DDX17, DDX18, DDX46, DHX29, EIF4A1, DDX3Y, DHX36, DDX6	1308	55	17763	2.22223	1	0.716173	55.5514
INTERPRO	IPR013069:BTB/POZ	16	1.03964	0.0490785	BACH1, ZBTB7A, LZTR1, ZBTB12, ENC1, BTBD7, ZBTB16, ZBTB43, BTBD17, KLHL5, KLHL25, KLHL28, ZFP295, KBTBD11, ZFP161, RHOBTB3	1308	128	17763	1.69753	1	0.72792	57.2904
INTERPRO	IPR004170:WWE domain	4	0.259909	0.0529646	DDHD2, HUWE1, PARP11, RNF146	1308	12	17763	4.52676	1	0.750146	60.1471
INTERPRO	IPR018253:Heat shock protein DnaJ, conserved site	8	0.519818	0.054643	DNAJC27, DNAJC16, DNAJC14, DNAJA1, DNAJC5, DNAJC3, DNAJB4, SEC63	1308	47	17763	2.31154	1	0.756182	61.3245
INTERPRO	IPR000008:C2 calcium-dependent membrane targeting	16	1.03964	0.05489	PRKCA, SYT1, DAB2IP, 5730419I09RIK, PKN2, ITSN2, RPH3A, SYDE2, NEDD4, PIK3CA, SMURF2, PLCD1, CPNE3, ITCH, UNC13C, PLCB1	1308	130	17763	1.67142	1	0.75282	61.4949
INTERPRO	IPR006020:Phosphotyrosine interaction region	7	0.454841	0.057244	DAB2, DAB1, SH2D5, MAPK8IP2, RABGAP1L, TBC1D4, MAPK8IP1	1308	38	17763	2.50163	1	0.762794	63.0845
INTERPRO	IPR000953:Chromo domain	6	0.389864	0.0580514	SMARCC1, ARID4B, CBX3, CHD6, CHD4, CBX5	1308	29	17763	2.80971	1	0.762945	63.6154
INTERPRO	IPR000357:HEAT	8	0.519818	0.0600919	HEATR6, SF3B1, SMG1, SCYL3, PSME4, CLASP2, KPNB1, AI314180	1308	48	17763	2.26338	1	0.770356	64.9251
INTERPRO	IPR007087:Zinc finger, C2H2-type	62	4.02859	0.0620377	RBM5, RBM6, ZKSCAN1, ZFP84, ZKSCAN3, ZFP871, ZFP783, ZFP644, ZFP91, RBM10, ZFP882, ZCCHC11, RREB1, CIZ1, A530054K11RIK, ZFP30, ZFX, 5730601F06RIK, ZFP654, ZFP160, ZFP161, ZFP397, SCAPER, ZBTB12, ZFP712, ZFP398, ZFP719, EEA1, ZBTB16, ZFP318, ZFP458, ZFP316, DPF1, ZFP451, ZFP566, ZFP191, ZFP295, ZFP664, ZFP292, PCSK6, ZFP810, 4933426I21RIK, PLAGL2, ZFP54, ZBTB7A, IKZF1, ZFP58, KLF13, FBN1, ZFP445, …	1308	681	17763	1.23638	1	0.776842	66.1326
INTERPRO	IPR002110:Ankyrin	24	1.55945	0.0631029	GIT1, CASKIN1, ANKMY2, ANKS3, HACE1, FEM1B, DAPK1, TNKS2, ANKRD52, ANKRD17, ASB8, ANKRD26, ANK2, ANK3, TRP53BP2, TRIM44, ZDHHC13, ANKRD11, ACAP2, PPP1R12A, GIT2, TNKS, ASB5, GABPB2	1308	223	17763	1.46155	1	0.778234	66.777
INTERPRO	IPR015943:WD40/YVTN repeat-like	31	2.01429	0.0633989	UTP18, PLXNA2, WDR5B, HIRA, PPP3R1, FBXW9, PHIP, NUP214, FBXW7, SEMA3C, FBXW2, PAFAH1B1, WDR35, WDR33, GEMIN5, WDFY3, TBL1XR1, CORO7, TLE1, HERC1, EML6, CORO1C, WDR47, TULP4, BRWD1, WDR20A, SEMA6D, WDR26, GNB1, WSB2, IFT172	1308	305	17763	1.38029	1	0.77542	66.954
INTERPRO	IPR000555:Mov34/MPN/PAD-1	4	0.259909	0.0652001	STAMBP, BRCC3, COPS5, MYSM1	1308	13	17763	4.17855	1	0.78073	68.0121
INTERPRO	IPR018181:Heat shock protein 70, conserved site	4	0.259909	0.0652001	HSPH1, HSPA12A, HSPA4L, HSPA13	1308	13	17763	4.17855	1	0.78073	68.0121
INTERPRO	IPR000306:Zinc finger, FYVE-type	6	0.389864	0.0656209	WDFY3, MTMR3, ZFYVE28, EEA1, MTMR4, RUFY2	1308	30	17763	2.71606	1	0.778648	68.2547
INTERPRO	IPR005788:Disulphide isomerase	3	0.194932	0.0665147	P4HB, PDIA3, PDIA4	1308	6	17763	6.79014	1	0.779069	68.7642
INTERPRO	IPR017892:Protein kinase, C-terminal	7	0.454841	0.0704125	PRKCA, MAST4, ROCK1, RPS6KA2, PKN2, RPS6KB1, STK38L	1308	40	17763	2.37655	1	0.794369	70.8974
INTERPRO	IPR015880:Zinc finger, C2H2-like	61	3.96361	0.071826	RBM5, RBM6, ZKSCAN1, ZFP84, ZKSCAN3, ZFP871, ZFP783, ZFP644, ZFP91, RBM10, ZFP882, RREB1, CIZ1, A530054K11RIK, ZFP30, ZFX, 5730601F06RIK, ZFP654, ZFP160, 2700081O15RIK, ZFP161, ZFP397, SCAPER, ZBTB12, ZFP712, ZFP398, ZFP719, EEA1, ZBTB16, ZFP318, ZFP458, ZFP316, DPF1, ZFP451, ZFP566, ZFP191, ZFP295, ZFP664, ZFP292, ZFP810, 4933426I21RIK, PLAGL2, ZFP54, ZBTB7A, IKZF1, ZFP58, KLF13, ZFP445, ZBTB43,…	1308	676	17763	1.22544	1	0.797031	71.6365
INTERPRO	IPR000629:RNA helicase, ATP-dependent, DEAD-box, conserved site	6	0.389864	0.0737138	DDX17, DDX18, DDX46, EIF4A1, DDX3Y, DDX6	1308	31	17763	2.62844	1	0.801761	72.5961
INTERPRO	IPR011992:EF-Hand type	24	1.55945	0.0737353	GPD2, FKBP9, SPOCK2, PPP3R1, NCS1, HIATL1, SPOCK1, ITSN2, LPCAT2, KCNIP4, NECAB1, KCNIP3, EPS15, LPCAT1, DMD, NUCB2, PKD2, PLCD1, RHBDL3, PLCB1, DST, LCP1, CALM1, DTNA	1308	227	17763	1.4358	1	0.797956	72.6069
INTERPRO	IPR001125:Recoverin	5	0.324886	0.0737694	NCS1, LPCAT2, KCNIP4, CALM1, KCNIP3	1308	22	17763	3.08643	1	0.794229	72.6239
INTERPRO	IPR003585:Neurexin/syndecan/glycophorin C	4	0.259909	0.078598	NRXN3, NRXN1, SDC4, SDC3	1308	14	17763	3.88008	1	0.811557	74.9391
INTERPRO	IPR001606:AT-rich interaction region	4	0.259909	0.078598	ARID4B, ARID5A, KDM5A, KDM5C	1308	14	17763	3.88008	1	0.811557	74.9391
INTERPRO	IPR002884:Proprotein convertase, P	3	0.194932	0.0886776	PCSK2, PCSK6, PCSK4	1308	7	17763	5.82012	1	0.846062	79.1917
INTERPRO	IPR002652:Importin-alpha-like, importin-beta-binding region	3	0.194932	0.0886776	SNUPN, KPNA3, KPNA1	1308	7	17763	5.82012	1	0.846062	79.1917
INTERPRO	IPR000488:Death	6	0.389864	0.0914402	TNFRSF21, ANK2, UNC5B, ANK3, TRADD, DAPK1	1308	33	17763	2.46914	1	0.851946	80.2327
INTERPRO	IPR013763:Cyclin-related	6	0.389864	0.0914402	CCNT2, CCND1, CDK5R1, CCNI, RBL2, CCNC	1308	33	17763	2.46914	1	0.851946	80.2327
INTERPRO	IPR000961:AGC-kinase, C-terminal	8	0.519818	0.0921648	PRKCA, MAST4, ROCK1, RPS6KA2, PKN2, RPS6KB1, PRKACB, STK38L	1308	53	17763	2.04985	1	0.851055	80.4975
INTERPRO	IPR003591:Leucine-rich repeat, typical subtype	15	0.974659	0.092325	FLRT3, FLRT2, 1200009O22RIK, LRRC33, LRRC8C, TLR13, TLR3, CNOT6, LINGO2, SLITRK2, MFHAS1, LRCH2, LGI4, LGI1, LRFN5	1308	129	17763	1.5791	1	0.848356	80.5556
INTERPRO	IPR000033:Low-density lipoprotein receptor, YWTD repeat	4	0.259909	0.0930805	LRP1B, SORL1, LRP6, LRP8	1308	15	17763	3.62141	1	0.847608	80.8274
INTERPRO	IPR011700:Basic leucine zipper	4	0.259909	0.0930805	CEBPB, CEBPG, TEF, CREBL2	1308	15	17763	3.62141	1	0.847608	80.8274
INTERPRO	IPR000886:Endoplasmic reticulum, targeting sequence	7	0.454841	0.0931545	P4HB, FKBP9, FKBP7, CALR3, PDIA4, LEPREL1, FAM172A	1308	43	17763	2.21074	1	0.844666	80.8539
INTERPRO	IPR013129:Transcription factor jumonji	5	0.324886	0.0955776	PHF2, JMJD6, KDM5A, KDM6B, KDM5C	1308	24	17763	2.82922	1	0.849281	81.7006
INTERPRO	IPR019775:WD40 repeat, conserved site	26	1.68941	0.0959996	WDR5B, UTP18, HIRA, PHIP, FBXW9, FBXW7, FBXW2, PAFAH1B1, WDR35, GEMIN5, WDFY3, TBL1XR1, CORO7, TLE1, HERC2, HERC1, EML6, BC068281, CORO1C, WDR47, BRWD1, TULP4, WDR26, GNB1, WSB2, IFT172	1308	258	17763	1.36855	1	0.847515	81.8444
INTERPRO	IPR019781:WD40 repeat, subgroup	24	1.55945	0.0985096	WDFY3, TBL1XR1, WDR5B, HIRA, PPP3R1, CORO7, TLE1, HERC1, EML6, FBXW9, CORO1C, PHIP, WDR47, TULP4, FBXW7, BRWD1, WDR20A, WDR26, GNB1, WSB2, FBXW2, PAFAH1B1, WDR33, GEMIN5	1308	235	17763	1.38692	1	0.852207	82.6781
INTERPRO	IPR004827:Basic-leucine zipper (bZIP) transcription factor	8	0.519818	0.0995386	MAFG, MAF, BACH1, CEBPB, CREBZF, CEBPG, TEF, CREBL2	1308	54	17763	2.01189	1	0.852311	83.0093
KEGG_PATHWAY	mmu04150:mTOR signaling pathway	13	0.844704	0.000383732	BRAF, IGF1, RPS6KB1, RICTOR, RPS6, VEGFC, EIF4EBP1, TSC1, RPS6KA2, VEGFA, PIK3CA, CAB39, EIF4E2	418	54	5738	3.30471	0.0628043	0.0628043	0.466678
KEGG_PATHWAY	mmu04720:Long-term potentiation	14	0.909682	0.0013593	PRKCA, BRAF, CREBBP, PPP3R1, ITPR2, GRM5, GRIA2, GNAQ, GRIA1, RPS6KA2, PPP1R12A, PRKACB, PLCB1, CALM1	418	70	5738	2.74545	0.20537	0.10858	1.64413
KEGG_PATHWAY	mmu04120:Ubiquitin mediated proteolysis	20	1.29955	0.00414414	ANAPC1, UBE3A, UBE2G2, SKP2, UBE3C, HERC2, HERC1, BIRC3, UBE2L3, UBE2B, CDC27, LOC100045866, FBXW7, HUWE1, UBE2K, NEDD4, SIAH1A, SMURF2, ITCH, TCEB1, UBE2D1	418	136	5738	2.01872	0.504315	0.208589	4.9353
KEGG_PATHWAY	mmu04730:Long-term depression	13	0.844704	0.00521981	GNA13, PRKCA, BRAF, GNAI1, IGF1, ITPR2, GRM5, GNAQ, GRIA2, GRIA1, GNAS, PLCB1, CACNA1A	418	72	5738	2.47854	0.587062	0.198375	6.17923
KEGG_PATHWAY	mmu04070:Phosphatidylinositol signaling system	13	0.844704	0.00728559	PRKCA, PI4KB, OCRL, PTEN, ITPR2, CDS2, DGKD, PIK3CA, PLCD1, INPP5D, PLCB1, PIP4K2A, CALM1	418	75	5738	2.37939	0.70939	0.21898	8.52638
KEGG_PATHWAY	mmu04914:Progesterone-mediated oocyte maturation	14	0.909682	0.00782489	ANAPC1, HSP90AB1, ADCY2, HSP90AA1, BRAF, GNAI1, IGF1, PDE3B, CDC27, ADCY9, RPS6KA2, MAPK14, PIK3CA, PRKACB	418	85	5738	2.26096	0.734889	0.198498	9.13019
KEGG_PATHWAY	mmu04540:Gap junction	14	0.909682	0.00862935	PRKCA, EGFR, ADCY2, GNAI1, ITPR2, GRM5, GNAQ, ADCY9, MAP3K2, GNAS, PRKACB, PLCB1, MAP2K5, TUBB4	418	86	5738	2.23467	0.76885	0.188801	10.0241
KEGG_PATHWAY	mmu05200:Pathways in cancer	36	2.33918	0.0101658	BID, DCC, HSP90AB1, CKS1B, ARNT2, FGF10, ZBTB16, LOC100045866, PTEN, CSF3R, RALA, PIK3CA, FGF1, TPR, CSF1R, APC, PRKCA, EGFR, IL6, HSP90AA1, BRAF, RALBP1, RXRA, CREBBP, SKP2, IGF1, FZD2, BIRC3, DAPK1, VEGFC, CCND1, CDKN1B, GSK3B, VEGFA, JAK1, TCEB1, CRK	418	323	5738	1.52997	0.822148	0.194144	11.7089
KEGG_PATHWAY	mmu00730:Thiamine metabolism	4	0.259909	0.0161983	MTMR2, THTPA, MTMR1, MTMR6	418	8	5738	6.86364	0.936703	0.264098	18.048
KEGG_PATHWAY	mmu03040:Spliceosome	17	1.10461	0.0169561	SNRPA1, 2610101N10RIK, WBP11, HNRNPU, SART1, SF3B2, SF3B1, DDX46, AQR, DDX23, SLU7, HNRNPC, SNRNP70, ACIN1, THOC2, PRPF38B, PRPF40A	418	124	5738	1.88196	0.944432	0.250999	18.814
KEGG_PATHWAY	mmu04114:Oocyte meiosis	16	1.03964	0.0186486	ANAPC1, ADCY2, PPP2R5C, PPP3R1, IGF1, YWHAE, CDC27, ITPR2, YWHAG, SLK, ADCY9, RPS6KA2, PPP2R5E, PRKACB, SMC1A, CALM1	418	115	5738	1.90988	0.958471	0.251149	20.5012
KEGG_PATHWAY	mmu04144:Endocytosis	24	1.55945	0.020116	H2-K1, GIT1, STAMBP, EGFR, DNM3, PARD3, USP8, CLTB, DNM1L, CHMP5, EEA1, EPS15, DAB2, TFRC, CCR5, NEDD4, ACAP2, SH3KBP1, GIT2, RAB11A, SMURF2, ITCH, EPN2, CSF1R	418	202	5738	1.63096	0.967751	0.24888	21.9381
KEGG_PATHWAY	mmu04020:Calcium signaling pathway	23	1.49448	0.020155	EGFR, PRKCA, PHKA2, GM6273, ADCY2, CYSLTR1, PHKB, PHKA1, PPP3R1, ITPR2, GRM5, ATP2B1, GNAL, ATP2B2, GNAQ, ADCY9, PTK2B, PLCD1, GNAS, PRKACB, PLCB1, CACNA1A, CALM1	418	191	5738	1.65302	0.967967	0.232557	21.9758
KEGG_PATHWAY	mmu04310:Wnt signaling pathway	19	1.23457	0.0219557	PRKCA, TBL1XR1, ROCK1, PPP2R5C, CREBBP, PPP3R1, FZD2, DAAM1, CCND1, CSNK2A1, PRICKLE1, GSK3B, SIAH1A, NFAT5, LRP6, PPP2R5E, PRKACB, PLCB1, APC	418	149	5738	1.75046	0.976526	0.235084	23.7055
KEGG_PATHWAY	mmu05020:Prion diseases	7	0.454841	0.038119	C1QA, NCAM1, NCAM2, IL6, CBX3, PRKACB, SOD1	418	35	5738	2.74545	0.998596	0.354593	37.7286
KEGG_PATHWAY	mmu04062:Chemokine signaling pathway	21	1.36452	0.0401731	CXCL1, PARD3, ADCY2, BRAF, ROCK1, GNAI1, CCL9, FOXO3, WAS, CCL17, CCL6, ADCY9, CCR5, GNB1, PTK2B, GSK3B, PIK3CA, GNG2, PRKACB, PLCB1, CRK	418	182	5738	1.58392	0.999021	0.351496	39.3301
KEGG_PATHWAY	mmu04910:Insulin signaling pathway	17	1.10461	0.0413132	PHKA2, IRS2, BRAF, PHKB, PHKA1, PDE3B, RPS6KB1, RPS6, EIF4EBP1, TSC1, GSK3B, PIK3CA, PRKACB, INPP5D, CRK, EIF4E2, CALM1	418	138	5738	1.69104	0.999199	0.342576	40.2026
KEGG_PATHWAY	mmu04912:GnRH signaling pathway	13	0.844704	0.0473206	PRKCA, EGFR, ADCY2, ITPR2, GNAQ, ADCY9, MAP3K2, PTK2B, MAPK14, GNAS, PRKACB, PLCB1, CALM1	418	97	5738	1.83974	0.999723	0.365643	44.6127
KEGG_PATHWAY	mmu04142:Lysosome	15	0.974659	0.048773	CTSZ, CLTB, LAPTM4A, MFSD8, ACP2, MANBA, GLB1, SLC17A5, LAPTM5, AP1S2, GNPTAB, IGF2R, ATP6V0A1, ATP6V0A2, AP3B1	418	119	5738	1.73033	0.999786	0.359022	45.6331
KEGG_PATHWAY	mmu05014:Amyotrophic lateral sclerosis (ALS)	9	0.584795	0.0521128	BID, SLC1A2, TNFRSF1B, GRIA2, GRIA1, MAPK14, PPP3R1, TOMM40, SOD1	418	57	5738	2.16746	0.999882	0.3638	47.9144
KEGG_PATHWAY	mmu03018:RNA degradation	9	0.584795	0.0669505	DCP1B, GM5506, EXOSC4, TTC37, EXOSC1, CNOT6, XRN2, CNOT4, DDX6, ENO1	418	60	5738	2.05909	0.999992	0.427462	57.0258
KEGG_PATHWAY	mmu05213:Endometrial cancer	8	0.519818	0.0802226	EGFR, CCND1, BRAF, GSK3B, PIK3CA, FOXO3, PTEN, APC	418	52	5738	2.11189	0.999999	0.473962	63.9108
KEGG_PATHWAY	mmu03420:Nucleotide excision repair	7	0.454841	0.0884549	RAD23B, RFC1, POLE3, RAD23A, CDK7, ERCC3, RPA3	418	43	5738	2.23467	1	0.493643	67.6564
KEGG_PATHWAY	mmu00740:Riboflavin metabolism	4	0.259909	0.0902509	MTMR2, MTMR1, ACP2, MTMR6	418	15	5738	3.66061	1	0.486264	68.4245
KEGG_PATHWAY	mmu04270:Vascular smooth muscle contraction	14	0.909682	0.0944176	PRKCA, GNA13, ADCY2, BRAF, ROCK1, CALD1, ITPR2, GNAQ, ADCY9, PPP1R12A, GNAS, PRKACB, PLCB1, CALM1	418	120	5738	1.60152	1	0.488515	70.1426
KEGG_PATHWAY	mmu04350:TGF-beta signaling pathway	11	0.71475	0.0981601	INHBA, LTBP1, ROCK1, SP1, RBL2, CREBBP, BMPR2, SMURF2, RPS6KB1, BMPR1A, ACVR1	418	87	5738	1.73563	1	0.489094	71.6122
PIR_SUPERFAMILY	PIRSF028830:Luc7/Luc7-like protein	3	0.194932	0.0127943	LUC7L2, LUC7L, LUC7L3	545	3	8136	14.9284	0.999668	0.999668	17.3966
PIR_SUPERFAMILY	PIRSF018476:nuclear factor 1	3	0.194932	0.0244584	NFIX, NFIC, NFIA	545	4	8136	11.1963	1	0.999548	30.7554
PIR_SUPERFAMILY	PIRSF028911:Caenorhabditis elegans hypothetical protein C44B7.2	3	0.194932	0.0244584	HNRNPL, ROD1, PTBP1	545	4	8136	11.1963	1	0.999548	30.7554
PIR_SUPERFAMILY	PIRSF001569:E3 ubiquitin-protein ligase, Nedd4/Rsp5p types	3	0.194932	0.055909	NEDD4, SMURF2, ITCH	545	6	8136	7.46422	1	0.999993	57.425
PIR_SUPERFAMILY	PIRSF002400:GTP-binding regulatory protein Gs alpha chain	4	0.259909	0.0622823	GNA13, GNAL, GNAQ, GNAS	545	14	8136	4.26527	1	0.999955	61.4971
SMART	SM00297:BROMO	12	0.779727	0.000335598	PHIP, TAF1, BRD1, BRWD1, BRD2, BAZ1B, BPTF, CREBBP, BAZ2B, BAZ2A, BRD8, SMARCA4	792	39	9131	3.5474	0.101239	0.101239	0.451497
SMART	SM00072:GuKc	9	0.584795	0.000871461	MAGI2, MPP4, DLG4, CACNB2, CASK, MPP7, DLG5, CACNB4, DLG1	792	25	9131	4.15045	0.242132	0.129444	1.16851
SMART	SM00119:HECTc	9	0.584795	0.00153094	HUWE1, NEDD4, UBE3A, HACE1, SMURF2, UBE3C, ITCH, HERC2, HERC1	792	27	9131	3.84301	0.385663	0.149902	2.04436
SMART	SM00249:PHD	18	1.16959	0.00185822	ING5, BRD1, ING3, A530054K11RIK, INTS12, DPF1, PHF3, PHF2, BAZ1B, PHF1, BPTF, MLL3, KDM5A, BAZ2B, BAZ2A, KDM5C, CHD4, MYST3	792	91	9131	2.28047	0.446484	0.137453	2.47635
SMART	SM00571:DDT	4	0.259909	0.00242358	BAZ1B, BPTF, BAZ2B, BAZ2A	792	4	9131	11.529	0.537743	0.143008	3.21844
SMART	SM00360:RRM	32	2.07927	0.00258119	FUS, RBM34, 2610101N10RIK, CPEB3, RBM4, RBM5, RBM6, SART3, CNOT4, HNRNPL, TIA1, RBMS3, MSI2, HNRNPC, SNRNP70, ACIN1, RBM10, RBM28, RBM12, RBM26, PABPN1, PTBP1, ELAVL1, SAFB2, SLTM, TAF15, ROD1, SFPQ, POLDIP3, CPSF7, CPSF6, RBM39	792	212	9131	1.74023	0.560396	0.128012	3.42438
SMART	SM00184:RING	39	2.53411	0.00500604	MKRN1, DZIP3, RNF185, RLIM, TTC3, CNOT4, MYCBP2, ZNRF2, DPF1, ARIH2, TRIM2, RNF141, PCGF6, PXMP3, RNFT1, RNF38, RC3H2, RNF168, HIST3H2A, PEX12, MLL3, CHD4, RNF146, RNF13, MYST3, A530054K11RIK, DTX3, LOC640746, BIRC3, PCGF1, PJA2, ATRX, BFAR, RNF130, BAZ1B, TRIM34, SIAH1A, MDM4, RNF20, RNF111	792	286	9131	1.57214	0.797278	0.203867	6.54213
SMART	SM00454:SAM	16	1.03964	0.00730204	CNKSR2, CASKIN1, PPFIA2, L3MBTL3, ANKS3, STIM1, SFMBT1, ZCCHC14, TNKS2, PHC3, 9030409G11RIK, BFAR, DDHD2, PPP1R9A, DGKD, TNKS	792	87	9131	2.12028	0.90276	0.252724	9.40808
SMART	SM00667:LisH	8	0.519818	0.00838145	WDR47, TBL1XR1, NOLC1, WDR26, GM5124, TCOF1, ARMC9, PAFAH1B1	792	28	9131	3.29401	0.931199	0.257248	10.7271
SMART	SM00515:eIF5C	4	0.259909	0.0173812	BZW2, EIF4G1, EIF4G3, EIF5	792	7	9131	6.58802	0.996212	0.427408	21.0526
SMART	SM00569:L27	5	0.324886	0.021191	MPP4, CASK, MPP7, LIN7A, DLG1	792	13	9131	4.43425	0.998899	0.461623	25.0809
SMART	SM00490:HELICc	16	1.03964	0.0227578	INO80, DDX6, ATRX, FANCM, DDX17, DDX18, DDX46, DHX29, DDX3Y, EIF4A1, DHX36, SUPV3L1, CHD6, ERCC3, CHD4, SMARCA4	792	99	9131	1.86328	0.999338	0.456677	26.6817
SMART	SM00387:HATPase_c	6	0.389864	0.0249187	PDK1, HSP90AB1, HSP90AA1, MORC2B, PDK4, PMS2	792	20	9131	3.45871	0.999673	0.460587	28.8375
SMART	SM00033:CH	12	0.779727	0.0308399	SYNE1, NAV2, LRCH2, LIMCH1, SPNB2, DMD, GAS2L1, DST, TAGLN3, IQGAP1, LCP1, PLEC	792	68	9131	2.03454	0.999953	0.50911	34.4476
SMART	SM00727:STI1	4	0.259909	0.0365939	ST13, RAD23B, RAD23A, UBQLN4	792	9	9131	5.12402	0.999993	0.54631	39.5045
SMART	SM00513:SAP	6	0.389864	0.036676	SLTM, ACIN1, MKL2, HNRNPU, SAFB2, SF3B2	792	22	9131	3.14428	0.999993	0.524144	39.574
SMART	SM00547:ZnF_RBZ	6	0.389864	0.0597813	FUS, TAF15, TRIM34, RBM5, MDM4, LOC640746, RBM10	792	25	9131	2.76697	1	0.684338	56.4408
SMART	SM00333:TUDOR	6	0.389864	0.0597813	SETDB1, PHF1, SND1, ARID4B, AKAP1, PHF20L1	792	25	9131	2.76697	1	0.684338	56.4408
SMART	SM00487:DEXDc	15	0.974659	0.0600734	INO80, DDX6, ATRX, FANCM, DDX17, DDX18, DDX46, DHX29, DDX3Y, EIF4A1, DHX36, CHD6, ERCC3, CHD4, SMARCA4	792	103	9131	1.67899	1	0.665297	56.6229
SMART	SM00264:BAG	3	0.194932	0.0628202	BAG4, BAG3, BAG2	792	5	9131	6.91742	1	0.662398	58.3011
SMART	SM00391:MBD	4	0.259909	0.0631418	SETDB1, BAZ2B, MBD2, BAZ2A	792	11	9131	4.19238	1	0.645502	58.4936
SMART	SM00326:SH3	26	1.68941	0.066349	CASK, CACNB2, NEDD9, ABI1, CACNB4, ITSN2, SH3YL1, MIA3, TRP53BP2, DLG4, DLG5, ARHGAP9, DLG1, CASKIN1, ZDHHC6, MPP4, MPP7, DOCK4, ARHGAP32, LCK, SH3KBP1, MAPK8IP2, MAPK8IP1, ABL2, CRK, SRGAP2	792	211	9131	1.42064	1	0.646402	60.3688
SMART	SM00456:WW	9	0.584795	0.0702326	MAGI2, NEDD4, BAG3, DMD, SMURF2, ITCH, GAS7, IQGAP1, PRPF40A	792	51	9131	2.03454	1	0.650968	62.5345
SMART	SM00356:ZnF_C3H1	9	0.584795	0.0702326	MKRN1, ZFP36, ZC3H13, ZC3H15, ZC3H4, RC3H2, ZC3H11A, HELZ, RBM26	792	51	9131	2.03454	1	0.650968	62.5345
SMART	SM00271:DnaJ	9	0.584795	0.0770214	DNAJC27, DNAJC16, DNAJC14, DNAJA1, DNAJC5, DNAJC3, DNAJB4, DNAJB6, SEC63	792	52	9131	1.99541	1	0.669831	66.0591
SMART	SM00232:JAB_MPN	4	0.259909	0.096273	STAMBP, BRCC3, COPS5, MYSM1	792	13	9131	3.5474	1	0.738487	74.4549
SMART	SM00225:BTB	22	1.4295	0.0980416	BACH1, ZBTB7A, KCND3, LZTR1, KCNB1, ZBTB12, ENC1, BTBD7, ZBTB16, ZBTB43, BTBD17, KLHL5, KCNS1, KCNS2, KLHL25, KLHL28, ZFP295, KCTD12B, KBTBD11, TNFAIP1, ZFP161, RHOBTB3	792	180	9131	1.4091	1	0.730863	75.1207
SP_PIR_KEYWORDS	phosphoprotein	738	47.9532	2.52377e-52	1600021P15RIK, MEF2A, LTBP1, VPS54, TGOLN1, PPP2R5C, NAA15, ITSN2, INTS3, SART3, C230081A13RIK, SART1, AI314180, ACBD3, 4933407H18RIK, INTS8, GIT2, LUC7L2, TLK1, GNG2, TLK2, LUC7L3, STAG1, MAP2K5, IKBKAP, MAGI2, KIF5B, ROCK1, BRAF, RREB1, PTBP1, KIF5C, ANKS3, SKP2, BTBD7, MED14, MED13, SCYL3, PCM1, CCDC132, ST13, EIF2AK1, DHX29, RCC2, SCYL2, EIF2S1, ROR1, PPP2R5E, VGLL4, UNC13C, RAD23B, TNRC18, R…	1345	6311	17854	1.55228	1.11298e-49	1.11298e-49	3.57012e-49
SP_PIR_KEYWORDS	alternative splicing	494	32.0988	3.21466e-23	MEF2A, LTBP1, VPS54, PPP2R5C, ITSN2, INTS3, SART3, AI314180, SH3YL1, TMEM149, LUC7L2, TLK2, LUC7L3, MAP2K5, MAGI2, BRAF, ROCK1, RREB1, SKP2, BTBD7, MED14, SCYL3, PCM1, LPCAT2, CCDC132, PTPDC1, SCYL2, HSD17B11, TNRC18, CACNB2, CACNB4, DAAM1, URGCP, FAM19A5, LPCAT1, PVRL3, PRPF40A, ZC3H15, ACER2, A330021E22RIK, GAS7, BFAR, PARP6, SMURF2, HSPA13, TMEM41B, A830010M20RIK, GPR83, ELF2, TAF1D, EZH1, RNF…	1345	4481	17854	1.46341	1.41767e-20	7.08833e-21	4.54747e-20
SP_PIR_KEYWORDS	acetylation	288	18.7135	3.56017e-19	SYT1, 2610101N10RIK, MEF2A, FASTKD1, SRP68, NAA15, LUZP1, SART3, DDX18, H2AFV, LUC7L2, ABCB10, GNG2, DHX36, CAB39, LUC7L3, STAG1, KIF5B, ROCK1, BRAF, PTBP1, H2AFJ, PCM1, DCTN4, AQR, GAPVD1, BAZ1B, HUWE1, RFC1, RCC2, SERBP1, EIF2S1, VEGFA, YME1L1, RAB10, ADD1, RAD23B, SFXN1, DUSP12, ACAT1, THTPA, SPNB2, SUPV3L1, PRPF40A, GPD2, UAP1, CREBBP, DLAT, RPS6, PRPSAP1, UBE2L3, ZBTB43, PTPN11, CCT7, ZFHX4,…	1345	2325	17854	1.64431	1.57003e-16	5.23344e-17	5.03621e-16
SP_PIR_KEYWORDS	nucleus	401	26.0559	2.47758e-14	MEF2A, PPP2R5C, NAA15, INTS3, SART3, SART1, AI314180, INTS8, TLK1, DHX36, TLK2, LUC7L3, TBPL1, STAG1, IKBKAP, RREB1, RXRA, PTBP1, MED14, MED13, AQR, RCC2, VGLL4, RAD23B, RAD23A, URGCP, SFRS18, ARIH2, PRPF40A, ASXL2, DNMT3A, ZC3H15, KLF13, ASXL1, H3F3B, SMURF2, BACH1, ELF2, TAF1D, EZH1, TCOF1, NAP1L1, RLIM, DDI2, USP16, BRD8, SRPK2, EXOSC4, TLE1, EXOSC1, JMY, SS18, BRWD1, PAPD4, MGEA5, THOC2, CLOC…	1345	3808	17854	1.39785	1.09183e-11	2.72959e-12	3.50275e-11
SP_PIR_KEYWORDS	cytoplasm	312	20.2729	9.85527e-10	DZIP3, CHMP5, SRP68, NAA15, RNF216, ITSN2, SART3, AI314180, ZFP91, COL4A3BP, NT5C2, CAB39, TBPL1, MAP2K5, IKBKAP, DAB2IP, KIF5B, ROCK1, WNK1, DCTN5, HCFC1R1, OPTN, SCYL3, UBR1, PCM1, DCTN4, FAM123B, ST13, NAV1, DHX29, HUWE1, RCC2, SCYL2, SERBP1, SIAH1A, 6530401N04RIK, PPP2R5E, PDE4DIP, UNC13C, ADD1, MPST, EIF2C4, HSD17B11, RAD23B, CHKA, CDK5R1, DAAM1, URGCP, GAD2, THTPA, TRP53BP2, DMD, SPNB2, CDC…	1345	3029	17854	1.36731	4.34618e-07	8.69235e-08	1.39413e-06
SP_PIR_KEYWORDS	chromatin regulator	38	2.46914	9.62241e-08	ENY2, ING5, ING3, EZH1, HIRA, CBX3, NR3C1, ASH2L, TLK1, RNF168, TLK2, MLL3, USP16, KDM5A, BAZ2A, CHD4, KDM5C, MYSM1, BRD8, MYST3, SETDB1, TBL1XR1, DNMT3A, BRCC3, IKZF1, RBL2, UBN1, HDAC4, PHF1, JMJD6, MSL1, SMARCC1, DNMT1, SETD8, NCOR1, RNF20, KDM6B, SMARCA4	1345	192	17854	2.62721	4.24339e-05	7.07244e-06	0.000136119
SP_PIR_KEYWORDS	zinc-finger	139	9.03184	3.00039e-07	MKRN1, DZIP3, DBF4, RBM4, RBM5, RNF216, ZNRF2, CNOT4, ZFP91, RNF141, TRIM44, RNF38, GIT2, RC3H2, LUC7L2, SAP30L, MLL3, RBM10, RNF146, MYST3, ROCK1, CIZ1, RREB1, RXRA, UBR3, UBR1, RPH3A, RNF130, BAZ1B, TRIM34, MORC2B, SIAH1A, ACAP2, SLU7, UNC13C, RNF20, XRN2, FUS, ZFAND3, ZC3H4, AGFG1, NR2C2, TTC3, ZFP451, ARIH2, DMD, DNAJA1, RNFT1, OTUD7A, RNF168, RNF13, GIT1, ASXL2, DNMT3A, ZMYM2, ZC3H15, TRIP4,…	1345	1204	17854	1.5325	0.000132309	1.89023e-05	0.000424435
SP_PIR_KEYWORDS	ubl conjugation pathway	69	4.48343	4.06915e-07	MKRN1, DZIP3, UBE2G2, RNF216, RLIM, SENP7, CNOT4, ZNRF2, ZYG11B, USP27X, FBXO27, USP12, ITCH, USP16, FBXL17, ANAPC1, TBL1XR1, BRCC3, USP1, ENC1, SKP2, UBR3, UBR1, SOCS5, HERC2, HERC1, UBE2B, PJA2, ASB8, DCUN1D1, HUWE1, UBE2K, SIAH1A, ATG4A, ASB5, RNF20, USP7, RAD23B, USP8, WDR5B, USP2, UBE3A, USP9X, UBE2V2, UBE3C, FEM1B, LOC100045866, MYCBP2, FBXW7, ARIH2, FBXW2, OTUD7A, RNF168, USP36, UBE2D1, MY…	1345	484	17854	1.89242	0.000179433	2.24309e-05	0.000575621
SP_PIR_KEYWORDS	rna-binding	69	4.48343	4.40848e-07	2610101N10RIK, DZIP3, CPEB3, SRP68, UNC50, RBM4, RBM5, TLR3, SART3, CNOT6, AUH, CNOT4, ANKRD17, DDX17, DDX18, TIA1, SRRM1, RBMS3, PUM2, RBM10, RBM12, NUDT16, PABPN1, SNRPA1, EXOSC4, SNUPN, PTBP1, EXOSC1, HNRNPU, QK, SLTM, EIF4G1, EIF4G3, AQR, FAM120A, ROD1, EIF2S1, SERBP1, EIF4A1, CPSF7, CPSF6, RBM39, AKAP1, THOC2, EIF2C4, FUS, RBM34, EIF4E3, HDLBP, STAU2, HNRNPL, DDX46, DDX3Y, NUDT21, MSI2, HNRN…	1345	485	17854	1.88852	0.000194395	2.16013e-05	0.000623623
SP_PIR_KEYWORDS	coiled coil	184	11.9558	9.01097e-07	2610101N10RIK, ENAH, DZIP3, CHMP5, PLXNA2, VPS54, PDE3B, RNF216, LUZP1, ITSN2, SART3, LZTFL1, SART1, CEP70, CNOT4, PNN, KIF13A, 4933407H18RIK, N4BP2L2, ACBD3, CHIC1, COL4A3BP, TRIM44, SRRM2, LUC7L2, TLK1, DHX36, TLK2, MLL3, LUC7L3, GABPB2, PABPN1, MATN4, DAB2IP, KIF5B, ROCK1, ANKS3, KIF5C, STIM1, UBR3, OPTN, PCM1, CCDC132, DCTN4, HNRNPU, STK3, SLTM, RALGAPA1, BAZ1B, DHX29, NAV1, TRIM34, MORC2B, A…	1345	1732	17854	1.41021	0.000397305	3.97376e-05	0.00127469
SP_PIR_KEYWORDS	nucleotide-binding	171	11.1111	5.49677e-06	GNA13, D5ERTD579E, ADCY2, PRPF4B, EIF5, INO80, CASK, RPS6KB1, C230081A13RIK, MTHFD1L, LOC100040601, KIF13A, ATP2B1, ATP2B2, DDX17, CSNK2A1, DDX18, NT5C2, RALA, ABCB10, PIK3CA, TLK1, DHX36, STK39, PRKACB, TLK2, MAP2K5, EGFR, PDXK, KIF5B, ROCK1, BRAF, DARS, A830007P12RIK, KIF5C, WNK1, PIM3, STK3, HNRNPU, EIF2AK1, RFC1, DHX29, NAV1, BAZ1B, ROR1, YME1L1, RAB10, PCCA, SMARCA4, CHKA, GNAI1, NEK1, BMPR2…	1345	1631	17854	1.39173	0.00242115	0.000220347	0.00777546
SP_PIR_KEYWORDS	atp-binding	139	9.03184	1.12961e-05	D5ERTD579E, ADCY2, PRPF4B, INO80, CASK, RPS6KB1, C230081A13RIK, MTHFD1L, KIF13A, ATP2B1, LOC100040601, ATP2B2, DDX17, CSNK2A1, DDX18, ABCB10, PIK3CA, TLK1, DHX36, STK39, TLK2, PRKACB, MAP2K5, EGFR, PDXK, KIF5B, ROCK1, DARS, BRAF, A830007P12RIK, KIF5C, WNK1, PIM3, STK3, HNRNPU, EIF2AK1, RFC1, DHX29, NAV1, BAZ1B, ROR1, YME1L1, PCCA, SMARCA4, CHKA, NEK1, BMPR2, NAGK, QRSL1, DDX46, TTBK2, DDX3Y, SUPV…	1345	1287	17854	1.43367	0.00496921	0.000415047	0.0159783
SP_PIR_KEYWORDS	zinc	191	12.4107	1.21756e-05	DZIP3, RNF216, ZFP84, ZNRF2, ZFP91, GIT2, LUC7L2, ERAP1, SAP30L, BRAF, ROCK1, RREB1, RXRA, UBR3, UBR1, BAZ1B, SIAH1A, ACAP2, YME1L1, UNC13C, FUS, DUSP12, ZFP458, ARIH2, ZFP451, DMD, ZFP810, GIT1, ASXL2, DNMT3A, ZC3H13, ZC3H15, IKZF1, KLF13, CREBBP, ANKMY2, ASXL1, SMYD4, ZFP445, ZBTB43, BFAR, ZFHX4, COPS5, RNF185, HELZ, RLIM, ZFP871, ASH2L, ZC3HAV1L, USP16, ZFP36, ZDHHC4, ADAM10, ZCCHC11, ZDHHC6, …	1345	1886	17854	1.34433	0.0053551	0.000412952	0.0172223
SP_PIR_KEYWORDS	endoplasmic reticulum	83	5.39311	1.22862e-05	TM7SF2, JPH3, SC5D, PDIA3, UBQLN4, TLR3, PDIA4, CANX, AI314180, OS9, KCNIP3, CISD2, PIGL, TMEM173, H13, DNAJC14, P4HA1, TRAPPC6B, COL4A3BP, ERAP1, IL15RA, DNAJC3, DHCR24, DLG1, SPTLC1, SPTLC2, LPGAT1, UGCG, STIM1, SEZ6L, PI4KB, SRPRB, LPCAT2, LPCAT3, PJA2, ARHGAP32, NUCB2, SURF4, CALR3, LEPREL1, AKAP1, EXT2, SEC23B, FKBP9, DERL2, FKBP7, CRELD2, MMGT1, HAX1, LMAN1, STAU2, SEC63, MIA3, STT3A, PTPLB…	1345	678	17854	1.62503	0.00540361	0.000386944	0.0173787
SP_PIR_KEYWORDS	bromodomain	12	0.779727	2.39208e-05	PHIP, TAF1, BRD1, BRWD1, BRD2, BAZ1B, BPTF, CREBBP, BAZ2B, BAZ2A, BRD8, SMARCA4	1345	34	17854	4.68506	0.0104938	0.000703033	0.0338331
SP_PIR_KEYWORDS	kinase	82	5.32814	9.28135e-05	SEPHS2, PRPF4B, CASK, RPS6KB1, C230081A13RIK, LOC100040601, CSNK2A1, SLK, GIT2, CDK12, PIK3CA, STK39, TLK1, PRKACB, TLK2, IP6K1, MAP2K5, PRKCA, EGFR, SRPK2, PDXK, ROCK1, BRAF, MADD, TRPM7, WNK1, SKP2, PKN2, PIM3, CDK7, PI4KB, STK3, DAPK1, MAST4, PANK2, PANK3, EIF2AK1, BAZ1B, LCK, ROR1, SH3KBP1, AKAP1, ACVR1, PHKA2, CHKA, CDK5R1, NEK1, PHKA1, BMPR2, AKAP9, NAGK, E130304F04RIK, TTBK2, PTK2B, MAP3K2…	1345	707	17854	1.5396	0.0401062	0.00255502	0.131214
SP_PIR_KEYWORDS	protein transport	58	3.76868	0.000142084	XPO6, CHMP5, VPS54, UNC50, VPS33A, KIF13A, AP1S2, DNAJC14, COPB1, RANBP3, VPS13A, RAB6B, VPS13B, KPNB1, SCAMP5, AP3B1, RAB39B, STXBP1, IPO9, IPO8, RPH3A, ATG4A, RAB10, KPNA3, KPNA1, SEC23B, SNX6, NAPG, LMAN1, SEC63, MIA3, NUP214, TAP2, EXOC4, SEC22B, RAB11A, TMED10, SEC22C, VPS35, PEX12, DOPEY1, TRAM1, SEC61A1, TNPO3, RAB2B, FAM160A2, RAB8A, SNX27, TOMM40, SFT2D3, GABARAP, LIN7A, EPS15, COG4, ARF…	1345	461	17854	1.67009	0.0607405	0.0036793	0.200805
SP_PIR_KEYWORDS	ubl conjugation	64	4.15854	0.000145546	MKRN1, MEF2A, GABRB2, HIRA, RNF216, SART1, CNOT4, FUBP1, H2AFV, MAPT, SPRED2, HIST3H2A, ACIN1, KPNB1, INO80C, EGFR, RXRA, USP1, ENC1, H2AFJ, NKTR, JMY, CCND1, GRM8, UBE2K, ZFYVE28, SH3KBP1, GNAS, EPN2, USP7, DCC, TNRC18, MCL1, RAD23A, GON4L, NR3C1, ZFP191, SUPT7L, HNRNPC, TCEA2, GUF1, APC, MAFG, MAF, STAMBP, SETDB1, DNMT3A, CEBPB, IKZF1, HIST1H2BE, CREBBP, ATAD1, BAT2L, HDAC4, CDKN1B, SP1, RPS6KA…	1345	524	17854	1.62129	0.0621735	0.00355977	0.205692
SP_PIR_KEYWORDS	Transcription	174	11.306	0.000151317	MEF2A, ARNT2, NAA15, HIRA, BBX, CBX3, FOXO3, ZFP84, CNOT6, CNOT4, PNN, ZFP91, SND1, SAP30L, ZFP882, MLL3, ATOH7, GABPB2, MYST3, IKBKAP, RBL2, RREB1, RXRA, MED14, MED13, GRHL1, FOXN3, SLTM, RFC1, BAZ1B, MGA, VGLL4, XRN2, SMARCA4, GPBP1L1, SOX4, ZFP458, LOC100045866, NR2C2, MED12L, ZFP451, ZFP566, TEF, SUPT7L, ZFP810, TCF25, CREBL2, TAF2, ASXL2, SETDB1, MAFG, TAF1, DNMT3A, ZMYM2, TRIP4, IKZF1, CREB…	1345	1769	17854	1.30567	0.0645576	0.00350624	0.21384
SP_PIR_KEYWORDS	metal-binding	248	16.1144	0.000265557	SYT1, ADCY2, DZIP3, ALOXE3, RNF216, ZFP84, ZNRF2, LOC100040601, ATP2B2, ZFP91, NT5C2, GIT2, ERAP1, LUC7L2, SAP30L, MAP2K5, NUDT16, ROCK1, BRAF, CYP2D22, RREB1, RXRA, UBR3, UBR1, BAZ1B, SIAH1A, ACAP2, YME1L1, UNC13C, FUS, NEK1, DUSP12, ZFP458, ACAT1, ZFP451, ARIH2, DMD, ZFP810, ASXL2, GIT1, ZC3H13, DNMT3A, ZC3H15, IKZF1, KLF13, ASXL1, ANKMY2, CREBBP, SMYD4, ZFP445, ZBTB43, BFAR, ZFHX4, PON2, COPS5…	1345	2682	17854	1.22746	0.110527	0.00583919	0.375002
SP_PIR_KEYWORDS	mrna processing	35	2.2742	0.000265588	PRPF4B, RBM4, RBM5, WBP11, SART1, PNN, SF3B1, DDX46, SRRM2, NUDT21, SRRM1, PPIL3, HNRNPC, GEMIN6, RBM28, LUC7L3, PRPF40A, GEMIN5, PABPN1, SNRPA1, SRPK2, PTBP1, HNRNPU, QK, AQR, PAPD4, JMJD6, SFPQ, CPSF7, SLU7, CPSF6, RBM39, THOC2, XRN2, PRPF38B	1345	240	17854	1.93584	0.110539	0.00556257	0.375047
SP_PIR_KEYWORDS	transcription regulation	153	9.94152	0.000320922	MEF2A, ARNT2, NAA15, BBX, HIRA, CBX3, FOXO3, CNOT6, CNOT4, PNN, ZFP91, SND1, SAP30L, MLL3, ATOH7, GABPB2, MYST3, IKBKAP, RBL2, RREB1, RXRA, MED14, MED13, GRHL1, FOXN3, SLTM, RFC1, BAZ1B, MGA, VGLL4, XRN2, SMARCA4, GPBP1L1, SOX4, LOC100045866, NR2C2, MED12L, ZFP451, TEF, SUPT7L, TCF25, CREBL2, TAF2, ASXL2, SETDB1, MAFG, TAF1, DNMT3A, ZMYM2, TRIP4, IKZF1, CREBZF, KLF13, ASXL1, CREBBP, ZFP445, ZBTB4…	1345	1546	17854	1.3137	0.131988	0.0064134	0.45302
SP_PIR_KEYWORDS	mrna splicing	29	1.88434	0.000513067	PRPF4B, RBM4, RBM5, WBP11, SART1, PNN, SF3B1, DDX46, SRRM2, PPIL3, SRRM1, HNRNPC, GEMIN6, RBM28, LUC7L3, PRPF40A, GEMIN5, SRPK2, SNRPA1, PTBP1, HNRNPU, QK, AQR, JMJD6, SFPQ, SLU7, RBM39, THOC2, PRPF38B	1345	191	17854	2.01548	0.202538	0.00979178	0.723343
SP_PIR_KEYWORDS	golgi apparatus	64	4.15854	0.000639261	NSG2, UNC50, TGOLN1, NCS1, WHAMM, KCNIP3, DDI2, ST6GALNAC6, ACBD3, AP1S2, TRAPPC6B, COL4A3BP, COPB1, IL15RA, MTAP6, RAB6B, GOLGA5, FNDC3A, GOLGA4, DHCR24, SCAMP5, AP3B1, ROCK1, FUT10, CORO7, OPTN, PI4KB, SCYL3, LPCAT2, CHPT1, PJA2, ARHGAP32, MGAT3, SCYL2, SURF4, VAMP4, PDE4DIP, LEPREL1, EXT2, SEC23B, GALNT2, MMGT1, GALNT4, ITM2B, LMAN1, GAD2, GNPTAB, LPCAT1, MANEA, SEC22B, TMED10, CLASP2, FKRP, G…	1345	553	17854	1.53627	0.245729	0.0116814	0.900509
SP_PIR_KEYWORDS	Initiation factor	13	0.844704	0.000663852	EIF6, EIF4E3, EIF2S3X, EIF5, EIF3C, EIF4G1, EIF4G3, EIF2AK1, DHX29, EIF2S1, EIF4A1, EIF3J, EIF4E2	1345	55	17854	3.13757	0.25387	0.0116459	0.934998
SP_PIR_KEYWORDS	transferase	136	8.83691	0.000935791	HIGD1C, PRPF4B, CASK, RPS6KB1, C230081A13RIK, LOC100040601, CSNK2A1, FNTA, PIK3CA, TLK1, STK39, PRKACB, TLK2, MLL3, GPT2, MYST3, MAP2K5, EGFR, PDXK, SPTLC1, ROCK1, BRAF, SPTLC2, FUT10, UGCG, WNK1, PIM3, PARP11, LPCAT2, CHPT1, LPCAT3, STK3, MGAT3, EIF2AK1, BAZ1B, ROR1, EXT2, MPST, CHKA, NEK1, PHKA1, BMPR2, NAGK, ACAT1, GM10035, LPCAT1, TTBK2, POLE3, DYRK3, PCYT1B, FKRP, STK38L, CSF1R, SETDB1, TAF1…	1345	1385	17854	1.30347	0.338256	0.0157545	1.31566
SP_PIR_KEYWORDS	repressor	48	3.11891	0.000972174	BACH1, BCLAF1, E2F6, EZH1, HIRA, CBX3, NFIX, ZFP318, MED12L, KCNIP3, TSC22D1, ZFP191, PCGF6, GATAD2A, SAP30L, TCF25, BAZ2A, MYST3, MAFG, SETDB1, MAF, ASXL2, TBL1XR1, DNMT3A, ZBTB7A, IKZF1, RBL2, RREB1, ASXL1, ARID5A, CCNC, TLE1, MED13, PCGF1, FOXN3, SAFB2, SLTM, HDAC4, ZFHX4, SP1, PHF1, SFPQ, DNMT1, MGA, SETD8, RBPJ, NCOR1, ZFP161	1345	391	17854	1.62959	0.348799	0.015761	1.36648
SP_PIR_KEYWORDS	ligase	38	2.46914	0.00111724	MKRN1, DZIP3, UBE3A, UBE2G2, RNF216, HLCS, UBE3C, RLIM, MTHFD1L, CNOT4, MYCBP2, ZNRF2, QRSL1, IARS, MTHFD1, MCCC2, RNF168, ITCH, ACSL4, UBE2D1, ADSSL1, DARS, HACE1, UBR3, HERC2, LARS2, UBR1, UBE2L3, UBE2B, PJA2, HUWE1, NEDD4, UBE2K, SIAH1A, SMURF2, RNF20, PCCA, RNF111	1345	290	17854	1.7394	0.389194	0.0174522	1.56889
SP_PIR_KEYWORDS	synapse	30	1.94932	0.00136698	SYT1, ENAH, GABRB2, NCS1, RPS6KB1, ABI1, ZNRF2, GAD2, GPHN, SYN2, DLG4, LGI1, SV2C, SCAMP5, DLG1, DTNA, DLGAP1, GABRG3, MAGI2, DLGAP2, RPH3A, SSPN, LIN7A, PJA2, ARHGAP32, GRIA2, GRIA1, SH3KBP1, VAMP2, UNC13C	1345	213	17854	1.86963	0.452968	0.0205868	1.91645
SP_PIR_KEYWORDS	Chaperone	23	1.49448	0.00193249	HSP90AB1, P4HB, HSP90AA1, CANX, SEC63, ST13, CCT7, BAG4, DNAJC16, HJURP, DNAJC14, BAG3, BAG2, DNAJA1, HSPA4L, TOR1B, CALR3, HSPE1, DNAJC5, DNAJC3, DNAJB4, CDC37L1, DNAJB6	1345	150	17854	2.0354	0.573888	0.0280346	2.69925
SP_PIR_KEYWORDS	isopeptide bond	35	2.2742	0.0032784	MEF2A, TNRC18, MCL1, GABRB2, RAD23A, GON4L, NR3C1, H2AFV, HIST3H2A, HNRNPC, GUF1, TCEA2, ACIN1, KPNB1, INO80C, MAFG, EGFR, SETDB1, CEBPB, HIST1H2BE, IKZF1, RXRA, CREBBP, H2AFJ, NKTR, ATAD1, BAT2L, HDAC4, SP1, RPS6KA2, UBE2K, GRM8, ZFYVE28, GNAS, CALM1	1345	277	17854	1.67726	0.764996	0.0456402	4.53901
SP_PIR_KEYWORDS	protein biosynthesis	21	1.36452	0.003788	EIF6, TUFM, GM7536, EIF2S3X, EIF4E3, DARS, EIF5, LARS2, RPS6, IARS, EIF4G1, EIF3C, QRSL1, EIF4G3, DHX29, EIF2S1, GSPT2, EIF4A1, SEPSECS, EIF3J, EIF4E2	1345	139	17854	2.00548	0.812444	0.0509582	5.22711
SP_PIR_KEYWORDS	neurogenesis	21	1.36452	0.00566567	MEF2A, ENAH, EFNB1, SOX11, DOCK7, GAS7, DPF1, BZW2, ZFP91, MYT1L, CNTF, DAB1, SEMA6D, NAV1, SMARCC1, POU3F3, SEMA3C, PAFAH1B1, ATOH7, DCLK1, KIF2A, SMARCA4	1345	144	17854	1.93584	0.918379	0.0731182	7.72293
SP_PIR_KEYWORDS	DNA damage	26	1.68941	0.00581584	RAD23B, RAD23A, RRM2B, INTS3, FANCM, PMS2, RNF168, TLK1, TLK2, RAD51L3, ERCC3, BRCC3, USP1, SMG1, RAD52, UBE2B, RAD50, JMY, ATRX, MPG, DCLRE1A, BAZ1B, SFPQ, SUPT16H, FBXO31, SMC1A	1345	194	17854	1.77904	0.923638	0.0728641	7.91988
SP_PIR_KEYWORDS	Spliceosome	17	1.10461	0.00885413	SNRPA1, PRPF4B, RBM5, HNRNPU, SART1, PNN, SF3B1, AQR, SRRM2, SLU7, PPIL3, SRRM1, HNRNPC, GEMIN6, RBM28, PRPF38B, GEMIN5	1345	111	17854	2.03301	0.9802	0.106008	11.8216
SP_PIR_KEYWORDS	cytoplasmic vesicle	29	1.88434	0.00894401	SYT1, CLTB, AGFG1, HAX1, NSG2, WHAMM, PCSK2, SLC2A8, DAB2, GAD2, CHIC1, AP1S2, COPB1, SPRED2, SNTB2, RAB6B, SV2C, SCAMP5, AP3B1, CORO7, KIF1B, SCYL2, SH3KBP1, ATP6V0A1, YIPF5, GNAS, VAMP2, GGNBP2, ATP8A1	1345	232	17854	1.65929	0.980976	0.104217	11.9347
SP_PIR_KEYWORDS	activator	52	3.37882	0.0092105	BACH1, ENY2, MEF2A, ELF2, PNN, MKL2, MLL3, USP16, MYST3, TBL1XR1, RREB1, ZFX, MED14, CCNC, MED13, SS18, BRWD1, NCOA3, RFC1, RBM39, CLOCK, SMARCA4, ING5, SOX4, NFIX, NFYB, MED12L, TFAM, TEF, NFAT5, POU3F2, MYSM1, CREBL2, MAF, CEBPB, IKZF1, KLF13, CEBPG, CREBBP, AFF3, 2700050L05RIK, SP1, UBTF, SFPQ, SP4, THRAP3, IRF8, DNMT1, PBX1, NFIC, RBPJ, NFIA	1345	484	17854	1.42617	0.983104	0.104424	12.2691
SP_PIR_KEYWORDS	sh3-binding	11	0.71475	0.0094309	SH3BP5, EPS15, ENAH, ENKUR, USP8, ADAM10, TRP53BP2, SH3KBP1, INPP5D, DOCK4, QK	1345	57	17854	2.56172	0.984683	0.104137	12.5447
SP_PIR_KEYWORDS	transport	143	9.29175	0.0113269	SLC9A9, SLC44A2, AQP9, XPO6, GABRB2, ATP1B2, CHMP5, VPS54, UNC50, SLC7A4, VPS33A, SLC7A6, KIF13A, SLC2A8, ATP2B2, ATCAY, COL4A3BP, ABCB10, SLC25A27, VPS13A, VPS13B, SLC4A4, SCAMP5, KCND3, SCN2B, SLCO4A1, SCN2A1, STIM1, RPH3A, RAB10, HDLBP, AGFG1, NAPG, SNX6, TMX4, CACNB2, SFXN1, CACNB4, LMAN1, KCNJ3, MIA3, KCNS1, ATP6V0E, SLC29A3, KCNS2, LAPTM5, MTCH2, TMED10, DOPEY1, TRAM1, SEC61A1, RHOBTB3, FAM…	1345	1571	17854	1.2083	0.99342	0.120861	14.8831
SP_PIR_KEYWORDS	phospholipid biosynthesis	9	0.584795	0.0119341	CDS2, CHKA, LPCAT1, LPGAT1, ETNK1, PCYT1B, LPCAT2, CHPT1, LPCAT3	1345	42	17854	2.8445	0.994981	0.123978	15.6196
SP_PIR_KEYWORDS	s-adenosyl-l-methionine	14	0.909682	0.0142194	SETDB1, DNMT3A, EZH1, ICMT, CDKAL1, METT10D, MTR, DNMT1, SETD8, METT5D1, MLL3, AMD1, NSUN3, METTL11A	1345	88	17854	2.11183	0.998192	0.142764	18.3388
SP_PIR_KEYWORDS	er-golgi transport	13	0.844704	0.014693	RAB2B, NAPG, LMAN1, MIA3, TRAPPC6B, ARF3, COPB1, SEC22B, TMED10, RAB6B, SEC22C, YIPF5, SEC23B	1345	79	17854	2.18439	0.998538	0.143946	18.8921
SP_PIR_KEYWORDS	methylation	27	1.75439	0.0155509	FUS, MBP, TMED10, RALA, RAB11A, RAB6B, HIST3H2A, GNG2, GOLGA5, PABPN1, RAP2B, RAB8A, RAP2C, HIST1H2BE, RAB39B, CREBBP, ELAVL1, ILF3, UBL3, HNRNPU, QK, FAM120A, NCOA3, SFPQ, THRAP3, H3F3B, CALM1	1345	221	17854	1.62175	0.999004	0.148487	19.8854
SP_PIR_KEYWORDS	helicase	17	1.10461	0.0179405	INO80, HELZ, DDX6, ATRX, FANCM, DDX17, DDX18, DDX46, DHX29, DDX3Y, EIF4A1, DHX36, SUPV3L1, CHD6, ERCC3, CHD4, SMARCA4	1345	120	17854	1.88053	0.999659	0.165937	22.5929
SP_PIR_KEYWORDS	protein phosphatase	17	1.10461	0.0179405	PPP6C, PTPRD, SSH1, PTPN2, PTPRA, SSH2, DUSP12, PTEN, PTPDC1, PTPN11, MTM1, MTMR3, DUSP3, PPM1D, PPM1L, CTDP1, MTMR4	1345	120	17854	1.88053	0.999659	0.165937	22.5929
SP_PIR_KEYWORDS	sh3 domain	25	1.62443	0.0195222	CASK, CACNB2, NEDD9, ABI1, CACNB4, ITSN2, SH3YL1, MIA3, TRP53BP2, DLG4, ARHGAP9, DLG1, CASKIN1, MPP4, MPP7, DOCK4, ARHGAP32, LCK, MAPK8IP2, SH3KBP1, MAPK8IP1, ABL2, DST, CRK, SRGAP2	1345	204	17854	1.62676	0.999832	0.175691	24.3379
SP_PIR_KEYWORDS	cell junction	42	2.72904	0.0202196	CLDN8, SYT1, PARD3, ENAH, GABRB2, SSH2, NCS1, RPS6KB1, ABI1, GJC1, PNN, ZNRF2, 9030409G11RIK, GPHN, GAD2, SYN2, DLG4, SNTB2, LGI1, SV2C, SCAMP5, APC, DTNA, DLG1, DLGAP1, GABRG3, MAGI2, DLGAP2, MPP7, RPH3A, SSPN, UBN1, LIN7A, PJA2, ARHGAP32, GRIA2, GRIA1, SH3KBP1, SYNM, VAMP2, UNC13C, LCP1	1345	392	17854	1.42225	0.999878	0.177849	25.0956
SP_PIR_KEYWORDS	dna repair	22	1.4295	0.0202433	RAD23B, BRCC3, USP1, RAD23A, SMG1, RRM2B, INTS3, RAD52, UBE2B, RAD50, JMY, ATRX, MPG, FANCM, DCLRE1A, SFPQ, SUPT16H, PMS2, RNF168, RAD51L3, SMC1A, ERCC3	1345	173	17854	1.68807	0.999879	0.174604	25.1213
SP_PIR_KEYWORDS	serine/threonine-protein kinase	41	2.66407	0.0229204	PRPF4B, NEK1, BMPR2, CASK, RPS6KB1, LOC100040601, E130304F04RIK, CSNK2A1, TTBK2, SLK, MAP3K2, CDK12, TLK1, DYRK3, STK39, TLK2, PRKACB, STK38L, DCLK1, MAP2K5, PRKCA, TAF1, SRPK2, BRAF, ROCK1, TAOK1, TRPM7, PKN2, WNK1, SMG1, PIM3, CDK7, STK3, DAPK1, MAST4, EIF2AK1, RPS6KA2, MAPK14, GSK3B, DYRK1A, BMPR1A, ACVR1	1345	384	17854	1.41731	0.999964	0.19187	27.9641
SP_PIR_KEYWORDS	endosome	24	1.55945	0.024985	STAMBP, SLC9A9, TM9SF2, MMGT1, CLCN4-2, SNX27, CHMP5, NSG2, MMD, GOLIM4, TLR3, EEA1, VPS33A, AI314180, ZNRF2, EPS15, ARHGAP32, SLC29A3, GAPVD1, SCYL2, ZFYVE28, RAB11A, ATP6V0A2, SCAMP5	1345	198	17854	1.60901	0.999986	0.203654	30.0876
SP_PIR_KEYWORDS	microtubule	26	1.68941	0.0268479	STAU2, KIF13A, MAPT, SNTB2, MTAP9, MTAP6, ODF2, PAFAH1B1, MTAP7, CLASP2, TUBB4, KIF2A, DNM3, KIF5B, KIF5C, DYNLT3, MID1IP1, EML6, KIF3C, GABARAP, RASSF3, KIF1B, RCC2, NAV1, MTAP1B, CLIP1	1345	221	17854	1.56169	0.999994	0.2134	31.9538
SP_PIR_KEYWORDS	heparan sulfate	5	0.324886	0.0280006	SPOCK2, GPC6, SPOCK1, SDC4, SDC3	1345	16	17854	4.14823	0.999996	0.217747	33.0851
SP_PIR_KEYWORDS	cytoskeleton	57	3.7037	0.0350101	ENAH, WASF3, CEP70, AI314180, ANK2, RSPH4A, MAPT, SNTB2, MTAP9, MTAP6, KIF2A, TWF1, TWF2, KIF5B, ROCK1, ENC1, DCTN5, PCM1, DCTN4, WAS, JMY, KIF1B, NAV1, RCC2, SH3KBP1, CLIP1, PDE4DIP, DST, LCP1, ADD1, PARD3, SSH1, SSH2, NEDD9, CDC42SE1, ABI1, 9030409G11RIK, GPHN, SPNB2, DMD, PAFAH1B1, ODF2, CLASP2, STK38L, PLEC, DNM3, NF2, GABARAP, TRADD, EPB4.1L2, TMOD2, GAS2L1, TMOD3, SYNM, EPB4.1L4B, ABL2, CAL…	1345	583	17854	1.29784	1	0.260835	39.597
SP_PIR_KEYWORDS	tpr repeat	18	1.16959	0.0361448	DYX1C1, TTC37, NAA15, FEM1B, 9130404D08RIK, 2700050L05RIK, CDC27, CEP70, CTR9, ST13, INTS8, P4HA1, 0610009O20RIK, PXMP3, IFT172, VPS13A, LEPREL1, DNAJC3	1345	141	17854	1.6946	1	0.26385	40.5939
SP_PIR_KEYWORDS	methyltransferase	18	1.16959	0.0382991	SETDB1, DNMT3A, HIGD1C, EZH1, WBSCR22, ICMT, N6AMT1, METT10D, GM10035, TRMT6, MTR, DNMT1, SETD8, METTL7A1, METT5D1, NSUN3, MLL3, METTL7A2, METTL11A	1345	142	17854	1.68266	1	0.273069	42.4449
SP_PIR_KEYWORDS	wd repeat	29	1.88434	0.0398842	UTP18, WDR5B, HIRA, PPP3R1, FBXW9, PHIP, FBXW7, FBXW2, PAFAH1B1, WDR35, WDR33, GEMIN5, WDFY3, TBL1XR1, CORO7, TLE1, HERC2, HERC1, EML6, BC068281, CORO1C, WDR47, BRWD1, TULP4, WDR20A, WDR26, GNB1, WSB2, IFT172	1345	263	17854	1.46371	1	0.278448	43.7724
SP_PIR_KEYWORDS	pyruvate	5	0.324886	0.0417814	PDK1, PDK4, AMD1, MPST, HYI	1345	18	17854	3.68732	1	0.285448	45.3238
SP_PIR_KEYWORDS	prenylation	18	1.16959	0.0453193	RAP2B, PHKA2, RAB2B, RAB8A, RAP2C, RAB39B, PHKB, PHKA1, NAP1L1, UBL3, PRICKLE1, DNAJA1, PALM2, RALA, RAB11A, GNG2, RAB6B, RAB10	1345	145	17854	1.64785	1	0.301502	48.1113
SP_PIR_KEYWORDS	manganese	18	1.16959	0.0453193	NUDT16, PPP6C, GALNT2, SMG6, B3GALT1, GALNT4, BMPR2, SMG1, CHPT1, RIMKLB, SOD2, PPM1D, NUDT8, PPM1L, ABL2, GALNT13, BMPR1A, ACVR1	1345	145	17854	1.64785	1	0.301502	48.1113
SP_PIR_KEYWORDS	Endocytosis	13	0.844704	0.0459945	DNM3, LRP1B, SORL1, ITSN2, GAPVD1, AP1S2, TFRC, RIN2, LRP6, SH3KBP1, LRP8, AP3B1, EPN2	1345	93	17854	1.85555	1	0.300937	48.628
SP_PIR_KEYWORDS	nucleotide binding	10	0.649773	0.0493672	GNA13, KIF1B, GNAQ, TAP2, ARF3, EIF4A1, KIF5C, ABCD3, GNAS, KIF2A	1345	64	17854	2.07412	1	0.315056	51.1383
SP_PIR_KEYWORDS	GTPase activation	17	1.10461	0.0496967	GIT1, DAB2IP, RALBP1, RABGAP1L, FAM13B, TBC1D24, RALGAPA1, ARHGAP32, GAPVD1, CHML, ACAP2, RIN2, GIT2, TBC1D4, TBC1D20, SRGAP2, ARHGAP9	1345	136	17854	1.65929	1	0.312477	51.3773
SP_PIR_KEYWORDS	P-loop	10	0.649773	0.0536437	GNA13, KIF1B, GNAQ, TAP2, ARF3, EIF4A1, KIF5C, ABCD3, GNAS, KIF2A	1345	65	17854	2.04221	1	0.328746	54.1574
SP_PIR_KEYWORDS	cell cycle	44	2.859	0.0577248	CKS1B, PPP6C, PARD3, MRPL41, E2F6, USP9X, NEK1, DBF4, NEDD9, HCFC1, URGCP, HJURP, TRP53BP2, RB1CC1, RAB11A, MTAP9, TLK1, PAFAH1B1, TLK2, CLASP2, USP16, STAG1, ANAPC1, TAF1, IKZF1, RBL2, PIM3, CDK7, TET2, 9130404D08RIK, SMC2, RAD50, FOXN3, CCND1, DCLRE1A, PPM1D, CDKN1B, RCC2, SIAH1A, GSPT2, 4933424B01RIK, FBXO31, SETD8, SMC1A	1345	447	17854	1.30665	1	0.344868	56.8761
SP_PIR_KEYWORDS	hydrolase	129	8.38207	0.066199	ATP1B2, INO80, PDE3B, CNOT6, ATP2B1, ATP2B2, USP27X, DDX17, DDX18, BC018242, H13, NT5C2, PLA1A, PMS2, ERAP1, DHX36, NUDT16, USP1, PLD4, PTPDC1, DHX29, YME1L1, 6530401N04RIK, CPD, XRN2, SMARCA4, SSH1, SSH2, DUSP12, ACP2, PTRH2, TASP1, ATP6V0E, THTPA, DDX46, ECE1, DDX3Y, MANEA, ASRGL1, OTUD7A, SUPV3L1, ENTPD1, RHOBTB3, SMG6, PTPN2, ACER2, DDX6, ADPRH, PTPN11, HDAC4, DCP1B, PON2, RHBDL3, COPS5, AGTP…	1345	1500	17854	1.14159	1	0.380872	62.0495
SP_PIR_KEYWORDS	protein synthesis inhibitor	3	0.194932	0.0692962	EIF4EBP1, EIF2AK1, ANG	1345	6	17854	6.63717	1	0.390334	63.7918
SP_PIR_KEYWORDS	Redox-active center	7	0.454841	0.0695354	P4HB, PDIA3, 2810407C02RIK, TMX4, PDIA4, PRDX3, GLRX2	1345	39	17854	2.38258	1	0.386746	63.9232
SP_PIR_KEYWORDS	postsynaptic cell membrane	14	0.909682	0.0696876	DLGAP1, GABRG3, GABRB2, DLGAP2, NCS1, SSPN, LIN7A, PJA2, GPHN, ARHGAP32, GRIA2, GRIA1, DLG4, DLG1	1345	110	17854	1.68946	1	0.38286	64.0066
SP_PIR_KEYWORDS	thiol protease	15	0.974659	0.0707818	USP7, CTSZ, USP8, USP2, USP1, USP9X, SENP7, USP27X, ATG4A, USP12, OTUD7A, USP36, USP48, USP16, USP45	1345	121	17854	1.64558	1	0.383195	64.6008
SP_PIR_KEYWORDS	Apoptosis	34	2.20923	0.0724259	DCC, BID, TNFRSF21, MEF2A, MRPL41, MCL1, RBM5, RRAGA, RNF216, FEM1B, PTEN, KCNIP3, PRUNE2, TMEM173, UNC5B, SLK, TRP53BP2, BAG3, TIA1, INPP5D, ACIN1, API5, ROCK1, MADD, BIRC3, STK3, TRADD, DAPK1, SLTM, RNF130, BFAR, TNFSF10, SIAH1A, SH3KBP1	1345	337	17854	1.33925	1	0.38589	65.4766
SP_PIR_KEYWORDS	ank repeat	24	1.55945	0.0739237	GIT1, CASKIN1, ANKMY2, ANKS3, HACE1, FEM1B, DAPK1, TNKS2, ANKRD52, ANKRD17, ASB8, ANKRD26, ANK2, ANK3, TRP53BP2, TRIM44, ZDHHC13, ANKRD11, ACAP2, PPP1R12A, GIT2, TNKS, ASB5, GABPB2	1345	222	17854	1.43506	1	0.38789	66.2569
SP_PIR_KEYWORDS	lipoprotein	55	3.57375	0.0758084	GNA13, SYT1, PHKB, NAP1L1, NCS1, NELF, KCNIP3, ZNRF2, CHIC1, GPC6, DLG4, RALA, GNG2, DNAJC5, MTAP6, RAB6B, PRKACB, RECK, RAP2B, GABRG3, RAP2C, RAB39B, LRP1B, SCYL3, STOM, NCAM1, NCAM2, GNAL, CCR5, GNAQ, LCK, GNAS, CPD, RAB10, CAR4, PHKA2, HDLBP, PHKA1, PPP3R1, CDC42SE1, GAD2, PALM2, DNAJA1, RAB11A, RAB2B, RAB8A, UBL3, PRICKLE1, GRIA2, TFRC, GRIA1, ARF3, LRP8, ABL2, CD14	1345	589	17854	1.23954	1	0.391444	67.2155
SP_PIR_KEYWORDS	voltage-gated channel	16	1.03964	0.0830904	KCNH1, KCND3, SCN2B, CACNG8, KCNB1, SCN2A1, CACNB2, CACNB4, KCNJ3, KCNIP4, KCNIP3, KCNS1, KCNS2, KCNJ9, KCNQ2, CACNA1A	1345	135	17854	1.57326	1	0.416555	70.6863
SP_PIR_KEYWORDS	calmodulin-binding	13	0.844704	0.0860314	PHKA2, KCNH1, PHKB, PHKA1, CASK, IQGAP1, DAPK1, ATP2B2, ENKUR, SPNB2, SNTB2, MTAP6, ADD1	1345	103	17854	1.6754	1	0.423626	71.9887
SP_PIR_KEYWORDS	actin-binding	24	1.55945	0.0860328	TWF1, ENAH, TWF2, WASF3, SSH1, CAPZA2, SSH2, ENC1, DAAM1, WHAMM, JMY, CORO1C, EPB4.1L2, SYNE1, DMD, SPNB2, TMOD2, SNTB2, TMOD3, STK38L, DST, LCP1, PLEC, ADD1	1345	226	17854	1.40967	1	0.419265	71.9893
SP_PIR_KEYWORDS	dna-binding	120	7.79727	0.0898999	MEF2A, ARNT2, BBX, INO80, FOXO3, PNN, ZFP91, H2AFV, SRRM1, RC3H2, SAP30L, ATOH7, MLL3, LUC7L3, TBPL1, RBL2, RREB1, RXRA, H2AFJ, GRHL1, HNRNPU, FOXN3, RFC1, HUWE1, MGA, FUS, AGFG1, GPBP1L1, SOX4, NR2C2, ZFP451, POLE3, TEF, RAD51L3, TCF25, CREBL2, MAFG, TAF1, DNMT3A, IKZF1, SMG6, KLF13, ZFP445, TET1, ZBTB43, SAFB2, ZFHX4, ZFP770, DLX5, ETS2, DNMT1, H3F3B, TMPO, RBPJ, NCOR1, BACH1, ELF2, E2F6, TAF1D…	1345	1404	17854	1.13456	1	0.429582	73.62
SP_PIR_KEYWORDS	microtubule binding	3	0.194932	0.092282	MAPT, MTAP1B, KIF2A	1345	7	17854	5.68901	1	0.434085	74.5801
SP_PIR_KEYWORDS	tyrosine-protein kinase	14	0.909682	0.0964254	EGFR, NEK1, C230081A13RIK, BAZ1B, PTK2B, LCK, DYRK1A, ROR1, JAK1, DYRK3, MERTK, ABL2, MAP2K5, CSF1R	1345	116	17854	1.60208	1	0.444767	76.1732
SP_PIR_KEYWORDS	signal transduction	4	0.259909	0.0981543	BRAF, GNAQ, GNB1, GNAS	1345	15	17854	3.53983	1	0.446611	76.81
SP_PIR_KEYWORDS	Synaptosome	6	0.389864	0.098528	MAGI2, SH3KBP1, RPS6KB1, ABI1, VAMP2, LIN7A	1345	33	17854	2.41352	1	0.443703	76.9456
SP_PIR_KEYWORDS	translation regulation	9	0.584795	0.0991947	EIF4G1, EIF4E3, EIF4EBP1, EIF4G3, EIF2S1, PUM2, EIF4E2, QK, EIF2C4	1345	63	17854	1.89634	1	0.441868	77.1856
UP_SEQ_FEATURE	splice variant	490	31.8389	1.90379e-16	MEF2A, LTBP1, VPS54, PPP2R5C, ITSN2, INTS3, SART3, AI314180, SH3YL1, TMEM149, LUC7L2, TLK2, LUC7L3, MAP2K5, MAGI2, BRAF, ROCK1, RREB1, SKP2, BTBD7, MED14, SCYL3, PCM1, LPCAT2, CCDC132, PTPDC1, SCYL2, HSD17B11, TNRC18, CACNB2, CACNB4, DAAM1, URGCP, FAM19A5, LPCAT1, PVRL3, PRPF40A, DNMT3A, LAPTM4A, ZC3H15, ACER2, A330021E22RIK, GAS7, BFAR, PARP6, SMURF2, HSPA13, TMEM41B, A830010M20RIK, GPR83, ELF2,…	1295	4448	16021	1.36286	7.26974e-13	7.26974e-13	3.9968e-13
UP_SEQ_FEATURE	compositionally biased region:Ser-rich	63	4.09357	6.96452e-08	2610101N10RIK, D5ERTD579E, ARID4B, RLIM, PNN, ANKRD17, CHIC1, ANK2, SRRM2, PWWP2A, SRRM3, CDK12, SRRM1, ACIN1, PUM2, GOLGA5, MYST3, EGFR, TMEM201, MADD, MED13, UBN2, UBN1, FOXN3, ZCCHC14, MYT1L, BRWD1, NCOA3, D930015E06RIK, MGA, CLIP1, KDM6B, TNRC18, FAM193B, NUFIP2, MYCBP2, MTMR2, TSC22D1, SFRS18, FAM102A, TTBK2, NFAT5, REXO1, PPP1R12A, CLASP2, APC, ASXL2, BRD2, KLF13, AFF3, INTS12, DOCK4, BAT2L…	1295	380	16021	2.05105	0.000227993	0.000114003	0.000126629
UP_SEQ_FEATURE	compositionally biased region:Gln-rich	29	1.88434	6.73109e-07	USP7, TNRC18, CPEB3, HCFC1, MED12L, PNN, TSC22D1, PHC3, ACBD3, SFRS18, ANKRD17, TRP53BP2, PALM2, MKL2, BAT2L2, PUM2, MLL3, MYST3, GOLIM4, TLE1, TET2, QRICH1, BAT2L, HDAC4, SS18, WDR47, ZFHX4, PAXIP1, CLOCK	1295	126	16021	2.84739	0.00220133	0.000734317	0.00122384
UP_SEQ_FEATURE	compositionally biased region:Lys-rich	24	1.55945	5.996e-06	TAF2, SYT1, PARD3, NUCKS1, TCOF1, BBX, STIM1, UBN2, UBN1, MYCBP2, PHIP, PHF2, BAZ1B, SRRM2, SRRM3, REXO1, NOP58, SRRM1, PLCB1, SLC4A4, KDM5A, BAZ2A, CHD4, MYST3	1295	103	16021	2.88266	0.0194395	0.00489572	0.0109014
UP_SEQ_FEATURE	compositionally biased region:Glu-rich	39	2.53411	8.67946e-05	PPFIA2, 2610101N10RIK, TNRC18, SPOCK2, FAM193A, TMX4, ARID4B, GON4L, FAM13B, PNN, ZFP91, SLK, RSPH4A, PCGF6, TRIM44, RNF168, BAT2L2, ACIN1, GOLGA4, LUC7L3, CHD4, ARGLU1, STAMBP, BRD2, ROCK1, NF2, RREB1, GOLIM4, STIM1, STK3, SAFB2, FAM123B, SH3BP5, SLTM, CNTF, HUWE1, LIMCH1, SMARCC1, GNAS, SMARCA4	1295	247	16021	1.95338	0.247367	0.0552506	0.157692
UP_SEQ_FEATURE	compositionally biased region:Arg/Ser-rich	6	0.389864	0.00015526	2610101N10RIK, RSRC1, LUC7L2, LUC7L, NKTR, LUC7L3	1295	8	16021	9.27857	0.39852	0.0812368	0.281918
UP_SEQ_FEATURE	compositionally biased region:Poly-Lys	25	1.62443	0.000571358	PCDHA6, PCDHA7, PCDHA9, DZIP3, PCDHA2, FAM193A, PCDHA4, TCOF1, PCDHA5, BBX, HIRA, GON4L, WBP11, PCDHA1, PCDHAC2, PCDHAC1, 4933407H18RIK, SLK, PCDHA10, PCDHA11, PCDHA12, GEMIN5, TAF2, UTP23, BRD2, RALBP1, SWAP70, ILF3, EML6, CTR9, ATRX, HEATR6, PRICKLE1, ZFP770, NAV1, DNAJB6	1295	145	16021	2.133	0.846055	0.234563	1.03376
UP_SEQ_FEATURE	compositionally biased region:Arg-rich	18	1.16959	0.000777888	ARGLU1, DAB2IP, RBM5, MBD2, SAFB2, PNN, ACBD3, DDX46, SRRM2, THRAP3, SRRM3, CPSF7, CPSF6, GAS2L1, SRRM1, BAT2L2, PRPF38B, RBM26	1295	90	16021	2.47429	0.921746	0.272743	1.40494
UP_SEQ_FEATURE	active site:Phosphocysteine intermediate	16	1.03964	0.000841512	PTPRD, SSH1, PTPN2, PTPRA, SSH2, DUSP12, PTEN, PTPDC1, PTPN11, MTMR2, MTM1, MTMR3, DUSP3, MTMR1, MTMR6, MTMR4	1295	75	16021	2.63924	0.936472	0.263799	1.51902
UP_SEQ_FEATURE	domain:HECT	8	0.519818	0.000933267	HUWE1, NEDD4, UBE3A, HACE1, SMURF2, UBE3C, ITCH, HERC2	1295	21	16021	4.71293	0.952969	0.263388	1.68333
UP_SEQ_FEATURE	nucleotide phosphate-binding region:ATP	100	6.49773	0.00113879	PRPF4B, D5ERTD579E, CASK, INO80, RPS6KB1, C230081A13RIK, MTHFD1L, KIF13A, LOC100040601, DDX17, DDX18, CSNK2A1, ABCB10, STK39, DHX36, TLK1, TLK2, PRKACB, MAP2K5, EGFR, PDXK, KIF5B, BRAF, ROCK1, A830007P12RIK, KIF5C, WNK1, PIM3, STK3, HNRNPU, EIF2AK1, DHX29, RFC1, ROR1, YME1L1, SMARCA4, CHKA, NEK1, BMPR2, NAGK, DDX46, TTBK2, DDX3Y, DYRK3, SUPV3L1, RAD51L3, STK38L, CSF1R, TAOK1, CLCN4-2, AK5, ABCB7,…	1295	907	16021	1.36399	0.97602	0.287616	2.05041
UP_SEQ_FEATURE	compositionally biased region:Poly-Ser	49	3.18389	0.00122064	MEF2A, D5ERTD579E, ARNT2, TCOF1, ARID4B, FGF10, AMMECR1, RLIM, CBX5, ANK2, DNAJC14, BAG3, ABHD12, BAT2L2, TUB, IRS2, BRAF, RREB1, SOX11, ANKS3, ZCCHC14, GRM5, RALGAPA1, D930015E06RIK, MGA, CTDP1, ING3, BCLAF1, FAM193A, BMPR2, SOX4, PRUNE2, NPAS3, SYN2, NFAT5, WDFY3, TAF1, KCNB1, ASXL1, TET2, ATRX, ZFHX4, TSC1, ATXN7, DYRK1A, SP4, LRP6, NCOR1, RNF111	1295	379	16021	1.59947	0.981663	0.283398	2.19624
UP_SEQ_FEATURE	compositionally biased region:Asp/Glu-rich (acidic)	19	1.23457	0.0015893	UBE3A, NAP1L1, PDIA4, WAS, HNRNPU, OS9, EIF3C, ARIH2, NUCB2, NT5C2, MAPK8IP2, HNRNPC, MDM4, MAPK8IP1, ERCC3, RBM28, GTF3C1, ZFP161, APC	1295	104	16021	2.26016	0.994525	0.330068	2.85055
UP_SEQ_FEATURE	domain:Myotubularin phosphatase	6	0.389864	0.00166783	MTMR2, MTM1, MTMR3, MTMR1, MTMR6, MTMR4	1295	12	16021	6.18571	0.995768	0.323187	2.98939
UP_SEQ_FEATURE	domain:RRM 2	17	1.10461	0.00166954	RBM34, CPEB3, RBM4, PTBP1, RBM5, ELAVL1, HNRNPL, ROD1, SFPQ, TIA1, MSI2, RBMS3, RBM39, RBM10, RBM28, RBM12, RBM26	1295	88	16021	2.38994	0.995791	0.305601	2.9924
UP_SEQ_FEATURE	domain:RRM 1	17	1.10461	0.00166954	RBM34, CPEB3, RBM4, PTBP1, RBM5, ELAVL1, HNRNPL, ROD1, SFPQ, TIA1, MSI2, RBMS3, RBM39, RBM10, RBM28, RBM12, RBM26	1295	88	16021	2.38994	0.995791	0.305601	2.9924
UP_SEQ_FEATURE	compositionally biased region:Poly-Gln	22	1.4295	0.00168028	ASXL2, ARNT2, CREBBP, HIRA, NR3C1, MED13, LIN7A, ATRX, TSC22D1, FMN2, BRWD1, NCOA3, DHX29, ATXN7, SFPQ, NFAT5, SEMA3C, SMURF2, POU3F2, NCOR1, TBKBP1, CLOCK	1295	130	16021	2.09363	0.995937	0.291154	3.01138
UP_SEQ_FEATURE	active site:Glycyl thioester intermediate	13	0.844704	0.00311796	UBE3A, UBE2G2, HACE1, UBE3C, HERC2, UBE2L3, UBE2B, HUWE1, UBE2K, NEDD4, SMURF2, ITCH, UBE2D1	1295	61	16021	2.63653	0.999964	0.451967	5.51973
UP_SEQ_FEATURE	compositionally biased region:Poly-Asn	6	0.389864	0.00367768	IRS2, FAM193A, BMPR2, MAPK8IP2, C230081A13RIK, KIF3C	1295	14	16021	5.30204	0.999994	0.488374	6.47962
UP_SEQ_FEATURE	compositionally biased region:Pro-rich	77	5.00325	0.00609048	ENAH, 2610101N10RIK, LTBP1, CPEB3, C230081A13RIK, WHAMM, PNN, FUBP1, PHC3, BAG4, PWWP2A, SRRM2, PCGF6, CDK12, RNF38, SRRM1, RC3H2, ACIN1, BAT2L2, MLL3, FNDC3A, RBM12, FBXL17, CASKIN1, DAB2IP, ZCCHC11, RREB1, BTBD7, MED14, RPH3A, UBN2, JMY, MGAT3, ROR1, CPSF7, CPSF6, GNAS, KDM6B, SMARCA4, CHKA, ZC3H4, TNRC18, FAM193B, WBP11, ABI1, 9430020K01RIK, DAAM1, 2700078E11RIK, ZFP318, D19WSU162E, MYCBP2, HN…	1295	707	16021	1.34738	1	0.651004	10.5129
UP_SEQ_FEATURE	compositionally biased region:Poly-Glu	45	2.92398	0.0081364	MEF2A, DZIP3, MCL1, FAM193B, BBX, GON4L, 9430020K01RIK, C230081A13RIK, APLP2, PHIP, EIF3C, ATP2B2, ACBD3, MIA3, ARIH2, CHIC1, DDX46, RBM10, TBKBP1, BAZ2A, GABPB2, MYST3, CNKSR2, WDFY3, TAF1, BRD2, RBL2, TAOK1, CREBBP, STK3, FAM123B, CTR9, GRM5, ZFP654, HEATR6, ATRX, SH3BP5, HDAC4, PAXIP1, DHX29, SP4, SUPT16H, CTDP1, CACNA1A, SMARCA4	1295	376	16021	1.48062	1	0.737467	13.8035
UP_SEQ_FEATURE	cross-link:Glycyl lysine isopeptide (Lys-Gly) (interchain with G-Cter in ubiquitin)	24	1.55945	0.00870177	EGFR, SETDB1, TNRC18, MCL1, HIST1H2BE, GABRB2, RAD23A, GON4L, H2AFJ, NR3C1, NKTR, ATAD1, BAT2L, H2AFV, RPS6KA2, ZFYVE28, HIST3H2A, GNAS, TCEA2, ACIN1, GUF1, KPNB1, INO80C, CALM1	1295	168	16021	1.76735	1	0.744002	14.6925
UP_SEQ_FEATURE	domain:Helicase C-terminal	15	0.974659	0.00871245	INO80, DDX6, ATRX, FANCM, DDX17, DDX18, DDX46, DHX29, DDX3Y, EIF4A1, DHX36, SUPV3L1, ERCC3, CHD4, SMARCA4	1295	86	16021	2.15781	1	0.728081	14.7092
UP_SEQ_FEATURE	domain:Helicase ATP-binding	15	0.974659	0.0117051	INO80, DDX6, ATRX, FANCM, DDX17, DDX18, DDX46, DHX29, DDX3Y, EIF4A1, DHX36, SUPV3L1, ERCC3, CHD4, SMARCA4	1295	89	16021	2.08507	1	0.812884	19.2714
UP_SEQ_FEATURE	compositionally biased region:Poly-Thr	10	0.649773	0.0117905	PHC3, RAD23B, ANKRD17, TTBK2, RB1CC1, SP4, BMPR2, NFAT5, MGA, NRXN1	1295	47	16021	2.63222	1	0.801701	19.3982
UP_SEQ_FEATURE	zinc finger region:PHD-type 2	7	0.454841	0.0127804	PHF1, MLL3, KDM5A, KDM5C, CHD4, DPF1, MYST3	1295	25	16021	3.464	1	0.814463	20.8535
UP_SEQ_FEATURE	domain:W2	4	0.259909	0.0143641	BZW2, EIF4G1, EIF4G3, EIF5	1295	7	16021	7.06939	1	0.838279	23.1305
UP_SEQ_FEATURE	domain:WWE	4	0.259909	0.0143641	DDHD2, HUWE1, PARP11, RNF146	1295	7	16021	7.06939	1	0.838279	23.1305
UP_SEQ_FEATURE	compositionally biased region:Ala-rich	17	1.10461	0.0192753	PABPN1, MAF, ASXL2, JPH3, TCOF1, UBR3, HCFC1, MED14, ZNRF2, ANKRD17, DHX29, SRRM2, SETD8, GNAS, PUM2, FAM181B, FBXL17	1295	113	16021	1.86119	1	0.905592	29.8044
UP_SEQ_FEATURE	short sequence motif:JAMM motif	4	0.259909	0.0216173	STAMBP, BRCC3, COPS5, MYSM1	1295	8	16021	6.18571	1	0.922339	32.7905
UP_SEQ_FEATURE	short sequence motif:Endocytosis signal	5	0.324886	0.0219917	TFRC, TGOLN1, LRP1B, SORL1, TRFR2	1295	14	16021	4.41837	1	0.918772	33.2566
UP_SEQ_FEATURE	domain:Importin N-terminal	5	0.324886	0.0219917	XPO6, IPO9, IPO8, XPO7, KPNB1	1295	14	16021	4.41837	1	0.918772	33.2566
UP_SEQ_FEATURE	zinc finger region:PHD-type 1	7	0.454841	0.0221103	PHF1, MLL3, KDM5A, KDM5C, CHD4, DPF1, MYST3	1295	28	16021	3.09286	1	0.912843	33.4036
UP_SEQ_FEATURE	repeat:HEAT 4	8	0.519818	0.0266379	HEATR6, SF3B1, EIF4G3, SCYL3, PSME4, CLASP2, KPNB1, AI314180	1295	37	16021	2.6749	1	0.94224	38.7924
UP_SEQ_FEATURE	compositionally biased region:Gly-rich	24	1.55945	0.0281849	FUS, MAF, ASXL2, TAPT1, JPH3, ZC3H4, CACNG8, ASXL1, MBD2, ZCCHC14, HNRNPU, SAFB2, MYCBP2, KRT73, FUBP1, HNRNPL, ANKRD17, FAM117B, LRCH2, DNAJA1, UNC80, DHX36, RBM12, FBXL17	1295	187	16021	1.58778	1	0.94634	40.5371
UP_SEQ_FEATURE	domain:Guanylate kinase-like	6	0.389864	0.0281993	MAGI2, MPP4, DLG4, CASK, MPP7, DLG1	1295	22	16021	3.37403	1	0.941453	40.5532
UP_SEQ_FEATURE	domain:J	9	0.584795	0.0294141	DNAJC27, DNAJC16, DNAJC14, DNAJA1, DNAJC5, DNAJC3, DNAJB4, DNAJB6, SEC63	1295	46	16021	2.4205	1	0.943578	41.8898
UP_SEQ_FEATURE	domain:Bromo 1	4	0.259909	0.0305086	PHIP, TAF1, BRWD1, BRD2	1295	9	16021	5.49841	1	0.944883	43.0699
UP_SEQ_FEATURE	domain:Bromo 2	4	0.259909	0.0305086	PHIP, TAF1, BRWD1, BRD2	1295	9	16021	5.49841	1	0.944883	43.0699
UP_SEQ_FEATURE	region of interest:Catalytic	9	0.584795	0.0330291	PCSK2, MANEA, DNMT1, OTUD7A, PDE3B, DLAT, PCYT1B, PCSK4, MYST3	1295	47	16021	2.369	1	0.952856	45.7017
UP_SEQ_FEATURE	domain:BAG	3	0.194932	0.0350348	BAG4, BAG3, BAG2	1295	4	16021	9.27857	1	0.957392	47.7133
UP_SEQ_FEATURE	DNA-binding region:CTF/NF-I	3	0.194932	0.0350348	NFIX, NFIC, NFIA	1295	4	16021	9.27857	1	0.957392	47.7133
UP_SEQ_FEATURE	zinc finger region:C2H2-type; atypical	3	0.194932	0.0350348	LUC7L2, LUC7L, RBM10	1295	4	16021	9.27857	1	0.957392	47.7133
UP_SEQ_FEATURE	domain:SH3	21	1.36452	0.039541	CASKIN1, MPP4, CACNB2, CASK, NEDD9, ABI1, MPP7, CACNB4, DOCK4, ARHGAP32, MIA3, SH3YL1, TRP53BP2, LCK, MAPK8IP2, DLG4, MAPK8IP1, DST, ABL2, DLG1, SRGAP2	1295	163	16021	1.59387	1	0.969068	51.9791
UP_SEQ_FEATURE	repeat:HEAT 3	8	0.519818	0.0440435	HEATR6, SF3B1, EIF4G3, SCYL3, PSME4, CLASP2, KPNB1, AI314180	1295	41	16021	2.41394	1	0.977207	55.9114
UP_SEQ_FEATURE	domain:C2	11	0.71475	0.0455225	PRKCA, DAB2IP, 5730419I09RIK, NEDD4, PKN2, PIK3CA, SMURF2, PLCD1, ITSN2, ITCH, PLCB1	1295	68	16021	2.00126	1	0.977929	57.1352
UP_SEQ_FEATURE	zinc finger region:RING-type	22	1.4295	0.045982	MKRN1, DTX3, RNF185, LOC640746, RLIM, BIRC3, PCGF1, BFAR, RNF130, TRIM2, RNF141, TRIM34, SIAH1A, PXMP3, PCGF6, RNF38, RNFT1, RNF168, MDM4, MLL3, RNF20, RNF146, RNF13	1295	176	16021	1.54643	1	0.976691	57.5089
UP_SEQ_FEATURE	domain:LisH	6	0.389864	0.0466045	WDR47, TBL1XR1, WDR26, TCOF1, ARMC9, PAFAH1B1	1295	25	16021	2.96914	1	0.975774	58.0102
UP_SEQ_FEATURE	region of interest:Segment H5 (pore-forming)	6	0.389864	0.0466045	KCNH1, KCNS1, KCND3, KCNS2, KCNB1, KCNQ2	1295	25	16021	2.96914	1	0.975774	58.0102
UP_SEQ_FEATURE	binding site:ATP	56	3.63873	0.0503566	PRPF4B, CASK, RPS6KB1, C230081A13RIK, LOC100040601, CSNK2A1, SLK, CDK12, STK39, TLK1, PRKACB, TLK2, MAP2K5, PRKCA, EGFR, SRPK2, BRAF, ROCK1, TRPM7, PKN2, WNK1, PIM3, CDK7, STK3, DAPK1, MAST4, EIF2AK1, LCK, ROR1, PCCA, ACVR1, CHKA, NEK1, BMPR2, NAGK, IARS, E130304F04RIK, TTBK2, PTK2B, MAP3K2, DYRK3, STK38L, DCLK1, CSF1R, PDK1, TAOK1, PDK4, LARS2, RPS6KA2, GSK3B, MAPK14, DYRK1A, JAK1, GYK, MERTK, A…	1295	545	16021	1.27119	1	0.980435	60.9153
UP_SEQ_FEATURE	domain:Bromo	5	0.324886	0.0520038	BAZ1B, CREBBP, BAZ2A, BRD8, SMARCA4	1295	18	16021	3.43651	1	0.981198	62.1297
UP_SEQ_FEATURE	compositionally biased region:Poly-Ala	31	2.01429	0.0522219	RAD23B, SEPHS2, CPEB3, TCOF1, RBM4, BMPR2, 2700078E11RIK, KCNS1, PTPLB, CDK12, GATAD2A, MSI2, POU3F3, STK39, BAT2L2, ABHD12, TBL1XR1, DAB2IP, RBL2, RREB1, PTBP1, BTBD7, NADK, NRXN1, ABCB7, ATXN7, SMARCC1, SP4, PBX1, RBM39, NCOR1	1295	273	16021	1.40481	1	0.979803	62.2878
UP_SEQ_FEATURE	topological domain:Lumenal	44	2.859	0.0524111	GALNT2, DERL2, MMGT1, NSG2, UNC50, GALNT4, MMD, TLR3, ACP2, ITM2B, LMAN1, CANX, SEC63, ST6GALNAC6, STT3A, LPCAT1, H13, TAP2, MANEA, ERAP1, TMED10, SEC22C, GOLGA5, TRAM1, GALNT13, SEC61A1, TM9SF2, FKTN, NCEH1, B3GALT1, UGCG, FUT10, GOLIM4, LPCAT2, SFT2D3, MGAT3, IGF2R, ATP6V0A1, YIPF5, TMPO, EXT2, ATP6V0A2, SEL1L, SSR3	1295	414	16021	1.31484	1	0.978325	62.4245
UP_SEQ_FEATURE	domain:ABC transmembrane type-1	4	0.259909	0.0530968	TAP2, ABCD3, ABCB10, ABCB7	1295	11	16021	4.4987	1	0.977641	62.9158
UP_SEQ_FEATURE	repeat:ANK 24	3	0.194932	0.0552963	ANKRD52, ANKRD17, ANK2	1295	5	16021	7.42286	1	0.979348	64.4511
UP_SEQ_FEATURE	domain:RRM 3	8	0.519818	0.0610217	HNRNPL, ROD1, TIA1, PTBP1, ELAVL1, RBM39, RBM28, RBM12	1295	44	16021	2.24935	1	0.985108	68.1709
UP_SEQ_FEATURE	domain:Fibronectin type-III 6	6	0.389864	0.0620544	DCC, PTPRD, SORL1, NEO1, FNDC3A, USH2A	1295	27	16021	2.74921	1	0.984927	68.8015
UP_SEQ_FEATURE	zinc finger region:C3H1-type 1	6	0.389864	0.0620544	MKRN1, ZFP36, ZC3H15, ZC3H4, ZC3H11A, ZC3HAV1L	1295	27	16021	2.74921	1	0.984927	68.8015
UP_SEQ_FEATURE	zinc finger region:C3H1-type 2	6	0.389864	0.0620544	MKRN1, ZFP36, ZC3H15, ZC3H4, ZC3H11A, ZC3HAV1L	1295	27	16021	2.74921	1	0.984927	68.8015
UP_SEQ_FEATURE	domain:SCAN box	4	0.259909	0.0666687	ZFP287, ZFP191, ZKSCAN1, ZFP445	1295	12	16021	4.12381	1	0.988076	71.4772
UP_SEQ_FEATURE	repeat:LDL-receptor class B 5	4	0.259909	0.0666687	LRP1B, SORL1, LRP6, LRP8	1295	12	16021	4.12381	1	0.988076	71.4772
UP_SEQ_FEATURE	domain:ARID	4	0.259909	0.0666687	ARID4B, ARID5A, KDM5A, KDM5C	1295	12	16021	4.12381	1	0.988076	71.4772
UP_SEQ_FEATURE	region of interest:S-adenosyl-L-methionine binding	6	0.389864	0.0707379	MTR, SETD8, METT5D1, NSUN3, MLL3, METTL11A	1295	28	16021	2.65102	1	0.990139	73.6555
UP_SEQ_FEATURE	zinc finger region:RING-type; atypical	6	0.389864	0.0707379	PJA2, DZIP3, UBR1, ZNRF2, MYCBP2, RNF111	1295	28	16021	2.65102	1	0.990139	73.6555
UP_SEQ_FEATURE	domain:WW 1	6	0.389864	0.0707379	MAGI2, NEDD4, BAG3, SMURF2, ITCH, PRPF40A	1295	28	16021	2.65102	1	0.990139	73.6555
UP_SEQ_FEATURE	domain:WW 2	6	0.389864	0.0707379	MAGI2, NEDD4, BAG3, SMURF2, ITCH, PRPF40A	1295	28	16021	2.65102	1	0.990139	73.6555
UP_SEQ_FEATURE	zinc finger region:FYVE-type	7	0.454841	0.0739878	WDFY3, MTMR3, ZFYVE28, EEA1, RPH3A, MTMR4, RUFY2	1295	37	16021	2.34054	1	0.991335	75.2813
UP_SEQ_FEATURE	domain:IBB	3	0.194932	0.07858	SNUPN, KPNA3, KPNA1	1295	6	16021	6.18571	1	0.993	77.4176
UP_SEQ_FEATURE	repeat:ANK 22	3	0.194932	0.07858	ANKRD52, ANKRD17, ANK2	1295	6	16021	6.18571	1	0.993	77.4176
UP_SEQ_FEATURE	repeat:ANK 23	3	0.194932	0.07858	ANKRD52, ANKRD17, ANK2	1295	6	16021	6.18571	1	0.993	77.4176
UP_SEQ_FEATURE	repeat:WD 8	8	0.519818	0.0815067	PHIP, TBL1XR1, BRWD1, IFT172, HIRA, CORO7, EML6, GEMIN5	1295	47	16021	2.10578	1	0.993661	78.6868
UP_SEQ_FEATURE	repeat:LDL-receptor class B 3	4	0.259909	0.0816415	LRP1B, SORL1, LRP6, LRP8	1295	13	16021	3.80659	1	0.993121	78.7436
UP_SEQ_FEATURE	repeat:LDL-receptor class B 2	4	0.259909	0.0816415	LRP1B, SORL1, LRP6, LRP8	1295	13	16021	3.80659	1	0.993121	78.7436
UP_SEQ_FEATURE	repeat:LDL-receptor class B 4	4	0.259909	0.0816415	LRP1B, SORL1, LRP6, LRP8	1295	13	16021	3.80659	1	0.993121	78.7436
UP_SEQ_FEATURE	repeat:LDL-receptor class B 1	4	0.259909	0.0816415	LRP1B, SORL1, LRP6, LRP8	1295	13	16021	3.80659	1	0.993121	78.7436
UP_SEQ_FEATURE	domain:Fibronectin type-III 5	7	0.454841	0.0821506	DCC, PTPRD, SORL1, CSF3R, NEO1, FNDC3A, USH2A	1295	38	16021	2.27895	1	0.992728	78.9568
UP_SEQ_FEATURE	domain:CH 1	5	0.324886	0.0841007	SPNB2, DMD, DST, LCP1, PLEC	1295	21	16021	2.94558	1	0.992979	79.7551
UP_SEQ_FEATURE	domain:SAP	5	0.324886	0.0841007	SLTM, ACIN1, MKL2, HNRNPU, SAFB2	1295	21	16021	2.94558	1	0.992979	79.7551
UP_SEQ_FEATURE	domain:CH 2	5	0.324886	0.0841007	SPNB2, DMD, DST, LCP1, PLEC	1295	21	16021	2.94558	1	0.992979	79.7551
UP_SEQ_FEATURE	site:Cleavage; by caspase-3	5	0.324886	0.0841007	SLK, UNC5B, HAX1, MCL1, ACIN1	1295	21	16021	2.94558	1	0.992979	79.7551
UP_SEQ_FEATURE	repeat:HEAT 1	8	0.519818	0.0891165	HEATR6, SF3B1, EIF4G3, SCYL3, PSME4, CLASP2, KPNB1, AI314180	1295	48	16021	2.0619	1	0.99437	81.6788
UP_SEQ_FEATURE	repeat:HEAT 2	8	0.519818	0.0891165	HEATR6, SF3B1, EIF4G3, SCYL3, PSME4, CLASP2, KPNB1, AI314180	1295	48	16021	2.0619	1	0.99437	81.6788
UP_SEQ_FEATURE	repeat:HEAT 5	6	0.389864	0.0899858	SF3B1, EIF4G3, PSME4, CLASP2, KPNB1, AI314180	1295	30	16021	2.47429	1	0.994174	81.9941
UP_SEQ_FEATURE	compositionally biased region:Asp-rich	6	0.389864	0.0899858	2610101N10RIK, RRP1, HUWE1, WBP11, GON4L, MLL3	1295	30	16021	2.47429	1	0.994174	81.9941
UP_SEQ_FEATURE	short sequence motif:DEAD box	6	0.389864	0.0899858	DDX17, DDX18, DDX46, EIF4A1, DDX3Y, DDX6	1295	30	16021	2.47429	1	0.994174	81.9941
UP_SEQ_FEATURE	repeat:TPR 9	5	0.324886	0.0965232	IFT172, NAA15, DNAJC3, CDC27, CTR9	1295	22	16021	2.81169	1	0.995695	84.2063
UP_SEQ_FEATURE	repeat:ANK 6	11	0.71475	0.0965469	CASKIN1, ANKRD52, ANKRD17, ANK2, ZDHHC13, ANKS3, PPP1R12A, HACE1, ASB5, FEM1B, DAPK1	1295	78	16021	1.74469	1	0.995306	84.2138
UP_SEQ_FEATURE	compositionally biased region:Poly-Asp	11	0.71475	0.0965469	PPFIA2, ATRX, DDX46, NUCKS1, PKD2, NAA15, ZC3H11A, IPO8, KPNB1, CTDP1, FAM123B	1295	78	16021	1.74469	1	0.995306	84.2138
UP_SEQ_FEATURE	region of interest:Calmodulin-binding	8	0.519818	0.0971127	KCNH1, PHKA2, PHKB, PHKA1, SNTB2, CASK, MTAP6, DAPK1	1295	49	16021	2.01983	1	0.995053	84.3926
UP_SEQ_FEATURE	zinc finger region:ZZ-type	4	0.259909	0.0979096	DMD, CREBBP, HERC2, DTNA	1295	14	16021	3.53469	1	0.994862	84.6412
UP_SEQ_FEATURE	domain:Actin-binding	4	0.259909	0.0979096	SPNB2, DMD, DST, PLEC	1295	14	16021	3.53469	1	0.994862	84.6412
UP_SEQ_FEATURE	repeat:Spectrin 4	4	0.259909	0.0979096	SPNB2, DMD, DST, PLEC	1295	14	16021	3.53469	1	0.994862	84.6412

## Sheet: Tan
Category	Term	Count	%	PValue	Genes	List Total	Pop Hits	Pop Total	Fold Enrichment	Bonferroni	Benjamini	FDR
INTERPRO	IPR003599:Immunoglobulin subtype	11	4.91071	0.000640945	PIRA11, SLAMF6, GM10693, SIGIRR, CD84, PIRA2, IGSF5, PIRA1, PIRA6, SIGLEC5, PIRA7, LILRB3, PIRA4, LILRA6, CD22, VSIG4, GM14548, IGH-VJ558	164	313	17763	3.80646	0.218736	0.218736	0.885362
SP_PIR_KEYWORDS	alternative splicing	61	27.2321	0.000973774	TM7SF4, ZC3HAV1, EZH1, DNAJB14, ZXDC, DLK2, PHF20, KRTAP5-1, BC026585, TMEM56, METRN, CCDC41, PITPNC1, PDGFD, RTEL1, 2810006K23RIK, INADL, RPH3AL, MPP7, TCTE3, PPARGC1B, SIGIRR, CD84, EYA3, STYK1, PITPNM3, TXNDC8, FANCD2, PDCD6IP, FIP1L1, BCLAF1, ZFAND3, NKD2, TRA2B, LRBA, ASTN2, FBF1, SLCO2A1, NR2C1, FOXH1, SLC35B1, GM3417, NKX1-2, ZFP410, CD22, CNN1, NFATC2, COL18A1, PTX4, CNTD1, SLAMF6, RAF1, …	167	4481	17854	1.45537	0.192922	0.192922	1.2325
INTERPRO	IPR007110:Immunoglobulin-like	15	6.69643	0.00137277	PIRA11, SLAMF6, IGH-6, GM10693, IGHV1-72, SIGIRR, CD84, PIRA2, IGSF5, PIRA1, PIRA6, SIGLEC5, PIRA7, LILRB3, PIRA4, LILRA6, CD22, LOC382693, GM14548, VSIG4, IGH-VJ558, AB069917	164	604	17763	2.68984	0.410735	0.232364	1.88736
SMART	SM00409:IG	11	4.91071	0.00160732	PIRA11, SLAMF6, GM10693, SIGIRR, CD84, PIRA2, IGSF5, PIRA1, PIRA6, SIGLEC5, PIRA7, LILRB3, PIRA4, LILRA6, CD22, VSIG4, GM14548, IGH-VJ558	97	313	9131	3.30822	0.137563	0.137563	1.74204
INTERPRO	IPR013783:Immunoglobulin-like fold	15	6.69643	0.00248166	PIRA11, IGH-6, GM10693, IGHV1-72, SIGIRR, PIRA2, IGSF5, PIRA1, PIRA6, SIGLEC5, PIRA7, LILRB3, PIRA4, TGM2, LILRA6, CD22, LOC382693, GM14548, VSIG4, NFATC2, IGH-VJ558, AB069917	164	644	17763	2.52277	0.615813	0.273034	3.38774
GOTERM_CC_FAT	GO:0016023~cytoplasmic membrane-bounded vesicle	11	4.91071	0.00480224	STOM, SELP, NKD2, CD93, RPH3AL, RAB14, LRBA, MAPK8IP3, PDCD6IP, DBH, HIP1	116	414	12504	2.86407	0.587592	0.587592	5.77754
GOTERM_CC_FAT	GO:0031988~membrane-bounded vesicle	11	4.91071	0.00530562	STOM, SELP, NKD2, CD93, RPH3AL, RAB14, LRBA, MAPK8IP3, PDCD6IP, DBH, HIP1	116	420	12504	2.82315	0.624251	0.387016	6.36504
GOTERM_BP_FAT	GO:0080135~regulation of cellular response to stress	5	2.23214	0.00560452	EYA3, MAP3K1, CEBPG, MAPK8IP3, RTEL1	130	75	13588	6.96821	0.994749	0.994749	8.42629
KEGG_PATHWAY	mmu04662:B cell receptor signaling pathway	5	2.23214	0.00571102	LILRB3, RAF1, CD22, NFATC2, IGH-VJ558	53	80	5738	6.76651	0.445629	0.445629	6.19237
GOTERM_CC_FAT	GO:0031410~cytoplasmic vesicle	12	5.35714	0.00704014	STOM, SELP, NKD2, CD93, ARCN1, RPH3AL, RAB14, LRBA, MAPK8IP3, PDCD6IP, DBH, HIP1	116	508	12504	2.54629	0.727459	0.351649	8.36371
GOTERM_CC_FAT	GO:0031982~vesicle	12	5.35714	0.00821061	STOM, SELP, NKD2, CD93, ARCN1, RPH3AL, RAB14, LRBA, MAPK8IP3, PDCD6IP, DBH, HIP1	116	519	12504	2.49233	0.780628	0.315624	9.6902
SP_PIR_KEYWORDS	cell adhesion	10	4.46429	0.00927417	CD84, COL18A1, SELP, CD93, SIGLEC5, ITGAE, FERMT3, PCDH10, CD22, NID2	167	380	17854	2.81343	0.871244	0.641174	11.1842
GOTERM_BP_FAT	GO:0002443~leukocyte mediated immunity	5	2.23214	0.0101742	LILRB3, CEBPG, IGH-6, DBH, IGH-VJ558	130	89	13588	5.87208	0.999929	0.991568	14.7998
GOTERM_BP_FAT	GO:0006282~regulation of DNA repair	3	1.33929	0.0110801	EYA3, CEBPG, RTEL1	130	17	13588	18.4452	0.99997	0.968848	16.013
UP_SEQ_FEATURE	splice variant	60	26.7857	0.0112816	TM7SF4, ZC3HAV1, EZH1, DNAJB14, ZXDC, DLK2, PHF20, BC026585, KRTAP5-1, TMEM56, METRN, CCDC41, PITPNC1, PDGFD, RTEL1, 2810006K23RIK, INADL, RPH3AL, MPP7, TCTE3, PPARGC1B, SIGIRR, CD84, EYA3, STYK1, PITPNM3, TXNDC8, FANCD2, PDCD6IP, FIP1L1, BCLAF1, ZFAND3, NKD2, TRA2B, LRBA, ASTN2, FBF1, SLCO2A1, NR2C1, FOXH1, SLC35B1, GM3417, NKX1-2, ZFP410, CD22, CNN1, NFATC2, COL18A1, PTX4, CNTD1, SLAMF6, RAF1, …	164	4448	16021	1.31775	0.997689	0.997689	15.2052
UP_SEQ_FEATURE	region of interest:CH4	2	0.892857	0.0202454	IGH-6, IGH-VJ558	164	2	16021	97.689	0.999982	0.995794	25.7205
INTERPRO	IPR013151:Immunoglobulin	6	2.67857	0.0242615	PIRA11, GM10693, PIRA2, PIRA1, PIRA6, PIRA7, SIGLEC5, PIRA4, LILRB3, LILRA6, CD22, GM14548, IGH-VJ558	164	178	17763	3.65093	0.999922	0.905953	28.8705
GOTERM_CC_FAT	GO:0044421~extracellular region part	14	6.25	0.0253445	COL18A1, NPB, A2M, IGH-6, NID2, METRN, COL9A2, TNFSF10, TGM2, SCGB3A1, PDGFD, WNT7A, IGH-VJ558, IGFBP5	116	774	12504	1.94975	0.991116	0.611203	27.1935
GOTERM_BP_FAT	GO:0051130~positive regulation of cellular component organization	5	2.23214	0.0288786	METRN, MAP3K1, IGH-6, WNT7A, HIP1	130	122	13588	4.28373	1	0.998933	36.8061
SP_PIR_KEYWORDS	transcription regulation	23	10.2679	0.0294748	BCLAF1, DMRT3, CEBPG, EZH1, ZXDC, PHF20, MED13, PPP1R13L, PPARGC1B, USF2, NR2C1, EYA3, FOXH1, HOXB1, SALL4, NKX1-2, ZFP410, RFX3, NFATC2, NR2F2, CHAF1B, SIM2, HIP1	167	1546	17854	1.59051	0.998615	0.888528	31.6711
GOTERM_MF_FAT	GO:0046872~metal ion binding	43	19.1964	0.0313241	CYP2J5, ZFAND3, NKD2, USP3, ZC3HAV1, ITGAE, ATP10A, ZXDC, DLK2, PHF20, AURKB, EDEM2, 4833403I15RIK, NR2C1, BC026585, IRAK4, CD93, MAP3K1, TGM2, ZFP410, NR2F2, CIB3, B4GALT4, RTEL1, COL18A1, PTX4, DMRT3, PCDH10, RPH3AL, SLC34A1, RAF1, NID2, DBH, ATP13A3, EYA3, IGSF5, PITPNM3, SALL4, MLLT10, CYP2B19, CATSPER1, SNRPC, ATP7B	113	3850	13288	1.31338	0.999761	0.999761	34.0641
UP_SEQ_FEATURE	sequence variant	9	4.01786	0.0319774	CD84, COL9A2, GM3417, CATSPER1, GM3448, CD22, IGH-6, TCTE3, IGH-VJ558, ATP7B, NR2C1	164	362	16021	2.42873	1	0.99696	37.6535
GOTERM_BP_FAT	GO:0002252~immune effector process	5	2.23214	0.0319825	LILRB3, CEBPG, IGH-6, DBH, IGH-VJ558	130	126	13588	4.14774	1	0.997693	39.8964
GOTERM_BP_FAT	GO:0006357~regulation of transcription from RNA polymerase II promoter	12	5.35714	0.0324439	PKNOX2, FOXH1, HOXB1, SALL4, CEBPG, MED13, NR2F2, NFATC2, USF2, PPARGC1B, SIM2, NR2C1	130	616	13588	2.03616	1	0.994108	40.3435
GOTERM_BP_FAT	GO:0016192~vesicle-mediated transport	10	4.46429	0.0334389	SCFD1, NKD2, STX17, ARCN1, RPH3AL, LRBA, MAPK8IP3, IGH-6, HIP1, RIMS3	130	466	13588	2.24298	1	0.989305	41.2972
GOTERM_BP_FAT	GO:0002449~lymphocyte mediated immunity	4	1.78571	0.0355884	LILRB3, CEBPG, IGH-6, IGH-VJ558	130	76	13588	5.50121	1	0.985457	43.3088
GOTERM_MF_FAT	GO:0043169~cation binding	43	19.1964	0.0360552	CYP2J5, ZFAND3, NKD2, USP3, ZC3HAV1, ITGAE, ATP10A, ZXDC, DLK2, PHF20, AURKB, EDEM2, 4833403I15RIK, NR2C1, BC026585, IRAK4, CD93, MAP3K1, TGM2, ZFP410, NR2F2, CIB3, B4GALT4, RTEL1, COL18A1, PTX4, DMRT3, PCDH10, RPH3AL, SLC34A1, RAF1, NID2, DBH, ATP13A3, EYA3, IGSF5, PITPNM3, SALL4, MLLT10, CYP2B19, CATSPER1, SNRPC, ATP7B	113	3885	13288	1.30154	0.999934	0.991856	38.1564
GOTERM_CC_FAT	GO:0005790~smooth endoplasmic reticulum	2	0.892857	0.0362881	STX17, MAPK8IP3	116	4	12504	53.8966	0.998888	0.678105	36.6795
SP_PIR_KEYWORDS	hydroxylysine	2	0.892857	0.0366781	COL18A1, COL9A2	167	4	17854	53.4551	0.999731	0.871936	37.853
UP_SEQ_FEATURE	domain:EGF-like 5; calcium-binding	3	1.33929	0.037152	CD93, DLK2, NID2	164	30	16021	9.7689	1	0.993678	42.3269
UP_SEQ_FEATURE	region of interest:Triple-helical region 4 (COL4)	2	0.892857	0.0400834	COL18A1, COL9A2	164	4	16021	48.8445	1	0.98744	44.8276
UP_SEQ_FEATURE	region of interest:CH3	2	0.892857	0.0400834	IGH-6, IGH-VJ558	164	4	16021	48.8445	1	0.98744	44.8276
GOTERM_MF_FAT	GO:0003677~DNA binding	23	10.2679	0.040418	BCLAF1, POLR2E, ZFAND3, DMRT3, CEBPG, EZH1, ZXDC, PHF20, SYCP2, USF2, NR2C1, FOXH1, PKNOX2, HOXB1, SALL4, NKX1-2, ZFP410, RFX3, NFATC2, NR2F2, RTEL1, SIM2, HIST1H4H	113	1781	13288	1.51861	0.99998	0.972762	41.7208
SP_PIR_KEYWORDS	developmental protein	14	6.25	0.0405792	DMRT3, EYA3, METRN, HOXB1, DCAF7, NKX1-2, TXNDC8, FANCD2, CATSPER1, CATSPERG2, ANGPT2, WNT7A, SIM2, TCF23	167	814	17854	1.83875	0.99989	0.838415	40.9817
GOTERM_BP_FAT	GO:0007155~cell adhesion	11	4.91071	0.0409272	CD84, COL18A1, SELP, IGSF5, CD93, SIGLEC5, ITGAE, FERMT3, PCDH10, CD22, NID2	130	561	13588	2.04947	1	0.98692	48.0296
GOTERM_BP_FAT	GO:0022610~biological adhesion	11	4.91071	0.0413429	CD84, COL18A1, SELP, IGSF5, CD93, SIGLEC5, ITGAE, FERMT3, PCDH10, CD22, NID2	130	562	13588	2.04583	1	0.98062	48.3813
GOTERM_MF_FAT	GO:0043167~ion binding	43	19.1964	0.0436096	CYP2J5, ZFAND3, NKD2, USP3, ZC3HAV1, ITGAE, ATP10A, ZXDC, DLK2, PHF20, AURKB, EDEM2, 4833403I15RIK, NR2C1, BC026585, IRAK4, CD93, MAP3K1, TGM2, ZFP410, NR2F2, CIB3, B4GALT4, RTEL1, COL18A1, PTX4, DMRT3, PCDH10, RPH3AL, SLC34A1, RAF1, NID2, DBH, ATP13A3, EYA3, IGSF5, PITPNM3, SALL4, MLLT10, CYP2B19, CATSPER1, SNRPC, ATP7B	113	3934	13288	1.28533	0.999992	0.946098	44.2072
UP_SEQ_FEATURE	active site:4-aspartylphosphate intermediate	3	1.33929	0.0442155	ATP10A, ATP13A3, ATP7B	164	33	16021	8.88082	1	0.982268	48.1814
KEGG_PATHWAY	mmu04310:Wnt signaling pathway	5	2.23214	0.0451809	CSNK2A2, NKD2, VANGL1, NFATC2, WNT7A	53	149	5738	3.63303	0.991452	0.907544	40.3106
INTERPRO	IPR018303:ATPase, P-type phosphorylation site	3	1.33929	0.0452041	ATP10A, ATP13A3, ATP7B	164	37	17763	8.78197	1	0.971613	47.3558
INTERPRO	IPR001757:ATPase, P-type, K/Mg/Cd/Cu/Zn/Na/Ca/Na/H-transporter	3	1.33929	0.0452041	ATP10A, ATP13A3, ATP7B	164	37	17763	8.78197	1	0.971613	47.3558
INTERPRO	IPR008250:ATPase, P-type, ATPase-associated region	3	1.33929	0.0452041	ATP10A, ATP13A3, ATP7B	164	37	17763	8.78197	1	0.971613	47.3558
GOTERM_MF_FAT	GO:0030528~transcription regulator activity	17	7.58929	0.0455487	BCLAF1, CEBPG, DMRT3, ZXDC, MED13, PPARGC1B, USF2, NR2C1, FOXH1, PKNOX2, HOXB1, NKX1-2, RFX3, NFATC2, NR2F2, SIM2, TCF23	113	1206	13288	1.65761	0.999995	0.913084	45.6696
GOTERM_BP_FAT	GO:0030520~estrogen receptor signaling pathway	2	0.892857	0.0465823	SAFB, PPARGC1B	130	5	13588	41.8092	1	0.982584	52.6271
UP_SEQ_FEATURE	domain:EGF-like 2	4	1.78571	0.0466509	CD93, DLK2, ASTN2, NID2	164	79	16021	4.94628	1	0.974043	50.0681
SP_PIR_KEYWORDS	disulfide bond	32	14.2857	0.0483388	A2M, ITGAE, F2RL1, DLK2, ASTN2, CXCR3, COL9A2, CD93, CD22, GPR101, PDGFD, ANGPT2, IGH-VJ558, B4GALT4, COL18A1, PTX4, SELP, PNLIPRP2, SLC34A1, SLAMF6, IGH-6, IGHV1-72, NID2, DBH, SIGIRR, CD84, IGSF5, SIGLEC5, TXNDC8, INHBC, LIPN, IGFBP5	167	2469	17854	1.38563	0.999982	0.837438	46.7777
UP_SEQ_FEATURE	region of interest:Nonhelical region 3 (NC3)	2	0.892857	0.0498522	COL18A1, COL9A2	164	5	16021	39.0756	1	0.967282	52.4509
UP_SEQ_FEATURE	region of interest:Triple-helical region 1 (COL1)	2	0.892857	0.0498522	COL18A1, COL9A2	164	5	16021	39.0756	1	0.967282	52.4509
UP_SEQ_FEATURE	region of interest:Nonhelical region 1 (NC1)	2	0.892857	0.0498522	COL18A1, COL9A2	164	5	16021	39.0756	1	0.967282	52.4509
UP_SEQ_FEATURE	region of interest:Nonhelical region 2 (NC2)	2	0.892857	0.0498522	COL18A1, COL9A2	164	5	16021	39.0756	1	0.967282	52.4509
UP_SEQ_FEATURE	region of interest:CH2	2	0.892857	0.0498522	IGH-6, IGH-VJ558	164	5	16021	39.0756	1	0.967282	52.4509
UP_SEQ_FEATURE	region of interest:Triple-helical region 2 (COL2)	2	0.892857	0.0498522	COL18A1, COL9A2	164	5	16021	39.0756	1	0.967282	52.4509
UP_SEQ_FEATURE	region of interest:Nonhelical region 4 (NC4)	2	0.892857	0.0498522	COL18A1, COL9A2	164	5	16021	39.0756	1	0.967282	52.4509
GOTERM_MF_FAT	GO:0005509~calcium ion binding	13	5.80357	0.0503308	PTX4, NKD2, ITGAE, PCDH10, DLK2, NID2, EDEM2, IGSF5, PITPNM3, CD93, CATSPER1, TGM2, CIB3	113	840	13288	1.81989	0.999999	0.895128	49.1261
INTERPRO	IPR013106:Immunoglobulin V-set	8	3.57143	0.0509652	SIGLEC5, SLAMF6, IGH-6, LOC382693, IGHV1-72, VSIG4, IGH-VJ558, AB069917	164	364	17763	2.38046	1	0.965144	51.5947
GOTERM_MF_FAT	GO:0005319~lipid transporter activity	3	1.33929	0.0529585	ATP10A, PITPNC1, SLCO2A1	113	44	13288	8.0177	0.999999	0.869526	50.9378
SP_PIR_KEYWORDS	lipid-binding	4	1.78571	0.0529928	PLEKHA4, PITPNM3, FABP3, PITPNC1	167	91	17854	4.69935	0.999994	0.819358	49.9975
INTERPRO	IPR001666:Phosphatidylinositol transfer protein	2	0.892857	0.0538179	PITPNM3, PITPNC1	164	6	17763	36.1037	1	0.95229	53.5743
GOTERM_BP_FAT	GO:0045935~positive regulation of nucleobase, nucleoside, nucleotide and nucleic acid metabolic process	10	4.46429	0.0538301	EYA3, FOXH1, HOXB1, SALL4, CEBPG, ZXDC, MED13, NFATC2, USF2, PPARGC1B	130	510	13588	2.04947	1	0.986523	57.9637
SP_PIR_KEYWORDS	Immunoglobulin domain	9	4.01786	0.0553243	CD84, IGSF5, SIGLEC5, SLAMF6, CD22, IGH-6, IGHV1-72, IGH-VJ558, SIGIRR	167	443	17854	2.17199	0.999996	0.790938	51.5422
GOTERM_CC_FAT	GO:0044433~cytoplasmic vesicle part	4	1.78571	0.0570824	SELP, RPH3AL, DBH, HIP1	116	95	12504	4.53866	0.99998	0.786683	51.6466
GOTERM_MF_FAT	GO:0000287~magnesium ion binding	8	3.57143	0.0575578	EYA3, IRAK4, ITGAE, MAP3K1, ATP10A, AURKB, ATP13A3, ATP7B	113	409	13288	2.30011	1	0.856503	53.966
UP_SEQ_FEATURE	binding site:Sialic acid	2	0.892857	0.0595221	SIGLEC5, CD22	164	6	16021	32.563	1	0.973955	59.0213
UP_SEQ_FEATURE	region of interest:Triple-helical region 3 (COL3)	2	0.892857	0.0595221	COL18A1, COL9A2	164	6	16021	32.563	1	0.973955	59.0213
GOTERM_CC_FAT	GO:0009986~cell surface	7	3.125	0.0623016	SELP, IGSF5, TM7SF4, CD93, ITGAE, CD22, IGH-6	116	305	12504	2.47394	0.999993	0.772253	54.8533
GOTERM_CC_FAT	GO:0042571~immunoglobulin complex, circulating	2	0.892857	0.0626447	IGH-6, IGH-VJ558	116	7	12504	30.798	0.999993	0.733561	55.0571
GOTERM_BP_FAT	GO:0001816~cytokine production	3	1.33929	0.0627417	IRAK4, DBH, NFATC2	130	43	13588	7.29231	1	0.99049	63.7544
GOTERM_BP_FAT	GO:0051173~positive regulation of nitrogen compound metabolic process	10	4.46429	0.0629168	EYA3, FOXH1, HOXB1, SALL4, CEBPG, ZXDC, MED13, NFATC2, USF2, PPARGC1B	130	526	13588	1.98713	1	0.986902	63.8603
SP_PIR_KEYWORDS	differentiation	9	4.01786	0.0658854	METRN, TXNDC8, DMRT3, CATSPER1, CATSPERG2, ANGPT2, SIM2, HIP1, TCF23	167	460	17854	2.09172	1	0.811006	58.0036
GOTERM_CC_FAT	GO:0005829~cytosol	10	4.46429	0.0660094	PSMF1, BLOC1S2, PSMB1, CASP9, RAB14, ACOT12, TGM2, RAF1, PDCD6IP, NFATC2	116	549	12504	1.96344	0.999997	0.715356	57.0114
SP_PIR_KEYWORDS	cytoplasmic vesicle	6	2.67857	0.06608	NKD2, ARCN1, RPH3AL, MAPK8IP3, DBH, HIP1	167	232	17854	2.76492	1	0.777765	58.1149
GOTERM_MF_FAT	GO:0016563~transcription activator activity	6	2.67857	0.0679436	FOXH1, ZXDC, MED13, NFATC2, USF2, PPARGC1B	113	259	13288	2.72416	1	0.871048	60.1803
GOTERM_CC_FAT	GO:0019898~extrinsic to membrane	9	4.01786	0.0693217	PLEKHA4, CYP2J5, SCFD1, DOCK2, INADL, PITPNM3, GM3417, CYP2B19, GM3448, MPP7, TCTE3	116	472	12504	2.05538	0.999998	0.699322	58.8586
GOTERM_BP_FAT	GO:0048771~tissue remodeling	3	1.33929	0.0733133	SLC34A1, TGM2, DBH	130	47	13588	6.67169	1	0.99127	69.6543
UP_SEQ_FEATURE	region of interest:CH1	2	0.892857	0.0785696	IGH-6, IGH-VJ558	164	8	16021	24.4223	1	0.987447	69.5646
GOTERM_BP_FAT	GO:0010604~positive regulation of macromolecule metabolic process	11	4.91071	0.07867	EYA3, FOXH1, HOXB1, SALL4, CEBPG, ZXDC, IGH-6, MED13, NFATC2, USF2, PPARGC1B	130	633	13588	1.81636	1	0.99163	72.2882
SP_PIR_KEYWORDS	exocytosis	3	1.33929	0.0787891	NKD2, RPH3AL, RIMS3	167	50	17854	6.41461	1	0.806277	64.8187
INTERPRO	IPR003596:Immunoglobulin V-set, subgroup	5	2.23214	0.0789656	IGH-6, LOC382693, IGHV1-72, IGH-VJ558, AB069917	164	176	17763	3.07702	1	0.980911	68.0486
SP_PIR_KEYWORDS	hydroxyproline	2	0.892857	0.0806507	COL18A1, COL9A2	167	9	17854	23.7578	1	0.785969	65.713
GOTERM_BP_FAT	GO:0000187~activation of MAPK activity	3	1.33929	0.0815891	MAP3K1, MAPK8IP3, IGH-6	130	50	13588	6.27138	1	0.990684	73.6319
SP_PIR_KEYWORDS	magnesium	8	3.57143	0.0827164	EYA3, IRAK4, ITGAE, MAP3K1, ATP10A, AURKB, ATP13A3, ATP7B	167	403	17854	2.12229	1	0.768022	66.6808
SP_PIR_KEYWORDS	activator	9	4.01786	0.0827985	EYA3, FOXH1, CEBPG, ZXDC, ZFP410, MED13, NFATC2, PPARGC1B, HIP1	167	484	17854	1.988	1	0.742866	66.7188
KEGG_PATHWAY	mmu05016:Huntington's disease	5	2.23214	0.083001	POLR2E, CASP9, TGM2, HIP1, NDUFB2	53	183	5738	2.95804	0.999867	0.94895	61.9815
GOTERM_MF_FAT	GO:0015662~ATPase activity, coupled to transmembrane movement of ions, phosphorylative mechanism	3	1.33929	0.0833336	ATP10A, ATP13A3, ATP7B	113	57	13288	6.1891	1	0.897686	67.9765
UP_SEQ_FEATURE	disulfide bond	32	14.2857	0.0847814	A2M, ITGAE, F2RL1, DLK2, ASTN2, CXCR3, COL9A2, CD93, CD22, GPR101, PDGFD, ANGPT2, IGH-VJ558, B4GALT4, COL18A1, PTX4, SELP, PNLIPRP2, SLC34A1, SLAMF6, IGH-6, IGHV1-72, NID2, DBH, SIGIRR, CD84, IGSF5, SIGLEC5, TXNDC8, INHBC, LIPN, IGFBP5	164	2379	16021	1.31402	1	0.98655	72.415
GOTERM_CC_FAT	GO:0005576~extracellular region	22	9.82143	0.086545	COL18A1, PTX4, A2M, NPB, PNLIPRP2, FAM20A, IGH-6, NID2, IL17D, METRN, COL9A2, TNFSF10, INHBC, LIPN, TGM2, SCGB3A1, PDGFD, WNT7A, ANGPT2, IGH-VJ558, IGFBP5, PI15	116	1680	12504	1.41158	1	0.750424	67.3421
GOTERM_BP_FAT	GO:0006887~exocytosis	4	1.78571	0.0869976	SCFD1, NKD2, RPH3AL, RIMS3	130	110	13588	3.80084	1	0.991109	75.9617
UP_SEQ_FEATURE	metal ion-binding site:Magnesium	4	1.78571	0.0877886	EYA3, ATP10A, ATP13A3, ATP7B	164	103	16021	3.79375	1	0.983369	73.7038
INTERPRO	IPR015631:Signalling lymphocyte activation molecule	2	0.892857	0.0880872	CD84, SLAMF6	164	10	17763	21.6622	1	0.980641	72.1687
UP_SEQ_FEATURE	domain:EGF-like 1	4	1.78571	0.0937365	CD93, DLK2, ASTN2, NID2	164	106	16021	3.68638	1	0.982588	76.0893
SP_PIR_KEYWORDS	Transcription	23	10.2679	0.0970796	BCLAF1, POLR2E, DMRT3, CEBPG, EZH1, ZXDC, PHF20, MED13, PPP1R13L, PPARGC1B, USF2, NR2C1, EYA3, FOXH1, HOXB1, SALL4, ZFP410, RFX3, NFATC2, NR2F2, CHAF1B, SIM2, HIP1	167	1769	17854	1.39001	1	0.776372	72.7451
SP_PIR_KEYWORDS	immunoglobulin c region	2	0.892857	0.0976757	IGH-6, IGH-VJ558	167	11	17854	19.4382	1	0.756647	72.9733
KEGG_PATHWAY	mmu04650:Natural killer cell mediated cytotoxicity	4	1.78571	0.0979109	TNFSF10, RAF1, NFATC2, IGH-VJ558	53	122	5738	3.54964	0.999975	0.929584	68.3383
GOTERM_CC_FAT	GO:0005615~extracellular space	9	4.01786	0.0985578	NPB, A2M, METRN, TNFSF10, IGH-6, SCGB3A1, PDGFD, IGH-VJ558, IGFBP5	116	511	12504	1.89851	1	0.769751	72.2724

## Sheet: Steelblue
Category	Term	Count	%	PValue	Genes	List Total	Pop Hits	Pop Total	Fold Enrichment	Bonferroni	Benjamini	FDR
INTERPRO	IPR013106:Immunoglobulin V-set	4	7.27273	0.03196	IGK-C, GM10883, CDON, IGK-V28	35	364	17763	5.57708	0.951239	0.951239	29.9244
GOTERM_CC_FAT	GO:0005783~endoplasmic reticulum	6	10.9091	0.0362409	RHBDF2, TMX1, PIGC, TMEM189, TPBG, PNPLA6	29	838	12504	3.08715	0.954985	0.954985	32.7147
GOTERM_BP_FAT	GO:0033044~regulation of chromosome organization	2	3.63636	0.0409387	UBE2B, TERF2	28	21	13588	46.2177	0.999999	0.999999	43.1414
GOTERM_BP_FAT	GO:0006644~phospholipid metabolic process	3	5.45455	0.0412671	SERINC4, PIGC, PNPLA6	28	163	13588	8.93164	0.999999	0.998869	43.4038
INTERPRO	IPR003596:Immunoglobulin V-set, subgroup	3	5.45455	0.0445208	IGK-C, GM10883, IGK-V28	35	176	17763	8.65081	0.985526	0.879694	39.2603
SMART	SM00406:IGv	3	5.45455	0.0461775	IGK-C, GM10883, IGK-V28	19	176	9131	8.19169	0.67847	0.67847	31.5629
GOTERM_BP_FAT	GO:0019637~organophosphate metabolic process	3	5.45455	0.0473852	SERINC4, PIGC, PNPLA6	28	176	13588	8.27192	1	0.994541	48.0921
SP_PIR_KEYWORDS	endoplasmic reticulum	5	9.09091	0.0505969	RHBDF2, TMX1, PIGC, TMEM189, PNPLA6	38	678	17854	3.46491	0.983458	0.983458	42.3404
GOTERM_BP_FAT	GO:0051054~positive regulation of DNA metabolic process	2	3.63636	0.0561059	UBE2B, TERF2	28	29	13588	33.468	1	0.990421	54.1557
GOTERM_BP_FAT	GO:0016192~vesicle-mediated transport	4	7.27273	0.0637936	ARFGAP2, AP4B1, GCGR, RHOBTB3	28	466	13588	4.16554	1	0.985667	58.9501

## Sheet: Skyblue
Category	Term	Count	%	PValue	Genes	List Total	Pop Hits	Pop Total	Fold Enrichment	Bonferroni	Benjamini	FDR
BIOCARTA	m_malPathway:Role of MAL in Rho-Mediated Activation of SRF	2	4	0.0322013	ROCK1, MAL	3	19	1171	41.0877	0.204765	0.204765	15.5272
GOTERM_BP_FAT	GO:0007010~cytoskeleton organization	5	10	0.00768903	LSP1, TPPP3, ROCK1, LASP1, RHOU	34	326	13588	6.12956	0.931327	0.931327	10.0065
GOTERM_BP_FAT	GO:0007155~cell adhesion	6	12	0.0107346	NCAM1, CD34, NELL1, PKP4, EFR3A, CDH2	34	561	13588	4.2743	0.976365	0.846265	13.7068
GOTERM_BP_FAT	GO:0022610~biological adhesion	6	12	0.0108123	NCAM1, CD34, NELL1, PKP4, EFR3A, CDH2	34	562	13588	4.26669	0.977001	0.715617	13.7994
GOTERM_BP_FAT	GO:0007242~intracellular signaling cascade	7	14	0.0212292	SPSB1, ROCK1, RAB26, AGAP1, CIT, RHOU, DCLK1	34	915	13588	3.05741	0.999416	0.844554	25.405
GOTERM_BP_FAT	GO:0007264~small GTPase mediated signal transduction	4	8	0.0242697	ROCK1, RAB26, AGAP1, RHOU	34	258	13588	6.19608	0.999802	0.818245	28.5088
GOTERM_BP_FAT	GO:0006915~apoptosis	5	10	0.0252804	LSP1, ROCK1, MCL1, PMAIP1, ELMO2	34	465	13588	4.29728	0.999862	0.772555	29.5137
GOTERM_BP_FAT	GO:0012501~programmed cell death	5	10	0.0267072	LSP1, ROCK1, MCL1, PMAIP1, ELMO2	34	473	13588	4.2246	0.999917	0.738656	30.9101
GOTERM_BP_FAT	GO:0008219~cell death	5	10	0.0333122	LSP1, ROCK1, MCL1, PMAIP1, ELMO2	34	507	13588	3.94129	0.999992	0.769967	37.0464
GOTERM_BP_FAT	GO:0016265~death	5	10	0.0358549	LSP1, ROCK1, MCL1, PMAIP1, ELMO2	34	519	13588	3.85016	0.999997	0.755319	39.271
GOTERM_BP_FAT	GO:0050767~regulation of neurogenesis	3	6	0.0406468	NKX6-2, BEX1, CIT	34	132	13588	9.08289	0.999999	0.763051	43.2665
GOTERM_BP_FAT	GO:0030030~cell projection organization	4	8	0.04163	SLITRK2, ROCK1, CIT, DCLK1	34	319	13588	5.01125	1	0.738509	44.0556
GOTERM_BP_FAT	GO:0051960~regulation of nervous system development	3	6	0.0499331	NKX6-2, BEX1, CIT	34	148	13588	8.10095	1	0.772634	50.325
GOTERM_BP_FAT	GO:0060284~regulation of cell development	3	6	0.0567216	NKX6-2, BEX1, CIT	34	159	13588	7.54051	1	0.789583	54.9599
GOTERM_BP_FAT	GO:0000910~cytokinesis	2	4	0.0636026	ROCK1, CIT	34	27	13588	29.6035	1	0.803835	59.2463
GOTERM_BP_FAT	GO:0030182~neuron differentiation	4	8	0.0716965	SLITRK2, NKX6-2, CIT, DCLK1	34	399	13588	4.00649	1	0.82112	63.8033
GOTERM_BP_FAT	GO:0045596~negative regulation of cell differentiation	3	6	0.0718796	NKX6-2, BEX1, CIT	34	182	13588	6.58759	1	0.801656	63.9008
GOTERM_BP_FAT	GO:0045665~negative regulation of neuron differentiation	2	4	0.0794408	BEX1, CIT	34	34	13588	23.5087	1	0.8154	67.7171
GOTERM_BP_FAT	GO:0050768~negative regulation of neurogenesis	2	4	0.0883743	NKX6-2, CIT	34	38	13588	21.0341	1	0.831983	71.7432
GOTERM_BP_FAT	GO:0016358~dendrite development	2	4	0.0905945	CIT, DCLK1	34	39	13588	20.4947	1	0.823484	72.6688
GOTERM_BP_FAT	GO:0010721~negative regulation of cell development	2	4	0.0928094	NKX6-2, CIT	34	40	13588	19.9824	1	0.815469	73.5642
GOTERM_BP_FAT	GO:0050769~positive regulation of neurogenesis	2	4	0.0950191	NKX6-2, BEX1	34	41	13588	19.495	1	0.807904	74.4303
GOTERM_BP_FAT	GO:0031175~neuron projection development	3	6	0.0978711	SLITRK2, CIT, DCLK1	34	218	13588	5.49973	1	0.803001	75.5093
GOTERM_CC_FAT	GO:0070161~anchoring junction	4	8	0.00408629	LASP1, PKP4, CDH2, RHOU	34	123	12504	11.9598	0.344102	0.344102	4.46724
GOTERM_CC_FAT	GO:0005856~cytoskeleton	9	18	0.00745515	LZTS2, ROCK1, LASP1, FRMD8, EFR3A, CIT, RHOU, ELMO2, MICALL1	34	1122	12504	2.94998	0.537337	0.319807	8.01267
GOTERM_CC_FAT	GO:0044459~plasma membrane part	11	22	0.00754783	LSP1, NCAM1, ATP2B4, LASP1, CD34, PLIN3, PKP4, CDH2, RAB26, RHOU, LIN7A	34	1633	12504	2.47729	0.541766	0.229045	8.1085
GOTERM_CC_FAT	GO:0005886~plasma membrane	15	30	0.0112108	CAMK1G, MAL, CDH2, RHOU, LIN7A, NCAM1, LSP1, ATP2B4, LASP1, CD34, PLIN3, PKP4, EFR3A, RAB26, STEAP2	34	2906	12504	1.8983	0.686899	0.251966	11.8236
GOTERM_CC_FAT	GO:0005912~adherens junction	3	6	0.03169	LASP1, CDH2, RHOU	34	106	12504	10.4084	0.963735	0.484894	30.192
GOTERM_CC_FAT	GO:0005794~Golgi apparatus	6	12	0.0317853	CAMK1G, ROCK1, BEND5, MAL, STEAP2, RHOU	34	682	12504	3.23547	0.964101	0.425645	30.2685
GOTERM_CC_FAT	GO:0030054~cell junction	5	10	0.0340774	LASP1, PKP4, CDH2, RHOU, LIN7A	34	470	12504	3.91239	0.971877	0.399605	32.0891
GOTERM_CC_FAT	GO:0009898~internal side of plasma membrane	4	8	0.0393314	LSP1, PLIN3, RAB26, RHOU	34	287	12504	5.12564	0.983965	0.403466	36.0998
GOTERM_CC_FAT	GO:0016323~basolateral plasma membrane	3	6	0.0531002	LASP1, RHOU, LIN7A	34	141	12504	7.82478	0.996375	0.464435	45.609
GOTERM_MF_FAT	GO:0000166~nucleotide binding	12	24	0.00159357	CAMK1G, ATP2B4, ROCK1, PSTK, SNRPB2, RAB26, STEAP2, AGAP1, CIT, RHOU, ACSL6, DCLK1	27	2183	13288	2.70535	0.126774	0.126774	1.70121
GOTERM_MF_FAT	GO:0017076~purine nucleotide binding	11	22	0.00184072	CAMK1G, ATP2B4, ROCK1, PSTK, RAB26, STEAP2, AGAP1, CIT, RHOU, ACSL6, DCLK1	27	1871	13288	2.89344	0.144959	0.0753155	1.96269
GOTERM_MF_FAT	GO:0032553~ribonucleotide binding	10	20	0.00529326	CAMK1G, ATP2B4, ROCK1, PSTK, RAB26, AGAP1, CIT, RHOU, ACSL6, DCLK1	27	1796	13288	2.74025	0.363087	0.139614	5.55004
GOTERM_MF_FAT	GO:0032555~purine ribonucleotide binding	10	20	0.00529326	CAMK1G, ATP2B4, ROCK1, PSTK, RAB26, AGAP1, CIT, RHOU, ACSL6, DCLK1	27	1796	13288	2.74025	0.363087	0.139614	5.55004
GOTERM_MF_FAT	GO:0017124~SH3 domain binding	3	6	0.0103412	SH3BGRL2, CIT, ELMO2	27	79	13288	18.6892	0.586698	0.198198	10.581
GOTERM_MF_FAT	GO:0030554~adenyl nucleotide binding	8	16	0.0246471	CAMK1G, ATP2B4, ROCK1, PSTK, STEAP2, CIT, ACSL6, DCLK1	27	1535	13288	2.56494	0.880119	0.34574	23.547
GOTERM_MF_FAT	GO:0001883~purine nucleoside binding	8	16	0.025699	CAMK1G, ATP2B4, ROCK1, PSTK, STEAP2, CIT, ACSL6, DCLK1	27	1548	13288	2.5434	0.890626	0.308457	24.4295
GOTERM_MF_FAT	GO:0001882~nucleoside binding	8	16	0.0265296	CAMK1G, ATP2B4, ROCK1, PSTK, STEAP2, CIT, ACSL6, DCLK1	27	1558	13288	2.52708	0.898273	0.278552	25.1197
GOTERM_MF_FAT	GO:0004674~protein serine/threonine kinase activity	4	8	0.0478832	CAMK1G, ROCK1, CIT, DCLK1	27	421	13288	4.67599	0.984559	0.406277	41.016
GOTERM_MF_FAT	GO:0019904~protein domain specific binding	3	6	0.0538056	SH3BGRL2, CIT, ELMO2	27	192	13288	7.68981	0.990915	0.406873	44.8457
GOTERM_MF_FAT	GO:0005524~ATP binding	7	14	0.0558745	CAMK1G, ATP2B4, ROCK1, PSTK, CIT, ACSL6, DCLK1	27	1443	13288	2.38741	0.992457	0.386587	46.1294
GOTERM_MF_FAT	GO:0032559~adenyl ribonucleotide binding	7	14	0.0585904	CAMK1G, ATP2B4, ROCK1, PSTK, CIT, ACSL6, DCLK1	27	1460	13288	2.35961	0.994095	0.372837	47.7734
INTERPRO	IPR002290:Serine/threonine protein kinase	4	8	0.024572	CAMK1G, ROCK1, CIT, DCLK1	43	265	17763	6.23537	0.960611	0.960611	25.1533
INTERPRO	IPR000712:Apoptosis regulator Bcl-2, BH	2	4	0.0530234	MCL1, PMAIP1	43	23	17763	35.9211	0.99916	0.971023	46.9776
INTERPRO	IPR008271:Serine/threonine protein kinase, active site	4	8	0.053025	CAMK1G, ROCK1, CIT, DCLK1	43	360	17763	4.58992	0.999161	0.905666	46.9787
INTERPRO	IPR005225:Small GTP-binding protein	3	6	0.0573583	RAB26, AGAP1, RHOU	43	164	17763	7.55658	0.999538	0.853355	49.7363
INTERPRO	IPR017442:Serine/threonine protein kinase-related	4	8	0.0581541	CAMK1G, ROCK1, CIT, DCLK1	43	374	17763	4.41811	0.999586	0.789391	50.2283
INTERPRO	IPR017892:Protein kinase, C-terminal	2	4	0.0904405	ROCK1, CIT	43	40	17763	20.6547	0.999996	0.871765	66.8435
INTERPRO	IPR017441:Protein kinase, ATP binding site	4	8	0.0977712	CAMK1G, ROCK1, CIT, DCLK1	43	467	17763	3.53827	0.999998	0.852032	69.8254
KEGG_PATHWAY	mmu04514:Cell adhesion molecules (CAMs)	3	6	0.0279588	NCAM1, CD34, CDH2	11	154	5738	10.1617	0.448713	0.448713	19.6643
SMART	SM00220:S_TKc	4	8	0.0247552	CAMK1G, ROCK1, CIT, DCLK1	23	265	9131	5.99245	0.623788	0.623788	20.384
SMART	SM00337:BCL	2	4	0.0540348	MCL1, PMAIP1	23	23	9131	34.5217	0.885414	0.661495	39.6594
SP_PIR_KEYWORDS	phosphoprotein	28	56	0.000635052	CARHSP1, LZTS2, DBNDD2, MCL1, SNRPB2, BEX1, CDH2, ATP2B4, FRMD8, WWP1, PLIN3, EFR3A, AGAP1, DCLK1, CAMK1G, SPSB1, ROCK1, FILIP1, ELMO2, MICALL1, SLITRK2, NCAM1, LSP1, BTF3L4, LASP1, CD34, PKP4, CIT	46	6311	17854	1.72202	0.0663069	0.0663069	0.712744
SP_PIR_KEYWORDS	sh3-binding	3	6	0.00907885	SH3BGRL2, CIT, ELMO2	46	57	17854	20.4279	0.626559	0.388902	9.75977
SP_PIR_KEYWORDS	nucleotide-binding	10	20	0.0188521	CAMK1G, ATP2B4, ROCK1, PSTK, RAB26, AGAP1, CIT, RHOU, ACSL6, DCLK1	46	1631	17854	2.37971	0.871966	0.495987	19.2894
SP_PIR_KEYWORDS	cell membrane	10	20	0.0251229	LSP1, NCAM1, CAMK1G, EFR3A, MAL, CDH2, RAB26, STEAP2, RHOU, LIN7A	46	1713	17854	2.26579	0.93594	0.49691	24.9112
SP_PIR_KEYWORDS	cytoplasm	14	28	0.0324686	TPPP3, CARHSP1, LZTS2, CAMK1G, MCL1, ROCK1, SPSB1, BEX1, ELMO2, MICALL1, LASP1, PLIN3, CIT, AGAP1	46	3029	17854	1.79393	0.971697	0.509809	31.0413
SP_PIR_KEYWORDS	membrane	21	42	0.0375266	CAMK1G, MCL1, ROCK1, AI593442, MAL, CDH2, RHOU, LIN7A, SLITRK2, NCAM1, LSP1, TMEM65, ATP2B4, CD34, TMEM33, PLIN3, EFR3A, RAB26, STEAP2, ACSL6, 2900064A13RIK	46	5507	17854	1.48007	0.983931	0.497661	34.9935
SP_PIR_KEYWORDS	neurogenesis	3	6	0.0510415	BEX1, CIT, DCLK1	46	144	17854	8.08605	0.996511	0.554388	44.5625
SP_PIR_KEYWORDS	Apoptosis	4	8	0.0528596	ROCK1, MCL1, PMAIP1, ELMO2	46	337	17854	4.60689	0.997164	0.51961	45.7468
SP_PIR_KEYWORDS	cytoskeleton	5	10	0.0585232	TPPP3, LZTS2, ROCK1, LASP1, MICALL1	46	583	17854	3.32873	0.998516	0.515029	49.2897
SP_PIR_KEYWORDS	lipoprotein	5	10	0.0603241	NCAM1, CAMK1G, MAL, RAB26, RHOU	46	589	17854	3.29483	0.998793	0.489303	50.3713
SP_PIR_KEYWORDS	cell adhesion	4	8	0.0704767	NCAM1, CD34, PKP4, CDH2	46	380	17854	4.08558	0.999627	0.512052	56.0852
SP_PIR_KEYWORDS	serine/threonine-protein kinase	4	8	0.0722365	CAMK1G, ROCK1, CIT, DCLK1	46	384	17854	4.04303	0.999696	0.490745	57.0123
SP_PIR_KEYWORDS	magnesium	4	8	0.0808648	ROCK1, PSTK, RHOU, ACSL6	46	403	17854	3.85241	0.999889	0.503674	61.3053
UP_SEQ_FEATURE	short sequence motif:SH3-binding	3	6	0.00769612	SH3BGRL2, CIT, ELMO2	46	47	16021	22.2308	0.743277	0.743277	9.04509
UP_SEQ_FEATURE	domain:PH	4	8	0.0190071	ROCK1, AGAP1, CIT, ELMO2	46	202	16021	6.89669	0.965866	0.815246	20.9814
UP_SEQ_FEATURE	domain:LIM zinc-binding	2	4	0.0467146	LASP1, MICALL1	46	17	16021	40.9744	0.99978	0.939594	44.4045

## Sheet: Salmon
Category	Term	Count	%	PValue	Genes	List Total	Pop Hits	Pop Total	Fold Enrichment	Bonferroni	Benjamini	FDR
SP_PIR_KEYWORDS	nucleus	70	31.25	3.27124e-06	SOX21, AGTPBP1, STK35, PPP2R5C, PHF20, TCEAL8, NR2E1, ZFP870, SETX, RBM4B, GATA2, ZFP91, MLL5, HEY1, WIBG, BAT1A, LRRFIP1, MX1, KHDRBS1, BRCC3, MYCT1, SOX12, HNRNPA2B1, MBD4, VEZT, MXD3, SLTM, MSX1, ANKRD28, TIMELESS, FAM120B, HIST2H2BE, LARP7, DDB2, AI428936, TNFAIP3, SUV420H1, FKBP5, NEK1, SETD1B, SOX2, TRIB3, UBA5, WDYHV1, SUFU, UTP11L, HEXIM2, POU2F2, CHD1, THAP1, APPBP2, PTPN6, RFX4, NUF2, S…	195	3808	17854	1.68307	0.000699802	0.000699802	0.00414548
GOTERM_BP_FAT	GO:0045596~negative regulation of cell differentiation	11	4.91071	2.66605e-05	ZFP91, KLK8, NOTCH1, CAV1, SEMA3F, SOX2, INSIG1, HOPX, ACAD11, NR2E1, BMPR1A	147	182	13588	5.58675	0.0350949	0.0350949	0.0436839
SP_PIR_KEYWORDS	phosphoprotein	96	42.8571	6.17828e-05	SEPHS1, AGTPBP1, CHMP5, PPP2R5C, STK35, BC046331, PHF20, 1700071K01RIK, ITSN1, SLC7A4, ACSS2, NR2E1, SETX, RBM4B, ZFP91, MLL5, HEY1, TIA1, SDPR, WIBG, BAT1A, STAM, LRRFIP1, PARD3B, MX1, KHDRBS1, SLC12A7, SLC25A4, BRAF, MYCT1, RAB4A, HNRNPA2B1, VEZT, GLCCI1, CSN1S1, SLTM, CD86, ANKRD28, DHX29, TIMELESS, HIST2H2BE, LARP7, TNFAIP3, EPN2, SNAP29, SBNO1, CAV1, NFKBIE, FKBP5, NEK1, SETD1B, RER1, IGF2BP…	195	6311	17854	1.39275	0.0131349	0.00658916	0.0782675
GOTERM_BP_FAT	GO:0030900~forebrain development	10	4.46429	7.90487e-05	GATA2, NOTCH1, HDAC2, MSX1, RFX4, SOX2, MKKS, LRP8, NR2E1, BMPR1A	147	167	13588	5.53505	0.100512	0.0515866	0.129471
SP_PIR_KEYWORDS	alternative splicing	73	32.5893	0.000129288	0610007C21RIK, AGTPBP1, DTYMK, PPP2R5C, PHF20, FAM105A, ITSN1, SETX, ZFP91, MLL5, TPP2, WIBG, SEMA3F, LRRFIP1, PARD3B, CYHR1, SLC12A7, BRCC3, BRAF, HNRNPA2B1, 9330182L06RIK, VEZT, GLCCI1, CHPT1, SLTM, TMEM68, CD86, TIMELESS, FAM120B, LARP7, UCHL5, SGCE, SUSD3, UGP2, EPN2, SUV420H1, PPP4R4, SBNO1, SETD1B, IGF2BP2, SUFU, VCAM1, TSC22D3, BC024479, TTBK2, SH3GLB1, GM885, POU2F2, KBTBD8, CAMK2D, TMEM1…	195	4481	17854	1.49159	0.0272902	0.00918075	0.16372
GOTERM_BP_FAT	GO:0051960~regulation of nervous system development	9	4.01786	0.000194717	ZFP91, KLK8, NOTCH1, TULP3, SEMA3F, SOX2, NR2E1, CACNA1A, BMPR1A	147	148	13588	5.62107	0.229677	0.0833063	0.318636
GOTERM_MF_FAT	GO:0000166~nucleotide binding	40	17.8571	0.000226849	SEPHS1, SETD1B, NEK1, DTYMK, STK35, TRIB3, IGF2BP2, ACSS2, SETX, RBM4B, UBE2D3, ERO1LB, TTBK2, TIA1, BAT1A, CAMK2D, CHD1, MKKS, MX1, TPR, ABCE1, BRAF, RAB4A, HNRNPA2B1, SMC6, AFG3L2, GM4596, SLTM, ICK, GM266, PANK2, DHX29, ATP2A2, ILF2, KCNJ8, LARP7, UBA2, ACAD11, C77370, SRXN1, BMPR1A	137	2183	13288	1.77724	0.069394	0.069394	0.305253
SP_PIR_KEYWORDS	acetylation	44	19.6429	0.000285556	SBNO1, CAV1, TXN2, FKBP5, DTYMK, PHF20, 1700071K01RIK, ITSN1, ACSS2, SUFU, HADHB, SETX, TPP2, WIBG, SDPR, BAT1A, CAMK2D, RLBP1, KHDRBS1, ABCE1, PTPN6, BRCC3, BRAF, SLC25A4, RABIF, HNRNPA2B1, SAP18, AFG3L2, CHPT1, TST, SLTM, CDKN1A, HDAC2, ANKRD28, TIMELESS, ATP2A2, HIST2H2BE, UBA2, MSL1, UCHL5, DDB2, ACAD11, UGP2, COG1	195	2325	17854	1.73273	0.0592876	0.0151633	0.361275
GOTERM_BP_FAT	GO:0050767~regulation of neurogenesis	8	3.57143	0.000551235	ZFP91, KLK8, NOTCH1, SEMA3F, SOX2, NR2E1, CACNA1A, BMPR1A	147	132	13588	5.60214	0.522341	0.168658	0.899576
UP_SEQ_FEATURE	splice variant	74	33.0357	0.000738793	0610007C21RIK, AGTPBP1, DTYMK, PPP2R5C, PHF20, FAM105A, ITSN1, SETX, ZFP91, MLL5, WIBG, TPP2, SEMA3F, LRRFIP1, PARD3B, CYHR1, SLC12A7, BRCC3, BRAF, HNRNPA2B1, 9330182L06RIK, VEZT, GLCCI1, CHPT1, SLTM, TMEM68, CD86, TIMELESS, FAM120B, LARP7, UCHL5, SGCE, SUSD3, UGP2, EPN2, SUV420H1, PPP4R4, SBNO1, CAV1, SETD1B, IGF2BP2, SUFU, VCAM1, TSC22D3, BC024479, TTBK2, SH3GLB1, GM885, POU2F2, KBTBD8, CAMK2D,…	190	4448	16021	1.40282	0.377332	0.377332	1.09537
GOTERM_BP_FAT	GO:0045664~regulation of neuron differentiation	7	3.125	0.000801769	ZFP91, KLK8, NOTCH1, SEMA3F, SOX2, NR2E1, CACNA1A	147	102	13588	6.3436	0.658635	0.193427	1.30591
GOTERM_BP_FAT	GO:0016568~chromatin modification	10	4.46429	0.00101564	MLL5, BRCC3, HDAC2, MSL1, SETD1B, HOPX, SAP18, TNP1, CHD1, SUV420H1	147	236	13588	3.91675	0.743762	0.203033	1.65155
SP_PIR_KEYWORDS	cytoplasm	51	22.7679	0.00119647	CHMP5, LXN, AGTPBP1, STK35, ACSS2, SETX, ZFP91, TPP2, WIBG, SDPR, STAM, LRRFIP1, MX1, CYHR1, ABCE1, RAB4A, HNRNPA2B1, EML5, DHX29, SGCE, TNFAIP3, SRXN1, UGP2, EPN2, SNAP29, PPP4R4, FKBP5, NFKBIE, IGF2BP2, UBA5, SUFU, WDYHV1, SH3GLB1, POU2F2, CHD1, APPBP2, RLBP1, ARHGEF10L, PTPN6, SAP18, GORAB, ICK, CDKN1A, COG5, TULP3, ILF2, S100B, TMOD2, TSGA10, HOPX, TSGA14	195	3029	17854	1.5416	0.226012	0.0499491	1.50571
GOTERM_MF_FAT	GO:0030554~adenyl nucleotide binding	29	12.9464	0.00160385	SEPHS1, NEK1, DTYMK, STK35, TRIB3, ACSS2, SETX, ERO1LB, UBE2D3, TTBK2, CAMK2D, BAT1A, CHD1, MKKS, TPR, ABCE1, BRAF, SMC6, AFG3L2, GM4596, ICK, PANK2, ILF2, ATP2A2, DHX29, KCNJ8, UBA2, ACAD11, SRXN1, BMPR1A	137	1535	13288	1.83244	0.398801	0.22463	2.13975
GOTERM_BP_FAT	GO:0060284~regulation of cell development	8	3.57143	0.00164176	ZFP91, KLK8, NOTCH1, SEMA3F, SOX2, NR2E1, CACNA1A, BMPR1A	147	159	13588	4.65084	0.889392	0.269874	2.6569
GOTERM_MF_FAT	GO:0001883~purine nucleoside binding	29	12.9464	0.00181961	SEPHS1, NEK1, DTYMK, STK35, TRIB3, ACSS2, SETX, ERO1LB, UBE2D3, TTBK2, CAMK2D, BAT1A, CHD1, MKKS, TPR, ABCE1, BRAF, SMC6, AFG3L2, GM4596, ICK, PANK2, ILF2, ATP2A2, DHX29, KCNJ8, UBA2, ACAD11, SRXN1, BMPR1A	137	1548	13288	1.81705	0.438612	0.175062	2.42434
GOTERM_MF_FAT	GO:0001882~nucleoside binding	29	12.9464	0.0020023	SEPHS1, NEK1, DTYMK, STK35, TRIB3, ACSS2, SETX, ERO1LB, UBE2D3, TTBK2, CAMK2D, BAT1A, CHD1, MKKS, TPR, ABCE1, BRAF, SMC6, AFG3L2, GM4596, ICK, PANK2, ILF2, ATP2A2, DHX29, KCNJ8, UBA2, ACAD11, SRXN1, BMPR1A	137	1558	13288	1.80538	0.470258	0.146868	2.66472
GOTERM_BP_FAT	GO:0006325~chromatin organization	11	4.91071	0.00213694	MLL5, BRCC3, HDAC2, HIST2H2BE, MSL1, SETD1B, HOPX, SAP18, TNP1, CHD1, SUV420H1	147	315	13588	3.2279	0.943106	0.301151	3.44515
GOTERM_BP_FAT	GO:0031327~negative regulation of cellular biosynthetic process	13	5.80357	0.00232721	KHDRBS1, CAV1, SOX2, TNP1, NR2E1, SUFU, MXD3, MSX1, TIMELESS, TIA1, INSIG1, HOPX, CACNA1A	147	430	13588	2.79456	0.955935	0.293124	3.74644
GOTERM_BP_FAT	GO:0021543~pallium development	5	2.23214	0.00248992	HDAC2, SOX2, MKKS, LRP8, NR2E1	147	53	13588	8.72032	0.964586	0.283993	4.00338
GOTERM_BP_FAT	GO:0009890~negative regulation of biosynthetic process	13	5.80357	0.00251108	KHDRBS1, CAV1, SOX2, TNP1, NR2E1, SUFU, MXD3, MSX1, TIMELESS, TIA1, INSIG1, HOPX, CACNA1A	147	434	13588	2.7688	0.965579	0.26382	4.03675
SP_PIR_KEYWORDS	transcription regulation	30	13.3929	0.00263084	SOX21, SETD1B, SOX2, TRIB3, TCEAL8, PHF20, NR2E1, ZFP91, GATA2, MLL5, HEY1, HEXIM2, POU2F2, CHD1, THAP1, LRRFIP1, KHDRBS1, RFX4, SOX12, SAP18, MXD3, SLTM, NOTCH1, MSX1, HDAC2, ILF2, TIMELESS, FAM120B, HOPX, SUV420H1	195	1546	17854	1.77669	0.430925	0.0896782	3.28328
GOTERM_MF_FAT	GO:0005524~ATP binding	27	12.0536	0.00286595	SEPHS1, NEK1, DTYMK, STK35, TRIB3, ACSS2, SETX, UBE2D3, TTBK2, CAMK2D, BAT1A, CHD1, MKKS, TPR, ABCE1, BRAF, SMC6, AFG3L2, GM4596, ICK, PANK2, ILF2, ATP2A2, DHX29, KCNJ8, UBA2, SRXN1, BMPR1A	137	1443	13288	1.81483	0.597399	0.166367	3.79366
GOTERM_MF_FAT	GO:0032559~adenyl ribonucleotide binding	27	12.0536	0.00336294	SEPHS1, NEK1, DTYMK, STK35, TRIB3, ACSS2, SETX, UBE2D3, TTBK2, CAMK2D, BAT1A, CHD1, MKKS, TPR, ABCE1, BRAF, SMC6, AFG3L2, GM4596, ICK, PANK2, ILF2, ATP2A2, DHX29, KCNJ8, UBA2, SRXN1, BMPR1A	137	1460	13288	1.7937	0.656252	0.163036	4.43781
GOTERM_MF_FAT	GO:0017076~purine nucleotide binding	32	14.2857	0.00396532	SEPHS1, NEK1, DTYMK, STK35, TRIB3, ACSS2, SETX, UBE2D3, ERO1LB, TTBK2, CAMK2D, BAT1A, CHD1, MKKS, TPR, MX1, ABCE1, BRAF, RAB4A, SMC6, AFG3L2, GM4596, ICK, PANK2, GM266, ILF2, ATP2A2, DHX29, KCNJ8, UBA2, ACAD11, SRXN1, BMPR1A	137	1871	13288	1.65888	0.716205	0.164671	5.2132
GOTERM_CC_FAT	GO:0000118~histone deacetylase complex	4	1.78571	0.00446459	HDAC2, SAP18, APPL2, ARHGEF10L	132	32	12504	11.8409	0.585836	0.585836	5.44093
SP_PIR_KEYWORDS	Transcription	32	14.2857	0.00516761	SOX21, SETD1B, SOX2, TRIB3, TCEAL8, PHF20, NR2E1, ZFP870, ZFP91, GATA2, MLL5, HEY1, HEXIM2, POU2F2, CHD1, THAP1, LRRFIP1, KHDRBS1, RFX4, SOX12, SAP18, MXD3, SLTM, NOTCH1, MSX1, HDAC2, ILF2, TIMELESS, ZFP108, FAM120B, HOPX, SUV420H1	195	1769	17854	1.65624	0.670024	0.146484	6.35485
GOTERM_BP_FAT	GO:0045665~negative regulation of neuron differentiation	4	1.78571	0.00569862	ZFP91, NOTCH1, SOX2, NR2E1	147	34	13588	10.8747	0.999528	0.47174	8.94073
GOTERM_BP_FAT	GO:0009628~response to abiotic stimulus	9	4.01786	0.00573704	CDKN1A, TSC22D3, BRCC3, KCNJ8, LXN, NEK1, SOX2, MKKS, MBD4	147	251	13588	3.31442	0.999552	0.447366	8.99839
GOTERM_BP_FAT	GO:0008104~protein localization	17	7.58929	0.00697726	SNAP29, CAV1, RABIF, CHMP5, RAB4A, NUF2, SEC62, SEC63, SUFU, COG5, 6230409E13RIK, SH3GLB1, POU2F2, STAM, APPBP2, TPR, COG1	147	753	13588	2.08685	0.999916	0.488375	10.841
GOTERM_BP_FAT	GO:0006350~transcription	31	13.8393	0.00714477	SOX21, SETD1B, SOX2, TRIB3, TCEAL8, PHF20, NR2E1, ZFP870, ZFP91, GATA2, MLL5, HEY1, HEXIM2, POU2F2, THAP1, LRRFIP1, KHDRBS1, RFX4, SOX12, SAP18, MXD3, SLTM, NOTCH1, MSX1, HDAC2, ILF2, TIMELESS, ZFP108, FAM120B, HOPX, SUV420H1	147	1772	13588	1.6171	0.999933	0.473001	11.0871
GOTERM_BP_FAT	GO:0021987~cerebral cortex development	4	1.78571	0.00722827	SOX2, MKKS, LRP8, NR2E1	147	37	13588	9.99301	0.99994	0.455325	11.2096
GOTERM_BP_FAT	GO:0021537~telencephalon development	5	2.23214	0.0074794	HDAC2, SOX2, MKKS, LRP8, NR2E1	147	72	13588	6.41912	0.999957	0.446652	11.577
GOTERM_MF_FAT	GO:0032555~purine ribonucleotide binding	30	13.3929	0.00777367	SEPHS1, NEK1, DTYMK, STK35, TRIB3, ACSS2, SETX, UBE2D3, TTBK2, CAMK2D, BAT1A, CHD1, MKKS, MX1, TPR, ABCE1, BRAF, RAB4A, SMC6, AFG3L2, GM4596, ICK, PANK2, GM266, ILF2, ATP2A2, DHX29, KCNJ8, UBA2, SRXN1, BMPR1A	137	1796	13288	1.62015	0.915743	0.265992	9.98211
GOTERM_MF_FAT	GO:0032553~ribonucleotide binding	30	13.3929	0.00777367	SEPHS1, NEK1, DTYMK, STK35, TRIB3, ACSS2, SETX, UBE2D3, TTBK2, CAMK2D, BAT1A, CHD1, MKKS, MX1, TPR, ABCE1, BRAF, RAB4A, SMC6, AFG3L2, GM4596, ICK, PANK2, GM266, ILF2, ATP2A2, DHX29, KCNJ8, UBA2, SRXN1, BMPR1A	137	1796	13288	1.62015	0.915743	0.265992	9.98211
GOTERM_BP_FAT	GO:0010605~negative regulation of macromolecule metabolic process	13	5.80357	0.00840103	KHDRBS1, PTPN6, CAV1, SOX2, TNP1, NR2E1, SUFU, MXD3, MSX1, INPP5K, TIMELESS, TIA1, HOPX	147	506	13588	2.37482	0.999988	0.466369	12.913
SP_PIR_KEYWORDS	repressor	11	4.91071	0.0106459	SLTM, HDAC2, MSX1, HEY1, HEXIM2, HOPX, SAP18, LRRFIP1, NR2E1, MXD3, SUV420H1	195	391	17854	2.57583	0.898777	0.248965	12.6839
GOTERM_BP_FAT	GO:0060541~respiratory system development	6	2.67857	0.0108448	NOTCH1, TULP3, TIMELESS, SOX2, HOPX, BMPR1A	147	124	13588	4.47268	1	0.536533	16.3645
GOTERM_BP_FAT	GO:0030182~neuron differentiation	11	4.91071	0.0109661	GATA2, ZFP91, KLK8, NOTCH1, HDAC2, TULP3, AGTPBP1, SOX2, AFG3L2, NR2E1, CACNA1A	147	399	13588	2.54834	1	0.522306	16.5324
GOTERM_BP_FAT	GO:0045449~regulation of transcription	36	16.0714	0.0112392	SOX21, SETD1B, SOX2, TRIB3, PHF20, TCEAL8, NR2E1, SUFU, ZFP870, ZFP91, GATA2, MLL5, TSC22D3, HEY1, HEXIM2, SDPR, POU2F2, THAP1, LRRFIP1, KHDRBS1, RFX4, SOX12, SAP18, TNP1, MXD3, SLTM, NOTCH1, MSX1, HDAC2, TIMELESS, ZFP108, ILF2, FAM120B, DLX4, HOPX, SUV420H1	147	2227	13588	1.49424	1	0.513845	16.9093
GOTERM_BP_FAT	GO:0051276~chromosome organization	11	4.91071	0.0118903	MLL5, BRCC3, HDAC2, HIST2H2BE, MSL1, SETD1B, HOPX, SAP18, TNP1, CHD1, SUV420H1	147	404	13588	2.5168	1	0.517399	17.8015
GOTERM_BP_FAT	GO:0060627~regulation of vesicle-mediated transport	5	2.23214	0.012207	GATA2, ADORA2B, RAB4A, CACNA1A, EPN2	147	83	13588	5.5684	1	0.511086	18.2323
GOTERM_BP_FAT	GO:0006974~response to DNA damage stimulus	9	4.01786	0.0123477	CDKN1A, BRCC3, TIMELESS, NEK1, DDB2, SMC6, TNP1, MBD4, SETX	147	287	13588	2.89867	1	0.500277	18.4228
GOTERM_BP_FAT	GO:0021510~spinal cord development	4	1.78571	0.013167	TULP3, RFX4, CACNA1A, SUFU	147	46	13588	8.03786	1	0.508571	19.5249
GOTERM_CC_FAT	GO:0016585~chromatin remodeling complex	4	1.78571	0.0153944	HDAC2, SAP18, APPL2, ARHGEF10L	132	50	12504	7.57818	0.952937	0.783061	17.6319
GOTERM_BP_FAT	GO:0050808~synapse organization	4	1.78571	0.0156134	KLK8, PCDHB16, AFG3L2, CACNA1A	147	49	13588	7.54574	1	0.555604	22.7328
GOTERM_BP_FAT	GO:0021696~cerebellar cortex morphogenesis	3	1.33929	0.0156737	RFX4, AGTPBP1, CACNA1A	147	18	13588	15.4059	1	0.543442	22.8103
GOTERM_BP_FAT	GO:0016570~histone modification	5	2.23214	0.0172449	MLL5, BRCC3, HDAC2, HOPX, SUV420H1	147	92	13588	5.02366	1	0.565035	24.805
INTERPRO	IPR011990:Tetratricopeptide-like helical	6	2.67857	0.0172588	TTC32, FKBP5, APPBP2, TTC16, ACAD11, SEL1L	178	150	17763	3.99169	0.999133	0.999133	21.5939
GOTERM_BP_FAT	GO:0033673~negative regulation of kinase activity	4	1.78571	0.017377	PTPN6, CDKN1A, CAV1, TRIB3	147	51	13588	7.24983	1	0.555139	24.9704
GOTERM_BP_FAT	GO:0006469~negative regulation of protein kinase activity	4	1.78571	0.017377	PTPN6, CDKN1A, CAV1, TRIB3	147	51	13588	7.24983	1	0.555139	24.9704
GOTERM_BP_FAT	GO:0043067~regulation of programmed cell death	13	5.80357	0.0175859	PTPN6, MBD4, ITSN1, NR2E1, ZFP91, TSC22D3, CDKN1A, NOTCH1, UTP11L, MSX1, S100B, SH3GLB1, CACNA1A	147	560	13588	2.14582	1	0.547285	25.2314
GOTERM_BP_FAT	GO:0010941~regulation of cell death	13	5.80357	0.0182583	PTPN6, MBD4, ITSN1, NR2E1, ZFP91, TSC22D3, CDKN1A, NOTCH1, UTP11L, MSX1, S100B, SH3GLB1, CACNA1A	147	563	13588	2.13439	1	0.549107	26.0658
SP_PIR_KEYWORDS	chromatin regulator	7	3.125	0.0186014	MLL5, BRCC3, HDAC2, MSL1, SETD1B, CHD1, SUV420H1	195	192	17854	3.33809	0.982015	0.360114	21.1758
GOTERM_BP_FAT	GO:0051348~negative regulation of transferase activity	4	1.78571	0.0192473	PTPN6, CDKN1A, CAV1, TRIB3	147	53	13588	6.97625	1	0.556846	27.2769
INTERPRO	IPR000504:RNA recognition motif, RNP-1	7	3.125	0.0196628	SLTM, RBM4B, LARP7, TIA1, SETD1B, HNRNPA2B1, IGF2BP2	178	212	17763	3.29502	0.999679	0.982072	24.2317
GOTERM_BP_FAT	GO:0016569~covalent chromatin modification	5	2.23214	0.0198445	MLL5, BRCC3, HDAC2, HOPX, SUV420H1	147	96	13588	4.81434	1	0.556878	27.9993
INTERPRO	IPR012677:Nucleotide-binding, alpha-beta plait	7	3.125	0.0200745	SLTM, RBM4B, LARP7, TIA1, SETD1B, HNRNPA2B1, IGF2BP2	178	213	17763	3.27955	0.999729	0.935276	24.6751
GOTERM_BP_FAT	GO:0046533~negative regulation of photoreceptor cell differentiation	2	0.892857	0.0213749	ZFP91, NOTCH1	147	2	13588	92.4354	1	0.573249	29.8197
GOTERM_BP_FAT	GO:0044057~regulation of system process	7	3.125	0.0214192	KLK8, CAV1, S100B, ADORA2B, ATP2A2, HOPX, CACNA1A	147	201	13588	3.21914	1	0.563497	29.8718
GOTERM_CC_FAT	GO:0031090~organelle membrane	16	7.14286	0.022032	HCCS, CAV1, SLC25A4, NDUFB8, REP15, 1700071K01RIK, AFG3L2, APPL2, HADHB, TST, ERO1LB, 6230409E13RIK, SH3GLB1, TSGA10, APPBP2, EPN2	132	809	12504	1.87347	0.987585	0.768446	24.3115
GOTERM_MF_FAT	GO:0003677~DNA binding	28	12.5	0.0222456	SOX21, SOX2, PHF20, NR2E1, ZFP91, GATA2, TSC22D3, HEY1, POU2F2, CHD1, THAP1, LRRFIP1, RFX4, HNRNPA2B1, SOX12, TNP1, MBD4, MXD3, NOTCH1, MSX1, HDAC2, ILF2, HIST2H2BE, DLX4, DDB2, HOPX, TNFAIP3, CACNA1A	137	1781	13288	1.52487	0.9992	0.547238	26.1513
GOTERM_BP_FAT	GO:0051241~negative regulation of multicellular organismal process	5	2.23214	0.0226738	ZFP91, KLK8, NOTCH1, ADORA2B, ATP2A2	147	100	13588	4.62177	1	0.574157	31.3309
GOTERM_BP_FAT	GO:0021587~cerebellum morphogenesis	3	1.33929	0.0230121	RFX4, AGTPBP1, CACNA1A	147	22	13588	12.6048	1	0.569647	31.7193
SP_PIR_KEYWORDS	atp-binding	23	10.2679	0.0231497	ABCE1, SEPHS1, BRAF, NEK1, DTYMK, STK35, SMC6, UBA5, AFG3L2, ACSS2, SETX, GM4596, ICK, UBE2D3, ATP2A2, DHX29, TTBK2, UBA2, CAMK2D, BAT1A, MKKS, CHD1, SRXN1, BMPR1A	195	1287	17854	1.63625	0.993344	0.394213	25.6821
GOTERM_CC_FAT	GO:0005654~nucleoplasm	13	5.80357	0.0232329	SETD1B, SOX2, HNRNPA2B1, SAP18, APPL2, SETX, MLL5, HDAC2, ANKRD28, WIBG, LARP7, THAP1, ARHGEF10L	132	599	12504	2.05585	0.990254	0.685799	25.4654
GOTERM_BP_FAT	GO:0001933~negative regulation of protein amino acid phosphorylation	3	1.33929	0.0250286	PTPN6, CAV1, INPP5K	147	23	13588	12.0568	1	0.59091	33.9927
GOTERM_BP_FAT	GO:0021695~cerebellar cortex development	3	1.33929	0.0250286	RFX4, AGTPBP1, CACNA1A	147	23	13588	12.0568	1	0.59091	33.9927
SMART	SM00360:RRM	7	3.125	0.0251307	SLTM, RBM4B, LARP7, TIA1, SETD1B, HNRNPA2B1, IGF2BP2	98	212	9131	3.07648	0.921542	0.921542	24.6103
GOTERM_BP_FAT	GO:0001701~in utero embryonic development	8	3.57143	0.0252515	VCAM1, GATA2, NOTCH1, TULP3, MSX1, INPP5K, HOPX, BMPR1A	147	267	13588	2.7696	1	0.584702	34.2396
INTERPRO	IPR019734:Tetratricopeptide repeat	5	2.23214	0.0257819	TTC32, FKBP5, APPBP2, TTC16, ACAD11	178	112	17763	4.45501	0.999975	0.92897	30.5791
GOTERM_CC_FAT	GO:0031967~organelle envelope	12	5.35714	0.0263109	HCCS, TST, 6230409E13RIK, SLC25A4, NDUFB8, SH3GLB1, TSGA10, 1700071K01RIK, TPR, AFG3L2, CYHR1, HADHB	132	540	12504	2.10505	0.994766	0.650249	28.3494
GOTERM_CC_FAT	GO:0031975~envelope	12	5.35714	0.0269381	HCCS, TST, 6230409E13RIK, SLC25A4, NDUFB8, SH3GLB1, TSGA10, 1700071K01RIK, TPR, AFG3L2, CYHR1, HADHB	132	542	12504	2.09728	0.99539	0.592045	28.9243
GOTERM_BP_FAT	GO:0021766~hippocampus development	3	1.33929	0.0271145	HDAC2, MKKS, LRP8	147	24	13588	11.5544	1	0.60183	36.2693
INTERPRO	IPR013026:Tetratricopeptide region	5	2.23214	0.0272845	TTC32, FKBP5, APPBP2, TTC16, ACAD11	178	114	17763	4.37685	0.999986	0.893622	32.0605
GOTERM_BP_FAT	GO:0016044~membrane organization	8	3.57143	0.0275681	GATA2, CAV1, ADAM1A, TTBK2, SH3GLB1, LRP8, ITSN1, EPN2	147	272	13588	2.71869	1	0.598946	36.7546
SP_PIR_KEYWORDS	ubl conjugation	12	5.35714	0.0283771	CDKN1A, CD86, MSX1, SLC25A4, ATP2A2, HIST2H2BE, TPP2, SOX2, INSIG1, DDB2, SMC6, EPN2	195	524	17854	2.09677	0.997889	0.428818	30.5676
GOTERM_MF_FAT	GO:0016279~protein-lysine N-methyltransferase activity	3	1.33929	0.0287871	MLL5, SETD1B, SUV420H1	137	26	13288	11.1915	0.999905	0.603843	32.5382
GOTERM_MF_FAT	GO:0018024~histone-lysine N-methyltransferase activity	3	1.33929	0.0287871	MLL5, SETD1B, SUV420H1	137	26	13288	11.1915	0.999905	0.603843	32.5382
GOTERM_MF_FAT	GO:0016278~lysine N-methyltransferase activity	3	1.33929	0.0287871	MLL5, SETD1B, SUV420H1	137	26	13288	11.1915	0.999905	0.603843	32.5382
GOTERM_BP_FAT	GO:0051172~negative regulation of nitrogen compound metabolic process	10	4.46429	0.0291186	KHDRBS1, CAV1, MSX1, TIMELESS, SOX2, HOPX, TNP1, NR2E1, MXD3, SUFU	147	401	13588	2.30512	1	0.61047	38.3871
SMART	SM00028:TPR	5	2.23214	0.0311239	TTC32, FKBP5, APPBP2, TTC16, ACAD11	98	112	9131	4.15953	0.957653	0.794215	29.5977
GOTERM_BP_FAT	GO:0021575~hindbrain morphogenesis	3	1.33929	0.0314872	RFX4, AGTPBP1, CACNA1A	147	26	13588	10.6656	1	0.631019	40.8049
GOTERM_BP_FAT	GO:0046532~regulation of photoreceptor cell differentiation	2	0.892857	0.0318915	ZFP91, NOTCH1	147	3	13588	61.6236	1	0.627332	41.2086
SP_PIR_KEYWORDS	developmental protein	16	7.14286	0.0323716	TNP1, VEZT, NR2E1, ZFP91, ICK, OLFML3, NOTCH1, MSX1, TULP3, HEY1, NUS1, TIMELESS, PTPLA, DLX4, HOPX, PPAP2B	195	814	17854	1.79968	0.999126	0.44392	34.0994
GOTERM_BP_FAT	GO:0007507~heart development	7	3.125	0.0333257	VCAM1, NOTCH1, MSX1, KCNJ8, HOPX, SUFU, BMPR1A	147	223	13588	2.90156	1	0.635518	42.6198
GOTERM_BP_FAT	GO:0042326~negative regulation of phosphorylation	3	1.33929	0.0337708	PTPN6, CAV1, INPP5K	147	27	13588	10.2706	1	0.632398	43.0512
GOTERM_BP_FAT	GO:0019226~transmission of nerve impulse	7	3.125	0.0352252	KLK8, SLC25A4, AGTPBP1, PCDHB16, TMOD2, AFG3L2, CACNA1A	147	226	13588	2.86304	1	0.640272	44.4399
SP_PIR_KEYWORDS	coiled coil	28	12.5	0.0353905	SNAP29, PPP4R4, SBNO1, CHMP5, BC046331, TCEAL8, 1700071K01RIK, ITSN1, SEC63, SETX, OLFML3, MLL5, HEXIM2, SH3GLB1, SDPR, WIBG, THAP1, LRRFIP1, NUF2, SMC6, VEZT, GLCCI1, GORAB, SLTM, DHX29, MSL1, 5830418K08RIK, ACAD11	195	1732	17854	1.48017	0.999552	0.447411	36.6581
GOTERM_BP_FAT	GO:0035107~appendage morphogenesis	5	2.23214	0.0353955	NOTCH1, TULP3, MSX1, BMPR1A, IDUA	147	115	13588	4.01893	1	0.634334	44.6004
GOTERM_BP_FAT	GO:0035108~limb morphogenesis	5	2.23214	0.0353955	NOTCH1, TULP3, MSX1, BMPR1A, IDUA	147	115	13588	4.01893	1	0.634334	44.6004
GOTERM_BP_FAT	GO:0042981~regulation of apoptosis	12	5.35714	0.0361331	PTPN6, CDKN1A, UTP11L, TSC22D3, NOTCH1, MSX1, S100B, SH3GLB1, MBD4, ITSN1, NR2E1, CACNA1A	147	553	13588	2.00583	1	0.634476	45.2906
GOTERM_BP_FAT	GO:0010558~negative regulation of macromolecule biosynthetic process	10	4.46429	0.0365156	KHDRBS1, MSX1, TIMELESS, TIA1, SOX2, HOPX, TNP1, NR2E1, MXD3, SUFU	147	418	13588	2.21137	1	0.63099	45.6453
GOTERM_BP_FAT	GO:0043009~chordate embryonic development	10	4.46429	0.0379438	VCAM1, GATA2, NOTCH1, TULP3, MSX1, INPP5K, HOPX, VEZT, SUFU, BMPR1A	147	421	13588	2.19561	1	0.63809	46.9508
GOTERM_MF_FAT	GO:0030528~transcription regulator activity	20	8.92857	0.0383168	KHDRBS1, SOX21, RFX4, NFKBIE, SOX2, TRIB3, NR2E1, MXD3, GATA2, NOTCH1, MLL5, TSC22D3, HDAC2, MSX1, HEY1, ILF2, POU2F2, DLX4, HOPX, THAP1	137	1206	13288	1.6085	0.999996	0.67565	40.9321
GOTERM_BP_FAT	GO:0021983~pituitary gland development	3	1.33929	0.0385244	GATA2, SOX2, BMPR1A	147	29	13588	9.56228	1	0.636644	47.4731
GOTERM_BP_FAT	GO:0045936~negative regulation of phosphate metabolic process	3	1.33929	0.0385244	PTPN6, CAV1, INPP5K	147	29	13588	9.56228	1	0.636644	47.4731
GOTERM_BP_FAT	GO:0010563~negative regulation of phosphorus metabolic process	3	1.33929	0.0385244	PTPN6, CAV1, INPP5K	147	29	13588	9.56228	1	0.636644	47.4731
GOTERM_BP_FAT	GO:0048736~appendage development	5	2.23214	0.0393624	NOTCH1, TULP3, MSX1, BMPR1A, IDUA	147	119	13588	3.88384	1	0.637712	48.2184
GOTERM_BP_FAT	GO:0060173~limb development	5	2.23214	0.0393624	NOTCH1, TULP3, MSX1, BMPR1A, IDUA	147	119	13588	3.88384	1	0.637712	48.2184
GOTERM_CC_FAT	GO:0031966~mitochondrial membrane	9	4.01786	0.0396532	HCCS, TST, 6230409E13RIK, SLC25A4, NDUFB8, SH3GLB1, 1700071K01RIK, AFG3L2, HADHB	132	368	12504	2.3167	0.999655	0.679759	39.7025
UP_SEQ_FEATURE	nucleotide phosphate-binding region:ATP	18	8.03571	0.0398938	SEPHS1, BRAF, NEK1, STK35, DTYMK, SMC6, AFG3L2, SETX, ICK, DHX29, TTBK2, UBA2, BAT1A, CAMK2D, MKKS, CHD1, SRXN1, BMPR1A	190	907	16021	1.67341	1	0.999998	45.4861
GOTERM_BP_FAT	GO:0009792~embryonic development ending in birth or egg hatching	10	4.46429	0.039907	VCAM1, GATA2, NOTCH1, TULP3, MSX1, INPP5K, HOPX, VEZT, SUFU, BMPR1A	147	425	13588	2.17495	1	0.635995	48.6974
GOTERM_BP_FAT	GO:0048598~embryonic morphogenesis	9	4.01786	0.0399855	VCAM1, NOTCH1, TULP3, MSX1, SOX2, INSIG1, PPAP2B, SUFU, BMPR1A	147	359	13588	2.31732	1	0.629983	48.7661
GOTERM_BP_FAT	GO:0032269~negative regulation of cellular protein metabolic process	4	1.78571	0.0423406	PTPN6, CAV1, INPP5K, TIA1	147	72	13588	5.1353	1	0.644854	50.7875
GOTERM_CC_FAT	GO:0031981~nuclear lumen	16	7.14286	0.0429939	SETD1B, HNRNPA2B1, SOX2, SAP18, APPL2, SETX, RBM4B, UTP11L, MLL5, HDAC2, ANKRD28, ILF2, WIBG, LARP7, THAP1, ARHGEF10L	132	883	12504	1.71646	0.999826	0.661136	42.2731
GOTERM_BP_FAT	GO:0007268~synaptic transmission	6	2.67857	0.0430584	KLK8, SLC25A4, AGTPBP1, PCDHB16, TMOD2, CACNA1A	147	178	13588	3.1158	1	0.644663	51.3885
GOTERM_BP_FAT	GO:0043066~negative regulation of apoptosis	7	3.125	0.044258	CDKN1A, TSC22D3, NOTCH1, MSX1, ITSN1, NR2E1, CACNA1A	147	239	13588	2.70731	1	0.6486	52.3777
GOTERM_MF_FAT	GO:0016667~oxidoreductase activity, acting on sulfur group of donors	3	1.33929	0.0446568	ERO1LB, TXN2, SRXN1	137	33	13288	8.81752	0.999999	0.700858	45.9691
GOTERM_MF_FAT	GO:0042054~histone methyltransferase activity	3	1.33929	0.0471368	MLL5, SETD1B, SUV420H1	137	34	13288	8.55818	1	0.691917	47.8288
GOTERM_BP_FAT	GO:0016481~negative regulation of transcription	9	4.01786	0.0475507	KHDRBS1, MSX1, TIMELESS, SOX2, HOPX, TNP1, NR2E1, MXD3, SUFU	147	372	13588	2.23634	1	0.669281	54.9964
GOTERM_BP_FAT	GO:0015031~protein transport	13	5.80357	0.0478006	SNAP29, RABIF, CHMP5, RAB4A, SEC62, SEC63, COG5, 6230409E13RIK, POU2F2, STAM, APPBP2, TPR, COG1	147	651	13588	1.84587	1	0.665094	55.1895
GOTERM_BP_FAT	GO:0043069~negative regulation of programmed cell death	7	3.125	0.0480855	CDKN1A, TSC22D3, NOTCH1, MSX1, ITSN1, NR2E1, CACNA1A	147	244	13588	2.65183	1	0.661268	55.4088
GOTERM_BP_FAT	GO:0045935~positive regulation of nucleobase, nucleoside, nucleotide and nucleic acid metabolic process	11	4.91071	0.0483714	GATA2, NOTCH1, MLL5, BRCC3, MSX1, RFX4, ADORA2B, ILF2, SDPR, SOX2, POU2F2	147	510	13588	1.9937	1	0.657532	55.6277
GOTERM_BP_FAT	GO:0021761~limbic system development	3	1.33929	0.0487333	HDAC2, MKKS, LRP8	147	33	13588	8.40322	1	0.654464	55.9035
GOTERM_BP_FAT	GO:0060548~negative regulation of cell death	7	3.125	0.0488749	CDKN1A, TSC22D3, NOTCH1, MSX1, ITSN1, NR2E1, CACNA1A	147	245	13588	2.64101	1	0.649772	56.0109
SP_PIR_KEYWORDS	nucleotide-binding	26	11.6071	0.049847	SEPHS1, NEK1, DTYMK, STK35, UBA5, ACSS2, SETX, UBE2D3, TTBK2, CAMK2D, BAT1A, CHD1, MKKS, MX1, ABCE1, BRAF, RAB4A, SMC6, AFG3L2, GM4596, GM266, ICK, ATP2A2, DHX29, UBA2, SRXN1, BMPR1A	195	1631	17854	1.45955	0.999982	0.542323	47.6901
GOTERM_BP_FAT	GO:0045184~establishment of protein localization	13	5.80357	0.0501255	SNAP29, RABIF, CHMP5, RAB4A, SEC62, SEC63, COG5, 6230409E13RIK, POU2F2, STAM, APPBP2, TPR, COG1	147	656	13588	1.8318	1	0.653598	56.9493
UP_SEQ_FEATURE	repeat:TPR 3	5	2.23214	0.0511036	TTC32, FKBP5, APPBP2, TTC16, ACAD11	190	118	16021	3.57293	1	0.999986	54.239
GOTERM_BP_FAT	GO:0051248~negative regulation of protein metabolic process	4	1.78571	0.0515906	PTPN6, CAV1, INPP5K, TIA1	147	78	13588	4.74028	1	0.658849	58.0247
GOTERM_BP_FAT	GO:0043068~positive regulation of programmed cell death	7	3.125	0.0529419	PTPN6, CDKN1A, UTP11L, NOTCH1, S100B, SH3GLB1, MBD4	147	250	13588	2.58819	1	0.663076	58.9942
GOTERM_CC_FAT	GO:0005740~mitochondrial envelope	9	4.01786	0.0531872	HCCS, TST, 6230409E13RIK, SLC25A4, NDUFB8, SH3GLB1, 1700071K01RIK, AFG3L2, HADHB	132	391	12504	2.18042	0.999979	0.697693	49.5069
GOTERM_BP_FAT	GO:0021549~cerebellum development	3	1.33929	0.0541647	RFX4, AGTPBP1, CACNA1A	147	35	13588	7.92303	1	0.666248	59.8533
GOTERM_BP_FAT	GO:0010942~positive regulation of cell death	7	3.125	0.0546249	PTPN6, CDKN1A, UTP11L, NOTCH1, S100B, SH3GLB1, MBD4	147	252	13588	2.56765	1	0.664088	60.1723
SP_PIR_KEYWORDS	cell cycle	10	4.46429	0.055759	KHDRBS1, CDKN1A, MLL5, TIMELESS, NEK1, NUF2, THAP1, PARD3B, MAD2L2, APPL2	195	447	17854	2.0483	0.999995	0.558922	51.6684
UP_SEQ_FEATURE	topological domain:Lumenal	10	4.46429	0.056703	ATP2A2, INSIG1, TMEM192, SCARB2, GALNTL1, TMED9, PPAP2B, SEC62, SEC63, SEL1L	190	414	16021	2.03674	1	0.999913	58.1023
GOTERM_BP_FAT	GO:0051173~positive regulation of nitrogen compound metabolic process	11	4.91071	0.0572807	GATA2, NOTCH1, MLL5, BRCC3, MSX1, RFX4, ADORA2B, ILF2, SDPR, SOX2, POU2F2	147	526	13588	1.93306	1	0.6767	61.9668
SP_PIR_KEYWORDS	DNA damage	6	2.67857	0.0608606	BRCC3, TIMELESS, DDB2, SMC6, MBD4, SETX	195	194	17854	2.83172	0.999999	0.568218	54.8752
GOTERM_BP_FAT	GO:0031400~negative regulation of protein modification process	3	1.33929	0.0626883	PTPN6, CAV1, INPP5K	147	38	13588	7.29753	1	0.705313	65.3887
GOTERM_BP_FAT	GO:0050768~negative regulation of neurogenesis	3	1.33929	0.0626883	KLK8, SEMA3F, BMPR1A	147	38	13588	7.29753	1	0.705313	65.3887
GOTERM_BP_FAT	GO:0021536~diencephalon development	3	1.33929	0.0626883	GATA2, SOX2, BMPR1A	147	38	13588	7.29753	1	0.705313	65.3887
GOTERM_BP_FAT	GO:0045934~negative regulation of nucleobase, nucleoside, nucleotide and nucleic acid metabolic process	9	4.01786	0.0646025	KHDRBS1, MSX1, TIMELESS, SOX2, HOPX, TNP1, NR2E1, MXD3, SUFU	147	397	13588	2.09551	1	0.711459	66.529
SP_PIR_KEYWORDS	protein transport	10	4.46429	0.0651042	SNAP29, COG5, RABIF, CHMP5, RAB4A, STAM, APPBP2, SEC62, COG1, SEC63	195	461	17854	1.98609	0.999999	0.571491	57.3921
GOTERM_BP_FAT	GO:0050770~regulation of axonogenesis	3	1.33929	0.0656244	KLK8, SEMA3F, CACNA1A	147	39	13588	7.11041	1	0.712334	67.1233
GOTERM_MF_FAT	GO:0016564~transcription repressor activity	6	2.67857	0.0656634	KHDRBS1, MSX1, NFKBIE, HOPX, TRIB3, NR2E1	137	211	13288	2.75809	1	0.785162	59.9572
GOTERM_BP_FAT	GO:0048858~cell projection morphogenesis	6	2.67857	0.0668494	KLK8, NOTCH1, MKKS, AFG3L2, NR2E1, CACNA1A	147	202	13588	2.74561	1	0.714318	67.8226
SP_PIR_KEYWORDS	membrane	71	31.6964	0.0669364	KCNE1L, HCCS, 0610007C21RIK, CHMP5, REP15, EFNA3, 1700071K01RIK, ITSN1, SLC7A4, ERO1LB, SLC2A6, SDPR, INSIG1, STAM, PARD3B, KHDRBS1, SLC12A7, SLC25A4, MYCT1, RAB4A, 9330182L06RIK, VEZT, GALNTL1, CHPT1, TMEM68, CD86, ADAM1A, NUS1, SGCE, AI428936, SUSD3, JAM2, SNAP29, FAM173B, CAV1, ADORA2B, NDUFB8, TMEM158, RER1, SEC62, SEC63, VCAM1, TTBK2, SH3GLB1, GM885, PCDHB16, PTPLA, UPK1B, TMEM192, NCRNA0008…	195	5507	17854	1.18044	1	0.561189	58.4383
SP_PIR_KEYWORDS	notch signaling pathway	3	1.33929	0.0669782	NOTCH1, HEY1, SEL1L	195	39	17854	7.043	1	0.541978	58.4619
SP_PIR_KEYWORDS	tpr repeat	5	2.23214	0.0679395	TTC32, FKBP5, APPBP2, TTC16, ACAD11	195	141	17854	3.24677	1	0.528967	59.001
UP_SEQ_FEATURE	repeat:TPR 1	5	2.23214	0.0680248	TTC32, FKBP5, APPBP2, TTC16, ACAD11	190	130	16021	3.24312	1	0.99988	65.0023
UP_SEQ_FEATURE	repeat:TPR 2	5	2.23214	0.0680248	TTC32, FKBP5, APPBP2, TTC16, ACAD11	190	130	16021	3.24312	1	0.99988	65.0023
GOTERM_BP_FAT	GO:0010721~negative regulation of cell development	3	1.33929	0.0686057	KLK8, SEMA3F, BMPR1A	147	40	13588	6.93265	1	0.719121	68.8009
INTERPRO	IPR001440:Tetratricopeptide TPR-1	4	1.78571	0.0693372	TTC32, FKBP5, TTC16, ACAD11	178	95	17763	4.20177	1	0.992175	63.3624
GOTERM_BP_FAT	GO:0033554~cellular response to stress	9	4.01786	0.0699826	CDKN1A, BRCC3, TIMELESS, NEK1, DDB2, SMC6, TNP1, MBD4, SETX	147	404	13588	2.0592	1	0.721742	69.5483
GOTERM_BP_FAT	GO:0022037~metencephalon development	3	1.33929	0.071631	RFX4, AGTPBP1, CACNA1A	147	41	13588	6.76356	1	0.725681	70.4208
GOTERM_BP_FAT	GO:0006937~regulation of muscle contraction	3	1.33929	0.071631	CAV1, ADORA2B, ATP2A2	147	41	13588	6.76356	1	0.725681	70.4208
GOTERM_BP_FAT	GO:0045879~negative regulation of smoothened signaling pathway	2	0.892857	0.0728475	TULP3, SUFU	147	7	13588	26.4101	1	0.727307	71.0497
UP_SEQ_FEATURE	domain:SET	3	1.33929	0.0738103	MLL5, SETD1B, SUV420H1	190	38	16021	6.65693	1	0.999723	68.104
UP_SEQ_FEATURE	repeat:TPR 8	3	1.33929	0.0738103	APPBP2, TTC16, ACAD11	190	38	16021	6.65693	1	0.999723	68.104
GOTERM_BP_FAT	GO:0031328~positive regulation of cellular biosynthetic process	11	4.91071	0.0739501	GATA2, NOTCH1, MLL5, MSX1, RFX4, ADORA2B, ILF2, WIBG, SDPR, SOX2, POU2F2	147	552	13588	1.84201	1	0.728324	71.6088
GOTERM_MF_FAT	GO:0008170~N-methyltransferase activity	3	1.33929	0.0744494	MLL5, SETD1B, SUV420H1	137	44	13288	6.61314	1	0.80505	64.7441
GOTERM_BP_FAT	GO:0006874~cellular calcium ion homeostasis	4	1.78571	0.0746401	CAV1, S100B, ATP2A2, CACNA1A	147	91	13588	4.06309	1	0.727288	71.9535
GOTERM_BP_FAT	GO:0021953~central nervous system neuron differentiation	3	1.33929	0.074699	TULP3, NR2E1, CACNA1A	147	42	13588	6.60253	1	0.72317	71.9827
GOTERM_BP_FAT	GO:0010629~negative regulation of gene expression	9	4.01786	0.0748079	KHDRBS1, MSX1, TIMELESS, SOX2, HOPX, TNP1, NR2E1, MXD3, SUFU	147	410	13588	2.02907	1	0.71934	72.0367
SP_PIR_KEYWORDS	metalloprotease	5	2.23214	0.0751089	ADAM1A, BRCC3, AGTPBP1, CPXM1, AFG3L2	195	146	17854	3.13558	1	0.548719	62.8229
GOTERM_BP_FAT	GO:0030163~protein catabolic process	11	4.91071	0.0767607	GM4596, UBE2D3, BRCC3, UBA2, PPP2R5C, UCHL5, FBXO30, DDB2, UBA5, TNFAIP3, AFG3L2, WDYHV1	147	556	13588	1.82876	1	0.724568	72.9885
UP_SEQ_FEATURE	DNA-binding region:HMG box	3	1.33929	0.0772156	SOX21, SOX2, SOX12	190	39	16021	6.48623	1	0.999363	69.8077
GOTERM_MF_FAT	GO:0008276~protein methyltransferase activity	3	1.33929	0.0774063	MLL5, SETD1B, SUV420H1	137	45	13288	6.46618	1	0.797339	66.232
GOTERM_BP_FAT	GO:0009891~positive regulation of biosynthetic process	11	4.91071	0.0774737	GATA2, NOTCH1, MLL5, MSX1, RFX4, ADORA2B, ILF2, WIBG, SDPR, SOX2, POU2F2	147	557	13588	1.82547	1	0.723734	73.3283
GOTERM_BP_FAT	GO:0050906~detection of stimulus involved in sensory perception	3	1.33929	0.0778083	LXN, SOX2, MKKS	147	43	13588	6.44898	1	0.721121	73.4864
GOTERM_BP_FAT	GO:0032990~cell part morphogenesis	6	2.67857	0.0785551	KLK8, NOTCH1, MKKS, AFG3L2, NR2E1, CACNA1A	147	212	13588	2.6161	1	0.720499	73.8361
GOTERM_BP_FAT	GO:0010604~positive regulation of macromolecule metabolic process	12	5.35714	0.0789689	GATA2, ZFP91, NOTCH1, MLL5, BRCC3, MSX1, RFX4, ILF2, WIBG, SDPR, SOX2, POU2F2	147	633	13588	1.75233	1	0.718329	74.028
INTERPRO	IPR001214:SET	3	1.33929	0.0797601	MLL5, SETD1B, SUV420H1	178	47	17763	6.36971	1	0.991845	68.6975
INTERPRO	IPR017442:Serine/threonine protein kinase-related	8	3.57143	0.0809965	ICK, BRAF, TTBK2, NEK1, STK35, CAMK2D, TRIB3, BMPR1A	178	374	17763	2.13459	1	0.986103	69.28
GOTERM_BP_FAT	GO:0032268~regulation of cellular protein metabolic process	7	3.125	0.0815826	PTPN6, ZFP91, CAV1, INPP5K, WIBG, TIA1, IGF2BP2	147	280	13588	2.31088	1	0.726346	75.2099
GOTERM_BP_FAT	GO:0055074~calcium ion homeostasis	4	1.78571	0.0825101	CAV1, S100B, ATP2A2, CACNA1A	147	95	13588	3.89202	1	0.726525	75.617
SP_PIR_KEYWORDS	activator	10	4.46429	0.0825424	GATA2, NOTCH1, SOX21, RFX4, ILF2, FAM120B, SETD1B, SOX2, POU2F2, NR2E1	195	484	17854	1.89171	1	0.567422	66.4369
GOTERM_BP_FAT	GO:0050732~negative regulation of peptidyl-tyrosine phosphorylation	2	0.892857	0.0828147	PTPN6, CAV1	147	8	13588	23.1088	1	0.723924	75.7493
GOTERM_CC_FAT	GO:0070013~intracellular organelle lumen	18	8.03571	0.0831341	SETD1B, HNRNPA2B1, SOX2, SAP18, APPL2, SETX, HADHB, TST, RBM4B, UTP11L, MLL5, ANKRD28, HDAC2, ILF2, WIBG, LARP7, THAP1, ARHGEF10L	132	1133	12504	1.50493	1	0.819106	66.2159
SP_PIR_KEYWORDS	rna-binding	10	4.46429	0.0832148	KHDRBS1, SLTM, RBM4B, ADARB1, LARP7, TIA1, SETD1B, HNRNPA2B1, BAT1A, IGF2BP2	195	485	17854	1.88781	1	0.554421	66.7473
UP_SEQ_FEATURE	metal ion-binding site:Zinc	5	2.23214	0.0840701	ADARB1, RABIF, AGTPBP1, CPXM1, UBA5	190	140	16021	3.01147	1	0.999121	72.9828
GOTERM_BP_FAT	GO:0006662~glycerol ether metabolic process	3	1.33929	0.0841464	CAV1, TXN2, INSIG1	147	45	13588	6.16236	1	0.72592	76.32
SP_PIR_KEYWORDS	dna-binding	22	9.82143	0.0841915	SOX21, RFX4, SOX2, SOX12, TNP1, MBD4, PHF20, NR2E1, MXD3, GATA2, ZFP91, MSX1, HEY1, ILF2, HIST2H2BE, POU2F2, DLX4, DDB2, CHD1, THAP1, LRRFIP1, TNFAIP3	195	1404	17854	1.43468	1	0.543517	67.1934
GOTERM_CC_FAT	GO:0043233~organelle lumen	18	8.03571	0.0847026	SETD1B, HNRNPA2B1, SOX2, SAP18, APPL2, SETX, HADHB, TST, RBM4B, UTP11L, MLL5, ANKRD28, HDAC2, ILF2, WIBG, LARP7, THAP1, ARHGEF10L	132	1136	12504	1.50096	1	0.795066	66.9315
UP_SEQ_FEATURE	domain:RRM 2	4	1.78571	0.0858434	RBM4B, TIA1, HNRNPA2B1, IGF2BP2	190	88	16021	3.83278	1	0.998326	73.7519
UP_SEQ_FEATURE	domain:RRM 1	4	1.78571	0.0858434	RBM4B, TIA1, HNRNPA2B1, IGF2BP2	190	88	16021	3.83278	1	0.998326	73.7519
SP_PIR_KEYWORDS	transport	24	10.7143	0.0872051	SNAP29, SLC12A7, RABIF, SLC25A4, NDUFB8, TXN2, CHMP5, RAB4A, SLC7A4, SEC62, SEC63, ERO1LB, COG5, SLC2A6, ATP2A2, KCNJ8, SLC16A9, BAT1A, STAM, APPBP2, SLC14A1, RLBP1, CACNA1A, COG1	195	1571	17854	1.39874	1	0.542075	68.5356
SMART	SM00317:SET	3	1.33929	0.0887699	MLL5, SETD1B, SUV420H1	98	47	9131	5.94724	0.999908	0.95489	64.3633
UP_SEQ_FEATURE	zinc finger region:TRAF-type	2	0.892857	0.090589	FBXO30, CYHR1	190	8	16021	21.0803	1	0.997727	75.7109
GOTERM_BP_FAT	GO:0010975~regulation of neuron projection development	3	1.33929	0.0906357	KLK8, SEMA3F, CACNA1A	147	47	13588	5.90013	1	0.749384	78.9248
GOTERM_CC_FAT	GO:0005743~mitochondrial inner membrane	7	3.125	0.090916	HCCS, TST, SLC25A4, NDUFB8, 1700071K01RIK, AFG3L2, HADHB	132	296	12504	2.24017	1	0.79087	69.6311
GOTERM_BP_FAT	GO:0006281~DNA repair	6	2.67857	0.0912931	BRCC3, DDB2, SMC6, TNP1, MBD4, SETX	147	222	13588	2.49825	1	0.748264	79.1731
INTERPRO	IPR000910:High mobility group, HMG1/HMG2	3	1.33929	0.0917181	SOX21, SOX2, SOX12	178	51	17763	5.87013	1	0.98682	73.9261
SP_PIR_KEYWORDS	hydrolase	23	10.2679	0.0917913	PTPN6, KLK8, BRCC3, ADARB1, AGTPBP1, GUSB, MBD4, AFG3L2, WDYHV1, SETX, ADAM1A, HDAC2, INPP5K, ATP2A2, DHX29, TPP2, CPXM1, UCHL5, BAT1A, CHD1, TNFAIP3, PPAP2B, IDUA	195	1500	17854	1.4039	1	0.547274	70.4813
GOTERM_BP_FAT	GO:0021694~cerebellar Purkinje cell layer formation	2	0.892857	0.0926754	AGTPBP1, CACNA1A	147	9	13588	20.5412	1	0.750027	79.6863
GOTERM_BP_FAT	GO:0021692~cerebellar Purkinje cell layer morphogenesis	2	0.892857	0.0926754	AGTPBP1, CACNA1A	147	9	13588	20.5412	1	0.750027	79.6863
GOTERM_BP_FAT	GO:0021702~cerebellar Purkinje cell differentiation	2	0.892857	0.0926754	AGTPBP1, CACNA1A	147	9	13588	20.5412	1	0.750027	79.6863
GOTERM_BP_FAT	GO:0050910~detection of mechanical stimulus involved in sensory perception of sound	2	0.892857	0.0926754	SOX2, MKKS	147	9	13588	20.5412	1	0.750027	79.6863
GOTERM_BP_FAT	GO:0042325~regulation of phosphorylation	7	3.125	0.0927381	PTPN6, ZFP91, CDKN1A, CAV1, INPP5K, TRIB3, LRP8	147	290	13588	2.2312	1	0.746599	79.7093
GOTERM_BP_FAT	GO:0007267~cell-cell signaling	7	3.125	0.0927381	KLK8, SLC25A4, AGTPBP1, PCDHB16, SOX2, TMOD2, CACNA1A	147	290	13588	2.2312	1	0.746599	79.7093
GOTERM_BP_FAT	GO:0006875~cellular metal ion homeostasis	4	1.78571	0.0928264	CAV1, S100B, ATP2A2, CACNA1A	147	100	13588	3.69741	1	0.743298	79.7417
KEGG_PATHWAY	mmu04020:Calcium signaling pathway	5	2.23214	0.0936474	SLC25A4, ADORA2B, ATP2A2, CAMK2D, CACNA1A	53	191	5738	2.83414	0.999956	0.999956	66.5605
GOTERM_BP_FAT	GO:0050880~regulation of blood vessel size	3	1.33929	0.0939342	CAV1, ADORA2B, KCNJ8	147	48	13588	5.77721	1	0.744032	80.1433
GOTERM_BP_FAT	GO:0018904~organic ether metabolic process	3	1.33929	0.0939342	CAV1, TXN2, INSIG1	147	48	13588	5.77721	1	0.744032	80.1433
GOTERM_BP_FAT	GO:0035150~regulation of tube size	3	1.33929	0.0939342	CAV1, ADORA2B, KCNJ8	147	48	13588	5.77721	1	0.744032	80.1433
GOTERM_BP_FAT	GO:0009057~macromolecule catabolic process	12	5.35714	0.0940272	BRCC3, PPP2R5C, UBA5, AFG3L2, WDYHV1, GM4596, UBE2D3, UBA2, WIBG, DDB2, FBXO30, UCHL5, TNFAIP3	147	654	13588	1.69606	1	0.740812	80.1767
GOTERM_BP_FAT	GO:0021700~developmental maturation	4	1.78571	0.0949512	GATA2, NOTCH1, POU2F2, CACNA1A	147	101	13588	3.66081	1	0.740857	80.5054
GOTERM_BP_FAT	GO:0043086~negative regulation of catalytic activity	4	1.78571	0.0949512	PTPN6, CDKN1A, CAV1, TRIB3	147	101	13588	3.66081	1	0.740857	80.5054
GOTERM_CC_FAT	GO:0000785~chromatin	5	2.23214	0.0951933	HDAC2, HIST2H2BE, TNP1, CHD1, MBD4	132	165	12504	2.87052	1	0.78039	71.3701

## Sheet: Saddlebrown
Category	Term	Count	%	PValue	Genes	List Total	Pop Hits	Pop Total	Fold Enrichment	Bonferroni	Benjamini	FDR
BIOCARTA	m_ctlPathway:CTL mediated immune response against target cells	2	4.44444	0.0370955	ICAM1, CD3G	5	11	1171	42.5818	0.530469	0.530469	25.0014
BIOCARTA	m_tcytotoxicPathway:T Cytotoxic Cell Surface Molecules	2	4.44444	0.0404158	ICAM1, CD3G	5	12	1171	39.0333	0.561811	0.338041	26.9474
BIOCARTA	m_thelperPathway:T Helper Cell Surface Molecules	2	4.44444	0.0404158	ICAM1, CD3G	5	12	1171	39.0333	0.561811	0.338041	26.9474
GOTERM_BP_FAT	GO:0007568~aging	3	6.66667	0.0119355	KL, CP, PRELP	38	61	13588	17.5858	0.998235	0.998235	15.9899
GOTERM_BP_FAT	GO:0050678~regulation of epithelial cell proliferation	3	6.66667	0.0126944	BMP4, TGFBR3, TBX18	38	63	13588	17.0276	0.998824	0.965705	16.9214
GOTERM_BP_FAT	GO:0007155~cell adhesion	6	13.3333	0.0172357	ICAM1, LYVE1, AEBP1, FBLN5, DDR2, SPP1	38	561	13588	3.82437	0.999897	0.953109	22.2974
GOTERM_BP_FAT	GO:0022610~biological adhesion	6	13.3333	0.0173563	ICAM1, LYVE1, AEBP1, FBLN5, DDR2, SPP1	38	562	13588	3.81757	0.999903	0.900852	22.4357
GOTERM_BP_FAT	GO:0051145~smooth muscle cell differentiation	2	4.44444	0.0269075	BMP4, TBX18	38	10	13588	71.5158	0.999999	0.943885	32.6856
GOTERM_BP_FAT	GO:0050829~defense response to Gram-negative bacterium	2	4.44444	0.0269075	LYZ2, LYZ1	38	10	13588	71.5158	0.999999	0.943885	32.6856
GOTERM_BP_FAT	GO:0007167~enzyme linked receptor protein signaling pathway	4	8.88889	0.0377256	BMP4, KL, TGFBR3, DDR2	38	273	13588	5.23925	1	0.966092	42.7658
GOTERM_BP_FAT	GO:0016998~cell wall macromolecule catabolic process	2	4.44444	0.0427124	LYZ2, LYZ1	38	16	13588	44.6974	1	0.962842	46.9223
GOTERM_BP_FAT	GO:0030500~regulation of bone mineralization	2	4.44444	0.0427124	BMP4, SRGN	38	16	13588	44.6974	1	0.962842	46.9223
GOTERM_BP_FAT	GO:0044036~cell wall macromolecule metabolic process	2	4.44444	0.0427124	LYZ2, LYZ1	38	16	13588	44.6974	1	0.962842	46.9223
GOTERM_BP_FAT	GO:0070167~regulation of biomineral formation	2	4.44444	0.0427124	BMP4, SRGN	38	16	13588	44.6974	1	0.962842	46.9223
GOTERM_BP_FAT	GO:0042127~regulation of cell proliferation	5	11.1111	0.0572948	BMP4, TGFBR3, TBX18, FGFBP1, DDR2	38	538	13588	3.32322	1	0.979639	57.5208
GOTERM_BP_FAT	GO:0019835~cytolysis	2	4.44444	0.060836	LYZ2, LYZ1	38	23	13588	31.0938	1	0.974833	59.7784
GOTERM_BP_FAT	GO:0050830~defense response to Gram-positive bacterium	2	4.44444	0.060836	LYZ2, LYZ1	38	23	13588	31.0938	1	0.974833	59.7784
GOTERM_BP_FAT	GO:0050680~negative regulation of epithelial cell proliferation	2	4.44444	0.0710419	BMP4, TGFBR3	38	27	13588	26.4873	1	0.979573	65.6758
GOTERM_BP_FAT	GO:0031214~biomineral formation	2	4.44444	0.0911311	SRGN, SPP1	38	35	13588	20.4331	1	0.989813	75.0067
GOTERM_BP_FAT	GO:0040007~growth	3	6.66667	0.0967701	BMP4, TGFBR3, EMP1	38	193	13588	5.55822	1	0.988647	77.1649
GOTERM_CC_FAT	GO:0005576~extracellular region	17	37.7778	3.41188e-06	BMP4, AEBP1, RNASE4, KL, F13A1, CD163, PRELP, PTGDS, FBLN5, TFPI, TGFBR3, ITIH2, PDGFD, CP, FGFBP1, SRGN, SPP1	36	1680	12504	3.51468	0.000201281	0.000201281	0.00340699
GOTERM_CC_FAT	GO:0044421~extracellular region part	8	17.7778	0.00496245	BMP4, TGFBR3, CP, PDGFD, FGFBP1, SRGN, PRELP, SPP1	36	774	12504	3.59001	0.254361	0.136496	4.84638
GOTERM_CC_FAT	GO:0005615~extracellular space	6	13.3333	0.0131686	BMP4, CP, PDGFD, FGFBP1, SRGN, SPP1	36	511	12504	4.07828	0.54256	0.229491	12.3986
GOTERM_MF_FAT	GO:0019838~growth factor binding	3	6.66667	0.0121642	KL, TGFBR3, FGFBP1	32	72	13288	17.3021	0.783431	0.783431	13.1971
GOTERM_MF_FAT	GO:0017134~fibroblast growth factor binding	2	4.44444	0.0230937	KL, FGFBP1	32	10	13288	83.05	0.946097	0.767829	23.6765
GOTERM_MF_FAT	GO:0003796~lysozyme activity	2	4.44444	0.0230937	LYZ2, LYZ1	32	10	13288	83.05	0.946097	0.767829	23.6765
GOTERM_MF_FAT	GO:0005539~glycosaminoglycan binding	3	6.66667	0.0288553	BMP4, LYVE1, TGFBR3	32	114	13288	10.9276	0.974267	0.704768	28.7229
GOTERM_MF_FAT	GO:0030247~polysaccharide binding	3	6.66667	0.0356895	BMP4, LYVE1, TGFBR3	32	128	13288	9.73242	0.989356	0.678798	34.3125
GOTERM_MF_FAT	GO:0001871~pattern binding	3	6.66667	0.0356895	BMP4, LYVE1, TGFBR3	32	128	13288	9.73242	0.989356	0.678798	34.3125
INTERPRO	IPR000974:Glycoside hydrolase, family 22, lysozyme	2	4.44444	0.0187636	LYZ2, LYZ1	43	8	17763	103.273	0.92948	0.92948	20.0281
INTERPRO	IPR001916:Glycoside hydrolase, family 22	2	4.44444	0.0210847	LYZ2, LYZ1	43	9	17763	91.7984	0.949381	0.775013	22.2319
INTERPRO	IPR019799:Glycoside hydrolase, family 22, conserved site	2	4.44444	0.0234005	LYZ2, LYZ1	43	10	17763	82.6186	0.963666	0.66879	24.3751
INTERPRO	IPR000421:Coagulation factor 5/8 type, C-terminal	2	4.44444	0.0530234	AEBP1, DDR2	43	23	17763	35.9211	0.999513	0.85145	47.4193
PIR_SUPERFAMILY	PIRSF001064:lysozyme c	2	4.44444	0.0197531	LYZ2, LYZ1	28	6	8136	96.8571	0.522016	0.522016	16.4012
SMART	SM00263:LYZ1	2	4.44444	0.025348	LYZ2, LYZ1	27	9	9131	75.1523	0.56027	0.56027	19.9377
SMART	SM00231:FA58C	2	4.44444	0.0635544	AEBP1, DDR2	27	23	9131	29.4074	0.877696	0.65028	43.3741
SP_PIR_KEYWORDS	signal	25	55.5556	2.96941e-09	AEBP1, HFE, DDR2, ITIH2, PDGFD, FGFBP1, SRGN, SPP1, BMP4, RAMP2, ICAM1, LYZ2, CD3G, LYZ1, KL, RNASE4, CD163, PRELP, LYVE1, PTGDS, FBLN5, TFPI, TGFBR3, CP, CTSH	43	2970	17854	3.49503	3.17726e-07	3.17726e-07	3.33779e-06
SP_PIR_KEYWORDS	glycoprotein	26	57.7778	2.59713e-08	AEBP1, F13A1, HFE, DDR2, ITIH2, PDGFD, FGFBP1, SRGN, SPP1, BMP4, RAMP2, ICAM1, CD3G, KL, CD163, PRELP, ABCG2, LYVE1, PTGDS, FBLN5, TFPI, TGFBR3, SLC13A3, CP, CTSH, EMP1	43	3600	17854	2.99873	2.77892e-06	1.38946e-06	2.91933e-05
SP_PIR_KEYWORDS	Secreted	17	37.7778	5.37102e-08	BMP4, AEBP1, RNASE4, KL, F13A1, CD163, PRELP, PTGDS, FBLN5, TFPI, TGFBR3, ITIH2, PDGFD, CP, FGFBP1, SRGN, SPP1	43	1420	17854	4.97082	5.74698e-06	1.91566e-06	6.03735e-05
SP_PIR_KEYWORDS	disulfide bond	21	46.6667	1.45635e-07	BMP4, RAMP2, ICAM1, LYZ2, LYZ1, CD3G, RNASE4, HFE, DDR2, CD163, ABCG2, PRELP, LYVE1, PTGDS, FBLN5, TFPI, PDGFD, CP, CTSH, FGFBP1, SRGN	43	2469	17854	3.53155	1.55828e-05	3.89573e-06	0.000163702
SP_PIR_KEYWORDS	bacteriolytic enzyme	2	4.44444	0.00469943	LYZ2, LYZ1	43	2	17854	415.209	0.395905	0.0958905	5.15715
SP_PIR_KEYWORDS	proteoglycan	3	6.66667	0.00616123	TGFBR3, ITIH2, SRGN	43	50	17854	24.9126	0.483815	0.104359	6.7112
SP_PIR_KEYWORDS	polysaccharide degradation	2	4.44444	0.0117082	LYZ2, LYZ1	43	5	17854	166.084	0.716393	0.16475	12.3995
SP_PIR_KEYWORDS	glycosidase	3	6.66667	0.0131103	LYZ2, LYZ1, KL	43	74	17854	16.8328	0.756363	0.161809	13.7864
SP_PIR_KEYWORDS	extracellular matrix	4	8.88889	0.0136559	BMP4, TGFBR3, PRELP, SPP1	43	213	17854	7.79736	0.770362	0.15081	14.3207
SP_PIR_KEYWORDS	biomineralization	2	4.44444	0.0482821	SRGN, SPP1	43	21	17854	39.5437	0.994984	0.411105	42.6651
SP_PIR_KEYWORDS	membrane	19	42.2222	0.0669823	RAMP2, ICAM1, CD3G, CYP1B1, STON1, KL, PTPLAD2, HFE, TMEM51, DDR2, CD163, ABCG2, LYVE1, PTGDS, SLC41A1, TGFBR3, SLC13A3, FGFBP1, EMP1	43	5507	17854	1.43254	0.9994	0.490539	54.1284
SP_PIR_KEYWORDS	zymogen	3	6.66667	0.0796288	F13A1, CASP12, CTSH	43	199	17854	6.25944	0.999861	0.522833	60.652
SP_PIR_KEYWORDS	blood coagulation	2	4.44444	0.0835337	F13A1, TFPI	43	37	17854	22.4437	0.999912	0.512258	62.4883
SP_PIR_KEYWORDS	Pyrrolidone carboxylic acid	2	4.44444	0.094286	PTGDS, RNASE4	43	42	17854	19.7719	0.999975	0.530874	67.1486
UP_SEQ_FEATURE	signal peptide	25	55.5556	1.34262e-08	AEBP1, HFE, DDR2, ITIH2, PDGFD, FGFBP1, SRGN, SPP1, BMP4, RAMP2, ICAM1, LYZ2, CD3G, LYZ1, KL, RNASE4, CD163, PRELP, LYVE1, PTGDS, FBLN5, TFPI, TGFBR3, CP, CTSH	42	2963	16021	3.21846	2.44356e-06	2.44356e-06	1.65682e-05
UP_SEQ_FEATURE	disulfide bond	21	46.6667	2.8823e-07	BMP4, RAMP2, ICAM1, LYZ2, LYZ1, CD3G, RNASE4, HFE, DDR2, CD163, ABCG2, PRELP, LYVE1, PTGDS, FBLN5, TFPI, PDGFD, CP, CTSH, FGFBP1, SRGN	42	2379	16021	3.36717	5.24566e-05	2.62286e-05	0.000355682
UP_SEQ_FEATURE	glycosylation site:N-linked (GlcNAc...)	24	53.3333	1.38006e-06	BMP4, ICAM1, RAMP2, AEBP1, CD3G, KL, F13A1, HFE, DDR2, CD163, PRELP, ABCG2, LYVE1, PTGDS, FBLN5, TFPI, TGFBR3, SLC13A3, ITIH2, PDGFD, CP, CTSH, EMP1, SPP1	42	3444	16021	2.6582	0.000251139	8.372e-05	0.00170301
UP_SEQ_FEATURE	short sequence motif:Cell attachment site	3	6.66667	0.0161598	ICAM1, FBLN5, SPP1	42	76	16021	15.0573	0.948445	0.523494	18.2123
UP_SEQ_FEATURE	propeptide:Activation peptide	3	6.66667	0.0169727	F13A1, CTSH, SRGN	42	78	16021	14.6712	0.955646	0.463726	19.0424
UP_SEQ_FEATURE	glycosylation site:O-linked (Xyl...) (glycosaminoglycan)	2	4.44444	0.0327748	TGFBR3, SRGN	42	13	16021	58.685	0.997677	0.636082	33.7162
UP_SEQ_FEATURE	domain:F5/8 type C	2	4.44444	0.0352521	AEBP1, DDR2	42	14	16021	54.4932	0.998543	0.606668	35.781
UP_SEQ_FEATURE	topological domain:Extracellular	10	22.2222	0.0951038	ICAM1, RAMP2, LYVE1, CD3G, KL, TGFBR3, HFE, DDR2, CD163, ABCG2	42	2174	16021	1.75461	1	0.897051	70.8647

## Sheet: Royalblue
Category	Term	Count	%	PValue	Genes	List Total	Pop Hits	Pop Total	Fold Enrichment	Bonferroni	Benjamini	FDR
GOTERM_BP_FAT	GO:0006986~response to unfolded protein	4	3.6036	0.00339858	DERL1, VAPB, CREB3L2, CLIC1	77	54	13588	13.0717	0.935682	0.935682	5.09639
GOTERM_BP_FAT	GO:0006970~response to osmotic stress	3	2.7027	0.00397652	TRP53, TSC22D4, MTAP7	77	17	13588	31.1413	0.959703	0.799258	5.93851
GOTERM_BP_FAT	GO:0042743~hydrogen peroxide metabolic process	3	2.7027	0.00549552	CYCS, PRDX2, PRDX1	77	20	13588	26.4701	0.988223	0.772484	8.11866
GOTERM_BP_FAT	GO:0033554~cellular response to stress	8	7.20721	0.00731964	UBE2N, TRP53, TRP53BP1, DERL1, VAPB, GTF2H4, PRDX2, PRDX1	77	404	13588	3.49441	0.997318	0.772438	10.6743
GOTERM_BP_FAT	GO:0006984~ER-nuclear signaling pathway	3	2.7027	0.008522	TRP53, DERL1, VAPB	77	25	13588	21.1761	0.99899	0.748329	12.3223
GOTERM_BP_FAT	GO:0034976~response to endoplasmic reticulum stress	3	2.7027	0.00919895	TRP53, DERL1, VAPB	77	26	13588	20.3616	0.999418	0.711034	13.2376
GOTERM_BP_FAT	GO:0051789~response to protein stimulus	4	3.6036	0.0127364	DERL1, VAPB, CREB3L2, CLIC1	77	87	13588	8.11345	0.999967	0.771432	17.877
GOTERM_BP_FAT	GO:0006091~generation of precursor metabolites and energy	6	5.40541	0.0153774	NDUFS7, TPI1, UQCR11, CYCS, UQCRFS1, ATP6V0A2	77	261	13588	4.05672	0.999996	0.79014	21.1885
GOTERM_BP_FAT	GO:0022900~electron transport chain	4	3.6036	0.0248114	NDUFS7, UQCR11, CYCS, UQCRFS1	77	112	13588	6.30241	1	0.894604	32.0256
GOTERM_BP_FAT	GO:0031667~response to nutrient levels	4	3.6036	0.0265625	TRP53, HMGCS2, MTAP7, CLIC1	77	115	13588	6.138	1	0.88581	33.8771
GOTERM_BP_FAT	GO:0008635~activation of caspase activity by cytochrome c	2	1.8018	0.0276588	TRP53, CYCS	77	5	13588	70.587	1	0.871931	35.012
GOTERM_BP_FAT	GO:0006800~oxygen and reactive oxygen species metabolic process	3	2.7027	0.0283769	CYCS, PRDX2, PRDX1	77	47	13588	11.2639	1	0.855365	35.7456
GOTERM_BP_FAT	GO:0042981~regulation of apoptosis	8	7.20721	0.0346925	TRP53, BFAR, TMBIM6, BNIP3L, CYCS, PRDX2, MAL, PRDX1	77	553	13588	2.55288	1	0.887986	41.8718
GOTERM_BP_FAT	GO:0043067~regulation of programmed cell death	8	7.20721	0.0367586	TRP53, BFAR, TMBIM6, BNIP3L, CYCS, PRDX2, MAL, PRDX1	77	560	13588	2.52096	1	0.884227	43.7544
GOTERM_BP_FAT	GO:0010941~regulation of cell death	8	7.20721	0.0376687	TRP53, BFAR, TMBIM6, BNIP3L, CYCS, PRDX2, MAL, PRDX1	77	563	13588	2.50753	1	0.87295	44.5654
GOTERM_BP_FAT	GO:0009991~response to extracellular stimulus	4	3.6036	0.0384232	TRP53, HMGCS2, MTAP7, CLIC1	77	133	13588	5.30729	1	0.861063	45.2295
GOTERM_BP_FAT	GO:0001525~angiogenesis	4	3.6036	0.0384232	GNA13, EDNRA, HBEGF, RHOB	77	133	13588	5.30729	1	0.861063	45.2295
GOTERM_BP_FAT	GO:0031058~positive regulation of histone modification	2	1.8018	0.0385097	UBE2N, TRP53	77	7	13588	50.4193	1	0.844622	45.3051
GOTERM_BP_FAT	GO:0043066~negative regulation of apoptosis	5	4.5045	0.044825	TRP53, BFAR, TMBIM6, BNIP3L, PRDX2	77	239	13588	3.69179	1	0.87172	50.5721
GOTERM_BP_FAT	GO:0043069~negative regulation of programmed cell death	5	4.5045	0.0477308	TRP53, BFAR, TMBIM6, BNIP3L, PRDX2	77	244	13588	3.61614	1	0.874407	52.8327
GOTERM_BP_FAT	GO:0060548~negative regulation of cell death	5	4.5045	0.0483244	TRP53, BFAR, TMBIM6, BNIP3L, PRDX2	77	245	13588	3.60138	1	0.864136	53.2824
GOTERM_BP_FAT	GO:0008283~cell proliferation	5	4.5045	0.0495237	TRP53, NDE1, PRDX2, MTAP7, PRDX1	77	247	13588	3.57222	1	0.857648	54.1789
GOTERM_BP_FAT	GO:0043065~positive regulation of apoptosis	5	4.5045	0.0501296	TRP53, BNIP3L, CYCS, MAL, PRDX1	77	248	13588	3.55781	1	0.848049	54.6257
GOTERM_BP_FAT	GO:0043068~positive regulation of programmed cell death	5	4.5045	0.0513537	TRP53, BNIP3L, CYCS, MAL, PRDX1	77	250	13588	3.52935	1	0.842364	55.5158
GOTERM_BP_FAT	GO:0010942~positive regulation of cell death	5	4.5045	0.0525941	TRP53, BNIP3L, CYCS, MAL, PRDX1	77	252	13588	3.50134	1	0.837069	56.4012
GOTERM_BP_FAT	GO:0009309~amine biosynthetic process	3	2.7027	0.062902	DDC, MAT2A, PSAT1	77	73	13588	7.25209	1	0.876874	63.1469
GOTERM_BP_FAT	GO:0010033~response to organic substance	7	6.30631	0.063071	DERL1, MAT2A, HMGCS2, VAPB, CREB3L2, PRDX2, CLIC1	77	505	13588	2.44608	1	0.867289	63.2489
GOTERM_BP_FAT	GO:0070301~cellular response to hydrogen peroxide	2	1.8018	0.0651169	PRDX2, PRDX1	77	12	13588	29.4113	1	0.866016	64.4628
GOTERM_BP_FAT	GO:0042744~hydrogen peroxide catabolic process	2	1.8018	0.0651169	PRDX2, PRDX1	77	12	13588	29.4113	1	0.866016	64.4628
GOTERM_BP_FAT	GO:0012502~induction of programmed cell death	4	3.6036	0.0669309	TRP53, BNIP3L, MAL, PRDX1	77	167	13588	4.22677	1	0.863872	65.5077
GOTERM_BP_FAT	GO:0006917~induction of apoptosis	4	3.6036	0.0669309	TRP53, BNIP3L, MAL, PRDX1	77	167	13588	4.22677	1	0.863872	65.5077
GOTERM_BP_FAT	GO:0007584~response to nutrient	3	2.7027	0.0674973	HMGCS2, MTAP7, CLIC1	77	76	13588	6.96582	1	0.856622	65.828
GOTERM_BP_FAT	GO:0045934~negative regulation of nucleobase, nucleoside, nucleotide and nucleic acid metabolic process	6	5.40541	0.0712714	EDNRA, TRP53, SUV39H1, SMARCA5, PKIA, ZFHX3	77	397	13588	2.66702	1	0.862824	67.8924
GOTERM_BP_FAT	GO:0051172~negative regulation of nitrogen compound metabolic process	6	5.40541	0.0737042	EDNRA, TRP53, SUV39H1, SMARCA5, PKIA, ZFHX3	77	401	13588	2.64041	1	0.863387	69.1606
GOTERM_BP_FAT	GO:0010629~negative regulation of gene expression	6	5.40541	0.0793438	TRP53, BNIP3L, SUV39H1, SMARCA5, PKIA, ZFHX3	77	410	13588	2.58245	1	0.875346	71.9228
GOTERM_BP_FAT	GO:0031056~regulation of histone modification	2	1.8018	0.0807311	UBE2N, TRP53	77	15	13588	23.529	1	0.872029	72.5658
GOTERM_BP_FAT	GO:0042493~response to drug	3	2.7027	0.0869132	TRP53, MAT2A, HMGCS2	77	88	13588	6.01594	1	0.884148	75.2677
GOTERM_BP_FAT	GO:0006916~anti-apoptosis	3	2.7027	0.0869132	BFAR, BNIP3L, PRDX2	77	88	13588	6.01594	1	0.884148	75.2677
GOTERM_BP_FAT	GO:0034620~cellular response to unfolded protein	2	1.8018	0.0909972	DERL1, VAPB	77	17	13588	20.7609	1	0.888874	76.9139
GOTERM_BP_FAT	GO:0030968~endoplasmic reticulum unfolded protein response	2	1.8018	0.0909972	DERL1, VAPB	77	17	13588	20.7609	1	0.888874	76.9139
GOTERM_BP_FAT	GO:0031327~negative regulation of cellular biosynthetic process	6	5.40541	0.0926884	EDNRA, TRP53, SUV39H1, SMARCA5, PKIA, ZFHX3	77	430	13588	2.46234	1	0.886704	77.5651
GOTERM_BP_FAT	GO:0007155~cell adhesion	7	6.30631	0.093516	HAPLN2, RGMB, LGALS1, TGFBI, RHOB, CHL1, THBS4	77	561	13588	2.20191	1	0.882201	77.8775
GOTERM_BP_FAT	GO:0030334~regulation of cell migration	3	2.7027	0.0937186	GNA13, HBEGF, SST	77	92	13588	5.75438	1	0.87597	77.9533
GOTERM_BP_FAT	GO:0045892~negative regulation of transcription, DNA-dependent	5	4.5045	0.0938194	TRP53, SUV39H1, SMARCA5, PKIA, ZFHX3	77	308	13588	2.86473	1	0.869451	77.991
GOTERM_BP_FAT	GO:0022610~biological adhesion	7	6.30631	0.094122	HAPLN2, RGMB, LGALS1, TGFBI, RHOB, CHL1, THBS4	77	562	13588	2.19799	1	0.863556	78.1036
GOTERM_BP_FAT	GO:0009890~negative regulation of biosynthetic process	6	5.40541	0.0954896	EDNRA, TRP53, SUV39H1, SMARCA5, PKIA, ZFHX3	77	434	13588	2.43964	1	0.860955	78.6061
GOTERM_BP_FAT	GO:0051253~negative regulation of RNA metabolic process	5	4.5045	0.0955147	TRP53, SUV39H1, SMARCA5, PKIA, ZFHX3	77	310	13588	2.84625	1	0.854345	78.6152
GOTERM_BP_FAT	GO:0034614~cellular response to reactive oxygen species	2	1.8018	0.0960878	PRDX2, PRDX1	77	18	13588	19.6075	1	0.84947	78.8225
GOTERM_BP_FAT	GO:0048514~blood vessel morphogenesis	4	3.6036	0.099237	GNA13, EDNRA, HBEGF, RHOB	77	198	13588	3.565	1	0.852583	79.9282
GOTERM_CC_FAT	GO:0070469~respiratory chain	4	3.6036	0.00668325	NDUFS7, UQCR11, CYCS, UQCRFS1	75	65	12504	10.2597	0.63914	0.63914	7.7124
GOTERM_CC_FAT	GO:0005677~chromatin silencing complex	2	1.8018	0.0176509	SUV39H1, SMARCA5	75	3	12504	111.147	0.933256	0.741651	19.1965
GOTERM_CC_FAT	GO:0031090~organelle membrane	11	9.90991	0.0203112	SYS1, NDUFS7, LAMP2, DERL1, UQCR11, HMGCS2, VAPB, RHOB, UQCRFS1, LBR, ATP6V0A2	75	809	12504	2.2669	0.955803	0.646438	21.7771
GOTERM_CC_FAT	GO:0005625~soluble fraction	4	3.6036	0.0208124	CYCS, RHOB, CLIC1, PKIA	75	99	12504	6.73616	0.95911	0.550319	22.2547
GOTERM_CC_FAT	GO:0012505~endomembrane system	8	7.20721	0.0384968	SYS1, LAMP2, DERL1, VAPB, BNIP3L, CLIC1, TMPO, LBR	75	535	12504	2.49301	0.997438	0.696819	37.4918
GOTERM_CC_FAT	GO:0044427~chromosomal part	6	5.40541	0.039975	TRP53, NDE1, TRP53BP1, HMGN2, SUV39H1, TMPO, HMGN4	75	318	12504	3.14566	0.997973	0.64424	38.6324
GOTERM_CC_FAT	GO:0031967~organelle envelope	8	7.20721	0.040162	NDUFS7, UQCR11, HMGCS2, BNIP3L, CLIC1, TMPO, UQCRFS1, LBR	75	540	12504	2.46993	0.998032	0.589379	38.7753
GOTERM_CC_FAT	GO:0031975~envelope	8	7.20721	0.0408412	NDUFS7, UQCR11, HMGCS2, BNIP3L, CLIC1, TMPO, UQCRFS1, LBR	75	542	12504	2.46081	0.998233	0.547186	39.2918
GOTERM_CC_FAT	GO:0005739~mitochondrion	14	12.6126	0.0451937	TRP53, OPA3, MOBP, CYCS, PRDX2, UQCRFS1, PRDX1, NDUFAF2, NDUFS7, UQCR11, HMGCS2, BNIP3L, ZFHX3, HIGD1A	75	1322	12504	1.76557	0.999115	0.542078	42.5083
GOTERM_CC_FAT	GO:0005635~nuclear envelope	4	3.6036	0.0620987	BNIP3L, CLIC1, TMPO, LBR	75	153	12504	4.35869	0.999941	0.622612	53.5754
GOTERM_CC_FAT	GO:0005694~chromosome	6	5.40541	0.0729541	TRP53, NDE1, TRP53BP1, HMGN2, SUV39H1, TMPO, HMGN4	75	378	12504	2.64635	0.99999	0.648926	59.6137
GOTERM_MF_FAT	GO:0016679~oxidoreductase activity, acting on diphenols and related substances as donors	2	1.8018	0.032958	UQCR11, UQCRFS1	75	6	13288	59.0578	0.999566	0.999566	34.946
GOTERM_MF_FAT	GO:0016681~oxidoreductase activity, acting on diphenols and related substances as donors, cytochrome as acceptor	2	1.8018	0.032958	UQCR11, UQCRFS1	75	6	13288	59.0578	0.999566	0.999566	34.946
GOTERM_MF_FAT	GO:0008121~ubiquinol-cytochrome-c reductase activity	2	1.8018	0.032958	UQCR11, UQCRFS1	75	6	13288	59.0578	0.999566	0.999566	34.946
GOTERM_MF_FAT	GO:0051920~peroxiredoxin activity	2	1.8018	0.0383458	PRDX2, PRDX1	75	7	13288	50.621	0.99988	0.989068	39.4457
GOTERM_MF_FAT	GO:0015078~hydrogen ion transmembrane transporter activity	3	2.7027	0.076422	UQCR11, UQCRFS1, ATP6V0A2	75	82	13288	6.48195	1	0.997805	63.938
GOTERM_MF_FAT	GO:0005244~voltage-gated ion channel activity	4	3.6036	0.0779487	KCNS3, KCNC1, CACNG5, CLIC1	75	179	13288	3.95918	1	0.990783	64.6953
GOTERM_MF_FAT	GO:0022832~voltage-gated channel activity	4	3.6036	0.0779487	KCNS3, KCNC1, CACNG5, CLIC1	75	179	13288	3.95918	1	0.990783	64.6953
GOTERM_MF_FAT	GO:0001883~purine nucleoside binding	14	12.6126	0.084529	CDK19, TRP53, SGK2, MAT2A, MAGI1, SACS, UBE2N, KIF13A, RPS6KA2, SMARCA5, BMP2K, RHOB, RIPK4, ITPK1	75	1548	13288	1.60234	1	0.983096	67.7947
GOTERM_MF_FAT	GO:0015077~monovalent inorganic cation transmembrane transporter activity	3	2.7027	0.0845952	UQCR11, UQCRFS1, ATP6V0A2	75	87	13288	6.10943	1	0.966726	67.8246
GOTERM_MF_FAT	GO:0004674~protein serine/threonine kinase activity	6	5.40541	0.0852436	CDK19, SGK2, RPS6KA2, BMP2K, GTF2H4, RIPK4	75	421	13288	2.52504	1	0.947146	68.1157
GOTERM_MF_FAT	GO:0001882~nucleoside binding	14	12.6126	0.0879136	CDK19, TRP53, SGK2, MAT2A, MAGI1, SACS, UBE2N, KIF13A, RPS6KA2, SMARCA5, BMP2K, RHOB, RIPK4, ITPK1	75	1558	13288	1.59206	1	0.929848	69.2893
INTERPRO	IPR019479:Peroxiredoxin, C-terminal	2	1.8018	0.0323252	PRDX2, PRDX1	98	6	17763	60.4184	0.999823	0.999823	34.967
INTERPRO	IPR000866:Alkyl hydroperoxide reductase/ Thiol specific antioxidant/ Mal allergen	2	1.8018	0.0428687	PRDX2, PRDX1	98	8	17763	45.3138	0.99999	0.996854	43.6581
INTERPRO	IPR015422:Pyridoxal phosphate-dependent transferase, major region, subdomain 2	2	1.8018	0.0636158	DDC, PSAT1	98	12	17763	30.2092	1	0.996856	57.7132
KEGG_PATHWAY	mmu05016:Huntington's disease	6	5.40541	0.00270351	NDUFS7, TRP53, UQCR11, CYCS, CREB3L2, UQCRFS1	32	183	5738	5.8791	0.177097	0.177097	2.7785
KEGG_PATHWAY	mmu00190:Oxidative phosphorylation	4	3.6036	0.0321821	NDUFS7, UQCR11, UQCRFS1, ATP6V0A2	32	130	5738	5.51731	0.905127	0.691985	28.8574
KEGG_PATHWAY	mmu05012:Parkinson's disease	4	3.6036	0.0341088	NDUFS7, UQCR11, CYCS, UQCRFS1	32	133	5738	5.39286	0.917808	0.565213	30.3179
KEGG_PATHWAY	mmu05014:Amyotrophic lateral sclerosis (ALS)	3	2.7027	0.0375044	TRP53, DERL1, CYCS	32	57	5738	9.4375	0.936216	0.497452	32.826
KEGG_PATHWAY	mmu04260:Cardiac muscle contraction	3	2.7027	0.0658313	UQCR11, CACNG5, UQCRFS1	32	78	5738	6.89663	0.992576	0.624919	50.7774
KEGG_PATHWAY	mmu05010:Alzheimer's disease	4	3.6036	0.0737431	NDUFS7, UQCR11, CYCS, UQCRFS1	32	182	5738	3.94093	0.995976	0.601179	54.9478
PIR_SUPERFAMILY	PIRSF000239:alkyl hydroperoxide reductase C22 protein	2	1.8018	0.0243609	PRDX2, PRDX1	51	4	8136	79.7647	0.808408	0.808408	22.349
SP_PIR_KEYWORDS	acetylation	24	21.6216	0.0042243	HMGN2, VAPB, PRDX2, HMGN4, PRDX1, TPI1, VPS13C, GSN, MTAP7, LBR, HIGD1A, TRP53, MAT2A, LGALS1, CYCS, SACS, CLIC1, RPF2, UBE2N, HMGCS2, SMARCA5, RPS12, TMPO, PSAT1, ATP6V0A2	101	2325	17854	1.82475	0.563827	0.563827	5.15098
SP_PIR_KEYWORDS	respiratory chain	4	3.6036	0.005076	NDUFS7, UQCR11, CYCS, UQCRFS1	101	62	17854	11.4047	0.631174	0.392689	6.15947
SP_PIR_KEYWORDS	phosphoprotein	49	44.1441	0.0060847	CDK19, GNA13, KCNC1, HMGN2, VAPB, PPP2R5C, SELENBP1, GPCPD1, HMGN4, PRDX1, KIF13A, NDE1, VPS13C, GSN, CREB3L2, RHOB, MTAP7, LBR, SGK2, MAGI1, PTPRG, CLIC1, ARHGEF10, TNS3, RALGAPA1, BMP2K, SMARCA5, RIPK4, GRB14, CHL1, DBNDD2, DERL1, PLCL1, TPI1, TRP53BP1, TSC22D4, LIMD1, CDC37L1, TRP53, LRRC40, MAT2A, SUV39H1, SACS, BFAR, HMGCS2, RPS6KA2, BNIP3L, TMPO, ZFHX3, ATP6V0A2	101	6311	17854	1.3725	0.697672	0.32884	7.34111
SP_PIR_KEYWORDS	electron transport	4	3.6036	0.0186368	NDUFS7, UQCR11, CYCS, UQCRFS1	101	100	17854	7.07089	0.97496	0.602206	20.9443
SP_PIR_KEYWORDS	voltage-gated channel	4	3.6036	0.0402224	KCNS3, KCNC1, CACNG5, CLIC1	101	135	17854	5.2377	0.99968	0.799973	40.1221
SP_PIR_KEYWORDS	antioxidant	2	1.8018	0.049305	PRDX2, PRDX1	101	9	17854	39.2827	0.99995	0.808274	46.8283
SP_PIR_KEYWORDS	membrane	40	36.036	0.0503108	GNA13, KCNC1, CPM, DERL1, VAPB, SELENBP1, UQCRFS1, AMN, EDNRA, KCNS3, RGMB, UQCR11, LRRTM2, CREB3L2, RHOB, MTAP7, LBR, HIGD1A, SYS1, B3GALT2, MAGI1, PTPRG, AF529169, TMBIM6, CACNG5, MAL, MOGS, CLIC1, D18ERTD653E, BFAR, FOLH1, LAMP2, BNIP3L, HBEGF, SCARA3, TMPO, RIPK4, GRB14, CHL1, ATP6V0A2	101	5507	17854	1.28398	0.99996	0.764342	47.5269
SP_PIR_KEYWORDS	cell membrane	16	14.4144	0.053986	CPM, MAGI1, VAPB, MAL, CLIC1, D18ERTD653E, KCNS3, EDNRA, FOLH1, LAMP2, RGMB, RHOB, HBEGF, MTAP7, ATP6V0A2, CHL1	101	1713	17854	1.65111	0.999981	0.743262	50.008
SP_PIR_KEYWORDS	transport	15	13.5135	0.0549257	SYS1, KCNC1, DERL1, CYCS, CACNG5, SELENBP1, CLIC1, UQCRFS1, KCNS3, NDUFS7, KIF13A, UQCR11, APOD, RHOB, ATP6V0A2	101	1571	17854	1.68783	0.999984	0.707785	50.6248
SP_PIR_KEYWORDS	isopeptide bond	5	4.5045	0.070232	UBE2N, TRP53, VPS13C, RPS6KA2, TMBIM6	101	277	17854	3.19084	0.999999	0.760038	59.7357
SP_PIR_KEYWORDS	Signal-anchor	6	5.40541	0.0772685	FOLH1, B3GALT2, CREB3L2, SCARA3, MOGS, TMPO	101	405	17854	2.61885	1	0.761381	63.3812
SP_PIR_KEYWORDS	transferase	13	11.7117	0.0860301	CDK19, SGK2, MAT2A, B3GALT2, SUV39H1, UAP1L1, HMGCS2, RPS6KA2, BMP2K, GTDC1, RIPK4, PSAT1, ITPK1	101	1385	17854	1.65923	1	0.769915	67.4956
SP_PIR_KEYWORDS	tumor suppressor	3	2.7027	0.0872413	TRP53, RHOB, LIMD1	101	88	17854	6.02633	1	0.747483	68.0296
SP_PIR_KEYWORDS	endosome	4	3.6036	0.099875	LAMP2, RHOB, ATP6V0A2, GRB14	101	198	17854	3.57116	1	0.770787	73.1386
UP_SEQ_FEATURE	region of interest:Nucleoplasmic	2	1.8018	0.0125691	TMPO, LBR	102	2	16021	157.069	0.994115	0.994115	16.2059
UP_SEQ_FEATURE	active site:Cysteine sulfenic acid (-SOH) intermediate	2	1.8018	0.0372399	PRDX2, PRDX1	102	6	16021	52.3562	1	0.999549	41.1683
UP_SEQ_FEATURE	topological domain:Lumenal	7	6.30631	0.0469054	LAMP2, DERL1, B3GALT2, CREB3L2, MOGS, TMPO, ATP6V0A2	102	414	16021	2.65575	1	0.998499	48.9075
UP_SEQ_FEATURE	region of interest:Self-association	2	1.8018	0.0493455	NDE1, CDC37L1	102	8	16021	39.2672	1	0.994121	50.7058
UP_SEQ_FEATURE	cross-link:Glycyl lysine isopeptide (Lys-Gly) (interchain with G-Cter in ubiquitin)	4	3.6036	0.0899355	TRP53, VPS13C, RPS6KA2, TMBIM6	102	168	16021	3.73973	1	0.999525	73.2145
UP_SEQ_FEATURE	binding site:Substrate	5	4.5045	0.0959786	DDC, FOLH1, TPI1, UAP1L1, GPCPD1	102	275	16021	2.85579	1	0.998917	75.5964

## Sheet: Red
Category	Term	Count	%	PValue	Genes	List Total	Pop Hits	Pop Total	Fold Enrichment	Bonferroni	Benjamini	FDR
KEGG_PATHWAY	mmu04120:Ubiquitin mediated proteolysis	11	2.69608	0.00011319	CUL2, UBE2D3, UBA1, SOCS3, UBE3A, BIRC6, UBE2L6, CDC16, UBE2H, TRAF6, CDC27	101	136	5738	4.59508	0.0128215	0.0128215	0.128651
SP_PIR_KEYWORDS	phosphoprotein	144	35.2941	0.000438973	NCBP1, ALPPL2, IL16, TBK1, ADCY5, PDLIM5, STAT5B, EIF5, MPV17, CDC16, 1700113I22RIK, CUL2, DAB2, AGPS, 2210018M11RIK, TIA1, RC3H2, SPRED1, STAG2, CDCA3, TOR1AIP2, PTPRK, RRP7A, SOCS3, HAL, MYH8, LAT2, RBPMS, IGBP1, LYST, TIAL1, LILRB4, 4732418C07RIK, DNTTIP2, ADD2, AKAP4, ERMP1, ZFAND5, ITGAL, COBL, SLC38A3, CDV3, TNRC18, MAPKAPK5, TMX4, CHEK1, DMWD, ABCA1, BDKRB2, ARNT, NR2C1, SLC11A2, STX12, NA…	323	6311	17854	1.26124	0.118397	0.118397	0.58107
SP_PIR_KEYWORDS	ubl conjugation pathway	21	5.14706	0.000529792	ZFAND5, BRCC3, UBE3A, SOCS3, USP9X, ASB12, UBE2L6, UBE2H, CBLL1, CDC16, CDC27, CUL2, ARIH1, UBE2D3, UBA1, CAND1, TRAF6, DCAF17, USP24, NFX1, CDCA3	323	484	17854	2.39832	0.141089	0.0732257	0.700896
SP_PIR_KEYWORDS	alternative splicing	106	25.9804	0.00136465	KLRA18, TMEM19, ADCY5, PDLIM5, DZIP1, DQX1, MED20, TAF7L, GABPB1, CUL2, 2310042D19RIK, DAB2, RNF141, 2210018M11RIK, SPRED1, CDCA3, MRPL52, SUCLG2, ADAMTS7, LAT2, LYST, LILRB4, 4732418C07RIK, MYNN, ADD2, C87436, TM6SF2, AKAP4, IQCB1, ERMP1, COBL, CHKA, CDV3, TNRC18, MAPKAPK5, CHEK1, BDKRB2, PDSS2, ARNT, NR2C1, SLC11A2, SLC32A1, NAA30, GP49A, PBRM1, OTOP3, D330028D13RIK, LYSMD2, TRAF6, FGD6, NR1H4,…	323	4481	17854	1.30757	0.324243	0.122467	1.79617
GOTERM_BP_FAT	GO:0044257~cellular protein catabolic process	21	5.14706	0.00193212	BRCC3, UBE3A, SOCS3, USP9X, ASB12, UBE2L6, PPT1, UBE2H, CBLL1, CDC16, 2700078E11RIK, CUL2, ARIH1, UBE2D3, UBA1, CAND1, TRAF6, USP24, USP32, NFX1, CDCA3	248	537	13588	2.14264	0.946083	0.946083	3.16481
GOTERM_BP_FAT	GO:0016192~vesicle-mediated transport	19	4.65686	0.00218112	TRPC2, PLDN, HIP1R, UBE3A, LIN7C, PPT1, ABCA1, VPS33B, COPB2, DAB2, LAT2, STX12, P2RX1, ARF3, STX16, ARR3, SEC22A, EHD1, TRAPPC3	248	466	13588	2.23394	0.963009	0.80767	3.56576
INTERPRO	IPR001909:Krueppel-associated box	14	3.43137	0.00229226	ZFP418, ZFP52, ZFP14, ZFP248, GM4983, BC027344, ZFP719, ZFP97, 2410018L13RIK, ZFP454, GM6712, ZFP7, ZFP882, ZFP354B	318	291	17763	2.68735	0.731518	0.731518	3.31193
GOTERM_BP_FAT	GO:0043632~modification-dependent macromolecule catabolic process	20	4.90196	0.00238101	BRCC3, UBE3A, SOCS3, USP9X, ASB12, UBE2L6, UBE2H, CBLL1, CDC16, 2700078E11RIK, ARIH1, CUL2, UBE2D3, UBA1, CAND1, TRAF6, USP24, USP32, NFX1, CDCA3	248	508	13588	2.1571	0.972666	0.698767	3.8865
GOTERM_BP_FAT	GO:0019941~modification-dependent protein catabolic process	20	4.90196	0.00238101	BRCC3, UBE3A, SOCS3, USP9X, ASB12, UBE2L6, UBE2H, CBLL1, CDC16, 2700078E11RIK, ARIH1, CUL2, UBE2D3, UBA1, CAND1, TRAF6, USP24, USP32, NFX1, CDCA3	248	508	13588	2.1571	0.972666	0.698767	3.8865
GOTERM_CC_FAT	GO:0031090~organelle membrane	25	6.12745	0.00249594	NDUFB3, HIP1R, MPV17, LETM2, ACAT1, SLC35A4, SLC11A2, FMO4, COPB2, DAB2, QSOX1, TRPC2, GIMAP3, AIFM2, POLG, NDUFA7, NDUFC2, DNHD1, NAV3, SDHA, UCP3, TOM1L1, TOMM70A, TOMM40L, TRAPPC3	201	809	12504	1.9224	0.480431	0.480431	3.21756
GOTERM_BP_FAT	GO:0030163~protein catabolic process	21	5.14706	0.00289144	BRCC3, UBE3A, SOCS3, USP9X, ASB12, UBE2L6, PPT1, UBE2H, CBLL1, CDC16, 2700078E11RIK, CUL2, ARIH1, UBE2D3, UBA1, CAND1, TRAF6, USP24, USP32, NFX1, CDCA3	248	556	13588	2.06942	0.987379	0.664824	4.70097
GOTERM_BP_FAT	GO:0044265~cellular macromolecule catabolic process	22	5.39216	0.00376638	NCBP1, BRCC3, UBE3A, SOCS3, USP9X, ASB12, UBE2L6, PPT1, UBE2H, CBLL1, CDC16, 2700078E11RIK, CUL2, ARIH1, UBE2D3, UBA1, CAND1, TRAF6, USP24, USP32, NFX1, CDCA3	248	609	13588	1.97929	0.996647	0.680051	6.08201
SP_PIR_KEYWORDS	nucleus	90	22.0588	0.00401453	NCBP1, IL16, BC027344, DZIP1, STAT5B, DQX1, NR2C2AP, MPV17, MED20, TAF7L, GABPB1, GM10488, 2210018M11RIK, GM10486, HOXC5, SPRED1, ZFP882, STAG2, NAV3, RBPMS, HOXD3, DNTTIP2, MYNN, MAPKAPK5, HOXA11, CHEK1, NR2C1, GM10230, ARNT, GM6121, DBX2, ZFP454, FOXQ1, POLE2, METTL1, PBRM1, TRAF6, NR1H4, XPOT, ZFP248, CLCC1, ZFP97, TEAD2, CDC27, SALL3, DDX56, 4831426I19RIK, RRS1, PDCD7, ADAR, ZFP14, COPS8, GM1…	323	3808	17854	1.30641	0.684781	0.250705	5.19907
GOTERM_BP_FAT	GO:0051603~proteolysis involved in cellular protein catabolic process	20	4.90196	0.00418852	BRCC3, UBE3A, SOCS3, USP9X, ASB12, UBE2L6, UBE2H, CBLL1, CDC16, 2700078E11RIK, ARIH1, CUL2, UBE2D3, UBA1, CAND1, TRAF6, USP24, USP32, NFX1, CDCA3	248	534	13588	2.05207	0.998232	0.652269	6.7416
GOTERM_BP_FAT	GO:0051252~regulation of RNA metabolic process	42	10.2941	0.00431853	ZFP418, NCBP1, 4933403O03RIK, ZFP14, BC027344, UBE3A, HOXA11, STAT5B, ZFP719, HAT1, NR3C1, MED20, NR2C1, ARNT, DBX2, ZFP454, FOXQ1, RNF141, HOXC5, GATAD2A, ZFP882, NR1H4, ZFP354B, NFX1, ZFP52, ZFP248, GM4983, SLA2, GM4981, ZFP97, LMCD1, ESR1, TEAD2, 2410018L13RIK, IFNAR2, GM6712, MEOX2, HOXD3, ZFP7, CAND1, TBX19, PDCD7	248	1488	13588	1.5465	0.998548	0.606858	6.94385
UP_SEQ_FEATURE	splice variant	106	25.9804	0.00478517	KLRA18, TMEM19, IL16, ADCY5, PDLIM5, DZIP1, DQX1, MED20, TAF7L, GABPB1, CUL2, 2310042D19RIK, DAB2, 2210018M11RIK, SPRED1, CDCA3, MRPL52, SUCLG2, ADAMTS7, LAT2, LYST, LILRB4, 4732418C07RIK, MYNN, ADD2, C87436, TM6SF2, AKAP4, IQCB1, ERMP1, COBL, CHKA, CDV3, TNRC18, MAPKAPK5, CHEK1, BDKRB2, PDSS2, ARNT, NR2C1, SLC11A2, SLC32A1, NAA30, GP49A, PBRM1, OTOP3, D330028D13RIK, LYSMD2, TRAF6, FGD6, NR1H4, M…	304	4448	16021	1.25591	0.9807	0.9807	7.12382
SMART	SM00349:KRAB	14	3.43137	0.00493288	ZFP418, ZFP52, ZFP14, ZFP248, GM4983, BC027344, ZFP719, ZFP97, 2410018L13RIK, ZFP454, GM6712, ZFP7, ZFP882, ZFP354B	181	291	9131	2.42703	0.474214	0.474214	5.59612
GOTERM_BP_FAT	GO:0051301~cell division	13	3.18627	0.00538117	CDC7, USP9X, CCNF, PAPD7, CDC16, CDK4, CDC27, CDC25A, KATNA1, NSL1, TIAL1, STAG2, CDCA3	248	281	13588	2.53478	0.999711	0.638842	8.58162
GOTERM_BP_FAT	GO:0006355~regulation of transcription, DNA-dependent	41	10.049	0.00563442	ZFP418, 4933403O03RIK, ZFP14, BC027344, UBE3A, HOXA11, STAT5B, ZFP719, HAT1, NR3C1, MED20, NR2C1, ARNT, DBX2, ZFP454, FOXQ1, RNF141, HOXC5, GATAD2A, ZFP882, NR1H4, ZFP354B, NFX1, ZFP52, ZFP248, GM4983, SLA2, GM4981, ZFP97, LMCD1, ESR1, TEAD2, 2410018L13RIK, IFNAR2, GM6712, MEOX2, HOXD3, ZFP7, CAND1, TBX19, PDCD7	248	1465	13588	1.53338	0.999803	0.612486	8.96792
GOTERM_CC_FAT	GO:0031975~envelope	18	4.41176	0.00621948	TRPC2, WDFY3, NDUFB3, GIMAP3, AIFM2, POLG, NDUFA7, NDUFC2, DNHD1, MPV17, LETM2, NAV3, ACAT1, SDHA, UCP3, P2RX1, TOMM70A, TOMM40L	201	542	12504	2.06598	0.804968	0.558376	7.84027
GOTERM_CC_FAT	GO:0031966~mitochondrial membrane	14	3.43137	0.0062362	NDUFB3, GIMAP3, AIFM2, POLG, NDUFA7, NDUFC2, DNHD1, MPV17, LETM2, ACAT1, SDHA, UCP3, TOMM70A, TOMM40L	201	368	12504	2.36665	0.805826	0.420931	7.86056
SP_PIR_KEYWORDS	cell division	12	2.94118	0.00687151	CDC7, NSL1, KATNA1, USP9X, CCNF, PAPD7, CDC16, CDK4, CDC27, CDC25A, STAG2, CDCA3	323	256	17854	2.59104	0.861783	0.326849	8.74555
GOTERM_BP_FAT	GO:0007067~mitosis	10	2.45098	0.00798787	NSL1, KATNA1, USP9X, CCNF, PAPD7, CDC16, CDC27, CDC25A, STAG2, CDCA3	248	190	13588	2.8837	0.999994	0.702104	12.4851
GOTERM_BP_FAT	GO:0000280~nuclear division	10	2.45098	0.00798787	NSL1, KATNA1, USP9X, CCNF, PAPD7, CDC16, CDC27, CDC25A, STAG2, CDCA3	248	190	13588	2.8837	0.999994	0.702104	12.4851
GOTERM_BP_FAT	GO:0009057~macromolecule catabolic process	22	5.39216	0.00823185	NCBP1, BRCC3, UBE3A, SOCS3, USP9X, ASB12, UBE2L6, PPT1, UBE2H, CBLL1, CDC16, 2700078E11RIK, CUL2, ARIH1, UBE2D3, UBA1, CAND1, TRAF6, USP24, USP32, NFX1, CDCA3	248	654	13588	1.8431	0.999996	0.678477	12.8423
GOTERM_BP_FAT	GO:0000087~M phase of mitotic cell cycle	10	2.45098	0.00905144	NSL1, KATNA1, USP9X, CCNF, PAPD7, CDC16, CDC27, CDC25A, STAG2, CDCA3	248	194	13588	2.82424	0.999999	0.681508	14.0324
GOTERM_BP_FAT	GO:0048285~organelle fission	10	2.45098	0.0100259	NSL1, KATNA1, USP9X, CCNF, PAPD7, CDC16, CDC27, CDC25A, STAG2, CDCA3	248	197	13588	2.78123	1	0.689766	15.4274
GOTERM_CC_FAT	GO:0005740~mitochondrial envelope	14	3.43137	0.0102993	NDUFB3, GIMAP3, AIFM2, POLG, NDUFA7, NDUFC2, DNHD1, MPV17, LETM2, ACAT1, SDHA, UCP3, TOMM70A, TOMM40L	201	391	12504	2.22743	0.933623	0.492419	12.6706
GOTERM_MF_FAT	GO:0016790~thiolester hydrolase activity	7	1.71569	0.0120648	BRCC3, USP9X, PPT1, USP24, ACOT5, USP32, ACOT4	235	108	13288	3.66493	0.994908	0.994908	15.7489
GOTERM_CC_FAT	GO:0031967~organelle envelope	17	4.16667	0.0130667	WDFY3, NDUFB3, TRPC2, GIMAP3, AIFM2, POLG, NDUFA7, NDUFC2, DNHD1, MPV17, LETM2, NAV3, ACAT1, SDHA, UCP3, TOMM70A, TOMM40L	201	540	12504	1.95843	0.968128	0.498025	15.8128
GOTERM_BP_FAT	GO:0000278~mitotic cell cycle	11	2.69608	0.0139031	NSL1, KATNA1, USP9X, CCNF, PAPD7, CHEK1, CDC16, CDC27, CDC25A, STAG2, CDCA3	248	244	13588	2.47006	1	0.779106	20.7698
SP_PIR_KEYWORDS	acetylation	57	13.9706	0.0140379	NCBP1, FIGNL1, PDLIM5, STAT5B, NDUFAB1, BPHL, VPS33B, CUL2, COPB2, AGPS, PAK3, SLMAP, ACTR1A, SNTB1, CDK12, SARDH, BRCC3, RBBP4, SUCLG2, UBE2H, CDK4, PRPF4, CD3EAP, UMPS, DOK3, TIAL1, IGBP1, LCK, RBMXRT, OSBPL11, CAND1, ADD2, NDUFB3, CDV3, CBLL1, ACAT1, ARNT, FMO4, NAA30, SSSCA1, XPOT, DLST, 2010305A19RIK, GDI2, RAD51AP1, NDUFA7, LIN7C, PPP1R10, OCIAD1, HS1BP3, SDHA, DDX56, TOMM70A, UBA1, GYG, RR…	323	2325	17854	1.35514	0.982706	0.491472	17.1087
GOTERM_CC_FAT	GO:0005813~centrosome	8	1.96078	0.0144403	SDCCAG8, CEP192, ACTR1A, SLMAP, KATNA1, LCK, CDC16, CDC27	201	160	12504	3.11045	0.977873	0.470148	17.3334
GOTERM_BP_FAT	GO:0006511~ubiquitin-dependent protein catabolic process	8	1.96078	0.0145587	ARIH1, CUL2, UBE2D3, UBE3A, USP9X, 2700078E11RIK, USP24, USP32	248	141	13588	3.10867	1	0.771529	21.6412
GOTERM_CC_FAT	GO:0019867~outer membrane	6	1.47059	0.0146283	GIMAP3, AIFM2, P2RX1, TOMM70A, TOMM40L, NAV3	201	90	12504	4.14726	0.978952	0.42395	17.5395
GOTERM_BP_FAT	GO:0001775~cell activation	11	2.69608	0.0146302	ITGAL, LAT2, P2RX1, IGBP1, SLA2, STAT5B, LCK, IL12B, TRAF6, HS1BP3, SLAMF1	248	246	13588	2.44997	1	0.751154	21.7356
GOTERM_BP_FAT	GO:0060562~epithelial tube morphogenesis	7	1.71569	0.0157765	COBL, HOXA11, GATAD2A, ESR1, PTCH1, NR3C1, TRAF6	248	111	13588	3.45525	1	0.756465	23.236
SP_PIR_KEYWORDS	mitosis	9	2.20588	0.015917	NSL1, KATNA1, USP9X, CCNF, PAPD7, CDC16, CDC25A, STAG2, CDCA3	323	179	17854	2.77922	0.989997	0.482033	19.1812
GOTERM_BP_FAT	GO:0032814~regulation of natural killer cell activation	3	0.735294	0.0162451	PLDN, LYST, STAT5B	248	11	13588	14.9428	1	0.7469	23.8414
GOTERM_BP_FAT	GO:0032816~positive regulation of natural killer cell activation	3	0.735294	0.0162451	PLDN, LYST, STAT5B	248	11	13588	14.9428	1	0.7469	23.8414
GOTERM_BP_FAT	GO:0051186~cofactor metabolic process	9	2.20588	0.0183643	SDHA, SLC11A2, DLST, SUCLG2, PPT1, RPIA, ACOT5, ACOT4, PDSS2	248	182	13588	2.70941	1	0.770774	26.5242
GOTERM_BP_FAT	GO:0045321~leukocyte activation	10	2.45098	0.0187797	ITGAL, LAT2, IGBP1, SLA2, STAT5B, LCK, IL12B, TRAF6, HS1BP3, SLAMF1	248	219	13588	2.50184	1	0.761014	27.0395
INTERPRO	IPR015880:Zinc finger, C2H2-like	21	5.14706	0.019229	ZFP418, ZFP52, ZFP14, ZFP248, BC027344, DZIP1, AI854703, ZFP719, ZFP97, CBLL1, 1190005F20RIK, SALL3, ZFP142, GM6712, ZFP454, ZFP668, ZFP7, 3110052M02RIK, ZFP882, MYNN, ZFP354B	318	676	17763	1.73525	0.999985	0.996162	24.7953
GOTERM_BP_FAT	GO:0006631~fatty acid metabolic process	9	2.20588	0.0193207	SC5D, UCP3, STAT5B, PRKAG2, NDUFAB1, LYPLA2, AACS, ACOT5, ACOT4	248	184	13588	2.67996	1	0.754104	27.7055
GOTERM_BP_FAT	GO:0046903~secretion	10	2.45098	0.0198241	TRPC2, DAB2, PLDN, LAT2, P2RX1, LYST, LIN7C, PPT1, ABCA1, VPS33B	248	221	13588	2.4792	1	0.746989	28.3202
INTERPRO	IPR007087:Zinc finger, C2H2-type	21	5.14706	0.0203564	ZFP418, ZFP52, ZFP14, ZFP248, BC027344, DZIP1, AI854703, ZFP719, ZFP97, CBLL1, 1190005F20RIK, SALL3, ZFP142, GM6712, ZFP454, ZFP668, ZFP7, 3110052M02RIK, ZFP882, MYNN, ZFP354B	318	681	17763	1.72251	0.999992	0.980321	26.0541
GOTERM_BP_FAT	GO:0045449~regulation of transcription	54	13.2353	0.0211588	ZFP14, IL16, BC027344, STAT5B, MED20, TAF7L, GABPB1, RNF141, 2210018M11RIK, HOXC5, ZFP882, ZFP354B, NFX1, RBBP4, GM4983, SLA2, GM4981, ESR1, IFNAR2, HOXD3, DNTTIP2, CAND1, MYNN, TBX19, ZFP418, 4933403O03RIK, UBE3A, HOXA11, ZFP719, HAT1, NR3C1, NR2C1, ARNT, ZFP454, DBX2, FOXQ1, ZFP668, LANCL2, GATAD2A, PBRM1, NR1H4, ZFP52, ZFP248, ZFP97, LMCD1, TEAD2, SALL3, 2410018L13RIK, GM6712, MEOX2, ZFP7, NEU…	248	2227	13588	1.32855	1	0.754395	29.9261
GOTERM_CC_FAT	GO:0044429~mitochondrial part	16	3.92157	0.0211589	NDUFB3, MRPL52, GIMAP3, AIFM2, POLG, NDUFA7, NDUFC2, DNHD1, MPV17, LETM2, ACAT1, SDHA, UCP3, TOMM70A, TOMM40L, SARDH	201	524	12504	1.89951	0.996314	0.503609	24.412
GOTERM_BP_FAT	GO:0045333~cellular respiration	5	1.22549	0.0222344	SDHA, DLST, SUCLG2, NDUFA7, NDUFC2	248	59	13588	4.64325	1	0.757002	31.1956
GOTERM_MF_FAT	GO:0008270~zinc ion binding	50	12.2549	0.0222701	SH3RF1, ALPPL2, ZFP14, BC027344, AI854703, PDLIM5, DZIP1, RNF141, CPSF4L, RC3H2, ZFP882, NT5E, ZFP354B, NFX1, BRCC3, ESR1, 1190005F20RIK, ADAMTS7, DNAJC24, MYNN, ZFAND5, ZFP418, ERMP1, ZFP719, NR3C1, CBLL1, NR2C1, ZFP454, ARIH1, ZFP668, GATAD2A, TRAF6, RFPL4, FGD6, NR1H4, CAR3, WDFY3, ZFP52, ZFP248, LMCD1, ZFP97, PPP1R10, DNHD1, ZFP142, SALL3, GM6712, ZFP7, 3110052M02RIK, PTCH1, ADAR	235	2105	13288	1.3431	0.999944	0.992542	27.2374
GOTERM_BP_FAT	GO:0046649~lymphocyte activation	9	2.20588	0.0236424	ITGAL, LAT2, IGBP1, SLA2, STAT5B, LCK, IL12B, HS1BP3, SLAMF1	248	191	13588	2.58174	1	0.764289	32.8247
KEGG_PATHWAY	mmu04110:Cell cycle	7	1.71569	0.0237153	CDC7, CHEK1, CDC16, CDK4, CDC27, CDC25A, STAG2	101	128	5738	3.1069	0.935178	0.745399	23.8873
GOTERM_BP_FAT	GO:0007169~transmembrane receptor protein tyrosine kinase signaling pathway	9	2.20588	0.0241925	EPHA5, ZFAND5, DOK2, TOM1L1, SOS1, STAT5B, FGF16, TGFA, PTPN1	248	192	13588	2.5683	1	0.758841	33.4513
GOTERM_BP_FAT	GO:0008202~steroid metabolic process	8	1.96078	0.0278036	SC5D, INSIG2, STAT5B, ESR1, OSBPL11, ABCA1, NR3C1, NR1H4	248	161	13588	2.7225	1	0.793399	37.4301
GOTERM_MF_FAT	GO:0016290~palmitoyl-CoA hydrolase activity	3	0.735294	0.0278827	PPT1, ACOT5, ACOT4	235	15	13288	11.3089	0.999995	0.983434	32.9175
KEGG_PATHWAY	mmu05012:Parkinson's disease	7	1.71569	0.0279851	SDHA, NDUFB3, UBA1, NDUFA7, NDUFC2, NDUFAB1, UBE2L6	101	133	5738	2.9901	0.960671	0.659928	27.5883
GOTERM_BP_FAT	GO:0007167~enzyme linked receptor protein signaling pathway	11	2.69608	0.0281641	EPHA5, ZFAND5, DOK2, TOM1L1, SOS1, USP9X, STAT5B, FGF16, TGFA, PTPN1, AKAP4	248	273	13588	2.20767	1	0.785758	37.8149
UP_SEQ_FEATURE	active site:Glycyl thioester intermediate	5	1.22549	0.028193	UBE2D3, UBA1, UBE3A, UBE2L6, UBE2H	304	61	16021	4.31973	1	0.999992	35.636
GOTERM_BP_FAT	GO:0051251~positive regulation of lymphocyte activation	6	1.47059	0.0283278	ITGAL, PLDN, LYST, STAT5B, LCK, IL12B	248	94	13588	3.49725	1	0.776041	37.9888
GOTERM_MF_FAT	GO:0030554~adenyl nucleotide binding	38	9.31373	0.0291912	CHKA, FIGNL1, TBK1, ADCY5, MAPKAPK5, PRKAG2, DQX1, CHEK1, ABCA1, 1700113I22RIK, FMO4, UBE2D3, AGPS, PAK3, ACTR1A, KATNA1, CDK12, EHD1, IP6K1, KIF13B, MYO5C, CDC7, KIF12, AIFM2, SUCLG2, UBE2L6, UBE2H, CDK4, MYH8, SDHA, EPHA5, PDIK1L, DDX56, P2RX1, UBA1, D1PAS1, LCK, AACS	235	1535	13288	1.3998	0.999997	0.960117	34.1811
SP_PIR_KEYWORDS	rna-binding	16	3.92157	0.0307763	XPOT, RAD51AP1, CPEB2, RRP7A, PPP1R10, DNAJC17, DDX56, RBPMS, TIAL1, METTL1, TIA1, D1PAS1, RBMXRT, RBM25, EIF4E2, ADAR	323	485	17854	1.82352	0.999873	0.674191	33.9595
SP_PIR_KEYWORDS	zinc	46	11.2745	0.0312021	ZFAND5, ZFP418, SH3RF1, ERMP1, ALPPL2, ZFP14, BC027344, DZIP1, PDLIM5, ZFP719, CBLL1, NR3C1, NR2C1, ZFP454, ARIH1, RNF141, ZFP668, CPSF4L, GATAD2A, RC3H2, RFPL4, TRAF6, ZFP882, FGD6, NT5E, ZFP354B, NR1H4, CAR3, NFX1, WDFY3, ZFP52, BRCC3, ZFP248, ZFP97, LMCD1, ESR1, DNHD1, PPP1R10, 1190005F20RIK, ADAMTS7, SALL3, GM6712, DNAJC24, ZFP7, MYNN, ADAR	323	1886	17854	1.34818	0.999888	0.636092	34.3436
GOTERM_CC_FAT	GO:0005815~microtubule organizing center	8	1.96078	0.0323299	SDCCAG8, CEP192, ACTR1A, SLMAP, KATNA1, LCK, CDC16, CDC27	201	189	12504	2.63318	0.999818	0.615845	34.9545
GOTERM_MF_FAT	GO:0001883~purine nucleoside binding	38	9.31373	0.0326407	CHKA, FIGNL1, TBK1, ADCY5, MAPKAPK5, PRKAG2, DQX1, CHEK1, ABCA1, 1700113I22RIK, FMO4, UBE2D3, AGPS, PAK3, ACTR1A, KATNA1, CDK12, EHD1, IP6K1, KIF13B, MYO5C, CDC7, KIF12, AIFM2, SUCLG2, UBE2L6, UBE2H, CDK4, MYH8, SDHA, EPHA5, PDIK1L, DDX56, P2RX1, UBA1, D1PAS1, LCK, AACS	235	1548	13288	1.38805	0.999999	0.944264	37.4071
GOTERM_BP_FAT	GO:0015980~energy derivation by oxidation of organic compounds	6	1.47059	0.0330902	SDHA, DLST, SUCLG2, NDUFA7, GYG, NDUFC2	248	98	13588	3.35451	1	0.816166	42.8538
KEGG_PATHWAY	mmu05211:Renal cell carcinoma	5	1.22549	0.03317	CUL2, PAK3, SOS1, TGFA, ARNT	101	70	5738	4.05799	0.978625	0.617635	31.8615
GOTERM_BP_FAT	GO:0001843~neural tube closure	4	0.980392	0.0335424	COBL, GATAD2A, PTCH1, TRAF6	248	39	13588	5.61952	1	0.810216	43.2966
GOTERM_BP_FAT	GO:0060606~tube closure	4	0.980392	0.0335424	COBL, GATAD2A, PTCH1, TRAF6	248	39	13588	5.61952	1	0.810216	43.2966
GOTERM_BP_FAT	GO:0002696~positive regulation of leukocyte activation	6	1.47059	0.034354	ITGAL, PLDN, LYST, STAT5B, LCK, IL12B	248	99	13588	3.32063	1	0.80787	44.0833
GOTERM_BP_FAT	GO:0002684~positive regulation of immune system process	9	2.20588	0.0347154	ITGAL, POLR3F, PLDN, LAT2, TBK1, LYST, STAT5B, LCK, IL12B	248	206	13588	2.39375	1	0.801451	44.4302
SP_PIR_KEYWORDS	electron transport	6	1.47059	0.0347752	SDHA, NDUFB3, TMX4, NDUFA7, NDUFC2, NDUFAB1	323	100	17854	3.31653	0.999961	0.637892	37.4859
INTERPRO	IPR004766:Transmembrane receptor, patched	2	0.490196	0.0353747	PTCH1, PTCH2	318	2	17763	55.8585	1	0.994254	41.0552
GOTERM_MF_FAT	GO:0001882~nucleoside binding	38	9.31373	0.0355039	CHKA, FIGNL1, TBK1, ADCY5, MAPKAPK5, PRKAG2, DQX1, CHEK1, ABCA1, 1700113I22RIK, FMO4, UBE2D3, AGPS, PAK3, ACTR1A, KATNA1, CDK12, EHD1, IP6K1, KIF13B, MYO5C, CDC7, KIF12, AIFM2, SUCLG2, UBE2L6, UBE2H, CDK4, MYH8, SDHA, EPHA5, PDIK1L, DDX56, P2RX1, UBA1, D1PAS1, LCK, AACS	235	1558	13288	1.37914	1	0.927258	39.9725
GOTERM_BP_FAT	GO:0006907~pinocytosis	2	0.490196	0.0360265	DAB2, PPT1	248	2	13588	54.7903	1	0.803979	45.6721
GOTERM_MF_FAT	GO:0004842~ubiquitin-protein ligase activity	6	1.47059	0.0366513	UBE2D3, UBE3A, BIRC6, UBE2L6, CBLL1, UBE2H	235	104	13288	3.26219	1	0.901766	40.9729
GOTERM_BP_FAT	GO:0050867~positive regulation of cell activation	6	1.47059	0.0369706	ITGAL, PLDN, LYST, STAT5B, LCK, IL12B	248	101	13588	3.25487	1	0.803137	46.5501
SP_PIR_KEYWORDS	ligase	11	2.69608	0.0380788	SH3RF1, UBE2D3, SUCLG2, UBA1, UBE3A, UBE2L6, CBLL1, UBE2H, AACS, TRAF6, NFX1	323	290	17854	2.09666	0.999986	0.636844	40.2669
SP_PIR_KEYWORDS	Flavoprotein	6	1.47059	0.038742	SDHA, FMO4, AIFM2, AGPS, SARDH, QSOX1	323	103	17854	3.21993	0.999988	0.611323	40.8112
INTERPRO	IPR000608:Ubiquitin-conjugating enzyme, E2	4	0.980392	0.038749	UBE2D3, BIRC6, UBE2L6, UBE2H	318	42	17763	5.31986	1	0.989208	44.01
GOTERM_BP_FAT	GO:0048610~reproductive cellular process	8	1.96078	0.0387612	TRPC2, ZP3R, TBATA, ACRBP, UBE3A, TIAL1, TAF7L, FANCC	248	173	13588	2.53366	1	0.809512	48.1789
SP_PIR_KEYWORDS	Transcription	43	10.5392	0.0394168	ZFP418, ZFP14, IL16, BC027344, HOXA11, STAT5B, ZFP719, MPV17, NR3C1, MED20, NR2C1, ARNT, TAF7L, ZFP454, GABPB1, FOXQ1, ZFP668, 2210018M11RIK, HOXC5, GATAD2A, PBRM1, ZFP882, ZFP354B, NR1H4, NFX1, POLR3F, ZFP52, RBBP4, ZFP248, ZFP97, ESR1, TEAD2, LPIN2, SALL3, RBPMS, HOXD3, ZFP7, NEUROD4, CAND1, DNTTIP2, MYNN, TBX19, ADAR	323	1769	17854	1.34361	0.99999	0.588447	41.3603
GOTERM_BP_FAT	GO:0014020~primary neural tube formation	4	0.980392	0.0405101	COBL, GATAD2A, PTCH1, TRAF6	248	42	13588	5.21813	1	0.81505	49.7247
GOTERM_BP_FAT	GO:0070647~protein modification by small protein conjugation or removal	6	1.47059	0.0411194	BRCC3, UBE3A, USP9X, BIRC6, CAND1, UBE2H	248	104	13588	3.16098	1	0.81147	50.2529
GOTERM_CC_FAT	GO:0009898~internal side of plasma membrane	10	2.45098	0.0413366	WDFY3, COPB2, STX12, DOK3, LCK, SNTB1, PTPN1, EHD1, VPS33B, ADD2	201	287	12504	2.16756	0.999984	0.669134	42.4468
GOTERM_BP_FAT	GO:0006350~transcription	43	10.5392	0.0418642	ZFP418, ZFP14, IL16, BC027344, HOXA11, STAT5B, ZFP719, MPV17, NR3C1, MED20, NR2C1, ARNT, TAF7L, ZFP454, GABPB1, FOXQ1, ZFP668, 2210018M11RIK, HOXC5, GATAD2A, PBRM1, ZFP882, ZFP354B, NR1H4, NFX1, POLR3F, ZFP52, RBBP4, ZFP248, ZFP97, ESR1, PPP1R10, TEAD2, CD3EAP, SALL3, HOXD3, ZFP7, NEUROD4, CAND1, DNTTIP2, MYNN, TBX19, ADAR	248	1772	13588	1.32956	1	0.809061	50.8916
INTERPRO	IPR013087:Zinc finger, C2H2-type/integrase, DNA-binding	16	3.92157	0.0432322	ZFP418, ZFP52, ZFP14, ZFP248, BC027344, AI854703, ZFP719, ZFP97, SALL3, ZFP454, ZFP668, ZFP7, 3110052M02RIK, ZFP882, MYNN, ZFP354B	318	514	17763	1.73879	1	0.98531	47.7226
SMART	SM00355:ZnF_C2H2	21	5.14706	0.0438589	ZFP418, ZFP52, ZFP14, ZFP248, BC027344, DZIP1, AI854703, ZFP719, ZFP97, CBLL1, 1190005F20RIK, SALL3, ZFP142, GM6712, ZFP454, ZFP668, ZFP7, 3110052M02RIK, ZFP882, MYNN, ZFP354B	181	676	9131	1.56716	0.997063	0.945809	40.6844
INTERPRO	IPR006888:Cor1/Xlr/Xmr conserved region	3	0.735294	0.0444591	GM14632, GM6121, GM5169, GM2012, GM10488, GM10486, GM14819, GM14525, GM10058, GM10230	318	19	17763	8.81976	1	0.975831	48.6979
SP_PIR_KEYWORDS	tricarboxylic acid cycle	3	0.735294	0.0453122	SDHA, DLST, SUCLG2	323	19	17854	8.72772	0.999998	0.613492	45.9612
GOTERM_BP_FAT	GO:0006732~coenzyme metabolic process	7	1.71569	0.046459	SDHA, DLST, SUCLG2, RPIA, ACOT5, ACOT4, PDSS2	248	143	13588	2.68204	1	0.834018	54.6643
SP_PIR_KEYWORDS	FAD	6	1.47059	0.0474743	SDHA, FMO4, AIFM2, AGPS, SARDH, QSOX1	323	109	17854	3.04269	0.999999	0.605687	47.5632
GOTERM_MF_FAT	GO:0016291~acyl-CoA thioesterase activity	3	0.735294	0.0476459	PPT1, ACOT5, ACOT4	235	20	13288	8.4817	1	0.929666	49.8037
GOTERM_CC_FAT	GO:0001750~photoreceptor outer segment	3	0.735294	0.0476842	IQCB1, PTPRK, ARR3	201	22	12504	8.48304	0.999997	0.687679	47.2391
SP_PIR_KEYWORDS	mitochondrion inner membrane	8	1.96078	0.0477265	SDHA, NDUFB3, UCP3, NDUFA7, NDUFC2, MPV17, DNHD1, LETM2	323	183	17854	2.41642	0.999999	0.584053	47.7471
GOTERM_CC_FAT	GO:0005743~mitochondrial inner membrane	10	2.45098	0.0485411	SDHA, NDUFB3, UCP3, POLG, NDUFA7, NDUFC2, MPV17, DNHD1, LETM2, ACAT1	201	296	12504	2.10165	0.999998	0.662571	47.857
SMART	SM00212:UBCc	4	0.980392	0.0493642	UBE2D3, BIRC6, UBE2L6, UBE2H	181	42	9131	4.80453	0.998614	0.888499	44.542
SP_PIR_KEYWORDS	mitochondrion	22	5.39216	0.0497528	NDUFB3, MRPL52, DLST, GIMAP3, MRPL42, AIFM2, SUCLG2, POLG, NDUFA7, NDUFC2, NDUFAB1, MPV17, DNHD1, LETM2, ACAT1, SDHA, UCP3, TOMM70A, TOMM40L, MRPL49, SARDH, GGNBP1	323	790	17854	1.53932	1	0.577497	49.2038
GOTERM_BP_FAT	GO:0006887~exocytosis	6	1.47059	0.0502327	TRPC2, PLDN, LAT2, P2RX1, LIN7C, VPS33B	248	110	13588	2.98856	1	0.850149	57.5573
GOTERM_CC_FAT	GO:0031968~organelle outer membrane	5	1.22549	0.0507035	GIMAP3, AIFM2, TOMM70A, TOMM40L, NAV3	201	87	12504	3.57523	0.999999	0.649603	49.3868
GOTERM_MF_FAT	GO:0005516~calmodulin binding	6	1.47059	0.0509526	TRPC2, IQCB1, SLC8A1, SNTB1, TRPV6, ADD2	235	114	13288	2.97604	1	0.920155	52.2091
INTERPRO	IPR001628:Zinc finger, nuclear hormone receptor-type	4	0.980392	0.0513257	ESR1, NR3C1, NR1H4, NR2C1	318	47	17763	4.75391	1	0.977038	53.8505
GOTERM_BP_FAT	GO:0032940~secretion by cell	8	1.96078	0.0535127	TRPC2, PLDN, LAT2, P2RX1, LYST, LIN7C, PPT1, VPS33B	248	186	13588	2.35657	1	0.861558	59.93
GOTERM_BP_FAT	GO:0022900~electron transport chain	6	1.47059	0.0535138	SDHA, NDUFB3, TMX4, NDUFA7, NDUFC2, NDUFAB1	248	112	13588	2.9352	1	0.855048	59.9307
KEGG_PATHWAY	mmu05200:Pathways in cancer	11	2.69608	0.0537075	CUL2, SOS1, STAT5B, FGF16, TGFA, FGF13, PTCH1, PTCH2, CDK4, TRAF6, ARNT	101	323	5738	1.93477	0.998151	0.71596	46.6241
INTERPRO	IPR001723:Steroid hormone receptor	4	0.980392	0.0540506	ESR1, NR3C1, NR1H4, NR2C1	318	48	17763	4.65487	1	0.97092	55.7581
SP_PIR_KEYWORDS	dna-directed dna polymerase	3	0.735294	0.0543591	POLE2, POLG, PAPD7	323	21	17854	7.89651	1	0.589825	52.3765
GOTERM_MF_FAT	GO:0003707~steroid hormone receptor activity	4	0.980392	0.0549596	ESR1, NR3C1, NR1H4, NR2C1	235	49	13288	4.61589	1	0.914475	54.9803
GOTERM_BP_FAT	GO:0006898~receptor-mediated endocytosis	3	0.735294	0.0550952	DAB2, HIP1R, PPT1	248	21	13588	7.82719	1	0.856991	61.0296
UP_SEQ_FEATURE	DNA-binding region:Nuclear receptor	4	0.980392	0.056027	ESR1, NR3C1, NR1H4, NR2C1	304	46	16021	4.58267	1	1	58.8663
UP_SEQ_FEATURE	zinc finger region:NR C4-type	4	0.980392	0.056027	ESR1, NR3C1, NR1H4, NR2C1	304	46	16021	4.58267	1	1	58.8663
GOTERM_MF_FAT	GO:0000166~nucleotide binding	49	12.0098	0.0564502	CPEB2, TBK1, FIGNL1, ADCY5, EIF5, PRKAG2, DQX1, 1700113I22RIK, AGPS, PAK3, TIA1, ACTR1A, CDK12, IP6K1, NT5E, KIF13B, CDC7, KIF12, AIFM2, SUCLG2, NAV3, UBE2H, CDK4, MYH8, PDIK1L, RBPMS, TIAL1, LCK, RBMXRT, CHKA, MAPKAPK5, CHEK1, ABCA1, FMO4, UBE2D3, KATNA1, EHD1, RBM25, MYO5C, GIMAP3, UBE2L6, SDHA, EPHA5, DDX56, P2RX1, UBA1, ARF3, D1PAS1, AACS	235	2183	13288	1.26921	1	0.899524	55.9725
INTERPRO	IPR000536:Nuclear hormone receptor, ligand-binding, core	4	0.980392	0.0568436	ESR1, NR3C1, NR1H4, NR2C1	318	49	17763	4.55988	1	0.965034	57.637
INTERPRO	IPR008946:Nuclear hormone receptor, ligand-binding	4	0.980392	0.0568436	ESR1, NR3C1, NR1H4, NR2C1	318	49	17763	4.55988	1	0.965034	57.637
INTERPRO	IPR016135:Ubiquitin-conjugating enzyme/RWD-like	4	0.980392	0.0597038	UBE2D3, BIRC6, UBE2L6, UBE2H	318	50	17763	4.46868	1	0.959511	59.4838
GOTERM_BP_FAT	GO:0019218~regulation of steroid metabolic process	3	0.735294	0.059897	INSIG2, STAT5B, NR3C1	248	22	13588	7.47141	1	0.87414	64.1951
GOTERM_BP_FAT	GO:0042110~T cell activation	6	1.47059	0.0604417	ITGAL, SLA2, STAT5B, LCK, IL12B, HS1BP3	248	116	13588	2.83398	1	0.870821	64.5385
KEGG_PATHWAY	mmu04650:Natural killer cell mediated cytotoxicity	6	1.47059	0.0610409	ITGAL, IFNAR2, KLRA18, SOS1, LCK, KLRA7	101	122	5738	2.79403	0.999238	0.697806	51.1437
GOTERM_MF_FAT	GO:0003677~DNA binding	41	10.049	0.0610496	ZFAND5, 4933403O03RIK, ZFP14, TNRC18, HOXA11, STAT5B, NR3C1, NR2C1, ARNT, DBX2, FOXQ1, RNF141, ZFP668, POLE2, SOS1, HOXC5, GATAD2A, RC3H2, PBRM1, NR1H4, ZFP354B, NFX1, TRPC2, POLR3F, RAD51AP1, AIFM2, POLG, GM4981, ZFP97, ESR1, PAPD7, PPP1R10, TEAD2, SALL3, MEOX2, HOXD3, D1PAS1, NEUROD4, MYNN, TBX19, ADAR	235	1781	13288	1.3017	1	0.898071	58.9075
GOTERM_CC_FAT	GO:0019866~organelle inner membrane	10	2.45098	0.0634429	SDHA, NDUFB3, UCP3, POLG, NDUFA7, NDUFC2, MPV17, DNHD1, LETM2, ACAT1	201	312	12504	1.99388	1	0.706719	57.5892
GOTERM_BP_FAT	GO:0006099~tricarboxylic acid cycle	3	0.735294	0.0648365	SDHA, DLST, SUCLG2	248	23	13588	7.14656	1	0.883939	67.1982
SMART	SM00399:ZnF_C4	4	0.980392	0.0649903	ESR1, NR3C1, NR1H4, NR2C1	181	47	9131	4.29341	0.999839	0.887404	54.2765
UP_SEQ_FEATURE	repeat:TPR 7	4	0.980392	0.0652935	TOMM70A, NAA16, CDC16, CDC27	304	49	16021	4.30209	1	0.999999	64.6664
GOTERM_BP_FAT	GO:0001841~neural tube formation	4	0.980392	0.0653576	COBL, GATAD2A, PTCH1, TRAF6	248	51	13588	4.29728	1	0.880723	67.5009
GOTERM_MF_FAT	GO:0008137~NADH dehydrogenase (ubiquinone) activity	3	0.735294	0.0661329	NDUFB3, NDUFA7, NDUFC2	235	24	13288	7.06809	1	0.898681	61.9392
GOTERM_MF_FAT	GO:0003954~NADH dehydrogenase activity	3	0.735294	0.0661329	NDUFB3, NDUFA7, NDUFC2	235	24	13288	7.06809	1	0.898681	61.9392
GOTERM_MF_FAT	GO:0050136~NADH dehydrogenase (quinone) activity	3	0.735294	0.0661329	NDUFB3, NDUFA7, NDUFC2	235	24	13288	7.06809	1	0.898681	61.9392
GOTERM_BP_FAT	GO:0034754~cellular hormone metabolic process	4	0.980392	0.0684662	STAT5B, ESR1, NR3C1, BCO2	248	52	13588	4.21464	1	0.887587	69.2523
GOTERM_MF_FAT	GO:0003831~beta-N-acetylglucosaminylglycopeptide beta-1,4-galactosyltransferase activity	2	0.490196	0.0686081	WDFY3, B4GALT2	235	4	13288	28.2723	1	0.890125	63.339
GOTERM_BP_FAT	GO:0048732~gland development	8	1.96078	0.0686664	UBE3A, HOXD3, STAT5B, ESR1, TGFA, PTCH1, NR3C1, TBX19	248	197	13588	2.22499	1	0.883325	69.362
INTERPRO	IPR013088:Zinc finger, NHR/GATA-type	4	0.980392	0.0686789	ESR1, NR3C1, NR1H4, NR2C1	318	53	17763	4.21574	1	0.966542	64.8036
GOTERM_BP_FAT	GO:0046356~acetyl-CoA catabolic process	3	0.735294	0.0699072	SDHA, DLST, SUCLG2	248	24	13588	6.84879	1	0.883015	70.0338
GOTERM_MF_FAT	GO:0019787~small conjugating protein ligase activity	6	1.47059	0.0699772	UBE2D3, UBE3A, BIRC6, UBE2L6, CBLL1, UBE2H	235	125	13288	2.71414	1	0.878013	64.0925
GOTERM_BP_FAT	GO:0032504~multicellular organism reproduction	13	3.18627	0.070243	TRPC2, ACRBP, UBE3A, DZIP1, STAT5B, ESR1, TAF7L, TBATA, P2RX1, TIAL1, D1PAS1, GGNBP1, FANCC	248	409	13588	1.7415	1	0.879358	70.2131
GOTERM_BP_FAT	GO:0048609~reproductive process in a multicellular organism	13	3.18627	0.070243	TRPC2, ACRBP, UBE3A, DZIP1, STAT5B, ESR1, TAF7L, TBATA, P2RX1, TIAL1, D1PAS1, GGNBP1, FANCC	248	409	13588	1.7415	1	0.879358	70.2131
GOTERM_BP_FAT	GO:0033299~secretion of lysosomal enzymes	2	0.490196	0.0707601	PLDN, LYST	248	4	13588	27.3952	1	0.876421	70.4874
SP_PIR_KEYWORDS	dna-binding	34	8.33333	0.0709675	4933403O03RIK, ZFP14, HOXA11, STAT5B, NR3C1, NR2C1, ARNT, DBX2, FOXQ1, ZFP668, POLE2, HOXC5, RC3H2, PBRM1, NR1H4, ZFP354B, NFX1, RAD51AP1, AIFM2, POLG, GM4981, ZFP97, ESR1, PAPD7, PPP1R10, TEAD2, SALL3, MEOX2, HOXD3, D1PAS1, NEUROD4, MYNN, TBX19, ADAR	323	1404	17854	1.33858	1	0.671074	62.3571
GOTERM_MF_FAT	GO:0016289~CoA hydrolase activity	3	0.735294	0.0710736	PPT1, ACOT5, ACOT4	235	25	13288	6.78536	1	0.865261	64.6855
GOTERM_CC_FAT	GO:0000151~ubiquitin ligase complex	4	0.980392	0.0711058	CUL2, BRCC3, CAND1, 2700078E11RIK	201	60	12504	4.14726	1	0.724274	61.9125
GOTERM_BP_FAT	GO:0030879~mammary gland development	5	1.22549	0.0714617	STAT5B, ESR1, TGFA, PTCH1, NR3C1	248	86	13588	3.18548	1	0.874227	70.8558
SMART	SM00430:HOLI	4	0.980392	0.0718038	ESR1, NR3C1, NR1H4, NR2C1	181	49	9131	4.11816	0.999938	0.85591	58.0097
UP_SEQ_FEATURE	domain:DUF6	2	0.490196	0.0735382	SLC35E4, SLC35F5	304	4	16021	26.3503	1	0.999997	69.1748
GOTERM_BP_FAT	GO:0001890~placenta development	5	1.22549	0.0738891	SOCS3, CCNF, BIRC6, PBRM1, ARNT	248	87	13588	3.14887	1	0.878452	72.0972
GOTERM_BP_FAT	GO:0000279~M phase	10	2.45098	0.0746402	NSL1, KATNA1, USP9X, CCNF, PAPD7, CDC16, CDC27, CDC25A, STAG2, CDCA3	248	283	13588	1.93605	1	0.876522	72.4711
GOTERM_BP_FAT	GO:0001838~embryonic epithelial tube formation	4	0.980392	0.0748804	COBL, GATAD2A, PTCH1, TRAF6	248	54	13588	4.05854	1	0.872784	72.5897
GOTERM_MF_FAT	GO:0004879~ligand-dependent nuclear receptor activity	4	0.980392	0.0757349	ESR1, NR3C1, NR1H4, NR2C1	235	56	13288	4.03891	1	0.866711	67.1067
GOTERM_BP_FAT	GO:0022403~cell cycle phase	11	2.69608	0.0768594	NSL1, KATNA1, USP9X, CCNF, PAPD7, CHEK1, CDC16, CDC27, CDC25A, STAG2, CDCA3	248	328	13588	1.83748	1	0.875329	73.5486
GOTERM_BP_FAT	GO:0050878~regulation of body fluid levels	5	1.22549	0.0788681	PLDN, HPS5, P2RX1, LYST, PDSS2	248	89	13588	3.07811	1	0.877854	74.4896
GOTERM_MF_FAT	GO:0032559~adenyl ribonucleotide binding	34	8.33333	0.0795204	CHKA, FIGNL1, TBK1, ADCY5, MAPKAPK5, PRKAG2, DQX1, CHEK1, ABCA1, 1700113I22RIK, UBE2D3, PAK3, KATNA1, ACTR1A, CDK12, EHD1, IP6K1, KIF13B, MYO5C, CDC7, KIF12, SUCLG2, UBE2L6, UBE2H, CDK4, MYH8, EPHA5, PDIK1L, DDX56, P2RX1, UBA1, D1PAS1, LCK, AACS	235	1460	13288	1.31679	1	0.864997	68.9584
GOTERM_CC_FAT	GO:0005794~Golgi apparatus	17	4.16667	0.0802293	TRPC2, SH3RF1, MGAT4A, GDI2, B4GALT2, CLCC1, PPT1, ABCA1, SLC35A4, COPB2, STX12, TOM1L1, ARF3, STX16, QSOX1, TRAPPC3, GGNBP1	201	682	12504	1.55066	1	0.745755	66.5278
GOTERM_BP_FAT	GO:0060603~mammary gland duct morphogenesis	3	0.735294	0.0804173	ESR1, PTCH1, NR3C1	248	26	13588	6.32196	1	0.878744	75.1937
GOTERM_BP_FAT	GO:0009725~response to hormone stimulus	7	1.71569	0.0807659	SERPINA1B, SERPINA1A, STAT5B, ESR1, PTPN1, AGRP, PDCD7	248	165	13588	2.32444	1	0.87565	75.3496
GOTERM_MF_FAT	GO:0016655~oxidoreductase activity, acting on NADH or NADPH, quinone or similar compound as acceptor	3	0.735294	0.0812968	NDUFB3, NDUFA7, NDUFC2	235	27	13288	6.28274	1	0.856482	69.7936
SP_PIR_KEYWORDS	transport	37	9.06863	0.0813401	NDUFB3, NCBP1, SLC38A3, SLC22A12, TMX4, NDUFAB1, ABCA1, KCNK13, VPS33B, SLC35A4, SLC32A1, SLC11A2, COPB2, STX12, STX16, SEC22A, SLC35F5, TRPV6, TRPC2, XPOT, SLC8A1, NDUFA7, NDUFC2, DNHD1, LIN7C, SDHA, TOM1L1, P2RX1, UCP3, CDH17, LYST, ARF3, TOMM40L, CHRNB3, SCN11A, OSBPL11, TRAPPC3	323	1571	17854	1.30184	1	0.704014	67.5688
GOTERM_BP_FAT	GO:0043009~chordate embryonic development	13	3.18627	0.0832123	COBL, ZFAND5, SOCS3, BIRC6, ARNT, DAB2, SERPINA1B, MEOX2, HOXD3, HOXC5, GATAD2A, PTCH1, TRAF6	248	421	13588	1.69186	1	0.879479	76.4181
GOTERM_MF_FAT	GO:0016423~tRNA (guanine) methyltransferase activity	2	0.490196	0.0850148	METTL1, 1190005F20RIK	235	5	13288	22.6179	1	0.855204	71.4744
UP_SEQ_FEATURE	repeat:TPR 6	4	0.980392	0.0857558	TOMM70A, NAA16, CDC16, CDC27	304	55	16021	3.83278	1	0.999995	74.8766
GOTERM_CC_FAT	GO:0070469~respiratory chain	4	0.980392	0.0857667	NDUFB3, NDUFA7, NDUFC2, NDUFAB1	201	65	12504	3.82824	1	0.748915	69.0712
GOTERM_BP_FAT	GO:0009060~aerobic respiration	3	0.735294	0.0858444	SDHA, DLST, SUCLG2	248	27	13588	6.08781	1	0.883662	77.5191
INTERPRO	IPR015415:Vps4 oligomerisation, C-terminal	2	0.490196	0.0861113	FIGNL1, KATNA1	318	5	17763	22.3434	1	0.981107	73.3275
GOTERM_BP_FAT	GO:0009792~embryonic development ending in birth or egg hatching	13	3.18627	0.0876258	COBL, ZFAND5, SOCS3, BIRC6, ARNT, DAB2, SERPINA1B, MEOX2, HOXD3, HOXC5, GATAD2A, PTCH1, TRAF6	248	425	13588	1.67594	1	0.885097	78.2366
GOTERM_BP_FAT	GO:0046645~positive regulation of gamma-delta T cell activation	2	0.490196	0.0876566	STAT5B, LCK	248	5	13588	21.9161	1	0.881301	78.2488
GOTERM_BP_FAT	GO:0045586~regulation of gamma-delta T cell differentiation	2	0.490196	0.0876566	STAT5B, LCK	248	5	13588	21.9161	1	0.881301	78.2488
GOTERM_BP_FAT	GO:0045588~positive regulation of gamma-delta T cell differentiation	2	0.490196	0.0876566	STAT5B, LCK	248	5	13588	21.9161	1	0.881301	78.2488
GOTERM_BP_FAT	GO:0046643~regulation of gamma-delta T cell activation	2	0.490196	0.0876566	STAT5B, LCK	248	5	13588	21.9161	1	0.881301	78.2488
INTERPRO	IPR019782:WD40 repeat 2	8	1.96078	0.089749	WDFY3, COPB2, RBBP4, LYST, MPV17, DMWD, WDR41, PRPF4	318	214	17763	2.08817	1	0.978693	74.8439
INTERPRO	IPR001440:Tetratricopeptide TPR-1	5	1.22549	0.0902138	ZC3H7B, TOMM70A, NAA16, CDC16, CDC27	318	95	17763	2.93992	1	0.972993	75.0318
GOTERM_BP_FAT	GO:0035239~tube morphogenesis	7	1.71569	0.091973	COBL, HOXA11, GATAD2A, ESR1, PTCH1, NR3C1, TRAF6	248	171	13588	2.24288	1	0.890011	79.8981
GOTERM_BP_FAT	GO:0035148~tube lumen formation	4	0.980392	0.0920155	COBL, GATAD2A, PTCH1, TRAF6	248	59	13588	3.7146	1	0.886446	79.9138
GOTERM_CC_FAT	GO:0031513~nonmotile primary cilium	3	0.735294	0.092392	IQCB1, PTPRK, ARR3	201	32	12504	5.83209	1	0.756114	71.8793
GOTERM_BP_FAT	GO:0002009~morphogenesis of an epithelium	7	1.71569	0.0959117	COBL, HOXA11, GATAD2A, ESR1, PTCH1, NR3C1, TRAF6	248	173	13588	2.21695	1	0.893433	81.3
GOTERM_BP_FAT	GO:0009109~coenzyme catabolic process	3	0.735294	0.0970138	SDHA, DLST, SUCLG2	248	29	13588	5.66796	1	0.892818	81.6754
GOTERM_MF_FAT	GO:0003887~DNA-directed DNA polymerase activity	3	0.735294	0.0974053	POLE2, POLG, PAPD7	235	30	13288	5.65447	1	0.880308	76.4692
GOTERM_MF_FAT	GO:0016407~acetyltransferase activity	4	0.980392	0.0994327	NAA30, MGEA5, HAT1, ACAT1	235	63	13288	3.59014	1	0.873916	77.2045
SP_PIR_KEYWORDS	lipid metabolism	6	1.47059	0.0999954	INSIG2, LYPLA2, PSAPL1, AACS, LPIN2, PNPLA3	323	136	17854	2.43863	1	0.763039	75.2997

[truncated: 20 more sheets: Purple, Pink, Orange, Midnightblue, Magenta, Lightyellow, Lightgreen, Lightcyan, Grey60, Greenyellow, Green, Darkturquoise, Darkred, Darkorange, Darkgrey, Darkgreen, Cyan, Brown, Blue, Black]
