# Supplementary material for: Time-Course Analysis of Brain Regional Expression Network Responses to Chronic Intermittent Ethanol and Withdrawal: Implications for Mechanisms Underlying Excessive Ethanol Consumption
Source: PLoS One. 2016 Jan 5;11(1):e0146257. doi: 10.1371/journal.pone.0146257 (PMC4701666; doi:10.1371/journal.pone.0146257)
Supplement: S9 Table — (XLSX) [file pone.0146257.s019.xlsx]

## Sheet: Yellow
Category	Term	Count	%	PValue	Genes	List Total	Pop Hits	Pop Total	Fold Enrichment	Bonferroni	Benjamini	FDR
BIOCARTA	m_vipPathway:Neuropeptides VIP and PACAP inhibit the apoptosis of activated T cells	3	0.656455	0.0801405	EGR3, GNAQ, PPP3CA	36	16	1171	6.09896	0.999857	0.999857	60.8332
GOTERM_BP_FAT	GO:0010648~negative regulation of cell communication	14	3.06346	0.00024336	SOCS2, SOCS3, CDC42SE1, IGF1, DKK3, CCND1, RGS2, ZFYVE28, NKX3-1, WIF1, DDIT4L, CHRD, DRD1A, APC	300	186	13588	3.40918	0.353639	0.353639	0.412273
GOTERM_BP_FAT	GO:0009968~negative regulation of signal transduction	13	2.84464	0.000403667	SOCS2, SOCS3, CDC42SE1, IGF1, DKK3, CCND1, RGS2, ZFYVE28, NKX3-1, WIF1, DDIT4L, CHRD, APC	300	171	13588	3.44335	0.515153	0.30369	0.682973
GOTERM_BP_FAT	GO:0007267~cell-cell signaling	17	3.71991	0.000707724	BMP4, DLGAP1, TRPC4, EGR3, PPT1, CD24A, BDNF, PNOC, BHLHA15, GRM8, DMD, CHRNA7, PPP3CA, UNC13C, DRD1A, EIF2AK3, SV2C	300	290	13588	2.65513	0.718999	0.345008	1.19451
GOTERM_BP_FAT	GO:0048666~neuron development	17	3.71991	0.000761525	ENAH, NRP1, NTNG1, RGNEF, NRN1, CD24A, SLIT2, BDNF, GNAQ, MIAT, DMD, NEUROD2, 2610109H07RIK, DRD1A, CHL1, DSCAM, APC	300	292	13588	2.63694	0.744858	0.289285	1.28477
GOTERM_BP_FAT	GO:0030001~metal ion transport	22	4.814	0.00079171	KCND3, TRPC4, KCND2, CACNG5, KCTD2, KCNIP1, KCNJ3, KCNV1, KCNS3, ACCN1, CORO1A, ATP2B4, KCNS2, TSC1, BHLHA15, SLC23A2, CAMK2D, SLC4A8, KCNF1, CHRNA7, PPP3CA, KCNH5	300	442	13588	2.25442	0.75831	0.247248	1.33537
GOTERM_BP_FAT	GO:0007049~cell cycle	27	5.9081	0.00100519	HAUS4, CKS1B, USP9X, CCNT1, CDC16, SPC25, TFDP2, CAMK2D, PPP3CA, CDCA3, APC, SUV39H1, BANP, CDK6, CDC27, ATM, MCM6, FMN2, CCND1, UHRF1, RGS2, CKS2, VPS24, BUB1B, GAS2L1, MDM4, SIAH2	300	611	13588	2.00151	0.835231	0.259578	1.69256
GOTERM_BP_FAT	GO:0006928~cell motion	19	4.15755	0.00130946	ENAH, NRP1, PDGFB, CDH2, PEX5L, CD24A, SLIT2, BDNF, CORO1A, RSPH4A, SEMA3F, HBEGF, 2610109H07RIK, LRP8, CHRNA7, DRD1A, CHL1, SRGAP1, APC	300	367	13588	2.34489	0.904573	0.285111	2.19956
GOTERM_BP_FAT	GO:0048732~gland development	13	2.84464	0.00140769	BMP4, NRP1, NRG3, SOCS2, PDGFB, IGF1, CCND1, XBP1, TGFA, NKX3-1, PBX1, EIF2AK3, CYP19A1	300	197	13588	2.9889	0.920003	0.270737	2.36271
GOTERM_BP_FAT	GO:0019226~transmission of nerve impulse	14	3.06346	0.00151786	DLGAP1, EGR3, PPT1, CD24A, PNOC, TSC1, GRM8, NAB2, DMD, CHRNA7, PPP3CA, UNC13C, SV2C, DRD1A	300	226	13588	2.80578	0.934362	0.261121	2.54539
GOTERM_BP_FAT	GO:0048812~neuron projection morphogenesis	12	2.62582	0.00179326	BDNF, ENAH, NRP1, DMD, NTNG1, 2610109H07RIK, RGNEF, NRN1, CHL1, SLIT2, APC, DSCAM	300	176	13588	3.08818	0.959973	0.275172	3.00064
GOTERM_BP_FAT	GO:0030030~cell projection organization	17	3.71991	0.00190971	ENAH, NRP1, PDGFB, NTNG1, MTSS1L, RGNEF, NRN1, CD24A, SLIT2, BDNF, CORO1A, TSC1, DMD, 2610109H07RIK, CHL1, DSCAM, APC	300	319	13588	2.41375	0.967528	0.267711	3.19254
GOTERM_BP_FAT	GO:0035272~exocrine system development	6	1.31291	0.00195378	NRP1, PDGFB, XBP1, NKX3-1, IGF1, RAB26	300	41	13588	6.62829	0.97	0.253391	3.26507
GOTERM_BP_FAT	GO:0007268~synaptic transmission	12	2.62582	0.00196569	DLGAP1, EGR3, PNOC, GRM8, DMD, CHRNA7, PPT1, PPP3CA, UNC13C, DRD1A, CD24A, SV2C	300	178	13588	3.05348	0.970635	0.237673	3.28465
GOTERM_BP_FAT	GO:0007091~mitotic metaphase/anaphase transition	3	0.656455	0.00281203	BUB1B, CDC27, APC	300	4	13588	33.97	0.993585	0.302775	4.66737
GOTERM_BP_FAT	GO:0006813~potassium ion transport	11	2.407	0.00286071	KCNS3, KCND3, KCNS2, KCND2, TSC1, KCNF1, KCTD2, KCNJ3, KCNIP1, KCNV1, KCNH5	300	160	13588	3.11392	0.994122	0.289965	4.74634
GOTERM_BP_FAT	GO:0055085~transmembrane transport	21	4.59519	0.00298951	NUP133, KCND3, TRPC4, KCND2, MYO1C, SLC25A5, CLCN4-2, SLC37A3, ABCC12, KCNV1, TIMM22, SLC25A30, KCNS3, SLC2A6, SLC17A5, KCNS2, SLC23A2, KCNF1, ABCB10, TRAM1, KCNH5	300	460	13588	2.06774	0.995338	0.28503	4.95498
GOTERM_BP_FAT	GO:0031175~neuron projection development	13	2.84464	0.00326984	ENAH, NRP1, NTNG1, NRN1, RGNEF, CD24A, SLIT2, BDNF, DMD, 2610109H07RIK, CHL1, DSCAM, APC	300	218	13588	2.70098	0.997184	0.292089	5.40756
GOTERM_BP_FAT	GO:0007610~behavior	19	4.15755	0.00378413	CYP11A1, HMGCR, CCL21C, ADCY5, CCL21A, CCL21B, PPT1, GM13304, LOC100041593, SLIT2, GRM5, LSP1, BDNF, CORO1A, NPAS3, GM10591, GNAQ, SEMA3F, NEUROD2, CHRNA7, DRD1A, GM1987, CHL1, DSCAM	300	405	13588	2.12487	0.998884	0.314534	6.2326
GOTERM_BP_FAT	GO:0051301~cell division	15	3.28228	0.00382248	HAUS4, CKS1B, USP9X, CCNT1, CDK6, CDC16, CDC27, SPC25, FMN2, CCND1, VPS24, CKS2, BUB1B, CDCA3, APC	300	281	13588	2.41779	0.998958	0.303309	6.29386
GOTERM_BP_FAT	GO:0048870~cell motility	15	3.28228	0.00420693	NRP1, PDGFB, CDH2, CD24A, PEX5L, CORO1A, RSPH4A, SEMA3F, HBEGF, LRP8, CHRNA7, DRD1A, CHL1, SRGAP1, APC	300	284	13588	2.39225	0.999479	0.314733	6.9058
GOTERM_BP_FAT	GO:0051674~localization of cell	15	3.28228	0.00420693	NRP1, PDGFB, CDH2, CD24A, PEX5L, CORO1A, RSPH4A, SEMA3F, HBEGF, LRP8, CHRNA7, DRD1A, CHL1, SRGAP1, APC	300	284	13588	2.39225	0.999479	0.314733	6.9058
GOTERM_BP_FAT	GO:0006812~cation transport	22	4.814	0.0049766	KCND3, TRPC4, KCND2, CACNG5, KCTD2, KCNIP1, KCNJ3, KCNV1, KCNS3, ACCN1, CORO1A, ATP2B4, KCNS2, TSC1, BHLHA15, SLC23A2, CAMK2D, SLC4A8, KCNF1, CHRNA7, PPP3CA, KCNH5	300	515	13588	1.93486	0.99987	0.346863	8.11963
GOTERM_BP_FAT	GO:0001655~urogenital system development	10	2.18818	0.0050052	BMP4, BDNF, TSC1, JMJD6, NKX3-1, IGF1, PBX1, SLIT2, CYP19A1, APC	300	146	13588	3.10228	0.999876	0.335651	8.16446
GOTERM_BP_FAT	GO:0042325~regulation of phosphorylation	15	3.28228	0.00504534	BMP4, PDGFB, HMGCR, SOCS3, IGH-6, CD24A, DUSP19, TSC1, DGKG, JUN, ZFYVE28, TGFA, LRP8, CD4, APC	300	290	13588	2.34276	0.999885	0.325857	8.22731
GOTERM_BP_FAT	GO:0048858~cell projection morphogenesis	12	2.62582	0.00517725	BDNF, ENAH, NRP1, DMD, NTNG1, 2610109H07RIK, RGNEF, NRN1, CHL1, SLIT2, APC, DSCAM	300	202	13588	2.69069	0.999909	0.321444	8.43362
GOTERM_BP_FAT	GO:0008306~associative learning	4	0.875274	0.00673654	NEUROD2, CHRNA7, PPT1, DRD1A	300	18	13588	10.0652	0.999995	0.384167	10.8395
GOTERM_BP_FAT	GO:0007626~locomotory behavior	13	2.84464	0.00678681	CCL21C, ADCY5, CCL21A, CCL21B, PPT1, GM13304, LOC100041593, SLIT2, LSP1, GRM5, CORO1A, NPAS3, GM10591, SEMA3F, DRD1A, GM1987, CHL1, DSCAM	300	239	13588	2.46365	0.999995	0.374763	10.916
GOTERM_BP_FAT	GO:0019220~regulation of phosphate metabolic process	15	3.28228	0.00692829	BMP4, PDGFB, HMGCR, SOCS3, IGH-6, CD24A, DUSP19, TSC1, DGKG, JUN, ZFYVE28, TGFA, LRP8, CD4, APC	300	301	13588	2.25714	0.999996	0.369783	11.1312
GOTERM_BP_FAT	GO:0051174~regulation of phosphorus metabolic process	15	3.28228	0.00692829	BMP4, PDGFB, HMGCR, SOCS3, IGH-6, CD24A, DUSP19, TSC1, DGKG, JUN, ZFYVE28, TGFA, LRP8, CD4, APC	300	301	13588	2.25714	0.999996	0.369783	11.1312
GOTERM_BP_FAT	GO:0016477~cell migration	13	2.84464	0.00698107	NRP1, PDGFB, CDH2, CD24A, PEX5L, CORO1A, SEMA3F, HBEGF, LRP8, DRD1A, CHL1, SRGAP1, APC	300	240	13588	2.45339	0.999996	0.361482	11.2113
GOTERM_BP_FAT	GO:0048667~cell morphogenesis involved in neuron differentiation	11	2.407	0.00708207	BDNF, ENAH, NRP1, NTNG1, 2610109H07RIK, RGNEF, NRN1, CHL1, SLIT2, APC, DSCAM	300	182	13588	2.73751	0.999997	0.355593	11.3645
GOTERM_BP_FAT	GO:0030182~neuron differentiation	18	3.93873	0.00719	BMP4, ENAH, NRP1, NTNG1, RGNEF, NRN1, CD24A, SLIT2, BDNF, GNAQ, MIAT, DMD, NEUROD2, 2610109H07RIK, DRD1A, CHL1, DSCAM, APC	300	399	13588	2.04331	0.999998	0.35032	11.5279
GOTERM_BP_FAT	GO:0032990~cell part morphogenesis	12	2.62582	0.00736933	BDNF, ENAH, NRP1, DMD, NTNG1, 2610109H07RIK, RGNEF, NRN1, CHL1, SLIT2, APC, DSCAM	300	212	13588	2.56377	0.999998	0.348065	11.7987
GOTERM_BP_FAT	GO:0007167~enzyme linked receptor protein signaling pathway	14	3.06346	0.00756256	BMP4, LTBP1, NRP1, PDGFB, USP9X, IGF1, DDR2, VEGFC, RGMB, HBEGF, TGFA, BAMBI, FIGF, EIF2AK3	300	273	13588	2.32274	0.999999	0.346459	12.0897
GOTERM_BP_FAT	GO:0051781~positive regulation of cell division	5	1.09409	0.00777641	VEGFC, PDGFB, TGFA, FIGF, APC	300	36	13588	6.29074	0.999999	0.345687	12.4107
GOTERM_BP_FAT	GO:0006811~ion transport	27	5.9081	0.00785629	KCNJ3, KCNIP1, KCNS3, KCNS2, ATP2B4, BHLHA15, SLC23A2, CAMK2D, CHRNA5, SLC4A8, CHRNA7, PPP3CA, KCND3, TRPC4, KCND2, GABRA1, CLCN4-2, CACNG5, GRIA3, KCTD2, KCNV1, ACCN1, CORO1A, TSC1, LASP1, KCNF1, KCNH5	300	712	13588	1.71758	0.999999	0.34028	12.5303
GOTERM_BP_FAT	GO:0042127~regulation of cell proliferation	22	4.814	0.00805342	BMP4, PDGFB, KLF10, PTGS1, IGF1, IGH-6, DDR2, PNP, CD24A, VEGFC, BDNF, CORO1A, TSC1, JUN, PRRT1, NKX3-1, HBEGF, TGFA, PBX1, MDM4, FIGF, APC	300	538	13588	1.85214	0.999999	0.339155	12.8248
GOTERM_BP_FAT	GO:0007612~learning	6	1.31291	0.0082115	GRM5, HMGCR, NEUROD2, CHRNA7, PPT1, DRD1A	300	57	13588	4.76772	1	0.336792	13.0603
GOTERM_BP_FAT	GO:0051270~regulation of cell motion	8	1.75055	0.00934205	CORO1A, NRP1, PDGFB, SEMA3F, HBEGF, DRD1A, SST, APC	300	107	13588	3.38642	1	0.365449	14.7273
GOTERM_BP_FAT	GO:0007409~axonogenesis	10	2.18818	0.0100496	BDNF, ENAH, NRP1, NTNG1, 2610109H07RIK, RGNEF, NRN1, CHL1, SLIT2, APC	300	163	13588	2.77873	1	0.379097	15.7551
GOTERM_BP_FAT	GO:0008284~positive regulation of cell proliferation	14	3.06346	0.0103529	PDGFB, IGF1, IGH-6, DDR2, PNP, CD24A, VEGFC, CORO1A, PRRT1, HBEGF, TGFA, PBX1, MDM4, FIGF	300	284	13588	2.23277	1	0.380256	16.1922
GOTERM_BP_FAT	GO:0051302~regulation of cell division	5	1.09409	0.0112675	VEGFC, PDGFB, TGFA, FIGF, APC	300	40	13588	5.66167	1	0.398261	17.4972
GOTERM_BP_FAT	GO:0030879~mammary gland development	7	1.53173	0.0116681	BMP4, CCND1, NRG3, SOCS2, TGFA, IGF1, EIF2AK3	300	86	13588	3.68667	1	0.401462	18.0628
GOTERM_BP_FAT	GO:0006916~anti-apoptosis	7	1.53173	0.0129721	CFLAR, BFAR, BDNF, GCLC, SGK3, IGF1, HSPA1A, HSPA1B	300	88	13588	3.60288	1	0.427308	19.8785
GOTERM_BP_FAT	GO:0007611~learning or memory	7	1.53173	0.0136609	GRM5, BDNF, HMGCR, NEUROD2, CHRNA7, PPT1, DRD1A	300	89	13588	3.5624	1	0.436482	20.8224
GOTERM_BP_FAT	GO:0008104~protein localization	27	5.9081	0.0151137	ARL6IP1, SHROOM3, NAPG, PPT1, NEDD8, PEX5L, CD24A, AP1S2, VPS13C, CD4, PPP3CA, RAB26, TRAM1, EXOC1, NUP133, MYO1C, SNX27, OPTN, RAB7L1, TIMM22, 6230409E13RIK, STXBP5, IPO5, VPS24, KPNA2, DRD1A, GRASP	300	753	13588	1.62406	1	0.462369	22.7787
GOTERM_BP_FAT	GO:0040017~positive regulation of locomotion	5	1.09409	0.0156339	CORO1A, CCL21A, HBEGF, DRD1A, GM1987, APC	300	44	13588	5.14697	1	0.466259	23.4682
GOTERM_BP_FAT	GO:0042391~regulation of membrane potential	8	1.75055	0.0160973	GCLC, TSC1, GNAQ, NAB2, CHRNA7, PPP3CA, DRD1A, PEX5L	300	119	13588	3.04493	1	0.468765	24.0774
GOTERM_BP_FAT	GO:0051960~regulation of nervous system development	9	1.96937	0.0166627	VEGFC, BDNF, NRP1, SOCS2, SEMA3F, IGF1, PBX1, CD24A, EIF2AK3	300	148	13588	2.75432	1	0.473244	24.8145
GOTERM_BP_FAT	GO:0015672~monovalent inorganic cation transport	14	3.06346	0.0168998	KCND3, KCND2, KCTD2, KCNJ3, KCNIP1, KCNV1, KCNS3, ACCN1, KCNS2, TSC1, SLC23A2, SLC4A8, KCNF1, KCNH5	300	303	13588	2.09276	1	0.47095	25.1217
GOTERM_BP_FAT	GO:0043066~negative regulation of apoptosis	12	2.62582	0.0170355	CFLAR, GCLC, SGK3, IGF1, PPT1, HSPA1A, HSPA1B, PNP, ATM, BFAR, ACCN1, BDNF, APC	300	239	13588	2.27414	1	0.466732	25.2969
GOTERM_BP_FAT	GO:0006816~calcium ion transport	8	1.75055	0.0174912	CORO1A, TRPC4, ATP2B4, BHLHA15, CAMK2D, CACNG5, CHRNA7, PPP3CA	300	121	13588	2.9946	1	0.468889	25.8826
GOTERM_BP_FAT	GO:0042592~homeostatic process	22	4.814	0.0186401	BMP4, TXNL1, GCLC, IGF1, HSPA1A, PPT1, HSPA1B, CD24A, PEX5L, BSND, CORO1A, TSC1, GNAQ, BHLHA15, JMJD6, DMD, NAB2, CHRNA7, DYRK3, PPP3CA, DRD1A, TRFR2, APC	300	584	13588	1.70626	1	0.483929	27.34
GOTERM_BP_FAT	GO:0032504~multicellular organism reproduction	17	3.71991	0.0188303	BMP4, HMGB2, SOCS2, TLE3, HSPA1A, HSPA1B, ATM, NRIP1, FMN2, CCND1, NPAS3, TBATA, RGS2, PAFAH1B3, CHRNA7, IFT81, ACSL4, EIF2AK3	300	409	13588	1.88261	1	0.480804	27.5787
GOTERM_BP_FAT	GO:0048609~reproductive process in a multicellular organism	17	3.71991	0.0188303	BMP4, HMGB2, SOCS2, TLE3, HSPA1A, HSPA1B, ATM, NRIP1, FMN2, CCND1, NPAS3, TBATA, RGS2, PAFAH1B3, CHRNA7, IFT81, ACSL4, EIF2AK3	300	409	13588	1.88261	1	0.480804	27.5787
GOTERM_BP_FAT	GO:0030178~negative regulation of Wnt receptor signaling pathway	4	0.875274	0.0188641	DKK3, CCND1, WIF1, APC	300	26	13588	6.96821	1	0.474956	27.6211
GOTERM_BP_FAT	GO:0050673~epithelial cell proliferation	4	0.875274	0.0188641	BMP4, CCND1, PDGFB, NKX3-1	300	26	13588	6.96821	1	0.474956	27.6211
GOTERM_BP_FAT	GO:0000904~cell morphogenesis involved in differentiation	11	2.407	0.0191258	BDNF, ENAH, NRP1, NTNG1, 2610109H07RIK, RGNEF, NRN1, CHL1, SLIT2, APC, DSCAM	300	212	13588	2.35013	1	0.473339	27.948
GOTERM_BP_FAT	GO:0043069~negative regulation of programmed cell death	12	2.62582	0.0194663	CFLAR, GCLC, SGK3, IGF1, PPT1, HSPA1A, HSPA1B, PNP, ATM, BFAR, ACCN1, BDNF, APC	300	244	13588	2.22754	1	0.47316	28.3714
GOTERM_BP_FAT	GO:0019725~cellular homeostasis	15	3.28228	0.0197292	TXNL1, GCLC, PPT1, CD24A, PEX5L, BSND, GNAQ, TSC1, NAB2, DMD, CHRNA7, PPP3CA, DRD1A, TRFR2, APC	300	343	13588	1.98076	1	0.471653	28.6967
GOTERM_BP_FAT	GO:0060548~negative regulation of cell death	12	2.62582	0.0199915	CFLAR, GCLC, SGK3, IGF1, PPT1, HSPA1A, HSPA1B, PNP, ATM, BFAR, ACCN1, BDNF, APC	300	245	13588	2.21845	1	0.470184	29.0198
GOTERM_BP_FAT	GO:0007519~skeletal muscle tissue development	6	1.31291	0.0210628	GPHN, COL19A1, DMD, DNER, PPP3CA, HOMER1	300	72	13588	3.77444	1	0.482159	30.3255
GOTERM_BP_FAT	GO:0048534~hemopoietic or lymphoid organ development	13	2.84464	0.0219713	BMP4, CCL21A, CDK6, CD1D1, CD24A, JMJD6, BCL11A, CD4, DYRK3, PBX1, GM1987, APC, THPO, KIRREL3	300	281	13588	2.09542	1	0.49092	31.4149
GOTERM_BP_FAT	GO:0045859~regulation of protein kinase activity	10	2.18818	0.0220708	DUSP19, TSC1, HMGCR, DGKG, ZFYVE28, TGFA, LRP8, IGH-6, CD24A, APC	300	186	13588	2.43513	1	0.486722	31.5333
GOTERM_BP_FAT	GO:0060538~skeletal muscle organ development	6	1.31291	0.0234142	GPHN, COL19A1, DMD, DNER, PPP3CA, HOMER1	300	74	13588	3.67243	1	0.501629	33.1123
GOTERM_BP_FAT	GO:0030097~hemopoiesis	12	2.62582	0.0234456	BMP4, JMJD6, BCL11A, CD4, CDK6, PBX1, DYRK3, CD1D1, CD24A, KIRREL3, THPO, APC	300	251	13588	2.16542	1	0.496468	33.1488
GOTERM_BP_FAT	GO:0043086~negative regulation of catalytic activity	7	1.53173	0.0240066	CFLAR, DUSP19, HMGCR, ADCY5, ZFYVE28, HSPA1A, HSPA1B, APC	300	101	13588	3.13914	1	0.499211	33.7977
GOTERM_BP_FAT	GO:0043549~regulation of kinase activity	10	2.18818	0.0264352	DUSP19, TSC1, HMGCR, DGKG, ZFYVE28, TGFA, LRP8, IGH-6, CD24A, APC	300	192	13588	2.35903	1	0.5279	36.539
GOTERM_BP_FAT	GO:0007178~transmembrane receptor protein serine/threonine kinase signaling pathway	6	1.31291	0.0286103	BMP4, RGMB, LTBP1, PDGFB, USP9X, BAMBI	300	78	13588	3.4841	1	0.550992	38.9031
GOTERM_BP_FAT	GO:0051336~regulation of hydrolase activity	10	2.18818	0.0296507	CFLAR, TBC1D24, GNAQ, TBC1D9, ASAP2, RABGAP1L, HSPA1A, PPT1, HSPA1B, DRD1A, EIF2AK3	300	196	13588	2.31088	1	0.558551	40.0043
GOTERM_BP_FAT	GO:0006873~cellular ion homeostasis	12	2.62582	0.0300234	BSND, GCLC, TSC1, GNAQ, NAB2, CHRNA7, PPT1, PPP3CA, DRD1A, CD24A, PEX5L, TRFR2	300	261	13588	2.08245	1	0.557702	40.3943
GOTERM_BP_FAT	GO:0007431~salivary gland development	4	0.875274	0.0301029	NRP1, PDGFB, XBP1, NKX3-1	300	31	13588	5.8443	1	0.553329	40.4771
GOTERM_BP_FAT	GO:0002520~immune system development	13	2.84464	0.0304611	BMP4, CCL21A, CDK6, CD1D1, CD24A, JMJD6, BCL11A, CD4, DYRK3, PBX1, GM1987, APC, THPO, KIRREL3	300	295	13588	1.99598	1	0.552399	40.8492
GOTERM_BP_FAT	GO:0001822~kidney development	7	1.53173	0.0307451	BMP4, BDNF, TSC1, JMJD6, PBX1, SLIT2, APC	300	107	13588	2.96312	1	0.550615	41.1426
GOTERM_BP_FAT	GO:0051969~regulation of transmission of nerve impulse	7	1.53173	0.0307451	GRM5, BDNF, GRM8, CHRNA7, PPP3CA, DRD1A, EIF2AK3	300	107	13588	2.96312	1	0.550615	41.1426
GOTERM_BP_FAT	GO:0001508~regulation of action potential	5	1.09409	0.0307455	TSC1, GNAQ, NAB2, CHRNA7, DRD1A	300	54	13588	4.19383	1	0.545527	41.143
GOTERM_BP_FAT	GO:0002711~positive regulation of T cell mediated immunity	3	0.656455	0.032078	CD1D1, CD24A, PNP	300	13	13588	10.4523	1	0.555998	42.5015
GOTERM_BP_FAT	GO:0060442~branching involved in prostate gland morphogenesis	3	0.656455	0.032078	BMP4, NKX3-1, IGF1	300	13	13588	10.4523	1	0.555998	42.5015
GOTERM_BP_FAT	GO:0051338~regulation of transferase activity	10	2.18818	0.0322404	DUSP19, TSC1, HMGCR, DGKG, ZFYVE28, TGFA, LRP8, IGH-6, CD24A, APC	300	199	13588	2.27605	1	0.552878	42.665
GOTERM_BP_FAT	GO:0007188~G-protein signaling, coupled to cAMP nucleotide second messenger	5	1.09409	0.0326025	ADCY2, GNAQ, ADCY5, PRKACB, DRD1A	300	55	13588	4.11758	1	0.552068	43.028
GOTERM_BP_FAT	GO:0048741~skeletal muscle fiber development	4	0.875274	0.032691	GPHN, DNER, PPP3CA, HOMER1	300	32	13588	5.66167	1	0.548235	43.1164
GOTERM_BP_FAT	GO:0040012~regulation of locomotion	7	1.53173	0.0345354	CORO1A, PDGFB, CCL21A, HBEGF, DRD1A, SST, GM1987, APC	300	110	13588	2.8823	1	0.563587	44.9297
GOTERM_BP_FAT	GO:0055082~cellular chemical homeostasis	12	2.62582	0.0354454	BSND, GCLC, TSC1, GNAQ, NAB2, CHRNA7, PPT1, PPP3CA, DRD1A, CD24A, PEX5L, TRFR2	300	268	13588	2.02806	1	0.568442	45.8041
GOTERM_BP_FAT	GO:0048010~vascular endothelial growth factor receptor signaling pathway	3	0.656455	0.0368899	VEGFC, NRP1, FIGF	300	14	13588	9.70571	1	0.57854	47.1654
GOTERM_BP_FAT	GO:0060429~epithelium development	12	2.62582	0.0374154	BMP4, VEGFC, ENAH, NRP1, SHROOM3, TSC1, XBP1, JUN, PTGS1, NKX3-1, IGF1, PBX1	300	271	13588	2.00561	1	0.579151	47.6526
GOTERM_BP_FAT	GO:0002009~morphogenesis of an epithelium	9	1.96937	0.037632	BMP4, VEGFC, ENAH, NRP1, SHROOM3, TSC1, NKX3-1, IGF1, PBX1	300	173	13588	2.3563	1	0.576713	47.8522
GOTERM_BP_FAT	GO:0022612~gland morphogenesis	6	1.31291	0.0376807	BMP4, NRP1, NRG3, PDGFB, NKX3-1, IGF1	300	84	13588	3.23524	1	0.572676	47.897
GOTERM_BP_FAT	GO:0031644~regulation of neurological system process	7	1.53173	0.0386153	GRM5, BDNF, GRM8, CHRNA7, PPP3CA, DRD1A, EIF2AK3	300	113	13588	2.80578	1	0.5773	48.7493
GOTERM_BP_FAT	GO:0045597~positive regulation of cell differentiation	9	1.96937	0.039842	BMP4, VEGFC, BDNF, SOCS2, SOCS3, KLF10, CD1D1, PNP, APC	300	175	13588	2.32937	1	0.584511	49.848
GOTERM_BP_FAT	GO:0000902~cell morphogenesis	13	2.84464	0.0402728	ENAH, SHROOM3, NRP1, NTNG1, NRN1, RGNEF, SLIT2, BDNF, DMD, 2610109H07RIK, CHL1, DSCAM, APC	300	309	13588	1.90554	1	0.584147	50.2286
GOTERM_BP_FAT	GO:0060749~mammary gland alveolus development	3	0.656455	0.0419585	CCND1, SOCS2, TGFA	300	15	13588	9.05867	1	0.595127	51.6918
GOTERM_BP_FAT	GO:0007187~G-protein signaling, coupled to cyclic nucleotide second messenger	5	1.09409	0.0428551	ADCY2, GNAQ, ADCY5, PRKACB, DRD1A	300	60	13588	3.77444	1	0.598758	52.4535
GOTERM_BP_FAT	GO:0000278~mitotic cell cycle	11	2.407	0.0439981	HAUS4, SPC25, CCND1, USP9X, CAMK2D, BUB1B, CDC16, PPP3CA, CDC27, CDCA3, APC	300	244	13588	2.04191	1	0.604387	53.4081
GOTERM_BP_FAT	GO:0042692~muscle cell differentiation	7	1.53173	0.0445149	BMP4, GPHN, TSC1, LGALS1, DNER, PPP3CA, HOMER1	300	117	13588	2.70986	1	0.604576	53.8338
GOTERM_BP_FAT	GO:0019933~cAMP-mediated signaling	5	1.09409	0.0450997	ADCY2, GNAQ, ADCY5, PRKACB, DRD1A	300	61	13588	3.71257	1	0.605331	54.3111
GOTERM_BP_FAT	GO:0019932~second-messenger-mediated signaling	7	1.53173	0.0460729	ADCY2, GNAQ, BHLHA15, ADCY5, PRKACB, DRD1A, EIF2AK3	300	118	13588	2.68689	1	0.609252	55.0951
GOTERM_BP_FAT	GO:0030335~positive regulation of cell migration	4	0.875274	0.0472972	CORO1A, HBEGF, DRD1A, APC	300	37	13588	4.89658	1	0.615061	56.0633
GOTERM_BP_FAT	GO:0007242~intracellular signaling cascade	29	6.34573	0.0478004	ADCY2, NRG3, ADCY5, CDC42SE1, FGF13, FGF12, DUSP19, BHLHA15, DGKG, PRRT1, RASGRP2, TGFA, RAB26, PRKACB, RHEBL1, SOCS2, SOCS3, IGH-6, MAPK11, RGNEF, RAB7L1, ATM, CCND1, GNAQ, RHEB, UNC13C, DRD1A, EIF2AK3, SRGAP1	300	915	13588	1.43553	1	0.615029	56.4555
GOTERM_BP_FAT	GO:0045596~negative regulation of cell differentiation	9	1.96937	0.0484041	BMP4, CCND1, BDNF, NRP1, SEMA3F, PBX1, CD24A, CHRD, APC	300	182	13588	2.23978	1	0.615784	56.9218
GOTERM_BP_FAT	GO:0048747~muscle fiber development	4	0.875274	0.0505441	GPHN, DNER, PPP3CA, HOMER1	300	38	13588	4.76772	1	0.62817	58.5369
GOTERM_BP_FAT	GO:0050768~negative regulation of neurogenesis	4	0.875274	0.0505441	BDNF, NRP1, SEMA3F, CD24A	300	38	13588	4.76772	1	0.62817	58.5369
GOTERM_BP_FAT	GO:0001932~regulation of protein amino acid phosphorylation	7	1.53173	0.0509489	BMP4, PDGFB, SOCS3, JUN, CD4, IGH-6, CD24A	300	121	13588	2.62028	1	0.62729	58.836
GOTERM_BP_FAT	GO:0030334~regulation of cell migration	6	1.31291	0.052239	CORO1A, PDGFB, HBEGF, DRD1A, SST, APC	300	92	13588	2.95391	1	0.632885	59.7755
GOTERM_BP_FAT	GO:0022402~cell cycle process	15	3.28228	0.0530865	HAUS4, USP9X, CDC16, CDC27, SPC25, FMN2, CCND1, CKS2, CAMK2D, GAS2L1, BUB1B, PPP3CA, MDM4, CDCA3, APC	300	393	13588	1.72875	1	0.635156	60.3818
GOTERM_BP_FAT	GO:0030111~regulation of Wnt receptor signaling pathway	4	0.875274	0.0538965	DKK3, CCND1, WIF1, APC	300	39	13588	4.64547	1	0.637109	60.953
GOTERM_BP_FAT	GO:0030850~prostate gland development	4	0.875274	0.0538965	BMP4, NKX3-1, IGF1, CYP19A1	300	39	13588	4.64547	1	0.637109	60.953
GOTERM_BP_FAT	GO:0051251~positive regulation of lymphocyte activation	6	1.31291	0.0563255	CORO1A, CD4, IGH-6, CD1D1, CD24A, PNP	300	94	13588	2.89106	1	0.650053	62.6202
GOTERM_BP_FAT	GO:0019935~cyclic-nucleotide-mediated signaling	5	1.09409	0.0572886	ADCY2, GNAQ, ADCY5, PRKACB, DRD1A	300	66	13588	3.43131	1	0.652775	63.2625
GOTERM_BP_FAT	GO:0050870~positive regulation of T cell activation	5	1.09409	0.0572886	CORO1A, CD4, CD1D1, CD24A, PNP	300	66	13588	3.43131	1	0.652775	63.2625
GOTERM_BP_FAT	GO:0010721~negative regulation of cell development	4	0.875274	0.0573529	BDNF, NRP1, SEMA3F, CD24A	300	40	13588	4.52933	1	0.649544	63.305
GOTERM_BP_FAT	GO:0001763~morphogenesis of a branching structure	7	1.53173	0.0579245	BMP4, NRP1, PDGFB, SOCS3, NKX3-1, IGF1, PBX1	300	125	13588	2.53643	1	0.649678	63.6809
GOTERM_BP_FAT	GO:0022403~cell cycle phase	13	2.84464	0.0579848	HAUS4, USP9X, CDC16, CDC27, FMN2, SPC25, CCND1, CKS2, CAMK2D, BUB1B, PPP3CA, APC, CDCA3	300	328	13588	1.79516	1	0.646486	63.7203
GOTERM_BP_FAT	GO:0002709~regulation of T cell mediated immunity	3	0.656455	0.0585718	CD1D1, CD24A, PNP	300	18	13588	7.54889	1	0.646751	64.1021
GOTERM_BP_FAT	GO:0050801~ion homeostasis	12	2.62582	0.0599708	BSND, GCLC, TSC1, GNAQ, NAB2, CHRNA7, PPT1, PPP3CA, DRD1A, CD24A, PEX5L, TRFR2	300	293	13588	1.85502	1	0.652178	64.9969
GOTERM_BP_FAT	GO:0048878~chemical homeostasis	14	3.06346	0.0606406	GCLC, IGF1, PPT1, CD24A, PEX5L, BSND, GNAQ, TSC1, BHLHA15, NAB2, CHRNA7, PPP3CA, DRD1A, TRFR2	300	365	13588	1.73728	1	0.652906	65.4179
GOTERM_BP_FAT	GO:0007190~activation of adenylate cyclase activity	4	0.875274	0.0609117	ADCY2, GNAQ, ADCY5, DRD1A	300	41	13588	4.41886	1	0.651148	65.5869
GOTERM_BP_FAT	GO:0051272~positive regulation of cell motion	4	0.875274	0.0609117	CORO1A, HBEGF, DRD1A, APC	300	41	13588	4.41886	1	0.651148	65.5869
GOTERM_BP_FAT	GO:0014706~striated muscle tissue development	7	1.53173	0.0616166	GPHN, COL19A1, TSC1, DMD, DNER, PPP3CA, HOMER1	300	127	13588	2.49648	1	0.652094	66.0228
GOTERM_BP_FAT	GO:0060284~regulation of cell development	8	1.75055	0.0619259	BMP4, VEGFC, BDNF, NRP1, SOCS2, SEMA3F, PBX1, CD24A	300	159	13588	2.27891	1	0.650607	66.2123
GOTERM_BP_FAT	GO:0019098~reproductive behavior	3	0.656455	0.0645366	NPAS3, CYP11A1, DRD1A	300	19	13588	7.15158	1	0.662917	67.7734
GOTERM_BP_FAT	GO:0042596~fear response	3	0.656455	0.0645366	BDNF, NEUROD2, DRD1A	300	19	13588	7.15158	1	0.662917	67.7734
GOTERM_BP_FAT	GO:0031281~positive regulation of cyclase activity	4	0.875274	0.0645713	ADCY2, GNAQ, ADCY5, DRD1A	300	42	13588	4.31365	1	0.659802	67.7937
GOTERM_BP_FAT	GO:0045762~positive regulation of adenylate cyclase activity	4	0.875274	0.0645713	ADCY2, GNAQ, ADCY5, DRD1A	300	42	13588	4.31365	1	0.659802	67.7937
GOTERM_BP_FAT	GO:0051349~positive regulation of lyase activity	4	0.875274	0.0645713	ADCY2, GNAQ, ADCY5, DRD1A	300	42	13588	4.31365	1	0.659802	67.7937
GOTERM_BP_FAT	GO:0007411~axon guidance	6	1.31291	0.0650356	BDNF, ENAH, NRP1, 2610109H07RIK, CHL1, SLIT2	300	98	13588	2.77306	1	0.659231	68.064
GOTERM_BP_FAT	GO:0015674~di-, tri-valent inorganic cation transport	8	1.75055	0.0653085	CORO1A, TRPC4, ATP2B4, BHLHA15, CAMK2D, CACNG5, CHRNA7, PPP3CA	300	161	13588	2.2506	1	0.657559	68.2218
GOTERM_BP_FAT	GO:0002696~positive regulation of leukocyte activation	6	1.31291	0.0673247	CORO1A, CD4, IGH-6, CD1D1, CD24A, PNP	300	99	13588	2.74505	1	0.665867	69.3655
GOTERM_BP_FAT	GO:0050804~regulation of synaptic transmission	6	1.31291	0.0696581	GRM5, BDNF, GRM8, CHRNA7, PPP3CA, DRD1A	300	100	13588	2.7176	1	0.675588	70.6408
GOTERM_BP_FAT	GO:0007212~dopamine receptor signaling pathway	3	0.656455	0.0706949	GNAQ, ADCY5, DRD1A	300	20	13588	6.794	1	0.678022	71.1912
GOTERM_BP_FAT	GO:0048660~regulation of smooth muscle cell proliferation	3	0.656455	0.0706949	BMP4, PRRT1, HBEGF	300	20	13588	6.794	1	0.678022	71.1912
GOTERM_BP_FAT	GO:0006694~steroid biosynthetic process	5	1.09409	0.0710641	TM7SF2, CYP11A1, HMGCR, PBX1, PEX5L	300	71	13588	3.18967	1	0.676861	71.3848
GOTERM_BP_FAT	GO:0044092~negative regulation of molecular function	7	1.53173	0.0714444	CFLAR, DUSP19, HMGCR, ADCY5, ZFYVE28, HSPA1A, HSPA1B, APC	300	132	13588	2.40192	1	0.675777	71.5831
GOTERM_BP_FAT	GO:0050767~regulation of neurogenesis	7	1.53173	0.0714444	VEGFC, BDNF, NRP1, SOCS2, SEMA3F, PBX1, CD24A	300	132	13588	2.40192	1	0.675777	71.5831
GOTERM_BP_FAT	GO:0050867~positive regulation of cell activation	6	1.31291	0.0720358	CORO1A, CD4, IGH-6, CD1D1, CD24A, PNP	300	101	13588	2.69069	1	0.67582	71.8887
GOTERM_BP_FAT	GO:0031399~regulation of protein modification process	8	1.75055	0.0724037	BMP4, GCLC, PDGFB, SOCS3, JUN, CD4, IGH-6, CD24A	300	165	13588	2.19604	1	0.674696	72.0773
GOTERM_BP_FAT	GO:0010941~regulation of cell death	19	4.15755	0.0735945	BMP4, CFLAR, GCLC, SGK3, KLF10, IGF1, HSPA1A, PPT1, 2810002N01RIK, HSPA1B, PNP, CD24A, ATM, SERINC3, BFAR, BNIPL, ACCN1, BDNF, EIF2AK3, APC	300	563	13588	1.52855	1	0.677854	72.6795
GOTERM_BP_FAT	GO:0045664~regulation of neuron differentiation	6	1.31291	0.0744575	BDNF, NRP1, SOCS2, SEMA3F, PBX1, CD24A	300	102	13588	2.66431	1	0.679272	73.1084
GOTERM_BP_FAT	GO:0044093~positive regulation of molecular function	12	2.62582	0.0760918	HMGB2, ADCY2, GNAQ, DGKG, ADCY5, TGFA, LRP8, IGH-6, HOMER1, DRD1A, CD24A, EIF2AK3	300	306	13588	1.77621	1	0.684526	73.9031
GOTERM_BP_FAT	GO:0019228~regulation of action potential in neuron	4	0.875274	0.0761368	TSC1, NAB2, CHRNA7, DRD1A	300	45	13588	4.02607	1	0.681802	73.9246
GOTERM_BP_FAT	GO:0060537~muscle tissue development	7	1.53173	0.0799192	GPHN, COL19A1, TSC1, DMD, DNER, PPP3CA, HOMER1	300	136	13588	2.33127	1	0.697225	75.6786
GOTERM_BP_FAT	GO:0048729~tissue morphogenesis	10	2.18818	0.0808667	BMP4, VEGFC, ENAH, NRP1, SHROOM3, TSC1, NKX3-1, IGF1, PBX1, CHRD	300	238	13588	1.90308	1	0.69879	76.1003
GOTERM_BP_FAT	GO:0015031~protein transport	21	4.59519	0.0820928	ARL6IP1, NUP133, NAPG, MYO1C, SNX27, PPT1, RAB7L1, CD24A, TIMM22, AP1S2, 6230409E13RIK, STXBP5, IPO5, VPS24, RAB26, PPP3CA, DRD1A, TRAM1, KPNA2, GRASP, EXOC1	300	651	13588	1.46108	1	0.701607	76.6357
GOTERM_BP_FAT	GO:0007157~heterophilic cell adhesion	3	0.656455	0.0835474	LGALS1, CDH2, CD24A	300	22	13588	6.17636	1	0.705392	77.2562
GOTERM_BP_FAT	GO:0035239~tube morphogenesis	8	1.75055	0.0838714	BMP4, ENAH, NRP1, SHROOM3, TSC1, NKX3-1, IGF1, PBX1	300	171	13588	2.11899	1	0.704046	77.3924
GOTERM_BP_FAT	GO:0001503~ossification	6	1.31291	0.0845815	BMP4, KLF10, NAB2, IGF1, EIF2AK3, CHRD	300	106	13588	2.56377	1	0.704439	77.6879
GOTERM_BP_FAT	GO:0000320~re-entry into mitotic cell cycle	2	0.437637	0.0851651	CCND1, MDM4	300	4	13588	22.6467	1	0.704269	77.9282
GOTERM_BP_FAT	GO:0048841~regulation of axon extension involved in axon guidance	2	0.437637	0.0851651	NRP1, SEMA3F	300	4	13588	22.6467	1	0.704269	77.9282
GOTERM_BP_FAT	GO:0048843~negative regulation of axon extension involved in axon guidance	2	0.437637	0.0851651	NRP1, SEMA3F	300	4	13588	22.6467	1	0.704269	77.9282
GOTERM_BP_FAT	GO:0060158~activation of phospholipase C activity by dopamine receptor signaling pathway	2	0.437637	0.0851651	GNAQ, DRD1A	300	4	13588	22.6467	1	0.704269	77.9282
GOTERM_BP_FAT	GO:0060592~mammary gland formation	2	0.437637	0.0851651	BMP4, NRG3	300	4	13588	22.6467	1	0.704269	77.9282
GOTERM_BP_FAT	GO:0030217~T cell differentiation	5	1.09409	0.0863734	JMJD6, BCL11A, CD4, CD1D1, APC	300	76	13588	2.97982	1	0.706837	78.4178
GOTERM_BP_FAT	GO:0045184~establishment of protein localization	21	4.59519	0.087803	ARL6IP1, NUP133, NAPG, MYO1C, SNX27, PPT1, RAB7L1, CD24A, TIMM22, AP1S2, 6230409E13RIK, STXBP5, IPO5, VPS24, RAB26, PPP3CA, DRD1A, TRAM1, KPNA2, GRASP, EXOC1	300	656	13588	1.44994	1	0.710301	78.9839
GOTERM_BP_FAT	GO:0032989~cellular component morphogenesis	13	2.84464	0.0879987	ENAH, SHROOM3, NRP1, NTNG1, NRN1, RGNEF, SLIT2, BDNF, DMD, 2610109H07RIK, CHL1, DSCAM, APC	300	351	13588	1.67753	1	0.708448	79.0603
GOTERM_BP_FAT	GO:0007179~transforming growth factor beta receptor signaling pathway	4	0.875274	0.0885427	LTBP1, PDGFB, USP9X, BAMBI	300	48	13588	3.77444	1	0.708097	79.2713
GOTERM_BP_FAT	GO:0010001~glial cell differentiation	4	0.875274	0.0885427	DNER, NAB2, IGF1, DRD1A	300	48	13588	3.77444	1	0.708097	79.2713
GOTERM_BP_FAT	GO:0006935~chemotaxis	6	1.31291	0.0926264	LSP1, CORO1A, GM10591, CCL21C, SEMA3F, CCL21A, CCL21B, GM13304, GM1987, LOC100041593, SLIT2	300	109	13588	2.49321	1	0.722374	80.7926
GOTERM_BP_FAT	GO:0042330~taxis	6	1.31291	0.0926264	LSP1, CORO1A, GM10591, CCL21C, SEMA3F, CCL21A, CCL21B, GM13304, GM1987, LOC100041593, SLIT2	300	109	13588	2.49321	1	0.722374	80.7926
GOTERM_BP_FAT	GO:0051247~positive regulation of protein metabolic process	6	1.31291	0.0926264	BMP4, GCLC, CD4, IGH-6, CD24A, APC	300	109	13588	2.49321	1	0.722374	80.7926
GOTERM_BP_FAT	GO:0007517~muscle organ development	8	1.75055	0.0941746	GPHN, COL19A1, TSC1, DMD, DNER, PPP3CA, HOMER1, TAGLN3	300	176	13588	2.05879	1	0.725959	81.3413
GOTERM_BP_FAT	GO:0007093~mitotic cell cycle checkpoint	3	0.656455	0.0970432	CCND1, ATM, APC	300	24	13588	5.66167	1	0.734544	82.3193
GOTERM_BP_FAT	GO:0021766~hippocampus development	3	0.656455	0.0970432	TSC1, LRP8, DRD1A	300	24	13588	5.66167	1	0.734544	82.3193
GOTERM_BP_FAT	GO:0030509~BMP signaling pathway	3	0.656455	0.0970432	BMP4, RGMB, USP9X	300	24	13588	5.66167	1	0.734544	82.3193
GOTERM_BP_FAT	GO:0032946~positive regulation of mononuclear cell proliferation	4	0.875274	0.0972532	CORO1A, IGH-6, CD24A, PNP	300	50	13588	3.62347	1	0.732802	82.389
GOTERM_BP_FAT	GO:0050671~positive regulation of lymphocyte proliferation	4	0.875274	0.0972532	CORO1A, IGH-6, CD24A, PNP	300	50	13588	3.62347	1	0.732802	82.389
GOTERM_BP_FAT	GO:0003013~circulatory system process	6	1.31291	0.0982006	GCLC, PTGS1, CAMK2D, NPPC, OXTR, CHRNA7	300	111	13588	2.44829	1	0.733874	82.7001
GOTERM_BP_FAT	GO:0008015~blood circulation	6	1.31291	0.0982006	GCLC, PTGS1, CAMK2D, NPPC, OXTR, CHRNA7	300	111	13588	2.44829	1	0.733874	82.7001
GOTERM_CC_FAT	GO:0005886~plasma membrane	92	20.1313	4.32989e-05	QRFPR, ENAH, NRG3, NRP1, ADCY2, GPR126, ADCY5, CD1D1, KCNIP1, NELF, ZNRF2, ATP2B4, HTR1A, AP1S2, DYSF, SLC23A2, SLMAP, PRRT1, CHRNA5, TGFA, GNG2, CHRNA7, RAB26, SV2C, TRFR2, KIRREL3, 4931408A02RIK, KCND3, KCND2, SEZ6L, H2-DMB2, GRM5, BSND, GNAQ, GRM8, STXBP5, UNC13C, CHL1, GRASP, SHROOM3, ASAP2, CDC42SE1, DSCAML1, OXTR, MME, CDH2, NRN1, ABCA4, CD24A, KCNJ3, KCNS3, SERINC3, GPR22, GPHN, RGMB, KCNS…	270	2906	12504	1.46615	0.0125212	0.0125212	0.0575763
GOTERM_CC_FAT	GO:0044459~plasma membrane part	57	12.4726	0.000228433	ENAH, CD1D1, ZNRF2, DYSF, AP1S2, ATP2B4, SLC23A2, PRRT1, CHRNA5, GNG2, CHRNA7, RAB26, SV2C, KCND3, KCND2, H2-DMB2, BSND, GNAQ, STXBP5, GRM8, UNC13C, SHROOM3, CDH2, ABCA4, KCNJ3, CD24A, KCNS3, RGMB, GPHN, KCNS2, DMD, RASGRP2, CAMK2D, CD4, RHEBL1, APC, TRPC4, DLGAP1, GABRA1, MYO1C, PCDH10, NTNG1, GRIA3, IGH-6, KCTD2, RAB7L1, HOMER1, SHANK2, KCNV1, LSP1, ACCN1, CORO1A, LASP1, RHEB, HBEGF, KCNF1, PLA…	270	1633	12504	1.61649	0.0643199	0.0326944	0.303411
GOTERM_CC_FAT	GO:0045202~synapse	18	3.93873	0.000550051	DLGAP1, ENAH, GABRA1, PPT1, GRIA3, CDH2, HOMER1, SHANK2, ZNRF2, GPHN, GRM8, DMD, RASGRP2, CAMK2D, CHRNA5, CHRNA7, UNC13C, SV2C	270	319	12504	2.61317	0.147949	0.0519704	0.729149
GOTERM_CC_FAT	GO:0034702~ion channel complex	11	2.407	0.00220329	KCNS3, KCND3, KCNS2, KCND2, GABRA1, STXBP5, CHRNA5, KCNF1, CHRNA7, KCTD2, KCNV1	270	158	12504	3.22419	0.47369	0.148253	2.8912
GOTERM_CC_FAT	GO:0043005~neuron projection	14	3.06346	0.00250545	PRPH, KCND3, ADCY2, NRP1, PPT1, GRIA3, SHANK2, PEX5L, ACCN1, GRM8, DNER, CHRNA7, CHL1, APC	270	245	12504	2.64635	0.518091	0.135842	3.28161
GOTERM_CC_FAT	GO:0008076~voltage-gated potassium channel complex	7	1.53173	0.00361772	KCNS3, KCND3, KCNS2, KCND2, KCNF1, KCTD2, KCNV1	270	69	12504	4.69823	0.651691	0.161195	4.70628
GOTERM_CC_FAT	GO:0034705~potassium channel complex	7	1.53173	0.00361772	KCNS3, KCND3, KCNS2, KCND2, KCNF1, KCTD2, KCNV1	270	69	12504	4.69823	0.651691	0.161195	4.70628
GOTERM_CC_FAT	GO:0031226~intrinsic to plasma membrane	23	5.03282	0.00401808	KCND3, TRPC4, KCND2, GABRA1, PCDH10, NTNG1, KCTD2, ABCA4, CD24A, KCNV1, KCNS3, BSND, ACCN1, RGMB, ATP2B4, KCNS2, STXBP5, GRM8, CHRNA5, KCNF1, HBEGF, CHRNA7, RAB26	270	552	12504	1.92963	0.690134	0.154117	5.21432
GOTERM_CC_FAT	GO:0042995~cell projection	23	5.03282	0.00627169	SH3RF1, PRPH, KCND3, ENAH, NRP1, ADCY2, MYO1C, PPT1, GRIA3, CDH2, PEX5L, CD24A, SHANK2, ACCN1, ENKUR, IFT122, RSPH4A, GRM8, DNER, RASGRP2, CHRNA7, CHL1, APC	270	575	12504	1.85244	0.839716	0.204553	8.02763
GOTERM_CC_FAT	GO:0005769~early endosome	6	1.31291	0.00642664	SGK3, SNX27, REP15, ZFYVE28, RABGAP1L, CD1D1	270	55	12504	5.05212	0.846827	0.188171	8.21821
GOTERM_CC_FAT	GO:0010008~endosome membrane	5	1.09409	0.00649188	REP15, ZFYVE28, VPS24, CD1D1, H2-DMB2	270	35	12504	6.61587	0.849726	0.172652	8.29833
GOTERM_CC_FAT	GO:0044440~endosomal part	5	1.09409	0.00649188	REP15, ZFYVE28, VPS24, CD1D1, H2-DMB2	270	35	12504	6.61587	0.849726	0.172652	8.29833
GOTERM_CC_FAT	GO:0045121~membrane raft	7	1.53173	0.00993923	RGMB, TRPC4, DMD, CD4, CHRNA7, PPT1, CD24A	270	85	12504	3.81386	0.945349	0.232221	12.4414
GOTERM_CC_FAT	GO:0044421~extracellular region part	27	5.9081	0.0159964	LTBP1, CRHBP, PPT1, PRRT1, COL12A1, TGFA, FIGF, THPO, BMP4, CCL21C, LGALS1, NTNG1, CCL21A, CPXM2, IGF1, CCL21B, IGH-6, GM13304, COL5A2, LOC100041593, SLIT2, DKK3, VEGFC, COL19A1, GM10591, FREM1, HBEGF, LRP8, GM1987, MFAP5, CHRD, CHL1	270	774	12504	1.6155	0.990837	0.323652	19.3044
GOTERM_CC_FAT	GO:0044456~synapse part	11	2.407	0.0164783	DLGAP1, GPHN, GABRA1, GRM8, CHRNA5, GRIA3, CHRNA7, PPT1, HOMER1, SHANK2, SV2C	270	212	12504	2.40294	0.992054	0.3106	19.8286
GOTERM_CC_FAT	GO:0034703~cation channel complex	7	1.53173	0.01656	KCNS3, KCND3, KCNS2, KCND2, KCNF1, KCTD2, KCNV1	270	95	12504	3.4124	0.992244	0.293261	19.9171
GOTERM_CC_FAT	GO:0030018~Z disc	5	1.09409	0.0168432	SLMAP, DMD, PDLIM5, PPP3CA, HOMER1	270	46	12504	5.03382	0.992868	0.280746	20.2233
GOTERM_CC_FAT	GO:0042383~sarcolemma	5	1.09409	0.0181071	KCND3, DYSF, DMD, CAMK2D, KCNJ3	270	47	12504	4.92671	0.995095	0.282758	21.5767
GOTERM_CC_FAT	GO:0045211~postsynaptic membrane	8	1.75055	0.0190797	DLGAP1, GPHN, GABRA1, CHRNA5, GRIA3, CHRNA7, HOMER1, SHANK2	270	126	12504	2.94039	0.996324	0.280901	22.6036
GOTERM_CC_FAT	GO:0005768~endosome	12	2.62582	0.0205203	SGK3, CLCN4-2, SNX27, BACE2, REP15, RNF128, ZFYVE28, VPS24, RABGAP1L, CD1D1, H2-DMB2, ZNRF2	270	252	12504	2.20529	0.997603	0.284802	24.1019
GOTERM_CC_FAT	GO:0005892~nicotinic acetylcholine-gated receptor-channel complex	3	0.656455	0.0223117	STXBP5, CHRNA5, CHRNA7	270	11	12504	12.6303	0.998593	0.292199	25.9277
GOTERM_CC_FAT	GO:0014069~postsynaptic density	5	1.09409	0.0237437	DLGAP1, GRIA3, CHRNA7, HOMER1, SHANK2	270	51	12504	4.54031	0.999081	0.295057	27.3577
GOTERM_CC_FAT	GO:0030054~cell junction	18	3.93873	0.0255714	DLGAP1, ENAH, GABRA1, SHROOM3, GRIA3, CDH2, HOMER1, SHANK2, ZNRF2, GPHN, LASP1, DMD, RASGRP2, CHRNA5, CHRNA7, UNC13C, SV2C, APC	270	470	12504	1.77362	0.999468	0.301595	29.146
GOTERM_CC_FAT	GO:0031674~I band	5	1.09409	0.0269182	SLMAP, DMD, PDLIM5, PPP3CA, HOMER1	270	53	12504	4.36897	0.999644	0.302975	30.4375
GOTERM_CC_FAT	GO:0005615~extracellular space	19	4.15755	0.0276635	BMP4, LGALS1, CCL21C, CRHBP, CCL21A, CCL21B, IGF1, CPXM2, IGH-6, PPT1, GM13304, LOC100041593, SLIT2, DKK3, VEGFC, GM10591, PRRT1, HBEGF, TGFA, LRP8, FIGF, CHRD, GM1987, THPO	270	511	12504	1.72194	0.999715	0.298781	31.1428
GOTERM_CC_FAT	GO:0005829~cytosol	20	4.37637	0.0283279	ARL6IP1, GCLC, SNX27, PFKP, PPT1, PNP, ACOT5, CCND1, CRYL1, TBATA, SLMAP, LANCL2, ZFYVE28, RASGRP2, VPS24, PPP3CA, PRKACB, AACS, PLA2G4E, CDCA3	270	549	12504	1.68711	0.999767	0.294208	31.766
GOTERM_CC_FAT	GO:0030425~dendrite	7	1.53173	0.0313811	ADCY2, DNER, GRIA3, CHRNA7, PPT1, PEX5L, CHL1	270	110	12504	2.94707	0.999907	0.310046	34.5633
GOTERM_CC_FAT	GO:0005887~integral to plasma membrane	19	4.15755	0.0382286	KCND3, TRPC4, KCND2, GABRA1, PCDH10, KCTD2, ABCA4, KCNV1, KCNS3, BSND, ACCN1, ATP2B4, KCNS2, GRM8, STXBP5, CHRNA5, KCNF1, HBEGF, CHRNA7	270	531	12504	1.65708	0.999988	0.35355	40.4557
GOTERM_CC_FAT	GO:0043025~cell soma	7	1.53173	0.0405634	ACCN1, KCND3, GRM8, DNER, GRIA3, CHRNA7, PPT1	270	117	12504	2.77075	0.999994	0.360007	42.35
GOTERM_CC_FAT	GO:0030315~T-tubule	3	0.656455	0.0507121	DYSF, CAMK2D, KCNJ3	270	17	12504	8.17255	1	0.417762	49.9537
GOTERM_CC_FAT	GO:0046658~anchored to plasma membrane	3	0.656455	0.0507121	RGMB, NTNG1, CD24A	270	17	12504	8.17255	1	0.417762	49.9537
GOTERM_CC_FAT	GO:0005765~lysosomal membrane	3	0.656455	0.0562605	SLC17A5, CD1D1, H2-DMB2	270	18	12504	7.71852	1	0.440688	53.7076
GOTERM_CC_FAT	GO:0031901~early endosome membrane	2	0.437637	0.0631658	REP15, ZFYVE28	270	3	12504	30.8741	1	0.468958	58.0156
GOTERM_CC_FAT	GO:0005770~late endosome	4	0.875274	0.0684088	RNF128, VPS24, CD1D1, H2-DMB2	270	44	12504	4.2101	1	0.48582	61.0356
GOTERM_CC_FAT	GO:0005576~extracellular region	46	10.0656	0.0685121	LTBP1, NRG3, PDGFB, NELL1, CRHBP, ARSJ, BDNF, RESP18, SEMA3F, PRRT1, COL12A1, TGFA, KIRREL3, CCL21C, CCL21A, CCL21B, CPXM2, GM13304, LOC100041593, SLIT2, VEGFC, GM10591, PDGFRL, NPPC, MFAP5, GM1987, CHL1, PPT1, FAM132A, FIGF, THBS4, THPO, BMP4, LGALS1, NTNG1, IGF1, IGH-6, COL5A2, DKK3, COL19A1, PNOC, FREM1, LIPG, HBEGF, 2610109H07RIK, WIF1, LRP8, PRSS23, MEGF6, CHRD, SST	270	1680	12504	1.26804	1	0.475549	61.093
GOTERM_CC_FAT	GO:0019898~extrinsic to membrane	16	3.50109	0.0841285	DLGAP1, NAPG, PTGS1, ASAP2, PEX5L, KCNIP1, NELF, ZNRF2, GPHN, GNAQ, TSC1, STXBP5, RASGRP2, GNG2, UNC13C, CYP19A1	270	472	12504	1.56987	1	0.539266	68.9284
GOTERM_CC_FAT	GO:0030017~sarcomere	5	1.09409	0.0936056	SLMAP, DMD, PDLIM5, PPP3CA, HOMER1	270	80	12504	2.89444	1	0.568793	72.943
GOTERM_MF_FAT	GO:0022836~gated channel activity	18	3.93873	7.4664e-05	KCND3, TRPC4, KCND2, GABRA1, CLCN4-2, CACNG5, GRIA3, KCTD2, KCNIP1, KCNJ3, KCNV1, KCNS3, ACCN1, KCNS2, CHRNA5, KCNF1, CHRNA7, KCNH5	275	281	13288	3.09523	0.0315245	0.0315245	0.105151
GOTERM_MF_FAT	GO:0005216~ion channel activity	19	4.15755	0.00034184	KCND3, TRPC4, KCND2, GABRA1, CLCN4-2, CACNG5, GRIA3, KCTD2, KCNIP1, KCNJ3, KCNV1, KCNS3, BSND, ACCN1, KCNS2, CHRNA5, KCNF1, CHRNA7, KCNH5	275	349	13288	2.6306	0.136425	0.0707125	0.480578
GOTERM_MF_FAT	GO:0022838~substrate specific channel activity	19	4.15755	0.000499473	KCND3, TRPC4, KCND2, GABRA1, CLCN4-2, CACNG5, GRIA3, KCTD2, KCNIP1, KCNJ3, KCNV1, KCNS3, BSND, ACCN1, KCNS2, CHRNA5, KCNF1, CHRNA7, KCNH5	275	360	13288	2.55022	0.192916	0.0689502	0.701465
GOTERM_MF_FAT	GO:0015267~channel activity	19	4.15755	0.00057261	KCND3, TRPC4, KCND2, GABRA1, CLCN4-2, CACNG5, GRIA3, KCTD2, KCNIP1, KCNJ3, KCNV1, KCNS3, BSND, ACCN1, KCNS2, CHRNA5, KCNF1, CHRNA7, KCNH5	275	365	13288	2.51529	0.217859	0.0595812	0.803795
GOTERM_MF_FAT	GO:0022803~passive transmembrane transporter activity	19	4.15755	0.00057261	KCND3, TRPC4, KCND2, GABRA1, CLCN4-2, CACNG5, GRIA3, KCTD2, KCNIP1, KCNJ3, KCNV1, KCNS3, BSND, ACCN1, KCNS2, CHRNA5, KCNF1, CHRNA7, KCNH5	275	365	13288	2.51529	0.217859	0.0595812	0.803795
GOTERM_MF_FAT	GO:0005261~cation channel activity	15	3.28228	0.000648798	KCND3, TRPC4, KCND2, CACNG5, KCTD2, KCNJ3, KCNIP1, KCNV1, KCNS3, ACCN1, KCNS2, CHRNA5, KCNF1, CHRNA7, KCNH5	275	248	13288	2.92258	0.243025	0.0541629	0.910289
GOTERM_MF_FAT	GO:0008083~growth factor activity	11	2.407	0.00067962	BMP4, VEGFC, BDNF, NRG3, PDGFB, TGFA, IGF1, HBEGF, FGF13, FGF12, FIGF	275	141	13288	3.76965	0.252975	0.0474468	0.953341
GOTERM_MF_FAT	GO:0005249~voltage-gated potassium channel activity	9	1.96937	0.000999642	KCNS3, KCND3, KCNS2, KCND2, KCNF1, KCTD2, KCNJ3, KCNV1, KCNH5	275	99	13288	4.39273	0.34888	0.0594537	1.39932
GOTERM_MF_FAT	GO:0046873~metal ion transmembrane transporter activity	16	3.50109	0.00102452	KCND3, TRPC4, KCND2, CACNG5, KCTD2, KCNJ3, KCNIP1, KCNV1, KCNS3, ACCN1, KCNS2, ATP2B4, CHRNA5, KCNF1, CHRNA7, KCNH5	275	290	13288	2.66593	0.355798	0.0534845	1.43391
GOTERM_MF_FAT	GO:0043167~ion binding	106	23.1947	0.00109935	RNASEL, LTBP1, ADCY2, PDLIM5, ADCY5, CYP2C68, NELL1, BC016495, PTGS1, LNX2, BBOX1, ZNRF2, 1500003O03RIK, ZFP783, ZFP503, PRKACB, RNF146, KCND3, KCND2, UHRF1, PGM1, PRDM1, UNC13C, KALRN, GCLC, ASAP2, MME, KCNJ3, PEX5L, ZFP618, KCNS3, KCNS2, RNF166, DMD, DYRK3, CYP19A1, GPD2, TRPC4, GABRA1, CLCN4-2, KLF10, PCDH10, SUV39H1, RGNEF, BFAR, LASP1, FREM1, RHEB, PLA2G4E, ZMAT1, SH3RF1, ZMAT4, ARSJ, KCNIP1…	275	3934	13288	1.30196	0.376172	0.0510804	1.5379
GOTERM_MF_FAT	GO:0005244~voltage-gated ion channel activity	12	2.62582	0.00123351	KCNS3, KCND3, KCNS2, KCND2, CLCN4-2, CACNG5, KCNF1, KCTD2, KCNJ3, KCNIP1, KCNV1, KCNH5	275	179	13288	3.23933	0.411103	0.0515729	1.72406
GOTERM_MF_FAT	GO:0022832~voltage-gated channel activity	12	2.62582	0.00123351	KCNS3, KCND3, KCNS2, KCND2, CLCN4-2, CACNG5, KCNF1, KCTD2, KCNJ3, KCNIP1, KCNV1, KCNH5	275	179	13288	3.23933	0.411103	0.0515729	1.72406
GOTERM_MF_FAT	GO:0019887~protein kinase regulator activity	7	1.53173	0.00131192	CKS1B, CCND1, CCNI, CKS2, FGF13, CD24A, APC	275	59	13288	5.73288	0.430605	0.0499097	1.83271
GOTERM_MF_FAT	GO:0005267~potassium channel activity	10	2.18818	0.0014034	KCNS3, KCND3, KCNS2, KCND2, KCNF1, KCTD2, KCNJ3, KCNIP1, KCNV1, KCNH5	275	129	13288	3.74574	0.452548	0.0489671	1.95933
GOTERM_MF_FAT	GO:0043169~cation binding	104	22.7571	0.00161802	RNASEL, LTBP1, ADCY2, PDLIM5, ADCY5, CYP2C68, NELL1, BC016495, PTGS1, LNX2, BBOX1, ZNRF2, 1500003O03RIK, ZFP783, ZFP503, PRKACB, RNF146, KCND3, KCND2, UHRF1, PGM1, PRDM1, UNC13C, KALRN, GCLC, ASAP2, MME, KCNJ3, PEX5L, ZFP618, KCNS3, KCNS2, RNF166, DMD, DYRK3, CYP19A1, GPD2, TRPC4, KLF10, PCDH10, SUV39H1, RGNEF, BFAR, LASP1, FREM1, RHEB, PLA2G4E, ZMAT1, SH3RF1, ZMAT4, ARSJ, KCNIP1, PTER, PCGF5, SL…	275	3885	13288	1.29351	0.500772	0.0520352	2.25582
GOTERM_MF_FAT	GO:0046872~metal ion binding	103	22.5383	0.00177704	RNASEL, LTBP1, ADCY2, PDLIM5, ADCY5, CYP2C68, NELL1, BC016495, PTGS1, LNX2, BBOX1, ZNRF2, 1500003O03RIK, ZFP783, ZFP503, PRKACB, RNF146, KCND3, KCND2, UHRF1, PGM1, PRDM1, UNC13C, KALRN, GCLC, ASAP2, MME, KCNJ3, PEX5L, ZFP618, KCNS3, KCNS2, RNF166, DMD, DYRK3, CYP19A1, GPD2, TRPC4, KLF10, PCDH10, SUV39H1, RGNEF, BFAR, LASP1, FREM1, RHEB, PLA2G4E, ZMAT1, SH3RF1, ZMAT4, ARSJ, KCNIP1, PTER, PCGF5, SL…	275	3850	13288	1.29272	0.533747	0.0530433	2.47494
GOTERM_MF_FAT	GO:0030955~potassium ion binding	9	1.96937	0.00305711	KCNS3, KCND3, KCNS2, KCND2, KCNF1, KCNJ3, KCNIP1, KCNV1, KCNH5	275	118	13288	3.68542	0.731125	0.0838427	4.22235
GOTERM_MF_FAT	GO:0016538~cyclin-dependent protein kinase regulator activity	4	0.875274	0.00328325	CKS1B, CCND1, CCNI, CKS2	275	15	13288	12.8853	0.75606	0.0844013	4.52802
GOTERM_MF_FAT	GO:0031420~alkali metal ion binding	12	2.62582	0.00371607	KCNS3, ACCN1, KCND3, KCNS2, KCND2, SLC23A2, SLC4A8, KCNF1, KCNJ3, KCNIP1, KCNV1, KCNH5	275	206	13288	2.81476	0.79753	0.0896725	5.11051
GOTERM_MF_FAT	GO:0019207~kinase regulator activity	7	1.53173	0.00390191	CKS1B, CCND1, CCNI, CKS2, FGF13, CD24A, APC	275	73	13288	4.63342	0.813102	0.0889682	5.3596
GOTERM_MF_FAT	GO:0022843~voltage-gated cation channel activity	9	1.96937	0.00501379	KCNS3, KCND3, KCNS2, KCND2, KCNF1, KCTD2, KCNJ3, KCNV1, KCNH5	275	128	13288	3.3975	0.884251	0.107288	6.83727
GOTERM_MF_FAT	GO:0030165~PDZ domain binding	4	0.875274	0.0142621	DMD, LNX2, GRIA3, KIRREL3	275	25	13288	7.7312	0.997893	0.265177	18.3233
GOTERM_MF_FAT	GO:0004672~protein kinase activity	21	4.59519	0.0179958	RNASEL, NRP1, SGK3, CDK6, MAPK11, PKDCC, RIOK1, DDR2, ATM, CCND1, MAP3K9, CAMK2D, TGFA, BUB1B, WIF1, DYRK3, PRKACB, EIF2AK3, SIK3, KCNH5, KALRN	275	583	13288	1.74051	0.999586	0.30994	22.5758
GOTERM_MF_FAT	GO:0015276~ligand-gated ion channel activity	7	1.53173	0.0223722	ACCN1, TRPC4, GABRA1, CHRNA5, GRIA3, CHRNA7, KCNJ3	275	106	13288	3.19094	0.999939	0.356744	27.2983
GOTERM_MF_FAT	GO:0022834~ligand-gated channel activity	7	1.53173	0.0223722	ACCN1, TRPC4, GABRA1, CHRNA5, GRIA3, CHRNA7, KCNJ3	275	106	13288	3.19094	0.999939	0.356744	27.2983
GOTERM_MF_FAT	GO:0004731~purine-nucleoside phosphorylase activity	2	0.437637	0.0408165	PNP2, PNP	275	2	13288	48.32	1	0.54035	44.4104
GOTERM_MF_FAT	GO:0043185~vascular endothelial growth factor receptor 3 binding	2	0.437637	0.0408165	VEGFC, FIGF	275	2	13288	48.32	1	0.54035	44.4104
GOTERM_MF_FAT	GO:0019904~protein domain specific binding	9	1.96937	0.04611	HMGB2, ENAH, ENKUR, DMD, LNX2, GRIA3, MTSS1L, SHANK2, KIRREL3	275	192	13288	2.265	1	0.569937	48.5803
GOTERM_MF_FAT	GO:0003714~transcription corepressor activity	5	1.09409	0.0612653	RCOR2, BCL11A, IRF2BP2, BHLHE41, NRIP1	275	72	13288	3.35556	1	0.662063	58.9676
GOTERM_MF_FAT	GO:0008270~zinc ion binding	54	11.8162	0.0668949	ZMAT1, SH3RF1, RNASEL, ZMAT4, PDLIM5, LNX2, ZNRF2, ZFP783, PTER, PCGF5, ZFP503, RTN4IP1, RNF146, CAR10, KCND3, EGR3, KCND2, GMEB1, CPXM2, VPS8, UHRF1, 2700081O15RIK, ZFYVE28, SIAH2, MDM4, PRDM1, UNC13C, CPSF3, ASAP2, ZFP719, MME, TRAIP, PEX5L, ZFP618, ZDHHC21, RNF166, DGKG, DMD, BCL11A, RASGRP2, RNF128, TCEA2, PPP3CA, DTX4, ZFP52, ADARB2, KLF10, SUV39H1, RGNEF, BFAR, RNF115, LASP1, ZFP7, SH3RF2	275	2105	13288	1.23956	1	0.680953	62.3019
GOTERM_MF_FAT	GO:0000287~magnesium ion binding	14	3.06346	0.0802455	GCLC, ADCY2, ADCY5, BC016495, PFKP, EYA4, GPHN, PGM1, RHEB, DYRK3, PRKACB, ACSL4, SIK3, KALRN	275	409	13288	1.65399	1	0.73528	69.2295
GOTERM_MF_FAT	GO:0008201~heparin binding	5	1.09409	0.0922595	BMP4, LIPG, HBEGF, FGF12, CHRD	275	83	13288	2.91084	1	0.773059	74.4331
GOTERM_MF_FAT	GO:0005172~vascular endothelial growth factor receptor binding	2	0.437637	0.0989497	VEGFC, FIGF	275	5	13288	19.328	1	0.785909	76.9638
INTERPRO	IPR017907:Zinc finger, RING-type, conserved site	17	3.71991	7.45594e-05	DTX4, SH3RF1, LNX2, TRAIP, PEX5L, VPS8, ZNRF2, BFAR, PCGF5, UHRF1, RNF115, RNF166, RNF128, SH3RF2, MDM4, SIAH2, RNF146	365	254	17763	3.25716	0.0538225	0.0538225	0.113257
INTERPRO	IPR003968:Potassium channel, voltage dependent, Kv	6	1.31291	0.000195735	KCNS3, KCND3, KCNS2, KCND2, KCNF1, KCNV1	365	27	17763	10.8146	0.135194	0.0700505	0.29707
INTERPRO	IPR001841:Zinc finger, RING-type	17	3.71991	0.00029072	DTX4, SH3RF1, LNX2, TRAIP, PEX5L, VPS8, ZNRF2, BFAR, PCGF5, UHRF1, RNF115, RNF166, RNF128, SH3RF2, MDM4, SIAH2, RNF146	365	286	17763	2.89272	0.194059	0.0693901	0.440931
INTERPRO	IPR018957:Zinc finger, C3HC4 RING-type	14	3.06346	0.000608838	DTX4, SH3RF1, LNX2, TRAIP, PEX5L, ZNRF2, BFAR, PCGF5, UHRF1, RNF115, RNF166, RNF128, SH3RF2, RNF146	365	219	17763	3.11105	0.363579	0.106826	0.921337
INTERPRO	IPR003131:Potassium channel, voltage dependent, Kv, tetramerisation	7	1.53173	0.000653204	KCNS3, KCND3, KCNS2, KCND2, KCNF1, KCTD2, KCNV1	365	52	17763	6.55116	0.384202	0.0924142	0.988163
INTERPRO	IPR000742:EGF-like, type 3	13	2.84464	0.000856428	LTBP1, NRG3, NELL1, PTGS1, NTNG1, SLIT2, DNER, HBEGF, TGFA, WIF1, LRP8, MEGF6, THBS4	365	199	17763	3.17917	0.470457	0.100537	1.29373
INTERPRO	IPR003091:Voltage-dependent potassium channel	6	1.31291	0.000893609	KCNS3, KCND3, KCNS2, KCND2, KCNF1, KCNV1	365	37	17763	7.89174	0.484879	0.0904132	1.34954
INTERPRO	IPR006210:EGF-like	13	2.84464	0.00101361	LTBP1, NRG3, NELL1, PTGS1, NTNG1, SLIT2, DNER, HBEGF, TGFA, WIF1, LRP8, MEGF6, THBS4	365	203	17763	3.11653	0.528803	0.0897717	1.52947
INTERPRO	IPR006209:EGF	10	2.18818	0.00129518	NRG3, LTBP1, DNER, PTGS1, TGFA, HBEGF, LRP8, WIF1, MEGF6, SLIT2	365	128	17763	3.80201	0.617736	0.101339	1.95044
INTERPRO	IPR005821:Ion transport	8	1.75055	0.00788785	KCNS3, KCND3, TRPC4, KCNS2, KCND2, KCNF1, KCNV1, KCNH5	365	111	17763	3.50744	0.997194	0.44434	11.3396
INTERPRO	IPR003129:Laminin G, thrombospondin-type, N-terminal	4	0.875274	0.00863051	COL19A1, NELL1, COL12A1, THBS4	365	21	17763	9.26967	0.99839	0.442724	12.3429
INTERPRO	IPR003971:Potassium channel, voltage dependent, Kv9	3	0.656455	0.0108059	KCNS3, KCNS2, KCNF1	365	8	17763	18.2497	0.999685	0.489211	15.2211
INTERPRO	IPR001881:EGF-like calcium-binding	7	1.53173	0.0110131	LTBP1, NELL1, DNER, LRP8, MEGF6, SLIT2, THBS4	365	91	17763	3.74352	0.99973	0.468516	15.4907
INTERPRO	IPR018097:EGF-like calcium-binding, conserved site	7	1.53173	0.0127891	LTBP1, NELL1, DNER, LRP8, MEGF6, SLIT2, THBS4	365	94	17763	3.62405	0.999929	0.494493	17.7679
INTERPRO	IPR000072:Platelet-derived growth factor (PDGF)	3	0.656455	0.0137064	VEGFC, PDGFB, FIGF	365	9	17763	16.2219	0.999964	0.494749	18.9216
INTERPRO	IPR013032:EGF-like region, conserved site	13	2.84464	0.0266365	LTBP1, NRG3, NELL1, PTGS1, NTNG1, SLIT2, DNER, HBEGF, TGFA, WIF1, LRP8, MEGF6, THBS4	365	310	17763	2.04082	1	0.714072	33.656
INTERPRO	IPR001092:Basic helix-loop-helix dimerisation region bHLH	7	1.53173	0.0267372	MYCL1, NPAS3, BHLHA15, NEUROD2, HES6, NEUROD6, BHLHE41	365	111	17763	3.06901	1	0.693607	33.7602
INTERPRO	IPR002202:Hydroxymethylglutaryl-CoA reductase, class I/II, catalytic	2	0.437637	0.0405653	RNASEL, HMGCR	365	2	17763	48.6658	1	0.8186	46.7074
INTERPRO	IPR004153:CXCXC repeat	2	0.437637	0.0405653	VEGFC, FIGF	365	2	17763	48.6658	1	0.8186	46.7074
INTERPRO	IPR008555:Protein of unknown function DUF837	2	0.437637	0.0405653	SIKE1, FGFR1OP2	365	2	17763	48.6658	1	0.8186	46.7074
INTERPRO	IPR011268:Inosine guanosine and xanthosine phosphorylase	2	0.437637	0.0405653	PNP2, PNP	365	2	17763	48.6658	1	0.8186	46.7074
INTERPRO	IPR011270:Purine nucleoside phosphorylase I, inosine and guanosine-specific	2	0.437637	0.0405653	PNP2, PNP	365	2	17763	48.6658	1	0.8186	46.7074
INTERPRO	IPR015602:Ras small GTPase, Rheb-related	2	0.437637	0.0405653	RHEB, RHEBL1	365	2	17763	48.6658	1	0.8186	46.7074
INTERPRO	IPR000152:EGF-type aspartate/asparagine hydroxylation conserved site	6	1.31291	0.0439994	LTBP1, NELL1, DNER, LRP8, MEGF6, SLIT2	365	94	17763	3.10632	1	0.82748	49.534
INTERPRO	IPR001440:Tetratricopeptide TPR-1	6	1.31291	0.0456981	TOMM70A, CDC16, SGTB, TMTC4, CDC27, PEX5L	365	95	17763	3.07363	1	0.823663	50.8798
INTERPRO	IPR013091:EGF calcium-binding	5	1.09409	0.0530742	LTBP1, NELL1, LRP8, MEGF6, THBS4	365	69	17763	3.5265	1	0.854399	56.3439
INTERPRO	IPR013111:EGF, extracellular	5	1.09409	0.057823	LTBP1, NELL1, NTNG1, WIF1, MEGF6	365	71	17763	3.42717	1	0.86586	59.5554
INTERPRO	IPR000789:Cyclin-dependent kinase, regulatory subunit	2	0.437637	0.0602283	CKS1B, CKS2	365	3	17763	32.4438	1	0.865204	61.0965
INTERPRO	IPR001369:Purine phosphorylase, family 2	2	0.437637	0.0602283	PNP2, PNP	365	3	17763	32.4438	1	0.865204	61.0965
INTERPRO	IPR003975:Potassium channel, voltage dependent, Kv4	2	0.437637	0.0602283	KCND3, KCND2	365	3	17763	32.4438	1	0.865204	61.0965
INTERPRO	IPR018099:Purine phosphorylase, family 2, conserved site	2	0.437637	0.0602283	PNP2, PNP	365	3	17763	32.4438	1	0.865204	61.0965
INTERPRO	IPR001452:Src homology-3 domain	9	1.96937	0.0695066	SH3RF1, OSTF1, LASP1, MAP3K9, ASAP2, SH3RF2, SHANK2, SRGAP1, KALRN	365	211	17763	2.07579	1	0.892175	66.5422
INTERPRO	IPR016637:Transcription factor, basic helix-loop-helix, NeuroD	2	0.437637	0.0794893	NEUROD2, NEUROD6	365	4	17763	24.3329	1	0.914419	71.6011
INTERPRO	IPR018123:WWE domain, subgroup	2	0.437637	0.0794893	DTX4, RNF146	365	4	17763	24.3329	1	0.914419	71.6011
INTERPRO	IPR000421:Coagulation factor 5/8 type, C-terminal	3	0.656455	0.0798907	NRP1, CPXM2, DDR2	365	23	17763	6.34771	1	0.907096	71.7887
INTERPRO	IPR019734:Tetratricopeptide repeat	6	1.31291	0.0804878	TOMM70A, CDC16, SGTB, TMTC4, CDC27, PEX5L	365	112	17763	2.60709	1	0.900343	72.0656
INTERPRO	IPR013026:Tetratricopeptide region	6	1.31291	0.085306	TOMM70A, CDC16, SGTB, TMTC4, CDC27, PEX5L	365	114	17763	2.56136	1	0.905852	74.2094
INTERPRO	IPR011990:Tetratricopeptide-like helical	7	1.53173	0.0885605	NAPG, TOMM70A, CDC16, SGTB, TMTC4, CDC27, PEX5L	365	150	17763	2.27107	1	0.906763	75.5693
INTERPRO	IPR011598:Helix-loop-helix DNA-binding	5	1.09409	0.0970514	MYCL1, BHLHA15, NEUROD2, NEUROD6, BHLHE41	365	85	17763	2.86269	1	0.919943	78.8087
INTERPRO	IPR000845:Nucleoside phosphorylase	2	0.437637	0.0983567	PNP2, PNP	365	5	17763	19.4663	1	0.916105	79.2696
KEGG_PATHWAY	mmu04912:GnRH signaling pathway	9	1.96937	0.001041	ADCY2, GNAQ, JUN, ADCY5, CAMK2D, HBEGF, MAPK11, PRKACB, PLA2G4E	124	97	5738	4.29348	0.122074	0.122074	1.19723
KEGG_PATHWAY	mmu04020:Calcium signaling pathway	12	2.62582	0.00248064	GRM5, ADCY2, ATP2B4, GNAQ, SLC25A5, CAMK2D, OXTR, CHRNA7, PPP3CA, PRKACB, DRD1A, 1500003O03RIK	124	191	5738	2.90728	0.266894	0.143784	2.83135
KEGG_PATHWAY	mmu04114:Oocyte meiosis	9	1.96937	0.00309269	ADCY2, ADCY5, CAMK2D, IGF1, CDC16, PPP3CA, PRKACB, CDC27, 1500003O03RIK	124	115	5738	3.62146	0.321035	0.12108	3.51857
KEGG_PATHWAY	mmu04914:Progesterone-mediated oocyte maturation	7	1.53173	0.0094552	ADCY2, ADCY5, IGF1, MAPK11, CDC16, PRKACB, CDC27	124	85	5738	3.81082	0.695024	0.256867	10.4042
KEGG_PATHWAY	mmu04540:Gap junction	7	1.53173	0.00999048	GRM5, ADCY2, PDGFB, GNAQ, ADCY5, PRKACB, DRD1A	124	86	5738	3.7665	0.71495	0.221992	10.9625
KEGG_PATHWAY	mmu04010:MAPK signaling pathway	13	2.84464	0.0108997	PDGFB, CACNG5, FGF13, MAPK11, HSPA1A, HSPA1B, FGF12, 1500003O03RIK, BDNF, JUN, RASGRP2, PPP3CA, PRKACB, PLA2G4E	124	265	5738	2.27005	0.745879	0.204134	11.9035
KEGG_PATHWAY	mmu05214:Glioma	6	1.31291	0.0116067	CCND1, PDGFB, CAMK2D, TGFA, IGF1, CDK6	124	64	5738	4.33821	0.767606	0.188178	12.6289
KEGG_PATHWAY	mmu04310:Wnt signaling pathway	9	1.96937	0.0142499	CCND1, JUN, CAMK2D, WIF1, PPP3CA, PRKACB, DAAM1, APC, 1500003O03RIK	124	149	5738	2.79509	0.833715	0.20089	15.2931
KEGG_PATHWAY	mmu04720:Long-term potentiation	6	1.31291	0.0166523	GRM5, GNAQ, CAMK2D, PPP3CA, PRKACB, 1500003O03RIK	124	70	5738	3.96636	0.877429	0.208028	17.6499
KEGG_PATHWAY	mmu05218:Melanoma	6	1.31291	0.017615	CCND1, PDGFB, IGF1, CDK6, FGF13, FGF12	124	71	5738	3.9105	0.891553	0.199204	18.5774
KEGG_PATHWAY	mmu04110:Cell cycle	8	1.75055	0.0195363	CCND1, TFDP2, BUB1B, CDK6, CDC16, CDC27, ATM, MCM6	124	128	5738	2.89214	0.915093	0.200845	20.4
KEGG_PATHWAY	mmu05200:Pathways in cancer	14	3.06346	0.020273	BMP4, CKS1B, PDGFB, IGF1, CDK6, FGF13, FGF12, VEGFC, CCND1, JUN, TGFA, NKX3-1, FIGF, APC	124	323	5738	2.00569	0.922708	0.192124	21.0889
KEGG_PATHWAY	mmu04360:Axon guidance	8	1.75055	0.0218914	NRP1, SEMA3F, NTNG1, PPP3CA, SRGAP1, SLIT2, SEMA4A, 1500003O03RIK	124	131	5738	2.8259	0.937138	0.191708	22.5832
KEGG_PATHWAY	mmu04150:mTOR signaling pathway	5	1.09409	0.0278992	VEGFC, TSC1, RHEB, IGF1, FIGF	124	54	5738	4.28465	0.970899	0.223253	27.9071
KEGG_PATHWAY	mmu05414:Dilated cardiomyopathy	6	1.31291	0.0468289	ADCY2, DMD, ADCY5, CACNG5, IGF1, PRKACB	124	92	5738	3.01788	0.997509	0.329461	42.5712
KEGG_PATHWAY	mmu04115:p53 signaling pathway	5	1.09409	0.0598854	CCND1, IGF1, CDK6, MDM4, ATM	124	69	5738	3.3532	0.999556	0.38273	51.0379
KEGG_PATHWAY	mmu05211:Renal cell carcinoma	5	1.09409	0.0625055	VEGFC, PDGFB, JUN, TGFA, FIGF	124	70	5738	3.3053	0.999687	0.377861	52.5929
KEGG_PATHWAY	mmu04730:Long-term depression	5	1.09409	0.0679251	GRM5, GNAQ, IGF1, GRIA3, PLA2G4E	124	72	5738	3.21349	0.999848	0.386446	55.6671
KEGG_PATHWAY	mmu05212:Pancreatic cancer	5	1.09409	0.0679251	VEGFC, CCND1, TGFA, CDK6, FIGF	124	72	5738	3.21349	0.999848	0.386446	55.6671
KEGG_PATHWAY	mmu00760:Nicotinate and nicotinamide metabolism	3	0.656455	0.0993402	PNP2, BC016495, PNP	124	25	5738	5.5529	0.999998	0.497591	70.1781
PIR_SUPERFAMILY	PIRSF002449:potassium voltage-gated channel, alpha subunit, subfamilies A/C/D/F/G/S	4	0.875274	0.00516342	KCND3, KCNS2, KCND2, KCNF1	164	18	8136	11.0244	0.633699	0.633699	6.25221
PIR_SUPERFAMILY	PIRSF000659:cell division control protein	2	0.437637	0.0589142	CKS1B, CKS2	164	3	8136	33.0732	0.999992	0.997233	53.1059
PIR_SUPERFAMILY	PIRSF500983:potassium voltage-gated channel, subfamily D	2	0.437637	0.0589142	KCND3, KCND2	164	3	8136	33.0732	0.999992	0.997233	53.1059
PIR_SUPERFAMILY	PIRSF006354:suppressor of cytokine signaling (SOCS) 1-3	2	0.437637	0.0777753	SOCS2, SOCS3	164	4	8136	24.8049	1	0.994678	63.5696
PIR_SUPERFAMILY	PIRSF015618:bHLH_NeuroD	2	0.437637	0.0777753	NEUROD2, NEUROD6	164	4	8136	24.8049	1	0.994678	63.5696
SMART	SM00184:RING	17	3.71991	0.00170474	DTX4, SH3RF1, LNX2, TRAIP, PEX5L, VPS8, ZNRF2, BFAR, PCGF5, UHRF1, RNF115, RNF166, RNF128, SH3RF2, MDM4, SIAH2, RNF146	224	286	9131	2.423	0.242786	0.242786	2.04553
SMART	SM00181:EGF	13	2.84464	0.00408042	LTBP1, NRG3, NELL1, PTGS1, NTNG1, SLIT2, DNER, HBEGF, TGFA, WIF1, LRP8, MEGF6, THBS4	224	203	9131	2.61046	0.486482	0.283398	4.83215
SMART	SM00210:TSPN	4	0.875274	0.013814	COL19A1, NELL1, COL12A1, THBS4	224	21	9131	7.76446	0.896417	0.530362	15.5067
SMART	SM00141:PDGF	3	0.656455	0.0190899	VEGFC, PDGFB, FIGF	224	9	9131	13.5878	0.956792	0.544078	20.8223
SMART	SM00179:EGF_CA	7	1.53173	0.0236754	LTBP1, NELL1, DNER, LRP8, MEGF6, SLIT2, THBS4	224	91	9131	3.13565	0.979869	0.542098	25.1911
SMART	SM00353:HLH	7	1.53173	0.0541955	MYCL1, NPAS3, BHLHA15, NEUROD2, HES6, NEUROD6, BHLHE41	224	111	9131	2.57066	0.999886	0.779908	49.0813
SMART	SM00678:WWE	2	0.437637	0.0941833	DTX4, RNF146	224	4	9131	20.3817	1	0.90008	69.8268
SP_PIR_KEYWORDS	cell membrane	65	14.2232	2.03892e-05	QRFPR, NRG3, GPR126, CD1D1, KCNIP1, NELF, ZNRF2, DYSF, HTR1A, SLMAP, CHRNA5, TGFA, GNG2, CHRNA7, RAB26, TRFR2, KIRREL3, 4931408A02RIK, KCND3, SEZ6L, GRM5, BSND, GRM8, STXBP5, UNC13C, CHL1, GRASP, ASAP2, MME, OXTR, CDC42SE1, CDH2, NRN1, CD24A, KCNS3, SERINC3, GPR22, RGMB, GPHN, KCNS2, DMD, DNER, LANCL2, RASGRP2, EFR3A, IPCEF1, RHEBL1, DLGAP1, GABRA1, MYO1C, PCDH10, NTNG1, GRIA3, IGH-6, RGNEF, RAB7…	396	1713	17854	1.71079	0.00605763	0.00605763	0.0272149
SP_PIR_KEYWORDS	differentiation	24	5.25164	0.000252198	ENAH, NRP1, HSPA1A, HSPA1B, DNER, FIGF, KIF2A, BMP4, SUV39H1, TLE3, NTNG1, HES6, RGNEF, SLIT2, VEGFC, TBATA, COL19A1, PNOC, JMJD6, NEUROD2, IFT81, PBX1, NEUROD6, SEMA4A, CHL1	396	460	17854	2.35231	0.0724092	0.0368849	0.336146
SP_PIR_KEYWORDS	phosphoprotein	173	37.8556	0.00040506	ENAH, GPR126, LTBP1, ADCY5, PDLIM5, PTPN20, CDC16, NELF, ZNRF2, ATP2B4, DYSF, VPS13C, MAP3K9, CHRNA7, GNG2, PRKACB, ZFP503, FAM40A, CDCA3, TXNL1, H1F0, 4931408A02RIK, NUP133, KCND3, KCND2, GM672, PTPRG, SOCS3, OPTN, GRHL1, BICD1, UHRF1, JUN, PGM1, TELO2, UNC13C, BC031781, EIF2AK3, KALRN, HMGB2, OSTF1, NAPG, ASAP2, RABGAP1L, RIOK1, PEX5L, TAGLN3, KCNJ3, ZFP618, SERINC3, FAM102B, NAA50, DMD, EFR3A,…	396	6311	17854	1.23591	0.113729	0.0394451	0.53938
SP_PIR_KEYWORDS	growth factor	11	2.407	0.000526918	BMP4, VEGFC, BDNF, NRG3, PDGFB, TGFA, IGF1, HBEGF, FGF13, FGF12, FIGF	396	127	17854	3.90507	0.14535	0.0385048	0.701119
SP_PIR_KEYWORDS	alternative splicing	128	28.0088	0.000856639	ENAH, LTBP1, ADCY5, PDLIM5, FGF12, PTPN20, SIDT1, NELF, DYSF, VPS13C, WDR76, FGFR1OP2, CHRNA5, COL12A1, ZFP503, PRKACB, FAM40A, TRFR2, CDCA3, 4931408A02RIK, KCND3, GM672, BEND5, ABCC12, GRHL1, BICD1, TELO2, KALRN, ASAP2, RABGAP1L, DAAM1, PEX5L, ZFP618, SPC25, NAA50, DMD, EFR3A, TFDP2, D330028D13RIK, CFLAR, UAP1, TRPC4, MYO1C, SUV39H1, IGH-6, AK5, A330021E22RIK, HOMER1, RGNEF, CDC27, SHANK2, BFAR,…	396	4481	17854	1.28788	0.225384	0.049795	1.13753
SP_PIR_KEYWORDS	potassium channel	8	1.75055	0.000889626	KCNS3, KCND3, KCNS2, KCND2, KCNF1, KCNIP1, KCNV1, KCNH5	396	70	17854	5.15267	0.232968	0.0432417	1.1811
SP_PIR_KEYWORDS	ionic channel	17	3.71991	0.00114892	KCND3, TRPC4, KCND2, GABRA1, CACNG5, GRIA3, KCTD2, KCNIP1, KCNJ3, KCNV1, KCNS3, ACCN1, KCNS2, CHRNA5, KCNF1, CHRNA7, KCNH5	396	301	17854	2.54638	0.29006	0.047761	1.5229
SP_PIR_KEYWORDS	developmental protein	33	7.22101	0.00124104	ENAH, NRP1, PRR15, SHROOM3, HSPA1A, HSPA1B, DNER, NKX3-1, FIGF, KIF2A, BMP4, NTNG1, TLE3, BANP, HES6, GRHL1, SLIT2, EYA4, VEGFC, FMN2, DKK3, UHRF1, TBATA, COL19A1, JMJD6, FREM1, NEUROD2, 2610109H07RIK, IFT81, WIF1, NEUROD6, CHRD, SEMA4A, CHL1	396	814	17854	1.82781	0.309306	0.0452038	1.64407
SP_PIR_KEYWORDS	potassium transport	9	1.96937	0.00259524	KCNS3, KCND3, KCNS2, KCND2, KCNF1, KCNJ3, KCNIP1, KCNV1, KCNH5	396	107	17854	3.79227	0.539014	0.0824452	3.40951
SP_PIR_KEYWORDS	synapse	13	2.84464	0.00286781	ENAH, DLGAP1, GABRA1, GRIA3, HOMER1, SHANK2, ZNRF2, GPHN, RASGRP2, CHRNA5, CHRNA7, UNC13C, SV2C	396	213	17854	2.75172	0.575072	0.0820236	3.76129
SP_PIR_KEYWORDS	voltage-gated channel	10	2.18818	0.00313373	KCNS3, KCND3, KCNS2, KCND2, CACNG5, KCNF1, KCNJ3, KCNIP1, KCNV1, KCNH5	396	135	17854	3.33969	0.607539	0.0815143	4.10335
SP_PIR_KEYWORDS	potassium	9	1.96937	0.00472771	KCNS3, KCND3, KCNS2, KCND2, KCNF1, KCNJ3, KCNIP1, KCNV1, KCNH5	396	118	17854	3.43875	0.756393	0.111022	6.13022
SP_PIR_KEYWORDS	cell cycle	20	4.37637	0.0052915	HAUS4, CKS1B, USP9X, CCNT1, SUV39H1, CDK6, BANP, CDC16, ATM, MCM6, SPC25, CCND1, UHRF1, RGS2, TFDP2, VPS24, CKS2, BUB1B, SIAH2, CDCA3	396	447	17854	2.01726	0.794242	0.114515	6.83759
SP_PIR_KEYWORDS	membrane	145	31.7287	0.00917408	QRFPR, CALHM2, ADCY2, GPR126, HMGCR, ADCY5, REP15, PTGS1, SIDT1, NELF, ZNRF2, SLC2A6, ATP2B4, HTR1A, DYSF, PRRT1, CHRNA5, ABCB10, GXYLT2, CHRNA7, GNG2, RAB26, TRFR2, 4931408A02RIK, KCND3, SMCR7, KCND2, PTPRG, ABCC12, LHFP, SLC25A30, BACE2, TELO2, UNC13C, EIF2AK3, ARL6IP1, NAPG, ASAP2, CDC42SE1, MME, ABCA4, NRN1, PEX5L, KCNJ3, ORAI3, SERINC3, KCNS3, GPR22, KCNS2, DMD, EFR3A, SLC35F5, TRAM1, RHEBL1…	396	5507	17854	1.18712	0.935848	0.178134	11.5766
SP_PIR_KEYWORDS	egf-like domain	12	2.62582	0.0107716	NRG3, LTBP1, NELL1, DNER, PTGS1, TGFA, HBEGF, LRP8, WIF1, MEGF6, SLIT2, THBS4	396	222	17854	2.43707	0.960338	0.193585	13.461
SP_PIR_KEYWORDS	postsynaptic cell membrane	8	1.75055	0.011172	DLGAP1, GPHN, GABRA1, CHRNA5, GRIA3, CHRNA7, HOMER1, SHANK2	396	110	17854	3.27897	0.964845	0.188807	13.9273
SP_PIR_KEYWORDS	cell division	13	2.84464	0.0119363	HAUS4, CKS1B, USP9X, CCNT1, CDK6, CDC16, CDC27, SPC25, CCND1, VPS24, CKS2, BUB1B, CDCA3	396	256	17854	2.28952	0.97208	0.189816	14.8112
SP_PIR_KEYWORDS	lipoprotein	23	5.03282	0.0121431	REP15, NTNG1, CDC42SE1, GRIA3, RAB7L1, NRN1, CD24A, NELF, 1500003O03RIK, ZNRF2, RGMB, GNAQ, LANCL2, VPS24, RHEB, TGFA, LRP8, CD4, GNG2, PRKACB, RAB26, DRD1A, RHEBL1	396	589	17854	1.76057	0.973768	0.183122	15.0489
SP_PIR_KEYWORDS	neurogenesis	9	1.96937	0.0148928	ENAH, NRP1, NTNG1, NEUROD2, NEUROD6, CHL1, SLIT2, SEMA4A, KIF2A	396	144	17854	2.81787	0.988569	0.209697	18.1519
SP_PIR_KEYWORDS	ion transport	21	4.59519	0.0184692	KCND3, TRPC4, KCND2, GABRA1, CLCN4-2, CACNG5, GRIA3, KCNIP1, KCNJ3, KCNV1, KCNS3, ACCN1, ATP2B4, KCNS2, SLC23A2, LASP1, CHRNA5, SLC4A8, KCNF1, CHRNA7, KCNH5	396	543	17854	1.74365	0.996133	0.242525	22.0309
SP_PIR_KEYWORDS	brain	4	0.875274	0.0233777	PNOC, HINT1, CHRNA7, KCNJ3	396	28	17854	6.44084	0.999132	0.285148	27.0783
SP_PIR_KEYWORDS	acetylation	66	14.442	0.0260027	TOLLIP, PDLIM5, HINT1, CCNT1, ATL3, PNP, FUBP1, CRYL1, RANBP9, VPS13C, SLMAP, FGFR1OP2, BAG2, ABCB10, GNG2, PRKACB, SIK3, FAM40A, NUP133, GM672, SLC25A5, POLR1D, BEND5, GMEB1, TLE3, PFKP, CDK6, NCL, NRIP1, MCM6, EYA4, UHRF1, GNAQ, IPO5, PGM1, RPS12, BUB1B, IFT81, KPNA2, HMGB2, NEDD8, ZFP618, SPC25, NAA50, D4ERTD22E, NUDT21, CAMK2D, ACSL4, LACTB, EXOC1, GPD2, GINS2, UAP1, MYO1C, MRPS22, LGALS1, BC…	396	2325	17854	1.27986	0.999611	0.300143	29.6518
SP_PIR_KEYWORDS	myristate	7	1.53173	0.034143	REP15, LANCL2, VPS24, PRKACB, NELF, ZNRF2, 1500003O03RIK	396	109	17854	2.89542	0.999968	0.362437	37.1079
SP_PIR_KEYWORDS	mitogen	4	0.875274	0.0417343	VEGFC, PDGFB, TGFA, FIGF	396	35	17854	5.15267	0.999997	0.410998	43.3958
SP_PIR_KEYWORDS	transport	46	10.0656	0.0433139	NAPG, SLC37A3, ABCA4, KCNIP1, KCNJ3, KCNS3, SLC2A6, ATP2B4, KCNS2, AP1S2, SLC23A2, SLC4A8, CHRNA5, ABCB10, CHRNA7, SLC35F5, RAB26, TRAM1, SV2C, EXOC1, TXNL1, NUP133, KCND3, TRPC4, KCND2, GABRA1, MYO1C, CLCN4-2, SNX27, SLC25A5, CACNG5, GRIA3, ABCC12, RAB7L1, KCNV1, TIMM22, SLC25A30, ACCN1, SLC17A5, STXBP5, LASP1, IPO5, VPS24, KCNF1, KPNA2, KCNH5	396	1571	17854	1.32015	0.999998	0.410109	44.6288
SP_PIR_KEYWORDS	cytoplasm	81	17.7243	0.0475879	SH3RF1, ENAH, RNASEL, TOLLIP, HINT1, PTPN20, PNP, BBOX1, 1500003O03RIK, CRYL1, RANBP9, RSPH4A, SLMAP, FGFR1OP2, PRKACB, SIK3, TRFR2, CDCA3, KIF2A, TXNL1, GM672, GMEB1, DCTN6, OPTN, NCL, EYA4, SIKE1, STXBP5, IPO5, PGM1, TELO2, ZFYVE28, RPS12, BUB1B, SIAH2, UNC13C, KPNA2, GRASP, KALRN, PPFIA2, HAUS4, PPFIA3, OSTF1, CARHSP1, SHROOM3, USP9X, ASAP2, CDC42SE1, HSPA1A, HSPA1B, DAAM1, PEX5L, TRAIP, SPHKA…	396	3029	17854	1.20566	1	0.428125	47.8415
SP_PIR_KEYWORDS	repressor	15	3.28228	0.0531727	RCOR2, KLF10, SUV39H1, TLE3, BANP, HES6, NRIP1, PCGF5, BHLHA15, NAB2, BCL11A, NKX3-1, ZFP503, PRDM1, BHLHE41	396	391	17854	1.72964	1	0.452858	51.7798
SP_PIR_KEYWORDS	glycoprotein	94	20.5689	0.0534939	QRFPR, LTBP1, NRP1, ADCY2, GPR126, PDGFB, HMGCR, CRHBP, NELL1, ADCY5, PTGS1, DPP10, ARSJ, SIDT1, CD1D1, DDR2, BDNF, HTR1A, SLC23A2, SEMA3F, CHRNA5, COL12A1, TGFA, GXYLT2, CHRNA7, SV2C, TRFR2, KIRREL3, 4931408A02RIK, PTPRG, CPXM2, SEZ6L, ABCC12, SLIT2, GRM5, VEGFC, TMEM180, GRM8, BACE2, PDGFRL, MFAP5, EIF2AK3, SEMA4A, CHL1, KCNH5, FKBP9, PTCHD2, SLC37A3, OXTR, MME, PPT1, CDH2, NRN1, ABCA4, KCNJ3, …	396	3600	17854	1.17724	1	0.442962	51.9977
SP_PIR_KEYWORDS	cell junction	15	3.28228	0.0550977	DLGAP1, ENAH, GABRA1, SHROOM3, GRIA3, HOMER1, SHANK2, ZNRF2, GPHN, RASGRP2, CHRNA5, CHRNA7, UNC13C, SV2C, APC	396	392	17854	1.72522	1	0.441428	53.0722
SP_PIR_KEYWORDS	Secreted	41	8.97155	0.0686032	NRG3, LTBP1, PDGFB, NELL1, ARSJ, FAM132A, BDNF, RESP18, SEMA3F, TGFA, COL12A1, FIGF, KIRREL3, THPO, BMP4, CCL21C, LGALS1, CCL21A, CPXM2, IGF1, CCL21B, IGH-6, GM13304, COL5A2, SLIT2, LOC100041593, DKK3, VEGFC, COL19A1, PNOC, GM10591, FREM1, PDGFRL, LIPG, NPPC, 2610109H07RIK, HBEGF, LRP8, WIF1, PRSS23, MEGF6, GM1987, SST, CHRD, MFAP5, CHL1	396	1420	17854	1.30177	1	0.506366	61.2771
SP_PIR_KEYWORDS	transcription factor	4	0.875274	0.0692796	JUN, PRDM1, TCEA2, BHLHE41	396	43	17854	4.19403	1	0.49851	61.6508
SP_PIR_KEYWORDS	signal	78	17.0678	0.072266	LTBP1, NRP1, GPR126, PDGFB, CRHBP, NELL1, PTGS1, ARSJ, SIDT1, CD1D1, DDR2, BDNF, RESP18, SEMA3F, CHRNA5, COL12A1, TGFA, CHRNA7, KIRREL3, 4931408A02RIK, PTPRG, CCL21C, CCL21A, CCL21B, CPXM2, GM13304, LHFP, SEZ6L, H2-DMB2, LOC100041593, SLIT2, DHRS7, GRM5, VEGFC, GM10591, GRM8, BACE2, PDGFRL, NPPC, EIF2AK3, MFAP5, GM1987, CHL1, SEMA4A, FKBP9, FAM132A, PPT1, CDH2, NRN1, CD24A, RGMB, LRRTM3, DNER, LR…	396	2970	17854	1.18407	1	0.502685	63.2613
SP_PIR_KEYWORDS	endosome	9	1.96937	0.0736411	SGK3, CLCN4-2, SNX27, BACE2, REP15, ZFYVE28, VPS24, CD1D1, ZNRF2	396	198	17854	2.04936	1	0.498805	63.9817
SP_PIR_KEYWORDS	ubl conjugation	18	3.93873	0.07506	SH3RF1, KLF10, FUBP1, CCND1, RANBP9, UHRF1, HTR1A, VPS13C, GRM8, RNF128, ZFYVE28, VPS24, BUB1B, TCEA2, CPSF3, CDCA3, KCNH5, APC	396	524	17854	1.54875	1	0.495344	64.7112
SP_PIR_KEYWORDS	cleavage on pair of basic residues	10	2.18818	0.083201	BMP4, VEGFC, BDNF, PDGFB, PNOC, RESP18, NPPC, CDH2, FIGF, SST	396	238	17854	1.89436	1	0.5227	68.6395
SP_PIR_KEYWORDS	cyclin	4	0.875274	0.0897247	CCND1, CCNI, CCNT1, CDK6	396	48	17854	3.75715	1	0.540759	71.4911
UP_SEQ_FEATURE	short sequence motif:Selectivity filter	8	1.75055	0.000273189	KCNS3, KCND3, KCNS2, KCND2, KCNF1, KCNJ3, KCNV1, KCNH5	389	53	16021	6.21662	0.278362	0.278362	0.440467
UP_SEQ_FEATURE	region of interest:Segment H5 (pore-forming)	6	1.31291	0.000289171	KCNS3, KCND3, KCNS2, KCND2, KCNF1, KCNH5	389	25	16021	9.88442	0.292007	0.158577	0.46618
UP_SEQ_FEATURE	zinc finger region:RING-type	13	2.84464	0.00122387	SH3RF1, LNX2, TRAIP, PEX5L, BFAR, PCGF5, UHRF1, RNF115, RNF166, SH3RF2, MDM4, SIAH2, RNF146	389	176	16021	3.04208	0.768274	0.385778	1.95913
UP_SEQ_FEATURE	domain:TSP N-terminal	4	0.875274	0.0102378	COL19A1, NELL1, COL12A1, THBS4	389	19	16021	8.67055	0.999995	0.95366	15.3175
UP_SEQ_FEATURE	splice variant	126	27.5711	0.028361	ENAH, LTBP1, ADCY5, PDLIM5, FGF12, PTPN20, SIDT1, NELF, DYSF, VPS13C, WDR76, FGFR1OP2, CHRNA5, COL12A1, ZFP503, PRKACB, FAM40A, TRFR2, CDCA3, 4931408A02RIK, KCND3, GM672, BEND5, ABCC12, GRHL1, BICD1, TELO2, KALRN, ASAP2, RABGAP1L, DAAM1, PEX5L, ZFP618, SPC25, NAA50, EFR3A, TFDP2, D330028D13RIK, CFLAR, UAP1, TRPC4, MYO1C, SUV39H1, AK5, A330021E22RIK, HOMER1, RGNEF, CDC27, SHANK2, BFAR, TBC1D24, FA…	389	4448	16021	1.16666	1	0.998962	37.1765
UP_SEQ_FEATURE	zinc finger region:RING-type; atypical	4	0.875274	0.0295042	DTX4, RNF128, ZNRF2, VPS8	389	28	16021	5.88358	1	0.997419	38.3601
UP_SEQ_FEATURE	domain:EGF-like 4	5	1.09409	0.0325527	NELL1, DNER, WIF1, SLIT2, THBS4	389	50	16021	4.11851	1	0.996465	41.415
UP_SEQ_FEATURE	DNA-binding region:Basic motif	9	1.96937	0.0340033	MYCL1, NPAS3, BHLHA15, XBP1, JUN, NEUROD2, HES6, NEUROD6, BHLHE41	389	154	16021	2.40692	1	0.994277	42.8182
UP_SEQ_FEATURE	short sequence motif:Cell attachment site	6	1.31291	0.0370305	COL19A1, FREM1, COL12A1, MFAP5, COL5A2, THBS4	389	76	16021	3.25145	1	0.993302	45.6457
UP_SEQ_FEATURE	domain:EGF-like 1	7	1.53173	0.0439715	LTBP1, NELL1, DNER, LRP8, WIF1, SLIT2, THBS4	389	106	16021	2.71977	1	0.995342	51.6412
UP_SEQ_FEATURE	lipid moiety-binding region:N-myristoyl glycine	7	1.53173	0.0439715	REP15, LANCL2, VPS24, PRKACB, NELF, ZNRF2, 1500003O03RIK	389	106	16021	2.71977	1	0.995342	51.6412
UP_SEQ_FEATURE	mutagenesis site	26	5.68928	0.0469729	SH3RF1, ENAH, CCNT1, ASAP2, LNX2, BDNF, DNER, RNF128, DYRK3, PPP3CA, KCND2, SGK3, MYO1C, SOCS3, BANP, RGNEF, ATM, NRIP1, LSP1, UHRF1, GNAQ, GRM8, FREM1, LRP8, EIF2AK3, CHL1	389	723	16021	1.48107	1	0.994605	54.0366
UP_SEQ_FEATURE	region of interest:4 X 16 AA repeats of C-X(10)-C-X-C- X(1,3)-C	2	0.437637	0.0478514	VEGFC, FIGF	389	2	16021	41.1851	1	0.992395	54.7164
UP_SEQ_FEATURE	region of interest:C-terminal basic extension	2	0.437637	0.0478514	GM10591, CCL21C, CCL21A, CCL21B, GM13304, GM1987, LOC100041593	389	2	16021	41.1851	1	0.992395	54.7164
UP_SEQ_FEATURE	repeat:TPR 4	6	1.31291	0.0487409	TOMM70A, CDC16, SGTB, TMTC4, CDC27, PEX5L	389	82	16021	3.01354	1	0.989841	55.3951
UP_SEQ_FEATURE	domain:Helix-loop-helix motif	7	1.53173	0.0492103	MYCL1, NPAS3, BHLHA15, NEUROD2, HES6, NEUROD6, BHLHE41	389	109	16021	2.64491	1	0.986482	55.7494
UP_SEQ_FEATURE	repeat:TPR 5	5	1.09409	0.060174	TOMM70A, CDC16, TMTC4, CDC27, PEX5L	389	61	16021	3.37583	1	0.992846	63.3108
UP_SEQ_FEATURE	domain:EGF-like 5	4	0.875274	0.0678932	DNER, WIF1, MEGF6, SLIT2	389	39	16021	4.22411	1	0.994735	67.8879
UP_SEQ_FEATURE	region of interest:Interaction with KCNIP2	2	0.437637	0.0709136	KCND3, KCND2	389	3	16021	27.4567	1	0.994293	69.5284

## Sheet: Turquoise
Category	Term	Count	%	PValue	Genes	List Total	Pop Hits	Pop Total	Fold Enrichment	Bonferroni	Benjamini	FDR
BIOCARTA	m_Par1Pathway:Thrombin signaling and protease-activated receptors	9	0.458482	0.001036	GNA13, MAP3K7, ROCK1, GNAQ, PTK2B, GNAI1, GNB1, PLCB1, PIK3R1	166	17	1171	3.73459	0.2072	0.2072	1.31456
BIOCARTA	m_eif4Pathway:Regulation of eIF4e and p70 S6 Kinase	8	0.407539	0.0150381	MAPK1, EIF4E, MAPK14, EIF4A1, PIK3CA, RPS6KB1, PTEN, PIK3R1	166	20	1171	2.82169	0.96643	0.816779	17.588
BIOCARTA	m_igf1mtorpathway:Skeletal muscle hypertrophy is regulated via AKT/mTOR pathway	8	0.407539	0.0150381	EIF4E, PPP2CA, EIF2S1, EIF2S2, PIK3CA, RPS6KB1, PTEN, PIK3R1	166	20	1171	2.82169	0.96643	0.816779	17.588
BIOCARTA	m_crebPathway:Transcription factor CREB and its extracellular signals	8	0.407539	0.0199394	RPS6KA5, MAPK1, GRB2, CREB1, MAPK14, PIK3CA, GNAS, PIK3R1	166	21	1171	2.68732	0.989019	0.777728	22.6728
BIOCARTA	m_mTORPathway:mTOR Signaling Pathway	8	0.407539	0.0258586	EIF4E, PPP2CA, EIF4A1, PIK3CA, FKBP1A, RPS6KB1, PTEN, PIK3R1	166	22	1171	2.56517	0.997173	0.769414	28.4276
BIOCARTA	m_cxcr4Pathway:CXCR4 Signaling Pathway	8	0.407539	0.0258586	MAPK1, GNAQ, PTK2B, GNAI1, GNB1, PIK3CA, CRK, PIK3R1	166	22	1171	2.56517	0.997173	0.769414	28.4276
BIOCARTA	m_metPathway:Signaling of Hepatocyte Growth Factor Receptor	10	0.509424	0.0270547	MAPK1, PTK2B, GRB2, ELK1, CRK, PTEN, ITGB1, PIK3R1, RASA1, PTPN11	166	32	1171	2.20444	0.997853	0.707341	29.5415
BIOCARTA	m_p38mapkPathway:p38 MAPK Signaling Pathway	10	0.509424	0.0270547	MAP3K7, CDC42, TRAF2, MEF2A, MAP3K5, GRB2, CREB1, MAPKAPK5, MAPK14, ELK1	166	32	1171	2.20444	0.997853	0.707341	29.5415
BIOCARTA	m_vdrPathway:Control of Gene Expression by Vitamin D Receptor	9	0.458482	0.0333432	BAZ1B, NCOA3, SMARCC1, CREBBP, SUPT16H, CHAF1A, NCOR1, MED1, SMARCA4	166	28	1171	2.26743	0.999498	0.718054	35.1393
BIOCARTA	m_ctcfPathway:CTCF: First Multivalent Nuclear Factor	7	0.356597	0.0398746	TRP53, CDKN1B, PPP2CA, SMAD4, RPS6KB1, PTEN, PIK3R1	166	19	1171	2.59892	0.99989	0.728047	40.5169
BIOCARTA	m_wntPathway:WNT Signaling Pathway	8	0.407539	0.0410682	MAP3K7, CSNK2A1, BTRC, PPP2CA, NLK, CREBBP, SMAD4, APC	166	24	1171	2.35141	0.999917	0.69093	41.4541
BIOCARTA	m_g1Pathway:Cell Cycle: G1/S Check Point	8	0.407539	0.050484	TRP53, CDKN1B, SMAD4, SKP2, RB1, CDK4, ATM, CDC25A	166	25	1171	2.25735	0.999991	0.724541	48.3836
BIOCARTA	m_ptenPathway:PTEN dependent cell cycle arrest and apoptosis	7	0.356597	0.0505188	MAPK1, CDKN1B, GRB2, PIK3CA, PTEN, ITGB1, PIK3R1	166	20	1171	2.46898	0.999991	0.686892	48.4078
BIOCARTA	m_HuntingtonPathway:Inhibition of Huntington's disease neurodegeneration by histone deacetylase inhibitors	3	0.152827	0.0537445	HTT, CREB1, CREBBP	166	3	1171	7.05422	0.999996	0.675329	50.6012
BIOCARTA	m_eif2Pathway:Regulation of eIF2	5	0.254712	0.0562809	EIF2AK1, EIF2S1, EIF2S2, EIF5, EIF2AK4	166	11	1171	3.20646	0.999998	0.660845	52.2652
BIOCARTA	m_Lis1Pathway:Lissencephaly gene (LIS1) in neuronal migration and development	5	0.254712	0.0562809	CDK5R1, CSNK2A1, DYNLL1, PAFAH1B1, DCX	166	11	1171	3.20646	0.999998	0.660845	52.2652
BIOCARTA	m_erkPathway:Erk1/Erk2 Mapk Signaling pathway	9	0.458482	0.0583951	EGFR, RPS6KA5, MAPK1, GNB1, GRB2, PPP2CA, ELK1, GNAS, ITGB1	166	31	1171	2.048	0.999999	0.645401	53.6126
BIOCARTA	m_ctla4Pathway:The Co-Stimulatory Signal During T-cell Activation	6	0.305655	0.0619612	GRB2, ICOS, LCK, PIK3CA, PIK3R1, PTPN11	166	16	1171	2.64533	0.999999	0.640638	55.8061
BIOCARTA	m_p27Pathway:Regulation of p27 Phosphorylation during Cell Cycle Progression	5	0.254712	0.0754259	CDKN1B, SKP2, NEDD8, RB1, CUL1	166	12	1171	2.93926	1	0.689975	63.2547
BIOCARTA	m_egfPathway:EGF Signaling Pathway	8	0.407539	0.0863981	EGFR, CSNK2A1, GRB2, ELK1, JAK1, PIK3CA, PIK3R1, RASA1	166	28	1171	2.01549	1	0.717773	68.4491
BIOCARTA	m_telPathway:Telomeres, Telomerase, Cellular Aging, and Immortality	6	0.305655	0.096345	EGFR, PRKCA, TRP53, PPP2CA, TNKS, RB1	166	18	1171	2.35141	1	0.736809	72.5643
COG_ONTOLOGY	Cell division and chromosome partitioning	26	1.3245	7.64315e-05	PPFIA2, NUP214, ODF2, SKIL, DLG5, TPR, PIK3R3, TRAF5, PIK3R1, STAG2, STAG1, DAB2IP, CEP110, KIF5C, KTN1, IPO9, 2410017P07RIK, TAX1BP1, RUFY2, MYT1L, CARD11, 4930506M07RIK, PLEKHA5, LAMA3, DST, IQCE	225	104	2040	2.26667	0.00274786	0.00274786	0.0681508
COG_ONTOLOGY	Posttranslational modification, protein turnover, chaperones	20	1.01885	0.0944021	USP7, UBE4A, DZIP3, GSTT2, IPO8, ABCB7, ZNRF3, RNF130, TRIM2, HSPA12A, ECE1, SCLY, PTAR1, OGT, DNAJC3, PSMD6, DNAJB4, PGGT1B, DNAJA2, RNF13	225	127	2040	1.42782	0.971837	0.832182	58.7053
GOTERM_BP_FAT	GO:0030163~protein catabolic process	109	5.55273	4.19366e-12	MKRN1, DZIP3, BTRC, SAE1, CNOT4, CUL2, USP53, CUL5, WWP2, WWP1, ITCH, CUL1, USP1, SKP2, SOCS6, MYH9, MIB1, DCUN1D1, HUWE1, PSMA6, PIAS3, SIAH1A, MIB2, RNF25, RAD18, PIAS2, YME1L1, ANAPC7, RNF20, FBXO10, RAD23B, TRAF2, DERL2, RAD23A, ANAPC10, NEDD8, TRIM65, ARIH1, UBE2D3, PSMB7, PSMB1, PSMB2, HECTD2, FBXW2, FBXO44, RNF168, FBXO3, TRAF6, HECTD1, NPLOC4, HACE1, UBE2L3, ATE1, UBE2E3, TULP4, OTUB1, NE…	1353	556	13588	1.96884	1.39397e-08	1.39397e-08	7.63762e-09
GOTERM_BP_FAT	GO:0051603~proteolysis involved in cellular protein catabolic process	105	5.34896	9.09533e-12	MKRN1, DZIP3, SAE1, CNOT4, CUL2, CUL5, USP53, WWP2, WWP1, ITCH, CUL1, USP1, SKP2, SOCS6, MYH9, MIB1, DCUN1D1, HUWE1, PSMA6, PIAS3, SIAH1A, MIB2, RNF25, RAD18, PIAS2, ANAPC7, RNF20, FBXO10, RAD23B, DERL2, RAD23A, ANAPC10, NEDD8, TRIM65, ARIH1, UBE2D3, PSMB7, PSMB1, PSMB2, HECTD2, FBXW2, FBXO44, RNF168, FBXO3, TRAF6, HECTD1, NPLOC4, HACE1, UBE2L3, ATE1, UBE2E3, TULP4, OTUB1, NEDD4, FBXO32, SMURF2, …	1353	534	13588	1.97472	3.02327e-08	1.51164e-08	1.65647e-08
GOTERM_BP_FAT	GO:0043632~modification-dependent macromolecule catabolic process	101	5.14519	1.21796e-11	MKRN1, DZIP3, SAE1, CNOT4, CUL2, CUL5, USP53, WWP2, WWP1, ITCH, CUL1, USP1, SKP2, SOCS6, MIB1, DCUN1D1, HUWE1, PSMA6, PIAS3, SIAH1A, MIB2, RNF25, RAD18, PIAS2, ANAPC7, RNF20, FBXO10, RAD23B, DERL2, RAD23A, ANAPC10, NEDD8, TRIM65, ARIH1, UBE2D3, HECTD2, FBXO44, FBXW2, RNF168, FBXO3, TRAF6, HECTD1, NPLOC4, HACE1, UBE2L3, ATE1, UBE2E3, TULP4, OTUB1, NEDD4, FBXO32, SMURF2, HDAC6, SENP7, SENP6, OS9, Z…	1353	508	13588	1.99671	4.0485e-08	1.3495e-08	2.21819e-08
GOTERM_BP_FAT	GO:0019941~modification-dependent protein catabolic process	101	5.14519	1.21796e-11	MKRN1, DZIP3, SAE1, CNOT4, CUL2, CUL5, USP53, WWP2, WWP1, ITCH, CUL1, USP1, SKP2, SOCS6, MIB1, DCUN1D1, HUWE1, PSMA6, PIAS3, SIAH1A, MIB2, RNF25, RAD18, PIAS2, ANAPC7, RNF20, FBXO10, RAD23B, DERL2, RAD23A, ANAPC10, NEDD8, TRIM65, ARIH1, UBE2D3, HECTD2, FBXO44, FBXW2, RNF168, FBXO3, TRAF6, HECTD1, NPLOC4, HACE1, UBE2L3, ATE1, UBE2E3, TULP4, OTUB1, NEDD4, FBXO32, SMURF2, HDAC6, SENP7, SENP6, OS9, Z…	1353	508	13588	1.99671	4.0485e-08	1.3495e-08	2.21819e-08
GOTERM_BP_FAT	GO:0044257~cellular protein catabolic process	105	5.34896	1.29175e-11	MKRN1, DZIP3, SAE1, CNOT4, CUL2, CUL5, USP53, WWP2, WWP1, ITCH, CUL1, USP1, SKP2, SOCS6, MYH9, MIB1, DCUN1D1, HUWE1, PSMA6, PIAS3, SIAH1A, MIB2, RNF25, RAD18, PIAS2, ANAPC7, RNF20, FBXO10, RAD23B, DERL2, RAD23A, ANAPC10, NEDD8, TRIM65, ARIH1, UBE2D3, PSMB7, PSMB1, PSMB2, HECTD2, FBXW2, FBXO44, RNF168, FBXO3, TRAF6, HECTD1, NPLOC4, HACE1, UBE2L3, ATE1, UBE2E3, TULP4, OTUB1, NEDD4, FBXO32, SMURF2, …	1353	537	13588	1.96369	4.29376e-08	1.07344e-08	2.35257e-08
GOTERM_BP_FAT	GO:0009057~macromolecule catabolic process	121	6.16403	1.35315e-11	MKRN1, NCBP1, DZIP3, BTRC, SAE1, CNOT4, CUL2, USP53, CUL5, WWP2, WWP1, WIBG, ITCH, CUL1, USP1, SKP2, SOCS6, MYH9, MIB1, DCUN1D1, PSMA6, HUWE1, PIAS3, SIAH1A, MIB2, RNF25, RAD18, YME1L1, PIAS2, ANAPC7, RNF20, FBXO10, XRN2, EIF2C3, RAD23B, TRAF2, DERL2, RAD23A, ANAPC10, NEDD8, TRIM65, ARIH1, UBE2D3, PSMB7, PSMB1, EIF3E, PSMB2, HECTD2, FBXW2, FBXO44, RNF168, FBXO3, TRAF6, HECTD1, NPLOC4, HACE1, SMG1…	1353	654	13588	1.85808	4.49787e-08	8.99575e-09	2.46441e-08
GOTERM_BP_FAT	GO:0044265~cellular macromolecule catabolic process	114	5.80744	2.71765e-11	MKRN1, NCBP1, DZIP3, SAE1, CNOT4, CUL2, USP53, CUL5, WWP2, WWP1, WIBG, ITCH, CUL1, USP1, SKP2, SOCS6, MYH9, MIB1, DCUN1D1, PSMA6, HUWE1, PIAS3, SIAH1A, MIB2, RNF25, RAD18, PIAS2, ANAPC7, RNF20, FBXO10, EIF2C3, XRN2, RAD23B, DERL2, RAD23A, ANAPC10, NEDD8, TRIM65, ARIH1, UBE2D3, PSMB7, PSMB1, EIF3E, PSMB2, HECTD2, FBXW2, FBXO44, RNF168, FBXO3, TRAF6, HECTD1, NPLOC4, HACE1, SMG1, UBE2L3, ATM, ATE1, …	1353	609	13588	1.87995	9.03346e-08	1.50558e-08	4.94948e-08
GOTERM_BP_FAT	GO:0045449~regulation of transcription	302	15.3846	1.88589e-09	MEF2A, BBX, HIRA, TCFAP4, RORB, RORA, REST, ZFP84, TAF7L, PGR, ZFP91, EPC1, FLI1, ZFP93, WWP1, TRAK1, PATZ1, IKBKAP, PHOX2B, A130010J15RIK, RREB1, RCOR1, EMX2, ZFP629, PPARGC1B, MAPK1, MSX1, HNF4A, BAZ1B, MTF1, RAB18, PIAS3, VEGFA, PIAS2, VGLL4, SUV420H1, HOXA11, ZFP458, ZFP759, NR1H2, FOXH1, ZFP451, TCF20, ZFP422-RS1, BCOR, PLAG1, MDFI, DNMT3A, KLF7, KLF12, CREBBP, SMAD4, ZFP606, DDX5, ZFP445, S…	1353	2227	13588	1.3619	6.26868e-06	8.95529e-07	3.43466e-06
GOTERM_BP_FAT	GO:0006350~transcription	249	12.6847	3.22113e-09	MEF2A, HIRA, BBX, RORB, RORA, REST, ZFP84, TAF7L, PGR, ZFP91, EPC1, FLI1, ZFP93, IKBKAP, A130010J15RIK, RREB1, RCOR1, ZFP629, PPARGC1B, MSX1, HNF4A, MTF1, BAZ1B, PIAS3, PIAS2, VGLL4, SUV420H1, HOXA11, ZFP458, ZFP759, NR1H2, FOXH1, ZFP451, TCF20, ZFP422-RS1, BCOR, PLAG1, DNMT3A, KLF7, KLF12, CREBBP, SMAD4, ZFP445, ZFP606, POLRMT, ZFHX4, DMTF1, TRPS1, SUPT16H, ZIK1, CHAF1A, KLF1, TCF12, NCOR1, KLF3…	1353	1772	13588	1.41122	1.0707e-05	1.33838e-06	5.86645e-06
GOTERM_BP_FAT	GO:0008104~protein localization	124	6.31686	1.35487e-08	XPO1, GRPEL2, CHMP5, VPS54, LMAN2L, XPO4, UNC50, PMAIP1, VPS33B, VPS33A, HOOK3, KIF13A, NRCAM, HOOK1, ANK2, TRAK1, VPS13A, SAR1A, RAB21, RAB27A, SCAMP5, NUP133, RPH3A, NUPL2, MYH9, VTI1A, PITPNM1, SEC61B, RAB18, LYST, RAB14, SRP72, AKAP4, PACS1, ARL6IP1, BBS4, DERL2, SDAD1, NAPG, SNX6, SNX5, STAM2, COPZ1, ARF6, AKAP10, NEDD8, LMAN1, RIMS1, MIA3, TOMM7, SPNB2, STX16, TMED10, TRP53, FAM160A2, HTT, …	1353	753	13588	1.65381	4.50349e-05	5.00397e-06	2.46754e-05
GOTERM_BP_FAT	GO:0070647~protein modification by small protein conjugation or removal	31	1.57922	5.00055e-08	UBE3A, USP9X, NEDD8, OS9, PRPF19, SUMO2, SUMO1, WWP1, RNF168, ITCH, USP16, HECTD1, BRCC3, UBE4A, USP1, UBE4B, SKP2, HERC2, UBE2H, MIB1, SENP1, GSPT1, HUWE1, KCMF1, NEDD4, PIAS3, SIAH1A, MIB2, PIAS2, CAND1, HDAC6	1353	104	13588	2.99355	0.000166205	1.66217e-05	9.10718e-05
GOTERM_BP_FAT	GO:0032446~protein modification by small protein conjugation	26	1.3245	8.82302e-08	UBE3A, NEDD8, OS9, PRPF19, SUMO2, SUMO1, WWP1, RNF168, ITCH, HECTD1, UBE4A, UBE4B, SKP2, HERC2, UBE2H, MIB1, GSPT1, KCMF1, HUWE1, NEDD4, PIAS3, MIB2, SIAH1A, CAND1, PIAS2, HDAC6	1353	79	13588	3.30525	0.000293234	2.66612e-05	0.000160688
GOTERM_BP_FAT	GO:0015031~protein transport	108	5.50178	9.38038e-08	XPO1, GRPEL2, CHMP5, VPS54, LMAN2L, XPO4, UNC50, VPS33B, VPS33A, HOOK3, KIF13A, HOOK1, TRAK1, VPS13A, SAR1A, RAB21, RAB27A, SCAMP5, NUP133, RPH3A, NUPL2, MYH9, VTI1A, PITPNM1, SEC61B, RAB18, LYST, RAB14, SRP72, PACS1, ARL6IP1, SDAD1, DERL2, NAPG, SNX6, SNX5, STAM2, COPZ1, ARF6, LMAN1, RIMS1, MIA3, TOMM7, SPNB2, STX16, TMED10, TRP53, FAM160A2, HTT, TOMM40, LIN7C, LIN7A, RABEP1, ARF3, ARF4, YIPF5, …	1353	651	13588	1.6661	0.000311755	2.59833e-05	0.000170839
GOTERM_BP_FAT	GO:0045184~establishment of protein localization	108	5.50178	1.38536e-07	XPO1, GRPEL2, CHMP5, VPS54, LMAN2L, XPO4, UNC50, VPS33B, VPS33A, HOOK3, KIF13A, HOOK1, TRAK1, VPS13A, SAR1A, RAB21, RAB27A, SCAMP5, NUP133, RPH3A, NUPL2, MYH9, VTI1A, PITPNM1, SEC61B, RAB18, LYST, RAB14, SRP72, PACS1, ARL6IP1, SDAD1, DERL2, NAPG, SNX6, SNX5, STAM2, COPZ1, ARF6, LMAN1, RIMS1, MIA3, TOMM7, SPNB2, STX16, TMED10, TRP53, FAM160A2, HTT, TOMM40, LIN7C, LIN7A, RABEP1, ARF3, ARF4, YIPF5, …	1353	656	13588	1.6534	0.000460388	3.5422e-05	0.000252307
GOTERM_BP_FAT	GO:0016568~chromatin modification	51	2.59806	1.77538e-07	ENY2, MORF4L1, UTY, EZH1, HIRA, CBX3, CBX7, EPC1, MLL5, SMARCD2, TLK1, USP16, MLL3, KDM5C, MYST3, TBL1XR1, BRCC3, RBBP4, RCOR1, RB1, UBE2B, EYA3, BAZ1B, HUWE1, BPTF, JMJD1C, RNF20, KDM6B, SMARCA4, SUV420H1, ING5, ING4, ING3, HJURP, CHD1, RNF168, BCOR, BAZ2A, CHD4, SETDB1, DNMT3A, CEBPG, CREBBP, SUV39H2, SMARCC1, DNMT1, HDAC9, NCOR1, KLF1, RNF40, HDAC6	1353	236	13588	2.17028	0.000589962	4.21517e-05	0.000323338
GOTERM_BP_FAT	GO:0016071~mRNA metabolic process	60	3.05655	2.83089e-07	NCBP1, PRPF4B, RBM4, RBM5, WTAP, SART1, AUH, PNN, WIBG, SRRM2, SFRS9, SRRM1, PTBP2, TSEN2, LUC7L3, SRPK2, NOL3, EFTUD2, MBNL1, QK, HNRPDL, DDX39, AQR, PAPD4, ROD1, VEGFA, CPSF7, CPSF6, SIP1, CPSF2, EIF2C3, XRN2, FIP1L1, TRA2A, SNRPB2, WBP11, SF3B2, PRPF19, TCP11, SFRS15, DDX46, CNOT6L, EIF3E, NUDT21, PPIL3, GEMIN6, NOVA1, RBM25, GEMIN5, DHX8, ADARB1, CEBPG, SMG1, DDX5, SF3A1, SLBP, RSRC1, SFPQ, L…	1353	302	13588	1.99527	0.000940546	6.27306e-05	0.000515571
GOTERM_BP_FAT	GO:0006796~phosphate metabolic process	132	6.7244	4.53206e-07	STK31, PRPF4B, TBK1, STK36, CAPZA2, RPS6KB1, PRKG1, C230081A13RIK, MAP3K7, CSNK2A2, MAP3K5, PSKH1, CSNK2A1, PIK3CA, STK39, TLK1, PRKACB, EGFR, PTPRK, ROCK1, PTPRG, MADD, PIK3CD, PTPRT, PPP1CB, STK3, MAPK1, MAP4K5, EIF2AK1, CDKL1, BAZ1B, RIOK3, EIF2S1, RELN, EIF2AK4, KALRN, FGFR2, SSH1, NEK2, NEK1, MAPKAPK5, BMPR2, STK17B, RIOK2, SDHAF2, PTPLB, TTBK2, SPNB2, TNKS, STK38L, FGD4, MDFI, PTPN9, PTPN18…	1353	866	13588	1.53078	0.00150532	9.41492e-05	0.000825393
GOTERM_BP_FAT	GO:0006793~phosphorus metabolic process	132	6.7244	4.53206e-07	STK31, PRPF4B, TBK1, STK36, CAPZA2, RPS6KB1, PRKG1, C230081A13RIK, MAP3K7, CSNK2A2, MAP3K5, PSKH1, CSNK2A1, PIK3CA, STK39, TLK1, PRKACB, EGFR, PTPRK, ROCK1, PTPRG, MADD, PIK3CD, PTPRT, PPP1CB, STK3, MAPK1, MAP4K5, EIF2AK1, CDKL1, BAZ1B, RIOK3, EIF2S1, RELN, EIF2AK4, KALRN, FGFR2, SSH1, NEK2, NEK1, MAPKAPK5, BMPR2, STK17B, RIOK2, SDHAF2, PTPLB, TTBK2, SPNB2, TNKS, STK38L, FGD4, MDFI, PTPN9, PTPN18…	1353	866	13588	1.53078	0.00150532	9.41492e-05	0.000825393
GOTERM_BP_FAT	GO:0046907~intracellular transport	77	3.92257	4.60575e-07	GRPEL2, XPO1, NCBP1, ENAH, SPG7, CLTB, FGF9, CHMP5, VPS54, HPS4, HOOK3, HOOK1, CDC42, CCHCR1, CHIC2, AP1S2, TRAK1, RANBP2, TPR, GOLGA5, SAR1A, KPNB1, AP3B1, RAB27A, STX6, NUP133, RAMP2, KIF5B, RPH3AL, IPO9, STXBP4, IPO8, MYH9, RPH3A, VTI1A, MFN2, KIF1B, ARCN1, SRP72, CUX1, KPNA3, DST, KPNA1, VPS29, PACS1, ARL6IP1, YWHAZ, DERL2, NAPG, STAM2, COPZ1, DSCR3, LMAN1, RIMS1, NUP214, TOMM7, SPNB2, STX16,…	1353	431	13588	1.7942	0.00152978	9.00519e-05	0.000838812
GOTERM_BP_FAT	GO:0016192~vesicle-mediated transport	81	4.12634	7.11501e-07	CLTB, CHMP5, VPS54, SORL1, ITSN2, ITSN1, VPS33B, VPS33A, RTN3, HOOK3, HOOK1, CDC42, DAB2, CHIC2, PICALM, AP1S2, TRIM9, RAB6B, RAPGEF4, GOLGA5, CLINT1, SAR1A, AP3B1, SCAMP5, RAB27A, STX6, LRP1B, RPH3AL, STXBP1, RPH3A, ELMO2, GAPVD1, ARCN1, SH3KBP1, VAMP4, VAMP2, CUX1, ANKFY1, EPN2, VPS29, PACS1, PLDN, NKD2, SNAP91, RAB3D, NAPG, GULP1, UBE3A, COPZ1, ARF6, ABCA1, LMAN1, RIMS1, MIA3, STX16, EXOC4, TM…	1353	466	13588	1.74565	0.00236224	0.000131382	0.0012958
GOTERM_BP_FAT	GO:0006511~ubiquitin-dependent protein catabolic process	35	1.78299	7.58156e-07	USP7, RAD23B, DERL2, USP8, UBE3A, USP9X, RAD23A, OS9, CUL2, ARIH1, UBE2D3, CUL5, USP53, USP37, USP36, ITCH, USP34, USP16, CUL1, TBL1XR1, NPLOC4, UBE4A, UFD1L, USP1, UBE4B, SKP2, ATE1, PSMA6, SIAH1A, USP47, TCEB1, USP48, USP24, USP45, HDAC6	1353	141	13588	2.49291	0.00251694	0.000132629	0.00138077
GOTERM_BP_FAT	GO:0006397~mRNA processing	52	2.64901	2.00897e-06	NCBP1, PRPF4B, RBM4, RBM5, WTAP, SART1, PNN, SRRM2, SFRS9, SRRM1, PTBP2, TSEN2, LUC7L3, SRPK2, NOL3, EFTUD2, MBNL1, QK, DDX39, AQR, PAPD4, ROD1, CPSF7, CPSF6, SIP1, CPSF2, XRN2, FIP1L1, TRA2A, SNRPB2, WBP11, SF3B2, PRPF19, SFRS15, TCP11, DDX46, CNOT6L, NUDT21, PPIL3, GEMIN6, NOVA1, RBM25, GEMIN5, DHX8, ADARB1, DDX5, SF3A1, SLBP, RSRC1, SFPQ, LSM11, LSM10	1353	262	13588	1.99324	0.00665557	0.000333835	0.00365874
GOTERM_BP_FAT	GO:0016567~protein ubiquitination	21	1.06979	3.61877e-06	UBE4A, UBE3A, UBE4B, SKP2, UBE2H, HERC2, OS9, PRPF19, MIB1, GSPT1, HUWE1, KCMF1, NEDD4, SIAH1A, WWP1, MIB2, CAND1, RNF168, ITCH, HECTD1, HDAC6	1353	66	13588	3.19546	0.0119568	0.000572637	0.00659043
GOTERM_BP_FAT	GO:0006325~chromatin organization	56	2.85278	2.35458e-05	ENY2, MORF4L1, ARID4A, UTY, EZH1, ARID4B, HIRA, CBX3, CBX7, CBX5, EPC1, MLL5, SMARCD2, TLK1, USP16, MLL3, KDM5C, MYST3, TBL1XR1, BRCC3, RBBP4, RCOR1, RB1, UBE2B, EYA3, HIST1H1T, BAZ1B, HUWE1, BPTF, JMJD1C, RNF20, KDM6B, SMARCA4, SUV420H1, ING5, ING4, ING3, HJURP, CHD1, RNF168, BCOR, BAZ2A, CHD4, SETDB1, DNMT3A, CEBPG, CREBBP, SUV39H2, SMARCC1, DNMT1, H3F3A, HDAC9, NCOR1, KLF1, RNF40, HDAC6	1353	315	13588	1.7854	0.0752828	0.00355128	0.0428739
GOTERM_BP_FAT	GO:0043009~chordate embryonic development	69	3.51503	3.78462e-05	GNA13, NBN, ENAH, FGF9, ARNT2, PITPNB, PAX6, PRRX1, DLK1, MAP3K7, N4BP2L2, DAB2, COL4A3BP, ANKRD11, MKL2, EGFR, TBX15, SPINT1, VEZT, MBNL1, MYH9, UBE2B, SLC34A2, MFN2, MIB1, MAPK1, MSX1, GNAS, TBX18, ACVR1, MED1, SMARCA4, ADD1, FGFR2, BBS4, GRB2, TCF7L2, ITGB1, ARNT, VCAM1, PRPF19, ECE1, HOXA3, SLC30A1, GATAD2A, BTF3, SKIL, AMD1, TRAF6, TERF2, HECTD1, MAFG, MDFI, TRP53, SETDB1, HTT, MSH2, NF1, IC…	1353	421	13588	1.64598	0.118212	0.00545477	0.0689044
GOTERM_BP_FAT	GO:0006468~protein amino acid phosphorylation	96	4.89047	3.97098e-05	PRPF4B, STK31, TBK1, STK36, CAPZA2, PINK1, RPS6KB1, CAD, PRKG1, FES, C230081A13RIK, INSRR, MAP3K7, CSNK2A2, MAP3K5, PSKH1, CSNK2A1, SLK, CDK12, PIK3CA, STK39, TLK1, BRD4, MASTL, PRKACB, PRKCA, EGFR, IRAK1, SRPK2, LIMK2, ROCK1, MTAP2, MADD, TRPM7, CDK7, CDK4, PRKCD, STK3, MAPK1, MAP4K5, MAST2, CDKL1, EIF2AK1, BAZ1B, RIOK3, EIF2S1, LCK, RELN, EIF2AK4, ACVR1, KALRN, FGFR2, PRKCZ, NEK2, NEK1, MAPKAPK…	1353	640	13588	1.50643	0.123657	0.00548482	0.0722963
GOTERM_BP_FAT	GO:0016310~phosphorylation	105	5.34896	4.71374e-05	STK31, PRPF4B, TBK1, STK36, CAPZA2, RPS6KB1, PRKG1, C230081A13RIK, MAP3K7, CSNK2A2, MAP3K5, CSNK2A1, PSKH1, PIK3CA, STK39, TLK1, PRKACB, EGFR, ROCK1, MADD, PIK3CD, STK3, MAPK1, MAP4K5, CDKL1, EIF2AK1, BAZ1B, RIOK3, EIF2S1, RELN, EIF2AK4, KALRN, FGFR2, NEK2, NEK1, MAPKAPK5, BMPR2, STK17B, SDHAF2, RIOK2, TTBK2, SPNB2, TNKS, STK38L, FGD4, MDFI, TAOK1, TAOK3, ATM, PTPN11, NTRK3, PLK4, ULK2, TGFBR3, A…	1353	718	13588	1.46866	0.14503	0.00624793	0.0858135
GOTERM_BP_FAT	GO:0009792~embryonic development ending in birth or egg hatching	69	3.51503	5.12461e-05	GNA13, NBN, ENAH, FGF9, ARNT2, PITPNB, PAX6, PRRX1, DLK1, MAP3K7, N4BP2L2, DAB2, COL4A3BP, ANKRD11, MKL2, EGFR, TBX15, SPINT1, VEZT, MBNL1, MYH9, UBE2B, SLC34A2, MFN2, MIB1, MAPK1, MSX1, GNAS, TBX18, ACVR1, MED1, SMARCA4, ADD1, FGFR2, BBS4, GRB2, TCF7L2, ITGB1, ARNT, VCAM1, PRPF19, ECE1, HOXA3, SLC30A1, GATAD2A, BTF3, SKIL, AMD1, TRAF6, TERF2, HECTD1, MAFG, MDFI, TRP53, SETDB1, HTT, MSH2, NF1, IC…	1353	425	13588	1.63049	0.156627	0.00653037	0.0932901
GOTERM_BP_FAT	GO:0051276~chromosome organization	66	3.3622	6.28108e-05	MORF4L1, ENY2, NBN, ARID4A, UTY, EZH1, ARID4B, HIRA, CBX3, CBX7, CBX5, EPC1, MLL5, SMARCD2, TLK1, ACIN1, USP16, MLL3, TOP2A, KDM5C, RTEL1, MYST3, TBL1XR1, BRCC3, RBBP4, RCOR1, RB1, UBE2B, EYA3, HIST1H1T, BAZ1B, HUWE1, BPTF, JMJD1C, RNF20, XRN1, KDM6B, SMARCA4, SUV420H1, ING5, ING4, ING3, NEK2, HJURP, CHD1, RNF168, BCOR, BAZ2A, TERF2, CHD4, APC, TRP53, SETDB1, DNMT3A, CEBPG, CREBBP, SUV39H2, PRM3,…	1353	404	13588	1.64067	0.188434	0.00770313	0.114332
GOTERM_BP_FAT	GO:0010604~positive regulation of macromolecule metabolic process	94	4.78859	7.09321e-05	ENY2, NCBP1, CHURC1, MEF2A, TBK1, ARNT2, PAX6, TLR3, RORB, RORA, ZFP91, EPC1, APOA2, MLL5, SDPR, WIBG, SERTAD3, PIWIL2, MKL2, ITCH, USP16, TOP2A, SPN, MYST3, PRKCA, ATF7IP, BRCC3, SOX11, RB1, CDK4, UBE2B, PPARGC1B, EYA3, CARD11, AYM1, MSX1, HNF4A, MTF1, PIAS3, GHRH, VEGFA, CAND1, MED1, ING5, HMGB2, UBE3A, GLIS2, SOX5, BMPR2, SOX4, ELK1, NFYC, TCF7L2, ARNT, FOXH1, SORBS1, RB1CC1, POU2F2, NFAT5, TE…	1353	633	13588	1.49136	0.210051	0.00838559	0.129105
GOTERM_BP_FAT	GO:0006974~response to DNA damage stimulus	50	2.54712	0.00011475	MORF4L1, KIF22, NBN, PMAIP1, ANKRD17, RAD21, SLK, PMS2, TLK1, FANCG, RTEL1, BRCC3, USP1, RAD9B, RAD52, UBE2B, JMY, EYA3, MAPK1, DCLRE1A, RIF1, TIMELESS, BAZ1B, RAD18, XRN2, RAD23B, ING4, HMGB2, RAD23A, NEK1, RRM2B, PRPF19, RNF168, RAD51L3, ERCC3, TERF2, APC, TRP53, TRPC2, MSH2, SMG1, SOD1, ATM, SOD2, PTPN11, ATRX, MAPK14, SFPQ, SUPT16H, CHAF1A	1353	287	13588	1.74963	0.317129	0.0130673	0.20878
GOTERM_BP_FAT	GO:0070507~regulation of microtubule cytoskeleton organization	13	0.662252	0.00011575	XPO1, MTAP2, CEP192, CAPZA2, MTAP4, PLK4, CDKN1B, MTAP1B, CLASP2, MAPRE1, DST, HDAC6, APC	1353	36	13588	3.62659	0.319397	0.012744	0.210599
GOTERM_BP_FAT	GO:0001701~in utero embryonic development	47	2.39429	0.000147773	GNA13, FGFR2, NBN, GRB2, ARNT2, PITPNB, ITGB1, ARNT, PRPF19, VCAM1, N4BP2L2, DAB2, SLC30A1, COL4A3BP, ANKRD11, GATAD2A, BTF3, MKL2, SKIL, AMD1, TERF2, MAFG, MDFI, SETDB1, TRP53, EGFR, MSH2, SPINT1, ICMT, MBNL1, MYH9, UBE2B, SLC34A2, MFN2, MAPK1, MIB1, PLK4, MSX1, ATP6V0A1, TGFBR3, KLF1, DNAJB6, BMPR1A, ADD1, MED1, SMARCA4, ACVR1	1353	267	13588	1.76785	0.388129	0.0157214	0.268788
GOTERM_BP_FAT	GO:0008380~RNA splicing	38	1.93581	0.000165427	NCBP1, PRPF4B, SNRPB2, TRA2A, RBM4, RBM5, WBP11, WTAP, SART1, PNN, PRPF19, TCP11, DDX46, SRRM2, SFRS9, SRRM1, PPIL3, PTBP2, GEMIN6, TSEN2, LUC7L3, NOVA1, GEMIN5, DHX8, SRPK2, NOL3, EFTUD2, MBNL1, DDX5, SF3A1, QK, DDX39, AQR, RSRC1, SFPQ, LSM11, LSM10, SIP1	1353	201	13588	1.89865	0.423007	0.0170383	0.300854
GOTERM_BP_FAT	GO:0034613~cellular protein localization	51	2.59806	0.000166284	XPO1, GRPEL2, CLTB, FGF9, HPS4, PAX6, PMAIP1, CCHCR1, CDC42, AP1S2, ANK2, TRAK1, TPR, SAR1A, KPNB1, RAB27A, AP3B1, STX6, RAMP2, RPH3AL, IPO9, STXBP4, IPO8, RPH3A, VTI1A, MFN2, ARCN1, SRP72, KPNA3, KPNA1, ARL6IP1, PACS1, BBS4, YWHAZ, DERL2, NAPG, STAM2, COPZ1, RIMS1, NUP214, TOMM7, SPNB2, STX16, TMED10, TRP53, HTT, TOMM40, YWHAE, YWHAG, CHML, TOM1L2	1353	299	13588	1.713	0.424649	0.0166112	0.30241
GOTERM_BP_FAT	GO:0006887~exocytosis	25	1.27356	0.000169022	PLDN, NKD2, RAB3D, VPS33B, RIMS1, VPS33A, MIA3, TRIM9, EXOC4, TMED10, RAPGEF4, EXOC6, RAB27A, SCAMP5, TRPC2, SCRN1, NLGN1, STXBP1, RPH3AL, LIN7C, RPH3A, LIN7A, VAMP2, YKT6, CACNA1A	1353	110	13588	2.28247	0.429863	0.01639	0.307382
GOTERM_BP_FAT	GO:0070727~cellular macromolecule localization	51	2.59806	0.000196354	XPO1, GRPEL2, CLTB, FGF9, HPS4, PAX6, PMAIP1, CCHCR1, CDC42, AP1S2, ANK2, TRAK1, TPR, SAR1A, KPNB1, RAB27A, AP3B1, STX6, RAMP2, RPH3AL, IPO9, STXBP4, IPO8, RPH3A, VTI1A, MFN2, ARCN1, SRP72, KPNA3, KPNA1, ARL6IP1, PACS1, BBS4, YWHAZ, DERL2, NAPG, STAM2, COPZ1, RIMS1, NUP214, TOMM7, SPNB2, STX16, TMED10, TRP53, HTT, TOMM40, YWHAE, YWHAG, CHML, TOM1L2	1353	301	13588	1.70162	0.479384	0.018477	0.357003
GOTERM_BP_FAT	GO:0006396~RNA processing	68	3.46409	0.000211708	NCBP1, PRPF4B, RBM4, RBM5, SART3, WTAP, SART1, PNN, INTS8, RRP1B, SRRM2, SFRS8, SFRS9, PIWIL2, SRRM1, TFB2M, PTBP2, FTSJ1, TSEN2, LUC7L3, SRPK2, RRP1, NOL3, EXOSC6, EFTUD2, MBNL1, EXOSC1, QK, DDX39, PA2G4, AQR, PAPD4, ROD1, CPSF7, CPSF6, SIP1, CPSF2, XRN1, XRN2, DUS2L, FIP1L1, TRA2A, SNRPB2, WBP11, SF3B2, PRPF19, TCP11, SFRS15, DDX46, CNOT6L, NUDT21, PPIL3, GEMIN6, RBM25, NOVA1, GEMIN5, DHX8, ADA…	1353	437	13588	1.56273	0.505295	0.0193599	0.384869
GOTERM_BP_FAT	GO:0031328~positive regulation of cellular biosynthetic process	82	4.17728	0.000214503	ENY2, HSP90AB1, CHURC1, MEF2A, TBK1, ARNT2, PAX6, TLR3, RORB, RORA, EPC1, APOA2, MLL5, SDPR, WIBG, SERTAD3, PIWIL2, GUCY1A3, MKL2, USP16, TOP2A, SPN, MYST3, ATF7IP, SOX11, RB1, CDK4, PPARGC1B, CARD11, AYM1, MSX1, HNF4A, MTF1, GHRH, VEGFA, CAND1, MED1, ING5, HMGB2, UBE3A, GLIS2, SOX5, KLRK1, SOX4, ELK1, NFYC, TCF7L2, ARNT, FOXH1, SORBS1, POU2F2, NFAT5, TEF, POU3F2, TRAF6, ETV5, ETV4, MAF, TRP53, K…	1353	552	13588	1.49188	0.50987	0.019088	0.38994
GOTERM_BP_FAT	GO:0009891~positive regulation of biosynthetic process	82	4.17728	0.000288917	ENY2, HSP90AB1, CHURC1, MEF2A, TBK1, ARNT2, PAX6, TLR3, RORB, RORA, EPC1, APOA2, MLL5, SDPR, WIBG, SERTAD3, PIWIL2, GUCY1A3, MKL2, USP16, TOP2A, SPN, MYST3, ATF7IP, SOX11, RB1, CDK4, PPARGC1B, CARD11, AYM1, MSX1, HNF4A, MTF1, GHRH, VEGFA, CAND1, MED1, ING5, HMGB2, UBE3A, GLIS2, SOX5, KLRK1, SOX4, ELK1, NFYC, TCF7L2, ARNT, FOXH1, SORBS1, POU2F2, NFAT5, TEF, POU3F2, TRAF6, ETV5, ETV4, MAF, TRP53, K…	1353	557	13588	1.47848	0.617298	0.0249595	0.52488
GOTERM_BP_FAT	GO:0032886~regulation of microtubule-based process	14	0.713194	0.000308055	BBS4, XPO1, MTAP2, CEP192, CAPZA2, MTAP4, PLK4, CDKN1B, MTAP1B, MAPRE1, CLASP2, DST, HDAC6, APC	1353	45	13588	3.12445	0.640892	0.025918	0.559556
GOTERM_BP_FAT	GO:0016569~covalent chromatin modification	22	1.12073	0.00040617	MORF4L1, ING5, ING4, DNMT3A, ING3, BRCC3, CREBBP, UBE2B, SUV39H2, EYA3, EPC1, MLL5, BAZ1B, HUWE1, RNF168, MLL3, USP16, BAZ2A, KDM6B, SUV420H1, SMARCA4, MYST3	1353	96	13588	2.30149	0.74086	0.0331961	0.737153
GOTERM_BP_FAT	GO:0010557~positive regulation of macromolecule biosynthetic process	78	3.97351	0.000412735	ENY2, MEF2A, CHURC1, TBK1, ARNT2, PAX6, TLR3, RORB, RORA, EPC1, APOA2, MLL5, SDPR, WIBG, SERTAD3, PIWIL2, MKL2, USP16, TOP2A, SPN, MYST3, ATF7IP, SOX11, RB1, CDK4, PPARGC1B, CARD11, AYM1, MSX1, HNF4A, MTF1, GHRH, VEGFA, CAND1, MED1, ING5, HMGB2, UBE3A, GLIS2, SOX5, SOX4, ELK1, NFYC, TCF7L2, ARNT, FOXH1, SORBS1, POU2F2, NFAT5, TEF, POU3F2, TRAF6, ETV5, ETV4, MAF, TRP53, KLF7, KLF12, CREB1, CEBPG, …	1353	530	13588	1.47801	0.746455	0.0329148	0.749025
GOTERM_BP_FAT	GO:0030030~cell projection organization	52	2.64901	0.000436912	ENAH, PAX6, PRKG1, PTEN, TTLL3, NRCAM, CDC42, ATP2B2, ANK3, TTC30B, ROCK1, MTAP2, EFNB1, KIF5C, STXBP1, MYH9, UBE2B, SLITRK2, 4930506M07RIK, SEMA4F, MTAP1B, RELN, DST, GAP43, AKAP4, DCC, BBS4, CDK5R1, ABI2, RDX, SLC11A2, TTYH1, TEKT2, DCX, DCLK1, ETV4, FGD4, APC, KLF7, BAIAP2L1, CREB1, PCDH15, RGNEF, SOD1, WWTR1, PTPN11, PPP1R9B, SEMA6A, PPP1R9A, ULK2, CHRNB2, CACNA1A	1353	319	13588	1.63708	0.766042	0.0339948	0.792736
GOTERM_BP_FAT	GO:0009890~negative regulation of biosynthetic process	66	3.3622	0.000501714	HMX1, TSG101, PRRX1, CBX3, REST, KCNIP3, CBX5, EPC1, INSIG2, DYNLL1, WWP1, PCGF6, PATZ1, MYST3, KHDRBS1, ATF7IP, TBL1XR1, IRF2BP2, RB1, MBD2, ZFP128, UBE2B, NRIP1, PA2G4, EIF2AK1, MSX1, BPTF, TIMELESS, CUX1, LCOR, EIF2C3, EIF2AK4, KDM6B, SMARCA4, BCLAF1, MTDH, GLIS2, FOXH1, MSX3, LANCL2, GATAD2A, AATF, SKIL, INPP5D, BCOR, BAZ2A, MDFI, TRP53, DNMT3A, KLF12, PAIP2, SIRT4, ATP1A1, ANKHD1, WWTR1, SOD…	1353	434	13588	1.52726	0.811398	0.0380506	0.909805
GOTERM_BP_FAT	GO:0051173~positive regulation of nitrogen compound metabolic process	77	3.92257	0.000527707	ENY2, HSP90AB1, NCBP1, MEF2A, CHURC1, ARNT2, PAX6, RORB, RORA, EPC1, MLL5, SDPR, SERTAD3, GUCY1A3, MKL2, USP16, TOP2A, MYST3, ATF7IP, BRCC3, SOX11, RB1, UBE2B, PPARGC1B, EYA3, AYM1, MSX1, HNF4A, MTF1, GHRH, VEGFA, CAND1, MED1, ING5, HMGB2, UBE3A, GLIS2, SOX5, KLRK1, SOX4, ELK1, NFYC, TCF7L2, ARNT, FOXH1, POU2F2, NFAT5, TEF, RNF168, POU3F2, ETV5, ETV4, TERF2, MAF, TRP53, KLF7, KLF12, CREB1, CEBPG,…	1353	526	13588	1.47015	0.827017	0.0390918	0.956728
GOTERM_BP_FAT	GO:0007243~protein kinase cascade	41	2.08864	0.000545484	GNA13, GRB2, STK17B, PPT2, PINK1, RPS6KB1, ITPKB, AZI2, MAP3K7, MAP3K5, RB1CC1, SPRED2, PIK3CA, SPRED3, SPRED1, STK38L, FGD4, PRKCA, MDFI, CNKSR2, SRPK2, MADD, NLK, NF1, SOD1, STK3, PTPN11, RPS6KA5, MAPK1, SS18, DOK1, MAP4K5, RPS6KA4, PRLR, RPS6KA2, MAPK14, IKBKG, MAPK8IP2, JAK1, PPM1L, MAPK8IP1	1353	236	13588	1.74474	0.836948	0.0395027	0.988806
GOTERM_BP_FAT	GO:0051252~regulation of RNA metabolic process	186	9.47529	0.000559421	NCBP1, MEF2A, HMX1, ARNT2, RBM5, HIRA, CBX3, RORB, REST, RORA, ZFP84, LASS5, LASS6, CBX5, PGR, EPC1, MLL5, FLI1, ZFP93, RNF141, TRAK1, TFB2M, PATZ1, MLL3, IKBKAP, PHOX2B, A130010J15RIK, EMX2, ZFP128, PPARGC1B, FOXN3, PA2G4, MSX1, HNF4A, MTF1, RAB18, TIMELESS, VEGFA, ZFP263, MGA, SMARCA4, HMGB2, HOXA11, SOX5, SOX4, ELK1, NEDD8, ZFP458, ZFP759, NR2C2, ARNT, MED12L, NR1H2, FOXH1, FOXQ1, HOXA3, ZFP42…	1353	1488	13588	1.25536	0.844333	0.039629	1.01395
GOTERM_BP_FAT	GO:0006605~protein targeting	27	1.37545	0.000578698	ARL6IP1, PACS1, XPO1, GRPEL2, YWHAZ, FGF9, HPS4, CCHCR1, NUP214, SPNB2, TRAK1, TPR, KPNB1, RAB27A, AP3B1, TRP53, HTT, TOMM40, IPO9, IPO8, STXBP4, YWHAE, MFN2, YWHAG, SRP72, KPNA3, KPNA1	1353	133	13588	2.03878	0.854	0.0401126	1.04871
GOTERM_BP_FAT	GO:0006886~intracellular protein transport	46	2.34335	0.000605604	ARL6IP1, PACS1, GRPEL2, XPO1, YWHAZ, DERL2, CLTB, NAPG, FGF9, STAM2, HPS4, COPZ1, RIMS1, CCHCR1, NUP214, TOMM7, AP1S2, SPNB2, STX16, TRAK1, TMED10, TPR, KPNB1, SAR1A, AP3B1, RAB27A, STX6, TRP53, RAMP2, HTT, RPH3AL, TOMM40, IPO9, IPO8, STXBP4, RPH3A, YWHAE, VTI1A, MFN2, YWHAG, CHML, TOM1L2, ARCN1, SRP72, KPNA3, KPNA1	1353	276	13588	1.67381	0.866498	0.041083	1.09722
GOTERM_BP_FAT	GO:0006355~regulation of transcription, DNA-dependent	183	9.32247	0.000634267	MEF2A, HMX1, ARNT2, HIRA, CBX3, RORB, REST, RORA, ZFP84, LASS5, LASS6, CBX5, PGR, EPC1, MLL5, FLI1, ZFP93, RNF141, TRAK1, TFB2M, PATZ1, MLL3, IKBKAP, PHOX2B, A130010J15RIK, EMX2, ZFP128, PPARGC1B, FOXN3, PA2G4, MSX1, HNF4A, MTF1, RAB18, TIMELESS, VEGFA, ZFP263, MGA, SMARCA4, HMGB2, HOXA11, SOX5, SOX4, ELK1, NEDD8, ZFP458, ZFP759, NR2C2, ARNT, MED12L, NR1H2, FOXH1, FOXQ1, HOXA3, ZFP422-RS1, ZFP157…	1353	1465	13588	1.2545	0.878637	0.0421272	1.14887
GOTERM_BP_FAT	GO:0031327~negative regulation of cellular biosynthetic process	65	3.31126	0.000654393	HMX1, TSG101, PRRX1, CBX3, REST, KCNIP3, CBX5, EPC1, INSIG2, DYNLL1, WWP1, PCGF6, PATZ1, MYST3, KHDRBS1, ATF7IP, TBL1XR1, IRF2BP2, RB1, MBD2, ZFP128, UBE2B, NRIP1, PA2G4, EIF2AK1, MSX1, BPTF, TIMELESS, CUX1, LCOR, EIF2C3, KDM6B, EIF2AK4, SMARCA4, BCLAF1, MTDH, GLIS2, FOXH1, MSX3, LANCL2, GATAD2A, AATF, SKIL, INPP5D, BCOR, BAZ2A, MDFI, TRP53, DNMT3A, KLF12, PAIP2, SIRT4, ATP1A1, ANKHD1, WWTR1, FOX…	1353	430	13588	1.51811	0.886496	0.042585	1.18512
GOTERM_BP_FAT	GO:0040007~growth	35	1.78299	0.000684953	FGFR2, NBN, UBE3A, HOXA11, VPS54, GJC3, PTEN, PRPF19, ZFP91, SLC1A2, ANKRD11, MTAP7, DCX, DCLK1, PLAG1, SETDB1, TRP53, ARID5B, ZFX, ICMT, PCDH15, FOXP2, PTPN11, NCOA3, PRLR, ULK2, TGFBR3, ADRA1A, GAP43, XRN2, CACNA1A, BMPR1A, ADD1, SMARCA4, MED1	1353	193	13588	1.82125	0.897466	0.0436756	1.24013
GOTERM_BP_FAT	GO:0006470~protein amino acid dephosphorylation	24	1.22262	0.00074485	PTPRK, PTPRD, PTPN9, PTPN18, SSH1, PTPRG, PTPN2, PTPRA, PPM1A, PTPRT, PTEN, PPP1CB, PTPN12, CDC25A, PTPN11, EYA3, DUSP4, DUSP3, PPM1E, PPM1J, PPP2CA, PTP4A2, PPP1R12A, PPM1L	1353	114	13588	2.11429	0.915989	0.0465143	1.34789
GOTERM_BP_FAT	GO:0032504~multicellular organism reproduction	62	3.15843	0.000822443	CAPZA2, LEPR, RPS6KB1, TAF7L, HOOK1, PGR, ATP2B2, PIWIL2, MTAP7, FANCG, FNDC3A, LIMK2, ZFX, HERC2, MBD2, UBE2B, DDO, QK, NRIP1, ZFP37, HIST1H1T, MAST2, CATSPER2, SIAH1A, VEGFA, RAD18, PSME4, XRN2, MED1, ACVR1, RAD23B, BBS4, HMGB2, UBE3A, SOX3, ADCYAP1R1, CREM, CETN2, ITGB1, NR2C2, SPATA9, TCP11, PVRL2, PAFAH1B1, ODF2, ODF1, PCYT1B, TRPC2, DNMT3A, MSH2, HTT, CREB1, ZFP148, SOD1, ATM, PTPN11, PRLR,…	1353	409	13588	1.52239	0.935101	0.0502936	1.48731
GOTERM_BP_FAT	GO:0048609~reproductive process in a multicellular organism	62	3.15843	0.000822443	CAPZA2, LEPR, RPS6KB1, TAF7L, HOOK1, PGR, ATP2B2, PIWIL2, MTAP7, FANCG, FNDC3A, LIMK2, ZFX, HERC2, MBD2, UBE2B, DDO, QK, NRIP1, ZFP37, HIST1H1T, MAST2, CATSPER2, SIAH1A, VEGFA, RAD18, PSME4, XRN2, MED1, ACVR1, RAD23B, BBS4, HMGB2, UBE3A, SOX3, ADCYAP1R1, CREM, CETN2, ITGB1, NR2C2, SPATA9, TCP11, PVRL2, PAFAH1B1, ODF2, ODF1, PCYT1B, TRPC2, DNMT3A, MSH2, HTT, CREB1, ZFP148, SOD1, ATM, PTPN11, PRLR,…	1353	409	13588	1.52239	0.935101	0.0502936	1.48731
GOTERM_BP_FAT	GO:0032268~regulation of cellular protein metabolic process	46	2.34335	0.000826355	NCBP1, EIF4E3, BMPR2, FKBP1A, UBQLN1, ARNT, ZFP91, MSX3, TNRC6C, RB1CC1, WIBG, SEPSECS, PIWIL2, RAPGEF4, RAPGEF3, PUM2, PDGFD, FGD4, PRKCA, MDFI, TRP53, EGFR, IRAK1, PAIP2, SMAD4, RICTOR, ANKHD1, CDK4, UBE2B, PRKCD, SAMD4, YWHAE, QK, EIF4G1, PPP1R9B, EIF4G3, PA2G4, EIF2AK1, EIF4E, HNF4A, PIAS3, EIF2S1, NCOR1, EIF2C3, EIF4E2, EIF2AK4	1353	280	13588	1.6499	0.93594	0.0496147	1.49433
GOTERM_BP_FAT	GO:0045935~positive regulation of nucleobase, nucleoside, nucleotide and nucleic acid metabolic process	74	3.76974	0.000877335	ENY2, NCBP1, MEF2A, CHURC1, ARNT2, PAX6, RORB, RORA, EPC1, MLL5, SDPR, SERTAD3, GUCY1A3, MKL2, USP16, TOP2A, MYST3, ATF7IP, BRCC3, SOX11, RB1, UBE2B, PPARGC1B, EYA3, AYM1, MSX1, MTF1, HNF4A, GHRH, VEGFA, CAND1, MED1, ING5, HMGB2, UBE3A, GLIS2, SOX5, SOX4, ELK1, NFYC, TCF7L2, ARNT, FOXH1, POU2F2, NFAT5, TEF, RNF168, POU3F2, ETV5, ETV4, TERF2, MAF, TRP53, KLF7, KLF12, CREB1, CEBPG, CREBBP, SMAD4, T…	1353	510	13588	1.4572	0.945934	0.0516638	1.58583
GOTERM_BP_FAT	GO:0006357~regulation of transcription from RNA polymerase II promoter	86	4.38105	0.00108702	CHURC1, ELF2, HMX1, ARNT2, PAX6, PRRX1, RORA, KCNIP3, EPC1, SDPR, PCGF6, TRAK1, MKL2, TOP2A, ELP4, ATF7IP, IKBKAP, SOX11, IRF2BP2, RB1, MBD2, ZFP128, PPARGC1B, NRIP1, JMY, IFNAR2, AYM1, MSX1, HNF4A, TIMELESS, MTF1, BPTF, MED8, VEGFA, CAND1, CUX1, LCOR, KDM6B, MED1, SMARCA4, HMGB2, MTDH, UBE3A, GLIS2, SOX5, SOX4, ELK1, NEDD8, TCF7L2, ARNT, MED12L, FOXH1, NR1H2, MSX3, NFAT5, TEF, POU3F2, SKIL, BCOR…	1353	616	13588	1.40209	0.973089	0.0625177	1.96131
GOTERM_BP_FAT	GO:0046903~secretion	38	1.93581	0.00108991	SYT1, PLDN, NKD2, RAB3D, CLCNKA, ILDR2, ABCA1, CACNB4, VPS33B, VPS33A, RIMS1, DAB2, MIA3, TRIM9, SYN2, POU2F2, EXOC4, TMED10, EXOC6, RAPGEF4, SCAMP5, RAB27A, TRPC2, HTT, RPH3AL, STXBP1, SCRN1, NLGN1, LIN7C, NRXN1, RPH3A, LIN7A, GHRH, LYST, CHRNB2, VAMP2, YKT6, CACNA1A	1353	221	13588	1.72683	0.973347	0.0616137	1.96647
GOTERM_BP_FAT	GO:0031110~regulation of microtubule polymerization or depolymerization	10	0.509424	0.00111503	CDKN1B, MTAP2, CAPZA2, MTAP4, MTAP1B, MAPRE1, CLASP2, DST, APC, HDAC6	1353	28	13588	3.58674	0.975484	0.0619371	2.01136
GOTERM_BP_FAT	GO:0048666~neuron development	47	2.39429	0.00111854	DCC, BBS4, CDK5R1, ENAH, PAX6, ABI2, RORB, PRKG1, PTEN, NRCAM, SLC11A2, ATP2B2, ZFP91, ANK3, DCX, ETV4, DCLK1, APC, KLF7, HTT, MTAP2, EFNB1, CREB1, KIF5C, STXBP1, PCDH15, RGNEF, SOD1, SOD2, FARP2, PTPN11, SLITRK2, SALL3, SEMA6A, 4930506M07RIK, PPP1R9B, PPP1R9A, GNAQ, SEMA4F, ULK2, VEGFA, MTAP1B, RELN, CHRNB2, DST, GAP43, CACNA1A	1353	292	13588	1.61649	0.975769	0.0611062	2.01764
GOTERM_BP_FAT	GO:0010605~negative regulation of macromolecule metabolic process	73	3.7188	0.00112125	NCBP1, HMX1, TSG101, PRRX1, CBX3, REST, KCNIP3, CBX5, EPC1, WWP1, PCGF6, PIWIL2, PATZ1, KCNQ1, MYST3, KHDRBS1, PRKCA, ATF7IP, TBL1XR1, SKP2, IRF2BP2, RB1, MBD2, PRKCD, ZFP128, UBE2B, NRIP1, PA2G4, EIF2AK1, MSX1, BPTF, TIMELESS, HNF4A, RAD18, CUX1, LCOR, EIF2C3, EIF2AK4, KDM6B, SMARCA4, BCLAF1, MTDH, GLIS2, FKBP1A, FOXH1, MSX3, TNRC6C, LANCL2, GATAD2A, AATF, SKIL, INPP5D, BCOR, BAZ2A, MDFI, TRP53,…	1353	506	13588	1.44887	0.975986	0.0602601	2.02248
GOTERM_BP_FAT	GO:0006281~DNA repair	38	1.93581	0.00118576	MORF4L1, KIF22, RAD23B, HMGB2, NBN, RAD23A, RRM2B, PRPF19, ANKRD17, RAD21, SLK, PMS2, RNF168, RAD51L3, FANCG, ERCC3, RTEL1, TRPC2, TRP53, BRCC3, MSH2, USP1, RAD9B, SMG1, SOD1, RAD52, UBE2B, ATM, JMY, SOD2, ATRX, EYA3, DCLRE1A, SFPQ, SUPT16H, RAD18, CHAF1A, XRN2	1353	222	13588	1.71905	0.980625	0.0626067	2.13765
GOTERM_BP_FAT	GO:0033043~regulation of organelle organization	29	1.47733	0.00119453	XPO1, CAPZA2, ELN, RDX, ANAPC10, CDC42, MSX3, SPNB2, TLK1, CLASP2, TERF2, RASA1, APC, TRP53, MTAP2, CEP192, MTAP4, HERC2, RICTOR, UBE2B, ATM, PLK4, CDKN1B, MTAP1B, TMOD3, MAPRE1, DST, NCOR1, HDAC6	1353	154	13588	1.89119	0.981183	0.0620707	2.15331
GOTERM_BP_FAT	GO:0043414~biopolymer methylation	17	0.866021	0.00137171	ATF7IP, DNMT3A, RAB3D, ILF3, ICMT, ETF1, SUV39H2, MLL5, GSPT1, BTG1, TFB2M, DNMT1, PIWIL2, MLL3, FTSJ1, BAZ2A, SUV420H1	1353	71	13588	2.40463	0.989566	0.0698632	2.46893
GOTERM_BP_FAT	GO:0010608~posttranscriptional regulation of gene expression	28	1.42639	0.00137506	NCBP1, EIF4E3, HPS4, SOX4, PTEN, TNRC6C, WIBG, SEPSECS, PIWIL2, PUM2, PAIP2, STXBP1, IPO9, ANKHD1, CDK4, SAMD4, QK, MTRR, EIF4G1, PA2G4, EIF4G3, EIF4E, EIF2AK1, EIF2S1, VEGFA, EIF2C3, EIF2AK4, EIF4E2	1353	148	13588	1.9	0.989682	0.0689722	2.47489
GOTERM_BP_FAT	GO:0016311~dephosphorylation	27	1.37545	0.00142443	SSH1, PPM1A, PTEN, MTMR3, PTPLB, PPP2CA, PPP1R12A, MTMR6, PTPRK, PTPN9, PTPRD, PTPN18, PTPRG, PTPN2, PTPRA, PTPRT, PPP1CB, CDC25A, PTPN12, PTPN11, EYA3, DUSP4, DUSP3, PPM1E, PPM1J, PTP4A2, PPM1L	1353	141	13588	1.9231	0.991245	0.0703015	2.56266
GOTERM_BP_FAT	GO:0032940~secretion by cell	33	1.6811	0.00145439	SYT1, PLDN, NKD2, RAB3D, ILDR2, VPS33B, VPS33A, RIMS1, MIA3, TRIM9, SYN2, POU2F2, EXOC4, TMED10, EXOC6, RAPGEF4, SCAMP5, RAB27A, TRPC2, HTT, RPH3AL, SCRN1, NLGN1, STXBP1, LIN7C, NRXN1, RPH3A, LIN7A, GHRH, LYST, VAMP2, YKT6, CACNA1A	1353	186	13588	1.7818	0.992076	0.0706794	2.61589
GOTERM_BP_FAT	GO:0007178~transmembrane receptor protein serine/threonine kinase signaling pathway	18	0.916964	0.00145878	AMHR2, TRP53, NLK, USP9X, BMPR2, SMAD4, ZFP128, FOXH1, MAP3K7, MSX1, SPNB2, PALM2, TGFBR3, PPM1L, SKIL, AKAP4, BMPR1A, ACVR1	1353	78	13588	2.31758	0.992191	0.069865	2.62368
GOTERM_BP_FAT	GO:0016570~histone modification	20	1.01885	0.00155793	MORF4L1, ING5, ING4, ING3, BRCC3, CREBBP, UBE2B, SUV39H2, EYA3, EPC1, MLL5, BAZ1B, HUWE1, RNF168, MLL3, USP16, BAZ2A, KDM6B, SUV420H1, MYST3	1353	92	13588	2.18323	0.994387	0.0733828	2.79964
GOTERM_BP_FAT	GO:0007167~enzyme linked receptor protein signaling pathway	44	2.24147	0.00160026	FGFR2, FGF9, GRB2, USP9X, BMPR2, PTEN, PDAP1, INSRR, PHIP, MAP3K7, FOXH1, CAML, SORBS1, PTK2B, SPNB2, PALM2, SKIL, PIK3R3, PIK3R1, AMHR2, TRP53, EGFR, PTPN2, NLK, ARID5B, FLT4, PTPRA, SMAD4, STXBP4, ZFP128, PTPN11, NTRK3, SS18, DOK1, ZFP106, MSX1, VEGFA, TGFBR3, JAK1, PPM1L, CACNA1A, AKAP4, BMPR1A, ACVR1	1353	273	13588	1.61863	0.995125	0.0742515	2.87466
GOTERM_BP_FAT	GO:0019226~transmission of nerve impulse	38	1.93581	0.0016468	SYT1, CLDN19, AGTPBP1, CAPZA2, DRD4, CLSTN1, CACNB2, CACNB4, GJC3, MBP, NRCAM, GAD2, TRIM9, PCDHB16, SYN2, GRID2, PAFAH1B1, POU3F2, SCD2, SLC25A4, NF1, STXBP1, NLGN1, LIN7C, NRXN1, RPH3A, SOD1, QK, LIN7A, ATXN1, P2RX4, KIF1B, GLS, GRM7, TMOD2, CHRNB2, VAMP2, CACNA1A	1353	226	13588	1.68862	0.995824	0.0752796	2.95708
GOTERM_BP_FAT	GO:0033554~cellular response to stress	60	3.05655	0.00164838	MORF4L1, KIF22, NBN, PMAIP1, OS9, ANKRD17, RAD21, SLK, COL4A3BP, PMS2, TLK1, FANCG, RTEL1, BRCC3, USP1, RAD9B, RAD52, UBE2B, JMY, EYA3, MAPK1, DCLRE1A, BAZ1B, RIF1, TIMELESS, EIF2S1, RAD18, XRN2, EIF2AK4, ING4, RAD23B, HMGB2, DERL2, RAD23A, NEK1, RRM2B, PRPF19, RB1CC1, RNF168, RAD51L3, ERCC3, TERF2, APC, FGD4, MDFI, TRPC2, TRP53, MSH2, SMG1, SOD1, ATM, SOD2, PTPN11, ATRX, MAPK14, SFPQ, MAPK8IP2, …	1353	404	13588	1.49152	0.995846	0.0743286	2.95989
GOTERM_BP_FAT	GO:0032259~methylation	18	0.916964	0.00169	ATF7IP, DNMT3A, RAB3D, ILF3, ICMT, ETF1, SUV39H2, N6AMT1, MLL5, GSPT1, BTG1, PIWIL2, TFB2M, DNMT1, MLL3, FTSJ1, BAZ2A, SUV420H1	1353	79	13588	2.28825	0.996384	0.0751165	3.03352
GOTERM_BP_FAT	GO:0007276~gamete generation	51	2.59806	0.00177301	LEPR, RPS6KB1, TAF7L, HOOK1, PGR, PIWIL2, MTAP7, FANCG, FNDC3A, LIMK2, ZFX, HERC2, UBE2B, QK, ZFP37, NRIP1, HIST1H1T, MAST2, CATSPER2, SIAH1A, RAD18, PSME4, XRN2, ACVR1, BBS4, RAD23B, HMGB2, CREM, ADCYAP1R1, SOX3, CETN2, ITGB1, NR2C2, SPATA9, TCP11, PVRL2, PAFAH1B1, ODF2, ODF1, PCYT1B, DNMT3A, MSH2, HTT, ZFP148, SOD1, ATM, PRM3, RPS6KA2, GGNBP2, GGNBP1, UTP14B	1353	331	13588	1.54739	0.997257	0.077626	3.18028
GOTERM_BP_FAT	GO:0051129~negative regulation of cellular component organization	20	1.01885	0.00177928	MTAP2, CEP192, CAPZA2, MTAP4, RDX, PTEN, UBE2B, TTC3, ATM, MSX3, SEMA4F, SPNB2, ULK2, MTAP1B, TMOD3, TGFBR3, MAPRE1, CLASP2, APC, HDAC6	1353	93	13588	2.15976	0.997314	0.0768788	3.19135
GOTERM_BP_FAT	GO:0006417~regulation of translation	21	1.06979	0.00179017	NCBP1, EIF4E3, PAIP2, ANKHD1, CDK4, SAMD4, QK, EIF4G1, EIF4G3, PA2G4, EIF4E, TNRC6C, EIF2AK1, EIF2S1, WIBG, SEPSECS, PIWIL2, PUM2, EIF2C3, EIF2AK4, EIF4E2	1353	100	13588	2.109	0.997409	0.0763401	3.21057
GOTERM_BP_FAT	GO:0000902~cell morphogenesis	48	2.44524	0.00207708	DCC, BBS4, CDK5R1, PARD3, ENAH, PAX6, GJC3, TTLL3, NRCAM, SLC11A2, ATP2B2, CDC42, DAB2, DOCK2, ANK3, COL4A3BP, CLASP2, MTAP7, DCX, ETV4, DCLK1, APC, IDUA, EGFR, KLF7, EFNB1, CREB1, KIF5C, STXBP1, PCDH15, RGNEF, MYH9, WWTR1, SOD1, PTPN11, SLITRK2, SEMA6A, 4930506M07RIK, SS18, SEMA4F, ULK2, MAPK14, RELN, CHRNB2, DST, GAP43, CACNA1A, ADD1	1353	309	13588	1.56006	0.999004	0.086927	3.71599
GOTERM_BP_FAT	GO:0032989~cellular component morphogenesis	53	2.69995	0.00217769	ENAH, PAX6, TTLL3, NRCAM, CDC42, ATP2B2, DAB2, ANK3, COL4A3BP, MTAP7, IDUA, EGFR, SSBP1, EFNB1, KIF5C, STXBP1, MYH9, UBE2B, SLITRK2, MFN2, SS18, 4930506M07RIK, SEMA4F, RELN, DST, GAP43, ADD1, DCC, BBS4, CDK5R1, PARD3, GJC3, ITGB1, SLC11A2, DOCK2, PAFAH1B1, CLASP2, DCX, DCLK1, ETV4, APC, KLF7, CREB1, PCDH15, RGNEF, SOD1, WWTR1, PTPN11, SEMA6A, ULK2, MAPK14, CHRNB2, CACNA1A	1353	351	13588	1.51644	0.999287	0.0898183	3.89263
GOTERM_BP_FAT	GO:0010558~negative regulation of macromolecule biosynthetic process	61	3.10749	0.00228426	HMX1, TSG101, PRRX1, CBX3, REST, KCNIP3, CBX5, EPC1, PCGF6, WWP1, PATZ1, MYST3, KHDRBS1, ATF7IP, TBL1XR1, IRF2BP2, RB1, MBD2, ZFP128, UBE2B, NRIP1, PA2G4, EIF2AK1, MSX1, BPTF, TIMELESS, CUX1, LCOR, EIF2C3, KDM6B, EIF2AK4, SMARCA4, BCLAF1, MTDH, GLIS2, FOXH1, MSX3, LANCL2, GATAD2A, AATF, SKIL, INPP5D, BCOR, BAZ2A, MDFI, TRP53, DNMT3A, KLF12, PAIP2, SIRT4, ANKHD1, WWTR1, FOXP2, ATXN1, TRPS1, DNMT1,…	1353	418	13588	1.46559	0.9995	0.0928577	4.07939
GOTERM_BP_FAT	GO:0010629~negative regulation of gene expression	60	3.05655	0.00233422	NCBP1, HMX1, TSG101, PRRX1, CBX3, REST, KCNIP3, CBX5, EPC1, PCGF6, WWP1, PIWIL2, PATZ1, KCNQ1, MYST3, KHDRBS1, ATF7IP, TBL1XR1, SKP2, IRF2BP2, RB1, MBD2, ZFP128, UBE2B, NRIP1, PA2G4, MSX1, BPTF, TIMELESS, CUX1, LCOR, EIF2C3, KDM6B, SMARCA4, BCLAF1, MTDH, GLIS2, FOXH1, MSX3, TNRC6C, LANCL2, GATAD2A, SKIL, BCOR, BAZ2A, MDFI, TRP53, DNMT3A, KLF12, SIRT4, WWTR1, FOXP2, ATXN1, TRPS1, DNMT1, RFX3, NFIC…	1353	410	13588	1.46969	0.999577	0.0936496	4.16683
GOTERM_BP_FAT	GO:0048232~male gamete generation	41	2.08864	0.00246389	RAD23B, BBS4, HMGB2, SOX3, CREM, ADCYAP1R1, CETN2, NR2C2, TAF7L, HOOK1, SPATA9, TCP11, PVRL2, PIWIL2, PAFAH1B1, ODF2, ODF1, FANCG, MTAP7, PCYT1B, FNDC3A, DNMT3A, LIMK2, HTT, ZFX, HERC2, SOD1, UBE2B, QK, ZFP37, HIST1H1T, MAST2, PRM3, CATSPER2, SIAH1A, RAD18, PSME4, GGNBP2, XRN2, GGNBP1, UTP14B	1353	255	13588	1.61474	0.999725	0.0974227	4.39343
GOTERM_BP_FAT	GO:0007283~spermatogenesis	41	2.08864	0.00246389	RAD23B, BBS4, HMGB2, SOX3, CREM, ADCYAP1R1, CETN2, NR2C2, TAF7L, HOOK1, SPATA9, TCP11, PVRL2, PIWIL2, PAFAH1B1, ODF2, ODF1, FANCG, MTAP7, PCYT1B, FNDC3A, DNMT3A, LIMK2, HTT, ZFX, HERC2, SOD1, UBE2B, QK, ZFP37, HIST1H1T, MAST2, PRM3, CATSPER2, SIAH1A, RAD18, PSME4, GGNBP2, XRN2, GGNBP1, UTP14B	1353	255	13588	1.61474	0.999725	0.0974227	4.39343
GOTERM_BP_FAT	GO:0010639~negative regulation of organelle organization	15	0.764137	0.00262093	MTAP2, CEP192, CAPZA2, MTAP4, RDX, UBE2B, ATM, MSX3, SPNB2, MTAP1B, TMOD3, CLASP2, MAPRE1, HDAC6, APC	1353	62	13588	2.42973	0.999837	0.1021	4.66717
GOTERM_BP_FAT	GO:0031175~neuron projection development	36	1.83393	0.00301853	DCC, BBS4, CDK5R1, ENAH, PAX6, ABI2, PRKG1, PTEN, NRCAM, SLC11A2, ANK3, DCX, DCLK1, ETV4, APC, KLF7, MTAP2, EFNB1, CREB1, KIF5C, STXBP1, RGNEF, PTPN11, SLITRK2, SEMA6A, 4930506M07RIK, PPP1R9B, PPP1R9A, SEMA4F, ULK2, MTAP1B, RELN, CHRNB2, DST, GAP43, CACNA1A	1353	218	13588	1.65846	0.999957	0.115335	5.35694
GOTERM_BP_FAT	GO:0050678~regulation of epithelial cell proliferation	15	0.764137	0.00306773	FGFR2, EGFR, FGF9, PAX6, PTEN, FOXP2, PGR, CDKN1B, VEGFA, TGFBR3, TBX18, ETV4, BMPR1A, MED1, APC	1353	63	13588	2.39116	0.999963	0.115777	5.44197
GOTERM_BP_FAT	GO:0031111~negative regulation of microtubule polymerization or depolymerization	7	0.356597	0.00319255	MTAP2, MTAP4, MTAP1B, MAPRE1, CLASP2, APC, HDAC6	1353	16	13588	4.39375	0.999976	0.118857	5.65735
GOTERM_BP_FAT	GO:0006904~vesicle docking during exocytosis	7	0.356597	0.00319255	PLDN, STXBP1, EXOC4, EXOC6, VPS33B, YKT6, VPS33A	1353	16	13588	4.39375	0.999976	0.118857	5.65735
GOTERM_BP_FAT	GO:0030097~hemopoiesis	40	2.0377	0.00328173	TM7SF4, SOX4, ITPKB, CACNB4, VPS33A, SLC11A2, MLL5, DOCK2, PICALM, GAB3, WWP1, POU2F2, PATZ1, ACIN1, TRAF6, PIK3R1, SPN, KIRREL3, APC, MYST3, TRP53, MSH2, CEBPG, RB1, MYH9, HS1BP3, SOD2, HOXB3, CARD11, LCK, VEGFA, ATP6V0A1, TGFBR3, PBX1, HDAC9, NCOR1, KLF1, ADD2, ADD1, MED1	1353	251	13588	1.60046	0.999982	0.120627	5.81095
GOTERM_BP_FAT	GO:0006457~protein folding	24	1.22262	0.0033044	HSP90AB1, GRPEL2, FKBP7, FKBP6, UBE4B, FKBP3, DNAJB14, FKBP1A, NKTR, TOR2A, ERO1LB, PFDN1, CCT5, PPIG, CCT4, SLMAP, HSPA4L, TOR1B, PPIL3, DNAJC5, RANBP2, DNAJB4, FKBP11, DNAJA2	1353	127	13588	1.89786	0.999983	0.120085	5.84997
GOTERM_BP_FAT	GO:0032990~cell part morphogenesis	35	1.78299	0.00349222	DCC, BBS4, CDK5R1, ENAH, PAX6, TTLL3, SLC11A2, NRCAM, ANK3, COL4A3BP, DCX, DCLK1, ETV4, APC, KLF7, SSBP1, EFNB1, CREB1, KIF5C, STXBP1, PCDH15, RGNEF, WWTR1, PTPN11, SLITRK2, MFN2, SEMA6A, 4930506M07RIK, SEMA4F, ULK2, RELN, CHRNB2, DST, GAP43, CACNA1A	1353	212	13588	1.65802	0.999991	0.125113	6.17257
GOTERM_BP_FAT	GO:0051056~regulation of small GTPase mediated signal transduction	37	1.88487	0.00352785	RABGAP1, AKAP13, RABGAP1L, ITPKB, ITSN2, ITSN1, IQGAP1, PLEKHG3, DOCK2, GBF1, EVI5, RAPGEF6, TBC1D4, PAFAH1B1, RAPGEF4, RAPGEF3, RASA1, FGD4, GIT1, DAB2IP, RALBP1, TBC1D10A, ARHGEF18, NF1, SCAI, ICMT, RICTOR, RGNEF, ARHGEF11, FARP2, GAPVD1, SGSM1, GRTP1, ADRA1A, RELN, TBC1D20, KALRN	1353	228	13588	1.62976	0.999992	0.124966	6.23365
GOTERM_BP_FAT	GO:0051172~negative regulation of nitrogen compound metabolic process	58	2.95466	0.00359351	HMX1, TSG101, PRRX1, CBX3, REST, KCNIP3, CBX5, EPC1, DYNLL1, PCGF6, WWP1, PATZ1, MYST3, KHDRBS1, ATF7IP, TBL1XR1, IRF2BP2, RB1, MBD2, ZFP128, UBE2B, NRIP1, PA2G4, MSX1, BPTF, TIMELESS, RAD18, ATPIF1, CUX1, LCOR, KDM6B, SMARCA4, BCLAF1, MTDH, GLIS2, FOXH1, MSX3, LANCL2, GATAD2A, SKIL, BCOR, BAZ2A, MDFI, TRP53, DNMT3A, KLF12, MSH2, SIRT4, WWTR1, FOXP2, ATXN1, TRPS1, DNMT1, RFX3, NFIC, HDAC9, NCOR1,…	1353	401	13588	1.45258	0.999994	0.125806	6.34611
GOTERM_BP_FAT	GO:0048667~cell morphogenesis involved in neuron differentiation	31	1.57922	0.0038943	DCC, CDK5R1, ENAH, PAX6, SLC11A2, NRCAM, ATP2B2, ANK3, DCX, DCLK1, ETV4, APC, KLF7, CREB1, EFNB1, KIF5C, STXBP1, PCDH15, RGNEF, SOD1, PTPN11, SLITRK2, SEMA6A, 4930506M07RIK, SEMA4F, ULK2, RELN, CHRNB2, DST, GAP43, CACNA1A	1353	182	13588	1.7106	0.999998	0.134208	6.85967
GOTERM_BP_FAT	GO:0016358~dendrite development	11	0.560367	0.00396133	SLC11A2, BBS4, PPP1R9B, KLF7, MTAP2, MTAP1B, ABI2, PRKG1, DCX, CACNA1A, DCLK1	1353	39	13588	2.8326	0.999998	0.134964	6.97374
GOTERM_BP_FAT	GO:0042592~homeostatic process	79	4.02445	0.00410442	SLC9A9, SLC9A8, NBN, VPS54, CLSTN1, PDE3B, ILDR2, MBP, ATP2B2, APOA2, MLL5, COL4A3BP, PXMP3, ANKRD11, GRID2, ACIN1, MTAP7, SLC4A4, RTEL1, NDUFS1, IDUA, PRKCA, TXNL1, PIK3CD, ZFX, RPH3AL, SOCS6, RB1, QK, 4930506M07RIK, GNAQ, GNB1, GHRH, LYST, VEGFA, LCK, XRN1, ADD1, BBS4, TXN2, DRD4, FKBP1A, CACNB4, GJC3, APLP2, SLC11A2, SLC30A1, POU3F2, SKIL, TERF2, APC, MAFG, TRPC2, TRP53, SLC8A1, SCD2, HTT, CEB…	1353	584	13588	1.35854	0.999999	0.138086	7.21683
GOTERM_BP_FAT	GO:0006259~DNA metabolic process	60	3.05655	0.00423592	MORF4L1, KIF22, NBN, TOP1, ANKRD17, MLL5, RAD21, SLK, PIWIL2, PMS2, FANCG, TOP2A, RTEL1, ATF7IP, BRCC3, RBBP4, SSBP1, USP1, RAD9B, RAD52, UBE2B, JMY, MCM6, EYA3, DCLRE1A, RAD18, XRN1, XRN2, TNFAIP1, MED1, ING5, ING4, RAD23B, HMGB2, RAD23A, RRM2B, PRPF19, ORC2L, POLE2, RNF168, RAD51L3, ERCC3, BAZ2A, TERF2, TRPC2, TRP53, DNMT3A, MSH2, SMG1, SOD1, ATM, SOD2, POLD3, ATRX, HELB, SFPQ, SUPT16H, DNMT1, …	1353	421	13588	1.43129	0.999999	0.140773	7.43972
GOTERM_BP_FAT	GO:0007242~intracellular signaling cascade	116	5.90932	0.00450025	ADCY3, GNA13, ITPKB, RPS6KB1, ITSN1, IQGAP1, MAP3K7, PGR, HMHA1, MAP3K5, MLL5, RAPGEF6, SPRED2, PIK3CA, SPRED3, RALA, RAPGEF4, TLK1, RAPGEF3, SPRED1, PRKACB, MLL3, RAB21, RAB27A, ROCK1, MADD, PIK3CD, SOCS6, STK3, PPARGC1B, DEPDC5, FARP2, MAPK1, MAP4K5, RAB18, RAB14, EPS8L1, GRB2, DRD4, STK17B, AKAP13, PPT2, ARF6, ASB14, AZI2, RHOBTB1, STK38L, FGD4, TRP53, CNKSR2, MDFI, RGNEF, ATM, PTPN11, TULP4, …	1353	915	13588	1.27319	1	0.147426	7.88617
GOTERM_BP_FAT	GO:0022406~membrane docking	7	0.356597	0.00452332	PLDN, STXBP1, EXOC4, EXOC6, VPS33B, YKT6, VPS33A	1353	17	13588	4.1353	1	0.146686	7.92505
GOTERM_BP_FAT	GO:0048278~vesicle docking	7	0.356597	0.00452332	PLDN, STXBP1, EXOC4, EXOC6, VPS33B, YKT6, VPS33A	1353	17	13588	4.1353	1	0.146686	7.92505
GOTERM_BP_FAT	GO:0000209~protein polyubiquitination	7	0.356597	0.00452332	PRPF19, UBE4A, HUWE1, UBE4B, SKP2, ITCH, HDAC6	1353	17	13588	4.1353	1	0.146686	7.92505
GOTERM_BP_FAT	GO:0045934~negative regulation of nucleobase, nucleoside, nucleotide and nucleic acid metabolic process	57	2.90372	0.00456704	HMX1, TSG101, PRRX1, CBX3, REST, KCNIP3, CBX5, EPC1, PCGF6, WWP1, PATZ1, MYST3, KHDRBS1, ATF7IP, TBL1XR1, IRF2BP2, RB1, MBD2, UBE2B, ZFP128, NRIP1, PA2G4, MSX1, BPTF, TIMELESS, RAD18, ATPIF1, CUX1, LCOR, KDM6B, SMARCA4, BCLAF1, MTDH, GLIS2, FOXH1, MSX3, LANCL2, GATAD2A, SKIL, BCOR, BAZ2A, MDFI, TRP53, DNMT3A, KLF12, MSH2, SIRT4, WWTR1, FOXP2, ATXN1, TRPS1, DNMT1, RFX3, NFIC, HDAC9, NCOR1, DNAJB6	1353	397	13588	1.44192	1	0.146574	7.99867
GOTERM_BP_FAT	GO:0003006~reproductive developmental process	41	2.08864	0.00458935	FGFR2, BBS4, HMGB2, FGF9, UBE3A, SOX3, LEPR, RPS6KB1, TCF7L2, PTEN, NR2C2, TAF7L, INSRR, HOOK1, PGR, PVRL2, PAFAH1B1, SRD5A1, FANCG, MTAP7, PCYT1B, FNDC3A, DHCR24, AMHR2, PLAG1, MSH2, ZFX, SOD1, UBE2B, NRIP1, ZFP37, MAST2, NCOA3, HNF4A, PRLR, RPS6KA2, VEGFA, PBX1, BMPR1A, ACVR1, MED1	1353	264	13588	1.55969	1	0.145834	8.03621
GOTERM_BP_FAT	GO:0016481~negative regulation of transcription	54	2.75089	0.00464964	HMX1, TSG101, PRRX1, CBX3, REST, KCNIP3, CBX5, EPC1, PCGF6, WWP1, PATZ1, MYST3, KHDRBS1, ATF7IP, TBL1XR1, IRF2BP2, RB1, MBD2, UBE2B, ZFP128, NRIP1, PA2G4, MSX1, BPTF, TIMELESS, CUX1, LCOR, KDM6B, SMARCA4, BCLAF1, MTDH, GLIS2, FOXH1, MSX3, LANCL2, GATAD2A, SKIL, BCOR, BAZ2A, TRP53, MDFI, DNMT3A, KLF12, SIRT4, WWTR1, FOXP2, ATXN1, TRPS1, DNMT1, RFX3, NFIC, HDAC9, NCOR1, DNAJB6	1353	372	13588	1.45784	1	0.146215	8.13761
GOTERM_BP_FAT	GO:0045941~positive regulation of transcription	66	3.3622	0.00484575	ENY2, MEF2A, CHURC1, ARNT2, PAX6, RORB, RORA, EPC1, MLL5, SDPR, SERTAD3, MKL2, USP16, TOP2A, MYST3, ATF7IP, SOX11, RB1, PPARGC1B, AYM1, MSX1, MTF1, HNF4A, GHRH, VEGFA, CAND1, MED1, ING5, HMGB2, UBE3A, GLIS2, SOX5, SOX4, ELK1, NFYC, TCF7L2, ARNT, FOXH1, POU2F2, NFAT5, TEF, POU3F2, ETV5, ETV4, MAF, TRP53, KLF7, KLF12, CREB1, CREBBP, SMAD4, TEAD2, ZFP148, WWTR1, DDX5, ATXN1, ATF4, ZFP287, ILF2, MAPK…	1353	475	13588	1.39543	1	0.15049	8.46667
GOTERM_BP_FAT	GO:0051656~establishment of organelle localization	10	0.509424	0.00490657	CDC42, SYNE1, KIF1B, NLGN1, RHOT1, TMED10, MYH9, YKT6, RAB27A, NMD3	1353	34	13588	2.95378	1	0.15083	8.56852
GOTERM_BP_FAT	GO:0043523~regulation of neuron apoptosis	17	0.866021	0.00492723	TRP53, CDK5R1, ROCK1, HTT, MSH2, NF1, PMAIP1, ITSN1, SOD1, ATM, KCNIP3, GRM7, GRID2, DNAJC5, CACNA1A, RASA1, NMNAT1	1353	80	13588	2.13411	1	0.150035	8.60307
GOTERM_BP_FAT	GO:0048878~chemical homeostasis	53	2.69995	0.00503969	SLC9A9, SLC9A8, CLSTN1, PDE3B, MBP, ATP2B2, APOA2, PXMP3, COL4A3BP, GRID2, SLC4A4, NDUFS1, IDUA, PRKCA, SOCS6, RPH3AL, QK, 4930506M07RIK, GNAQ, GHRH, GNB1, LYST, VEGFA, LCK, DRD4, FKBP1A, CACNB4, GJC3, APLP2, SLC11A2, SLC30A1, POU3F2, TRP53, TRPC2, MAFG, SLC8A1, SCD2, HTT, NF1, SOD1, ABCB7, TMPRSS3, SOD2, PTPN11, ATXN1, P2RX4, SLC4A10, TFRC, ADRA1A, CHRNB2, CHRNE, NCOR1, CACNA1A	1353	365	13588	1.45828	1	0.151809	8.79102
GOTERM_BP_FAT	GO:0030182~neuron differentiation	57	2.90372	0.00507783	ENAH, AGTPBP1, PAX6, RORB, RORA, PRKG1, PTEN, NRCAM, CDC42, ZFP91, ATP2B2, ANK3, USH2A, MTAP2, EFNB1, EMX2, KIF5C, STXBP1, FARP2, SLITRK2, 4930506M07RIK, GNAQ, SEMA4F, VEGFA, MTAP1B, RELN, CUX1, DST, GAP43, DCC, BBS4, CDK5R1, SOX5, ABI2, SLC11A2, POU3F2, DCX, ETV4, DCLK1, APC, KLF7, HTT, CREB1, SMAD4, PCDH15, RGNEF, SOD1, SOD2, PTPN11, NTRK3, SALL3, SEMA6A, PPP1R9B, PPP1R9A, ULK2, CHRNB2, CACNA1A	1353	399	13588	1.4347	1	0.151503	8.85467
GOTERM_BP_FAT	GO:0048864~stem cell development	8	0.407539	0.00557157	RIF1, CREBBP, MSI2, PIWIL2, TCF7L2, BMPR1A, APC, MYST3	1353	23	13588	3.49317	1	0.163538	9.67494
GOTERM_BP_FAT	GO:0051640~organelle localization	13	0.662252	0.00591048	PLXNA2, NLGN1, MYH9, MFN2, CDC42, SEMA6A, SYNE1, KIF1B, RHOT1, TMED10, YKT6, NMD3, RAB27A	1353	54	13588	2.41773	1	0.171107	10.2339
GOTERM_BP_FAT	GO:0043242~negative regulation of protein complex disassembly	10	0.509424	0.00603351	MTAP2, SPNB2, CAPZA2, MTAP4, MTAP1B, TMOD3, RDX, CLASP2, APC, HDAC6	1353	35	13588	2.86939	1	0.172855	10.4361
GOTERM_BP_FAT	GO:0007049~cell cycle	81	4.12634	0.00619494	ADCY3, E2F2, NBN, TSG101, WTAP, MLL5, CDCA8, RAD21, EVI5, PIWIL2, PMS2, TLK1, USP16, CABLES1, STAG2, STAG1, KHDRBS1, RBBP4, CGRRF1, CEP110, CCNF, SKP2, RB1, CDK7, MYH9, CDK4, PPP1CB, UBE2B, FOXN3, JMY, MCM6, MFN2, MAPK1, DCLRE1A, ZFP655, TIMELESS, RIF1, CCND2, ZWINT, SIAH1A, MAPRE1, ANAPC7, XRN1, DST, ING4, PARD3, RABGAP1, NEK2, NEK1, USP9X, CETN2, NEDD9, ANAPC10, ZFP318, ITGB1, SESN3, PRR5, HJUR…	1353	611	13588	1.33138	1	0.175557	10.7006
GOTERM_BP_FAT	GO:0010970~microtubule-based transport	7	0.356597	0.0062216	SPG7, KIF1B, KIF5B, HTT, RHOT1, PAFAH1B1, DST	1353	18	13588	3.90556	1	0.174763	10.7442
GOTERM_BP_FAT	GO:0019953~sexual reproduction	55	2.80183	0.00625398	LEPR, RPS6KB1, TAF7L, HOOK1, PGR, PIWIL2, MTAP7, FANCG, FNDC3A, LIMK2, ZFX, HERC2, UBE2B, QK, NRIP1, ZFP37, HIST1H1T, ADAM1A, MAST2, CATSPER2, SIAH1A, RAD18, PSME4, XRN2, ACVR1, BBS4, RAD23B, HMGB2, UBE3A, CREM, ADCYAP1R1, SOX3, CETN2, ITGB1, NR2C2, SPATA9, TCP11, PVRL2, PAFAH1B1, ODF2, ODF1, PCYT1B, TRPC2, DNMT3A, MSH2, HTT, ITGA3, ZFP148, SOD1, ATM, PRM3, RPS6KA2, GGNBP2, GGNBP1, UTP14B	1353	386	13588	1.43098	1	0.174129	10.7972
GOTERM_BP_FAT	GO:0006508~proteolysis	128	6.52063	0.00626813	MKRN1, DZIP3, SAE1, CNOT4, CUL2, USP53, CUL5, WWP2, WWP1, ITCH, CUL1, F10, USP1, SKP2, SOCS6, NPEPPS, MYH9, MIB1, DCUN1D1, C4BP, PSMA6, HUWE1, PIAS3, SIAH1A, MIB2, RNF25, RAD18, YME1L1, PIAS2, CPD, ANAPC7, RNF20, FBXO10, ERMP1, RAD23B, DERL2, RAD23A, ANAPC10, NEDD8, TRIM65, ARIH1, UBE2D3, PSMB7, ECE1, PSMB1, PSMB2, HECTD2, FBXW2, FBXO44, RNF168, FBXO3, TRAF6, HECTD1, CTRL, NPLOC4, HACE1, UBE2L3, …	1353	1034	13588	1.24322	1	0.173047	10.8203
GOTERM_BP_FAT	GO:0080135~regulation of cellular response to stress	16	0.815079	0.00636511	MDFI, IRAK1, TRAF2, BRCC3, USP1, CEBPG, TLR3, EYA3, MAP3K7, NTRK3, EIF2AK1, MAPK8IP2, RNF168, MAPK8IP1, RTEL1, FGD4	1353	75	13588	2.14248	1	0.174048	10.9787
GOTERM_BP_FAT	GO:0042391~regulation of membrane potential	22	1.12073	0.00659692	SCD2, HTT, NF1, DRD4, CACNB4, SOD1, GJC3, QK, MBP, SOD2, ATXN1, 4930506M07RIK, P2RX4, GNAQ, PXMP3, GRID2, ADRA1A, CHRNB2, POU3F2, CHRNE, NDUFS1, CACNA1A	1353	119	13588	1.85666	1	0.178346	11.3562
GOTERM_BP_FAT	GO:0033365~protein localization in organelle	19	0.967906	0.00675434	PACS1, TRP53, XPO1, BBS4, GRPEL2, HTT, FGF9, PAX6, TOMM40, IPO9, IPO8, MFN2, NUP214, SPNB2, SRP72, TPR, KPNA3, KPNB1, KPNA1	1353	97	13588	1.96716	1	0.180744	11.6116
GOTERM_BP_FAT	GO:0007269~neurotransmitter secretion	10	0.509424	0.0073496	SYT1, TRIM9, SYN2, NLGN1, LIN7C, VAMP2, NRXN1, RPH3A, CACNA1A, LIN7A	1353	36	13588	2.78969	1	0.193531	12.5714
GOTERM_BP_FAT	GO:0016044~membrane organization	41	2.08864	0.00762925	PLDN, SNAP91, UBE3A, GULP1, SORL1, ITSN2, ABCA1, PMAIP1, ITSN1, NRCAM, DAB2, DOCK2, AP1S2, PICALM, TTBK2, PAFAH1B1, EHD2, CLINT1, DHCR24, AP3B1, TRP53, DNM3, NPLOC4, HTT, LRP1B, STXBP1, ITGA3, SOD1, FCGR1, ELMO2, MFN2, ADAM1A, GAPVD1, RABEP1, TFRC, LRP6, SH3KBP1, VAMP2, ANKFY1, EPN2, VLDLR	1353	272	13588	1.51381	1	0.198575	13.0189
GOTERM_BP_FAT	GO:0001889~liver development	11	0.560367	0.00829248	RB1CC1, CEBPG, NF1, TGFBR3, ICMT, ARF6, MKL2, ASL, KLF1, SOD2, MED1	1353	43	13588	2.56911	1	0.21228	14.0716
GOTERM_BP_FAT	GO:0051493~regulation of cytoskeleton organization	19	0.967906	0.00836703	XPO1, MTAP2, CEP192, CAPZA2, ELN, MTAP4, RDX, RICTOR, PLK4, CDKN1B, SPNB2, MTAP1B, TMOD3, MAPRE1, CLASP2, DST, RASA1, APC, HDAC6	1353	99	13588	1.92742	1	0.212356	14.1891
GOTERM_BP_FAT	GO:0022613~ribonucleoprotein complex biogenesis	24	1.22262	0.00852301	SRPK2, SDAD1, RRP1, EXOSC6, BYSL, GTPBP10, RBM5, GNL3L, WBP11, IPO9, EXOSC1, MBNL1, PA2G4, RRP1B, RRS1, TFB2M, AATF, PTBP2, SIP1, UTP14A, GEMIN6, FTSJ1, UTP14B, NMD3	1353	137	13588	1.75933	1	0.214251	14.4346
GOTERM_BP_FAT	GO:0010628~positive regulation of gene expression	66	3.3622	0.00883444	ENY2, MEF2A, CHURC1, ARNT2, PAX6, RORB, RORA, EPC1, MLL5, SDPR, SERTAD3, MKL2, USP16, TOP2A, MYST3, ATF7IP, SOX11, RB1, PPARGC1B, AYM1, MSX1, MTF1, HNF4A, GHRH, VEGFA, CAND1, MED1, ING5, HMGB2, UBE3A, GLIS2, SOX5, SOX4, ELK1, NFYC, TCF7L2, ARNT, FOXH1, POU2F2, NFAT5, TEF, POU3F2, ETV5, ETV4, MAF, TRP53, KLF7, KLF12, CREB1, CREBBP, SMAD4, TEAD2, ZFP148, WWTR1, DDX5, ATXN1, ATF4, ZFP287, ILF2, MAPK…	1353	488	13588	1.35826	1	0.219536	14.9228
GOTERM_BP_FAT	GO:0000375~RNA splicing, via transesterification reactions	10	0.509424	0.00887402	SRPK2, RSRC1, RBM5, SRRM1, PTBP2, MBNL1, GEMIN6, SIP1, SF3A1, NOVA1	1353	37	13588	2.71429	1	0.218787	14.9846
GOTERM_BP_FAT	GO:0000377~RNA splicing, via transesterification reactions with bulged adenosine as nucleophile	10	0.509424	0.00887402	SRPK2, RSRC1, RBM5, SRRM1, PTBP2, MBNL1, GEMIN6, SIP1, SF3A1, NOVA1	1353	37	13588	2.71429	1	0.218787	14.9846
GOTERM_BP_FAT	GO:0000398~nuclear mRNA splicing, via spliceosome	10	0.509424	0.00887402	SRPK2, RSRC1, RBM5, SRRM1, PTBP2, MBNL1, GEMIN6, SIP1, SF3A1, NOVA1	1353	37	13588	2.71429	1	0.218787	14.9846
GOTERM_BP_FAT	GO:0045892~negative regulation of transcription, DNA-dependent	45	2.29241	0.00889441	MTDH, HMX1, TSG101, PRRX1, CBX3, REST, CBX5, KCNIP3, FOXH1, EPC1, MSX3, PCGF6, GATAD2A, SKIL, BCOR, BAZ2A, MDFI, ATF7IP, TRP53, TBL1XR1, DNMT3A, KLF12, SIRT4, IRF2BP2, RB1, WWTR1, MBD2, UBE2B, ZFP128, NRIP1, FOXP2, PA2G4, MSX1, TIMELESS, BPTF, TRPS1, DNMT1, CUX1, HDAC9, LCOR, NFIC, NCOR1, KDM6B, DNAJB6, SMARCA4	1353	308	13588	1.4673	1	0.217634	15.0165
GOTERM_BP_FAT	GO:0031114~regulation of microtubule depolymerization	6	0.305655	0.00899956	MTAP2, MTAP4, MTAP1B, CLASP2, APC, HDAC6	1353	14	13588	4.30409	1	0.218321	15.1806
GOTERM_BP_FAT	GO:0007026~negative regulation of microtubule depolymerization	6	0.305655	0.00899956	MTAP2, MTAP4, MTAP1B, CLASP2, APC, HDAC6	1353	14	13588	4.30409	1	0.218321	15.1806
GOTERM_BP_FAT	GO:0007548~sex differentiation	23	1.17168	0.00906311	AMHR2, HMGB2, MSH2, UBE3A, FGF9, LEPR, ZFX, SOD1, TCF7L2, NRIP1, PGR, HNF4A, NCOA3, VEGFA, PBX1, SRD5A1, PCYT1B, MTAP7, FANCG, FNDC3A, BMPR1A, DHCR24, MED1	1353	130	13588	1.77682	1	0.21811	15.2796
GOTERM_BP_FAT	GO:0048863~stem cell differentiation	9	0.458482	0.00923041	RIF1, CREBBP, MSI2, PIWIL2, TCF7L2, ETV4, BMPR1A, APC, MYST3	1353	31	13588	2.91567	1	0.220095	15.5397
GOTERM_BP_FAT	GO:0007050~cell cycle arrest	13	0.662252	0.00923649	CGRRF1, TSG101, MSH2, RB1, SESN3, JMY, MFN2, MLL5, CDKN1B, GAS2L1, SKIL, DST, APC	1353	57	13588	2.29048	1	0.21867	15.5491
GOTERM_BP_FAT	GO:0051253~negative regulation of RNA metabolic process	45	2.29241	0.00967949	MTDH, HMX1, TSG101, PRRX1, CBX3, REST, CBX5, KCNIP3, FOXH1, EPC1, MSX3, PCGF6, GATAD2A, SKIL, BCOR, BAZ2A, MDFI, ATF7IP, TRP53, TBL1XR1, DNMT3A, KLF12, SIRT4, IRF2BP2, RB1, WWTR1, MBD2, UBE2B, ZFP128, NRIP1, FOXP2, PA2G4, MSX1, TIMELESS, BPTF, TRPS1, DNMT1, CUX1, HDAC9, LCOR, NFIC, NCOR1, KDM6B, DNAJB6, SMARCA4	1353	310	13588	1.45784	1	0.226321	16.2342
GOTERM_BP_FAT	GO:0048858~cell projection morphogenesis	32	1.63016	0.00969924	DCC, BBS4, CDK5R1, ENAH, PAX6, TTLL3, SLC11A2, NRCAM, ANK3, DCX, DCLK1, ETV4, APC, KLF7, EFNB1, CREB1, KIF5C, STXBP1, PCDH15, RGNEF, WWTR1, PTPN11, SLITRK2, SEMA6A, 4930506M07RIK, SEMA4F, ULK2, RELN, CHRNB2, DST, GAP43, CACNA1A	1353	202	13588	1.59095	1	0.225161	16.2646
GOTERM_BP_FAT	GO:0007268~synaptic transmission	29	1.47733	0.00978313	SYT1, AGTPBP1, CAPZA2, CLSTN1, DRD4, CACNB2, CACNB4, GAD2, TRIM9, PCDHB16, SYN2, GRID2, PAFAH1B1, SLC25A4, STXBP1, NLGN1, LIN7C, NRXN1, RPH3A, LIN7A, ATXN1, P2RX4, KIF1B, GLS, GRM7, TMOD2, CHRNB2, VAMP2, CACNA1A	1353	178	13588	1.6362	1	0.225321	16.3937
GOTERM_BP_FAT	GO:0050801~ion homeostasis	43	2.19052	0.00984413	SLC9A9, SLC9A8, DRD4, CLSTN1, FKBP1A, CACNB4, GJC3, APLP2, MBP, SLC11A2, ATP2B2, SLC30A1, PXMP3, GRID2, POU3F2, SLC4A4, NDUFS1, TRPC2, MAFG, PRKCA, TRP53, SLC8A1, SCD2, HTT, NF1, ABCB7, SOD1, TMPRSS3, QK, SOD2, ATXN1, 4930506M07RIK, P2RX4, SLC4A10, TFRC, GNAQ, GHRH, GNB1, LCK, ADRA1A, CHRNB2, CHRNE, CACNA1A	1353	293	13588	1.47387	1	0.225018	16.4875
GOTERM_BP_FAT	GO:0055082~cellular chemical homeostasis	40	2.0377	0.00988337	SLC9A8, DRD4, CLSTN1, FKBP1A, CACNB4, GJC3, APLP2, MBP, ATP2B2, SLC30A1, PXMP3, GRID2, POU3F2, NDUFS1, TRPC2, MAFG, PRKCA, TRP53, SLC8A1, SCD2, HTT, NF1, SOCS6, ABCB7, SOD1, TMPRSS3, QK, SOD2, ATXN1, 4930506M07RIK, P2RX4, TFRC, GNAQ, GHRH, GNB1, LCK, ADRA1A, CHRNB2, CHRNE, CACNA1A	1353	268	13588	1.49894	1	0.224283	16.5477
GOTERM_BP_FAT	GO:0006873~cellular ion homeostasis	39	1.98675	0.0106915	SLC9A8, DRD4, CLSTN1, FKBP1A, CACNB4, GJC3, APLP2, MBP, ATP2B2, SLC30A1, PXMP3, GRID2, POU3F2, NDUFS1, TRPC2, MAFG, PRKCA, TRP53, SLC8A1, SCD2, HTT, NF1, ABCB7, SOD1, TMPRSS3, QK, SOD2, ATXN1, 4930506M07RIK, P2RX4, TFRC, GNAQ, GHRH, GNB1, LCK, ADRA1A, CHRNB2, CHRNE, CACNA1A	1353	261	13588	1.50066	1	0.238715	17.7796
GOTERM_BP_FAT	GO:0000904~cell morphogenesis involved in differentiation	33	1.6811	0.0110118	DCC, CDK5R1, ENAH, PAX6, SLC11A2, NRCAM, ATP2B2, DAB2, ANK3, DCX, DCLK1, ETV4, APC, KLF7, CREB1, EFNB1, KIF5C, STXBP1, PCDH15, RGNEF, MYH9, SOD1, PTPN11, SLITRK2, SEMA6A, 4930506M07RIK, SEMA4F, ULK2, RELN, CHRNB2, DST, GAP43, CACNA1A	1353	212	13588	1.56328	1	0.243335	18.263
GOTERM_BP_FAT	GO:0002520~immune system development	43	2.19052	0.0110138	TM7SF4, NBN, SOX4, ITPKB, CACNB4, VPS33A, SLC11A2, MLL5, DOCK2, PICALM, HOXA3, GAB3, WWP1, POU2F2, PMS2, PATZ1, ACIN1, TRAF6, PIK3R1, SPN, KIRREL3, APC, MYST3, TRP53, MSH2, CEBPG, RB1, MYH9, HS1BP3, SOD2, HOXB3, CARD11, LCK, VEGFA, ATP6V0A1, TGFBR3, PBX1, HDAC9, NCOR1, KLF1, ADD2, ADD1, MED1	1353	295	13588	1.46388	1	0.241786	18.2661
GOTERM_BP_FAT	GO:0006730~one-carbon metabolic process	21	1.06979	0.0111794	ATF7IP, DNMT3A, RAB3D, ILF3, ICMT, ETF1, UBE2B, MTHFD1L, SUV39H2, N6AMT1, MLL5, GSPT1, BTG1, PIWIL2, DNMT1, TFB2M, MLL3, FTSJ1, BAZ2A, KDM6B, SUV420H1	1353	117	13588	1.80257	1	0.243367	18.5149
GOTERM_BP_FAT	GO:0048193~Golgi vesicle transport	12	0.611309	0.0119808	PACS1, STX6, VPS29, COG5, CHIC2, HTT, COPZ1, TMED10, GOLGA5, CUX1, LMAN1, YKT6	1353	52	13588	2.31758	1	0.256788	19.7093
GOTERM_BP_FAT	GO:0046777~protein amino acid autophosphorylation	14	0.713194	0.0121153	EGFR, IRAK1, TRPM7, CAPZA2, NLK, CAD, INSRR, EIF2AK1, CSNK2A1, EIF2S1, LCK, CDK12, CAMK2D, CAMK2B	1353	66	13588	2.13031	1	0.257639	19.9081
GOTERM_BP_FAT	GO:0046578~regulation of Ras protein signal transduction	29	1.47733	0.0121652	RABGAP1, AKAP13, RABGAP1L, ITPKB, ITSN2, ITSN1, PLEKHG3, DOCK2, GBF1, EVI5, TBC1D4, PAFAH1B1, FGD4, GIT1, RALBP1, TBC1D10A, ARHGEF18, NF1, SCAI, ICMT, RICTOR, RGNEF, FARP2, ARHGEF11, SGSM1, GRTP1, ADRA1A, TBC1D20, KALRN	1353	181	13588	1.60908	1	0.256935	19.9818
GOTERM_BP_FAT	GO:0000245~spliceosome assembly	6	0.305655	0.0124109	SRPK2, RBM5, PTBP2, MBNL1, GEMIN6, SIP1	1353	15	13588	4.01715	1	0.259782	20.3435
GOTERM_BP_FAT	GO:0035162~embryonic hemopoiesis	5	0.254712	0.0125389	VEGFA, PBX1, KLF1, MED1, MYST3	1353	10	13588	5.02143	1	0.260475	20.5313
GOTERM_BP_FAT	GO:0051726~regulation of cell cycle	33	1.6811	0.0125534	E2F2, XPO1, NBN, BTRC, ANAPC10, ITGB1, PTEN, GPR3, CSNK2A2, CDC42, NUP214, PPP2CA, AATF, CABLES1, APC, TRP53, BRCC3, MADD, MSH2, CEP192, SKP2, RB1, HERC2, CDK4, UBE2B, ATM, PTPN11, PLK4, CDKN1B, ZFP655, HNF4A, CCND2, MAPK14	1353	214	13588	1.54867	1	0.259137	20.5525
GOTERM_BP_FAT	GO:0035264~multicellular organism growth	10	0.509424	0.0126257	PLAG1, TRP53, SLC1A2, NCOA3, ARID5B, ZFX, ANKRD11, ICMT, PCDH15, ADD1	1353	39	13588	2.57509	1	0.25884	20.6584
GOTERM_BP_FAT	GO:0048534~hemopoietic or lymphoid organ development	41	2.08864	0.0128998	TM7SF4, SOX4, ITPKB, CACNB4, VPS33A, SLC11A2, MLL5, DOCK2, PICALM, HOXA3, GAB3, WWP1, POU2F2, PATZ1, ACIN1, TRAF6, PIK3R1, SPN, KIRREL3, APC, MYST3, TRP53, MSH2, CEBPG, RB1, MYH9, HS1BP3, SOD2, HOXB3, CARD11, LCK, VEGFA, ATP6V0A1, TGFBR3, PBX1, HDAC9, NCOR1, KLF1, ADD2, ADD1, MED1	1353	281	13588	1.46533	1	0.262087	21.0586
GOTERM_BP_FAT	GO:0051301~cell division	41	2.08864	0.0128998	PARD3, NEK2, TSG101, USP9X, NEK1, NEDD9, CETN2, ANAPC10, NR2C2, CDC42, TOP1, CDCA8, RAD21, EVI5, PAFAH1B1, POU3F2, AATF, CLASP2, USP16, TOP2A, CABLES1, STAG2, NUDC, STAG1, APC, ROCK1, CEP110, CCNF, RB1, CDK7, MYH9, CDK4, PPP1CB, CDC27, CDC25A, DCLRE1A, TIMELESS, CCND2, ZWINT, ANAPC7, MAPRE1	1353	281	13588	1.46533	1	0.262087	21.0586
GOTERM_BP_FAT	GO:0006913~nucleocytoplasmic transport	18	0.916964	0.0131847	TRP53, NUP133, XPO1, NCBP1, HTT, FGF9, IPO9, IPO8, ATXN1, CCHCR1, NUP214, RSRC1, SPNB2, TPR, KPNA3, KPNB1, KPNA1, NMD3	1353	96	13588	1.88304	1	0.265463	21.4726
GOTERM_BP_FAT	GO:0022402~cell cycle process	54	2.75089	0.0133444	ADCY3, NBN, TSG101, MLL5, CDCA8, RAD21, PMS2, PIWIL2, USP16, CABLES1, STAG2, STAG1, CGRRF1, CCNF, SKP2, RB1, MYH9, UBE2B, JMY, MFN2, DCLRE1A, ZFP655, TIMELESS, CCND2, SIAH1A, ZWINT, ANAPC7, MAPRE1, DST, XRN1, NEK2, USP9X, NEK1, NEDD9, CETN2, ANAPC10, ZFP318, ITGB1, SESN3, CAMK2D, CAMK2B, PAFAH1B1, CLASP2, SKIL, NUDC, APC, MSH2, CDC27, CDC25A, SUV39H2, CDKN1B, RPS6KA2, GAS2L1, UTP14B	1353	393	13588	1.37994	1	0.266631	21.7037
GOTERM_BP_FAT	GO:0043067~regulation of programmed cell death	73	3.7188	0.0138666	RBM5, QARS, PMAIP1, ITSN1, PTEN, KCNIP3, MAP3K7, BAG4, ZFP91, ANK2, BAG3, GRID2, PIK3CA, DNAJC5, DLG5, DEDD2, SPN, DHCR24, RAB27A, PRKCA, NOL3, ROCK1, MADD, CYCS, SKP2, GAL, PRKCD, UBE2B, STK3, JMY, CARD11, MSX1, BTG1, GRM7, VEGFA, LCK, NMNAT1, ING4, TRAF2, BCLAF1, ING3, CDK5R1, XIAP, MCL1, STK17B, RRM2B, ITM2B, RB1CC1, SKIL, INPP5D, ERCC3, TRAF6, TRAF5, RASA1, PIK3R1, APC, STAMBP, TRP53, HTT, MS…	1353	560	13588	1.30916	1	0.273926	22.4549
GOTERM_BP_FAT	GO:0060284~regulation of cell development	26	1.3245	0.0141541	STAR, HOXA11, PAX6, SOX5, REST, TTC3, PRPF19, ZFP91, POU3F2, TRP53, PHOX2B, NF1, NLGN1, SMAD4, NTRK3, MIB1, YWHAG, BTG1, SEMA4F, ULK2, TGFBR3, CHRNB2, PBX1, HDAC9, CACNA1A, BMPR1A	1353	159	13588	1.64223	1	0.277147	22.8656
GOTERM_BP_FAT	GO:0012501~programmed cell death	63	3.20937	0.0143344	E2F2, MEF2A, FASTKD1, SGPP1, RBM5, PMAIP1, UBQLN1, PTEN, RTN3, KCNIP3, BAG4, MAP3K5, RAD21, ANK2, SLK, UNC5A, BAG3, ACIN1, UNC5C, DEDD2, LUC7L3, CUL1, NDUFS1, ROCK1, NCF1, MADD, CYCS, STK3, ELMO2, SLTM, RNF130, SIAH1A, LCK, SH3KBP1, DCC, TRAF2, XIAP, MCL1, GULP1, STK17B, ARF6, ITM2B, PRUNE2, ECE1, GATAD2A, INPP5D, TRAF6, TRAF5, TRP53, MSH2, HTT, UBE4B, BIRC3, SOD1, ATM, TAX1BP1, SOD2, SEMA6A, GSP…	1353	473	13588	1.33763	1	0.27854	23.1221
GOTERM_BP_FAT	GO:0042981~regulation of apoptosis	72	3.66786	0.0145526	RBM5, QARS, PMAIP1, ITSN1, PTEN, KCNIP3, MAP3K7, BAG4, ANK2, BAG3, GRID2, PIK3CA, DNAJC5, DLG5, DEDD2, SPN, DHCR24, RAB27A, PRKCA, NOL3, ROCK1, MADD, CYCS, SKP2, GAL, PRKCD, UBE2B, STK3, JMY, CARD11, MSX1, BTG1, GRM7, VEGFA, LCK, NMNAT1, ING4, TRAF2, BCLAF1, ING3, CDK5R1, XIAP, MCL1, STK17B, RRM2B, ITM2B, RB1CC1, SKIL, INPP5D, ERCC3, TRAF6, TRAF5, RASA1, PIK3R1, APC, STAMBP, TRP53, HTT, MSH2, CEB…	1353	553	13588	1.30757	1	0.280533	23.4315
GOTERM_BP_FAT	GO:0006915~apoptosis	62	3.15843	0.0147904	E2F2, MEF2A, FASTKD1, SGPP1, RBM5, PMAIP1, UBQLN1, PTEN, RTN3, KCNIP3, BAG4, MAP3K5, RAD21, ANK2, SLK, UNC5A, BAG3, ACIN1, UNC5C, DEDD2, LUC7L3, CUL1, NDUFS1, ROCK1, NCF1, MADD, CYCS, STK3, ELMO2, SLTM, RNF130, SIAH1A, LCK, SH3KBP1, DCC, TRAF2, XIAP, MCL1, GULP1, STK17B, ARF6, ITM2B, PRUNE2, ECE1, INPP5D, TRAF6, TRAF5, TRP53, MSH2, HTT, UBE4B, BIRC3, SOD1, ATM, TAX1BP1, SOD2, SEMA6A, GSPT1, RABEP…	1353	465	13588	1.33905	1	0.282813	23.7673
GOTERM_BP_FAT	GO:0007010~cytoskeleton organization	46	2.34335	0.0147997	PRKCZ, BBS4, ENAH, CAPZA2, VPS54, ELN, FHL3, DAAM1, ITGB1, HOOK3, TTLL3, HOOK1, DOCK2, PRR5, SORBS1, PALM2, TEKT2, PAFAH1B1, MTAP7, PPP4C, EHD2, ROCK1, MTAP2, TRPM7, CEP192, ARHGEF18, NF1, PCDH15, GAN, RICTOR, RGNEF, MYH9, SOD1, UBE2B, EPB4.1L2, SS18, PPP1R9B, PPP1R9A, EPB4.1L1, LASP1, KRT14, MTAP1B, DST, ABL2, DIAP1, ARHGAP10	1353	326	13588	1.41709	1	0.281373	23.7805
GOTERM_BP_FAT	GO:0010941~regulation of cell death	73	3.7188	0.0150387	RBM5, QARS, PMAIP1, ITSN1, PTEN, KCNIP3, MAP3K7, BAG4, ZFP91, ANK2, BAG3, GRID2, PIK3CA, DNAJC5, DLG5, DEDD2, SPN, DHCR24, RAB27A, PRKCA, NOL3, ROCK1, MADD, CYCS, SKP2, GAL, PRKCD, UBE2B, STK3, JMY, CARD11, MSX1, BTG1, GRM7, VEGFA, LCK, NMNAT1, ING4, TRAF2, BCLAF1, ING3, CDK5R1, XIAP, MCL1, STK17B, RRM2B, ITM2B, RB1CC1, SKIL, INPP5D, ERCC3, TRAF6, TRAF5, RASA1, PIK3R1, APC, STAMBP, TRP53, HTT, MS…	1353	563	13588	1.30218	1	0.283635	24.1165
GOTERM_BP_FAT	GO:0048812~neuron projection morphogenesis	28	1.42639	0.0151145	DCC, ENAH, CDK5R1, PAX6, SLC11A2, NRCAM, ANK3, DCX, DCLK1, ETV4, APC, KLF7, CREB1, EFNB1, KIF5C, STXBP1, RGNEF, PTPN11, SLITRK2, 4930506M07RIK, SEMA6A, SEMA4F, ULK2, RELN, CHRNB2, DST, CACNA1A, GAP43	1353	176	13588	1.59773	1	0.283269	24.2228
GOTERM_BP_FAT	GO:0009950~dorsal/ventral axis specification	4	0.20377	0.015608	MDFI, LRP6, PAX6, BMPR1A	1353	6	13588	6.69525	1	0.289486	24.9114
GOTERM_BP_FAT	GO:0001953~negative regulation of cell-matrix adhesion	4	0.20377	0.015608	NF1, PTEN, PIK3R1, RASA1	1353	6	13588	6.69525	1	0.289486	24.9114
GOTERM_BP_FAT	GO:0007568~aging	13	0.662252	0.0157412	TRP53, HTT, MSH2, PPT2, SOD1, PRELP, SOD2, SLC1A2, ADRA1A, CP, INPP5D, ZFP217, XRN1	1353	61	13588	2.14028	1	0.289983	25.0961
GOTERM_BP_FAT	GO:0051169~nuclear transport	18	0.916964	0.0160256	TRP53, NUP133, XPO1, NCBP1, HTT, FGF9, IPO9, IPO8, ATXN1, CCHCR1, NUP214, RSRC1, SPNB2, TPR, KPNA3, KPNB1, KPNA1, NMD3	1353	98	13588	1.84461	1	0.29281	25.4894
GOTERM_BP_FAT	GO:0000165~MAPKKK cascade	20	1.01885	0.0170029	PRKCA, MDFI, MADD, GRB2, NF1, ITPKB, SOD1, PTPN11, MAP3K7, DOK1, MAPK1, MAP3K5, RB1CC1, MAPK8IP2, SPRED2, SPRED3, PPM1L, SPRED1, MAPK8IP1, FGD4	1353	114	13588	1.76191	1	0.306087	26.8257
GOTERM_BP_FAT	GO:0008286~insulin receptor signaling pathway	8	0.407539	0.0173485	PHIP, ZFP106, SORBS1, PTPN2, PTPRA, STXBP4, PIK3R3, PIK3R1	1353	28	13588	2.86939	1	0.309628	27.2928
GOTERM_BP_FAT	GO:0007017~microtubule-based process	32	1.63016	0.0174975	KIF23, KIF22, BBS4, PRKCZ, SPG7, CAPZA2, HOOK3, TTLL3, HOOK1, KIF13A, DYNLL1, TEKT2, PAFAH1B1, MTAP7, PPP4C, KIF5B, CEP192, MTAP2, HTT, KIF5C, KTN1, MYH9, UBE2B, KIF3C, SS18, DNAHC5, KIF1B, LYST, MTAP1B, RHOT1, DST, XRN2	1353	211	13588	1.52309	1	0.310212	27.4933
GOTERM_BP_FAT	GO:0046890~regulation of lipid biosynthetic process	7	0.356597	0.0177168	HNF4A, SORBS1, STAR, INSIG2, PXMP3, ATP1A1, SOD1	1353	22	13588	3.19546	1	0.311817	27.7875
GOTERM_BP_FAT	GO:0019827~stem cell maintenance	7	0.356597	0.0177168	RIF1, CREBBP, PIWIL2, TCF7L2, BMPR1A, APC, MYST3	1353	22	13588	3.19546	1	0.311817	27.7875
GOTERM_BP_FAT	GO:0007040~lysosome organization	7	0.356597	0.0177168	HOOK1, FAM160A2, CHMP5, LYST, HPS4, HOOK3, IDUA	1353	22	13588	3.19546	1	0.311817	27.7875
GOTERM_BP_FAT	GO:0035265~organ growth	7	0.356597	0.0177168	PLAG1, FGFR2, ADRA1A, TGFBR3, MTAP7, GJC3, PTPN11	1353	22	13588	3.19546	1	0.311817	27.7875
GOTERM_BP_FAT	GO:0002053~positive regulation of mesenchymal cell proliferation	7	0.356597	0.0177168	FGFR2, FGF9, VEGFA, PRRX1, TBX18, FOXP2, BMPR1A	1353	22	13588	3.19546	1	0.311817	27.7875
GOTERM_BP_FAT	GO:0001505~regulation of neurotransmitter levels	13	0.662252	0.0178068	SYT1, SLC25A4, AGTPBP1, NLGN1, LIN7C, NRXN1, RPH3A, LIN7A, GAD2, TRIM9, SYN2, VAMP2, CACNA1A	1353	62	13588	2.10576	1	0.311521	27.908
GOTERM_BP_FAT	GO:0051494~negative regulation of cytoskeleton organization	11	0.560367	0.0179715	MTAP2, SPNB2, CAPZA2, MTAP4, MTAP1B, TMOD3, RDX, MAPRE1, CLASP2, APC, HDAC6	1353	48	13588	2.30149	1	0.312307	28.1278
GOTERM_BP_FAT	GO:0008088~axon cargo transport	5	0.254712	0.0181745	SPG7, KIF1B, HTT, PAFAH1B1, DST	1353	11	13588	4.56494	1	0.313634	28.3979
GOTERM_BP_FAT	GO:0007409~axonogenesis	26	1.3245	0.0189096	DCC, ENAH, CDK5R1, PAX6, NRCAM, ANK3, DCX, DCLK1, ETV4, APC, KLF7, CREB1, EFNB1, KIF5C, STXBP1, RGNEF, PTPN11, SLITRK2, 4930506M07RIK, SEMA6A, SEMA4F, ULK2, CHRNB2, RELN, DST, GAP43	1353	163	13588	1.60193	1	0.322475	29.368
GOTERM_BP_FAT	GO:0006338~chromatin remodeling	9	0.458482	0.019305	MORF4L1, RBBP4, BAZ1B, BPTF, HJURP, CEBPG, CHD1, KLF1, SUV39H2	1353	35	13588	2.58245	1	0.326391	29.8846
GOTERM_BP_FAT	GO:0008219~cell death	66	3.3622	0.0193117	E2F2, MEF2A, FASTKD1, SGPP1, RBM5, PMAIP1, UBQLN1, PTEN, RTN3, KCNIP3, BAG4, MAP3K5, RAD21, SLK, ANK2, UNC5A, BAG3, ACIN1, UNC5C, DEDD2, LUC7L3, CUL1, NDUFS1, ROCK1, NCF1, MADD, CYCS, GAN, STK3, ELMO2, SLTM, C8A, RNF130, SIAH1A, LCK, SH3KBP1, DCC, TRAF2, XIAP, MCL1, GULP1, STK17B, ARF6, ITM2B, SERPINB9B, PRUNE2, ECE1, GATAD2A, INPP5D, TRAF6, TRAF5, TRP53, HTT, MSH2, UBE4B, BIRC3, SOD1, ATM, TAX1B…	1353	507	13588	1.30736	1	0.324869	29.8934
GOTERM_BP_FAT	GO:0006606~protein import into nucleus	12	0.611309	0.0205028	TRP53, XPO1, NUP214, FGF9, HTT, SPNB2, IPO9, IPO8, TPR, KPNA3, KPNB1, KPNA1	1353	56	13588	2.15204	1	0.339539	31.428
GOTERM_BP_FAT	GO:0016197~endosome transport	8	0.407539	0.0209581	HOOK1, FAM160A2, CDC42, CHMP5, HTT, VPS54, HOOK3, RHOBTB3	1353	29	13588	2.77045	1	0.343995	32.0062
GOTERM_BP_FAT	GO:0048610~reproductive cellular process	27	1.37545	0.0214679	FGFR2, BBS4, HMGB2, UBE3A, SOX3, RPS6KB1, ITGB1, NR2C2, TAF7L, HOOK1, PVRL2, PIWIL2, PAFAH1B1, FANCG, MTAP7, FNDC3A, TRPC2, DNMT3A, MSH2, ZFX, UBE2B, ZFP37, HIST1H1T, ADAM1A, MAST2, RPS6KA2, ACVR1	1353	173	13588	1.56738	1	0.34909	32.6481
GOTERM_BP_FAT	GO:0006282~regulation of DNA repair	6	0.305655	0.0216334	EYA3, BRCC3, USP1, CEBPG, RNF168, RTEL1	1353	17	13588	3.54454	1	0.349601	32.8553
GOTERM_BP_FAT	GO:0031399~regulation of protein modification process	26	1.3245	0.021717	BMPR2, FKBP1A, UBQLN1, ARNT, MSX3, ZFP91, RB1CC1, RAPGEF4, PDGFD, RAPGEF3, FGD4, EGFR, TRP53, MDFI, PRKCA, IRAK1, SMAD4, RICTOR, YWHAE, PRKCD, UBE2B, PPP1R9B, EIF2AK1, HNF4A, PIAS3, NCOR1	1353	165	13588	1.58251	1	0.349042	32.9596
GOTERM_BP_FAT	GO:0016265~death	67	3.41314	0.0217506	E2F2, MEF2A, FASTKD1, SGPP1, RBM5, PMAIP1, UBQLN1, PTEN, RTN3, KCNIP3, BAG4, MAP3K5, RAD21, SLK, ANK2, UNC5A, BAG3, ACIN1, UNC5C, DEDD2, LUC7L3, CUL1, NDUFS1, ROCK1, NCF1, MADD, CYCS, ZFX, GAN, STK3, ELMO2, SLTM, C8A, RNF130, SIAH1A, LCK, SH3KBP1, DCC, TRAF2, XIAP, MCL1, GULP1, STK17B, ARF6, ITM2B, SERPINB9B, PRUNE2, ECE1, GATAD2A, INPP5D, TRAF6, TRAF5, TRP53, HTT, MSH2, UBE4B, BIRC3, SOD1, ATM, …	1353	519	13588	1.29648	1	0.347842	33.0017
GOTERM_BP_FAT	GO:0007034~vacuolar transport	7	0.356597	0.0220033	VPS29, HOOK1, FAM160A2, CHMP5, DSCR3, HOOK3, AP3B1	1353	23	13588	3.05652	1	0.349475	33.3161
GOTERM_BP_FAT	GO:0010464~regulation of mesenchymal cell proliferation	7	0.356597	0.0220033	FGFR2, FGF9, VEGFA, PRRX1, TBX18, FOXP2, BMPR1A	1353	23	13588	3.05652	1	0.349475	33.3161
GOTERM_BP_FAT	GO:0019725~cellular homeostasis	47	2.39429	0.0221158	SLC9A8, TXN2, DRD4, CLSTN1, FKBP1A, CACNB4, GJC3, APLP2, MBP, ATP2B2, SLC30A1, PXMP3, GRID2, POU3F2, NDUFS1, APC, TRPC2, MAFG, PRKCA, TXNL1, TRP53, SLC8A1, SCD2, HTT, NF1, SOCS6, ABCB7, SOD1, TMPRSS3, QK, SOD2, ATXN1, 4930506M07RIK, P2RX4, NXN, LARGE, TFRC, GNAQ, GHRH, GNB1, LCK, RHOT1, ADRA1A, CHRNB2, CHRNE, CACNA1A, ADD1	1353	343	13588	1.37614	1	0.349295	33.4557
GOTERM_BP_FAT	GO:0008213~protein amino acid alkylation	10	0.509424	0.0234782	MLL5, GSPT1, RAB3D, BTG1, ICMT, ILF3, MLL3, ETF1, SUV420H1, SUV39H2	1353	43	13588	2.33555	1	0.364831	35.1241
GOTERM_BP_FAT	GO:0006479~protein amino acid methylation	10	0.509424	0.0234782	MLL5, GSPT1, RAB3D, BTG1, ICMT, ILF3, MLL3, ETF1, SUV420H1, SUV39H2	1353	43	13588	2.33555	1	0.364831	35.1241
GOTERM_BP_FAT	GO:0032869~cellular response to insulin stimulus	10	0.509424	0.0234782	PHIP, ZFP106, SORBS1, STAR, PTPN2, PTPRA, PDE3B, STXBP4, PIK3R3, PIK3R1	1353	43	13588	2.33555	1	0.364831	35.1241
GOTERM_BP_FAT	GO:0043244~regulation of protein complex disassembly	10	0.509424	0.0234782	MTAP2, SPNB2, CAPZA2, MTAP4, MTAP1B, TMOD3, RDX, CLASP2, APC, HDAC6	1353	43	13588	2.33555	1	0.364831	35.1241
GOTERM_BP_FAT	GO:0048870~cell motility	40	2.0377	0.0237287	PVR, DCC, CDK5R1, IL16, PLXNA2, CAPZA2, PAX6, ABI2, PRKG1, ITGB1, PTEN, TAF7L, PXMP3, TEKT2, PAFAH1B1, POU3F2, CLASP2, DCX, DCLK1, APC, PRKCA, EGFR, PHOX2B, SELP, ARID5B, EFNB1, EMX2, ITGA3, MYH9, YWHAE, HIST1H1T, DNAHC5, CATSPER2, CD34, LYST, VEGFA, LRP6, RELN, AKAP4, ACVR1	1353	284	13588	1.41449	1	0.366277	35.4265
GOTERM_BP_FAT	GO:0051674~localization of cell	40	2.0377	0.0237287	PVR, DCC, CDK5R1, IL16, PLXNA2, CAPZA2, PAX6, ABI2, PRKG1, ITGB1, PTEN, TAF7L, PXMP3, TEKT2, PAFAH1B1, POU3F2, CLASP2, DCX, DCLK1, APC, PRKCA, EGFR, PHOX2B, SELP, ARID5B, EFNB1, EMX2, ITGA3, MYH9, YWHAE, HIST1H1T, DNAHC5, CATSPER2, CD34, LYST, VEGFA, LRP6, RELN, AKAP4, ACVR1	1353	284	13588	1.41449	1	0.366277	35.4265
GOTERM_BP_FAT	GO:0030900~forebrain development	26	1.3245	0.0248388	BBS4, SOX3, PAX6, PRKG1, APLP2, SLC1A2, POU3F2, PAFAH1B1, DCLK1, EGFR, HTT, CREB1, NF1, EMX2, YWHAE, FOXP2, ATRX, SALL3, MSX1, GNAQ, GHRH, CHRNB2, RELN, NCOR1, SMARCA4, BMPR1A	1353	167	13588	1.56356	1	0.378139	36.7507
GOTERM_BP_FAT	GO:0048813~dendrite morphogenesis	5	0.254712	0.025154	SLC11A2, KLF7, DCX, CACNA1A, DCLK1	1353	12	13588	4.18453	1	0.380243	37.1221
GOTERM_BP_FAT	GO:0016925~protein sumoylation	4	0.20377	0.0253128	SUMO2, SUMO1, PIAS3, PIAS2	1353	7	13588	5.73878	1	0.380462	37.3083
GOTERM_BP_FAT	GO:0010812~negative regulation of cell-substrate adhesion	4	0.20377	0.0253128	NF1, PTEN, PIK3R1, RASA1	1353	7	13588	5.73878	1	0.380462	37.3083
GOTERM_BP_FAT	GO:0060562~epithelial tube morphogenesis	19	0.967906	0.0255449	FGFR2, BBS4, ENAH, BTRC, HOXA11, SMAD4, FZD3, GREM1, MAP3K7, PGR, MIB1, TIMELESS, NCOA3, GATAD2A, PBX1, TRAF6, ETV4, HECTD1, MED1	1353	111	13588	1.71905	1	0.381543	37.5796
GOTERM_BP_FAT	GO:0051170~nuclear import	12	0.611309	0.0261405	TRP53, XPO1, NUP214, FGF9, HTT, SPNB2, IPO9, IPO8, TPR, KPNA3, KPNB1, KPNA1	1353	58	13588	2.07783	1	0.386852	38.2708
GOTERM_BP_FAT	GO:0030099~myeloid cell differentiation	17	0.866021	0.0269843	TM7SF4, CEBPG, RB1, MYH9, VPS33A, SLC11A2, MLL5, GAB3, VEGFA, TGFBR3, ATP6V0A1, ACIN1, TRAF6, KLF1, NCOR1, MYST3, ADD1	1353	96	13588	1.77842	1	0.394903	39.2377
GOTERM_BP_FAT	GO:0051254~positive regulation of RNA metabolic process	55	2.80183	0.0289517	ENY2, NCBP1, CHURC1, ARNT2, PAX6, RORB, RORA, EPC1, MLL5, SDPR, MKL2, USP16, TOP2A, ATF7IP, SOX11, RB1, PPARGC1B, AYM1, MSX1, MTF1, HNF4A, VEGFA, CAND1, MED1, HMGB2, UBE3A, SOX5, SOX4, NFYC, ELK1, TCF7L2, ARNT, FOXH1, TEF, NFAT5, POU3F2, MAF, TRP53, KLF7, KLF12, CREB1, CREBBP, SMAD4, TEAD2, ZFP148, WWTR1, ATXN1, ATF4, ILF2, MAPK14, GTF2F2, THRAP3, PBX1, NFIC, KLF1	1353	419	13588	1.31828	1	0.415251	41.4368
GOTERM_BP_FAT	GO:0006928~cell motion	49	2.49618	0.0295183	PVR, ENAH, IL16, PLXNA2, CAPZA2, PAX6, PRKG1, PTEN, TAF7L, NRCAM, ANK3, PXMP3, EGFR, PRKCA, PHOX2B, EFNB1, ARID5B, EMX2, KIF5C, MYH9, HIST1H1T, DNAHC5, CATSPER2, SEMA4F, CD34, LYST, VEGFA, RELN, GAP43, ACVR1, AKAP4, DCC, CDK5R1, ABI2, ITGB1, TEKT2, PAFAH1B1, POU3F2, CLASP2, DCX, DCLK1, ETV4, APC, SELP, KLF7, ITGA3, YWHAE, SEMA6A, LRP6	1353	367	13588	1.34087	1	0.419718	42.0559
GOTERM_BP_FAT	GO:0050679~positive regulation of epithelial cell proliferation	8	0.407539	0.0296742	EGFR, FGFR2, FGF9, VEGFA, TBX18, FOXP2, BMPR1A, MED1	1353	31	13588	2.59171	1	0.419686	42.2253
GOTERM_BP_FAT	GO:0017038~protein import	15	0.764137	0.0307646	TRP53, GRPEL2, XPO1, HTT, FGF9, TOMM40, IPO9, IPO8, MFN2, NUP214, SPNB2, TPR, KPNA3, KPNB1, KPNA1	1353	82	13588	1.83711	1	0.429616	43.3963
GOTERM_BP_FAT	GO:0007267~cell-cell signaling	40	2.0377	0.0317864	FGFR2, SYT1, FGF9, AGTPBP1, HOXA11, CAPZA2, DRD4, CLSTN1, CACNB2, ILDR2, CACNB4, GREM1, GJC3, GAD2, TRIM9, PCDHB16, SYN2, GRID2, PAFAH1B1, RAPGEF4, SLC25A4, DLGAP2, HTT, STXBP1, NLGN1, LIN7C, NRXN1, FZD2, RPH3A, LIN7A, ATXN1, P2RX4, KIF1B, GHRH, GRM7, GLS, TMOD2, CHRNB2, VAMP2, CACNA1A	1353	290	13588	1.38522	1	0.438576	44.4733
GOTERM_BP_FAT	GO:0048511~rhythmic process	17	0.866021	0.0320578	CCRN4L, UBE3A, LEPR, ZFX, CDK4, SOD1, NRIP1, PGR, TIMELESS, VEGFA, TEF, CHRNB2, FANCG, PCYT1B, NFIL3, ATOH7, NCOR1	1353	98	13588	1.74213	1	0.439639	44.756
GOTERM_BP_FAT	GO:0060736~prostate gland growth	5	0.254712	0.0335361	PLAG1, FGFR2, PRLR, UBE3A, PTEN	1353	13	13588	3.86264	1	0.452896	46.2726
GOTERM_BP_FAT	GO:0016477~cell migration	34	1.73204	0.034677	PVR, DCC, CDK5R1, IL16, PLXNA2, CAPZA2, PAX6, ABI2, PRKG1, ITGB1, PTEN, PXMP3, PAFAH1B1, POU3F2, CLASP2, DCX, DCLK1, APC, PRKCA, EGFR, PHOX2B, SELP, EFNB1, ARID5B, EMX2, ITGA3, MYH9, YWHAE, CD34, LYST, VEGFA, LRP6, RELN, ACVR1	1353	240	13588	1.42274	1	0.462432	47.4161
GOTERM_BP_FAT	GO:0045893~positive regulation of transcription, DNA-dependent	54	2.75089	0.0355763	ENY2, CHURC1, ARNT2, PAX6, RORB, RORA, EPC1, MLL5, SDPR, MKL2, USP16, TOP2A, ATF7IP, SOX11, RB1, PPARGC1B, AYM1, MSX1, MTF1, HNF4A, VEGFA, CAND1, MED1, HMGB2, UBE3A, SOX5, SOX4, NFYC, ELK1, TCF7L2, ARNT, FOXH1, TEF, NFAT5, POU3F2, TRP53, MAF, KLF7, KLF12, CREB1, CREBBP, SMAD4, TEAD2, ZFP148, WWTR1, ATXN1, ATF4, ILF2, MAPK14, GTF2F2, THRAP3, PBX1, NFIC, KLF1	1353	416	13588	1.30364	1	0.469396	48.3012
GOTERM_BP_FAT	GO:0034504~protein localization in nucleus	12	0.611309	0.0365779	TRP53, XPO1, NUP214, FGF9, HTT, SPNB2, IPO9, IPO8, TPR, KPNA3, KPNB1, KPNA1	1353	61	13588	1.97565	1	0.477173	49.2703
GOTERM_BP_FAT	GO:0003001~generation of a signal involved in cell-cell signaling	15	0.764137	0.0369328	SYT1, HTT, NLGN1, LIN7C, ILDR2, CACNB4, NRXN1, RPH3A, LIN7A, GHRH, TRIM9, SYN2, RAPGEF4, VAMP2, CACNA1A	1353	84	13588	1.79337	1	0.47874	49.6096
GOTERM_BP_FAT	GO:0050767~regulation of neurogenesis	21	1.06979	0.0371283	TRP53, PHOX2B, STAR, NF1, PAX6, NLGN1, SOX5, REST, TTC3, NTRK3, PRPF19, ZFP91, MIB1, YWHAG, SEMA4F, ULK2, PBX1, CHRNB2, POU3F2, CACNA1A, BMPR1A	1353	132	13588	1.59773	1	0.478803	49.7956
GOTERM_BP_FAT	GO:0000188~inactivation of MAPK activity	4	0.20377	0.0375499	PRKCA, SPRED2, SPRED3, SPRED1	1353	8	13588	5.02143	1	0.480958	50.1944
GOTERM_BP_FAT	GO:0006206~pyrimidine base metabolic process	4	0.20377	0.0375499	MAPK1, ALDH6A1, UMPS, CAD	1353	8	13588	5.02143	1	0.480958	50.1944
GOTERM_BP_FAT	GO:0051881~regulation of mitochondrial membrane potential	4	0.20377	0.0375499	HTT, SOD1, NDUFS1, SOD2	1353	8	13588	5.02143	1	0.480958	50.1944
GOTERM_BP_FAT	GO:0045596~negative regulation of cell differentiation	27	1.37545	0.0376404	PAX6, REST, ITGB1, TCF7L2, TTC3, PRPF19, ZFP91, PIWIL2, SKIL, INPP5D, PIK3R1, MYST3, APC, TRP53, PHOX2B, NF1, CREBBP, WWTR1, SOD2, MAPK1, MIB1, RIF1, SEMA4F, ULK2, TGFBR3, PBX1, BMPR1A	1353	182	13588	1.48988	1	0.480044	50.2797
GOTERM_BP_FAT	GO:0048589~developmental growth	17	0.866021	0.0377989	SETDB1, PLAG1, FGFR2, NBN, UBE3A, HOXA11, PTEN, PRPF19, PRLR, NCOA3, ULK2, DCX, GAP43, DCLK1, BMPR1A, MED1, SMARCA4	1353	100	13588	1.70729	1	0.479761	50.4285
GOTERM_BP_FAT	GO:0016125~sterol metabolic process	14	0.713194	0.0395449	SC5D, HDLBP, LEPR, SORL1, ABCA1, SC4MOL, EBPL, APOA2, INSIG2, PRKAA2, MBTPS1, HSD17B7, VLDLR, DHCR24	1353	77	13588	1.82598	1	0.493787	52.0415
GOTERM_BP_FAT	GO:0030705~cytoskeleton-dependent intracellular transport	8	0.407539	0.0405472	SPG7, KIF1B, KIF5B, HTT, RHOT1, PAFAH1B1, MYH9, DST	1353	33	13588	2.43463	1	0.500869	52.9448
GOTERM_BP_FAT	GO:0043086~negative regulation of catalytic activity	17	0.866021	0.0409327	PRKCA, XIAP, LEPR, NF1, DRD4, RB1, SPRY4, APOA2, CDKN1B, SPRED2, SPRED3, CAND1, ATPIF1, SPRED1, DNAJC3, DHCR24, APC	1353	101	13588	1.69038	1	0.502474	53.288
GOTERM_BP_FAT	GO:0007281~germ cell development	17	0.866021	0.0409327	BBS4, HMGB2, MSH2, ZFX, RPS6KB1, UBE2B, NR2C2, ZFP37, TAF7L, HOOK1, RPS6KA2, PVRL2, PAFAH1B1, MTAP7, FANCG, FNDC3A, ACVR1	1353	101	13588	1.69038	1	0.502474	53.288
GOTERM_BP_FAT	GO:0002521~leukocyte differentiation	22	1.12073	0.0418597	TRP53, TM7SF4, MSH2, CEBPG, SOX4, ITPKB, CACNB4, MYH9, HS1BP3, CARD11, DOCK2, GAB3, WWP1, LCK, POU2F2, PATZ1, TRAF6, HDAC9, NCOR1, PIK3R1, SPN, APC	1353	142	13588	1.55594	1	0.508695	54.1035
GOTERM_BP_FAT	GO:0055080~cation homeostasis	27	1.37545	0.0422283	SLC9A9, SLC9A8, CLSTN1, FKBP1A, CACNB4, APLP2, SLC11A2, ATP2B2, SLC30A1, SLC4A4, TRPC2, TRP53, PRKCA, MAFG, SLC8A1, HTT, SOD1, ABCB7, TMPRSS3, SOD2, SLC4A10, TFRC, GHRH, GNB1, LCK, ADRA1A, CACNA1A	1353	184	13588	1.47368	1	0.510081	54.4239
GOTERM_BP_FAT	GO:0001764~neuron migration	13	0.662252	0.0422413	DCC, PHOX2B, CDK5R1, CAPZA2, PAX6, ITGA3, PRKG1, YWHAE, PXMP3, PAFAH1B1, RELN, DCX, DCLK1	1353	70	13588	1.8651	1	0.508458	54.4352
GOTERM_BP_FAT	GO:0007212~dopamine receptor signaling pathway	6	0.305655	0.0422579	GNAL, GNAQ, HTT, DRD4, TAAR1, GNAS	1353	20	13588	3.01286	1	0.506875	54.4496
GOTERM_BP_FAT	GO:0043407~negative regulation of MAP kinase activity	6	0.305655	0.0422579	PRKCA, NF1, SPRED2, SPRED3, SPRED1, SPRY4	1353	20	13588	3.01286	1	0.506875	54.4496
GOTERM_BP_FAT	GO:0007041~lysosomal transport	5	0.254712	0.0433507	HOOK1, FAM160A2, CHMP5, HOOK3, AP3B1	1353	14	13588	3.58674	1	0.514283	55.3869
GOTERM_BP_FAT	GO:0035023~regulation of Rho protein signal transduction	15	0.764137	0.0439402	RALBP1, ARHGEF18, SCAI, AKAP13, RICTOR, ITSN2, RGNEF, ITSN1, FARP2, ARHGEF11, PLEKHG3, ADRA1A, PAFAH1B1, FGD4, KALRN	1353	86	13588	1.75166	1	0.517417	55.885
GOTERM_BP_FAT	GO:0045664~regulation of neuron differentiation	17	0.866021	0.0442486	PHOX2B, PAX6, NLGN1, SOX5, REST, TTC3, NTRK3, PRPF19, MIB1, ZFP91, YWHAG, SEMA4F, ULK2, PBX1, CHRNB2, POU3F2, CACNA1A	1353	102	13588	1.67381	1	0.518222	56.1434
GOTERM_BP_FAT	GO:0030218~erythrocyte differentiation	10	0.509424	0.0447633	SLC11A2, MLL5, CEBPG, VEGFA, TGFBR3, ACIN1, RB1, NCOR1, KLF1, ADD1	1353	48	13588	2.09226	1	0.520683	56.5716
GOTERM_BP_FAT	GO:0007179~transforming growth factor beta receptor signaling pathway	10	0.509424	0.0447633	AMHR2, FOXH1, TRP53, MAP3K7, NLK, USP9X, SMAD4, TGFBR3, SKIL, ACVR1	1353	48	13588	2.09226	1	0.520683	56.5716
GOTERM_BP_FAT	GO:0051168~nuclear export	7	0.356597	0.0459205	ATXN1, NUP133, NCBP1, XPO1, CCHCR1, NUP214, NMD3	1353	27	13588	2.60371	1	0.528213	57.5198
GOTERM_BP_FAT	GO:0007033~vacuole organization	8	0.407539	0.0468409	HOOK1, FAM160A2, CHMP5, RB1CC1, LYST, HPS4, HOOK3, IDUA	1353	34	13588	2.36303	1	0.533727	58.26
GOTERM_BP_FAT	GO:0045665~negative regulation of neuron differentiation	8	0.407539	0.0468409	PRPF19, PHOX2B, MIB1, ZFP91, PAX6, PBX1, REST, TTC3	1353	34	13588	2.36303	1	0.533727	58.26
GOTERM_BP_FAT	GO:0042325~regulation of phosphorylation	39	1.98675	0.0472446	BMPR2, FKBP1A, APLP2, SPRY4, ZFP91, CDC42, MAP3K5, DGKD, RB1CC1, SPRED2, SPRED3, RAPGEF4, SPRED1, RAPGEF3, PDGFD, DNAJC3, APC, FGD4, PRKCA, EGFR, MDFI, IRAK1, MADD, NF1, SMAD4, RB1, RICTOR, SOD1, UBE2B, PRKCD, PTPN11, ATXN1, PPP1R9B, EIF2AK1, CDKN1B, HNF4A, IKBKG, RELN, VLDLR	1353	290	13588	1.35059	1	0.535157	58.5808
GOTERM_BP_FAT	GO:0001890~placenta development	15	0.764137	0.0477734	MDFI, HSP90AB1, FGFR2, EGFR, GRB2, NDP, CCNF, GJB3, SPINT1, ARNT, VCAM1, MAPK1, PLK4, DNAJB6, MED1	1353	87	13588	1.73153	1	0.537529	58.9975
GOTERM_BP_FAT	GO:0060341~regulation of cellular localization	24	1.22262	0.0483033	KHDRBS1, TRAF2, RAB3C, RAB3D, PANX1, CREB1, NF1, RPH3AL, SIRT4, SMAD4, PDE3B, PINK1, PTPN11, HNF4A, GHRH, PPP1R12A, RAPGEF4, CHRNB2, VAMP2, TRAF6, MBTPS1, CACNA1A, SCAMP5, APC	1353	161	13588	1.49707	1	0.539877	59.411
GOTERM_BP_FAT	GO:0032535~regulation of cellular component size	24	1.22262	0.0483033	TRP53, DERL2, CGRRF1, CREB1, CAPZA2, ELN, RDX, RICTOR, CDK4, N6AMT1, NTRK3, ATP2B2, SEMA4F, ULK2, SPNB2, RB1CC1, SERTAD3, ADRA1A, TMOD3, DCX, DCLK1, CACNA1A, RASA1, XRN2	1353	161	13588	1.49707	1	0.539877	59.411
GOTERM_BP_FAT	GO:0021537~telencephalon development	13	0.662252	0.0508759	EGFR, BBS4, HTT, EMX2, NF1, PAX6, YWHAE, FOXP2, SALL3, SLC1A2, POU3F2, PAFAH1B1, RELN	1353	72	13588	1.8133	1	0.557298	61.3635
GOTERM_BP_FAT	GO:0042254~ribosome biogenesis	18	0.916964	0.0509203	SDAD1, RRP1, EXOSC6, BYSL, GTPBP10, GNL3L, WBP11, IPO9, EXOSC1, PA2G4, RRP1B, RRS1, TFB2M, AATF, UTP14A, FTSJ1, UTP14B, NMD3	1353	112	13588	1.61403	1	0.555933	61.3964
GOTERM_BP_FAT	GO:0033044~regulation of chromosome organization	6	0.305655	0.0510761	TRP53, MSX3, TLK1, UBE2B, NCOR1, TERF2	1353	21	13588	2.86939	1	0.555383	61.5116
GOTERM_BP_FAT	GO:0022011~myelination in the peripheral nervous system	3	0.152827	0.0517895	NF1, POU3F2, SOD1	1353	4	13588	7.53215	1	0.558846	62.0352
GOTERM_BP_FAT	GO:0010894~negative regulation of steroid biosynthetic process	3	0.152827	0.0517895	INSIG2, ATP1A1, SOD1	1353	4	13588	7.53215	1	0.558846	62.0352
GOTERM_BP_FAT	GO:0032292~ensheathment of axons in the peripheral nervous system	3	0.152827	0.0517895	NF1, POU3F2, SOD1	1353	4	13588	7.53215	1	0.558846	62.0352
GOTERM_BP_FAT	GO:0045939~negative regulation of steroid metabolic process	3	0.152827	0.0517895	INSIG2, ATP1A1, SOD1	1353	4	13588	7.53215	1	0.558846	62.0352
GOTERM_BP_FAT	GO:0042493~response to drug	15	0.764137	0.0518333	TRP53, STAR, SLC22A12, CREB1, CAPZA2, EMX2, ATP1A1, GAL, SOD1, SS18, SLC1A2, LYST, LCK, ADRA1A, GNAS	1353	88	13588	1.71185	1	0.557493	62.0672
GOTERM_BP_FAT	GO:0019220~regulation of phosphate metabolic process	40	2.0377	0.051857	BMPR2, FKBP1A, APLP2, SPRY4, ZFP91, CDC42, MAP3K5, DGKD, RB1CC1, SPRED2, SPRED3, RAPGEF4, SPRED1, RAPGEF3, PDGFD, DNAJC3, APC, FGD4, PRKCA, EGFR, MDFI, IRAK1, MADD, NF1, SMAD4, RB1, RICTOR, SOD1, UBE2B, YWHAE, PRKCD, PTPN11, ATXN1, PPP1R9B, EIF2AK1, CDKN1B, HNF4A, IKBKG, RELN, VLDLR	1353	301	13588	1.3346	1	0.556004	62.0844
GOTERM_BP_FAT	GO:0051174~regulation of phosphorus metabolic process	40	2.0377	0.051857	BMPR2, FKBP1A, APLP2, SPRY4, ZFP91, CDC42, MAP3K5, DGKD, RB1CC1, SPRED2, SPRED3, RAPGEF4, SPRED1, RAPGEF3, PDGFD, DNAJC3, APC, FGD4, PRKCA, EGFR, MDFI, IRAK1, MADD, NF1, SMAD4, RB1, RICTOR, SOD1, UBE2B, YWHAE, PRKCD, PTPN11, ATXN1, PPP1R9B, EIF2AK1, CDKN1B, HNF4A, IKBKG, RELN, VLDLR	1353	301	13588	1.3346	1	0.556004	62.0844
GOTERM_BP_FAT	GO:0021692~cerebellar Purkinje cell layer morphogenesis	4	0.20377	0.0522452	ATP2B2, AGTPBP1, RORA, CACNA1A	1353	9	13588	4.4635	1	0.557116	62.3661
GOTERM_BP_FAT	GO:0008333~endosome to lysosome transport	4	0.20377	0.0522452	HOOK1, FAM160A2, CHMP5, HOOK3	1353	9	13588	4.4635	1	0.557116	62.3661
GOTERM_BP_FAT	GO:0021694~cerebellar Purkinje cell layer formation	4	0.20377	0.0522452	ATP2B2, AGTPBP1, RORA, CACNA1A	1353	9	13588	4.4635	1	0.557116	62.3661
GOTERM_BP_FAT	GO:0021702~cerebellar Purkinje cell differentiation	4	0.20377	0.0522452	ATP2B2, AGTPBP1, RORA, CACNA1A	1353	9	13588	4.4635	1	0.557116	62.3661
GOTERM_BP_FAT	GO:0000122~negative regulation of transcription from RNA polymerase II promoter	32	1.63016	0.0522602	MTDH, HMX1, PRRX1, KCNIP3, FOXH1, EPC1, MSX3, PCGF6, SKIL, BCOR, ATF7IP, TRP53, MDFI, DNMT3A, KLF12, IRF2BP2, RB1, MBD2, WWTR1, ZFP128, NRIP1, FOXP2, MSX1, TIMELESS, BPTF, CUX1, LCOR, NFIC, HDAC9, NCOR1, KDM6B, SMARCA4	1353	231	13588	1.39122	1	0.55558	62.377
GOTERM_BP_FAT	GO:0022403~cell cycle phase	43	2.19052	0.0526943	ADCY3, NBN, NEK2, USP9X, NEK1, NEDD9, CETN2, ANAPC10, ZFP318, ITGB1, CDCA8, RAD21, CAMK2D, PIWIL2, PMS2, PAFAH1B1, CAMK2B, CLASP2, USP16, CABLES1, STAG2, NUDC, STAG1, APC, CCNF, SKP2, RB1, MYH9, UBE2B, CDC27, CDC25A, SUV39H2, DCLRE1A, ZFP655, TIMELESS, RPS6KA2, CCND2, SIAH1A, ZWINT, ANAPC7, MAPRE1, XRN1, UTP14B	1353	328	13588	1.3166	1	0.557009	62.6896
GOTERM_BP_FAT	GO:0016458~gene silencing	11	0.560367	0.0528756	NCBP1, DNMT3A, TNRC6C, SIRT4, DNMT1, PIWIL2, UBE2B, KCNQ1, BAZ2A, EIF2C3, SMARCA4	1353	57	13588	1.9381	1	0.556654	62.8195
GOTERM_BP_FAT	GO:0000082~G1/S transition of mitotic cell cycle	7	0.356597	0.0537129	CCND2, CAMK2D, SKP2, CAMK2B, RB1, ITGB1, CABLES1	1353	28	13588	2.51072	1	0.560861	63.4135
GOTERM_BP_FAT	GO:0001932~regulation of protein amino acid phosphorylation	19	0.967906	0.0537686	EGFR, PRKCA, MDFI, IRAK1, BMPR2, SMAD4, FKBP1A, RICTOR, UBE2B, PRKCD, ZFP91, PPP1R9B, EIF2AK1, HNF4A, RB1CC1, RAPGEF4, RAPGEF3, PDGFD, FGD4	1353	121	13588	1.57698	1	0.55963	63.4527
GOTERM_BP_FAT	GO:0007264~small GTPase mediated signal transduction	35	1.78299	0.0542565	GNA13, USP8, RAB3C, RAB3D, GRB2, ARF6, ITSN1, IQGAP1, CDC42, RAPGEF6, RAB11B, RHOBTB1, RAB11A, B230208H17RIK, RALA, RAPGEF4, RAB6B, RAPGEF3, RAB21, RAB27A, RAP2B, RAB2B, RAB39B, ROCK1, RALBP1, ARHGEF18, NF1, FARP2, DOK1, RAB18, ARF3, ARF4, RAB14, RHOT1, EPS8L1	1353	258	13588	1.3624	1	0.561376	63.7944
GOTERM_BP_FAT	GO:0021955~central nervous system neuron axonogenesis	5	0.254712	0.0546015	DCC, CHRNB2, RGNEF, DCX, DCLK1	1353	15	13588	3.34762	1	0.56213	64.0342
GOTERM_BP_FAT	GO:0021533~cell differentiation in hindbrain	5	0.254712	0.0546015	PHOX2B, ATP2B2, AGTPBP1, RORA, CACNA1A	1353	15	13588	3.34762	1	0.56213	64.0342
GOTERM_BP_FAT	GO:0043254~regulation of protein complex assembly	12	0.611309	0.0546036	ATF7IP, CDKN1B, SPNB2, CAPZA2, ELN, TMOD3, CAND1, RDX, MAPRE1, RICTOR, RASA1, APC	1353	65	13588	1.85407	1	0.560548	64.0356
GOTERM_BP_FAT	GO:0048872~homeostasis of number of cells	18	0.916964	0.0546234	VPS54, CEBPG, ZFX, PIK3CD, ILDR2, RB1, SOD1, SLC11A2, MLL5, VEGFA, IKBKG, TGFBR3, SKIL, MTAP7, ACIN1, KLF1, NCOR1, ADD1	1353	113	13588	1.59975	1	0.559096	64.0494
GOTERM_BP_FAT	GO:0010627~regulation of protein kinase cascade	23	1.17168	0.055728	FGFR2, MDFI, IRAK1, TRAF2, GRB2, UBE3A, FGF9, BTRC, NF1, TLR3, RICTOR, ITSN1, PTEN, MAP3K7, CARD11, ZFP91, HNF4A, MAPK8IP2, ADRA1A, MAPK8IP1, NCOR1, APC, FGD4	1353	155	13588	1.49023	1	0.564962	64.8068
GOTERM_BP_FAT	GO:0044087~regulation of cellular component biogenesis	15	0.764137	0.0561249	ATF7IP, BBS4, CAPZA2, ELN, RDX, RICTOR, PTEN, CDKN1B, SPNB2, TMOD3, CHRNB2, CAND1, MAPRE1, RASA1, APC	1353	89	13588	1.69262	1	0.566029	65.0752
GOTERM_BP_FAT	GO:0002443~leukocyte mediated immunity	15	0.764137	0.0561249	NBN, SNAP91, NCF1, MSH2, CEBPG, PRKCD, FCGR1, C8A, MLL5, C4BP, LYST, POU2F2, INPP5D, IGH-VJ558, RAB27A	1353	89	13588	1.69262	1	0.566029	65.0752
GOTERM_BP_FAT	GO:0016055~Wnt receptor signaling pathway	20	1.01885	0.0563251	WNT16, NKD2, NLK, NDP, SOX4, FZD3, FZD2, UBE2B, TCF7L2, PORCN, CSNK2A2, CSNK2A1, NXN, INVS, LRP6, PYGO1, FRAT2, FBXW2, HBP1, APC	1353	130	13588	1.54506	1	0.565786	65.2099
GOTERM_BP_FAT	GO:0051052~regulation of DNA metabolic process	11	0.560367	0.0584455	EYA3, TRP53, BRCC3, MSH2, USP1, CEBPG, RAD18, RNF168, UBE2B, TERF2, RTEL1	1353	58	13588	1.90468	1	0.578042	66.6063
GOTERM_BP_FAT	GO:0032870~cellular response to hormone stimulus	11	0.560367	0.0584455	PHIP, ZFP106, SORBS1, STAR, PTPN2, PTPRA, PDE3B, STXBP4, PIK3R3, PIK3R1, PTPN11	1353	58	13588	1.90468	1	0.578042	66.6063
GOTERM_BP_FAT	GO:0019216~regulation of lipid metabolic process	11	0.560367	0.0584455	CDC42, BBS4, HNF4A, SORBS1, STAR, INSIG2, PXMP3, ATP1A1, RB1, SOD1, GAL	1353	58	13588	1.90468	1	0.578042	66.6063
GOTERM_BP_FAT	GO:0030098~lymphocyte differentiation	18	0.916964	0.0585099	TRP53, MSH2, CEBPG, SOX4, ITPKB, CACNB4, HS1BP3, CARD11, DOCK2, WWP1, LCK, POU2F2, PATZ1, HDAC9, NCOR1, SPN, PIK3R1, APC	1353	114	13588	1.58572	1	0.57689	66.6479
GOTERM_BP_FAT	GO:0006302~double-strand break repair	9	0.458482	0.0589304	EYA3, TRP53, NBN, BRCC3, MSH2, RNF168, SOD1, RAD52, SOD2	1353	43	13588	2.102	1	0.578018	66.9182
GOTERM_BP_FAT	GO:0045944~positive regulation of transcription from RNA polymerase II promoter	46	2.34335	0.0595344	HMGB2, CHURC1, UBE3A, ARNT2, SOX5, PAX6, SOX4, ELK1, RORA, TCF7L2, ARNT, FOXH1, EPC1, SDPR, TEF, NFAT5, POU3F2, MKL2, TOP2A, TRP53, MAF, KLF12, SOX11, CREB1, CREBBP, SMAD4, TEAD2, ZFP148, RB1, WWTR1, PPARGC1B, ATXN1, ATF4, AYM1, MSX1, MTF1, HNF4A, MAPK14, GTF2F2, VEGFA, THRAP3, PBX1, CAND1, NFIC, KLF1, MED1	1353	358	13588	1.29042	1	0.580295	67.3027
GOTERM_BP_FAT	GO:0051101~regulation of DNA binding	13	0.662252	0.060638	MDFI, IRAK1, HMGB2, MTDH, CEBPG, STK36, CREBBP, TLR3, JMY, MAPK1, HNF4A, TGFBR3, BRD4	1353	74	13588	1.76429	1	0.585657	67.9945
GOTERM_BP_FAT	GO:0032880~regulation of protein localization	15	0.764137	0.0606524	TRAF2, PANX1, CEP192, NF1, SMAD4, RABGAP1L, DDX4, PTPN11, GAPVD1, SORBS1, HNF4A, TRAF6, MBTPS1, SCAMP5, APC	1353	90	13588	1.67381	1	0.584204	68.0034
GOTERM_BP_FAT	GO:0030036~actin cytoskeleton organization	24	1.22262	0.0607196	ENAH, ROCK1, TRPM7, ARHGEF18, CAPZA2, NF1, ELN, FHL3, PCDH15, RICTOR, MYH9, DAAM1, ITGB1, EPB4.1L2, PPP1R9B, PRR5, PPP1R9A, EPB4.1L1, SORBS1, PALM2, PAFAH1B1, EHD2, ABL2, DIAP1	1353	165	13588	1.46078	1	0.583085	68.0451
GOTERM_BP_FAT	GO:0045814~negative regulation of gene expression, epigenetic	6	0.305655	0.0608877	EPC1, DNMT3A, SIRT4, UBE2B, BAZ2A, SMARCA4	1353	22	13588	2.73896	1	0.582596	68.1491
GOTERM_BP_FAT	GO:0019218~regulation of steroid metabolic process	6	0.305655	0.0608877	STAR, INSIG2, PXMP3, ATP1A1, SOD1, GAL	1353	22	13588	2.73896	1	0.582596	68.1491
GOTERM_BP_FAT	GO:0007204~elevation of cytosolic calcium ion concentration	8	0.407539	0.0612087	TRPC2, SLC8A1, GHRH, GNB1, LCK, ADRA1A, FKBP1A, CACNA1A	1353	36	13588	2.23175	1	0.583052	68.3468
GOTERM_BP_FAT	GO:0046649~lymphocyte activation	27	1.37545	0.0615461	NBN, KLRK1, SOX4, ITPKB, FKBP1A, CACNB4, DOCK2, WWP1, POU2F2, PATZ1, PIK3R1, SPN, RAB27A, APC, TRP53, MSH2, CEBPG, PIK3CD, MYH9, HS1BP3, SLAMF1, PRKCD, CARD11, LCK, CHRNB2, HDAC9, NCOR1	1353	191	13588	1.41967	1	0.583606	68.5534
GOTERM_BP_FAT	GO:0010563~negative regulation of phosphorus metabolic process	7	0.356597	0.0622576	ATXN1, PRKCA, HNF4A, FKBP1A, UBE2B, PRKCD, YWHAE	1353	29	13588	2.42414	1	0.586426	68.9847
GOTERM_BP_FAT	GO:0045936~negative regulation of phosphate metabolic process	7	0.356597	0.0622576	ATXN1, PRKCA, HNF4A, FKBP1A, UBE2B, PRKCD, YWHAE	1353	29	13588	2.42414	1	0.586426	68.9847
GOTERM_BP_FAT	GO:0002761~regulation of myeloid leukocyte differentiation	7	0.356597	0.0622576	NF1, GNAS, ACIN1, RB1, INPP5D, PIK3R1, APC	1353	29	13588	2.42414	1	0.586426	68.9847
GOTERM_BP_FAT	GO:0034101~erythrocyte homeostasis	10	0.509424	0.0623088	SLC11A2, MLL5, CEBPG, VEGFA, TGFBR3, ACIN1, RB1, NCOR1, KLF1, ADD1	1353	51	13588	1.96919	1	0.585231	69.0156
GOTERM_BP_FAT	GO:0006469~negative regulation of protein kinase activity	10	0.509424	0.0623088	PRKCA, CDKN1B, NF1, SPRED2, SPRED3, SPRED1, RB1, DNAJC3, SPRY4, APC	1353	51	13588	1.96919	1	0.585231	69.0156
GOTERM_BP_FAT	GO:0033673~negative regulation of kinase activity	10	0.509424	0.0623088	PRKCA, CDKN1B, NF1, SPRED2, SPRED3, SPRED1, RB1, DNAJC3, SPRY4, APC	1353	51	13588	1.96919	1	0.585231	69.0156
GOTERM_BP_FAT	GO:0051270~regulation of cell motion	17	0.866021	0.063708	GNA13, SELP, BBS4, NF1, PAX6, SCAI, CBLL1, PTEN, LAMA4, PRR5, CDKN1B, LAMA3, TMOD3, TGFBR3, UNC5C, PIK3R1, APC	1353	107	13588	1.5956	1	0.592115	69.8469
GOTERM_BP_FAT	GO:0044092~negative regulation of molecular function	20	1.01885	0.0638556	MDFI, PRKCA, XIAP, LEPR, CEBPG, NF1, DRD4, RB1, SPRY4, APOA2, CDKN1B, HNF4A, SPRED2, SPRED3, ATPIF1, CAND1, SPRED1, DNAJC3, DHCR24, APC	1353	132	13588	1.52165	1	0.591494	69.9333
GOTERM_BP_FAT	GO:0032868~response to insulin stimulus	11	0.560367	0.0643844	PHIP, ZFP106, SORBS1, STAR, PTPN2, PTPRA, PDE3B, STXBP4, GAL, PIK3R3, PIK3R1	1353	59	13588	1.8724	1	0.593123	70.2411
GOTERM_BP_FAT	GO:0030071~regulation of mitotic metaphase/anaphase transition	5	0.254712	0.0672683	CEP192, ANAPC10, HERC2, ATM, APC	1353	16	13588	3.1384	1	0.608257	71.8682
GOTERM_BP_FAT	GO:0050810~regulation of steroid biosynthetic process	5	0.254712	0.0672683	STAR, INSIG2, PXMP3, ATP1A1, SOD1	1353	16	13588	3.1384	1	0.608257	71.8682
GOTERM_BP_FAT	GO:0006493~protein amino acid O-linked glycosylation	5	0.254712	0.0672683	GALNT2, TRAK1, OGT, GALNT13, C1GALT1	1353	16	13588	3.1384	1	0.608257	71.8682
GOTERM_BP_FAT	GO:0050821~protein stabilization	5	0.254712	0.0672683	HPS4, STXBP1, SOX4, IPO9, MTRR	1353	16	13588	3.1384	1	0.608257	71.8682
GOTERM_BP_FAT	GO:0008361~regulation of cell size	17	0.866021	0.0682016	TRP53, DERL2, CGRRF1, CREB1, CDK4, N6AMT1, NTRK3, ATP2B2, SEMA4F, RB1CC1, ULK2, SERTAD3, ADRA1A, DCX, DCLK1, CACNA1A, XRN2	1353	108	13588	1.58082	1	0.612015	72.3764
GOTERM_BP_FAT	GO:0060669~embryonic placenta morphogenesis	4	0.20377	0.0692622	FGFR2, VCAM1, GRB2, SPINT1	1353	10	13588	4.01715	1	0.616413	72.9435
GOTERM_BP_FAT	GO:0021987~cerebral cortex development	8	0.407539	0.0692979	EGFR, BBS4, NF1, EMX2, RELN, POU3F2, PAFAH1B1, YWHAE	1353	37	13588	2.17143	1	0.615136	72.9623
GOTERM_BP_FAT	GO:0002460~adaptive immune response based on somatic recombination of immune receptors built from immunoglobulin superfamily domains	14	0.713194	0.0711795	NBN, SNAP91, MSH2, PRKCD, FCGR1, C8A, C4BP, LYST, VEGFA, POU2F2, INPP5D, TRAF6, IGH-VJ558, RAB27A	1353	84	13588	1.67381	1	0.623886	73.9407
GOTERM_BP_FAT	GO:0002250~adaptive immune response	14	0.713194	0.0711795	NBN, SNAP91, MSH2, PRKCD, FCGR1, C8A, C4BP, LYST, VEGFA, POU2F2, INPP5D, TRAF6, IGH-VJ558, RAB27A	1353	84	13588	1.67381	1	0.623886	73.9407
GOTERM_BP_FAT	GO:0000077~DNA damage checkpoint	7	0.356597	0.0715575	TRP53, NBN, BRCC3, MSH2, MAPK14, ATM, PTPN11	1353	30	13588	2.34334	1	0.624445	74.1332
GOTERM_BP_FAT	GO:0043161~proteasomal ubiquitin-dependent protein catabolic process	7	0.356597	0.0715575	RAD23B, TBL1XR1, UBE2D3, NPLOC4, DERL2, RAD23A, OS9	1353	30	13588	2.34334	1	0.624445	74.1332
GOTERM_BP_FAT	GO:0010498~proteasomal protein catabolic process	7	0.356597	0.0715575	RAD23B, TBL1XR1, UBE2D3, NPLOC4, DERL2, RAD23A, OS9	1353	30	13588	2.34334	1	0.624445	74.1332
GOTERM_BP_FAT	GO:0002449~lymphocyte mediated immunity	13	0.662252	0.0715678	NBN, SNAP91, MSH2, CEBPG, PRKCD, FCGR1, C8A, C4BP, LYST, POU2F2, INPP5D, IGH-VJ558, RAB27A	1353	76	13588	1.71786	1	0.623043	74.1384
GOTERM_BP_FAT	GO:0030217~T cell differentiation	13	0.662252	0.0715678	TRP53, SOX4, ITPKB, CACNB4, HS1BP3, CARD11, DOCK2, WWP1, LCK, PATZ1, NCOR1, SPN, APC	1353	76	13588	1.71786	1	0.623043	74.1384
GOTERM_BP_FAT	GO:0006305~DNA alkylation	6	0.305655	0.0716889	ATF7IP, DNMT3A, MLL5, DNMT1, PIWIL2, BAZ2A	1353	23	13588	2.61988	1	0.622238	74.1998
GOTERM_BP_FAT	GO:0006306~DNA methylation	6	0.305655	0.0716889	ATF7IP, DNMT3A, MLL5, DNMT1, PIWIL2, BAZ2A	1353	23	13588	2.61988	1	0.622238	74.1998
GOTERM_BP_FAT	GO:0006333~chromatin assembly or disassembly	17	0.866021	0.0729028	MORF4L1, ARID4A, CEBPG, ARID4B, CBX3, CBX7, CBX5, SUV39H2, HIST1H1T, BAZ1B, HJURP, SMARCC1, H3F3A, CHD1, CHD4, SMARCA4, MYST3	1353	109	13588	1.56632	1	0.627206	74.8074
GOTERM_BP_FAT	GO:0051247~positive regulation of protein metabolic process	17	0.866021	0.0729028	PRKCA, TRP53, BMPR2, SMAD4, RICTOR, CDK4, SAMD4, ARNT, ZFP91, PIAS3, NEDD4, WIBG, RB1CC1, PIWIL2, ITCH, NCOR1, APC	1353	109	13588	1.56632	1	0.627206	74.8074
GOTERM_BP_FAT	GO:0032774~RNA biosynthetic process	19	0.967906	0.0740188	TAF1B, TRP53, CRCP, CDK7, ELL3, TAF7L, TFAM, GTF2A1, HELB, GTF2F2, THRAP3, NFAT5, ATP6V0A1, TCEB3, PIAS2, LCOR, ERCC3, XRN2, MED1	1353	126	13588	1.5144	1	0.631574	75.354
GOTERM_BP_FAT	GO:0006732~coenzyme metabolic process	21	1.06979	0.0741966	ACO2, SUCLG2, NCF1, EHHADH, GSTT2, DLAT, SOD1, MTHFD1L, PDSS2, OXSM, COQ6, SOD2, PANK4, PANK2, GPHN, COQ2, PANK3, HNF4A, MTR, GLYR1, NMNAT1	1353	143	13588	1.47483	1	0.631057	75.44
GOTERM_BP_FAT	GO:0043087~regulation of GTPase activity	15	0.764137	0.0756867	GIT1, RAB3GAP2, RABGAP1, TBC1D10A, RALBP1, NF1, RABGAP1L, RICTOR, SGSM1, CHML, EVI5, GRTP1, TBC1D4, PAFAH1B1, TBC1D20	1353	93	13588	1.61982	1	0.637236	76.1501
GOTERM_BP_FAT	GO:0051348~negative regulation of transferase activity	10	0.509424	0.076137	PRKCA, CDKN1B, NF1, SPRED2, SPRED3, SPRED1, RB1, DNAJC3, SPRY4, APC	1353	53	13588	1.89488	1	0.638083	76.3608
GOTERM_BP_FAT	GO:0001892~embryonic placenta development	11	0.560367	0.0773873	MDFI, EGFR, FGFR2, VCAM1, MAPK1, PLK4, GRB2, SPINT1, DNAJB6, ARNT, MED1	1353	61	13588	1.81101	1	0.642902	76.9367
GOTERM_BP_FAT	GO:0040012~regulation of locomotion	17	0.866021	0.0778138	GNA13, PRKCA, SELP, BBS4, IL16, NF1, PAX6, SCAI, CBLL1, PTEN, LAMA4, PRR5, LAMA3, TGFBR3, UNC5C, PIK3R1, APC	1353	110	13588	1.55208	1	0.643596	77.1301
GOTERM_BP_FAT	GO:0051480~cytosolic calcium ion homeostasis	8	0.407539	0.0779944	TRPC2, SLC8A1, GHRH, GNB1, LCK, ADRA1A, FKBP1A, CACNA1A	1353	38	13588	2.11429	1	0.643078	77.2116
GOTERM_BP_FAT	GO:0051336~regulation of hydrolase activity	27	1.37545	0.0787033	RAB3GAP2, RABGAP1, XIAP, LEPR, RABGAP1L, APOA2, EVI5, TBC1D4, PAFAH1B1, DHCR24, GIT1, TRP53, TBC1D10A, RALBP1, CYCS, NF1, RICTOR, SGSM1, GSPT1, CHML, GNAQ, GNB1, LCK, GRTP1, ADRA1A, ATPIF1, TBC1D20	1353	196	13588	1.38346	1	0.645143	77.5286
GOTERM_BP_FAT	GO:0042787~protein ubiquitination during ubiquitin-dependent protein catabolic process	3	0.152827	0.0806994	UBE4B, ITCH, OS9	1353	5	13588	6.02572	1	0.653345	78.3989
GOTERM_BP_FAT	GO:0014044~Schwann cell development	3	0.152827	0.0806994	NF1, POU3F2, SOD1	1353	5	13588	6.02572	1	0.653345	78.3989
GOTERM_BP_FAT	GO:0060713~labyrinthine layer morphogenesis	5	0.254712	0.0813098	FGFR2, VCAM1, GRB2, SPINT1, DNAJB6	1353	17	13588	2.95378	1	0.654844	78.6587
GOTERM_BP_FAT	GO:0045670~regulation of osteoclast differentiation	5	0.254712	0.0813098	NF1, GNAS, INPP5D, PIK3R1, APC	1353	17	13588	2.95378	1	0.654844	78.6587
GOTERM_BP_FAT	GO:0001578~microtubule bundle formation	5	0.254712	0.0813098	MTAP2, MTAP1B, MTAP7, UBE2B, TTLL3	1353	17	13588	2.95378	1	0.654844	78.6587
GOTERM_BP_FAT	GO:0043038~amino acid activation	9	0.458482	0.0817373	IARS, WARS, PARS2, DALRD3, QARS, LARS2, TPR, 1700113I22RIK, EIF2AK4	1353	46	13588	1.96491	1	0.655471	78.8388
GOTERM_BP_FAT	GO:0006418~tRNA aminoacylation for protein translation	9	0.458482	0.0817373	IARS, WARS, PARS2, DALRD3, QARS, LARS2, TPR, 1700113I22RIK, EIF2AK4	1353	46	13588	1.96491	1	0.655471	78.8388
GOTERM_BP_FAT	GO:0043039~tRNA aminoacylation	9	0.458482	0.0817373	IARS, WARS, PARS2, DALRD3, QARS, LARS2, TPR, 1700113I22RIK, EIF2AK4	1353	46	13588	1.96491	1	0.655471	78.8388
GOTERM_BP_FAT	GO:0000226~microtubule cytoskeleton organization	17	0.866021	0.0829366	BBS4, PRKCZ, MTAP2, CEP192, CAPZA2, MYH9, UBE2B, HOOK3, TTLL3, HOOK1, SS18, MTAP1B, TEKT2, PAFAH1B1, MTAP7, PPP4C, DST	1353	111	13588	1.5381	1	0.659675	79.3365
GOTERM_BP_FAT	GO:0006304~DNA modification	6	0.305655	0.0834657	ATF7IP, DNMT3A, MLL5, DNMT1, PIWIL2, BAZ2A	1353	24	13588	2.51072	1	0.660741	79.5526
GOTERM_BP_FAT	GO:0001508~regulation of action potential	10	0.509424	0.0837016	SCD2, GNAQ, NF1, ADRA1A, POU3F2, CHRNB2, SOD1, GJC3, QK, MBP	1353	54	13588	1.85979	1	0.660457	79.6482
GOTERM_BP_FAT	GO:0040029~regulation of gene expression, epigenetic	12	0.611309	0.0843712	ATF7IP, EPC1, DNMT3A, MLL5, SIRT4, DNMT1, PIWIL2, UBE2B, KCNQ1, BAZ2A, EIF2C3, SMARCA4	1353	70	13588	1.72163	1	0.66215	79.9174
GOTERM_BP_FAT	GO:0048598~embryonic morphogenesis	45	2.29241	0.0846355	FGFR2, BBS4, ENAH, FGF9, GRB2, HOXA11, HIRA, BMPR2, PRRX1, GREM1, TCF7L2, VCAM1, MAP3K7, ATP2B2, HOXA3, INSIG2, GATAD2A, TRAF6, PPAP2B, HECTD1, MDFI, TRP53, TBX15, HTT, FTO, SMAD4, SPINT1, PCDH15, FZD3, MBNL1, SOD1, HOXB3, MIB1, MSX1, GNAQ, MYO15, LRP6, PBX1, GNAS, TBX18, DNAJB6, BMPR1A, MED1, SMARCA4, ACVR1	1353	359	13588	1.25886	1	0.661994	80.0227
GOTERM_BP_FAT	GO:0030111~regulation of Wnt receptor signaling pathway	8	0.407539	0.0872965	MDFI, FGF9, NLK, LRP6, SOX4, MBD2, PPAP2B, APC	1353	39	13588	2.06008	1	0.672504	81.0543
GOTERM_BP_FAT	GO:0032483~regulation of Rab protein signal transduction	8	0.407539	0.0872965	RABGAP1, SGSM1, EVI5, TBC1D10A, GRTP1, RABGAP1L, TBC1D4, TBC1D20	1353	39	13588	2.06008	1	0.672504	81.0543
GOTERM_BP_FAT	GO:0032313~regulation of Rab GTPase activity	8	0.407539	0.0872965	RABGAP1, SGSM1, EVI5, TBC1D10A, GRTP1, RABGAP1L, TBC1D4, TBC1D20	1353	39	13588	2.06008	1	0.672504	81.0543
GOTERM_BP_FAT	GO:0021952~central nervous system projection neuron axonogenesis	4	0.20377	0.0884201	DCC, CHRNB2, DCX, DCLK1	1353	11	13588	3.65195	1	0.676057	81.4746
GOTERM_BP_FAT	GO:0042403~thyroid hormone metabolic process	4	0.20377	0.0884201	DIO2, RELN, CACNA1A, MED1	1353	11	13588	3.65195	1	0.676057	81.4746
GOTERM_BP_FAT	GO:0030035~microspike assembly	4	0.20377	0.0884201	CDC42, BAIAP2L1, TTYH1, FGD4	1353	11	13588	3.65195	1	0.676057	81.4746
GOTERM_BP_FAT	GO:0022602~ovulation cycle process	9	0.458482	0.0903521	PGR, UBE3A, LEPR, ZFX, VEGFA, PCYT1B, FANCG, SOD1, NRIP1	1353	47	13588	1.9231	1	0.682988	82.1768
GOTERM_BP_FAT	GO:0006816~calcium ion transport	18	0.916964	0.0910789	TRPC2, CACNA2D1, SLC8A1, CACNG8, TRPM7, STIM1, CACNB2, FKBP1A, CACNB4, ANXA6, P2RX4, ATP2B2, CATSPER2, LCK, CAMK2D, CHRNB2, CAMK2B, CACNA1A	1353	121	13588	1.49398	1	0.684721	82.4344
GOTERM_BP_FAT	GO:0070201~regulation of establishment of protein localization	12	0.611309	0.0913288	TRAF2, GAPVD1, HNF4A, SORBS1, PANX1, CEP192, NF1, SMAD4, TRAF6, MBTPS1, SCAMP5, PTPN11	1353	71	13588	1.69739	1	0.684447	82.5221
GOTERM_BP_FAT	GO:0006694~steroid biosynthetic process	12	0.611309	0.0913288	ACBD3, SC5D, STAR, INSIG2, PXMP3, PBX1, LSS, SRD5A1, PRKAA2, HSD17B7, SC4MOL, DHCR24	1353	71	13588	1.69739	1	0.684447	82.5221
GOTERM_BP_FAT	GO:0048515~spermatid differentiation	11	0.560367	0.091906	HOOK1, BBS4, HMGB2, MAST2, SOX3, PVRL2, PAFAH1B1, FANCG, FNDC3A, UBE2B, TAF7L	1353	63	13588	1.75352	1	0.685537	82.7232
GOTERM_BP_FAT	GO:0017157~regulation of exocytosis	7	0.356597	0.0924046	RAB3C, RAB3D, RPH3AL, RAPGEF4, VAMP2, CACNA1A, SCAMP5	1353	32	13588	2.19688	1	0.686292	82.8952
GOTERM_BP_FAT	GO:0051186~cofactor metabolic process	25	1.27356	0.0929594	EHHADH, PDSS2, MTHFD1L, SLC11A2, GPHN, ACO2, SUCLG2, NCF1, GSTT2, DLAT, SOD1, MMAB, OXSM, COQ6, SOD2, PANK4, COQ2, PANK2, PANK3, EIF2AK1, HNF4A, MTR, NARFL, GLYR1, NMNAT1	1353	182	13588	1.37951	1	0.687273	83.0846
GOTERM_BP_FAT	GO:0048608~reproductive structure development	19	0.967906	0.0934845	PLAG1, FGFR2, HMGB2, MSH2, UBE3A, FGF9, LEPR, ZFX, SOD1, PTEN, NRIP1, PGR, NCOA3, PRLR, VEGFA, PCYT1B, MTAP7, FANCG, FNDC3A	1353	130	13588	1.4678	1	0.688123	83.2621
GOTERM_BP_FAT	GO:0007126~meiosis	14	0.713194	0.0951013	ADCY3, NBN, NEK2, MYH9, ZFP318, UBE2B, SUV39H2, SIAH1A, PMS2, PIWIL2, CLASP2, XRN1, STAG2, UTP14B	1353	88	13588	1.59773	1	0.693371	83.7975
GOTERM_BP_FAT	GO:0008406~gonad development	14	0.713194	0.0951013	HMGB2, MSH2, UBE3A, FGF9, LEPR, ZFX, SOD1, NRIP1, PGR, VEGFA, MTAP7, FANCG, PCYT1B, FNDC3A	1353	88	13588	1.59773	1	0.693371	83.7975
GOTERM_BP_FAT	GO:0051327~M phase of meiotic cell cycle	14	0.713194	0.0951013	ADCY3, NBN, NEK2, MYH9, ZFP318, UBE2B, SUV39H2, SIAH1A, PMS2, PIWIL2, CLASP2, XRN1, STAG2, UTP14B	1353	88	13588	1.59773	1	0.693371	83.7975
GOTERM_BP_FAT	GO:0006289~nucleotide-excision repair	6	0.305655	0.0961945	TRP53, RAD23B, DCLRE1A, SLK, RAD23A, ERCC3	1353	25	13588	2.41029	1	0.696439	84.1503
GOTERM_BP_FAT	GO:0007162~negative regulation of cell adhesion	6	0.305655	0.0961945	NF1, CBLL1, PTEN, PIK3R1, RASA1, SPN	1353	25	13588	2.41029	1	0.696439	84.1503
GOTERM_BP_FAT	GO:0006944~membrane fusion	6	0.305655	0.0961945	MFN2, NPLOC4, PLDN, ADAM1A, ITGA3, VAMP2	1353	25	13588	2.41029	1	0.696439	84.1503
GOTERM_BP_FAT	GO:0031647~regulation of protein stability	6	0.305655	0.0961945	HPS4, STXBP1, SOX4, IPO9, PTEN, MTRR	1353	25	13588	2.41029	1	0.696439	84.1503
GOTERM_BP_FAT	GO:0006351~transcription, DNA-dependent	18	0.916964	0.0965208	TAF1B, TRP53, CRCP, CDK7, ELL3, TAF7L, TFAM, GTF2A1, GTF2F2, THRAP3, NFAT5, ATP6V0A1, TCEB3, PIAS2, ERCC3, LCOR, XRN2, MED1	1353	122	13588	1.48173	1	0.696448	84.2542
GOTERM_BP_FAT	GO:0032318~regulation of Ras GTPase activity	13	0.662252	0.0970276	GIT1, RABGAP1, TBC1D10A, RALBP1, NF1, RABGAP1L, RICTOR, SGSM1, EVI5, GRTP1, TBC1D4, PAFAH1B1, TBC1D20	1353	80	13588	1.63197	1	0.697166	84.4143
GOTERM_BP_FAT	GO:0051960~regulation of nervous system development	21	1.06979	0.0972981	TRP53, PHOX2B, STAR, NF1, PAX6, NLGN1, SOX5, REST, TTC3, NTRK3, PRPF19, ZFP91, MIB1, YWHAG, SEMA4F, ULK2, PBX1, CHRNB2, POU3F2, CACNA1A, BMPR1A	1353	148	13588	1.425	1	0.696955	84.4991
GOTERM_BP_FAT	GO:0007169~transmembrane receptor protein tyrosine kinase signaling pathway	26	1.3245	0.0981982	FGFR2, GRB2, FGF9, BMPR2, PTEN, PDAP1, INSRR, PHIP, CAML, SORBS1, PTK2B, PIK3R3, PIK3R1, EGFR, PTPN2, FLT4, ARID5B, PTPRA, STXBP4, PTPN11, NTRK3, SS18, DOK1, ZFP106, VEGFA, CACNA1A	1353	192	13588	1.35997	1	0.699195	84.7782
GOTERM_BP_FAT	GO:0032269~negative regulation of cellular protein metabolic process	12	0.611309	0.0986236	PRKCA, MSX3, EIF2AK1, HNF4A, PAIP2, FKBP1A, ANKHD1, UBE2B, PRKCD, YWHAE, EIF2C3, EIF2AK4	1353	72	13588	1.67381	1	0.69958	84.9084
GOTERM_BP_FAT	GO:0043543~protein amino acid acylation	9	0.458482	0.0994698	ING5, NMT2, MORF4L1, EPC1, ING4, ING3, ZDHHC17, CREBBP, MYST3	1353	48	13588	1.88304	1	0.701576	85.1644
GOTERM_BP_FAT	GO:0042698~ovulation cycle	9	0.458482	0.0994698	PGR, UBE3A, LEPR, ZFX, VEGFA, PCYT1B, FANCG, SOD1, NRIP1	1353	48	13588	1.88304	1	0.701576	85.1644
GOTERM_BP_FAT	GO:0010212~response to ionizing radiation	9	0.458482	0.0994698	EYA3, TRP53, BRCC3, MSH2, NEK1, RNF168, PMAIP1, ATM, SOD2	1353	48	13588	1.88304	1	0.701576	85.1644
GOTERM_BP_FAT	GO:0046660~female sex differentiation	11	0.560367	0.0997345	PGR, NCOA3, UBE3A, LEPR, ZFX, VEGFA, PCYT1B, FANCG, SOD1, NRIP1, MED1	1353	64	13588	1.72612	1	0.701336	85.2436
GOTERM_BP_FAT	GO:0009108~coenzyme biosynthetic process	11	0.560367	0.0997345	PANK4, PANK2, COQ2, GPHN, PANK3, MTR, DLAT, PDSS2, MTHFD1L, NMNAT1, COQ6	1353	64	13588	1.72612	1	0.701336	85.2436
GOTERM_BP_FAT	GO:0045321~leukocyte activation	29	1.47733	0.099786	NBN, KLRK1, SOX4, FKBP1A, ITPKB, CACNB4, MLL5, DOCK2, WWP1, POU2F2, PATZ1, TRAF6, PIK3R1, SPN, APC, RAB27A, TRP53, MSH2, CEBPG, PIK3CD, MYH9, HS1BP3, SLAMF1, PRKCD, CARD11, LCK, CHRNB2, HDAC9, NCOR1	1353	219	13588	1.32988	1	0.700286	85.259
GOTERM_CC_FAT	GO:0031981~nuclear lumen	147	7.48854	2.82481e-14	MORF4L1, XPO1, PNMA2, ARNT2, RBM4, REST, WTAP, SART3, CBX5, PNN, TAF7L, ESF1, INTS8, EPC1, TOP1, CDCA8, MLL5, PSKH1, ZFML, WIBG, SRRM2, SRRM1, ACIN1, MLL3, LUC7L3, MYST3, IKBKAP, RRP1, RREB1, BYSL, ELL3, NVL, PA2G4, HNF4A, PIAS3, MGA, PIAS2, SRP72, SIP1, XRN2, SMARCA4, SDAD1, MCL1, LMNB1, HOXA11, ELK1, ARNT, MED12L, FOXH1, TCP11, DDX46, DDX42, TRP53, DNMT3A, TAF5, CREBBP, SMAD4, INTS12, TEAD2, DD…	1112	883	12504	1.87198	1.49176e-11	1.49176e-11	4.09339e-11
GOTERM_CC_FAT	GO:0031974~membrane-enclosed lumen	171	8.71116	2.57526e-11	MORF4L1, XPO1, GRPEL2, PNMA2, STAR, ARNT2, RBM4, REST, WTAP, SART3, CBX5, TAF7L, PNN, ESF1, TOP1, INTS8, EPC1, CDCA8, MLL5, PSKH1, ZFML, WIBG, SRRM2, SRRM1, ACIN1, MLL3, LUC7L3, MYST3, IKBKAP, MRPL51, RRP1, RREB1, BYSL, ELL3, NVL, PA2G4, HNF4A, PIAS3, MGA, PIAS2, SRP72, SIP1, XRN2, SMARCA4, SDAD1, LMNB1, MCL1, HOXA11, ELK1, ARNT, MED12L, FOXH1, TCP11, DDX46, SUPV3L1, DDX42, TRP53, DNMT3A, TAF5, C…	1112	1174	12504	1.63784	1.36231e-08	6.81154e-09	3.73786e-08
GOTERM_CC_FAT	GO:0044451~nucleoplasm part	93	4.73765	3.08122e-11	MORF4L1, ENY2, TAF1B, XPO1, E2F2, ARNT2, YLPM1, PAX6, REST, SART3, CBX5, TAF7L, PNN, EPC1, INTS8, MLL5, PSKH1, GTF2A1, ZFML, SRRM2, CDK12, SRRM1, MLL3, LUC7L3, MYST3, ELP4, ATF7IP, IKBKAP, SP100, RBBP4, RREB1, RB1, CDK7, ELL3, CDK4, MBD2, NRIP1, RFWD2, HNF4A, PIAS3, MED8, MGA, PIAS2, PSME4, SIP1, MED1, ING5, ING4, ING3, GLIS2, CREM, HOXA11, NFYC, WBP11, TCF7L2, ARNT, MED12L, FOXH1, TFAM, SUMO1, D…	1112	513	12504	2.0385	1.62996e-08	5.43321e-09	4.47224e-08
GOTERM_CC_FAT	GO:0070013~intracellular organelle lumen	166	8.45644	3.36068e-11	MORF4L1, XPO1, GRPEL2, PNMA2, ARNT2, RBM4, REST, WTAP, SART3, CBX5, TAF7L, PNN, ESF1, TOP1, INTS8, EPC1, CDCA8, MLL5, PSKH1, ZFML, WIBG, SRRM2, SRRM1, ACIN1, MLL3, LUC7L3, MYST3, IKBKAP, MRPL51, RRP1, RREB1, BYSL, ELL3, NVL, PA2G4, HNF4A, PIAS3, MGA, PIAS2, SRP72, SIP1, XRN2, SMARCA4, SDAD1, MCL1, LMNB1, HOXA11, ELK1, ARNT, MED12L, FOXH1, TCP11, DDX46, SUPV3L1, DDX42, TRP53, DNMT3A, TAF5, CREBBP,…	1112	1133	12504	1.64749	1.7778e-08	4.4445e-09	4.87787e-08
GOTERM_CC_FAT	GO:0043233~organelle lumen	166	8.45644	4.14369e-11	MORF4L1, XPO1, GRPEL2, PNMA2, ARNT2, RBM4, REST, WTAP, SART3, CBX5, TAF7L, PNN, ESF1, TOP1, INTS8, EPC1, CDCA8, MLL5, PSKH1, ZFML, WIBG, SRRM2, SRRM1, ACIN1, MLL3, LUC7L3, MYST3, IKBKAP, MRPL51, RRP1, RREB1, BYSL, ELL3, NVL, PA2G4, HNF4A, PIAS3, MGA, PIAS2, SRP72, SIP1, XRN2, SMARCA4, SDAD1, MCL1, LMNB1, HOXA11, ELK1, ARNT, MED12L, FOXH1, TCP11, DDX46, SUPV3L1, DDX42, TRP53, DNMT3A, TAF5, CREBBP,…	1112	1136	12504	1.64314	2.19201e-08	4.38402e-09	6.01437e-08
GOTERM_CC_FAT	GO:0005654~nucleoplasm	103	5.24707	5.81747e-11	MORF4L1, XPO1, ARNT2, REST, WTAP, SART3, PNN, TAF7L, CBX5, ESF1, EPC1, INTS8, TOP1, MLL5, PSKH1, ZFML, SRRM2, WIBG, SRRM1, MLL3, LUC7L3, MYST3, IKBKAP, RREB1, ELL3, HNF4A, PIAS3, MGA, PIAS2, SIP1, MCL1, HOXA11, ELK1, MED12L, ARNT, FOXH1, DDX46, DDX42, TAF5, CREBBP, SMAD4, TEAD2, INTS12, ATM, CTR9, ATF4, PAXIP1, NRF1, PPIG, NOLC1, GTF2F2, HDAC9, TCF12, TAF1B, ENY2, E2F2, YLPM1, PAX6, GTF2A1, CDK12…	1112	599	12504	1.93355	3.07744e-08	5.12907e-09	8.44379e-08
GOTERM_CC_FAT	GO:0016604~nuclear body	36	1.83393	1.76393e-08	XPO1, GLIS2, YLPM1, WBP11, SART3, PNN, MLL5, SUMO1, DDX46, PSKH1, ZFML, SRRM2, NUDT21, CDK12, GATAD2A, SRRM1, WAC, GEMIN6, LUC7L3, RBM25, DDX42, SP100, RREB1, CREBBP, RB1, CTR9, RFWD2, PPIG, NOLC1, PIAS3, RSRC1, PSPC1, PIAS2, LSM10, PSME4, SIP1	1112	142	12504	2.85074	9.33115e-06	1.33303e-06	2.56026e-05
GOTERM_CC_FAT	GO:0016607~nuclear speck	26	1.3245	1.63524e-07	GLIS2, YLPM1, WBP11, SART3, PNN, MLL5, SUMO1, PSKH1, DDX46, ZFML, SRRM2, GATAD2A, CDK12, SRRM1, WAC, RBM25, LUC7L3, DDX42, RREB1, CTR9, RFWD2, PPIG, PIAS3, RSRC1, PIAS2, PSME4	1112	90	12504	3.24844	8.65007e-05	1.0813e-05	0.000237348
GOTERM_CC_FAT	GO:0043228~non-membrane-bounded organelle	230	11.7168	5.4097e-07	PNMA2, HIRA, STOML2, WTAP, HOOK3, TAF7L, KIF13A, HOOK1, CDCA8, PSKH1, MRPL51, KIF5B, ROCK1, BYSL, KIF5C, PCM1, MYH9, DCTN4, FARP2, DNAHC5, BAZ1B, ZWINT, KRT14, MRPL49, SRP72, ADD3, ADD2, EIF2AK4, SUV420H1, ADD1, SDAD1, LMNB1, NEK2, STK17B, RPS27, D10ERTD322E, SPNB2, NUDC, DNMT3A, CREBBP, PCDH15, DDX5, CDC27, KIF3C, ATM, PTPN11, NOLC1, LASP1, TMOD2, SUPT16H, H3F3A, TMOD3, UTP14A, UTP14B, TAF1B, TT…	1112	1919	12504	1.34771	0.000286132	3.17965e-05	0.000785191
GOTERM_CC_FAT	GO:0043232~intracellular non-membrane-bounded organelle	230	11.7168	5.4097e-07	PNMA2, HIRA, STOML2, WTAP, HOOK3, TAF7L, KIF13A, HOOK1, CDCA8, PSKH1, MRPL51, KIF5B, ROCK1, BYSL, KIF5C, PCM1, MYH9, DCTN4, FARP2, DNAHC5, BAZ1B, ZWINT, KRT14, MRPL49, SRP72, ADD3, ADD2, EIF2AK4, SUV420H1, ADD1, SDAD1, LMNB1, NEK2, STK17B, RPS27, D10ERTD322E, SPNB2, NUDC, DNMT3A, CREBBP, PCDH15, DDX5, CDC27, KIF3C, ATM, PTPN11, NOLC1, LASP1, TMOD2, SUPT16H, H3F3A, TMOD3, UTP14A, UTP14B, TAF1B, TT…	1112	1919	12504	1.34771	0.000286132	3.17965e-05	0.000785191
GOTERM_CC_FAT	GO:0031410~cytoplasmic vesicle	78	3.97351	1.91297e-06	GNA13, HSP90AB1, SYT1, CLTB, GRIP1, CAPZA2, TGOLN1, HPS4, CRCP, AQP6, ITSN1, DAB2, CHIC1, AP1S2, PICALM, CHIC2, SPRED2, SNTB2, RAB6B, DNAJC5, ITCH, FNDC3A, KCNQ1, CLINT1, RAB21, AP3B1, SCAMP5, RAB27A, EGFR, RPH3AL, VEZT, GAL, RPH3A, MIB1, ZDHHC17, KIF1B, IGF2R, ARCN1, RAB14, SH3KBP1, DOC2G, VAMP2, DST, EPN2, PACS1, CLCN3, YWHAZ, RAB3C, NKD2, RAB3D, COPZ1, ITGB1, PCSK2, ANXA6, GAD2, ECE1, DGKD, TM…	1112	508	12504	1.72653	0.00101145	0.000101191	0.00277655
GOTERM_CC_FAT	GO:0031982~vesicle	79	4.02445	2.28811e-06	GNA13, HSP90AB1, SYT1, CLTB, GRIP1, CAPZA2, TGOLN1, HPS4, CRCP, AQP6, ITSN1, DAB2, CHIC1, AP1S2, PICALM, CHIC2, SPRED2, SNTB2, RAB6B, DNAJC5, ITCH, FNDC3A, KCNQ1, CLINT1, RAB21, AP3B1, SCAMP5, RAB27A, EGFR, RPH3AL, VEZT, GAL, RPH3A, MIB1, ZDHHC17, KIF1B, IGF2R, ARCN1, RAB14, SH3KBP1, DOC2G, VAMP2, DST, EPN2, PACS1, CLCN3, YWHAZ, RAB3C, NKD2, RAB3D, GRB2, COPZ1, ITGB1, PCSK2, ANXA6, GAD2, ECE1, DG…	1112	519	12504	1.71161	0.00120968	0.000110031	0.00332104
GOTERM_CC_FAT	GO:0005730~nucleolus	54	2.75089	2.38449e-06	TAF1B, XPO1, PNMA2, GTPBP10, RBM4, GNL3L, WTAP, CBX5, ESF1, TOP1, CDCA8, RRP1B, WIBG, BRD4, ACIN1, TSEN2, TOP2A, DEDD2, NOL3, RRP1, EXOSC6, BYSL, EXOSC1, MBD2, NCL, NVL, PA2G4, ZFP655, SRP72, XRN2, SMARCA4, SDAD1, MTDH, WBP11, STAU2, TCP11, HJURP, AATF, USP36, BAZ2A, NMD3, TRP53, ILF3, DDX5, PLK4, ZFP106, UBTF, ILF2, NOLC1, PSPC1, RRS1, UTP14A, PHF6, UTP14B	1112	310	12504	1.95874	0.0012606	0.000105111	0.00346092
GOTERM_CC_FAT	GO:0012505~endomembrane system	80	4.07539	3.88938e-06	SYT1, XPO1, CLTB, LMAN2L, CAPZA2, CLSTN1, CBX3, ITSN1, ST6GALNAC5, EPC1, DAB2, ERO1LB, PICALM, AP1S2, H13, RC3H2, RANBP2, ASPH, DNAJC3, TPR, GOLGA5, FNDC3A, KPNB1, RAB21, SCAMP5, NUP133, PIGV, RPH3AL, PIGU, STIM1, IPO9, NAV3, IPO8, NUPL2, KIF1B, IGF2R, RAB14, VAMP2, CUX1, KPNA3, KPNA1, EPN2, ARL6IP1, PARD3, CLCN3, DERL2, SNAP91, LMNB1, GRB2, COPZ1, SLC35A5, DSCR3, FKBP1A, STT3B, SLC11A2, MIA3, SU…	1112	535	12504	1.68144	0.00205537	0.000158256	0.00564511
GOTERM_CC_FAT	GO:0031988~membrane-bounded vesicle	64	3.26032	2.30145e-05	GNA13, HSP90AB1, SYT1, CLTB, GRIP1, CAPZA2, TGOLN1, HPS4, CRCP, ITSN1, DAB2, CHIC1, CHIC2, PICALM, AP1S2, DNAJC5, FNDC3A, CLINT1, RAB21, SCAMP5, RAB27A, EGFR, RPH3AL, VEZT, GAL, RPH3A, KIF1B, IGF2R, RAB14, DOC2G, VAMP2, DST, EPN2, PACS1, CLCN3, YWHAZ, NKD2, RAB3C, RAB3D, GRB2, COPZ1, ITGB1, PCSK2, ANXA6, GAD2, ECE1, DGKD, TMEM33, SYN2, RAB11B, TMED10, APPBP2, SELP, HTT, SYT11, YWHAE, ATM, CCT4, T…	1112	420	12504	1.71346	0.012101	0.000869253	0.0333994
GOTERM_CC_FAT	GO:0015630~microtubule cytoskeleton	67	3.41314	3.04615e-05	KIF23, KIF22, TTLL8, ARL2BP, CEP70, TTLL3, HOOK3, HOOK1, KIF13A, CDCA8, PSKH1, DYNLL1, EVI5, ACTR1A, SLMAP, SNTB2, MTAP7, PPP4C, KIF5B, ROCK1, MTAP2, CEP110, MTAP4, KIF5C, PDE4D, RB1, MYH9, PCM1, 2410017P07RIK, DCTN4, MFN2, SS18, KIF1B, DNAHC5, MAST2, LCK, MTAP1B, MAPRE1, DST, BBS4, PARD3, RABGAP1, NEK2, CETN2, AKAP9, STAU2, BLOC1S2, PPP2CA, TEKT2, ODF2, PAFAH1B1, APPBP2, CLASP2, NUDC, APC, DNM3,…	1112	450	12504	1.6742	0.0159852	0.00107372	0.0442044
GOTERM_CC_FAT	GO:0044459~plasma membrane part	191	9.73001	3.18306e-05	GNA13, SYT1, KCNC1, KLRC2, ENAH, AQP9, GABRB2, SLC22A12, CAPZA2, GABRB1, RPS6KB1, AQP6, DLK1, VPS33B, AMOTL1, ITSN1, VPS33A, PNN, ATP2B2, ACBD3, ANK2, GRID2, SPRED2, RALA, STK39, SLC4A4, ODZ1, ODZ2, SPN, SCAMP5, EGFR, GJD4, MAGI2, KCND2, STIM1, RPH3A, SSPN, NUPL2, MYH9, SLC34A2, NCAM1, CD34, RAB14, VAMP2, ADD3, DST, TNFAIP1, ADD2, ADD1, BBS4, CLCN3, SLC38A3, CDK5R1, SNAP91, PANX1, ITGAE, STAM2, K…	1112	1633	12504	1.3152	0.0166977	0.00105186	0.0461907
GOTERM_CC_FAT	GO:0019898~extrinsic to membrane	69	3.51503	4.13355e-05	GNA13, ART2B, TSG101, CHMP5, STOML2, KCNIP4, SPRY4, CHIC2, PXMP3, SNTB2, SPRED3, RAPGEF4, SPRED1, RAPGEF3, CLINT1, GOLGA4, PRKCA, DAB2IP, MAGI2, ROCK1, RALBP1, STRN3, STAP2, MPP7, PRKCD, FARP2, PJA2, GNAL, PITPNM1, GAPVD1, GNAQ, GNB1, VEGFA, SH3KBP1, GNAS, ANKFY1, VPS29, SNAP29, PLDN, NAPG, RDX, RIMS1, DOCK2, GPHN, RAB11A, PCYT1A, VPS35, INPP5D, APPBP2, EHD2, VPS39, WDFY3, CNKSR2, STAMBP, DNM1L, …	1112	472	12504	1.64381	0.0216296	0.00128546	0.0599798
GOTERM_CC_FAT	GO:0016023~cytoplasmic membrane-bounded vesicle	62	3.15843	5.38023e-05	GNA13, HSP90AB1, SYT1, CLTB, GRIP1, CAPZA2, TGOLN1, HPS4, CRCP, ITSN1, DAB2, CHIC1, CHIC2, PICALM, AP1S2, DNAJC5, FNDC3A, CLINT1, RAB21, SCAMP5, RAB27A, EGFR, RPH3AL, VEZT, GAL, RPH3A, KIF1B, IGF2R, RAB14, DOC2G, VAMP2, DST, EPN2, PACS1, YWHAZ, NKD2, RAB3C, RAB3D, COPZ1, ITGB1, PCSK2, ANXA6, GAD2, ECE1, DGKD, TMEM33, SYN2, RAB11B, TMED10, APPBP2, SELP, HTT, SYT11, YWHAE, ATM, CCT4, TFRC, ATP6V0A1…	1112	414	12504	1.68397	0.0280609	0.00157998	0.0780631
GOTERM_CC_FAT	GO:0000792~heterochromatin	15	0.764137	9.89912e-05	DNMT3A, CBX3, MBD2, UBE2B, CBX5, SUV39H2, ATRX, ORC2L, BAZ1B, SMARCC1, DNMT1, RAD18, H3F3A, BAZ2A, SMARCA4	1112	51	12504	3.30724	0.0510213	0.00275246	0.143585
GOTERM_CC_FAT	GO:0009898~internal side of plasma membrane	46	2.34335	0.000118364	CDK5R1, SNAP91, CLTB, RAB3C, RAB3D, PHKB, STAM2, COPZ1, CACNB2, CRCP, RDX, VPS33B, VPS33A, MBP, ACBD3, CDC42, GPHN, GAD2, AP1S2, PEX19, SPNB2, SNTB1, PALM2, SPRED2, RAB11B, RALA, EHD2, AP3B1, RAP2B, WDFY3, RAB2B, RAB39B, NUPL2, SCGN, COG4, MAST2, ARCN1, LCK, RAB14, GYK, YKT6, ADD3, GAP43, ADD2, COG1, ADD1	1112	287	12504	1.80227	0.060698	0.00312602	0.171663
GOTERM_CC_FAT	GO:0042995~cell projection	78	3.97351	0.000156379	SYT1, ENAH, TTLL8, SLC22A12, CAPZA2, CLSTN1, ITSN1, IQGAP1, MBP, TTLL3, NRCAM, ATP2B2, CDC42, SLC1A2, ANK3, TTC30B, PXMP3, PIK3CA, CYGB, USH2A, CABLES1, SPN, RAB27A, PTPRK, KIF5B, NCF1, TRPM7, MTAP2, KIF5C, MYH9, SLC34A2, NCAM1, 4930506M07RIK, NCAM2, DNAHC5, CATSPER2, GNB1, GHRH, GNAS, RELN, MAPRE1, EPS8L1, FBXO10, GAP43, AKAP4, DCC, BBS4, CDK5R1, PPM1A, CETN2, ABI2, RDX, SLC11A2, GAD2, TTYH1, OD…	1112	575	12504	1.52536	0.0794014	0.00393183	0.226738
GOTERM_CC_FAT	GO:0005694~chromosome	56	2.85278	0.000170502	MORF4L1, KIF22, XPO1, NBN, PRPF4B, ARID4A, ARID4B, HIRA, CBX3, CBX7, TAF7L, CBX5, TOP1, CDCA8, RAD21, TOP2A, MYST3, NUP133, SP100, MBD2, UBE2B, HIST1H1T, BAZ1B, RIF1, ZWINT, RAD18, RNF20, ADD3, SMARCA4, SUV420H1, HMGB2, NEK2, ORC2L, HJURP, CENPC1, PPP2CA, CHD1, RNF168, CLASP2, BAZ2A, TERF2, CHD4, APC, TRP53, SETDB1, DNMT3A, CREBBP, SUV39H2, ATRX, PRM3, SMARCC1, SUPT16H, DNMT1, H3F3A, TMPO, RNF40	1112	378	12504	1.66587	0.0862546	0.00409176	0.247191
GOTERM_CC_FAT	GO:0045202~synapse	49	2.49618	0.000196792	SYT1, ENAH, GRIP1, GABRB2, GABRB1, CLSTN1, RPS6KB1, ITSN1, NRCAM, SLC1A2, PICALM, ANK3, GRID2, SNTB1, SNTB2, SCAMP5, GABRG3, MAGI2, EFNB1, NRXN1, SSPN, RPH3A, MYH9, PJA2, SEMA4F, GRM7, SH3KBP1, DOC2G, VAMP2, GAP43, SNAP29, CDK5R1, RAB3C, ITGB1, RIMS1, GPHN, GAD2, SYN2, CAMK2D, DLGAP2, SYT11, NLGN1, LIN7C, SAMD4, LIN7A, PPP1R9B, CYFIP2, CHRNB2, CHRNE	1112	319	12504	1.72723	0.0988766	0.00451643	0.285255
GOTERM_CC_FAT	GO:0030054~cell junction	66	3.3622	0.000204376	CLDN8, SYT1, ENAH, GABRB2, GRIP1, GABRB1, CAPZA2, CLSTN1, RPS6KB1, ITSN1, AMOTL1, PNN, SNTB1, GRID2, SNTB2, DLG5, SCAMP5, GJD4, GABRG3, MAGI2, MPP7, VEZT, MYH9, SSPN, RPH3A, PJA2, MAST2, PRUNE, SH3KBP1, VAMP2, ADD3, DST, GAP43, SNAP29, PRKCZ, PARD3, MTDH, CLDN19, PANX1, ABI2, PANX3, GJC3, RIMS1, GPHN, GAD2, SORBS1, PTK2B, SYN2, PVRL2, MLLT4, APC, DLGAP2, LPP, SYT11, NLGN1, GJB3, LIN7C, SAMD4, LIM…	1112	470	12504	1.57903	0.102486	0.00449512	0.296234
GOTERM_CC_FAT	GO:0005794~Golgi apparatus	88	4.48293	0.000317316	SLC9A8, CLTB, SGPP1, LMAN2L, UNC50, CLSTN1, PITPNB, TGOLN1, PDE3B, HS2ST1, RTN3, KCNIP3, HOOK3, ST6GALNAC5, ACBD3, PSKH1, CHIC2, PICALM, AP1S2, COL4A3BP, IL15RA, RAB6B, CHST15, GOLGA5, FNDC3A, SAR1A, GOLGA4, RAB21, DHCR24, AP3B1, SCAMP5, RAB27A, STX6, LIMK2, ROCK1, GAL, CHPT1, BICD1, VTI1A, PJA2, PITPNM1, ZDHHC17, MGAT3, SGSM1, IGF2R, ARCN1, RAB14, VAMP4, VAMP2, LEPREL1, MAPRE1, CUX1, PACS1, GALN…	1112	682	12504	1.45092	0.154551	0.00669298	0.459584
GOTERM_CC_FAT	GO:0005829~cytosol	73	3.7188	0.000470464	STAR, CHMP5, CAPZA2, PDE3B, CAD, FES, AFMID, KCNIP3, DYNLL1, SCLY, COL4A3BP, SLMAP, SDPR, BAG3, GSTZ1, PIK3CA, RAPGEF4, PRKACB, FNDC3A, PSMD7, NCF1, UFD1L, PIK3CD, CYCS, HERC4, MYH9, MFN2, MAPK1, PFDN1, GAPVD1, LYST, MTAP1B, RAB14, PSME4, ARL6IP1, RABGAP1, FKBP6, UBE3A, ABI2, TCF7L2, HBB-Y, PSMF1, GAD2, PSMB7, BLOC1S2, SORBS1, PSMB1, PPP2CA, LANCL2, PSMB2, PCYT1A, AATF, PIK3R3, TRAF6, PIK3R1, TRP…	1112	549	12504	1.49518	0.220368	0.00952869	0.68069
GOTERM_CC_FAT	GO:0043005~neuron projection	39	1.98675	0.000484199	DCC, SYT1, CDK5R1, PPM1A, ABI2, IQGAP1, MBP, NRCAM, GAD2, SLC1A2, ANK3, PXMP3, TTYH1, CYGB, CABLES1, APC, TRPC2, PTPRK, KIF5B, NCF1, MTAP2, HTT, KIF5C, OMP, DPYSL3, DPYSL2, SOD1, SAMD4, NCAM1, SEMA6A, 4930506M07RIK, PPP1R9B, NCAM2, PPP1R9A, GHRH, RELN, MAPK8IP1, GAP43, CACNA1A	1112	245	12504	1.78996	0.226015	0.00944413	0.700498
GOTERM_CC_FAT	GO:0019717~synaptosome	16	0.815079	0.000545091	SNAP29, PPFIA2, MAGI2, LIN7C, ITGA3, RPS6KB1, ITSN1, ITGB1, SAMD4, LIN7A, TRIM9, SEMA4F, GRID2, CYFIP2, SH3KBP1, VAMP2	1112	66	12504	2.72596	0.250562	0.0102483	0.788267
GOTERM_CC_FAT	GO:0000151~ubiquitin ligase complex	15	0.764137	0.000623727	BRCC3, UBE4A, UBE4B, SKP2, ANAPC10, HERC2, PRPF19, CUL2, CUL5, NEDD4, MIB2, CAND1, RNF168, ITCH, CUL1	1112	60	12504	2.81115	0.281115	0.0113167	0.901505
GOTERM_CC_FAT	GO:0005813~centrosome	28	1.42639	0.00084543	BBS4, RABGAP1, CETN2, AKAP9, ARL2BP, CEP70, PSKH1, EVI5, BLOC1S2, SLMAP, ACTR1A, ODF2, PAFAH1B1, CLASP2, PPP4C, APC, ROCK1, CEP192, CEP110, SMEK2, PDE4D, PCM1, DCTN4, 2410017P07RIK, CDC27, PLK4, LCK, MAPRE1	1112	160	12504	1.96781	0.360726	0.0148034	1.22012
GOTERM_CC_FAT	GO:0012506~vesicle membrane	19	0.967906	0.0020214	SYT1, SELP, CLCN3, CLTB, GRB2, CAPZA2, COPZ1, RPH3AL, DAB2, GAD2, KIF1B, AP1S2, SYN2, TMED10, VAMP2, APPBP2, FNDC3A, RAB21, EPN2	1112	97	12504	2.20255	0.657129	0.0339397	2.89423
GOTERM_CC_FAT	GO:0005635~nuclear envelope	26	1.3245	0.00205177	XPO1, LMNB1, CBX3, EPC1, SUMO1, NUP214, NUP210, PAFAH1B1, RANBP2, MTMR6, TPR, KPNB1, WDFY3, TRPC2, NUP133, IPO9, NAV3, IPO8, NUPL2, SYNE1, PRICKLE1, IGF2R, TMPO, KPNA3, KPNA1, RETSAT	1112	153	12504	1.91085	0.662606	0.0333833	2.93712
GOTERM_CC_FAT	GO:0000785~chromatin	27	1.37545	0.00284149	MORF4L1, KIF22, ARID4A, ARID4B, HIRA, CBX3, CBX7, CBX5, ORC2L, CHD1, BAZ2A, CHD4, MYST3, DNMT3A, MBD2, UBE2B, SUV39H2, ATRX, HIST1H1T, BAZ1B, PRM3, SMARCC1, H3F3A, RAD18, DNMT1, TMPO, SMARCA4	1112	165	12504	1.84003	0.778047	0.0445901	4.04604
GOTERM_CC_FAT	GO:0044427~chromosomal part	44	2.24147	0.00351063	MORF4L1, KIF22, XPO1, NBN, ARID4A, NEK2, ARID4B, HIRA, CBX3, CBX7, TAF7L, CBX5, CDCA8, ORC2L, HJURP, CENPC1, PPP2CA, CHD1, CLASP2, BAZ2A, CHD4, TERF2, APC, MYST3, TRP53, NUP133, DNMT3A, CREBBP, MBD2, UBE2B, SUV39H2, ATRX, HIST1H1T, BAZ1B, PRM3, RIF1, ZWINT, SMARCC1, DNMT1, RAD18, H3F3A, TMPO, SUV420H1, SMARCA4	1112	318	12504	1.55586	0.844388	0.0532473	4.97639
GOTERM_CC_FAT	GO:0031090~organelle membrane	94	4.78859	0.00518521	HCCS, SYT1, GRPEL2, CLTB, LMAN2L, CAPZA2, CLSTN1, PINK1, TLR3, STOML2, PMAIP1, UQCRFS1, NDUFS7, ST6GALNAC5, EPC1, DAB2, ERO1LB, ATAD3A, AP1S2, H13, PXMP3, ABCB10, ASPH, DNAJC3, GOLGA5, FNDC3A, NDUFS1, RAB21, ATP5K, SCAMP5, SLC25A4, PIGV, RPH3AL, PIGU, STIM1, HERC2, NAV3, NDUFA12, MFN2, LETM1, KIF1B, VAMP2, CUX1, ANKFY1, SRGAP2, EPN2, ARL6IP1, CLCN3, DERL2, ALDH18A1, LMNB1, GRB2, COPZ1, SLC35A5, C…	1112	809	12504	1.30654	0.936079	0.075567	7.26802
GOTERM_CC_FAT	GO:0005667~transcription factor complex	34	1.73204	0.00523465	TAF1B, E2F2, HOXA11, CREM, GLIS2, ARNT2, PAX6, NFYC, TCF7L2, TAF7L, ARNT, FOXH1, TFAM, GTF2A1, POU3F2, ERCC3, ATF7IP, TAF5, CREB1, CREBBP, SMAD4, TEAD2, RB1, CDK7, WWTR1, CDK4, ATF4, NRF1, HNF4A, GTF2F2, ATP6V0A1, MGA, PBX1, TCF12	1112	234	12504	1.63383	0.937738	0.0742234	7.33488
GOTERM_CC_FAT	GO:0030424~axon	19	0.967906	0.00601082	DCC, PTPRK, CDK5R1, HTT, OMP, DPYSL2, MBP, NCAM1, NRCAM, SEMA6A, 4930506M07RIK, NCAM2, GAD2, SLC1A2, GHRH, ANK3, TTYH1, GAP43, APC	1112	107	12504	1.99671	0.9588	0.0825873	8.37881
GOTERM_CC_FAT	GO:0030135~coated vesicle	21	1.06979	0.00634325	PACS1, SYT1, RAB3C, CLTB, SYT11, COPZ1, TGOLN1, RPH3A, DAB2, GAD2, PICALM, AP1S2, IGF2R, SYN2, RAB14, DOC2G, YIPF5, VAMP2, CLINT1, SCAMP5, EPN2	1112	124	12504	1.90433	0.965482	0.0847755	8.82255
GOTERM_CC_FAT	GO:0030529~ribonucleoprotein complex	58	2.95466	0.00671813	XPO1, PRPF4B, RBM5, RPS6KB1, SART1, PNN, RRP1B, SRRM2, SRRM1, PIWIL2, PTBP2, MRPL51, RRP1, EFTUD2, MRPS5, SRPRB, NCL, PA2G4, AQR, MRPL49, UBC, CPSF6, SRP72, SIP1, EIF2C3, EIF2AK4, MRPS15, SNRPB2, RPL35, RPL39, NUFIP2, PRPF19, RPS27, D10ERTD322E, MRPL17, MRPL18, PPIL3, MSI2, WAC, GEMIN6, GTF3C1, GEMIN5, DHX8, MRPS27, MRPS28, DDX5, DDX4, SF3A1, SLBP, DDX6, MRPL28, NOLC1, RPS6KA2, LSM11, LSM10, UTP1…	1112	462	12504	1.41166	0.971728	0.0873775	9.32057
GOTERM_CC_FAT	GO:0000123~histone acetyltransferase complex	8	0.407539	0.00780484	ENY2, ING5, MORF4L1, EPC1, ING4, ING3, CREBBP, MYST3	1112	27	12504	3.33173	0.984156	0.0984357	10.7499
GOTERM_CC_FAT	GO:0000775~chromosome, centromeric region	19	0.967906	0.00881049	NUP133, DNMT3A, XPO1, NEK2, CREBBP, CBX3, CBX5, SUV39H2, CDCA8, ORC2L, BAZ1B, HJURP, PPP2CA, CENPC1, ZWINT, DNMT1, CLASP2, SUV420H1, APC	1112	111	12504	1.92475	0.990734	0.107903	12.054
GOTERM_CC_FAT	GO:0005815~microtubule organizing center	28	1.42639	0.00917991	BBS4, RABGAP1, CETN2, AKAP9, ARL2BP, CEP70, PSKH1, EVI5, BLOC1S2, SLMAP, ACTR1A, ODF2, PAFAH1B1, CLASP2, PPP4C, APC, ROCK1, CEP192, CEP110, SMEK2, PDE4D, PCM1, DCTN4, 2410017P07RIK, CDC27, PLK4, LCK, MAPRE1	1112	189	12504	1.66587	0.992392	0.109665	12.5285
GOTERM_CC_FAT	GO:0030659~cytoplasmic vesicle membrane	16	0.815079	0.00923656	SYT1, SELP, CLTB, CAPZA2, COPZ1, RPH3AL, GAD2, DAB2, KIF1B, AP1S2, SYN2, TMED10, VAMP2, APPBP2, RAB21, EPN2	1112	87	12504	2.06797	0.992619	0.107884	12.6011
GOTERM_CC_FAT	GO:0030136~clathrin-coated vesicle	18	0.916964	0.00991755	SYT1, RAB3C, CLTB, SYT11, TGOLN1, RPH3A, DAB2, GAD2, PICALM, AP1S2, IGF2R, SYN2, RAB14, DOC2G, VAMP2, CLINT1, SCAMP5, EPN2	1112	104	12504	1.94618	0.99487	0.11293	13.469
GOTERM_CC_FAT	GO:0005624~membrane fraction	62	3.15843	0.00998627	SGPP1, CAPZA2, HPS4, PDE3B, RPS6KB1, ITSN1, LASS5, ATP2B2, DYNLL1, TRIM9, ANK3, GRID2, SRD5A1, STK39, ITCH, FNDC3A, STX6, IRAK1, MAGI2, NCF1, LRP1B, NRXN1, GNAQ, SEMA4F, IGF2R, SH3KBP1, RAB14, GNAS, VAMP2, PPFIA2, SNAP29, CDK5R1, FKBP6, CALD1, PPM1A, FKBP1A, ITM2B, ITGB1, PCDHAC2, FOLR4, ECE1, TMED10, TRAF6, EHD2, ACSL3, ACSL6, SELP, SLC8A1, LIN7C, ITGA3, ATP1A1, SAMD4, PTPN11, LIN7A, ZFP106, NED…	1112	510	12504	1.36699	0.995055	0.11129	13.5561
GOTERM_CC_FAT	GO:0005720~nuclear heterochromatin	9	0.458482	0.010175	DNMT3A, SMARCC1, H3F3A, CBX3, RAD18, UBE2B, CBX5, SUV39H2, SMARCA4	1112	35	12504	2.89147	0.995529	0.110959	13.795
GOTERM_CC_FAT	GO:0031967~organelle envelope	65	3.31126	0.0101852	HCCS, GRPEL2, XPO1, STAR, CBX3, STOML2, PINK1, PMAIP1, UQCRFS1, ARL2BP, NDUFS7, EPC1, ATAD3A, ABCB10, RANBP2, TPR, KPNB1, ATP5K, NDUFS1, NUP133, SLC25A4, IPO9, NAV3, IPO8, HERC2, NUPL2, NDUFA12, MFN2, LETM1, IGF2R, KPNA3, KPNA1, SRGAP2, ALDH18A1, LMNB1, CHCHD3, SFXN2, ACAT1, NDUFB2, SUMO1, NUP214, TOMM7, MTCH2, NUP210, MRPL17, PAFAH1B1, GTF3C2, MTMR6, ACSL3, ACSL6, WDFY3, TRPC2, GIMAP3, NDUFA7, T…	1112	540	12504	1.35352	0.995553	0.108835	13.8079
GOTERM_CC_FAT	GO:0030175~filopodium	7	0.356597	0.0104563	PPP1R9B, PPP1R9A, ENAH, TTYH1, ABI2, RDX, FGD4	1112	22	12504	3.57783	0.996153	0.109385	14.1498
GOTERM_CC_FAT	GO:0031975~envelope	65	3.31126	0.0109639	HCCS, GRPEL2, XPO1, STAR, CBX3, STOML2, PINK1, PMAIP1, UQCRFS1, ARL2BP, NDUFS7, EPC1, ATAD3A, ABCB10, RANBP2, TPR, KPNB1, ATP5K, NDUFS1, NUP133, SLC25A4, IPO9, NAV3, IPO8, HERC2, NUPL2, NDUFA12, MFN2, LETM1, IGF2R, KPNA3, KPNA1, SRGAP2, ALDH18A1, LMNB1, CHCHD3, SFXN2, ACAT1, NDUFB2, SUMO1, NUP214, TOMM7, MTCH2, NUP210, MRPL17, PAFAH1B1, GTF3C2, MTMR6, ACSL3, ACSL6, WDFY3, TRPC2, GIMAP3, NDUFA7, T…	1112	542	12504	1.34852	0.997068	0.112209	14.7868
GOTERM_CC_FAT	GO:0016585~chromatin remodeling complex	11	0.560367	0.0113431	MORF4L1, RBBP4, BAZ1B, SMARCC1, GATAD2A, HDAC9, MBD2, BAZ2A, NRIP1, CBX5, SMARCA4	1112	50	12504	2.47381	0.997606	0.113697	15.2599
GOTERM_CC_FAT	GO:0046930~pore complex	14	0.713194	0.0113669	NUP133, XPO1, TOMM40, IPO9, IPO8, NUPL2, C8A, NUP214, NUP210, RANBP2, KPNA3, TPR, KPNB1, KPNA1	1112	73	12504	2.1565	0.997636	0.111819	15.2895
GOTERM_CC_FAT	GO:0005681~spliceosome	20	1.01885	0.0131047	DHX8, PRPF4B, EFTUD2, SNRPB2, RBM5, DDX5, SF3A1, SART1, PNN, PRPF19, AQR, SRRM2, PPIL3, SRRM1, WAC, PTBP2, GEMIN6, SIP1, PDCD7, GEMIN5	1112	124	12504	1.81365	0.999068	0.125581	17.4252
GOTERM_CC_FAT	GO:0005874~microtubule	33	1.6811	0.0131555	KIF23, KIF22, TTLL8, STAU2, HOOK3, TTLL3, KIF13A, HOOK1, DYNLL1, SNTB2, TEKT2, PAFAH1B1, ODF2, CLASP2, MTAP7, APPBP2, NUDC, APC, DNM3, KIF5B, MTAP2, KIF5C, MTAP4, KIF3C, 2410017P07RIK, LRRC49, CDC27, SS18, DNAHC5, KIF1B, INVS, MTAP1B, MAPRE1	1112	240	12504	1.54613	0.999093	0.123815	17.4869
GOTERM_CC_FAT	GO:0005643~nuclear pore	12	0.611309	0.0137122	NUP133, XPO1, NUP214, NUP210, IPO9, IPO8, RANBP2, TPR, NUPL2, KPNA3, KPNB1, KPNA1	1112	59	12504	2.28704	0.999327	0.12651	18.1599
GOTERM_CC_FAT	GO:0005768~endosome	34	1.73204	0.0153306	VPS29, SLC9A9, PRKCZ, PLDN, CLCN3, TSG101, CHMP5, STAM2, TLR3, RABGAP1L, ARF6, VPS33B, VPS33A, SLC11A2, GRIPAP1, RAB11A, EHD2, VPS39, RAB21, SCAMP5, RAB27A, STAMBP, TM9SF2, GAPVD1, RABEP1, TFRC, ATP6V1E1, IGF2R, GOLPH3, MIB2, PTP4A2, RAB14, ANKFY1, ATP6V0A2	1112	252	12504	1.51713	0.999718	0.138081	20.0877
GOTERM_CC_FAT	GO:0044450~microtubule organizing center part	8	0.407539	0.0169311	BBS4, PLK4, ROCK1, CEP192, LCK, CETN2, AKAP9, ODF2	1112	31	12504	2.90183	0.999881	0.14897	21.9524
GOTERM_CC_FAT	GO:0000267~cell fraction	69	3.51503	0.018389	RAB3GAP2, SGPP1, CAPZA2, HPS4, PDE3B, RPS6KB1, ITSN1, LASS5, ARL2BP, ATP2B2, DYNLL1, TRIM9, ANK3, GRID2, SRD5A1, STK39, ITCH, FNDC3A, STX6, IRAK1, MAGI2, LIMK2, NCF1, LRP1B, CYCS, NRXN1, GNAQ, SEMA4F, IGF2R, SH3KBP1, RAB14, GNAS, VAMP2, PPFIA2, SNAP29, CDK5R1, FKBP6, CALD1, PPM1A, FKBP1A, ITM2B, NAGK, ITGB1, PCDHAC2, FOLR4, ECE1, GGPS1, TMED10, TRAF6, EHD2, ACSL3, ACSL6, SELP, SLC8A1, HTT, LIN7C,…	1112	596	12504	1.30181	0.999946	0.158233	23.6157
GOTERM_CC_FAT	GO:0005886~plasma membrane	288	14.6714	0.0188081	ADCY3, SYT1, KLRC2, AQP9, TGOLN1, AQP6, AMOTL1, ITSN1, VPS33B, VPS33A, ATP2B2, ACBD3, LPHN3, PSKH1, PICALM, TRAK2, TRAK1, GRID2, GJD4, DAB2IP, MAGI2, ATRNL1, MYH9, SSPN, CCR9, CATSPER2, RAB18, CD34, CD33, VEGFA, RAB14, ADD3, ADD2, ADD1, CLCN3, CDK5R1, PPT2, CACNB2, ARF6, CACNB4, RIMS1, SLC11A2, HCRTR1, GAD2, SPNB2, PVRL2, BAI3, TRPC2, CNKSR2, GPR158, PCDH15, SLAMF1, FCGR1, PCDH19, PTPN11, NTRK3, …	1112	2906	12504	1.1144	0.999957	0.159011	24.0876
GOTERM_CC_FAT	GO:0005626~insoluble fraction	62	3.15843	0.019648	SGPP1, CAPZA2, HPS4, PDE3B, RPS6KB1, ITSN1, LASS5, ATP2B2, DYNLL1, TRIM9, ANK3, GRID2, SRD5A1, STK39, ITCH, FNDC3A, STX6, IRAK1, MAGI2, NCF1, LRP1B, NRXN1, GNAQ, SEMA4F, IGF2R, SH3KBP1, RAB14, GNAS, VAMP2, PPFIA2, SNAP29, CDK5R1, FKBP6, CALD1, PPM1A, FKBP1A, ITM2B, ITGB1, PCDHAC2, FOLR4, ECE1, TMED10, TRAF6, EHD2, ACSL3, ACSL6, SELP, SLC8A1, LIN7C, ITGA3, ATP1A1, SAMD4, PTPN11, LIN7A, ZFP106, NED…	1112	528	12504	1.32039	0.999972	0.162991	25.0254
GOTERM_CC_FAT	GO:0031252~cell leading edge	18	0.916964	0.0199094	TRPC2, ENAH, TRPM7, ABI2, RDX, MYH9, ITSN1, IQGAP1, SLC1A2, PIK3CA, TMOD3, PAFAH1B1, GNAS, RASA1, FBXO10, EPS8L1, DIAP1, FGD4	1112	112	12504	1.80717	0.999976	0.162476	25.315
GOTERM_CC_FAT	GO:0044433~cytoplasmic vesicle part	16	0.815079	0.0199704	SYT1, SELP, CLTB, CAPZA2, COPZ1, RPH3AL, GAD2, DAB2, KIF1B, AP1S2, SYN2, TMED10, VAMP2, APPBP2, RAB21, EPN2	1112	95	12504	1.89383	0.999977	0.160491	25.3824
GOTERM_CC_FAT	GO:0000228~nuclear chromosome	19	0.967906	0.0204656	MORF4L1, DNMT3A, NEK2, HIRA, CBX3, UBE2B, CBX5, SUV39H2, ATRX, ORC2L, HIST1H1T, RAD21, SMARCC1, H3F3A, RAD18, ADD3, TERF2, SUV420H1, SMARCA4	1112	121	12504	1.76568	0.999982	0.161742	25.9279
GOTERM_CC_FAT	GO:0000790~nuclear chromatin	11	0.560367	0.0216173	MORF4L1, DNMT3A, SMARCC1, HIRA, H3F3A, CBX3, RAD18, UBE2B, CBX5, SUV39H2, SMARCA4	1112	55	12504	2.24892	0.99999	0.167655	27.182
GOTERM_CC_FAT	GO:0044456~synapse part	29	1.47733	0.0217788	SYT1, RAB3C, GRIP1, GABRB2, GABRB1, CLSTN1, RIMS1, GAD2, SLC1A2, GPHN, SYN2, GRID2, SCAMP5, GABRG3, DLGAP2, SYT11, NLGN1, LIN7C, NRXN1, RPH3A, SSPN, LIN7A, PJA2, SEMA4F, GRM7, DOC2G, CHRNB2, VAMP2, CHRNE	1112	212	12504	1.53818	0.999991	0.166402	27.3562
GOTERM_CC_FAT	GO:0005856~cytoskeleton	120	6.11309	0.0220114	ENAH, CAPZA2, STOML2, CEP70, HOOK3, KIF13A, HOOK1, CDCA8, PSKH1, ANK2, PPP4C, KRT83, KIF5B, ROCK1, KIF5C, PDE4D, PCM1, RPH3A, MYH9, DCTN4, 2410017P07RIK, FARP2, DNAHC5, KRT14, MTAP1B, DST, ADD3, ADD2, ADD1, KALRN, BBS4, SSH1, LMNB1, NEK2, STK17B, NEDD9, DOCK2, BLOC1S2, SPNB2, CLASP2, STK38L, NUDC, FGD4, MYO1B, SMEK2, CDC27, KIF3C, ATM, PTPN11, MYO10, PLK4, LASP1, MYO15, TMOD2, TMOD3, ABL2, KIF23,…	1112	1122	12504	1.20263	0.999992	0.165681	27.6065
GOTERM_CC_FAT	GO:0042175~nuclear envelope-endoplasmic reticulum network	23	1.17168	0.0260073	ARL6IP1, TRPC2, RAB2B, DERL2, NPLOC4, LMAN2L, PIGV, PIGU, STIM1, FKBP1A, NAV3, TMPRSS3, PORCN, STT3B, ERO1LB, MIA3, H13, RAB14, YIPF5, PCYT1A, ASPH, DNAJC3, RETSAT	1112	160	12504	1.61641	0.999999	0.190397	31.7832
GOTERM_CC_FAT	GO:0000242~pericentriolar material	4	0.20377	0.027875	BBS4, CEP192, LCK, AKAP9	1112	8	12504	5.6223	1	0.200056	33.6575
GOTERM_CC_FAT	GO:0000502~proteasome complex	11	0.560367	0.0303465	RAD23B, PSMF1, PSMB7, PSMA6, PSMB1, UBE3A, PSMB2, PSME4, UBQLN1, PSMD6, PSMD7	1112	58	12504	2.1326	1	0.213163	36.064
GOTERM_CC_FAT	GO:0015030~Cajal body	7	0.356597	0.0334733	XPO1, DDX46, NOLC1, LSM10, GEMIN6, SIP1, DDX42	1112	28	12504	2.81115	1	0.229736	38.9921
GOTERM_CC_FAT	GO:0042470~melanosome	14	0.713194	0.0365156	HSP90AB1, GNA13, YWHAZ, HPS4, YWHAE, ITGB1, ANXA6, CCT4, TFRC, TMEM33, ATP6V0A1, TMED10, DNAJC5, RAB27A	1112	85	12504	1.85205	1	0.245061	41.7209
GOTERM_CC_FAT	GO:0048770~pigment granule	14	0.713194	0.0365156	HSP90AB1, GNA13, YWHAZ, HPS4, YWHAE, ITGB1, ANXA6, CCT4, TFRC, TMEM33, ATP6V0A1, TMED10, DNAJC5, RAB27A	1112	85	12504	1.85205	1	0.245061	41.7209
GOTERM_CC_FAT	GO:0005798~Golgi-associated vesicle	8	0.407539	0.0365514	PACS1, CHIC2, CLTB, AP1S2, IGF2R, TGOLN1, COPZ1, RAB14	1112	36	12504	2.4988	1	0.242275	41.7522
GOTERM_CC_FAT	GO:0030665~clathrin coated vesicle membrane	8	0.407539	0.0365514	SYT1, DAB2, GAD2, CLTB, AP1S2, SYN2, VAMP2, EPN2	1112	36	12504	2.4988	1	0.242275	41.7522
GOTERM_CC_FAT	GO:0044430~cytoskeletal part	83	4.22822	0.0509549	KIF23, KIF22, ENAH, TTLL8, CAPZA2, ARL2BP, CEP70, TTLL3, HOOK3, HOOK1, KIF13A, CDCA8, PSKH1, EVI5, DYNLL1, ACTR1A, SLMAP, SNTB2, MTAP7, PPP4C, KRT83, KIF5B, ROCK1, MTAP2, CEP110, MTAP4, KIF5C, PDE4D, RB1, MYH9, PCM1, DCTN4, 2410017P07RIK, PJA2, SS18, KIF1B, DNAHC5, MTAP1B, KRT14, LCK, MAPRE1, BBS4, PARD3, RABGAP1, LMNB1, NEK2, CALD1, FHL3, CETN2, AKAP9, STAU2, SORBS1, BLOC1S2, PPP2CA, SPNB2, TEKT…	1112	774	12504	1.20582	1	0.31904	53.191
GOTERM_CC_FAT	GO:0005913~cell-cell adherens junction	7	0.356597	0.0522176	PARD3, SORBS1, PVRL2, ABI2, DLG5, MYH9, MLLT4	1112	31	12504	2.5391	1	0.322019	54.0869
GOTERM_CC_FAT	GO:0008023~transcription elongation factor complex	4	0.20377	0.0522528	ELP4, IKBKAP, TCEB3, ELL3	1112	10	12504	4.49784	1	0.31863	54.1116
GOTERM_CC_FAT	GO:0016234~inclusion body	4	0.20377	0.0522528	ATXN1, NBN, HTT, RNF32	1112	10	12504	4.49784	1	0.31863	54.1116
GOTERM_CC_FAT	GO:0001726~ruffle	9	0.458482	0.05318	TRPM7, TMOD3, GNAS, RDX, MYH9, FBXO10, RASA1, EPS8L1, DIAP1	1112	47	12504	2.15322	1	0.319848	54.759
GOTERM_CC_FAT	GO:0005739~mitochondrion	135	6.87723	0.0541512	HCCS, GRPEL2, STAR, EHHADH, CAPZA2, NDUFAB1, STOML2, BPHL, PMAIP1, MTHFD1L, ACBD3, GHITM, DDX28, COL4A3BP, ABCB10, TFB2M, SLC25A27, DDAH1, ALDH6A1, MRPL51, SUCLG2, TAZ, SECISBP2, LETM1, DHX29, AKR1B10, MRPL49, YME1L1, ATPIF1, IQCE, MRPS15, MCL1, TXN2, 4930455C21RIK, ACP6, ELN, CHCHD3, AKAP10, CTPS2, RRM2B, SFXN2, SDHAF2, ACAT1, PDSS2, TOMM7, D10ERTD322E, MTCH2, GALC, SUPV3L1, LETMD1, MRPS27, TRP5…	1112	1322	12504	1.14828	1	0.321255	55.4279
GOTERM_CC_FAT	GO:0019867~outer membrane	14	0.713194	0.0541694	GIMAP3, SLC25A4, TOMM40, PINK1, NAV3, PMAIP1, MFN2, ANK, TOMM7, RHOT1, GYK, ACSL3, ACSL6, RETSAT	1112	90	12504	1.74916	1	0.317921	55.4403
GOTERM_CC_FAT	GO:0005911~cell-cell junction	23	1.17168	0.054928	CLDN8, PRKCZ, GJD4, PARD3, MTDH, CLDN19, PANX1, GJB3, ABI2, LIN7C, PANX3, MPP7, MYH9, AMOTL1, GJC3, LIM2, PNN, LIN7A, SORBS1, PVRL2, DLG5, ADD3, MLLT4	1112	173	12504	1.49495	1	0.318287	55.9563
GOTERM_CC_FAT	GO:0000118~histone deacetylase complex	7	0.356597	0.0596393	MORF4L1, RBBP4, GATAD2A, HDAC9, MBD2, NRIP1, CBX5	1112	32	12504	2.45976	1	0.337517	59.0379
GOTERM_CC_FAT	GO:0001741~XY body	4	0.20377	0.0672355	SMARCC1, RAD18, UBE2B, SMARCA4	1112	11	12504	4.08895	1	0.368872	63.5871
GOTERM_CC_FAT	GO:0030140~trans-Golgi network transport vesicle	5	0.254712	0.0694155	CLTB, AP1S2, IGF2R, TGOLN1, RAB14	1112	18	12504	3.1235	1	0.374901	64.803
GOTERM_CC_FAT	GO:0032421~stereocilium bundle	5	0.254712	0.0694155	MYO15, RDX, PCDH15, USH2A, DOCK4	1112	18	12504	3.1235	1	0.374901	64.803
GOTERM_CC_FAT	GO:0044463~cell projection part	22	1.12073	0.0762494	TRPC2, BBS4, CDK5R1, KIF5B, TTLL8, SLC22A12, MTAP2, KIF5C, CETN2, SOD1, MBP, TTLL3, PPP1R9B, SLC1A2, PPP1R9A, DNAHC5, GHRH, TTYH1, MAPRE1, ODF1, DIAP1, APC	1112	170	12504	1.45518	1	0.400505	68.3741
GOTERM_CC_FAT	GO:0030863~cortical cytoskeleton	8	0.407539	0.0827967	PPP1R9B, PPP1R9A, LASP1, SPNB2, CAPZA2, CALD1, MAPRE1, MYH9	1112	43	12504	2.09202	1	0.423533	71.4763
GOTERM_CC_FAT	GO:0031253~cell projection membrane	8	0.407539	0.0827967	TRPC2, BBS4, SLC1A2, SLC22A12, TTYH1, MAPRE1, DIAP1, APC	1112	43	12504	2.09202	1	0.423533	71.4763
GOTERM_CC_FAT	GO:0031968~organelle outer membrane	13	0.662252	0.0828434	GIMAP3, SLC25A4, TOMM40, PINK1, PMAIP1, NAV3, MFN2, TOMM7, RHOT1, GYK, ACSL3, ACSL6, RETSAT	1112	87	12504	1.68023	1	0.419926	71.4974
GOTERM_CC_FAT	GO:0005942~phosphoinositide 3-kinase complex	4	0.20377	0.0839236	PIK3CD, PIK3CA, PIK3R3, PIK3R1	1112	12	12504	3.7482	1	0.420463	71.9808
GOTERM_CC_FAT	GO:0005912~adherens junction	15	0.764137	0.0860334	PARD3, ENAH, CAPZA2, ABI2, MPP7, VEZT, MYH9, PRUNE, SORBS1, LASP1, PTK2B, PVRL2, SH3KBP1, DLG5, MLLT4	1112	106	12504	1.59122	1	0.424989	72.903
GOTERM_CC_FAT	GO:0000793~condensed chromosome	15	0.764137	0.0913198	NUP133, HMGB2, NEK2, CREBBP, CBX3, ORC2L, HIST1H1T, BAZ1B, HJURP, ZWINT, CENPC1, CLASP2, ADD3, TOP2A, SUV420H1	1112	107	12504	1.57635	1	0.441375	75.091
GOTERM_CC_FAT	GO:0010369~chromocenter	3	0.152827	0.0929944	CBX3, TAF7L, CBX5	1112	6	12504	5.6223	1	0.443868	75.7491
GOTERM_CC_FAT	GO:0030662~coated vesicle membrane	9	0.458482	0.09447	SYT1, DAB2, GAD2, CLTB, AP1S2, COPZ1, SYN2, VAMP2, EPN2	1112	53	12504	1.90946	1	0.445581	76.3155
GOTERM_CC_FAT	GO:0000776~kinetochore	10	0.509424	0.0959021	NUP133, XPO1, ORC2L, HJURP, CENPC1, ZWINT, CREBBP, CLASP2, CBX5, APC	1112	62	12504	1.81365	1	0.447103	76.8534
GOTERM_MF_FAT	GO:0000166~nucleotide binding	299	15.2318	3.25593e-10	ADCY3, FASTKD1, PRKG1, 1700113I22RIK, SART3, C230081A13RIK, MAP3K7, KIF13A, ATP2B2, DDX17, MAP3K5, ERO1LB, PSKH1, DHX37, RAVER1, OASL1, NT5C2, SFRS9, ABCB10, PIK3CA, DHX36, RAPGEF4, TLK1, PTBP2, RAPGEF3, RAB21, RAB27A, GTPBP2, KIF5B, ROCK1, SUCLG2, PIK3CD, KIF5C, NAV3, MYH9, PPARGC1B, MAPK1, EIF2AK1, DNAHC5, BAZ1B, DHX29, RAB18, RAB14, YME1L1, EIF2AK4, CHKA, CLCN3, GNAI1, NEK2, NEK1, STK17B, ARF6…	1314	2183	13288	1.3851	3.49361e-07	3.49361e-07	5.19047e-07
GOTERM_MF_FAT	GO:0030554~adenyl nucleotide binding	221	11.2583	2.05571e-09	ADCY3, FASTKD1, PRKG1, 1700113I22RIK, C230081A13RIK, MAP3K7, KIF13A, ATP2B2, ERO1LB, MAP3K5, DDX17, PSKH1, DHX37, OASL1, PIK3CA, ABCB10, TLK1, DHX36, RAPGEF4, RAPGEF3, KIF5B, ROCK1, SUCLG2, PIK3CD, KIF5C, MYH9, MAPK1, EIF2AK1, DNAHC5, DHX29, RAB18, BAZ1B, YME1L1, EIF2AK4, CHKA, CLCN3, NEK2, NEK1, STK17B, NAGK, SUPV3L1, DHX8, TAOK1, TAOK3, DALRD3, ABCG3, DDX5, UBE2L3, DDX4, KIF3C, ATM, DDX6, GART,…	1314	1535	13288	1.45596	2.20577e-06	1.10289e-06	3.27712e-06
GOTERM_MF_FAT	GO:0017076~purine nucleotide binding	259	13.1941	2.78058e-09	ADCY3, FASTKD1, PRKG1, 1700113I22RIK, C230081A13RIK, MAP3K7, KIF13A, ATP2B2, DDX17, MAP3K5, ERO1LB, PSKH1, DHX37, OASL1, PIK3CA, ABCB10, TLK1, DHX36, RAPGEF4, RAPGEF3, RAB21, RAB27A, GTPBP2, KIF5B, ROCK1, SUCLG2, PIK3CD, KIF5C, MYH9, MAPK1, EIF2AK1, DNAHC5, DHX29, RAB18, BAZ1B, RAB14, YME1L1, EIF2AK4, CHKA, CLCN3, GNAI1, NEK2, NEK1, STK17B, ARF6, NAGK, SUPV3L1, DHX8, TAOK1, TAOK3, DALRD3, ABCG3, …	1314	1871	13288	1.39988	2.98356e-06	9.94521e-07	4.43268e-06
GOTERM_MF_FAT	GO:0032559~adenyl ribonucleotide binding	211	10.7489	3.80836e-09	ADCY3, FASTKD1, PRKG1, 1700113I22RIK, C230081A13RIK, MAP3K7, KIF13A, ATP2B2, MAP3K5, DDX17, PSKH1, DHX37, OASL1, PIK3CA, ABCB10, TLK1, DHX36, RAPGEF4, RAPGEF3, KIF5B, ROCK1, SUCLG2, PIK3CD, KIF5C, MYH9, MAPK1, EIF2AK1, DNAHC5, DHX29, RAB18, BAZ1B, YME1L1, EIF2AK4, CHKA, CLCN3, NEK2, NEK1, STK17B, NAGK, SUPV3L1, DHX8, TAOK1, TAOK3, DALRD3, ABCG3, DDX5, UBE2L3, DDX4, KIF3C, ATM, DDX6, GART, NTRK3, …	1314	1460	13288	1.46148	4.08637e-06	1.02159e-06	6.07113e-06
GOTERM_MF_FAT	GO:0001883~purine nucleoside binding	221	11.2583	4.41965e-09	ADCY3, FASTKD1, PRKG1, 1700113I22RIK, C230081A13RIK, MAP3K7, KIF13A, ATP2B2, ERO1LB, MAP3K5, DDX17, PSKH1, DHX37, OASL1, PIK3CA, ABCB10, TLK1, DHX36, RAPGEF4, RAPGEF3, KIF5B, ROCK1, SUCLG2, PIK3CD, KIF5C, MYH9, MAPK1, EIF2AK1, DNAHC5, DHX29, RAB18, BAZ1B, YME1L1, EIF2AK4, CHKA, CLCN3, NEK2, NEK1, STK17B, NAGK, SUPV3L1, DHX8, TAOK1, TAOK3, DALRD3, ABCG3, DDX5, UBE2L3, DDX4, KIF3C, ATM, DDX6, GART,…	1314	1548	13288	1.44373	4.74228e-06	9.48457e-07	7.04562e-06
GOTERM_MF_FAT	GO:0001882~nucleoside binding	222	11.3092	4.69026e-09	ADCY3, FASTKD1, PRKG1, 1700113I22RIK, C230081A13RIK, MAP3K7, KIF13A, ATP2B2, ERO1LB, DDX17, MAP3K5, PSKH1, DHX37, OASL1, PIK3CA, ABCB10, TLK1, DHX36, RAPGEF4, RAPGEF3, KIF5B, ROCK1, SUCLG2, PIK3CD, KIF5C, MYH9, MAPK1, EIF2AK1, DNAHC5, DHX29, RAB18, BAZ1B, YME1L1, EIF2AK4, CHKA, CLCN3, NEK2, NEK1, STK17B, NAGK, SUPV3L1, DHX8, TAOK1, TAOK3, DALRD3, ABCG3, DDX5, UBE2L3, DDX4, KIF3C, ATM, DDX6, GART,…	1314	1558	13288	1.44095	5.03264e-06	8.38774e-07	7.47701e-06
GOTERM_MF_FAT	GO:0032555~purine ribonucleotide binding	249	12.6847	5.66039e-09	ADCY3, FASTKD1, PRKG1, 1700113I22RIK, C230081A13RIK, MAP3K7, KIF13A, ATP2B2, DDX17, MAP3K5, PSKH1, DHX37, OASL1, PIK3CA, ABCB10, TLK1, DHX36, RAPGEF4, RAPGEF3, RAB21, RAB27A, GTPBP2, KIF5B, ROCK1, SUCLG2, PIK3CD, KIF5C, MYH9, MAPK1, EIF2AK1, DNAHC5, DHX29, RAB18, BAZ1B, RAB14, YME1L1, EIF2AK4, CHKA, CLCN3, GNAI1, NEK2, NEK1, STK17B, ARF6, NAGK, SUPV3L1, DHX8, TAOK1, TAOK3, DALRD3, ABCG3, UBE2L3, …	1314	1796	13288	1.40203	6.07358e-06	8.67656e-07	9.02355e-06
GOTERM_MF_FAT	GO:0032553~ribonucleotide binding	249	12.6847	5.66039e-09	ADCY3, FASTKD1, PRKG1, 1700113I22RIK, C230081A13RIK, MAP3K7, KIF13A, ATP2B2, DDX17, MAP3K5, PSKH1, DHX37, OASL1, PIK3CA, ABCB10, TLK1, DHX36, RAPGEF4, RAPGEF3, RAB21, RAB27A, GTPBP2, KIF5B, ROCK1, SUCLG2, PIK3CD, KIF5C, MYH9, MAPK1, EIF2AK1, DNAHC5, DHX29, RAB18, BAZ1B, RAB14, YME1L1, EIF2AK4, CHKA, CLCN3, GNAI1, NEK2, NEK1, STK17B, ARF6, NAGK, SUPV3L1, DHX8, TAOK1, TAOK3, DALRD3, ABCG3, UBE2L3, …	1314	1796	13288	1.40203	6.07358e-06	8.67656e-07	9.02355e-06
GOTERM_MF_FAT	GO:0005524~ATP binding	207	10.5451	1.03561e-08	ADCY3, FASTKD1, PRKG1, 1700113I22RIK, C230081A13RIK, MAP3K7, KIF13A, ATP2B2, MAP3K5, DDX17, PSKH1, DHX37, OASL1, PIK3CA, ABCB10, TLK1, DHX36, KIF5B, ROCK1, SUCLG2, PIK3CD, KIF5C, MYH9, MAPK1, EIF2AK1, DNAHC5, DHX29, RAB18, BAZ1B, YME1L1, EIF2AK4, CHKA, CLCN3, NEK2, NEK1, STK17B, NAGK, SUPV3L1, DHX8, TAOK1, TAOK3, DALRD3, DDX5, UBE2L3, ABCG3, DDX4, KIF3C, ATM, DDX6, GART, NTRK3, CCT5, HSPA12A, CCT…	1314	1443	13288	1.45067	1.1112e-05	1.38901e-06	1.65092e-05
GOTERM_MF_FAT	GO:0019904~protein domain specific binding	42	2.13958	1.50423e-06	HSP90AB1, HMGB2, ENAH, YWHAZ, CLCN3, USP8, GRB2, SLC22A12, PTEN, TRIM65, ATP2B2, PICALM, DYNLL1, PCGF6, POU2F2, EXOC4, INPP5D, EHD2, KIRREL3, KHDRBS1, RAP2B, BAIAP2L1, NLK, CBL, YWHAE, PPARGC1B, ELMO2, QK, CTR9, DOCK4, EPB4.1L2, SH3BGRL, ZFP106, YWHAG, GRM7, LCK, SH3KBP1, TGFBR3, LUC7L, NCOR1, KLF1, SHCBP1	1314	192	13288	2.21214	0.00161274	0.000179321	0.00239795
GOTERM_MF_FAT	GO:0016879~ligase activity, forming carbon-nitrogen bonds	42	2.13958	1.73141e-06	TTLL8, TSG101, UBE3A, CAD, HLCS, CTPS2, CBLL1, MTHFD1L, TTLL3, PRPF19, SUMO2, UBE2D3, SUMO1, WWP2, WWP1, HECTD2, RNF168, ITCH, CUL1, TRIP12, HECTD1, UBE4A, UBE4B, SKP2, HACE1, HERC4, UBE2H, HERC2, UBE2L3, HERC1, UBE2B, GART, MIB1, UBE2E3, HUWE1, KCMF1, NEDD4, PIAS3, SIAH1A, MIB2, PIAS2, SMURF2	1314	193	13288	2.20068	0.00185608	0.000185763	0.0027601
GOTERM_MF_FAT	GO:0003677~DNA binding	232	11.8186	3.42349e-06	MEF2A, BBX, RORB, REST, RORA, PGR, ZFP91, FLI1, ZFP93, PATZ1, LUC7L3, PHOX2B, A130010J15RIK, RREB1, RCOR1, EMX2, ZFP629, MSX1, HNF4A, HUWE1, MTF1, PIAS2, RAD23B, TNRC18, RAD23A, HOXA11, NR1H2, FOXH1, ZFP451, TCF20, SUPV3L1, PLAG1, TRPC2, DNMT3A, KLF7, KLF12, CREBBP, SMAD4, ZFP445, ATM, POLRMT, ZFHX4, DMTF1, TRPS1, DLX4, H3F3A, ZIK1, KLF1, TCF12, NCOR1, PRKRIR, KLF3, BACH1, TAF1B, ELF2, BACH2, EZH…	1314	1781	13288	1.31731	0.00366668	0.000333891	0.00545745
GOTERM_MF_FAT	GO:0016881~acid-amino acid ligase activity	37	1.88487	4.44496e-06	TTLL8, TSG101, UBE3A, CBLL1, TTLL3, PRPF19, SUMO2, UBE2D3, SUMO1, WWP2, WWP1, HECTD2, RNF168, ITCH, CUL1, TRIP12, HECTD1, UBE4A, UBE4B, SKP2, HACE1, HERC4, HERC2, UBE2H, UBE2L3, HERC1, UBE2B, MIB1, UBE2E3, HUWE1, KCMF1, NEDD4, PIAS3, SIAH1A, MIB2, PIAS2, SMURF2	1314	166	13288	2.25402	0.0047581	0.000397376	0.00708574
GOTERM_MF_FAT	GO:0004674~protein serine/threonine kinase activity	70	3.56597	1.61999e-05	PRPF4B, STK31, TBK1, PRKAG1, STK36, PRKAG2, PINK1, RPS6KB1, PRKG1, MAP3K7, CSNK2A2, MAP3K5, PSKH1, CSNK2A1, SLK, CDK12, STK39, TLK1, MASTL, PRKACB, PPP4C, PRKCA, IRAK1, SRPK2, LIMK2, ROCK1, TRPM7, CDK7, CDK4, PRKCD, STK3, MAPK1, MAP4K5, MAST2, EIF2AK1, CDKL1, RIOK3, EIF2AK4, KALRN, ACVR1, PRKCZ, NEK2, NEK1, MAPKAPK5, STK17B, BMPR2, RIOK1, RIOK2, TTBK2, CAMK2D, CAMK2B, PRKAA2, ERCC3, STK38L, DCLK1…	1314	421	13288	1.68144	0.0172324	0.00133623	0.025822
GOTERM_MF_FAT	GO:0008270~zinc ion binding	263	13.3979	1.72641e-05	DZIP3, PDLIM5, AI854703, RORB, RORA, REST, ZFP84, ZNRF3, PGR, ZFP91, HMHA1, ZFP93, LUC7L2, PATZ1, DDAH1, ZFP622, CGRRF1, ROCK1, RREB1, ZFP629, HNF4A, MTF1, BAZ1B, PIAS3, SIAH1A, EIF2S2, ZNHIT1, PIAS2, YME1L1, ERMP1, AKAP13, ZFP458, ZFP759, RIMS1, NR1H2, ARIH1, ZFP451, TCF20, RPS27, ZFP422-RS1, ADH6B, PLAG1, GIT1, ZC3H13, DNMT3A, NPLOC4, KLF7, KLF12, CREBBP, ZFP445, ZFP606, TAX1BP1, ZFHX4, LASP1, …	1314	2105	13288	1.26348	0.0183541	0.00132231	0.0275182
GOTERM_MF_FAT	GO:0003723~RNA binding	100	5.09424	2.75555e-05	XPO1, NCBP1, DZIP3, UNC50, RBM4, RBM5, TLR3, SART3, CNOT4, DDX17, DDX28, ZFML, RAVER1, SFRS8, SFRS9, OASL1, SRRM1, PUM2, PTBP2, RBM12, LUC7L3, PPARGC1B, SLTM, PA2G4, AQR, EIF2S1, SERBP1, OAS1B, SRP72, XRN1, EIF2C3, HDLBP, EIF4E3, FIP1L1, SNRPB2, DDX46, DDX3Y, SLC4A1AP, NOVA1, DDX42, DHX8, PAIP2, RGNEF, DDX5, DDX6, SAFB2, EIF4E, CPNE1, EIF4E2, CPEB3, CPEB4, QARS, AUH, FUBP1, ANKRD17, PIWIL2, KHDRB…	1314	672	13288	1.50486	0.0291346	0.00196922	0.0439188
GOTERM_MF_FAT	GO:0004672~protein kinase activity	88	4.48293	5.3396e-05	KCNH1, FASTKD1, PRPF4B, STK31, TBK1, PRKAG1, STK36, CAPZA2, PRKAG2, PINK1, RPS6KB1, CAD, PRKG1, FES, C230081A13RIK, INSRR, MAP3K7, CSNK2A2, MAP3K5, PSKH1, CSNK2A1, SLK, CDK12, STK39, TLK1, MASTL, PRKACB, PPP4C, PRKCA, EGFR, IRAK1, SRPK2, LIMK2, ROCK1, TRPM7, CDK7, CDK4, PRKCD, STK3, MAPK1, MAP4K5, MAST2, CDKL1, EIF2AK1, BAZ1B, RIOK3, LCK, KCNH8, RELN, EIF2AK4, ACVR1, KALRN, FGFR2, PRKCZ, NEK2, NE…	1314	583	13288	1.52644	0.0556849	0.00357456	0.0850876
GOTERM_MF_FAT	GO:0030528~transcription regulator activity	160	8.15079	6.13516e-05	MEF2A, HMX1, ARNT2, HIRA, TCFAP4, CBX3, RORB, REST, RORA, LASS5, LASS6, CBX5, TAF7L, PGR, MLL5, FLI1, TFB2M, PATZ1, ATOH7, MYST3, PHOX2B, A130010J15RIK, EMX2, ELL3, FOXN3, PPARGC1B, MAPK1, PA2G4, MSX1, HNF4A, MTF1, GTF2IRD1, ZFP263, MGA, PIAS2, NFKBIE, HOXA11, SOX5, SOX4, ELK1, NR2C2, ARNT, MED12L, FOXH1, NR1H2, FOXQ1, HOXA3, TEF, SKIL, BCOR, TRP53, MAFG, KLF7, TRIP4, KLF12, TAF5, CREBBP, SMAD4, …	1314	1206	13288	1.34164	0.0637121	0.003865	0.0977593
GOTERM_MF_FAT	GO:0019787~small conjugating protein ligase activity	28	1.42639	7.24184e-05	UBE3A, TSG101, CBLL1, PRPF19, SUMO2, SUMO1, UBE2D3, WWP1, RNF168, ITCH, CUL1, HECTD1, UBE4A, UBE4B, SKP2, HERC2, UBE2H, UBE2L3, UBE2B, MIB1, UBE2E3, KCMF1, HUWE1, NEDD4, PIAS3, SIAH1A, MIB2, PIAS2	1314	125	13288	2.26523	0.0747652	0.00430779	0.115384
GOTERM_MF_FAT	GO:0046914~transition metal ion binding	312	15.894	7.84385e-05	HCCS, SC5D, DZIP3, PDLIM5, AI854703, RORB, RORA, REST, ZFP84, ZNRF3, PGR, ZFP91, HMHA1, ZFP93, LUC7L2, PATZ1, DDAH1, ZFP622, CGRRF1, ROCK1, RREB1, ZFP629, EIF2AK1, HNF4A, BAZ1B, MTF1, PIAS3, SIAH1A, EIF2S2, ZNHIT1, PIAS2, YME1L1, ERMP1, AKAP13, SFXN2, ZFP458, ZFP759, RIMS1, SLC11A2, NR1H2, ARIH1, ZFP451, TCF20, RPS27, ZFP422-RS1, PIR, SLC31A1, ADH6B, PLAG1, GIT1, ZC3H13, DNMT3A, NPLOC4, KLF7, SCD…	1314	2608	13288	1.20979	0.0807231	0.00442009	0.12497
GOTERM_MF_FAT	GO:0043167~ion binding	447	22.7713	0.000168212	SLC9A9, HCCS, SLC9A8, SC5D, RORB, RORA, ITSN2, REST, ITSN1, PGR, MAP3K7, HMHA1, MAP3K5, LUC7L2, PATZ1, CAB39, DDAH1, CGRRF1, SCN2B, ROCK1, RREB1, PITPNM1, EIF2AK1, HNF4A, EIF2S2, ZNHIT1, YME1L1, CACNB2, CACNB4, ARIH1, RPS27, PIR, GIT1, DNMT3A, ZC3H13, MGAT4A, NPLOC4, KLF12, PCDH15, PCDH19, GART, KCNJ9, LASP1, TRPS1, KCNH1, ATP10A, MMP28, GATAD1, USP16, SRPK2, ZDHHC4, ZDHHC6, ACO2, CACNG8, GMEB2, …	1314	3934	13288	1.14905	0.165153	0.00898473	0.26782
GOTERM_MF_FAT	GO:0043169~cation binding	441	22.4656	0.000214267	SLC9A9, HCCS, SLC9A8, SC5D, RORB, RORA, ITSN2, REST, ITSN1, PGR, MAP3K7, HMHA1, MAP3K5, LUC7L2, PATZ1, CAB39, DDAH1, CGRRF1, SCN2B, ROCK1, RREB1, PITPNM1, EIF2AK1, HNF4A, EIF2S2, ZNHIT1, YME1L1, CACNB2, CACNB4, ARIH1, RPS27, PIR, GIT1, DNMT3A, ZC3H13, MGAT4A, NPLOC4, KLF12, PCDH15, PCDH19, GART, KCNJ9, LASP1, TRPS1, KCNH1, ATP10A, MMP28, GATAD1, USP16, SRPK2, ZDHHC4, ZDHHC6, ACO2, CACNG8, GMEB2, …	1314	3885	13288	1.14792	0.205414	0.0108895	0.34103
GOTERM_MF_FAT	GO:0005516~calmodulin binding	25	1.27356	0.000269405	ADCY3, KCNH1, SYT1, PHKB, CALD1, IQGAP1, ATP2B2, SPNB2, CAMK2D, SNTB1, SNTB2, CAMK2B, TRPC2, SLC8A1, MTAP2, MYO1B, STRN3, MYH9, INVS, ATPIF1, VAMP2, ADD3, ADD2, GAP43, ADD1	1314	114	13288	2.21768	0.25107	0.0130554	0.42861
GOTERM_MF_FAT	GO:0046872~metal ion binding	436	22.2109	0.000302835	SLC9A9, HCCS, SLC9A8, SC5D, RORB, ITSN2, REST, RORA, ITSN1, PGR, MAP3K7, HMHA1, MAP3K5, LUC7L2, PATZ1, CAB39, DDAH1, CGRRF1, SCN2B, ROCK1, RREB1, PITPNM1, EIF2AK1, HNF4A, EIF2S2, ZNHIT1, YME1L1, CACNB2, CACNB4, ARIH1, RPS27, PIR, GIT1, DNMT3A, ZC3H13, MGAT4A, NPLOC4, KLF12, PCDH15, PCDH19, GART, KCNJ9, LASP1, TRPS1, KCNH1, ATP10A, MMP28, GATAD1, USP16, SRPK2, ZDHHC4, ZDHHC6, ACO2, CACNG8, GMEB2, …	1314	3850	13288	1.14522	0.277466	0.0140307	0.481675
GOTERM_MF_FAT	GO:0004721~phosphoprotein phosphatase activity	30	1.52827	0.000390727	SSH1, PPM1A, PTEN, MTMR3, PTPLB, PPP2CA, PPP1R12A, CTDSP2, PPP4C, MTMR6, PTPRK, PTPN9, PTPRD, PTPN18, PTPN2, PTPRG, PTPRA, PTPRT, PPP1CB, CDC25A, PTPN12, PTPN11, EYA3, DUSP4, DUSP3, PPM1E, PPM1J, PTP4A2, LCK, PPM1L	1314	152	13288	1.99591	0.342514	0.0173204	0.621065
GOTERM_MF_FAT	GO:0004842~ubiquitin-protein ligase activity	23	1.17168	0.000444608	UBE4A, UBE3A, UBE4B, SKP2, UBE2H, CBLL1, HERC2, UBE2L3, UBE2B, PRPF19, UBE2E3, MIB1, UBE2D3, HUWE1, KCMF1, NEDD4, SIAH1A, WWP1, MIB2, RNF168, ITCH, CUL1, HECTD1	1314	104	13288	2.23645	0.379463	0.0189058	0.706425
GOTERM_MF_FAT	GO:0003682~chromatin binding	30	1.52827	0.000546449	MORF4L1, MKRN1, ARID4A, ARID4B, HIRA, CBX3, REST, CBX7, HDGFRP3, CBX5, CHD1, RNF168, PATZ1, SKIL, CHD4, TRP53, DNMT3A, ZFP386, CREBBP, SMAD4, MBD2, SUV39H2, ATRX, BAZ1B, NCOA3, SMARCC1, ATP6V0A1, CUX1, MED1, SMARCA4	1314	155	13288	1.95728	0.443729	0.0223052	0.867578
GOTERM_MF_FAT	GO:0008092~cytoskeletal protein binding	63	3.20937	0.000559405	ENAH, CAPZA2, HOOK3, HOOK1, NRCAM, TRIM2, SNTB1, SNTB2, DLG5, MKL2, USH2A, RAB27A, KIF5B, TRPM7, MTAP2, KTN1, PTPRT, MYH9, RPH3A, JMY, FARP2, KIF1B, MAST2, MIB2, MTAP1B, MAPRE1, ADD3, DST, EPS8L1, ADD2, ADD1, CDK5R1, SSH1, CALD1, FHL3, RDX, DAAM1, GPHN, SPNB2, PAFAH1B1, APPBP2, CLASP2, STK38L, APC, FGD4, MYO1B, BAIAP2L1, NF1, COTL1, PKNOX2, EPB4.1L2, PPP1R9B, SYNE1, YWHAG, EPB4.1L1, LASP1, MYO15,…	1314	414	13288	1.53888	0.451413	0.0219919	0.888061
GOTERM_MF_FAT	GO:0008134~transcription factor binding	47	2.39429	0.0007164	ENY2, DCC, ING4, NBN, MTDH, TSG101, UBE3A, STK36, ARNT2, ARNT, NR1H2, SUMO1, MLL5, TFB2M, MYCBP, MKL2, USP16, BCOR, CHD4, MYST3, MDFI, ATF7IP, TBL1XR1, NLK, CEBPG, CREBBP, SCAI, ICMT, IRF2BP2, RB1, DDX5, WWTR1, PPARGC1B, NRIP1, JMY, HNF4A, RAB18, BPTF, NCOA3, THRAP3, ATP6V0A1, DNMT1, HDAC9, LCOR, NCOR1, SMARCA4, MED1	1314	288	13288	1.65033	0.536511	0.0270896	1.13596
GOTERM_MF_FAT	GO:0016563~transcription activator activity	43	2.19052	0.000878977	ENY2, DCC, ING4, CHURC1, MEF2A, ELF2, UBE3A, GLIS2, SOX4, ELK1, ARNT, FOXH1, MLL5, FLI1, SERTAD3, TEF, PATZ1, MYCBP, MKL2, USP16, ETV5, ETV4, MYST3, SOX11, CREBBP, SMAD4, ICMT, TEAD2, WWTR1, PPARGC1B, JMY, ATF4, ZFP287, MTF1, NCOA3, HNF4A, THRAP3, ATP6V0A1, CAND1, NFIC, KLF1, TCF12, MED1	1314	259	13288	1.67893	0.610759	0.0320128	1.39206
GOTERM_MF_FAT	GO:0016887~ATPase activity	45	2.29241	0.00139288	ABCF1, ATP10A, ABCA1, ATP2B2, DDX17, DDX28, DDX46, DDX3Y, ABCB10, CHD1, DHX36, RAD51L3, ERCC3, RTEL1, CHD4, RHOBTB3, DDX42, ATF7IP, DHX8, ABCE1, RBBP4, MSH2, ATP1A1, IPO8, CDK7, MYH9, DDX5, ABCB7, ABCG3, DDX4, DDX6, DDX39, KIF1B, DNAHC5, DHX29, BPTF, HELB, ATP9B, ATP6V1E1, GTF2F2, EIF4A1, ABCC3, ABCC5, ATP8A1, SMARCA4	1314	281	13288	1.61946	0.775887	0.0486313	2.19752
GOTERM_MF_FAT	GO:0008026~ATP-dependent helicase activity	19	0.967906	0.00161446	DHX8, DDX5, DDX4, DDX6, DDX39, DDX17, DDX28, DDX46, DHX29, HELB, DDX3Y, EIF4A1, GTF2F2, CHD1, DHX36, ERCC3, RTEL1, CHD4, DDX42	1314	86	13288	2.23419	0.823374	0.0543913	2.5429
GOTERM_MF_FAT	GO:0070035~purine NTP-dependent helicase activity	19	0.967906	0.00161446	DHX8, DDX5, DDX4, DDX6, DDX39, DDX17, DDX28, DDX46, DHX29, HELB, DDX3Y, EIF4A1, GTF2F2, CHD1, DHX36, ERCC3, RTEL1, CHD4, DDX42	1314	86	13288	2.23419	0.823374	0.0543913	2.5429
GOTERM_MF_FAT	GO:0004386~helicase activity	25	1.27356	0.00171166	HELZ, DDX17, DDX46, DDX28, DHX37, DDX3Y, CHD1, DHX36, SUPV3L1, ERCC3, RTEL1, CHD4, DDX42, DHX8, DDX5, DDX4, MCM6, DDX6, ATRX, DDX39, DHX29, HELB, EIF4A1, GTF2F2, SMARCA4	1314	129	13288	1.95981	0.840894	0.0558246	2.69404
GOTERM_MF_FAT	GO:0016791~phosphatase activity	39	1.98675	0.0020079	VPS29, SSH1, SGPP1, ACP6, PPM1A, PTEN, MTMR3, PTPLB, PPP2CA, NT5C2, PPP1R12A, CTDSP2, INPP5D, PPP4C, MTMR6, PPAP2B, PTPRK, PTPRD, PTPN9, PTPN18, PTPN2, PTPRG, PTPRA, FBP1, PTPRT, ATP1A1, LPIN2, PPP1CB, CDC25A, PTPN12, PTPN11, EYA3, DUSP4, DUSP3, PPM1E, PPM1J, PTP4A2, LCK, PPM1L	1314	238	13288	1.65711	0.884287	0.0632631	3.15334
GOTERM_MF_FAT	GO:0003743~translation initiation factor activity	15	0.764137	0.00245541	EIF4E3, EIF5, EIF4G1, EIF4G3, EIF2AK1, EIF4E, DHX29, EIF3E, EIF2S1, EIF4A1, EIF2S2, EIF1, EIF2C3, EIF2AK4, EIF4E2	1314	62	13288	2.4466	0.928488	0.0746517	3.84331
GOTERM_MF_FAT	GO:0016564~transcription repressor activity	35	1.78299	0.00288753	BCLAF1, HMX1, NFKBIE, TSG101, PRRX1, CBX3, REST, KCNIP3, CBX5, MSX3, PCGF6, GATAD2A, PATZ1, SKIL, BCOR, KHDRBS1, ATF7IP, TBL1XR1, ZFP386, SCAI, IRF2BP2, RB1, WWTR1, NRIP1, FOXP2, ATXN1, MSX1, TRPS1, ZFP263, DNMT1, RFX3, CUX1, HDAC9, NCOR1, DNAJB6	1314	211	13288	1.67745	0.955077	0.0848354	4.50519
GOTERM_MF_FAT	GO:0008135~translation factor activity, nucleic acid binding	20	1.01885	0.0030749	EIF4E3, EFTUD2, EIF5, MTRF1L, ETF1, EIF4G1, EIF4G3, EIF4E, EIF2AK1, GSPT1, DHX29, EIF2S1, EIF3E, EIF4A1, EIF2S2, TCEB3, EIF1, EIF2C3, EIF2AK4, EIF4E2	1314	98	13288	2.0638	0.963281	0.0877037	4.79087
GOTERM_MF_FAT	GO:0004725~protein tyrosine phosphatase activity	20	1.01885	0.00435595	PTPRK, PTPRD, PTPN9, PTPN18, SSH1, PTPN2, PTPRG, PTPRA, PTPRT, PTEN, PTPN12, CDC25A, PTPN11, EYA3, DUSP4, MTMR3, DUSP3, PTPLB, PTP4A2, MTMR6	1314	101	13288	2.0025	0.990759	0.118913	6.7226
GOTERM_MF_FAT	GO:0042623~ATPase activity, coupled	35	1.78299	0.00696197	ATP10A, ATP2B2, DDX17, DDX28, DDX46, DDX3Y, CHD1, ABCB10, DHX36, RAD51L3, ERCC3, RTEL1, CHD4, DDX42, DHX8, RBBP4, ATP1A1, IPO8, CDK7, MYH9, DDX5, ABCB7, DDX4, DDX6, DDX39, DHX29, BPTF, ATP9B, HELB, ATP6V1E1, EIF4A1, GTF2F2, ABCC3, ABCC5, ATP8A1	1314	223	13288	1.58718	0.999445	0.179032	10.5395
GOTERM_MF_FAT	GO:0016859~cis-trans isomerase activity	10	0.509424	0.00848754	PPIG, FKBP7, FKBP6, FKBP3, PPIL3, GSTZ1, FKBP1A, RANBP2, FKBP11, NKTR	1314	37	13288	2.73314	0.999893	0.209044	12.7055
GOTERM_MF_FAT	GO:0004221~ubiquitin thiolesterase activity	15	0.764137	0.00880666	STAMBP, USP7, USP8, BRCC3, USP1, USP9X, USP53, USP47, USP37, USP36, USP48, USP16, USP34, USP24, USP45	1314	71	13288	2.13647	0.999925	0.211234	13.1523
GOTERM_MF_FAT	GO:0030165~PDZ domain binding	8	0.407539	0.00882432	ATP2B2, CLCN3, SLC22A12, GRM7, EXOC4, TGFBR3, PTEN, KIRREL3	1314	25	13288	3.23604	0.999926	0.207025	13.1769
GOTERM_MF_FAT	GO:0003712~transcription cofactor activity	29	1.47733	0.0103564	ENY2, DCC, ING4, UBE3A, TSG101, ARNT, MLL5, TFB2M, MYCBP, MKL2, USP16, BCOR, ATF7IP, TBL1XR1, CREBBP, SCAI, IRF2BP2, ICMT, DDX5, WWTR1, PPARGC1B, NRIP1, JMY, NCOA3, THRAP3, ATP6V0A1, HDAC9, NCOR1, MED1	1314	180	13288	1.62926	0.999986	0.23353	15.2918
GOTERM_MF_FAT	GO:0004468~lysine N-acetyltransferase activity	7	0.356597	0.0105734	EPC1, ING3, NCOA3, CREBBP, MGEA5, GTF3C4, MYST3	1314	20	13288	3.53942	0.999989	0.232985	15.5875
GOTERM_MF_FAT	GO:0004402~histone acetyltransferase activity	7	0.356597	0.0105734	EPC1, ING3, NCOA3, CREBBP, MGEA5, GTF3C4, MYST3	1314	20	13288	3.53942	0.999989	0.232985	15.5875
GOTERM_MF_FAT	GO:0008017~microtubule binding	13	0.662252	0.0149568	KIF5B, NF1, HOOK3, HOOK1, KIF1B, MAST2, TMOD3, PAFAH1B1, APPBP2, CLASP2, MAPRE1, DST, APC	1314	61	13288	2.15515	1	0.307534	21.3557
GOTERM_MF_FAT	GO:0004722~protein serine/threonine phosphatase activity	9	0.458482	0.0156475	PPM1E, PPM1J, PPP2CA, LCK, PPM1A, PPM1L, PPP4C, PTEN, PPP1CB	1314	34	13288	2.67687	1	0.313437	22.2303
GOTERM_MF_FAT	GO:0003725~double-stranded RNA binding	9	0.458482	0.0156475	ADARB1, ILF2, OAS1B, TLR3, SLC4A1AP, ILF3, MBNL1, STAU2, DUS2L	1314	34	13288	2.67687	1	0.313437	22.2303
GOTERM_MF_FAT	GO:0008022~protein C-terminus binding	10	0.509424	0.0167261	ATXN1, TRIM65, ATP2B2, ATF4, SFRS15, DYNLL1, PPM1A, SAE1, KPNA3, KCNIP3	1314	41	13288	2.4665	1	0.325278	23.5777
GOTERM_MF_FAT	GO:0019899~enzyme binding	34	1.73204	0.0172935	MEF2A, CAPZA2, PRKAG2, PDE3B, QARS, UBQLN1, DAAM1, RIMS1, CUL2, CUL5, SORBS1, CUL1, DHCR24, CNKSR2, IRAK1, RALBP1, NLK, UBE4B, RPH3AL, IPO9, RB1, RPH3A, SOD1, COTL1, NRIP1, YWHAG, RPS6KA4, CD300A, CCND2, BTG1, MAPK8IP2, ATPIF1, MAPK8IP1, DIAP1	1314	229	13288	1.50144	1	0.328513	24.2777
GOTERM_MF_FAT	GO:0060589~nucleoside-triphosphatase regulator activity	50	2.54712	0.017889	RAB3GAP2, GRPEL2, ITSN2, ITSN1, IQGAP1, ARL2BP, HMHA1, EVI5, GBF1, RAPGEF6, RAPGEF4, RAPGEF3, DAB2IP, RALBP1, MADD, ARHGEF18, RPH3AL, RPH3A, AU040829, FARP2, ARHGEF11, MAP4K5, GAPVD1, SGSM1, ATPIF1, KALRN, SRGAP2, RABGAP1, AKAP13, RABGAP1L, RIMS1, PLEKHG3, PRR5, DOCK2, TBC1D4, RASA1, VPS39, FGD4, GIT1, TBC1D10A, NF1, RICTOR, RGNEF, DOCK4, CHML, RABEP1, RGS5, GRTP1, TBC1D20, ARHGAP10	1314	367	13288	1.37774	1	0.332031	25.0059
GOTERM_MF_FAT	GO:0003713~transcription coactivator activity	18	0.916964	0.0181553	DCC, ENY2, ING4, UBE3A, CREBBP, ICMT, WWTR1, PPARGC1B, JMY, ARNT, MLL5, NCOA3, THRAP3, ATP6V0A1, MYCBP, MKL2, USP16, MED1	1314	100	13288	1.82027	1	0.330495	25.3294
GOTERM_MF_FAT	GO:0003755~peptidyl-prolyl cis-trans isomerase activity	9	0.458482	0.0185762	PPIG, FKBP7, FKBP6, FKBP3, PPIL3, FKBP1A, RANBP2, FKBP11, NKTR	1314	35	13288	2.60039	1	0.331283	25.838
GOTERM_MF_FAT	GO:0019789~SUMO ligase activity	4	0.20377	0.0248441	SUMO2, SUMO1, PIAS3, PIAS2	1314	7	13288	5.77865	1	0.410985	33.0388
GOTERM_MF_FAT	GO:0003779~actin binding	40	2.0377	0.0262292	ENAH, SSH1, CALD1, CAPZA2, FHL3, RDX, DAAM1, HOOK1, SPNB2, SNTB1, SNTB2, MKL2, STK38L, FGD4, MYO1B, TRPM7, BAIAP2L1, MYH9, COTL1, RPH3A, JMY, PKNOX2, EPB4.1L2, PPP1R9B, SYNE1, YWHAG, EPB4.1L1, LASP1, MIB2, MYO15, MTAP1B, TMOD2, TMOD3, DST, ADD3, EPS8L1, ADD2, DIAP1, ADD1, HDAC6	1314	288	13288	1.40453	1	0.422158	34.5391
GOTERM_MF_FAT	GO:0030695~GTPase regulator activity	48	2.44524	0.0297914	RAB3GAP2, RABGAP1, RABGAP1L, AKAP13, ITSN2, ITSN1, RIMS1, ARL2BP, IQGAP1, PLEKHG3, HMHA1, PRR5, DOCK2, GBF1, EVI5, RAPGEF6, TBC1D4, RAPGEF4, RAPGEF3, VPS39, RASA1, FGD4, GIT1, DAB2IP, RALBP1, MADD, TBC1D10A, ARHGEF18, NF1, RPH3AL, RICTOR, RGNEF, RPH3A, AU040829, ARHGEF11, DOCK4, FARP2, MAP4K5, SGSM1, GAPVD1, RABEP1, CHML, RGS5, GRTP1, TBC1D20, KALRN, SRGAP2, ARHGAP10	1314	361	13288	1.34462	1	0.457899	38.2539
GOTERM_MF_FAT	GO:0017022~myosin binding	5	0.254712	0.032785	TRIM2, TRPM7, CALD1, USH2A, RAB27A	1314	13	13288	3.88947	1	0.484371	41.2221
GOTERM_MF_FAT	GO:0016790~thiolester hydrolase activity	18	0.916964	0.0357712	STAMBP, USP7, USP8, BRCC3, USP1, USP9X, PPT2, PTPRT, USP53, HNF4A, USP47, USP37, USP36, USP48, USP34, USP16, USP24, USP45	1314	108	13288	1.68544	1	0.508676	44.0493
GOTERM_MF_FAT	GO:0005545~phosphatidylinositol binding	4	0.20377	0.0368743	WDFY3, PLEKHA3, PICALM, SNAP91	1314	8	13288	5.05632	1	0.513197	45.061
GOTERM_MF_FAT	GO:0019900~kinase binding	15	0.764137	0.0383519	CNKSR2, IRAK1, MEF2A, CAPZA2, PRKAG2, PDE3B, QARS, RB1, UBQLN1, YWHAG, RPS6KA4, SORBS1, CCND2, MAPK8IP2, MAPK8IP1	1314	85	13288	1.78458	1	0.521054	46.3894
GOTERM_MF_FAT	GO:0008013~beta-catenin binding	6	0.305655	0.041179	CSNK2A1, PTPRT, DLG5, TCF7L2, LZIC, APC	1314	20	13288	3.03379	1	0.540649	48.8474
GOTERM_MF_FAT	GO:0005024~transforming growth factor beta receptor activity	5	0.254712	0.0424034	AMHR2, BMPR2, TGFBR3, BMPR1A, ACVR1	1314	14	13288	3.61165	1	0.545244	49.8788
GOTERM_MF_FAT	GO:0004675~transmembrane receptor protein serine/threonine kinase activity	5	0.254712	0.0424034	AMHR2, BMPR2, TGFBR3, BMPR1A, ACVR1	1314	14	13288	3.61165	1	0.545244	49.8788
GOTERM_MF_FAT	GO:0005543~phospholipid binding	19	0.967906	0.044276	WDFY3, SYT1, ZCCHC2, SNAP91, SNX6, SNX5, NCF1, SYT11, PITPNB, HS1BP3, ZCCHC14, ANXA6, PLEKHA3, PITPNM1, PICALM, SDPR, CPNE1, VAMP2, SNX30	1314	119	13288	1.61462	1	0.555083	51.4187
GOTERM_MF_FAT	GO:0000287~magnesium ion binding	52	2.64901	0.0480273	ADCY3, FIGNL1, STK36, ATP10A, PINK1, PTEN, MAP3K7, ATP2B2, MAP3K5, NT5C2, PRKACB, SRPK2, IRAK1, FBP1, PDE10A, CHPT1, STK3, PGM2, EYA3, PPM1E, MAST2, ATP9B, PPM1L, KALRN, ACVR1, NMNAT1, NEK2, ITGAE, NEK1, BMPR2, PPM1A, GPHN, SRR, ILVBL, PRKAA2, ENTPD1, ACSL3, STK38L, ACSL6, C1GALT1, AMHR2, NLK, ITGA2, ATP1A1, PPA2, ADPRH, RPS6KA5, RPS6KA4, RPS6KA2, ABL2, BMPR1A, ATP8A1	1314	409	13288	1.28571	1	0.579272	54.371
GOTERM_MF_FAT	GO:0005083~small GTPase regulator activity	31	1.57922	0.050104	RABGAP1, AKAP13, RABGAP1L, ITSN2, ITSN1, RIMS1, IQGAP1, ARL2BP, PLEKHG3, DOCK2, GBF1, EVI5, TBC1D4, VPS39, FGD4, GIT1, RALBP1, TBC1D10A, MADD, ARHGEF18, RPH3AL, RGNEF, RPH3A, ARHGEF11, FARP2, MAP4K5, SGSM1, GRTP1, TBC1D20, KALRN, ARHGAP10	1314	223	13288	1.40579	1	0.58918	55.9322
GOTERM_MF_FAT	GO:0004594~pantothenate kinase activity	3	0.152827	0.0511241	PANK4, PANK2, PANK3	1314	4	13288	7.58447	1	0.590893	56.6806
GOTERM_MF_FAT	GO:0005173~stem cell factor receptor binding	3	0.152827	0.0511241	SPRED2, SPRED3, SPRED1	1314	4	13288	7.58447	1	0.590893	56.6806
GOTERM_MF_FAT	GO:0005099~Ras GTPase activator activity	12	0.611309	0.0523853	DOCK2, RABGAP1, SGSM1, EVI5, RALBP1, TBC1D10A, GRTP1, RABGAP1L, TBC1D4, TBC1D20, IQGAP1, ARHGAP10	1314	65	13288	1.86695	1	0.594289	57.5895
GOTERM_MF_FAT	GO:0019207~kinase regulator activity	13	0.662252	0.0532406	ELP4, IKBKAP, CDK5R1, ITSN1, CDKN1B, MAPK8IP2, RAPGEF4, RAPGEF3, PIK3R3, DNAJC3, CABLES1, PIK3R1, APC	1314	73	13288	1.80088	1	0.594705	58.1955
GOTERM_MF_FAT	GO:0046983~protein dimerization activity	44	2.24147	0.0540822	BACH1, GRPEL2, CHKA, RAB3GAP2, CLCN3, FOSL2, BACH2, CREM, HPS4, ARNT2, SOX5, PDSS2, ARNT, APOA2, MAP3K5, DGKD, PPP2CA, PVRL2, SYN2, SRR, TEF, PAFAH1B1, NFIL3, GOLGA5, GABPB2, TERF2, LIMK2, CEBPG, CREB1, MYH9, WWTR1, STK3, FOXP2, ATF4, EIF2AK1, HNF4A, TIMELESS, VEGFA, SUMF2, ZC3H11A, PBX1, IRF3, ATPIF1, PRKRIR	1314	340	13288	1.30869	1	0.595019	58.784
GOTERM_MF_FAT	GO:0031072~heat shock protein binding	11	0.560367	0.061977	DNAJB8, SLC8A1, DNAJB14, SACS, DNAJC21, DNAJC5, DNAJC3, DNAJB4, DNAJB3, DNAJB6, DNAJA2	1314	59	13288	1.88541	1	0.641077	63.9389
GOTERM_MF_FAT	GO:0015631~tubulin binding	13	0.662252	0.0686391	KIF5B, NF1, HOOK3, HOOK1, KIF1B, MAST2, TMOD3, PAFAH1B1, APPBP2, CLASP2, MAPRE1, DST, APC	1314	76	13288	1.72979	1	0.674388	67.8121
GOTERM_MF_FAT	GO:0008276~protein methyltransferase activity	9	0.458482	0.0712751	SETDB1, MLL5, EZH1, PCMTD2, ICMT, MLL3, SUV420H1, SUV39H2, N6AMT1	1314	45	13288	2.02253	1	0.68332	69.2341
GOTERM_MF_FAT	GO:0004679~AMP-activated protein kinase activity	3	0.152827	0.0797003	PRKAG1, PRKAG2, PRKAA2	1314	5	13288	6.06758	1	0.720046	73.3942
GOTERM_MF_FAT	GO:0050811~GABA receptor binding	3	0.152827	0.0797003	ATF4, TRAK2, TRAK1	1314	5	13288	6.06758	1	0.720046	73.3942
GOTERM_MF_FAT	GO:0003729~mRNA binding	10	0.509424	0.0808919	PAIP2, SERBP1, RBM5, PIWIL2, PTBP2, MBD2, NOVA1, LUC7L3, SLBP, AUH	1314	54	13288	1.87271	1	0.720507	73.9381
GOTERM_MF_FAT	GO:0051427~hormone receptor binding	8	0.407539	0.0847983	NR1H2, NCOA3, JAK1, ATP6V0A1, NCOR1, NRIP1, MED1, PTPN11	1314	39	13288	2.07439	1	0.733011	75.649
GOTERM_MF_FAT	GO:0017124~SH3 domain binding	13	0.662252	0.0866722	KHDRBS1, ENAH, USP8, BAIAP2L1, CBL, ELMO2, DOCK4, QK, SH3BGRL, ZFP106, PICALM, SH3KBP1, INPP5D	1314	79	13288	1.6641	1	0.736205	76.4318
GOTERM_MF_FAT	GO:0035004~phosphoinositide 3-kinase activity	4	0.20377	0.0869649	PIK3CD, PIK3CA, PIK3R1, ATM	1314	11	13288	3.67732	1	0.732657	76.5519
GOTERM_MF_FAT	GO:0016303~1-phosphatidylinositol-3-kinase activity	4	0.20377	0.0869649	PIK3CD, PIK3CA, PIK3R1, ATM	1314	11	13288	3.67732	1	0.732657	76.5519
GOTERM_MF_FAT	GO:0019901~protein kinase binding	12	0.611309	0.0879334	CNKSR2, IRAK1, MEF2A, YWHAG, RPS6KA4, SORBS1, CCND2, PRKAG2, MAPK8IP2, PDE3B, QARS, MAPK8IP1	1314	71	13288	1.70918	1	0.732013	76.9453
GOTERM_MF_FAT	GO:0016875~ligase activity, forming carbon-oxygen bonds	9	0.458482	0.0964568	IARS, WARS, PARS2, DALRD3, QARS, LARS2, TPR, 1700113I22RIK, EIF2AK4	1314	48	13288	1.89612	1	0.761181	80.1502
GOTERM_MF_FAT	GO:0004812~aminoacyl-tRNA ligase activity	9	0.458482	0.0964568	IARS, WARS, PARS2, DALRD3, QARS, LARS2, TPR, 1700113I22RIK, EIF2AK4	1314	48	13288	1.89612	1	0.761181	80.1502
GOTERM_MF_FAT	GO:0016876~ligase activity, forming aminoacyl-tRNA and related compounds	9	0.458482	0.0964568	IARS, WARS, PARS2, DALRD3, QARS, LARS2, TPR, 1700113I22RIK, EIF2AK4	1314	48	13288	1.89612	1	0.761181	80.1502
INTERPRO	IPR000569:HECT	14	0.713194	2.203e-07	UBE3A, HACE1, HERC4, HERC2, HERC1, HUWE1, WWP2, NEDD4, WWP1, HECTD2, SMURF2, ITCH, TRIP12, HECTD1	1657	27	17763	5.55851	0.000478157	0.000478157	0.000382394
INTERPRO	IPR001841:Zinc finger, RING-type	51	2.59806	9.93344e-06	MKRN1, DZIP3, ZNRF3, CNOT4, TRIM2, RNF141, TRIM9, PCGF6, PXMP3, TRIM7, RNF38, RC3H2, MLL3, RNF32, MYST3, CGRRF1, PJA2, RFWD2, RNF130, MIB1, RFWD3, BAZ1B, SIAH1A, MIB2, DEF8, RNF25, RAD18, RNF20, TRAF2, XIAP, CBLL1, TTC3, TRIM65, ARIH1, 9230105E10RIK, ANKIB1, RNF168, SFRS2IP, PEX12, TRAF6, TRAF5, CHD4, RNF13, CBL, BIRC3, TRIM62, TRIM61, ATRX, PHF14, RNF40, RNF111	1657	286	17763	1.9116	0.0213347	0.0107249	0.017241
INTERPRO	IPR019786:Zinc finger, PHD-type, conserved site	22	1.12073	3.69269e-05	ING5, ING4, ING3, RSF1, INTS12, ATRX, PHF3, MLL5, TCF20, PHF2, PHF19, BAZ1B, PHF14, BPTF, PHF13, PYGO1, PHF20L1, BAZ2A, KDM5C, CHD4, PHF6, MYST3	1657	87	17763	2.7108	0.0770403	0.0263693	0.0640779
INTERPRO	IPR001965:Zinc finger, PHD-type	22	1.12073	7.48906e-05	ING5, ING4, ING3, RSF1, INTS12, PHF3, MLL5, TCF20, PHF2, PHF19, BAZ1B, PHF14, BPTF, PHF13, PYGO1, MLL3, BAZ2B, BAZ2A, KDM5C, CHD4, PHF6, MYST3	1657	91	17763	2.59164	0.150063	0.0398333	0.129915
INTERPRO	IPR019787:Zinc finger, PHD-finger	20	1.01885	0.000128696	ING5, ING4, ING3, RSF1, INTS12, PHF3, MLL5, PHF2, PHF19, BAZ1B, PHF14, BPTF, PHF13, PYGO1, MLL3, BAZ2B, BAZ2A, KDM5C, CHD4, MYST3	1657	81	17763	2.64691	0.243775	0.0543505	0.223154
INTERPRO	IPR017441:Protein kinase, ATP binding site	69	3.51503	0.000139656	PRPF4B, TBK1, STK36, PINK1, RPS6KB1, PRKG1, FES, C230081A13RIK, INSRR, MAP3K7, CSNK2A2, MAP3K5, PSKH1, CSNK2A1, SLK, CDK12, STK39, TLK1, MASTL, PRKACB, PRKCA, EGFR, IRAK1, SRPK2, LIMK2, ROCK1, CDK7, CDK4, PRKCD, STK3, MAPK1, MAP4K5, MAST2, EIF2AK1, CDKL1, LCK, EIF2AK4, KALRN, ACVR1, FGFR2, PRKCZ, NEK2, NEK1, MAPKAPK5, STK17B, BMPR2, TTBK2, PTK2B, CAMK2D, CAMK2B, PRKAA2, STK38L, DCLK1, AMHR2, TAOK…	1657	467	17763	1.58389	0.26156	0.0492801	0.242137
INTERPRO	IPR008271:Serine/threonine protein kinase, active site	56	2.85278	0.00017573	PRPF4B, TBK1, STK36, PINK1, RPS6KB1, PRKG1, MAP3K7, CSNK2A2, MAP3K5, CSNK2A1, PSKH1, SLK, CDK12, TLK1, STK39, PRKACB, MASTL, PRKCA, IRAK1, SRPK2, ROCK1, LIMK2, CDK7, CDK4, PRKCD, STK3, MAPK1, MAP4K5, EIF2AK1, CDKL1, MAST2, EIF2AK4, KALRN, ACVR1, PRKCZ, NEK2, MAPKAPK5, NEK1, STK17B, BMPR2, TTBK2, CAMK2D, CAMK2B, PRKAA2, STK38L, DCLK1, AMHR2, TAOK1, NLK, TAOK3, RPS6KA5, RPS6KA4, RPS6KA2, ULK2, MAPK…	1657	360	17763	1.66755	0.317193	0.0530474	0.304592
INTERPRO	IPR017442:Serine/threonine protein kinase-related	57	2.90372	0.000256974	PRPF4B, TBK1, STK36, PINK1, RPS6KB1, PRKG1, MAP3K7, CSNK2A2, MAP3K5, CSNK2A1, PSKH1, SLK, CDK12, TLK1, STK39, PRKACB, MASTL, PRKCA, IRAK1, SRPK2, ROCK1, LIMK2, CDK7, CDK4, PRKCD, STK3, MAPK1, MAP4K5, EIF2AK1, CDKL1, MAST2, EIF2AK4, KALRN, ACVR1, PRKCZ, NEK2, MAPKAPK5, NEK1, STK17B, BMPR2, TTBK2, CAMK2D, CAMK2B, PRKAA2, STK38L, DCLK1, AMHR2, TAOK1, NLK, TAOK3, RPS6KA5, PLK4, RPS6KA4, RPS6KA2, ULK2…	1657	374	17763	1.63379	0.427626	0.0673687	0.445117
INTERPRO	IPR017907:Zinc finger, RING-type, conserved site	42	2.13958	0.000356975	MKRN1, TRAF2, XIAP, DZIP3, CBLL1, ZNRF3, CNOT4, TRIM65, ARIH1, TRIM2, RNF141, TRIM9, PCGF6, PXMP3, TRIM7, RNF38, 9230105E10RIK, ANKIB1, RC3H2, RNF168, SFRS2IP, PEX12, TRAF6, TRAF5, RNF32, RNF13, CGRRF1, CBL, BIRC3, TRIM62, RFWD2, PJA2, RNF130, MIB1, RFWD3, SIAH1A, MIB2, RNF25, RAD18, RNF20, RNF40, RNF111	1657	254	17763	1.77259	0.539357	0.0825211	0.617827
INTERPRO	IPR002290:Serine/threonine protein kinase	43	2.19052	0.000450992	PRKCZ, PRPF4B, NEK2, NEK1, STK36, MAPKAPK5, STK17B, RPS6KB1, PRKG1, CSNK2A2, MAP3K5, CSNK2A1, PSKH1, SLK, CDK12, CAMK2D, TLK1, STK39, CAMK2B, PRKACB, PRKAA2, STK38L, DCLK1, PRKCA, ROCK1, TAOK1, NLK, TAOK3, CDK7, CDK4, PRKCD, STK3, RPS6KA5, MAPK1, MAP4K5, PLK4, RPS6KA4, CDKL1, MAST2, RPS6KA2, ULK2, MAPK14, KALRN	1657	265	17763	1.73947	0.624435	0.0932898	0.779946
INTERPRO	IPR018359:Bromodomain, conserved site	11	0.560367	0.000457422	BRWD3, PHIP, BRD2, BRD3, BAZ1B, BPTF, CREBBP, BRD4, BAZ2B, BAZ2A, SMARCA4	1657	32	17763	3.68499	0.629644	0.0863422	0.791025
INTERPRO	IPR000719:Protein kinase, core	69	3.51503	0.000600811	PRPF4B, STK31, TBK1, STK36, PINK1, RPS6KB1, PRKG1, FES, C230081A13RIK, INSRR, MAP3K7, CSNK2A2, MAP3K5, PSKH1, CSNK2A1, SLK, CDK12, STK39, TLK1, MASTL, PRKACB, PRKCA, EGFR, IRAK1, SRPK2, LIMK2, ROCK1, CDK7, CDK4, PRKCD, STK3, MAPK1, MAP4K5, MAST2, EIF2AK1, CDKL1, LCK, EIF2AK4, KALRN, ACVR1, FGFR2, PRKCZ, NEK2, NEK1, MAPKAPK5, STK17B, BMPR2, TTBK2, PTK2B, CAMK2D, CAMK2B, PRKAA2, STK38L, DCLK1, AMHR…	1657	491	17763	1.50647	0.72876	0.103027	1.03777
INTERPRO	IPR001487:Bromodomain	12	0.611309	0.000641146	BRWD3, PHIP, BRD2, SP100, BRD3, BAZ1B, BPTF, CREBBP, BRD4, BAZ2B, BAZ2A, SMARCA4	1657	39	17763	3.29845	0.751516	0.101569	1.10708
INTERPRO	IPR000953:Chromo domain	10	0.509424	0.000928624	MORF4L1, ARID4A, SMARCC1, ARID4B, CBX3, CHD1, CBX7, CHD4, CBX5, SUV39H2	1657	29	17763	3.69654	0.866943	0.134173	1.59971
INTERPRO	IPR000504:RNA recognition motif, RNP-1	35	1.78299	0.00122066	CPEB3, CPEB4, TRA2A, SNRPB2, RBM4, RBM5, RBM6, SART3, CNOT4, SFRS15, TNRC6C, ZFML, RAVER1, SFRS9, MSI2, ACIN1, PTBP2, SFRS11, RBM12, RBM25, RBM26, ELAVL3, NCL, PPARGC1B, SAFB2, HNRPDL, SLTM, LARP4, TAF15, ROD1, SFPQ, CPNE1, CPSF7, PSPC1, CPSF6	1657	212	17763	1.76981	0.929466	0.162034	2.09778
INTERPRO	IPR011993:Pleckstrin homology-type	44	2.24147	0.00144338	ENAH, RABGAP1, GULP1, AKAP13, RDX, ITSN2, ITSN1, PLEKHG3, DAB2, SH2D5, GAB3, COL4A3BP, SPNB2, SPRED2, SPRED3, TBC1D4, SPRED1, RANBP2, RASA1, FGD4, CNKSR2, DNM3, DAB2IP, IRS3, ANKS1, ARHGEF18, STAP2, RGNEF, ELMO2, ARHGEF11, FARP2, EPB4.1L2, DOK1, PLEKHA3, MYO10, PLEKHA5, EPB4.1L1, KIF1B, MAPK8IP2, OSBPL11, MAPK8IP1, PHLDB2, ARHGAP10, KALRN	1657	289	17763	1.63211	0.956537	0.17798	2.47605
INTERPRO	IPR001650:DNA/RNA helicase, C-terminal	20	1.01885	0.00204227	DHX8, DDX5, DDX4, DDX6, ATRX, DDX39, DDX17, DDX28, DDX46, DHX29, DHX37, DDX3Y, EIF4A1, CHD1, DHX36, SUPV3L1, ERCC3, CHD4, SMARCA4, DDX42	1657	100	17763	2.144	0.988184	0.229778	3.48636
INTERPRO	IPR016130:Protein-tyrosine phosphatase, active site	18	0.916964	0.00252075	PTPRK, PTPRD, PTPN9, PTPN18, SSH1, PTPN2, PTPRG, PTPRA, PTPRT, PTEN, PTPN12, PTPN11, DUSP4, MTMR3, DUSP3, PTPLB, PTP4A2, MTMR6	1657	87	17763	2.21793	0.995828	0.262445	4.28644
INTERPRO	IPR014001:DEAD-like helicase, N-terminal	20	1.01885	0.00289937	DHX8, DDX5, DDX4, DDX6, ATRX, DDX39, DDX17, DDX28, DDX46, DHX29, DHX37, DDX3Y, EIF4A1, CHD1, DHX36, ERCC3, CHD4, RTEL1, SMARCA4, DDX42	1657	103	17763	2.08155	0.99817	0.28235	4.91511
INTERPRO	IPR003034:DNA-binding SAP	8	0.407539	0.00293342	SLTM, PIAS3, RAD18, PIAS2, ACIN1, MKL2, SAFB2, SF3B2	1657	22	17763	3.89817	0.998301	0.273045	4.97145
INTERPRO	IPR000961:AGC-kinase, C-terminal	13	0.662252	0.00297627	PRKCA, PRKCZ, ROCK1, RPS6KB1, PRKG1, PRKCD, RPS6KA5, RPS6KA4, MAST2, RPS6KA2, MASTL, PRKACB, STK38L	1657	53	17763	2.62943	0.998453	0.265194	5.04231
INTERPRO	IPR018500:DDT subgroup	4	0.20377	0.0030099	BAZ1B, BPTF, BAZ2B, BAZ2A	1657	4	17763	10.72	0.998562	0.257305	5.09789
INTERPRO	IPR010606:Mib-herc2	4	0.20377	0.0030099	MIB1, MIB2, HERC2, HECTD1	1657	4	17763	10.72	0.998562	0.257305	5.09789
INTERPRO	IPR006594:LisH dimerisation motif	9	0.458482	0.00318404	WDR47, TBL1XR1, 2310035C23RIK, SSBP3, NOLC1, TAF5, GM5124, ARMC9, PAFAH1B1	1657	28	17763	3.44571	0.999016	0.259941	5.38521
INTERPRO	IPR000242:Protein-tyrosine phosphatase, receptor/non-receptor type	11	0.560367	0.00366575	PTPRK, PTPN9, PTPRD, PTPN18, PTPRG, PTPN2, PTPRA, PTP4A2, PTPRT, PTPN12, PTPN11	1657	41	17763	2.87609	0.999655	0.282661	6.17573
INTERPRO	IPR008942:ENTH/VHS	8	0.407539	0.00388191	SFRS15, PICALM, SNAP91, TOM1L2, STAM2, RPRD1B, CLINT1, EPN2	1657	23	17763	3.72869	0.999785	0.286634	6.52843
INTERPRO	IPR014014:RNA helicase, DEAD-box type, Q motif	10	0.509424	0.0039292	DDX39, DDX17, DDX28, DDX46, EIF4A1, DDX3Y, DDX5, DDX4, DDX6, DDX42	1657	35	17763	3.06285	0.999806	0.280166	6.60543
INTERPRO	IPR018957:Zinc finger, C3HC4 RING-type	34	1.73204	0.00396884	MKRN1, TRAF2, DZIP3, ZNRF3, TTC3, TRIM65, TRIM2, RNF141, TRIM9, PXMP3, PCGF6, TRIM7, RNF38, 9230105E10RIK, RC3H2, RNF168, TRAF6, TRAF5, RNF32, RNF13, CBL, BIRC3, TRIM62, TRIM61, PJA2, RFWD2, MIB1, RNF130, RFWD3, RNF25, RAD18, RNF20, RNF40, RNF111	1657	219	17763	1.66429	0.999822	0.273676	6.66992
INTERPRO	IPR001452:Src homology-3 domain	33	1.6811	0.00408493	GRB2, STAM2, ABI2, NEDD9, CACNB2, CACNB4, ITSN2, ITSN1, MIA3, DOCK2, SORBS1, DLG5, PIK3R1, RASA1, ZDHHC6, BAIAP2L1, NCF1, MPP7, DOCK4, LASP1, MYO15, LCK, MAPK8IP2, SH3KBP1, FCHSD1, MAPK8IP1, GRAP2, CRK, ABL2, EPS8L1, KALRN, SRGAP2, ARHGAP10	1657	211	17763	1.67658	0.999862	0.271943	6.85856
INTERPRO	IPR014021:Helicase, superfamily 1 and 2, ATP-binding	19	0.967906	0.00432469	DHX8, DDX5, DDX4, DDX6, ATRX, DDX39, DDX17, DDX28, DDX46, DHX29, DHX37, DDX3Y, EIF4A1, CHD1, DHX36, ERCC3, CHD4, SMARCA4, DDX42	1657	99	17763	2.05737	0.999918	0.27708	7.24701
INTERPRO	IPR012677:Nucleotide-binding, alpha-beta plait	33	1.6811	0.00471963	CPEB3, CPEB4, SNRPB2, TRA2A, RBM4, RBM5, RBM6, SART3, CNOT4, SFRS15, TNRC6C, RAVER1, SFRS9, MSI2, PTBP2, ACIN1, SFRS11, RBM12, RBM25, RBM26, ELAVL3, NCL, PPARGC1B, SAFB2, HNRPDL, SLTM, TAF15, ROD1, SFPQ, CPNE1, CPSF7, PSPC1, CPSF6	1657	213	17763	1.66084	0.999965	0.289902	7.88355
INTERPRO	IPR001394:Peptidase C19, ubiquitin carboxyl-terminal hydrolase 2	13	0.662252	0.00557789	USP7, USP8, USP9X, USP1, USP53, USP47, USP37, USP36, USP48, USP16, USP34, USP24, USP45	1657	57	17763	2.44491	0.999995	0.324111	9.2527
INTERPRO	IPR000644:Cystathionine beta-synthase, core	7	0.356597	0.00608197	CNNM2, CNNM4, CLCN3, PRKAG1, PRKAG2, CLCNKA, CNNM1	1657	19	17763	3.94946	0.999998	0.338922	10.0479
INTERPRO	IPR000629:RNA helicase, ATP-dependent, DEAD-box, conserved site	9	0.458482	0.00628605	DDX17, DDX28, DDX46, EIF4A1, DDX3Y, DDX5, DDX4, DDX6, DDX42	1657	31	17763	3.11225	0.999999	0.339562	10.3679
INTERPRO	IPR000910:High mobility group, HMG1/HMG2	12	0.611309	0.00645721	TFAM, HMGB2, UBTF, SOX3, SOX11, SOX12, SOX5, BBX, SOX4, HBP1, MLL3, TCF7L2	1657	51	17763	2.52235	0.999999	0.338767	10.6355
INTERPRO	IPR018501:DDT superfamily	4	0.20377	0.00700208	BAZ1B, BPTF, BAZ2B, BAZ2A	1657	5	17763	8.57598	1	0.35329	11.4824
INTERPRO	IPR013026:Tetratricopeptide region	20	1.01885	0.0089751	BBS4, TTC15, FKBP6, UTY, LRP2BP, CDC27, TTC3, CTR9, ST13, TTC30B, PXMP3, CABIN1, SRP72, ANAPC7, RANBP2, ASPH, FANCG, APPBP2, OGT, DNAJC3	1657	114	17763	1.8807	1	0.419399	14.4862
INTERPRO	IPR017892:Protein kinase, C-terminal	10	0.509424	0.00997427	PRKCA, RPS6KA5, PRKCZ, RPS6KA4, MAST2, ROCK1, RPS6KA2, RPS6KB1, STK38L, PRKCD	1657	40	17763	2.67999	1	0.444666	15.9704
INTERPRO	IPR011545:DNA/RNA helicase, DEAD/DEAH box type, N-terminal	12	0.611309	0.0115139	DDX39, DDX17, DDX28, DDX46, DHX29, EIF4A1, DDX3Y, DHX36, DDX5, DDX4, DDX6, DDX42	1657	55	17763	2.3389	1	0.483988	18.2102
INTERPRO	IPR017455:Zinc finger, FYVE-related	9	0.458482	0.0134412	WDFY3, MTMR3, ZFYVE27, RPH3AL, RPH3A, ANKFY1, RIMS1, RUFY2, FGD4	1657	35	17763	2.75657	1	0.529189	20.9344
INTERPRO	IPR019734:Tetratricopeptide repeat	19	0.967906	0.015435	BBS4, TTC15, UTY, LRP2BP, CDC27, TTC3, CEP70, CTR9, ST13, TTC30B, PXMP3, CABIN1, SRP72, RANBP2, ASPH, APPBP2, OGT, ANAPC7, DNAJC3	1657	112	17763	1.81857	1	0.570128	23.6627
INTERPRO	IPR019955:Ubiquitin supergroup	11	0.560367	0.015615	RAD23B, SUMO2, SUMO1, RAD23A, OASL1, UBC, NEDD8, USP48, UBQLN1, SF3A1, UBL3	1657	50	17763	2.35839	1	0.565411	23.9045
INTERPRO	IPR000571:Zinc finger, CCCH-type	11	0.560367	0.0178486	MKRN1, ZC3H13, ZC3H4, PPP1R10, RC3H2, ZC3H11A, MBNL2, HELZ, MBNL1, NUPL2, RBM26	1657	51	17763	2.31215	1	0.605815	26.8466
INTERPRO	IPR001202:WW/Rsp5/WWP	11	0.560367	0.0178486	MAGI2, NEDD4, WWP2, BAG3, WWP1, SMURF2, WAC, ITCH, STXBP4, WWTR1, IQGAP1	1657	51	17763	2.31215	1	0.605815	26.8466
INTERPRO	IPR001478:PDZ/DHR/GLGF	23	1.17168	0.0190528	CNKSR2, PARD3, MAGI2, LIMK2, IL16, GRIP1, PDLIM5, LIN7C, MPP7, STXBP4, RIMS1, ARHGEF11, LIN7A, CARD11, PPP1R9B, PPP1R9A, MAST2, GORASP2, RAPGEF6, SNTB1, SNTB2, DLG5, MLLT4	1657	148	17763	1.66594	1	0.621381	28.388
INTERPRO	IPR001623:Heat shock protein DnaJ, N-terminal	11	0.560367	0.0203087	DNAJB8, SLC8A1, DNAJB14, SACS, DNAJC21, DNAJC5, DNAJC3, DNAJB4, DNAJB3, DNAJB6, DNAJA2	1657	52	17763	2.26769	1	0.636642	29.9629
INTERPRO	IPR011991:Winged helix repressor DNA-binding	26	1.3245	0.0207368	E2F2, ELF2, METAP2, PAX6, ELK1, FOXH1, CUL2, CUL5, FOXQ1, FLI1, RAPGEF4, RAPGEF3, ETV5, CUL1, ETV4, MYST3, A130010J15RIK, FOXN3, FOXP2, DEPDC5, HIST1H1T, LARP4, GTF2F2, IRF2, RFX3, IRF3	1657	175	17763	1.59268	1	0.636129	30.4923
INTERPRO	IPR018459:RII binding domain	4	0.20377	0.0212452	MTAP2, PALM2, AKAP13, AKAP4	1657	7	17763	6.1257	1	0.637048	31.1159
INTERPRO	IPR007875:Sprouty	4	0.20377	0.0212452	SPRED2, SPRED3, SPRED1, SPRY4	1657	7	17763	6.1257	1	0.637048	31.1159
INTERPRO	IPR003307:eIF4-gamma/eIF5/eIF2-epsilon	4	0.20377	0.0212452	EIF4G1, BZW1, EIF4G3, EIF5	1657	7	17763	6.1257	1	0.637048	31.1159
INTERPRO	IPR006020:Phosphotyrosine interaction region	9	0.458482	0.0217868	DAB2, RABGAP1, SH2D5, ANKS1, GULP1, MAPK8IP2, RABGAP1L, TBC1D4, MAPK8IP1	1657	38	17763	2.53894	1	0.638499	31.7746
INTERPRO	IPR018200:Peptidase C19, ubiquitin carboxyl-terminal hydrolase 2, conserved site	11	0.560367	0.0230073	USP7, USP8, USP1, USP9X, USP47, USP37, USP36, USP48, USP16, USP24, USP45	1657	53	17763	2.2249	1	0.651027	33.2372
INTERPRO	IPR017386:SOX-12/11/4a	3	0.152827	0.0244419	SOX11, SOX12, SOX4	1657	3	17763	10.72	1	0.665922	34.9186
INTERPRO	IPR004882:LUC7 related	3	0.152827	0.0244419	LUC7L2, LUC7L, LUC7L3	1657	3	17763	10.72	1	0.665922	34.9186
INTERPRO	IPR018935:RIO kinase, conserved site	3	0.152827	0.0244419	RIOK3, RIOK1, RIOK2	1657	3	17763	10.72	1	0.665922	34.9186
INTERPRO	IPR000108:Neutrophil cytosol factor 2	7	0.356597	0.0245144	SORBS1, GRB2, STAM2, SH3KBP1, ABI2, ITSN2, ITSN1	1657	25	17763	3.00159	1	0.659616	35.0025
INTERPRO	IPR004827:Basic-leucine zipper (bZIP) transcription factor	11	0.560367	0.0259558	MAFG, MAF, BACH1, ATF4, FOSL2, BACH2, CREB1, CREM, CEBPG, TEF, NFIL3	1657	54	17763	2.1837	1	0.673556	36.6496
INTERPRO	IPR001936:Ras GTPase-activating protein	5	0.254712	0.0271084	DAB2IP, GAPVD1, NF1, IQGAP1, RASA1	1657	13	17763	4.12307	1	0.682539	37.9383
INTERPRO	IPR000387:Protein-tyrosine phosphatase	14	0.713194	0.0275594	PTPRK, PTPRD, PTPN9, PTPN18, SSH1, PTPN2, PTPRG, PTPRA, PTPRT, PTPN12, PTPN11, DUSP4, DUSP3, PTP4A2	1657	78	17763	1.9241	1	0.681694	38.4357
INTERPRO	IPR000626:Ubiquitin	10	0.509424	0.0276592	RAD23B, SUMO2, SUMO1, RAD23A, OASL1, UBC, NEDD8, USP48, UBQLN1, SF3A1	1657	47	17763	2.28085	1	0.676213	38.5453
INTERPRO	IPR011333:BTB/POZ fold	26	1.3245	0.0282807	BACH1, KCNC1, BACH2, KCNA1, ZBTB12, KLHL8, KLHL5, KBTBD2, KBTBD8, RHOBTB1, PATZ1, RHOBTB3, KCND2, LZTR1, KCNB1, BTBD7, GAN, BTBD9, ZBTB5, KCTD12B, TCEB1, ANKFY1, MYNN, ZFP161, TNFAIP1, BTBD12	1657	180	17763	1.54844	1	0.677743	39.2236
INTERPRO	IPR001251:Cellular retinaldehyde-binding/triple function, C-terminal	7	0.356597	0.0294287	ATCAY, PRUNE2, PRR5, PTPN9, NF1, SEC14L1, KALRN	1657	26	17763	2.88615	1	0.68589	40.4579
INTERPRO	IPR001440:Tetratricopeptide TPR-1	16	0.815079	0.029437	BBS4, TTC15, UTY, CDC27, TTC3, CTR9, ST13, TTC30B, PXMP3, CABIN1, SRP72, RANBP2, FANCG, OGT, ANAPC7, DNAJC3	1657	95	17763	1.80547	1	0.679548	40.4668
INTERPRO	IPR011989:Armadillo-like helical	20	1.01885	0.0325497	XPO1, STK36, IPO9, IPO8, ZYG11B, 2310035C23RIK, ARMC8, ARMC9, 2610027L16RIK, CAND1, PUM2, CLASP2, KPNA3, KPNB1, TRIP12, KPNA1, HECTD1, UNC45A, APC, AP3B1	1657	130	17763	1.64923	1	0.710222	43.6954
INTERPRO	IPR000008:C2 calcium-dependent membrane targeting	20	1.01885	0.0325497	PRKCA, SYT1, DAB2IP, 5730419I09RIK, SYT11, ITSN2, ITSN1, RPH3A, PRKCD, RIMS1, WWP2, NEDD4, WWP1, CPNE1, PIK3CA, DOC2G, SMURF2, ITCH, PLCB1, RASA1	1657	130	17763	1.64923	1	0.710222	43.6954
INTERPRO	IPR015609:Molecular chaperone, heat shock protein, Hsp40, DnaJ	9	0.458482	0.0332508	DNAJB8, DNAJB14, DNAJC21, DNAJC5, DNAJC3, DNAJB4, DNAJB3, DNAJB6, DNAJA2	1657	41	17763	2.35317	1	0.711863	44.3994
INTERPRO	IPR013761:Sterile alpha motif-type	13	0.662252	0.033411	SCML4, CNKSR2, L3MBTL3, ANKS1, SFMBT1, SAMD4, SFMBT2, ZCCHC14, PHC3, PPP1R9A, FLI1, DGKD, TNKS	1657	72	17763	1.93555	1	0.707584	44.5591
INTERPRO	IPR000387:Dual-specific/protein-tyrosine phosphatase, conserved region	14	0.713194	0.0395772	PTPRK, PTPRD, PTPN9, PTPN18, SSH1, PTPN2, PTPRG, PTPRA, PTPRT, PTPN12, PTPN11, DUSP4, DUSP3, PTP4A2	1657	82	17763	1.83024	1	0.762405	50.3881
INTERPRO	IPR003579:Ras small GTPase, Rab type	11	0.560367	0.0404587	RAB2B, RAB3C, RAB39B, RAB18, RAB3D, RAB11B, RAB14, RAB11A, RAB6B, RAB21, RAB27A	1657	58	17763	2.0331	1	0.764528	51.1727
INTERPRO	IPR013809:Epsin-like, N-terminal	4	0.20377	0.0442705	PICALM, SNAP91, CLINT1, EPN2	1657	9	17763	4.76443	1	0.789943	54.4323
INTERPRO	IPR006636:Heat shock chaperonin-binding	4	0.20377	0.0442705	ST13, RAD23B, RAD23A, UBQLN1	1657	9	17763	4.76443	1	0.789943	54.4323
INTERPRO	IPR011511:Variant SH3	11	0.560367	0.0448086	MIA3, SORBS1, ZDHHC6, MYO15, MPP7, DLG5, ITSN2, FCHSD1, CRK, DOCK4, KALRN	1657	59	17763	1.99864	1	0.788832	54.8756
INTERPRO	IPR001040:Eukaryotic translation initiation factor 4E (eIF-4E)	3	0.152827	0.045874	EIF4E3, EIF4E, EIF4E2	1657	4	17763	8.03998	1	0.791632	55.7413
INTERPRO	IPR002550:Protein of unknown function DUF21	3	0.152827	0.045874	CNNM2, CNNM4, CNNM1	1657	4	17763	8.03998	1	0.791632	55.7413
INTERPRO	IPR001303:Class II aldolase/adducin, N-terminal	3	0.152827	0.045874	ADD3, ADD2, ADD1	1657	4	17763	8.03998	1	0.791632	55.7413
INTERPRO	IPR011602:Fumble	3	0.152827	0.045874	PANK4, PANK2, PANK3	1657	4	17763	8.03998	1	0.791632	55.7413
INTERPRO	IPR004567:Eukaryotic pantothenate kinase	3	0.152827	0.045874	PANK4, PANK2, PANK3	1657	4	17763	8.03998	1	0.791632	55.7413
INTERPRO	IPR019770:Eukaryotic translation initiation factor 4E (eIF-4E), conserved site	3	0.152827	0.045874	EIF4E3, EIF4E, EIF4E2	1657	4	17763	8.03998	1	0.791632	55.7413
INTERPRO	IPR004022:DDT family	3	0.152827	0.045874	BPTF, BAZ2B, BAZ2A	1657	4	17763	8.03998	1	0.791632	55.7413
INTERPRO	IPR000210:BTB/POZ-like	25	1.27356	0.0469501	BACH1, KCNC1, BACH2, KCNA1, ZBTB12, KLHL8, KBTBD2, KLHL5, KBTBD8, RHOBTB1, PATZ1, RHOBTB3, KCND2, LZTR1, KCNB1, BTBD7, GAN, BTBD9, ZBTB5, KCTD12B, ANKFY1, MYNN, ZFP161, TNFAIP1, BTBD12	1657	180	17763	1.48889	1	0.794396	56.5998
INTERPRO	IPR019954:Ubiquitin conserved site	7	0.356597	0.0478715	RAD23B, RAD23A, UBC, NEDD8, USP48, UBQLN1, UBL3	1657	29	17763	2.58758	1	0.79598	57.3224
INTERPRO	IPR013069:BTB/POZ	19	0.967906	0.0507671	BACH1, BACH2, LZTR1, ZBTB12, BTBD7, GAN, BTBD9, KLHL8, KLHL5, KBTBD2, KBTBD8, RHOBTB1, ZBTB5, PATZ1, MYNN, ANKFY1, BTBD12, ZFP161, RHOBTB3	1657	128	17763	1.59125	1	0.810507	59.5201
INTERPRO	IPR001019:Guanine nucleotide binding protein (G-protein), alpha subunit	5	0.254712	0.055188	GNA13, GNAL, GNAQ, GNAI1, GNAS	1657	16	17763	3.34999	1	0.8324	62.6708
INTERPRO	IPR000679:Zinc finger, GATA-type	5	0.254712	0.055188	ATRX, TRPS1, GATAD2A, GATAD2B, GATAD1	1657	16	17763	3.34999	1	0.8324	62.6708
INTERPRO	IPR002165:Plexin	7	0.356597	0.0553039	SEMA6A, ATRNL1, SEMA6D, PLXNA2, SEMA4F, ATRN, SEMA4B	1657	30	17763	2.50133	1	0.828722	62.7503
INTERPRO	IPR000195:RabGAP/TBC	8	0.407539	0.0588945	RABGAP1, SGSM1, EVI5, TBC1D10A, GRTP1, RABGAP1L, TBC1D4, TBC1D20	1657	38	17763	2.25684	1	0.843712	65.1329
INTERPRO	IPR011042:Six-bladed beta-propeller, TolB-like	8	0.407539	0.0588945	PHIP, TRIM2, LRP1B, SORL1, LRP6, ODZ1, ODZ2, VLDLR	1657	38	17763	2.25684	1	0.843712	65.1329
INTERPRO	IPR000906:ZU5	4	0.20377	0.0589655	ANK2, ANK3, UNC5A, UNC5C	1657	10	17763	4.28799	1	0.839995	65.1785
INTERPRO	IPR009818:Ataxin-2, C-terminal	4	0.20377	0.0589655	GSPT1, PAIP2, GSPT2, HELZ	1657	10	17763	4.28799	1	0.839995	65.1785
INTERPRO	IPR001660:Sterile alpha motif SAM	14	0.713194	0.0592723	SCML4, CNKSR2, PPFIA2, L3MBTL3, ANKS1, STIM1, SFMBT1, SAMD4, SFMBT2, ZCCHC14, PHC3, PPP1R9A, DGKD, TNKS	1657	87	17763	1.72505	1	0.837511	65.375
INTERPRO	IPR002172:Low density lipoprotein-receptor, class A, cysteine-rich	9	0.458482	0.0603495	C8A, CD320, LRP1B, SORL1, LRP6, SPINT1, TMPRSS3, VLDLR, NETO1	1657	46	17763	2.09739	1	0.838976	66.0568
INTERPRO	IPR011990:Tetratricopeptide-like helical	21	1.06979	0.0652027	2010305A19RIK, TTC15, FKBP6, NAPG, UTY, LRP2BP, CDC27, TTC3, CTR9, ST13, TTC30B, PXMP3, CABIN1, SRP72, ANAPC7, RANBP2, ASPH, FANCG, APPBP2, OGT, DNAJC3	1657	150	17763	1.5008	1	0.857974	68.9746
INTERPRO	IPR018029:C2 membrane targeting protein	16	0.815079	0.066979	PRKCA, SYT1, 5730419I09RIK, SYT11, ITSN2, RPH3A, ITSN1, RIMS1, NEDD4, WWP1, CPNE1, DOC2G, SMURF2, ITCH, PLCB1, RASA1	1657	106	17763	1.61811	1	0.861985	69.9822
INTERPRO	IPR000433:Zinc finger, ZZ-type	5	0.254712	0.0670318	MIB1, KCMF1, MIB2, CREBBP, HERC2	1657	17	17763	3.15293	1	0.858615	70.0117
INTERPRO	IPR018253:Heat shock protein DnaJ, conserved site	9	0.458482	0.0670552	DNAJB8, DNAJB14, SACS, DNAJC21, DNAJC5, DNAJC3, DNAJB4, DNAJB3, DNAJA2	1657	47	17763	2.05276	1	0.855126	70.0248
INTERPRO	IPR017871:ABC transporter, conserved site	11	0.560367	0.0712614	DHX8, ABCF1, IL1R2, ABCE1, ABCC3, ABCB10, FKBP1A, ABCA1, ABCG3, ABCB7, ABCC5	1657	64	17763	1.8425	1	0.868876	72.286
INTERPRO	IPR018934:RIO-like kinase	3	0.152827	0.0717886	RIOK3, RIOK1, RIOK2	1657	5	17763	6.43199	1	0.86756	72.5578
INTERPRO	IPR006561:DZF	3	0.152827	0.0717886	ILF2, ILF3, ZFR2	1657	5	17763	6.43199	1	0.86756	72.5578
INTERPRO	IPR015721:Rho GTP exchange factor	4	0.20377	0.075624	ARHGEF18, AKAP13, RGNEF, ARHGEF11	1657	11	17763	3.89817	1	0.878477	74.4609
INTERPRO	IPR001739:Methyl-CpG DNA binding	4	0.20377	0.075624	SETDB1, BAZ2B, MBD2, BAZ2A	1657	11	17763	3.89817	1	0.878477	74.4609
INTERPRO	IPR000697:EVH1	4	0.20377	0.075624	ENAH, SPRED2, SPRED3, SPRED1	1657	11	17763	3.89817	1	0.878477	74.4609
INTERPRO	IPR002999:Tudor domain	6	0.305655	0.0773121	SETDB1, STK31, PHF19, ARID4A, ARID4B, PHF20L1	1657	25	17763	2.57279	1	0.881203	75.2585
INTERPRO	IPR016135:Ubiquitin-conjugating enzyme/RWD-like	9	0.458482	0.0898186	UBE2E3, UBE2D3, RWDD4A, TSG101, RNF25, UBE2H, UBE2L3, UBE2B, EIF2AK4	1657	50	17763	1.9296	1	0.914705	80.477
INTERPRO	IPR000980:SH2 motif	16	0.815079	0.0915775	GRB2, STAP2, CBL, SOCS6, FES, PTPN11, SH2D5, LCK, JAK1, INPP5D, GRAP2, PIK3R3, CRK, ABL2, RASA1, PIK3R1	1657	111	17763	1.54522	1	0.916451	81.1216
INTERPRO	IPR013322:TRAF-type	4	0.20377	0.0940884	TRAF2, SIAH1A, TRAF6, TRAF5	1657	12	17763	3.57333	1	0.919847	82.0071
KEGG_PATHWAY	mmu04120:Ubiquitin mediated proteolysis	37	1.88487	5.29162e-09	XIAP, UBE3A, BTRC, SAE1, ANAPC10, PRPF19, CUL2, UBE2D3, CUL5, WWP2, WWP1, ITCH, TRAF6, TRIP12, CUL1, UBE4A, UBE4B, CBL, SKP2, HERC4, HERC2, UBE2H, HERC1, BIRC3, UBE2L3, UBE2B, CDC27, RFWD2, UBE2E3, HUWE1, NEDD4, PIAS3, SIAH1A, PIAS2, SMURF2, ANAPC7, TCEB1	543	136	5738	2.87491	9.36616e-07	9.36616e-07	6.49964e-06
KEGG_PATHWAY	mmu05222:Small cell lung cancer	26	1.3245	1.337e-07	E2F2, TRAF2, XIAP, PTEN, ITGB1, PIK3CA, TRAF6, PIK3R3, TRAF5, PIK3R1, TRP53, COL4A1, CYCS, PIK3CD, SKP2, ITGA2, ITGA3, RB1, CDK4, BIRC3, LAMA4, CDKN1B, LAMA3, PIAS3, IKBKG, PIAS2	543	85	5738	3.23233	2.36645e-05	1.18323e-05	0.000164222
KEGG_PATHWAY	mmu05200:Pathways in cancer	56	2.85278	7.51795e-06	HSP90AB1, E2F2, FGF9, STK36, ARNT2, PTEN, CUL2, CDC42, RALA, PIK3CA, TPR, EGFR, PRKCA, RALBP1, PIK3CD, CYCS, SKP2, RB1, CDK4, MAPK1, PIAS3, VEGFA, PIAS2, FGFR2, DCC, TRAF2, WNT16, XIAP, GRB2, TCF7L2, ITGB1, ARNT, TRAF6, PIK3R3, TRAF5, PIK3R1, APC, TRP53, COL4A1, MSH2, CREBBP, CBL, SMAD4, ITGA2, ITGA3, FZD3, FZD2, BIRC3, LAMA4, CDKN1B, LAMA3, IKBKG, JAK1, PTCH2, TCEB1, CRK	543	323	5738	1.83209	0.0013298	0.000443462	0.00923384
KEGG_PATHWAY	mmu04310:Wnt signaling pathway	32	1.63016	1.65658e-05	WNT16, NKD2, BTRC, DAAM1, TCF7L2, CSNK2A2, MAP3K7, CSNK2A1, PPP2CA, CAMK2D, NFAT5, FRAT2, CAMK2B, PRKACB, PLCB1, CUL1, APC, TRP53, PRKCA, TBL1XR1, ROCK1, NLK, CREBBP, SMAD4, FZD3, FZD2, PORCN, PRICKLE1, CCND2, SIAH1A, LRP6, PPP2R5E	543	149	5738	2.26947	0.00292787	0.000732774	0.0203457
KEGG_PATHWAY	mmu04722:Neurotrophin signaling pathway	27	1.37545	0.000158005	YWHAZ, GRB2, NFKBIE, CDC42, MAP3K5, CAMK2D, PIK3CA, CAMK2B, TRAF6, PIK3R3, PIK3R1, TRP53, IRAK1, IRS3, PIK3CD, YWHAE, PRKCD, PTPN11, RPS6KA5, NTRK3, MAPK1, YWHAG, ATF4, RPS6KA4, RPS6KA2, MAPK14, CRK	543	130	5738	2.19473	0.0275816	0.00557821	0.193903
KEGG_PATHWAY	mmu05215:Prostate cancer	21	1.06979	0.000207733	EGFR, FGFR2, TRP53, HSP90AB1, E2F2, GRB2, CREB1, CREBBP, PIK3CD, RB1, PTEN, TCF7L2, INSRR, MAPK1, ATF4, CDKN1B, IKBKG, PIK3CA, PDGFD, PIK3R3, PIK3R1	543	90	5738	2.46568	0.0361047	0.00611002	0.254858
KEGG_PATHWAY	mmu04666:Fc gamma R-mediated phagocytosis	22	1.12073	0.000248964	PRKCA, DNM3, DNM1L, LIMK2, NCF1, PIK3CD, ARF6, RPS6KB1, FCGR1, PRKCD, CDC42, MAPK1, MYO10, DOCK2, PLA2G6, PIK3CA, INPP5D, PIK3R3, CRK, PPAP2B, PIK3R1, IGH-VJ558	543	98	5738	2.37223	0.043115	0.00627623	0.305371
KEGG_PATHWAY	mmu05212:Pancreatic cancer	17	0.866021	0.000880044	TRP53, EGFR, E2F2, RALBP1, PIK3CD, SMAD4, RB1, CDK4, CDC42, MAPK1, VEGFA, IKBKG, JAK1, PIK3CA, RALA, PIK3R3, PIK3R1	543	72	5738	2.49504	0.144301	0.019291	1.0756
KEGG_PATHWAY	mmu04150:mTOR signaling pathway	14	0.713194	0.00120714	PIK3CD, RPS6KB1, RICTOR, MAPK1, EIF4E, RPS6KA2, ULK2, VEGFA, PIK3CA, PRKAA2, CAB39, PIK3R3, PIK3R1, EIF4E2	543	54	5738	2.73965	0.192484	0.0234748	1.47266
KEGG_PATHWAY	mmu04110:Cell cycle	24	1.22262	0.00175684	TRP53, E2F2, YWHAZ, CREBBP, SKP2, SMAD4, ANAPC10, RB1, CDK7, CDK4, YWHAE, CDC27, CDC25A, ATM, MCM6, YWHAG, ORC2L, RAD21, CDKN1B, CCND2, ANAPC7, CUL1, STAG2, STAG1	543	128	5738	1.98135	0.267458	0.0306441	2.13665
KEGG_PATHWAY	mmu05214:Glioma	15	0.764137	0.00213337	TRP53, PRKCA, EGFR, E2F2, GRB2, PIK3CD, RB1, CDK4, PTEN, MAPK1, CAMK2D, PIK3CA, CAMK2B, PIK3R3, PIK3R1	543	64	5738	2.47669	0.314776	0.0337807	2.58909
KEGG_PATHWAY	mmu04010:MAPK signaling pathway	40	2.0377	0.00307718	FGFR2, TRAF2, IL1R2, FGF9, GRB2, MAPKAPK5, PPM1A, CACNB2, ELK1, CACNB4, MAP3K7, CDC42, MAP3K5, PRKACB, TRAF6, RASA1, PRKCA, TRP53, EGFR, CACNA2D1, CACNG8, TAOK1, NLK, TAOK3, NF1, STK3, RPS6KA5, MAPK1, DUSP4, ATF4, DUSP3, RPS6KA4, RPS6KA2, MAPK14, IKBKG, MAPK8IP2, PLA2G6, MAPK8IP1, CRK, CACNA1A	543	265	5738	1.59505	0.420449	0.0444406	3.71475
KEGG_PATHWAY	mmu05220:Chronic myeloid leukemia	16	0.815079	0.00432403	TRP53, E2F2, GRB2, PIK3CD, CBL, SMAD4, RB1, CDK4, PTPN11, MAPK1, CDKN1B, IKBKG, PIK3CA, PIK3R3, CRK, PIK3R1	543	76	5738	2.22468	0.535602	0.0572942	5.18351
KEGG_PATHWAY	mmu04520:Adherens junction	16	0.815079	0.00432403	EGFR, PARD3, NLK, CREBBP, SMAD4, TCF7L2, IQGAP1, FARP2, CSNK2A2, MAP3K7, MAPK1, CDC42, CSNK2A1, SORBS1, PVRL2, MLLT4	543	76	5738	2.22468	0.535602	0.0572942	5.18351
KEGG_PATHWAY	mmu04910:Insulin signaling pathway	24	1.22262	0.00473945	PRKCZ, IRS3, GRB2, PHKB, PRKAG1, PRKAG2, CBL, PIK3CD, FBP1, PDE3B, ELK1, RPS6KB1, PPP1CB, MAPK1, EIF4E, SORBS1, PIK3CA, INPP5D, PRKACB, PRKAA2, PIK3R3, CRK, EIF4E2, PIK3R1	543	138	5738	1.83778	0.568668	0.0582944	5.66827
KEGG_PATHWAY	mmu05211:Renal cell carcinoma	15	0.764137	0.00508123	GRB2, ARNT2, CREBBP, PIK3CD, ARNT, PTPN11, CDC42, MAPK1, CUL2, VEGFA, PIK3CA, TCEB1, PIK3R3, CRK, PIK3R1	543	70	5738	2.2644	0.594109	0.0583404	6.0654
KEGG_PATHWAY	mmu04914:Progesterone-mediated oocyte maturation	17	0.866021	0.00530765	ADCY3, HSP90AB1, GNAI1, PIK3CD, PDE3B, ANAPC10, CDC27, CDC25A, PGR, MAPK1, RPS6KA2, MAPK14, PIK3CA, PRKACB, ANAPC7, PIK3R3, PIK3R1	543	85	5738	2.11344	0.610136	0.0571728	6.32764
KEGG_PATHWAY	mmu04144:Endocytosis	31	1.57922	0.00784069	FGFR2, PRKCZ, PARD3, CLTB, USP8, TSG101, CHMP5, STAM2, ARF6, CDC42, DAB2, WWP1, RAB11B, RAB11A, ITCH, TRAF6, EHD2, EGFR, STAMBP, GIT1, DNM3, H2-Q10, DNM1L, CBL, H2-Q7, RABEP1, TFRC, NEDD4, SH3KBP1, SMURF2, EPN2	543	202	5738	1.6217	0.751738	0.0786885	9.21589
KEGG_PATHWAY	mmu05213:Endometrial cancer	12	0.611309	0.00807706	EGFR, TRP53, MAPK1, GRB2, PIK3CD, ELK1, PIK3CA, PIK3R3, PTEN, TCF7L2, PIK3R1, APC	543	52	5738	2.43859	0.76199	0.07665	9.48119
KEGG_PATHWAY	mmu04912:GnRH signaling pathway	18	0.916964	0.00863421	ADCY3, EGFR, PRKCA, GRB2, ELK1, PRKCD, CDC42, MAPK1, ATF4, GNAQ, PTK2B, MAPK14, CAMK2D, PLA2G6, GNAS, CAMK2B, PRKACB, PLCB1	543	97	5738	1.96093	0.784521	0.0776068	10.1037
KEGG_PATHWAY	mmu05223:Non-small cell lung cancer	12	0.611309	0.0107742	EGFR, PRKCA, TRP53, MAPK1, E2F2, GRB2, PIK3CD, PIK3CA, RB1, CDK4, PIK3R3, PIK3R1	543	54	5738	2.34827	0.853009	0.0914171	12.4585
KEGG_PATHWAY	mmu05210:Colorectal cancer	16	0.815079	0.0137622	EGFR, TRP53, DCC, GRB2, MSH2, CYCS, PIK3CD, SMAD4, FZD3, FZD2, TCF7L2, MAPK1, PIK3CA, PIK3R3, PIK3R1, APC	543	86	5738	1.96599	0.91395	0.110238	15.6515
KEGG_PATHWAY	mmu04012:ErbB signaling pathway	16	0.815079	0.0152344	EGFR, PRKCA, GRB2, PIK3CD, CBL, ELK1, RPS6KB1, MAPK1, CDKN1B, CAMK2D, PIK3CA, CAMK2B, PIK3R3, CRK, ABL2, PIK3R1	543	87	5738	1.9434	0.933943	0.116188	17.1851
KEGG_PATHWAY	mmu04510:Focal adhesion	29	1.47733	0.018724	XIAP, GRB2, ELK1, PTEN, ITGB1, CDC42, PPP1R12A, PIK3CA, PDGFD, PIK3R3, PIK3R1, EGFR, PRKCA, COL4A1, ROCK1, FLT4, PIK3CD, ITGA2, ITGA3, BIRC3, PPP1CB, MAPK1, LAMA4, LAMA3, CCND2, VEGFA, RELN, CRK, DIAP1	543	198	5738	1.54772	0.96476	0.135375	20.7185
KEGG_PATHWAY	mmu04810:Regulation of actin cytoskeleton	31	1.57922	0.0204724	FGFR2, GNA13, ENAH, SSH1, FGF9, ITGAE, ABI2, RDX, ITGB1, IQGAP1, INSRR, CDC42, PPP1R12A, PIK3CA, PDGFD, PIK3R3, PIK3R1, APC, EGFR, GIT1, ROCK1, LIMK2, PIK3CD, ITGA2, ITGA3, MYH9, PPP1CB, MAPK1, CYFIP2, CRK, DIAP1	543	217	5738	1.5096	0.974299	0.141485	22.4362
KEGG_PATHWAY	mmu04114:Oocyte meiosis	19	0.967906	0.0215586	ADCY3, YWHAZ, BTRC, ANAPC10, YWHAE, CDC27, PPP1CB, PGR, MAPK1, YWHAG, SLK, RPS6KA2, PPP2CA, CAMK2D, PPP2R5E, CAMK2B, PRKACB, ANAPC7, CUL1	543	115	5738	1.74589	0.978881	0.142989	23.4861
KEGG_PATHWAY	mmu04530:Tight junction	21	1.06979	0.0275961	CLDN8, PRKCA, PRKCZ, PARD3, MAGI2, CLDN19, GNAI1, MYH9, CDK4, AMOTL1, PTEN, PRKCD, CSNK2A2, EPB4.1L2, CDC42, EPB4.1L1, CSNK2A1, PPP2CA, SPNB2, EXOC4, MLLT4	543	135	5738	1.64379	0.992939	0.17346	29.0876
KEGG_PATHWAY	mmu04720:Long-term potentiation	13	0.662252	0.0294281	PRKCA, CREBBP, PPP1CB, MAPK1, ATF4, GNAQ, RPS6KA2, CAMK2D, PPP1R12A, CAMK2B, PRKACB, RAPGEF3, PLCB1	543	70	5738	1.96248	0.994943	0.177834	30.7112
KEGG_PATHWAY	mmu04670:Leukocyte transendothelial migration	19	0.967906	0.0294736	PRKCA, CLDN8, CLDN19, ROCK1, GNAI1, NCF1, PIK3CD, ITGB1, PTPN11, VCAM1, CDC42, PTK2B, MAPK14, PIK3CA, RAPGEF4, RAPGEF3, PIK3R3, MLLT4, PIK3R1	543	119	5738	1.6872	0.994985	0.17231	30.7511
KEGG_PATHWAY	mmu04270:Vascular smooth muscle contraction	19	0.967906	0.0317544	ADCY3, GNA13, PRKCA, RAMP2, ROCK1, CALD1, PRKG1, PPP1CB, PRKCD, ARHGEF11, MAPK1, GNAQ, PPP1R12A, GUCY1A3, PLA2G6, ADRA1A, GNAS, PRKACB, PLCB1	543	120	5738	1.67314	0.996693	0.178773	32.7238
KEGG_PATHWAY	mmu05218:Melanoma	13	0.662252	0.0325024	TRP53, EGFR, E2F2, FGF9, PIK3CD, RB1, CDK4, PTEN, MAPK1, PIK3CA, PDGFD, PIK3R3, PIK3R1	543	71	5738	1.93484	0.997116	0.177124	33.3594
KEGG_PATHWAY	mmu04730:Long-term depression	13	0.662252	0.0358	GNA13, PRKCA, GNAI1, PRKG1, MAPK1, GNAQ, PPP2CA, GRID2, PLA2G6, GUCY1A3, GNAS, PLCB1, CACNA1A	543	72	5738	1.90797	0.998424	0.187919	36.0963
KEGG_PATHWAY	mmu04360:Axon guidance	20	1.01885	0.0378572	DCC, LIMK2, ROCK1, GNAI1, PLXNA2, EFNB1, DPYSL2, FES, ITGB1, CDC42, SEMA6A, MAPK1, SEMA6D, UNC5A, SEMA4F, NFAT5, SEMA4B, UNC5C, RASA1, SRGAP2	543	131	5738	1.61332	0.99892	0.192219	37.7509
KEGG_PATHWAY	mmu05020:Prion diseases	8	0.407539	0.0421017	C8A, NCAM1, MAPK1, NCAM2, ELK1, CBX3, PRKACB, SOD1	543	35	5738	2.41536	0.999506	0.20603	41.0413
KEGG_PATHWAY	mmu04916:Melanogenesis	16	0.815079	0.0472278	ADCY3, PRKCA, WNT16, GNAI1, CREB1, CREBBP, FZD3, FZD2, TCF7L2, MAPK1, GNAQ, CAMK2D, GNAS, CAMK2B, PRKACB, PLCB1	543	100	5738	1.69076	0.999809	0.222645	44.8018
KEGG_PATHWAY	mmu04630:Jak-STAT signaling pathway	22	1.12073	0.0475808	GRB2, LEPR, STAM2, CREBBP, PIK3CD, CBL, SPRY4, PTPN11, IFNAR2, ZFP91, PRLR, CCND2, PIAS3, SPRED2, IL15RA, JAK1, PIK3CA, SPRED3, PIAS2, SPRED1, PIK3R3, PIK3R1	543	152	5738	1.52947	0.999821	0.218497	45.0525
KEGG_PATHWAY	mmu04660:T cell receptor signaling pathway	18	0.916964	0.0503976	NFKBIE, GRB2, PIK3CD, CBL, CDK4, MAP3K7, CDC42, CARD11, MAPK1, ICOS, MAPK14, LCK, IKBKG, NFAT5, PIK3CA, GRAP2, PIK3R3, PIK3R1	543	118	5738	1.61195	0.999894	0.224502	47.0156
KEGG_PATHWAY	mmu04210:Apoptosis	14	0.713194	0.0634568	TRP53, IRAK1, TRAF2, XIAP, CYCS, PIK3CD, ENDOD1, BIRC3, ATM, IKBKG, PIK3CA, PRKACB, PIK3R3, PIK3R1	543	87	5738	1.70047	0.999991	0.269206	55.303
KEGG_PATHWAY	mmu00100:Steroid biosynthesis	5	0.254712	0.0695254	SC5D, LSS, HSD17B7, SC4MOL, DHCR24	543	17	5738	3.10801	0.999997	0.285127	58.7332
KEGG_PATHWAY	mmu03040:Spliceosome	18	0.916964	0.0738535	DHX8, NCBP1, EFTUD2, TRA2A, SNRPB2, WBP11, DDX5, SF3A1, SART1, SF3B2, PRPF19, AQR, DDX46, SFRS9, ACIN1, THOC2, RBM25, DDX42	543	124	5738	1.53395	0.999999	0.294045	61.03
KEGG_PATHWAY	mmu04930:Type II diabetes mellitus	9	0.458482	0.0861859	MAPK1, PRKCZ, IRS3, PIK3CD, PIK3CA, PIK3R3, PRKCD, PIK3R1, CACNA1A	543	49	5738	1.94092	1	0.328886	66.9463
KEGG_PATHWAY	mmu05219:Bladder cancer	8	0.407539	0.0960299	EGFR, RPS6KA5, TRP53, MAPK1, E2F2, VEGFA, RB1, CDK4	543	42	5738	2.0128	1	0.353283	71.0636
KEGG_PATHWAY	mmu04960:Aldosterone-regulated sodium reabsorption	8	0.407539	0.0960299	PRKCA, MAPK1, IRS3, PIK3CD, PIK3CA, ATP1A1, PIK3R3, PIK3R1	543	42	5738	2.0128	1	0.353283	71.0636
KEGG_PATHWAY	mmu04920:Adipocytokine signaling pathway	11	0.560367	0.0964481	TRAF2, IRS3, NFKBIE, PRKAG1, LEPR, IKBKG, PRKAG2, PRKAA2, ACSL3, ACSL6, PTPN11	543	67	5738	1.73492	1	0.34781	71.2276
PIR_SUPERFAMILY	PIRSF001321:ATP-dependent RNA helicase	5	0.254712	0.00856562	DDX17, DDX3Y, DDX5, DDX4, DDX42	728	10	8136	5.58791	0.998947	0.998947	12.3645
PIR_SUPERFAMILY	PIRSF001569:E3 ubiquitin-protein ligase, Nedd4/Rsp5p types	4	0.20377	0.0115658	NEDD4, WWP1, SMURF2, ITCH	728	6	8136	7.45055	0.999906	0.990302	16.3461
PIR_SUPERFAMILY	PIRSF038098:SOX-12/11/4a	3	0.152827	0.0225019	SOX11, SOX12, SOX4	728	3	8136	11.1758	1	0.997633	29.4732
PIR_SUPERFAMILY	PIRSF038098:SOX-12/11/4a protein	3	0.152827	0.0225019	SOX11, SOX12, SOX4	728	3	8136	11.1758	1	0.997633	29.4732
PIR_SUPERFAMILY	PIRSF028830:Luc7/Luc7-like protein	3	0.152827	0.0225019	LUC7L2, LUC7L, LUC7L3	728	3	8136	11.1758	1	0.997633	29.4732
PIR_SUPERFAMILY	PIRSF001710:Ras-related protein Rab	7	0.356597	0.0463496	RAB3C, RAB39B, RAB18, RAB11B, RAB14, RAB11A, RAB27A	728	30	8136	2.60769	1	0.999922	51.7186
PIR_SUPERFAMILY	PIRSF000606:Ribsml_S6_kin_2	3	0.152827	0.0939008	RPS6KA5, RPS6KA4, RPS6KA2	728	6	8136	5.58791	1	1	77.9722
PIR_SUPERFAMILY	PIRSF015614:TRAF	3	0.152827	0.0939008	TRAF2, TRAF6, TRAF5	728	6	8136	5.58791	1	1	77.9722
PIR_SUPERFAMILY	PIRSF000606:ribosomal protein S6 kinase II	3	0.152827	0.0939008	RPS6KA5, RPS6KA4, RPS6KA2	728	6	8136	5.58791	1	1	77.9722
PIR_SUPERFAMILY	PIRSF017874:cullin	3	0.152827	0.0939008	CUL2, CUL5, CUL1	728	6	8136	5.58791	1	1	77.9722
PIR_SUPERFAMILY	PIRSF000564:kinase-related transforming protein	7	0.356597	0.0971025	CSNK2A2, MAPK1, CSNK2A1, CDKL1, CDK7, PRKACB, CDK4	728	36	8136	2.17308	1	0.999999	79.1366
SMART	SM00119:HECTc	14	0.713194	1.82676e-06	UBE3A, HACE1, HERC4, HERC2, HERC1, HUWE1, WWP2, NEDD4, WWP1, HECTD2, SMURF2, ITCH, TRIP12, HECTD1	1025	27	9131	4.61911	0.000650114	0.000650114	0.0025047
SMART	SM00184:RING	51	2.59806	0.000868924	MKRN1, DZIP3, ZNRF3, CNOT4, TRIM2, RNF141, TRIM9, PCGF6, PXMP3, TRIM7, RNF38, RC3H2, MLL3, RNF32, MYST3, CGRRF1, PJA2, RFWD2, RNF130, MIB1, RFWD3, BAZ1B, SIAH1A, MIB2, DEF8, RNF25, RAD18, RNF20, TRAF2, XIAP, CBLL1, TTC3, TRIM65, ARIH1, 9230105E10RIK, ANKIB1, RNF168, SFRS2IP, PEX12, TRAF6, TRAF5, CHD4, RNF13, CBL, BIRC3, TRIM62, TRIM61, ATRX, PHF14, RNF40, RNF111	1025	286	9131	1.58854	0.266165	0.143358	1.18485
SMART	SM00249:PHD	22	1.12073	0.000911851	ING5, ING4, ING3, RSF1, INTS12, PHF3, MLL5, TCF20, PHF2, PHF19, BAZ1B, PHF14, BPTF, PHF13, PYGO1, MLL3, BAZ2B, BAZ2A, KDM5C, CHD4, PHF6, MYST3	1025	91	9131	2.15365	0.277304	0.102602	1.24305
SMART	SM00297:BROMO	12	0.611309	0.00288628	BRWD3, PHIP, BRD2, SP100, BRD3, BAZ1B, BPTF, CREBBP, BRD4, BAZ2B, BAZ2A, SMARCA4	1025	39	9131	2.74101	0.642636	0.226825	3.88569
SMART	SM00298:CHROMO	10	0.509424	0.00338143	MORF4L1, ARID4A, SMARCC1, ARID4B, CBX3, CHD1, CBX7, CHD4, CBX5, SUV39H2	1025	29	9131	3.07183	0.700557	0.214289	4.53806
SMART	SM00571:DDT	4	0.20377	0.00515492	BAZ1B, BPTF, BAZ2B, BAZ2A	1025	4	9131	8.90829	0.841166	0.264091	6.84111
SMART	SM00513:SAP	8	0.407539	0.00817639	SLTM, PIAS3, RAD18, PIAS2, ACIN1, MKL2, SAFB2, SF3B2	1025	22	9131	3.23938	0.946215	0.341333	10.6465
SMART	SM00667:LisH	9	0.458482	0.0097215	WDR47, TBL1XR1, 2310035C23RIK, SSBP3, NOLC1, TAF5, GM5124, ARMC9, PAFAH1B1	1025	28	9131	2.86338	0.969124	0.352556	12.5364
SMART	SM00220:S_TKc	43	2.19052	0.0126038	PRKCZ, PRPF4B, NEK2, NEK1, STK36, MAPKAPK5, STK17B, RPS6KB1, PRKG1, CSNK2A2, MAP3K5, CSNK2A1, PSKH1, SLK, CDK12, CAMK2D, TLK1, STK39, CAMK2B, PRKACB, PRKAA2, STK38L, DCLK1, PRKCA, ROCK1, TAOK1, NLK, TAOK3, CDK7, CDK4, PRKCD, STK3, RPS6KA5, MAPK1, MAP4K5, PLK4, RPS6KA4, CDKL1, MAST2, RPS6KA2, ULK2, MAPK14, KALRN	1025	265	9131	1.4455	0.989062	0.394512	15.9631
SMART	SM00133:S_TK_X	13	0.662252	0.0126995	PRKCA, PRKCZ, ROCK1, RPS6KB1, PRKG1, PRKCD, RPS6KA5, RPS6KA4, MAST2, RPS6KA2, MASTL, PRKACB, STK38L	1025	53	9131	2.18505	0.989433	0.365551	16.0747
SMART	SM00490:HELICc	20	1.01885	0.012985	DHX8, DDX5, DDX4, DDX6, ATRX, DDX39, DDX17, DDX28, DDX46, DHX29, DHX37, DDX3Y, EIF4A1, CHD1, DHX36, SUPV3L1, ERCC3, CHD4, SMARCA4, DDX42	1025	99	9131	1.79966	0.990466	0.344917	16.4068
SMART	SM00194:PTPc	11	0.560367	0.0131448	PTPRK, PTPN9, PTPRD, PTPN18, PTPRG, PTPN2, PTPRA, PTP4A2, PTPRT, PTPN12, PTPN11	1025	41	9131	2.39003	0.991	0.324665	16.5921
SMART	SM00116:CBS	7	0.356597	0.0146955	CNNM2, CNNM4, CLCN3, PRKAG1, PRKAG2, CLCNKA, CNNM1	1025	19	9131	3.282	0.994859	0.333302	18.3714
SMART	SM00487:DEXDc	20	1.01885	0.0193879	DHX8, DDX5, DDX4, DDX6, ATRX, DDX39, DDX17, DDX28, DDX46, DHX29, DHX37, DDX3Y, EIF4A1, CHD1, DHX36, ERCC3, CHD4, RTEL1, SMARCA4, DDX42	1025	103	9131	1.72977	0.99906	0.392163	23.5432
SMART	SM00360:RRM	35	1.78299	0.0196705	CPEB3, CPEB4, TRA2A, SNRPB2, RBM4, RBM5, RBM6, SART3, CNOT4, SFRS15, TNRC6C, ZFML, RAVER1, SFRS9, MSI2, ACIN1, PTBP2, SFRS11, RBM12, RBM25, RBM26, ELAVL3, NCL, PPARGC1B, SAFB2, HNRPDL, SLTM, LARP4, TAF15, ROD1, SFPQ, CPNE1, CPSF7, PSPC1, CPSF6	1025	212	9131	1.47071	0.999152	0.375934	23.8448
SMART	SM00398:HMG	12	0.611309	0.0235881	TFAM, HMGB2, UBTF, SOX3, SOX11, SOX12, SOX5, BBX, SOX4, HBP1, MLL3, TCF7L2	1025	51	9131	2.09607	0.999796	0.412056	27.9133
SMART	SM00515:eIF5C	4	0.20377	0.0347958	EIF4G1, BZW1, EIF4G3, EIF5	1025	7	9131	5.09045	0.999997	0.52367	38.4669
SMART	SM00326:SH3	33	1.6811	0.0460836	GRB2, STAM2, ABI2, NEDD9, CACNB2, CACNB4, ITSN2, ITSN1, MIA3, DOCK2, SORBS1, DLG5, PIK3R1, RASA1, ZDHHC6, BAIAP2L1, NCF1, MPP7, DOCK4, LASP1, MYO15, LCK, MAPK8IP2, SH3KBP1, FCHSD1, MAPK8IP1, GRAP2, CRK, ABL2, EPS8L1, KALRN, SRGAP2, ARHGAP10	1025	211	9131	1.39324	1	0.606667	47.6328
SMART	SM00323:RasGAP	5	0.254712	0.049152	DAB2IP, GAPVD1, NF1, IQGAP1, RASA1	1025	13	9131	3.42627	1	0.61107	49.8958
SMART	SM00456:WW	11	0.560367	0.0540595	MAGI2, NEDD4, WWP2, BAG3, WWP1, SMURF2, WAC, ITCH, STXBP4, WWTR1, IQGAP1	1025	51	9131	1.9214	1	0.628143	53.3276
SMART	SM00356:ZnF_C3H1	11	0.560367	0.0540595	MKRN1, ZC3H13, ZC3H4, PPP1R10, RC3H2, ZC3H11A, MBNL2, HELZ, MBNL1, NUPL2, RBM26	1025	51	9131	1.9214	1	0.628143	53.3276
SMART	SM00462:PTB	9	0.458482	0.0563198	DAB2, RABGAP1, SH2D5, ANKS1, GULP1, MAPK8IP2, RABGAP1L, TBC1D4, MAPK8IP1	1025	38	9131	2.10986	1	0.625699	54.8337
SMART	SM00271:DnaJ	11	0.560367	0.0605045	DNAJB8, SLC8A1, DNAJB14, SACS, DNAJC21, DNAJC5, DNAJC3, DNAJB4, DNAJB3, DNAJB6, DNAJA2	1025	52	9131	1.88445	1	0.63576	57.5038
SMART	SM00516:SEC14	7	0.356597	0.0635286	ATCAY, PRUNE2, PRR5, PTPN9, NF1, SEC14L1, KALRN	1025	26	9131	2.39839	1	0.637936	59.3415
SMART	SM00273:ENTH	4	0.20377	0.0704468	PICALM, SNAP91, CLINT1, EPN2	1025	9	9131	3.95924	1	0.661622	63.272
SMART	SM00727:STI1	4	0.20377	0.0704468	ST13, RAD23B, RAD23A, UBQLN1	1025	9	9131	3.95924	1	0.661622	63.272
SMART	SM00028:TPR	19	0.967906	0.0733179	BBS4, TTC15, UTY, LRP2BP, CDC27, TTC3, CEP70, CTR9, ST13, TTC30B, PXMP3, CABIN1, SRP72, RANBP2, ASPH, APPBP2, OGT, ANAPC7, DNAJC3	1025	112	9131	1.51123	1	0.661862	64.7973
SMART	SM00213:UBQ	10	0.509424	0.0743505	RAD23B, SUMO2, SUMO1, RAD23A, OASL1, UBC, NEDD8, USP48, UBQLN1, SF3A1	1025	47	9131	1.89538	1	0.652803	65.3313
SMART	SM00338:BRLZ	11	0.560367	0.0748358	MAFG, MAF, BACH1, ATF4, FOSL2, BACH2, CREB1, CREM, CEBPG, TEF, NFIL3	1025	54	9131	1.81465	1	0.641418	65.5797
SMART	SM00218:ZU5	4	0.20377	0.0925158	ANK2, ANK3, UNC5A, UNC5C	1025	10	9131	3.56332	1	0.708959	73.581
SMART	SM00401:ZnF_GATA	5	0.254712	0.0956957	ATRX, TRPS1, GATAD2A, GATAD2B, GATAD1	1025	16	9131	2.78384	1	0.709113	74.8224
SMART	SM00572:DZF	3	0.152827	0.099812	ILF2, ILF3, ZFR2	1025	5	9131	5.34498	1	0.712864	76.3491
SP_PIR_KEYWORDS	phosphoprotein	921	46.918	2.00377e-64	MEF2A, VPS54, RORA, ITSN2, ITSN1, WTAP, AMOTL1, SART3, SART1, MAP3K7, EPC1, CUL2, HMHA1, LPHN3, CUL5, MAP3K5, OGT, PTBP2, STAG2, STAG1, RAB27A, IKBKAP, VWA5A, KIF5B, RREB1, ANKS1, KIF5C, PIK3CD, BTBD7, MYH9, MAPK1, EIF2AK1, DHX29, ZWINT, PPP2R5E, EIF2AK4, RAD23B, SDAD1, TNRC18, NFKBIE, RAD23A, CHCHD3, CACNB2, CACNB4, TMEM127, DHX8, TAOK1, TAOK3, SFMBT1, KIF3C, ATM, GART, LASP1, A830010M20RIK, BTB…	1689	6311	17854	1.54265	1.02994e-61	1.02994e-61	2.89672e-61
SP_PIR_KEYWORDS	acetylation	390	19.8675	3.67345e-33	MEF2A, EHHADH, STOML2, SART3, WTAP, ITSN1, HMHA1, CUL2, EPC1, LUC7L2, DHX36, PTBP2, OGT, CAB39, DDAH1, LUC7L3, STAG1, ROCK1, KIF5B, ANKS1, PCM1, MYH9, MAPK1, AQR, EIF2S1, EIF2S2, YME1L1, GRAP2, EIF2AK4, RAD23B, CHCHD3, RPS27, NUDC, UNC45A, DHX8, NPLOC4, DLAT, UBE2L3, ATM, GART, LASP1, H3F3A, TAF1B, TSG101, RTN3, DYNLL1, SLMAP, BRD4, ACO2, NDUFA12, PJA2, PFDN1, HIST1H1T, GNAQ, GNB1, EIF4A1, CAND1,…	1689	2325	17854	1.77316	1.88815e-30	9.44077e-31	5.31046e-30
SP_PIR_KEYWORDS	nucleus	534	27.2033	1.27819e-25	MEF2A, RORB, RORA, REST, SART3, WTAP, SART1, PGR, INTS8, EPC1, CDCA8, FLI1, TLK1, DHX36, OGT, PTBP2, LUC7L3, STAG2, STAG1, A130010J15RIK, PHOX2B, IKBKAP, RREB1, RCOR1, AQR, MSX1, HNF4A, ZWINT, VGLL4, SIP1, RAD23B, SDAD1, RAD23A, FOXH1, PIR, NUDC, UNC45A, DHX8, DNMT3A, NPLOC4, KLF12, ATM, TRPS1, H3F3A, SMURF2, BTBD12, TAF1B, BACH1, ELF2, BACH2, TSG101, EZH1, CRCP, EVI5, SERTAD3, BRD4, USP16, ATF7I…	1689	3808	17854	1.48235	6.56987e-23	2.18996e-23	1.84779e-22
SP_PIR_KEYWORDS	alternative splicing	601	30.6164	2.42826e-24	SLC9A8, MEF2A, VPS54, RORB, RORA, ITSN2, REST, WTAP, ITSN1, SART3, ACBD5, HMHA1, LPHN3, CUL2, EPC1, CDCA8, LUC7L2, OGT, PTBP2, LUC7L3, MAGI2, ROCK1, RREB1, ANKS1, SKP2, BTBD7, PTPRT, PCM1, AU040829, CD320, HNF4A, TFPI, FCHSD1, EIF2AK4, SDAD1, TNRC18, ACP6, CACNB2, CACNB4, DAAM1, SDHAF2, PDSS2, FAM19A5, FOXH1, GORASP2, CKLF, PVRL2, KBTBD8, MGAT4A, NPLOC4, SFMBT2, GART, CD300A, PARP6, SMURF2, HSPA1…	1689	4481	17854	1.41777	1.24813e-21	3.12032e-22	3.51038e-21
SP_PIR_KEYWORDS	cytoplasm	396	20.1732	6.54198e-13	STOML2, ITSN2, SART3, PGR, CDCA8, OGT, CAB39, IKBKAP, KIF5B, ROCK1, ANKS1, NCF1, PCM1, ST13, PITPNM1, DHX29, PPP2R5E, SIP1, RAD23B, NFKBIE, NTAN1, DAAM1, ARIH1, NUDC, UNC45A, GIT1, DNMT3A, NPLOC4, PAIP2, TAOK1, TAOK3, LASP1, ARF3, SMURF2, TSG101, EVI5, DYNLL1, SLMAP, GUCY1A3, DPP8, SRPK2, EXOSC6, FBXL20, GMEB2, ARHGEF18, PDE10A, ELMO2, JMY, PJA2, CARD11, DOK1, MAST2, PAPD4, MGEA5, LRMP, SNAP29, R…	1689	3029	17854	1.38198	3.3623e-10	6.7246e-11	9.45655e-10
SP_PIR_KEYWORDS	transcription regulation	229	11.6658	1.79246e-12	MEF2A, HIRA, BBX, RORB, REST, RORA, TAF7L, PGR, ZFP91, EPC1, FLI1, ZFP93, IKBKAP, A130010J15RIK, RREB1, RCOR1, ZFP629, PPARGC1B, MSX1, HNF4A, MTF1, BAZ1B, PIAS3, PIAS2, VGLL4, SUV420H1, HOXA11, NR1H2, FOXH1, ZFP451, TCF20, BCOR, PLAG1, DNMT3A, KLF7, KLF12, CREBBP, SMAD4, ZFP445, ZFHX4, DMTF1, TRPS1, SUPT16H, ZIK1, CHAF1A, KLF1, TCF12, NCOR1, KLF3, ENY2, BACH1, TAF1B, ELF2, BACH2, EZH1, KCNIP3, SE…	1689	1546	17854	1.56578	9.21322e-10	1.53554e-10	2.59123e-09
SP_PIR_KEYWORDS	Transcription	251	12.7866	1.28173e-11	MEF2A, HIRA, BBX, RORB, RORA, REST, ZFP84, TAF7L, PGR, ZFP91, EPC1, FLI1, ZFP93, IKBKAP, A130010J15RIK, RREB1, RCOR1, ZFP629, PPARGC1B, MSX1, HNF4A, MTF1, BAZ1B, PIAS3, PIAS2, VGLL4, SUV420H1, HOXA11, ZFP458, ZFP759, NR1H2, FOXH1, ZFP451, TCF20, ZFP422-RS1, BCOR, PLAG1, DNMT3A, KLF7, KLF12, CREBBP, SMAD4, ZFP445, ZFP606, POLRMT, ZFHX4, DMTF1, TRPS1, SUPT16H, ZIK1, CHAF1A, KLF1, TCF12, NCOR1, KLF3…	1689	1769	17854	1.49986	6.58809e-09	9.41156e-10	1.85291e-08
SP_PIR_KEYWORDS	ubl conjugation pathway	94	4.78859	2.02927e-11	MKRN1, DZIP3, SAE1, SENP7, SENP6, CNOT4, ZYG11B, CUL2, CUL5, WWP2, WWP1, RANBP2, ITCH, USP16, FBXL17, CUL1, TBL1XR1, BRCC3, UFD1L, FBXL20, USP1, SKP2, SOCS6, HERC4, GAN, HERC2, UBE2H, HERC1, UBE2B, RFWD2, PJA2, MIB1, DCUN1D1, SENP1, HUWE1, PIAS3, MIB2, MED8, SIAH1A, RNF25, UBC, RAD18, CAND1, PIAS2, ANAPC7, USP24, RNF20, FBXO10, USP7, RAD23B, USP8, XIAP, UBE3A, USP9X, ANAPC10, NEDD8, CBLL1, TRIM65…	1689	484	17854	2.053	1.04305e-08	1.30381e-09	2.93359e-08
SP_PIR_KEYWORDS	zinc-finger	181	9.22058	1.74146e-10	MKRN1, DZIP3, RBM4, RBM5, RORB, REST, RORA, ZNRF3, CNOT4, PGR, ZFP91, HMHA1, MLL5, ZFP93, RNF141, ZFML, TRIM44, RNF38, RC3H2, LUC7L2, MLL3, RNF32, MYST3, ZFP692, ZFP622, CGRRF1, ROCK1, RREB1, ZFP629, RPH3A, NUPL2, MIB1, RNF130, HNF4A, MTF1, BAZ1B, PIAS3, MIB2, SIAH1A, EIF2S2, PYGO1, RNF25, RAD18, ZNHIT1, PIAS2, ANKFY1, MYNN, RNF20, XRN2, ZFP513, TRAF2, ZC3H4, RIMS1, TTC3, NR2C2, NR1H2, TRIM65, AR…	1689	1204	17854	1.58912	8.95109e-08	9.94566e-09	2.51751e-07
SP_PIR_KEYWORDS	nucleotide-binding	230	11.7168	2.07541e-10	ADCY3, PRKG1, C230081A13RIK, MAP3K7, KIF13A, ATP2B2, DDX17, MAP3K5, PSKH1, DHX37, NT5C2, PIK3CA, ABCB10, TLK1, DHX36, RAPGEF4, RAPGEF3, RAB21, RAB27A, GTPBP2, KIF5B, ROCK1, SUCLG2, PIK3CD, KIF5C, MYH9, MAPK1, EIF2AK1, DNAHC5, DHX29, RAB18, BAZ1B, RAB14, YME1L1, EIF2AK4, CHKA, CLCN3, GNAI1, NEK2, NEK1, STK17B, ARF6, NAGK, SUPV3L1, DHX8, TAOK1, TAOK3, DDX5, UBE2L3, DDX4, KIF3C, ATM, DDX6, GART, NTR…	1689	1631	17854	1.49066	1.06676e-07	1.06676e-08	3.00028e-07
SP_PIR_KEYWORDS	coiled coil	238	12.1243	1.08074e-09	DZIP3, CHMP5, VPS54, LUZP1, ITSN2, PRKG1, ITSN1, AMOTL1, SART3, ACBD5, SART1, HOOK3, TAF7L, HOOK1, KIF13A, HMHA1, ACBD3, N4BP2L2, COL4A3BP, LUC7L2, TLK1, DHX36, LUC7L3, DAB2IP, KIF5B, ROCK1, STRN3, RCOR1, KIF5C, NAV3, PCM1, MYH9, DCTN4, VTI1A, 2310035C23RIK, LETM1, DNAHC5, DHX29, BAZ1B, ZWINT, KRT14, ZNHIT1, ATPIF1, FCHSD1, EPS8L1, SDAD1, TNRC18, LMNB1, NEK2, CCDC94, DAAM1, TMCC1, ARIH1, STX16, C…	1689	1732	17854	1.45256	5.55498e-07	5.04998e-08	1.56235e-06
SP_PIR_KEYWORDS	ubl conjugation	93	4.73765	3.45725e-09	MKRN1, ABCF1, KIF22, MEF2A, GABRB2, TSG101, HIRA, RORA, SART1, CNOT4, FUBP1, PGR, TOP1, CUL2, CUL5, CDCA8, EVI5, WWP1, TPP2, SPRED2, ACIN1, RANBP2, KPNB1, PSMD7, CUL1, EGFR, IRAK1, RBBP4, SLC25A4, ACO2, USP1, KTN1, GAN, NKTR, JMY, MIB1, MAST2, MSX1, PSMA6, PIAS3, MIB2, RNF25, UBC, SH3KBP1, PIAS2, GNAS, ADD3, EPN2, USP7, DCC, TRAF2, XIAP, TNRC18, MCL1, RAD23A, ELK1, TCF7L2, SUMO2, ZFP191, TRAF6, R…	1689	524	17854	1.87611	1.77702e-06	1.48085e-07	4.99791e-06
SP_PIR_KEYWORDS	atp-binding	185	9.42435	4.12861e-09	ADCY3, PRPF4B, STK31, TBK1, STK36, RPS6KB1, PRKG1, C230081A13RIK, MTHFD1L, CSNK2A2, KIF13A, MAP3K7, ATP2B2, TOP1, MAP3K5, DDX17, PSKH1, DDX28, CSNK2A1, DHX37, ABCB10, PIK3CA, TLK1, DHX36, STK39, PRKACB, EGFR, PDXK, KIF5B, ROCK1, KIF5C, PIK3CD, MYH9, STK3, NVL, MAPK1, DDX39, MAP4K5, EIF2AK1, DNAHC5, CDKL1, DHX29, BAZ1B, ATP9B, RIOK3, OAS1B, YME1L1, EIF2AK4, KALRN, SMARCA4, NMNAT1, FGFR2, CHKA, CLC…	1689	1287	17854	1.51949	2.12211e-06	1.63239e-07	5.96846e-06
SP_PIR_KEYWORDS	activator	85	4.33011	2.87785e-08	ENY2, BACH1, E2F2, CHURC1, MEF2A, BACH2, ELF2, RORB, RORA, PNN, EPC1, BZW1, FLI1, SERTAD3, MKL2, USP16, NFIL3, MLL3, SCX, MYST3, ATF7IP, TBL1XR1, RREB1, ZFX, CCNC, PPARGC1B, EYA3, HNRPDL, SS18, NCOA3, MTF1, MED8, LCOR, SMARCA4, MED1, ING5, GLIS2, CREM, SOX5, SOX4, ELK1, NFYC, TCF7L2, ARNT, MED12L, FOXH1, TFAM, TCF20, POU2F2, NFAT5, CEBPZ, TEF, POU3F2, ETV4, MLLT3, PLAG1, MAF, TRP53, KLF7, LPP, CR…	1689	484	17854	1.85643	1.47921e-05	1.05658e-06	4.16032e-05
SP_PIR_KEYWORDS	kinase	112	5.70555	5.26844e-08	STK31, PRPF4B, TBK1, STK36, ITPKB, RPS6KB1, PRKG1, C230081A13RIK, MOBKL2C, MAP3K7, CSNK2A2, MAP3K5, PSKH1, CSNK2A1, PIK3CA, STK39, TLK1, PRKACB, EGFR, PDXK, ROCK1, MADD, PIK3CD, SKP2, STK3, MAPK1, MAP4K5, EIF2AK1, CDKL1, BAZ1B, RIOK3, EIF2AK4, AKAP4, KALRN, FGFR2, CHKA, CDK5R1, NEK2, NEK1, MAPKAPK5, BMPR2, STK17B, AKAP13, RIOK1, NAGK, RIOK2, TTBK2, STK38L, GIT1, CNKSR2, TAOK1, TAOK3, AK3, SMG1, A…	1689	707	17854	1.67457	2.70794e-05	1.80532e-06	7.61622e-05
SP_PIR_KEYWORDS	rna-binding	84	4.27916	6.584e-08	XPO1, DZIP3, CPEB3, CPEB4, UNC50, RBM4, RBM5, TLR3, SART3, AUH, CNOT4, ANKRD17, DDX17, DDX28, ZFML, RAVER1, SFRS9, PIWIL2, SRRM1, PTBP2, PUM2, RBM12, KHDRBS1, EXOSC6, MBNL2, MBNL1, EXOSC1, NCL, PPARGC1B, QK, SLTM, EIF4G1, HNRPDL, EIF4G3, PA2G4, AQR, LARP4, ROD1, SERBP1, EIF2S1, EIF4A1, OAS1B, CPSF7, CPSF6, THOC2, CPSF2, XRN1, EIF2C3, DUS2L, EIF4E3, HDLBP, FIP1L1, TRA2A, SNRPB2, STAU2, DDX46, TNRC…	1689	485	17854	1.83081	3.38412e-05	2.11511e-06	9.51804e-05
SP_PIR_KEYWORDS	protein transport	80	4.07539	1.29643e-07	XPO1, TSG101, CHMP5, VPS54, XPO4, UNC50, VPS33B, VPS33A, HOOK3, HOOK1, KIF13A, AP1S2, RAB6B, VPS13A, RANBP2, SAR1A, KPNB1, RAB21, AP3B1, SCAMP5, STX6, NUP133, RAB39B, STXBP1, IPO9, IPO8, NUPL2, RPH3A, VTI1A, PITPNM1, SEC61B, RAB18, LYST, ARCN1, RAB14, KPNA3, KPNA1, VPS29, SNAP29, SDAD1, RAB3C, SNX6, RAB3D, NAPG, SNX5, STAM2, COPZ1, ARF6, LMAN1, MIA3, NUP214, TOMM7, NUP210, STX16, EXOC4, RAB11B, R…	1689	461	17854	1.8344	6.66345e-05	3.9198e-06	0.000187417
SP_PIR_KEYWORDS	chromatin regulator	43	2.19052	1.83911e-07	MORF4L1, ENY2, ING5, ING4, ING3, UTY, EZH1, HIRA, CBX3, CBX7, EPC1, MLL5, SMARCD2, CHD1, TLK1, RNF168, MLL3, USP16, BCOR, BAZ2A, KDM5C, CHD4, MYST3, SETDB1, TBL1XR1, DNMT3A, BRCC3, RBBP4, RCOR1, RB1, SUV39H2, EYA3, SMARCC1, DNMT1, JMJD1C, HDAC9, NCOR1, RNF20, RNF40, KDM6B, SUV420H1, HDAC6, SMARCA4	1689	192	17854	2.36741	9.45258e-05	5.25167e-06	0.000265867
SP_PIR_KEYWORDS	zinc	243	12.379	2.18398e-07	DZIP3, PDLIM5, RORB, REST, RORA, ZFP84, ZNRF3, PGR, ZFP91, HMHA1, ZFP93, LUC7L2, PATZ1, DDAH1, ZFP622, CGRRF1, ROCK1, RREB1, ZFP629, HNF4A, MTF1, BAZ1B, PIAS3, SIAH1A, EIF2S2, ZNHIT1, YME1L1, PIAS2, ERMP1, AKAP13, ZFP458, ZFP759, RIMS1, NR1H2, ARIH1, ZFP451, TCF20, RPS27, ZFP422-RS1, PLAG1, GIT1, ZC3H13, DNMT3A, KLF7, NPLOC4, KLF12, CREBBP, ZFP445, ZFP606, ZFHX4, LASP1, TRPS1, SMYD5, ZIK1, KLF1, …	1689	1886	17854	1.36198	0.00011225	5.90822e-06	0.000315723
SP_PIR_KEYWORDS	repressor	70	3.56597	2.60153e-07	BACH1, BACH2, HMX1, EZH1, YLPM1, HIRA, CBX3, REST, CBX7, KCNIP3, PCGF6, LRRFIP1, NFIL3, MYST3, ATF7IP, TBL1XR1, RBBP4, RREB1, RCOR1, SCAI, CCNC, RB1, MSC, FOXN3, NRIP1, SLTM, HNRPDL, PA2G4, MSX1, MGA, CUX1, LCOR, ZFP161, SUV420H1, SCML4, BCLAF1, CREM, GLIS2, ZFP318, TCF7L2, MED12L, MSX3, ZFP191, GATAD2A, GATAD2B, HBP1, BCOR, BAZ2A, MAFG, MAF, SETDB1, DNMT3A, KLF12, ZFP148, SAMD4, SAFB2, SUV39H2, …	1689	391	17854	1.89246	0.00013371	6.68592e-06	0.000376085
SP_PIR_KEYWORDS	metal-binding	322	16.4035	1.52627e-06	ADCY3, HCCS, SYT1, DZIP3, PDLIM5, RORB, RORA, REST, ZFP84, ZNRF3, PGR, MAP3K7, ATP2B2, ZFP91, HMHA1, MAP3K5, ZFP93, NT5C2, LUC7L2, PATZ1, DDAH1, ZFP622, CGRRF1, ROCK1, RREB1, ZFP629, PGM2, PITPNM1, HNF4A, BAZ1B, MTF1, PIAS3, SIAH1A, EIF2S2, ZNHIT1, PIAS2, YME1L1, ERMP1, NEK2, ENPP3, NEK1, AKAP13, ZFP458, ZFP759, RIMS1, ACAT1, NR1H2, ARIH1, ZFP451, TCF20, RPS27, ZFP422-RS1, PIR, PLAG1, GIT1, MGAT4…	1689	2682	17854	1.26912	0.000784193	3.73565e-05	0.0022064
SP_PIR_KEYWORDS	mrna processing	47	2.39429	2.61782e-06	NCBP1, FIP1L1, PRPF4B, SNRPB2, TRA2A, RBM4, RBM5, WBP11, WTAP, SART1, PNN, PRPF19, TCP11, DDX46, CNOT6L, SRRM2, NUDT21, SFRS9, SRRM1, PPIL3, PTBP2, GEMIN6, TSEN2, LUC7L3, RBM25, GEMIN5, DHX8, SRPK2, ADARB1, NOL3, EFTUD2, DDX5, SF3A1, QK, SLBP, DDX39, AQR, PAPD4, SFPQ, CPSF7, LSM11, CPSF6, LSM10, THOC2, SIP1, CPSF2, XRN2	1689	240	17854	2.07011	0.00134466	6.116e-05	0.00378434
SP_PIR_KEYWORDS	dna-binding	183	9.32247	4.48845e-06	MEF2A, HMX1, ARNT2, BBX, RORB, RORA, LASS5, LASS6, PNN, PGR, ZFP91, TOP1, FLI1, ZFP93, ZFML, SRRM1, RC3H2, MLL3, ATOH7, LUC7L3, PHOX2B, ZFP692, RREB1, EMX2, ZFP629, FOXN3, MSX1, HNF4A, HUWE1, MTF1, GTF2IRD1, MGA, RAD18, PIAS2, MYNN, XRN1, ZFP513, HMGB2, HOXA11, SOX3, SOX5, SOX4, ELK1, NR2C2, ARNT, NR1H2, FOXH1, ZFP451, TCF20, FOXQ1, HOXA3, POLE2, POLE3, CENPC1, TEF, RAD51L3, PLAG1, TRP53, MAFG, D…	1689	1404	17854	1.37781	0.00230441	0.000100302	0.00648845
SP_PIR_KEYWORDS	ligase	53	2.69995	4.68994e-06	MKRN1, DZIP3, TTLL8, BTRC, SAE1, HLCS, QARS, MTHFD1L, TTLL3, CNOT4, WARS, MCCC2, WWP2, WWP1, ITCH, SUCLG2, HERC4, UBE2H, HERC2, UBE2B, PJA2, RFWD2, MIB1, HUWE1, SIAH1A, MIB2, RNF25, RAD18, RNF20, XIAP, UBE3A, CTPS2, CBLL1, IARS, TRIM65, UBE2D3, PARS2, HECTD2, RNF168, TRAF6, ACSL3, ACSL6, CBL, HACE1, LARS2, UBE2L3, GART, UBE2E3, KCMF1, NEDD4, SMURF2, RNF40, RNF111	1689	290	17854	1.9319	0.00240773	0.000100438	0.00677972
SP_PIR_KEYWORDS	serine/threonine-protein kinase	65	3.31126	5.19729e-06	PRPF4B, STK31, TBK1, STK36, PINK1, RPS6KB1, PRKG1, MAP3K7, CSNK2A2, MAP3K5, PSKH1, CSNK2A1, SLK, CDK12, STK39, TLK1, MASTL, PRKACB, PRKCA, IRAK1, SRPK2, LIMK2, ROCK1, TRPM7, CDK7, CDK4, PRKCD, STK3, MAPK1, MAP4K5, MAST2, EIF2AK1, CDKL1, RIOK3, EIF2AK4, KALRN, ACVR1, PRKCZ, NEK2, NEK1, MAPKAPK5, STK17B, BMPR2, RIOK1, RIOK2, TTBK2, CAMK2D, CAMK2B, PRKAA2, STK38L, DCLK1, AMHR2, ALPK3, TAOK1, NLK, TA…	1689	384	17854	1.78932	0.00266785	0.000106851	0.00751311
SP_PIR_KEYWORDS	transport	198	10.0866	1.55391e-05	SLC9A9, SLC9A8, STAR, AQP9, CHMP5, VPS54, PITPNB, AQP6, VPS33B, VPS33A, ACBD5, HOOK3, KIF13A, HOOK1, ATCAY, ATP2B2, ERO1LB, COL4A3BP, GRID2, ABCB10, VPS13A, RAB21, TXNL1, SCN2B, VTI1A, PITPNM1, CATSPER2, RAB18, RAB14, SDAD1, CLCN3, TXN2, CACNB2, ARF6, CACNB4, SFXN2, RIMS1, SLC11A2, STX16, TMED10, SLC31A1, TRPC2, ABCG3, RABEP1, KCNJ9, LASP1, ARF3, ARF4, CHRNB2, CHRNE, KCNH1, ENY2, SLC20A1, TSG101,…	1689	1571	17854	1.33228	0.00795537	0.000307152	0.0224615
SP_PIR_KEYWORDS	isopeptide bond	48	2.44524	5.60952e-05	ABCF1, MEF2A, TNRC18, MCL1, GABRB2, RAD23A, ELK1, NEDD8, RORA, TCF7L2, PGR, CUL2, TOP1, SUMO2, SUMO1, CUL5, TPP2, ACIN1, RANBP2, TRAF6, PSMD7, KPNB1, RBM25, CUL1, MAFG, PLAG1, SETDB1, TRP53, EGFR, GPR158, RBBP4, ACO2, SLC25A4, CREBBP, SMAD4, KTN1, NKTR, MSX1, PSMA6, RPS6KA2, TRPS1, IKBKG, UBC, IRF2, GNAS, KLF1, DIAP1, KLF3	1689	277	17854	1.83175	0.028422	0.00106735	0.0810624
SP_PIR_KEYWORDS	protein phosphatase	26	1.3245	0.000122952	SSH1, PPM1A, PTEN, MTMR3, PPP2CA, CTDSP2, PPP4C, PTPRK, PTPN9, PTPRD, PTPN18, PTPRG, PTPN2, PTPRA, PTPRT, PPP1CB, CDC25A, PTPN12, PTPN11, EYA3, DUSP4, DUSP3, PPM1E, PPM1J, PTP4A2, PPM1L	1689	120	17854	2.29033	0.0612457	0.00225465	0.177597
SP_PIR_KEYWORDS	transferase	172	8.7621	0.000134037	PRPF4B, STK31, TBK1, STK36, RPS6KB1, PRKG1, C230081A13RIK, HS2ST1, CSNK2A2, MAP3K7, MAP3K5, MLL5, PSKH1, CSNK2A1, SCLY, OASL1, TFB2M, PIK3CA, TLK1, STK39, PRKACB, OGT, MLL3, MYST3, EGFR, PDXK, ROCK1, UGCG, PIK3CD, GSTT2, CHPT1, STK3, MAPK1, MAP4K5, MGAT3, EIF2AK1, CDKL1, BAZ1B, RIOK3, PCMTD2, OAS1B, EIF2AK4, KALRN, SUV420H1, NMNAT1, FGFR2, CHKA, CCBL1, NEK2, MAPKAPK5, NEK1, STK17B, BMPR2, NAGK, R…	1689	1385	17854	1.31276	0.0665796	0.00237303	0.193593
SP_PIR_KEYWORDS	translation regulation	17	0.866021	0.000188975	NCBP1, EIF4E3, PAIP2, ANKHD1, SAMD4, QK, EIF4G1, PA2G4, EIF4G3, EIF4E, TNRC6C, EIF2S1, WIBG, PIWIL2, PUM2, EIF2C3, EIF4E2	1689	63	17854	2.85243	0.092573	0.00323284	0.272841
SP_PIR_KEYWORDS	Initiation factor	15	0.764137	0.000456772	EIF4E3, EIF5, EIF4G1, EIF4G3, EIF2AK1, EIF4E, DHX29, EIF3E, EIF2S1, EIF4A1, EIF2S2, EIF1, EIF2C3, EIF2AK4, EIF4E2	1689	55	17854	2.88293	0.209298	0.00754668	0.658298
SP_PIR_KEYWORDS	mrna splicing	34	1.73204	0.000485688	NCBP1, PRPF4B, RBM4, SNRPB2, TRA2A, RBM5, WBP11, WTAP, SART1, PNN, PRPF19, DDX46, SRRM2, SFRS9, SRRM1, PPIL3, PTBP2, GEMIN6, LUC7L3, RBM25, GEMIN5, DHX8, SRPK2, NOL3, EFTUD2, DDX5, SF3A1, QK, DDX39, AQR, SFPQ, LSM10, THOC2, SIP1	1689	191	17854	1.8817	0.220969	0.0077729	0.699837
SP_PIR_KEYWORDS	helicase	24	1.22262	0.000784816	DHX8, HELZ, DDX5, DDX4, DDX6, ATRX, DDX39, DDX17, DDX28, DDX46, DHX29, DHX37, HELB, DDX3Y, EIF4A1, GTF2F2, CHD1, DHX36, SUPV3L1, ERCC3, RTEL1, CHD4, DDX42, SMARCA4	1689	120	17854	2.11415	0.332058	0.0121544	1.12858
SP_PIR_KEYWORDS	bromodomain	11	0.560367	0.000873301	BRWD3, PHIP, BRD2, BRD3, BAZ1B, BPTF, CREBBP, BRD4, BAZ2B, BAZ2A, SMARCA4	1689	34	17854	3.41995	0.36178	0.0131212	1.25508
SP_PIR_KEYWORDS	DNA damage	33	1.6811	0.00131107	MORF4L1, RAD23B, NBN, RAD23A, RRM2B, PRPF19, RAD21, PMS2, TLK1, RNF168, RAD51L3, FANCG, ERCC3, RTEL1, BRCC3, MSH2, USP1, SMG1, RAD52, UBE2B, ATM, JMY, ATRX, EYA3, DCLRE1A, BAZ1B, TIMELESS, RIF1, SFPQ, SUPT16H, RAD18, CHAF1A, BTBD12	1689	194	17854	1.79812	0.490504	0.0190823	1.8787
SP_PIR_KEYWORDS	exocytosis	13	0.662252	0.00198196	NKD2, RAB3D, SCRN1, RPH3AL, LIN7C, RIMS1, LIN7A, MIA3, EXOC4, RAPGEF4, EXOC6, RAB27A, SCAMP5	1689	50	17854	2.7484	0.63931	0.0279286	2.82729
SP_PIR_KEYWORDS	cytoplasmic vesicle	37	1.88487	0.00206722	SYT1, CLCN3, CLTB, NKD2, GRIP1, COPZ1, AQP6, PCSK2, DAB2, GAD2, CHIC1, AP1S2, PICALM, SPRED2, SNTB2, RAB6B, CLINT1, KCNQ1, RAB21, SCAMP5, AP3B1, SYT11, RPH3AL, VEZT, ATM, SCGN, ZDHHC17, KIF1B, ARCN1, SH3KBP1, ATP6V0A1, GNAS, YIPF5, VAMP2, YKT6, GGNBP2, ATP8A1	1689	232	17854	1.68585	0.654806	0.028338	2.94722
SP_PIR_KEYWORDS	Synaptosome	10	0.509424	0.00280055	SNAP29, MAGI2, SH3KBP1, CYFIP2, LIN7C, RPS6KB1, VAMP2, ITSN1, SAMD4, LIN7A	1689	33	17854	3.20326	0.763428	0.0372238	3.97317
SP_PIR_KEYWORDS	synapse	34	1.73204	0.00317187	SNAP29, SYT1, ENAH, GABRB2, GRIP1, GABRB1, CLSTN1, RPS6KB1, ITSN1, RIMS1, GPHN, GAD2, SYN2, GRID2, SCAMP5, LRRC4, GABRG3, MAGI2, DLGAP2, SYT11, NLGN1, LIN7C, RPH3A, SSPN, SAMD4, LIN7A, PJA2, PPP1R9B, CYFIP2, SH3KBP1, CHRNB2, VAMP2, CHRNE, GAP43	1689	213	17854	1.68735	0.804644	0.0410056	4.48878
SP_PIR_KEYWORDS	dna repair	29	1.47733	0.00335362	MORF4L1, RAD23B, NBN, RAD23A, RRM2B, PRPF19, RAD21, PMS2, RNF168, RAD51L3, FANCG, ERCC3, RTEL1, BRCC3, MSH2, USP1, SMG1, RAD52, UBE2B, ATM, JMY, ATRX, EYA3, DCLRE1A, SFPQ, SUPT16H, RAD18, CHAF1A, BTBD12	1689	173	17854	1.77198	0.822122	0.042248	4.74021
SP_PIR_KEYWORDS	calmodulin-binding	20	1.01885	0.00338971	KCNH1, ADCY3, SLC8A1, MTAP2, MYO1B, PHKB, STRN3, MYH9, IQGAP1, ATP2B2, INVS, SPNB2, SNTB1, CAMK2D, SNTB2, CAMK2B, ADD3, GAP43, ADD2, ADD1	1689	103	17854	2.05257	0.825402	0.0416743	4.79008
SP_PIR_KEYWORDS	cell cycle	61	3.10749	0.00353405	E2F2, NBN, TSG101, WTAP, MLL5, CDCA8, RAD21, EVI5, TLK1, USP16, CABLES1, STAG2, STAG1, KHDRBS1, CGRRF1, RBBP4, CEP110, CCNF, RB1, CDK7, CDK4, PPP1CB, FOXN3, MCM6, MAPK1, DCLRE1A, RIF1, TIMELESS, CCND2, ZWINT, SIAH1A, ANAPC7, MAPRE1, ING4, PARD3, RABGAP1, NEK2, USP9X, NEK1, NEDD9, CETN2, ANAPC10, PRR5, HJURP, RB1CC1, RAB11B, RAB11A, PAFAH1B1, CLASP2, TERF2, NUDC, TRP53, MSH2, TET2, ATM, CDC25A, SU…	1689	447	17854	1.44254	0.837928	0.0424014	4.98922
SP_PIR_KEYWORDS	Chaperone	26	1.3245	0.0036384	HSP90AB1, GRPEL2, DNAJB14, BAG4, HJURP, BAG3, TOR1B, DNAJC5, DNAJC3, CDC37L1, DNAJA2, UNC45A, ABCE1, NPLOC4, SACS, DNAJB8, ST13, PSMG4, PFDN1, CCT5, CCT4, HSPA4L, CHAF1A, DNAJB4, DNAJB3, DNAJB6	1689	150	17854	1.83226	0.846422	0.0426353	5.13296
SP_PIR_KEYWORDS	cell junction	54	2.75089	0.00504612	CLDN8, SYT1, ENAH, GRIP1, GABRB2, GABRB1, CLSTN1, RPS6KB1, ITSN1, PNN, SNTB1, GRID2, SNTB2, SCAMP5, LRRC4, GABRG3, GJD4, MAGI2, MPP7, VEZT, SSPN, RPH3A, PJA2, PRUNE, MAST2, SH3KBP1, VAMP2, GAP43, SNAP29, PARD3, MTDH, CLDN19, PANX1, PANX3, GJC3, RIMS1, GPHN, GAD2, SORBS1, SYN2, MLLT4, APC, LPP, DLGAP2, SYT11, GJB3, NLGN1, LIN7C, SAMD4, LIN7A, PPP1R9B, CYFIP2, CHRNB2, CHRNE	1689	392	17854	1.45618	0.925747	0.0573848	7.05229
SP_PIR_KEYWORDS	sh3 domain	32	1.63016	0.00553764	GRB2, STAM2, CACNB2, ABI2, NEDD9, CACNB4, ITSN2, ITSN1, MIA3, DOCK2, SORBS1, PIK3R1, RASA1, BAIAP2L1, NCF1, MPP7, DOCK4, LASP1, MYO15, LCK, MAPK8IP2, SH3KBP1, FCHSD1, MAPK8IP1, GRAP2, CRK, ABL2, DST, EPS8L1, KALRN, SRGAP2, ARHGAP10	1689	204	17854	1.65816	0.942401	0.0614582	7.71387
SP_PIR_KEYWORDS	methylation	34	1.73204	0.00564716	RAB3C, RAB3D, MBP, CDC42, GORASP2, PPP2CA, RAB11B, RAB11A, PIWIL2, RALA, TMED10, RAB6B, GOLGA5, PPP4C, RAB21, RAB27A, KHDRBS1, RAP2B, TRP53, RAB39B, CREBBP, ILF3, DDX5, NCL, UBL3, QK, HNRPDL, NCOA3, RAB18, SFPQ, THRAP3, UBC, RAB14, H3F3A	1689	221	17854	1.62627	0.945572	0.0613192	7.8607
SP_PIR_KEYWORDS	nucleotide binding	14	0.713194	0.00619461	GNA13, RAB3D, KIF5C, ARF6, ABCA1, DDX5, KIF1B, GNAQ, RAB18, ARF3, EIF4A1, ARF4, GNAS, SAR1A	1689	64	17854	2.31235	0.95899	0.0656984	8.59132
SP_PIR_KEYWORDS	CBS domain	7	0.356597	0.00651497	CNNM2, CNNM4, CLCN3, PRKAG1, PRKAG2, CLCNKA, CNNM1	1689	19	17854	3.89449	0.965253	0.0675994	9.01637
SP_PIR_KEYWORDS	P-loop	14	0.713194	0.00708931	GNA13, RAB3D, KIF5C, ARF6, ABCA1, DDX5, KIF1B, GNAQ, RAB18, ARF3, EIF4A1, ARF4, GNAS, SAR1A	1689	65	17854	2.27678	0.974187	0.0719134	9.77379
SP_PIR_KEYWORDS	phosphoric monoester hydrolase	10	0.509424	0.00770341	PTPRK, PTPRD, PTPRG, PTPN2, PTPRA, PTP4A2, INPP5D, PPP1CB, PTPN12, PTPN11	1689	38	17854	2.78178	0.981219	0.0764198	10.5772
SP_PIR_KEYWORDS	cytoskeleton	74	3.76974	0.00795839	ENAH, TTLL8, STOML2, ARL2BP, CEP70, TTLL3, HOOK3, HOOK1, CDCA8, PSKH1, EVI5, ANK2, ACTR1A, SLMAP, SNTB1, SNTB2, PPP4C, KIF5B, ROCK1, CEP110, PDE4D, GAN, PCM1, DCTN4, 2410017P07RIK, JMY, KIF1B, MAST2, RIF1, SH3KBP1, MAPRE1, ADD3, DST, ADD2, ADD1, KALRN, BBS4, PARD3, RABGAP1, SSH1, CETN2, ABI2, NEDD9, RDX, ITGB1, DOCK2, GPHN, SORBS1, BLOC1S2, PPP2CA, SPNB2, ODF2, PAFAH1B1, APPBP2, CLASP2, STK38L, N…	1689	583	17854	1.34174	0.983543	0.0773718	10.9088
SP_PIR_KEYWORDS	tyrosine-specific phosphatase	7	0.356597	0.00857455	PTPRK, PTPRD, PTPRG, PTPN2, PTPRA, PTPN12, PTPN11	1689	20	17854	3.69976	0.988042	0.0815994	11.7054
SP_PIR_KEYWORDS	golgi apparatus	70	3.56597	0.0103867	SLC9A8, LMAN2L, UNC50, PITPNB, TGOLN1, CLSTN1, RTN3, KCNIP3, HOOK3, HS2ST1, ST6GALNAC5, ACBD3, PSKH1, CHIC2, PICALM, AP1S2, COL4A3BP, IL15RA, RAB6B, CHST15, GOLGA5, FNDC3A, SAR1A, GOLGA4, RAB21, DHCR24, AP3B1, SCAMP5, STX6, ROCK1, CHPT1, VTI1A, BICD1, PJA2, PITPNM1, ZDHHC17, MGAT3, SGSM1, ARCN1, VAMP4, LEPREL1, CUX1, PACS1, GALNT2, GRB2, COPZ1, ARF6, ITM2B, LMAN1, GAD2, GORASP2, STX16, TMED10, CL…	1689	553	17854	1.33807	0.995331	0.0963007	14.01
SP_PIR_KEYWORDS	protein biosynthesis	23	1.17168	0.0111499	EIF4E3, EIF5, MTRF1L, QARS, LARS2, ETF1, IARS, EIF4G1, WARS, EIF4G3, EIF4E, GSPT1, DHX29, PARS2, EIF2S1, EIF3E, GSPT2, EIF2S2, EIF4A1, UBC, SEPSECS, EIF1, EIF4E2	1689	139	17854	1.74912	0.996859	0.101228	14.9637
SP_PIR_KEYWORDS	Rotamase	9	0.458482	0.0122114	PPIG, FKBP7, FKBP6, FKBP3, PPIL3, FKBP1A, RANBP2, FKBP11, NKTR	1689	34	17854	2.79814	0.998192	0.108476	16.2738
SP_PIR_KEYWORDS	tpr repeat	23	1.17168	0.0130779	BBS4, TTC15, FKBP6, UTY, LRP2BP, 2700050L05RIK, CDC27, CEP70, CTR9, ST13, INTS8, TTC30B, PXMP3, VPS13A, RANBP2, LEPREL1, ASPH, FANCG, APPBP2, OGT, ANAPC7, DNAJC3, UNC45A	1689	141	17854	1.72431	0.998848	0.113813	17.3293
SP_PIR_KEYWORDS	GTP binding	9	0.458482	0.0145507	GNA13, CDC42, RAB18, RAB3D, GNAQ, GNB1, GNAS, SAR1A, RAB21	1689	35	17854	2.71819	0.999465	0.123813	19.095
SP_PIR_KEYWORDS	Isomerase	20	1.01885	0.0147255	FKBP7, FKBP6, EHHADH, FKBP3, LSS, FKBP1A, PMM2, GPI1, NKTR, PGM2, TOP1, GALM, PPIG, SRR, GSTZ1, PPIL3, PPIL5, RANBP2, FKBP11, TOP2A	1689	118	17854	1.79165	0.999512	0.123193	19.3023
SP_PIR_KEYWORDS	ATP	24	1.22262	0.0149217	EGFR, FGFR2, PRKCA, PRKCZ, NEK1, FLT4, CDK7, ABCA1, CDK4, DDX5, FES, PRKCD, MAPK1, PLK4, MAST2, CSNK2A1, MAPK14, EIF4A1, JAK1, CAMK2B, PRKACB, TOP2A, BMPR1A, ACVR1	1689	151	17854	1.68012	0.999559	0.122761	19.5343
SP_PIR_KEYWORDS	er-golgi transport	15	0.764137	0.0154273	RAB2B, NAPG, COPZ1, ARF6, LMAN1, RTN3, MIA3, ARF3, ARCN1, ARF4, TMED10, RAB6B, YIPF5, SAR1A, YKT6	1689	79	17854	2.0071	0.999662	0.124702	20.1292
SP_PIR_KEYWORDS	prenylation	23	1.17168	0.0177257	RAP2B, RAB2B, RAB3C, RAB39B, LMNB1, RAB3D, PHKB, UBL3, CDC42, PRICKLE1, PEX19, RAB18, PTP4A2, RAB14, PALM2, RAB11B, RAB11A, RALA, RAB6B, YKT6, RAB21, DNAJA2, RAB27A	1689	145	17854	1.67674	0.999898	0.139894	22.7827
SP_PIR_KEYWORDS	DNA binding	36	1.83393	0.01877	HMGB2, HOXA11, CREM, SOX5, PAX6, RORA, APLP2, PGR, MSX3, TOP1, FLI1, HOXA3, ZFML, POU2F2, NFAT5, POU3F2, TOP2A, ZFP54, TRP53, ZFP58, CEBPG, SOX12, ZFX, RB1, ZFP59, NCL, ZFP37, HOXB3, HIST1H1T, MSX1, UBC, DNMT1, H3F3A, PBX1, CUX1, TCF12	1689	258	17854	1.47499	0.999941	0.145371	23.961
SP_PIR_KEYWORDS	gtp-binding	42	2.13958	0.0203903	GNA13, RAB3C, RAB3D, GNAI1, EIF5, GTPBP10, GNL3L, ARF6, CDC42, RAB11B, GUCY1A3, RHOBTB1, RAB11A, RALA, B230208H17RIK, RAB6B, SAR1A, RAB21, RHOBTB3, RAB27A, GTPBP2, RAP2B, RAB2B, GIMAP3, DNM3, DNM1L, RAB39B, SUCLG2, EFTUD2, AK3, SRPRB, MFN2, GNAL, GSPT1, GNAQ, RAB18, ARF3, ARF4, GSPT2, RAB14, RHOT1, GNAS	1689	313	17854	1.41844	0.999975	0.154713	25.7562
SP_PIR_KEYWORDS	phosphotransferase	20	1.01885	0.0238688	FGFR2, PRKCA, PRKCZ, ROCK1, NEK1, FLT4, MAPKAPK5, PIK3CD, CDK7, CDK4, PRKCD, MAPK1, MAP3K5, PLK4, CSNK2A1, MAPK14, CAMK2B, PRKACB, PIK3R1, BMPR1A	1689	124	17854	1.70496	0.999996	0.17636	29.4776
SP_PIR_KEYWORDS	Endocytosis	16	0.815079	0.0276807	DNM3, LRP1B, SORL1, ITSN2, ITSN1, GAPVD1, PICALM, AP1S2, TFRC, RABEP1, LRP6, SH3KBP1, CLINT1, EPN2, AP3B1, VLDLR	1689	93	17854	1.81862	0.999999	0.199067	33.356
SP_PIR_KEYWORDS	proteasome	11	0.560367	0.0282817	RAD23B, PSMF1, PSMB7, PSMA6, PSMB1, UBE3A, PSMB2, PSME4, UBQLN1, PSMD6, PSMD7	1689	54	17854	2.1533	1	0.200228	33.949
SP_PIR_KEYWORDS	neurogenesis	22	1.12073	0.0299271	MEF2A, ENAH, GLIS2, EFNB1, SOX11, ELAVL3, DPYSL2, NTRK3, SEMA6A, PPP1R9B, MYT1L, ZFP91, SEMA6D, SEMA4F, SMARCC1, SEMA4B, PAFAH1B1, DCX, ATOH7, GAP43, DCLK1, SMARCA4	1689	144	17854	1.61498	1	0.207922	35.5475
SP_PIR_KEYWORDS	duplication	19	0.967906	0.0330291	PRKCA, FGFR2, COL4A1, SLC25A4, PLXNA2, ABCA1, NCL, ITGB1, PRKCD, NCAM1, ANXA6, GHRH, IGF2R, PVRL2, UBC, FBXW2, CUX1, GABPB2, IGH-VJ558	1689	120	17854	1.6737	1	0.224213	38.4637
SP_PIR_KEYWORDS	cell cycle control	6	0.305655	0.0349294	MAPK1, CDKN1B, CCND2, MAPK14, CDK7, CDK4	1689	20	17854	3.17123	1	0.23268	40.189
SP_PIR_KEYWORDS	tumor suppressor	15	0.764137	0.0362083	MAF, TRP53, DCC, ING4, DAB2IP, VWA5A, RB1, PTEN, ATM, ZDHHC17, PRR5, DMTF1, RB1CC1, PMS2, APC	1689	88	17854	1.80183	1	0.237235	41.3246
SP_PIR_KEYWORDS	magnesium	50	2.54712	0.0406951	ADCY3, FIGNL1, STK36, ATP10A, PINK1, MAP3K7, ATP2B2, MAP3K5, NT5C2, CTDSP2, PRKACB, IRAK1, ROCK1, FBP1, CHPT1, STK3, PGM2, EYA3, PPM1E, MAST2, ATP9B, PPM1L, KALRN, ACVR1, NMNAT1, FGFR2, NEK2, ITGAE, NEK1, BMPR2, PPM1A, GPHN, GGPS1, SRR, ILVBL, PRKAA2, ENTPD1, ACSL3, STK38L, ACSL6, C1GALT1, AMHR2, NLK, ITGA2, ATP1A1, PPA2, ADPRH, ABL2, ATP8A1, BMPR1A	1689	403	17854	1.31151	1	0.259753	45.1521
SP_PIR_KEYWORDS	developmental protein	93	4.73765	0.0407289	CHURC1, MEF2A, ENAH, HMX1, FGF9, STK36, SORL1, PAX6, PRRX1, RORB, WTAP, SPRY4, TAF7L, PHC3, HOOK1, ZFP91, CCHCR1, PICALM, UNC5A, PIWIL2, MKL2, UNC5C, ATOH7, SCX, PHOX2B, EFNB1, SOX11, EMX2, VEZT, QK, ZFP37, MFN2, EYA3, 4930506M07RIK, MYT1L, HIST1H1T, SENP1, MSX1, TIMELESS, CATSPER2, SEMA4F, GTF2IRD1, SIAH1A, VEGFA, SEMA4B, RELN, PSME4, CUX1, TNFAIP2, GAP43, MED1, DCC, WNT16, MCL1, GLIS2, ADCYAP1R…	1689	814	17854	1.20771	1	0.256842	45.1801
SP_PIR_KEYWORDS	camp	7	0.356597	0.0435693	PDE4A, PDE3B, PDE10A, PDE4D, RAPGEF4, RAPGEF3, PRKACB	1689	28	17854	2.64269	1	0.269232	47.4805
SP_PIR_KEYWORDS	microtubule	30	1.52827	0.043995	KIF23, KIF22, TTLL8, STAU2, HOOK3, TTLL3, HOOK1, KIF13A, DYNLL1, SNTB2, TEKT2, PAFAH1B1, ODF2, MTAP7, APPBP2, CLASP2, NUDC, DNM3, KIF5B, MTAP2, KIF5C, MTAP4, KIF3C, 2410017P07RIK, LRRC49, DNAHC5, KIF1B, INVS, MTAP1B, MAPRE1	1689	221	17854	1.43494	1	0.268394	47.8174
SP_PIR_KEYWORDS	hydrolase	162	8.25267	0.0472099	PDE3B, BPHL, GPCPD1, ATP2B2, DDX17, DDX28, H13, DHX37, PDE4A, NT5C2, PMS2, PLA1A, CTDSP2, DHX36, PPP4C, DDAH1, IDUA, PTPRK, F10, PTPRG, USP1, NUDT6, FBP1, PDE4D, PTPRT, NPEPPS, PPP1CB, DDX39, PSMA6, DHX29, ATP9B, YME1L1, RELN, CPD, XRN1, XRN2, SMARCA4, ERMP1, SSH1, ACP6, ENPP3, ENPP4, NTAN1, PPT2, PSMB7, TCP11, DDX46, ECE1, PSMB1, CNOT6L, DDX3Y, PSMB2, GALC, SUPV3L1, ENTPD1, DDX42, RHOBTB3, CTRL,…	1689	1500	17854	1.14164	1	0.282105	50.2976
SP_PIR_KEYWORDS	endosome	27	1.37545	0.0537643	SLC9A9, VPS29, PRKCZ, CLCN3, TSG101, CHMP5, STAM2, TLR3, ARF6, VPS33B, VPS33A, GRIPAP1, RAB11A, EHD2, RAB21, VPS39, SCAMP5, RAB27A, STAMBP, TM9SF2, GAPVD1, RABEP1, GOLPH3, MIB2, PTP4A2, ANKFY1, ATP6V0A2	1689	198	17854	1.44147	1	0.311855	55.018
SP_PIR_KEYWORDS	actin-binding	30	1.52827	0.055923	ENAH, SSH1, CAPZA2, RDX, DAAM1, SPNB2, SNTB1, SNTB2, STK38L, FGD4, BAIAP2L1, MYO1B, MYH9, COTL1, JMY, EPB4.1L2, PPP1R9B, SYNE1, EPB4.1L1, LASP1, MIB2, MYO15, TMOD2, TMOD3, DST, ADD3, ADD2, DIAP1, HDAC6, ADD1	1689	226	17854	1.4032	1	0.31897	56.479
SP_PIR_KEYWORDS	differentiation	55	2.80183	0.0570381	ENAH, MEF2A, FGF9, PAX6, TAF7L, HOOK1, CCHCR1, ZFP91, PIWIL2, SRD5A1, MKL2, ATOH7, SRPK2, SOX11, EFNB1, QK, ZFP37, MYT1L, HIST1H1T, HUWE1, CATSPER2, SEMA4F, SIAH1A, VEGFA, SEMA4B, PSME4, TNFAIP2, GAP43, MCL1, ADCYAP1R1, GLIS2, SPATA9, TCP11, PAFAH1B1, ODF2, ODF1, DCX, DCLK1, C1GALT1, UNC45A, MDFI, DPYSL2, ELAVL3, RGNEF, SUV39H2, NTRK3, SEMA6A, PPP1R9B, NXN, SEMA6D, PRM3, PBX1, GGNBP2, GGNBP1, UTP…	1689	460	17854	1.26389	1	0.320917	57.2162
SP_PIR_KEYWORDS	Spliceosome	17	0.866021	0.0579005	DHX8, PRPF4B, EFTUD2, SNRPB2, RBM5, DDX5, SF3A1, SART1, PNN, PRPF19, AQR, SRRM2, PPIL3, SRRM1, GEMIN6, SIP1, GEMIN5	1689	111	17854	1.61894	1	0.321633	57.7784
SP_PIR_KEYWORDS	blocked amino end	7	0.356597	0.0670004	ARF3, ARF4, GNAS, ARF6, PRKACB, AMD1, GPI1	1689	31	17854	2.38694	1	0.359545	63.3059
SP_PIR_KEYWORDS	spermatogenesis	18	0.916964	0.0714612	ADCYAP1R1, ZFP318, ZFP37, TAF7L, HOOK1, SPATA9, HIST1H1T, TCP11, CATSPER2, PRM3, SIAH1A, PIWIL2, ODF2, ODF1, PSME4, GGNBP2, GGNBP1, UTP14B	1689	123	17854	1.54694	1	0.375303	65.7621
SP_PIR_KEYWORDS	serine/threonine-specific protein kinase	8	0.407539	0.0786947	PRKCA, MAPK1, PRKCZ, ROCK1, CAMK2B, PRKACB, CDK4, PRKCD	1689	40	17854	2.11415	1	0.401766	69.4222
SP_PIR_KEYWORDS	lipid synthesis	15	0.764137	0.08231	SC5D, SCD2, PRKAG1, PRKAG2, UGCG, NDUFAB1, LSS, LASS5, LASS6, SC4MOL, OXSM, ACBD3, PRKAA2, HSD17B7, DHCR24	1689	99	17854	1.60163	1	0.412531	71.1117
SP_PIR_KEYWORDS	disease mutation	13	0.662252	0.0838641	TRP53, VPS54, HPS4, PAX6, RORA, LIM2, SLC11A2, ATP2B2, APOA2, MYO15, GRID2, GNAS, CACNA1A	1689	82	17854	1.67585	1	0.414899	71.8109
SP_PIR_KEYWORDS	voltage-gated channel	19	0.967906	0.0855224	KCNH1, KCNC1, CACNA2D1, KCND2, SCN2B, CACNG8, KCNB1, KCNA1, CLCNKA, CACNB2, CACNB4, KCNIP4, KCNIP3, CATSPER2, KCNJ9, KCNH8, KCNQ2, KCNQ1, CACNA1A	1689	135	17854	1.48774	1	0.417614	72.5397
SP_PIR_KEYWORDS	growth regulation	9	0.458482	0.0871523	MORF4L1, EPC1, UBE2E3, ING3, TSG101, CEBPZ, SOCS6, NEDD9, GAP43	1689	49	17854	1.94157	1	0.420156	73.2388
SP_PIR_KEYWORDS	wnt signaling pathway	17	0.866021	0.0897162	WNT16, NKD2, NLK, NDP, FZD3, FZD2, TCF7L2, PORCN, CSNK2A2, CSNK2A1, NXN, INVS, LRP6, PYGO1, FRAT2, HBP1, APC	1689	118	17854	1.5229	1	0.426128	74.3051
SP_PIR_KEYWORDS	chromosomal protein	19	0.967906	0.0902905	SETDB1, HMGB2, NBN, SP100, SUV39H2, CDCA8, HIST1H1T, RIF1, PRM3, HJURP, CENPC1, SUPT16H, H3F3A, RNF168, TMPO, RNF20, RNF40, TERF2, SUV420H1	1689	136	17854	1.4768	1	0.42462	74.5384
SP_PIR_KEYWORDS	zinc finger	11	0.560367	0.0904179	PGR, ZFP54, HNF4A, ZFP58, ZFML, ZFX, UBC, ZFP59, RORA, ZFP318, ZFP37	1689	66	17854	1.76179	1	0.421504	74.59
SP_PIR_KEYWORDS	mitochondrion	87	4.43199	0.0906213	HCCS, GRPEL2, SPG7, STAR, NDUFAB1, PINK1, HLCS, PMAIP1, UQCRFS1, ARL2BP, MTHFD1L, AUH, NDUFS7, MCCC2, ACBD3, DDX28, ABCB10, TFB2M, ACAD8, ACAD9, NDUFS1, ATP5K, ABCE1, ALDH6A1, MRPL51, SLC25A4, SSBP1, ACO2, SUCLG2, CYCS, MRPS5, NDUFA12, MFN2, LETM1, COQ2, KIF1B, C1QBP, 4930402E16RIK, MRPL49, YME1L1, ATPIF1, A230051G13RIK, ALDH18A1, MRPS15, MCL1, TXN2, CHCHD3, AKAP10, SFXN2, SDHAF2, ACAT1, NDUFB2, …	1689	790	17854	1.16412	1	0.418718	74.672
SP_PIR_KEYWORDS	cell division	32	1.63016	0.0909392	PARD3, NEK2, TSG101, USP9X, NEK1, CETN2, NEDD9, ANAPC10, CDC42, CDCA8, RAD21, EVI5, PAFAH1B1, CLASP2, USP16, NUDC, CABLES1, STAG2, STAG1, CEP110, CCNF, CDK7, CDK4, PPP1CB, CDC27, CDC25A, DCLRE1A, TIMELESS, CCND2, ZWINT, ANAPC7, MAPRE1	1689	256	17854	1.32134	1	0.416396	74.7997
SP_PIR_KEYWORDS	multifunctional enzyme	10	0.509424	0.0932972	UMPS, GPHN, ALDH18A1, ENPP3, EHHADH, MGEA5, GGPS1, GSTZ1, HLCS, GART	1689	58	17854	1.82254	1	0.421427	75.7283
SP_PIR_KEYWORDS	postsynaptic cell membrane	16	0.815079	0.0944668	LRRC4, GABRG3, DLGAP2, GRIP1, GABRB2, GABRB1, CLSTN1, NLGN1, LIN7C, SSPN, LIN7A, PJA2, GPHN, GRID2, CHRNB2, CHRNE	1689	110	17854	1.53756	1	0.42215	76.1771
UP_SEQ_FEATURE	splice variant	599	30.5145	3.25374e-16	SLC9A8, MEF2A, VPS54, RORB, RORA, ITSN2, REST, WTAP, ITSN1, SART3, ACBD5, HMHA1, LPHN3, CUL2, EPC1, CDCA8, LUC7L2, OGT, PTBP2, LUC7L3, MAGI2, ROCK1, RREB1, ANKS1, SKP2, BTBD7, PTPRT, PCM1, AU040829, CD320, HNF4A, TFPI, FCHSD1, EIF2AK4, SDAD1, TNRC18, ACP6, CACNB2, CACNB4, DAAM1, SDHAF2, PDSS2, FAM19A5, FOXH1, GORASP2, CKLF, PVRL2, KBTBD8, MGAT4A, DNMT3A, NPLOC4, SFMBT2, GART, CD300A, PARP6, SMURF…	1640	4448	16021	1.31555	1.31528e-12	1.31528e-12	6.21725e-13
UP_SEQ_FEATURE	compositionally biased region:Ser-rich	70	3.56597	1.51744e-06	ARID4B, PNN, ANKRD17, CHIC1, FAM133B, EVI5, ANK2, PWWP2A, SRRM2, CDK12, SRRM1, ACIN1, PUM2, ASPH, BRD4, GOLGA5, KIRREL3, MYST3, EGFR, ATF7IP, ZFP692, MADD, NAV3, NUPL2, UBN2, PPARGC1B, FOXN3, ZCCHC14, RFWD2, BRWD3, MYT1L, SENP1, 9030624J02RIK, NCOA3, GTF2IRD1, 1700020L24RIK, D930015E06RIK, MGA, PIAS2, USP24, KDM6B, MED1, PACS1, TNRC18, NUFIP2, TCF20, TTBK2, NFAT5, PPP1R12A, CHD1, HBP1, CLASP2, A6…	1640	380	16021	1.79953	0.00597447	0.00299171	0.00281599
UP_SEQ_FEATURE	short sequence motif:Nuclear localization signal	55	2.80183	8.70676e-06	MORF4L1, NCBP1, NBN, EZH1, SART3, PGR, DDX28, RAVER1, STK39, OGT, DEDD2, RTEL1, ATF7IP, SP100, RB1, NPEPPS, LPIN2, MSC, QK, SENP1, MTF1, PAPD4, GTF2IRD1, PYGO1, PIAS2, KPNA3, LCOR, THOC2, MYNN, ZFP161, KPNA1, NMNAT1, LMNB1, TCF7L2, HDGFRP3, TCF20, CENPC1, RB1CC1, ERCC3, TERF2, NUDC, MLLT3, PLAG1, BRD2, KLF7, SAFB2, ATXN1, NRF1, PAXIP1, CDKN1B, DNMT1, TMPO, TCF12, ABL2, PHF6	1640	289	16021	1.85913	0.0337988	0.0113956	0.0161565
UP_SEQ_FEATURE	domain:HECT	11	0.560367	1.49266e-05	HUWE1, NEDD4, WWP2, UBE3A, WWP1, HECTD2, HERC4, HACE1, SMURF2, ITCH, HERC2	1640	21	16021	5.11704	0.0572419	0.0146283	0.0276968
UP_SEQ_FEATURE	compositionally biased region:Lys-rich	26	1.3245	3.08142e-05	SYT1, PARD3, BBX, REST, ESF1, PHIP, TOP1, FAM133B, SRRM2, SRRM1, BRD4, LRRFIP1, SLC4A4, PLCB1, BAZ2A, CHD4, MYST3, BRD3, NUCKS1, STIM1, KTN1, UBN2, PHF2, BAZ1B, GPATCH8, MED1	1640	103	16021	2.46594	0.114575	0.0240437	0.0571687
UP_SEQ_FEATURE	mutagenesis site	109	5.55273	3.16148e-05	ENAH, PITPNB, PMAIP1, MLL5, WWP1, GRID2, RAPGEF4, UNC5C, ITCH, RAB21, RAB27A, KCND2, PA2G4, EIF2AK1, MSX1, PIAS3, MIB2, RNF25, RELN, NMNAT1, CDK5R1, SSH1, PANX1, MAPKAPK5, PANX3, RIMS1, ITGB1, TCF20, CLASP2, AMD1, SETDB1, DNMT3A, CREBBP, RGNEF, ATM, FOXP2, UBE2E3, PLK4, CDKN1B, NXN, DMTF1, CD300A, IKBKG, TGFBR3, DNMT1, HDAC9, CHAF1A, KLF1, ABL2, ARHGAP10, KLF3, SLC20A1, LEPR, CLSTN1, AFMID, KCNIP…	1640	723	16021	1.47277	0.11737	0.0205932	0.0586537
UP_SEQ_FEATURE	nucleotide phosphate-binding region:ATP	131	6.67346	3.76314e-05	STK31, PRPF4B, TBK1, STK36, RPS6KB1, PRKG1, C230081A13RIK, MTHFD1L, KIF13A, MAP3K7, CSNK2A2, MAP3K5, DDX17, PSKH1, CSNK2A1, DDX28, ABCB10, DHX36, STK39, TLK1, PRKACB, EGFR, PDXK, KIF5B, ROCK1, KIF5C, MYH9, STK3, NVL, MAPK1, DDX39, MAP4K5, EIF2AK1, CDKL1, DNAHC5, DHX29, RIOK3, YME1L1, EIF2AK4, KALRN, SMARCA4, NMNAT1, FGFR2, CHKA, CLCN3, NEK2, NEK1, MAPKAPK5, BMPR2, STK17B, NAGK, DDX46, TTBK2, DDX3…	1640	907	16021	1.41094	0.138094	0.0210061	0.0698124
UP_SEQ_FEATURE	compositionally biased region:Poly-Gln	30	1.52827	4.08006e-05	NBN, ARNT2, HIRA, ARNT, ST6GALNAC5, NR1H2, TCF20, GTF2A1, NFAT5, POU3F2, HTT, CREBBP, GLCCI1, NAV3, SF3A1, FOXP2, LIN7A, HNRPDL, SALL3, ATRX, DHX29, NCOA3, LASP1, SFPQ, FAM155A, LRCH3, SMURF2, SIP1, NCOR1, KALRN	1640	130	16021	2.25436	0.148814	0.0199391	0.0756895
UP_SEQ_FEATURE	compositionally biased region:Poly-Glu	64	3.26032	5.64746e-05	MEF2A, BACH2, PNMA2, HMX1, DZIP3, ATP10A, BBX, C230081A13RIK, GPR172B, ATP2B2, ACBD3, CHIC1, CDCA8, CHIC2, FRAT2, RANBP2, GPIHBP1, GABPB2, MYST3, SNAPC5, ZFP622, VEZT, PPARGC1B, STK3, SLC34A2, DHX29, KCNH8, LRCH3, SHCBP1, SMARCA4, PACS1, MCL1, APLP2, PHIP, MIA3, TCF20, DDX46, 2610027L16RIK, BAZ2A, MLLT4, DDX42, WDFY3, CNKSR2, SLC8A1, BRD2, BRD3, TAOK1, HTT, SLC12A4, CREBBP, TAOK3, SMEK2, HS1BP3, …	1640	376	16021	1.66279	0.199905	0.024476	0.104752
UP_SEQ_FEATURE	binding site:ATP	83	4.22822	0.000217009	SPG7, PRPF4B, STK31, TBK1, STK36, PINK1, RPS6KB1, PRKG1, FES, C230081A13RIK, INSRR, MAP3K7, CSNK2A2, MAP3K5, PSKH1, CSNK2A1, SLK, CDK12, STK39, TLK1, MASTL, PRKACB, TOP2A, PRKCA, EGFR, IRAK1, SRPK2, LIMK2, ROCK1, TRPM7, CDK7, CDK4, PRKCD, STK3, MAPK1, MAP4K5, MAST2, CDKL1, EIF2AK1, RIOK3, LCK, EIF2AK4, ACVR1, KALRN, FGFR2, PRKCZ, CHKA, NEK2, NEK1, MAPKAPK5, BMPR2, STK17B, NAGK, RIOK1, RIOK2, IARS…	1640	545	16021	1.48774	0.575593	0.0821361	0.401953
UP_SEQ_FEATURE	compositionally biased region:Glu-rich	44	2.24147	0.000352688	PPFIA2, ABCF1, FIP1L1, STK11IP, TNRC18, SPOCK2, ARID4B, RDX, PNN, ESF1, PLEKHG3, ZFP91, RAD21, SLK, GAB3, PCGF6, TRIM44, RNF168, AATF, ACIN1, GOLGA4, LUC7L3, CHD4, RBM25, STAMBP, ATF7IP, ZFP692, BRD2, ROCK1, RREB1, SOX12, STIM1, STK3, PPARGC1B, SAFB2, SLTM, PPM1E, HUWE1, PHF14, TIMELESS, SMARCC1, GNAS, GPATCH8, SMARCA4	1640	247	16021	1.74021	0.751674	0.118947	0.652487
UP_SEQ_FEATURE	compositionally biased region:Poly-Ser	61	3.10749	0.000407236	MEF2A, ARID4B, ARNT2, AMMECR1, ITSN1, SPRY4, CBX5, MAP3K7, ANK2, BAG3, SPRED3, RANBP2, ODZ2, STAG2, RREB1, SOX11, VEZT, GLCCI1, ZCCHC14, BRWD3, CARD11, PITPNM1, D930015E06RIK, MGA, PIAS2, IQCE, PACS1, ING3, BCLAF1, SNAP91, HOXA11, BMPR2, SOX4, LRIG1, ARNT, FOXH1, PRUNE2, SPATA9, TCP11, TNRC6C, NUP210, SYN2, NFAT5, HBP1, DDX42, MLLT3, WDFY3, TRPC2, KCNB1, NF1, TET2, ATRX, SALL3, ZFHX4, PPIG, KCMF1…	1640	379	16021	1.5723	0.799813	0.125446	0.753042
UP_SEQ_FEATURE	compositionally biased region:Arg-rich	21	1.06979	0.000640899	DHX8, FIP1L1, DAB2IP, YLPM1, RBM5, MBD2, ZNRF3, SAFB2, PNN, ACBD3, DDX46, ZFML, SRRM2, THRAP3, CPSF7, CPSF6, GAS2L1, SRRM1, RBM25, PDCD7, RBM26	1640	90	16021	2.27941	0.920478	0.176958	1.18269
UP_SEQ_FEATURE	active site:Glycyl thioester intermediate	16	0.815079	0.000989321	UBE3A, HACE1, HERC4, UBE2H, HERC2, UBE2L3, UBE2B, UBE2E3, UBE2D3, HUWE1, WWP2, NEDD4, WWP1, HECTD2, SMURF2, ITCH	1640	61	16021	2.56234	0.979935	0.243609	1.8201
UP_SEQ_FEATURE	compositionally biased region:Pro-rich	99	5.0433	0.00106816	ENAH, HMX1, REST, C230081A13RIK, PNN, MLL5, RAD21, RAVER1, SRRM2, RNF38, RC3H2, SRRM1, ACIN1, MLL3, FNDC3A, RBM12, DAB2IP, RREB1, STAP2, BTBD7, RPH3A, AU040829, 4930506M07RIK, MGAT3, MTF1, PIAS3, PYGO1, FCHSD1, SMARCA4, CHKA, FIP1L1, ZC3H4, TNRC18, DAAM1, MIA3, 1810019J16RIK, LAPTM5, HOXA3, GORASP2, 5430419D17RIK, LPP, TOMM40, TEAD2, HS1BP3, DOCK4, SALL3, SEMA6A, ZFHX4, SMARCC1, CPNE1, FJX1, NCOR…	1640	707	16021	1.36792	0.985307	0.245244	1.96378
UP_SEQ_FEATURE	domain:Helicase ATP-binding	20	1.01885	0.00143967	DHX8, DDX5, DDX4, DDX6, ATRX, DDX39, DDX17, DDX28, DDX46, DHX29, DDX3Y, EIF4A1, CHD1, DHX36, SUPV3L1, ERCC3, RTEL1, CHD4, SMARCA4, DDX42	1640	89	16021	2.19526	0.996618	0.299236	2.6382
UP_SEQ_FEATURE	compositionally biased region:Gln-rich	25	1.27356	0.00197967	USP7, TNRC18, CPEB3, YLPM1, RORA, UBQLN1, FAM63B, PNN, MED12L, PHC3, ANKRD17, ACBD3, BC017647, PALM2, MKL2, BRD4, PUM2, MLL3, ETV4, MYST3, TET2, SS18, WDR47, ZFHX4, PAXIP1	1640	126	16021	1.93827	0.999601	0.36892	3.61067
UP_SEQ_FEATURE	compositionally biased region:Poly-Thr	13	0.662252	0.00219406	RAD23B, SNAP91, HTT, BMPR2, NRXN1, SLC34A2, PHC3, ANKRD17, TTBK2, RB1CC1, SP4, NFAT5, MGA	1640	47	16021	2.70204	0.999829	0.382379	3.99419
UP_SEQ_FEATURE	domain:Helicase C-terminal	19	0.967906	0.00239217	DHX8, DDX5, DDX4, DDX6, ATRX, DDX39, DDX17, DDX28, DDX46, DHX29, DDX3Y, EIF4A1, CHD1, DHX36, SUPV3L1, ERCC3, CHD4, SMARCA4, DDX42	1640	86	16021	2.15825	0.999922	0.392127	4.34732
UP_SEQ_FEATURE	compositionally biased region:Gly-rich	33	1.6811	0.00250524	ZC3H4, GLIS2, FUBP1, ANKRD17, ARIH1, TNRC6C, BC024479, DHX36, ASPH, GATAD1, FBXL17, RBM12, DDX42, MAF, PURG, SSBP3, ANKS1, CACNG8, SOX12, PPP1R10, MBD2, DDX4, MSC, ZCCHC14, SAFB2, BRWD3, HNRPDL, HOXB3, CPNE1, PSPC1, UNC80, USP24, ZFP513	1640	187	16021	1.72392	0.99995	0.3906	4.54831
UP_SEQ_FEATURE	domain:RRM 2	19	0.967906	0.00311566	CPEB3, CPEB4, RBM4, SNRPB2, RBM5, ELAVL3, NCL, HNRPDL, ROD1, ZFML, RAVER1, SFPQ, SFRS9, CPNE1, PSPC1, MSI2, PTBP2, RBM12, RBM26	1640	88	16021	2.10919	0.999996	0.4439	5.6265
UP_SEQ_FEATURE	domain:RRM 1	19	0.967906	0.00311566	CPEB3, CPEB4, RBM4, SNRPB2, RBM5, ELAVL3, NCL, HNRPDL, ROD1, ZFML, RAVER1, SFPQ, SFRS9, CPNE1, PSPC1, MSI2, PTBP2, RBM12, RBM26	1640	88	16021	2.10919	0.999996	0.4439	5.6265
UP_SEQ_FEATURE	active site:Phosphocysteine intermediate	17	0.866021	0.00333116	PTPRK, PTPRD, PTPN9, PTPN18, SSH1, PTPN2, PTPRG, PTPRA, PTPRT, PTEN, PTPN12, PTPN11, DUSP4, MTMR3, DUSP3, PTP4A2, MTMR6	1640	75	16021	2.21428	0.999998	0.450607	6.00438
UP_SEQ_FEATURE	domain:SH3 1	10	0.509424	0.00476641	SORBS1, NCF1, GRB2, SH3KBP1, ITSN2, FCHSD1, GRAP2, ITSN1, CRK, KALRN	1640	33	16021	2.96027	1	0.559713	8.48482
UP_SEQ_FEATURE	short sequence motif:Q motif	10	0.509424	0.00476641	DDX39, DDX17, DDX28, DDX46, EIF4A1, DDX3Y, DDX5, DDX4, DDX6, DDX42	1640	33	16021	2.96027	1	0.559713	8.48482
UP_SEQ_FEATURE	domain:WW 3	5	0.254712	0.00544618	NEDD4, WWP2, WWP1, SMURF2, ITCH	1640	8	16021	6.10556	1	0.59285	9.63788
UP_SEQ_FEATURE	compositionally biased region:Arg/Ser-rich	5	0.254712	0.00544618	RSRC1, LUC7L2, LUC7L, NKTR, LUC7L3	1640	8	16021	6.10556	1	0.59285	9.63788
UP_SEQ_FEATURE	domain:SH3 2	10	0.509424	0.00590499	SORBS1, NCF1, GRB2, SH3KBP1, ITSN2, FCHSD1, GRAP2, ITSN1, CRK, KALRN	1640	34	16021	2.87321	1	0.607617	10.4084
UP_SEQ_FEATURE	domain:AGC-kinase C-terminal	13	0.662252	0.00631012	PRKCA, PRKCZ, ROCK1, RPS6KB1, PRKG1, PRKCD, RPS6KA5, RPS6KA4, MAST2, RPS6KA2, MASTL, PRKACB, STK38L	1640	53	16021	2.39615	1	0.617661	11.0835
UP_SEQ_FEATURE	compositionally biased region:Poly-Lys	26	1.3245	0.00634207	MTDH, METAP2, DZIP3, BBX, HIRA, WBP11, PCDHAC2, SLK, ZFML, ASPH, GEMIN5, BRD2, RALBP1, CEP110, PPP1R10, ILF3, NAV3, CTR9, ATRX, NMT2, BRWD3, PRICKLE1, EIF2S2, ZNHIT1, MYNN, DNAJB6	1640	145	16021	1.75167	1	0.605659	11.1365
UP_SEQ_FEATURE	domain:Protein kinase	67	3.41314	0.00645701	PRPF4B, STK31, TBK1, STK36, PINK1, RPS6KB1, PRKG1, FES, C230081A13RIK, INSRR, MAP3K7, CSNK2A2, MAP3K5, PSKH1, CSNK2A1, SLK, CDK12, STK39, TLK1, MASTL, PRKACB, PRKCA, EGFR, IRAK1, SRPK2, LIMK2, ROCK1, CDK7, CDK4, PRKCD, STK3, MAPK1, MAP4K5, MAST2, EIF2AK1, CDKL1, RIOK3, LCK, KALRN, ACVR1, FGFR2, PRKCZ, NEK2, NEK1, MAPKAPK5, STK17B, BMPR2, RIOK1, RIOK2, TTBK2, PTK2B, CAMK2D, CAMK2B, PRKAA2, STK38L,…	1640	476	16021	1.37503	1	0.598931	11.3271
UP_SEQ_FEATURE	zinc finger region:PHD-type	11	0.560367	0.0070822	ING5, ATRX, ING4, ING3, MLL5, PHF2, BAZ1B, PHF13, PYGO1, INTS12, BAZ2A	1640	41	16021	2.62093	1	0.620094	12.3569
UP_SEQ_FEATURE	domain:CBS 2	7	0.356597	0.00713607	CNNM2, CNNM4, CLCN3, PRKAG1, PRKAG2, CLCNKA, CNNM1	1640	18	16021	3.79902	1	0.61043	12.4451
UP_SEQ_FEATURE	domain:CBS 1	7	0.356597	0.00713607	CNNM2, CNNM4, CLCN3, PRKAG1, PRKAG2, CLCNKA, CNNM1	1640	18	16021	3.79902	1	0.61043	12.4451
UP_SEQ_FEATURE	compositionally biased region:Poly-Ala	42	2.13958	0.00783057	PACS1, RAD23B, HMX1, SNAP91, HPS5, STAR, CPEB3, SOX3, HOXA11, RBM4, BMPR2, LPHN3, TCF20, PTPLB, TRIM7, SNTB1, CDK12, GATAD2A, MSI2, STK39, PTBP2, TBL1XR1, PHOX2B, DAB2IP, RREB1, NLK, GMEB2, SMAD4, BTBD7, NADK, VEZT, RB1, NRXN1, GLCCI1, ABCB7, MAPK1, NRF1, SMARCC1, SP4, PBX1, NCOR1, GPATCH8	1640	273	16021	1.50291	1	0.63265	13.5747
UP_SEQ_FEATURE	domain:Bromo 2	5	0.254712	0.00901461	BRWD3, PHIP, BRD2, BRD3, BRD4	1640	9	16021	5.42717	1	0.672905	15.4688
UP_SEQ_FEATURE	domain:Bromo 1	5	0.254712	0.00901461	BRWD3, PHIP, BRD2, BRD3, BRD4	1640	9	16021	5.42717	1	0.672905	15.4688
UP_SEQ_FEATURE	short sequence motif:Endocytosis signal	6	0.305655	0.0101201	SELP, TFRC, TGOLN1, LRP1B, SORL1, VLDLR	1640	14	16021	4.18667	1	0.703944	17.2017
UP_SEQ_FEATURE	compositionally biased region:Poly-Asp	16	0.815079	0.0117694	PPFIA2, SLC8A1, HMX1, NUCKS1, IPO8, GPCPD1, ATRX, DDX46, TTYH2, GOLPH3, TTYH1, BTF3, ZC3H11A, HBP1, KPNB1, GPIHBP1	1640	78	16021	2.00388	1	0.747182	19.7247
UP_SEQ_FEATURE	domain:SAP	7	0.356597	0.0159827	SLTM, PIAS3, RAD18, PIAS2, ACIN1, MKL2, SAFB2	1640	21	16021	3.2563	1	0.837629	25.8439
UP_SEQ_FEATURE	site:Cleavage; by caspase-3	7	0.356597	0.0159827	SLK, MCL1, GRIPAP1, UNC5A, PDE4A, ACIN1, UNC5C	1640	21	16021	3.2563	1	0.837629	25.8439
UP_SEQ_FEATURE	short sequence motif:PxVxL motif	4	0.20377	0.0168557	ATRX, SP100, STAM2, CHAF1A	1640	6	16021	6.5126	1	0.845064	27.0554
UP_SEQ_FEATURE	zinc finger region:GATA-type	4	0.20377	0.0168557	TRPS1, GATAD2A, GATAD2B, GATAD1	1640	6	16021	6.5126	1	0.845064	27.0554
UP_SEQ_FEATURE	domain:SPR	4	0.20377	0.0168557	SPRED2, SPRED3, SPRED1, SPRY4	1640	6	16021	6.5126	1	0.845064	27.0554
UP_SEQ_FEATURE	compositionally biased region:Asp/Glu-rich (acidic)	19	0.967906	0.0179353	HMGB2, METAP2, UBE3A, CBL, NCL, OS9, PKNOX2, ARIH1, NRF1, NT5C2, MAPK8IP2, MAPK8IP1, CHAF1A, ERCC3, KLF1, GTF3C1, ZFP161, ETV4, APC	1640	104	16021	1.7847	1	0.855085	28.5277
UP_SEQ_FEATURE	repeat:TPR 4	16	0.815079	0.0182788	BBS4, TTC15, UTY, CDC27, CTR9, INTS8, TTC30B, PXMP3, VPS13A, LEPREL1, ASPH, FANCG, APPBP2, OGT, ANAPC7, DNAJC3	1640	82	16021	1.90613	1	0.852971	28.9901
UP_SEQ_FEATURE	region of interest:RNA-binding	5	0.254712	0.0199854	ATXN1, PA2G4, RGNEF, SLBP, AUH	1640	11	16021	4.44041	1	0.870509	31.2463
UP_SEQ_FEATURE	cross-link:Glycyl lysine isopeptide (Lys-Gly) (interchain with G-Cter in ubiquitin)	27	1.37545	0.0210381	ABCF1, MCL1, TNRC18, GABRB2, RAD23A, TPP2, ACIN1, KPNB1, PSMD7, CUL1, RBM25, EGFR, SETDB1, TRP53, GPR158, RBBP4, SLC25A4, ACO2, SMAD4, KTN1, NKTR, PSMA6, RPS6KA2, IKBKG, UBC, GNAS, DIAP1	1640	168	16021	1.57	1	0.877439	32.6041
UP_SEQ_FEATURE	zinc finger region:RING-type	28	1.42639	0.0210793	MKRN1, TRAF2, XIAP, CBLL1, TRIM65, TRIM2, RNF141, TRIM9, PXMP3, PCGF6, TRIM7, RNF38, RNF168, MLL3, TRAF6, TRAF5, RNF13, CGRRF1, CBL, BIRC3, TRIM62, RFWD2, RNF130, SIAH1A, RNF25, RAD18, RNF20, RNF40	1640	176	16021	1.55414	1	0.871522	32.6566
UP_SEQ_FEATURE	domain:W2	4	0.20377	0.0272758	EIF4G1, BZW1, EIF4G3, EIF5	1640	7	16021	5.58223	1	0.925741	40.1428
UP_SEQ_FEATURE	domain:Tyrosine-protein phosphatase 1	5	0.254712	0.0275962	PTPRK, PTPRD, PTPRG, PTPRA, PTPRT	1640	12	16021	4.07038	1	0.923463	40.5076
UP_SEQ_FEATURE	domain:PPIase FKBP-type	5	0.254712	0.0275962	FKBP7, FKBP6, FKBP3, FKBP1A, FKBP11	1640	12	16021	4.07038	1	0.923463	40.5076
UP_SEQ_FEATURE	domain:Tyrosine-protein phosphatase 2	5	0.254712	0.0275962	PTPRK, PTPRD, PTPRG, PTPRA, PTPRT	1640	12	16021	4.07038	1	0.923463	40.5076
UP_SEQ_FEATURE	short sequence motif:DEAD box	8	0.407539	0.0287234	DDX17, DDX46, EIF4A1, DDX3Y, DDX5, DDX4, DDX6, DDX42	1640	30	16021	2.60504	1	0.926881	41.7745
UP_SEQ_FEATURE	glycosylation site:C-linked (Man)	3	0.152827	0.0292428	C8A, SPON2, LIM2	1640	3	16021	9.7689	1	0.926059	42.3496
UP_SEQ_FEATURE	repeat:TPR 3	20	1.01885	0.0306865	BBS4, TTC15, FKBP6, UTY, CDC27, CTR9, ST13, INTS8, TTC30B, PXMP3, VPS13A, RANBP2, LEPREL1, ASPH, FANCG, APPBP2, OGT, ANAPC7, DNAJC3, UNC45A	1640	118	16021	1.65575	1	0.931137	43.9201
UP_SEQ_FEATURE	zinc finger region:FYVE-type	9	0.458482	0.0307759	WDFY3, MTMR3, ZFYVE27, RPH3AL, RPH3A, ANKFY1, RIMS1, RUFY2, FGD4	1640	37	16021	2.37622	1	0.927665	44.016
UP_SEQ_FEATURE	cross-link:Glycyl lysine isopeptide (Lys-Gly) (interchain with G-Cter in SUMO)	16	0.815079	0.0327614	MAFG, TRP53, PLAG1, ELK1, RORA, TCF7L2, PGR, TOP1, SUMO2, MSX1, TRPS1, IRF2, RANBP2, TRAF6, KLF1, KLF3	1640	88	16021	1.77616	1	0.935459	46.1065
UP_SEQ_FEATURE	domain:LisH	7	0.356597	0.0366952	WDR47, TBL1XR1, 2310035C23RIK, SSBP3, TAF5, ARMC9, PAFAH1B1	1640	25	16021	2.73529	1	0.950854	50.0321
UP_SEQ_FEATURE	domain:WH1	5	0.254712	0.0367076	ENAH, SMEK2, SPRED2, SPRED3, SPRED1	1640	13	16021	3.75727	1	0.947854	50.044
UP_SEQ_FEATURE	repeat:ANK 16	4	0.20377	0.0403736	ANKRD17, ANK2, INVS, ANKFY1	1640	8	16021	4.88445	1	0.958871	53.4567
UP_SEQ_FEATURE	repeat:ANK 15	4	0.20377	0.0403736	ANKRD17, ANK2, INVS, ANKFY1	1640	8	16021	4.88445	1	0.958871	53.4567
UP_SEQ_FEATURE	domain:ENTH	4	0.20377	0.0403736	PICALM, SNAP91, CLINT1, EPN2	1640	8	16021	4.88445	1	0.958871	53.4567
UP_SEQ_FEATURE	domain:Chromo 1	4	0.20377	0.0403736	CBX3, CHD1, CHD4, CBX5	1640	8	16021	4.88445	1	0.958871	53.4567
UP_SEQ_FEATURE	repeat:TPR 1	21	1.06979	0.0414902	BBS4, TTC15, FKBP6, UTY, 2700050L05RIK, CDC27, CTR9, ST13, INTS8, TTC30B, PXMP3, VPS13A, RANBP2, LEPREL1, ASPH, FANCG, APPBP2, OGT, ANAPC7, DNAJC3, UNC45A	1640	130	16021	1.57805	1	0.959969	54.4515
UP_SEQ_FEATURE	repeat:TPR 2	21	1.06979	0.0414902	BBS4, TTC15, FKBP6, UTY, 2700050L05RIK, CDC27, CTR9, ST13, INTS8, TTC30B, PXMP3, VPS13A, RANBP2, LEPREL1, ASPH, FANCG, APPBP2, OGT, ANAPC7, DNAJC3, UNC45A	1640	130	16021	1.57805	1	0.959969	54.4515
UP_SEQ_FEATURE	domain:C2	13	0.662252	0.0417152	PRKCA, DAB2IP, 5730419I09RIK, ITSN2, ITSN1, PRKCD, WWP2, NEDD4, WWP1, PIK3CA, SMURF2, ITCH, PLCB1	1640	68	16021	1.86758	1	0.9582	54.6495
UP_SEQ_FEATURE	repeat:TPR 5	12	0.611309	0.0435219	BBS4, UTY, TTC30B, PXMP3, VPS13A, APPBP2, OGT, ASPH, ANAPC7, DNAJC3, CDC27, CTR9	1640	61	16021	1.92175	1	0.961384	56.2103
UP_SEQ_FEATURE	domain:PID	7	0.356597	0.0437156	DAB2, RABGAP1, ANKS1, GULP1, MAPK8IP2, RABGAP1L, MAPK8IP1	1640	26	16021	2.63009	1	0.959621	56.3746
UP_SEQ_FEATURE	domain:Rab-GAP TBC	8	0.407539	0.0461383	RABGAP1, SGSM1, EVI5, TBC1D10A, GRTP1, RABGAP1L, TBC1D4, TBC1D20	1640	33	16021	2.36822	1	0.964244	58.3806
UP_SEQ_FEATURE	zinc finger region:C3H1-type	6	0.305655	0.0468418	PPP1R10, RC3H2, HELZ, NUPL2, CNOT4, RBM26	1640	20	16021	2.93067	1	0.963981	58.9466
UP_SEQ_FEATURE	zinc finger region:ZZ-type	5	0.254712	0.0473426	MIB1, KCMF1, MIB2, CREBBP, HERC2	1640	14	16021	3.48889	1	0.963197	59.345
UP_SEQ_FEATURE	compositionally biased region:Poly-Asn	5	0.254712	0.0473426	BMPR2, MAPK8IP2, C230081A13RIK, KIF3C, DDX42	1640	14	16021	3.48889	1	0.963197	59.345
UP_SEQ_FEATURE	domain:WW 4	3	0.152827	0.0545373	WWP2, WWP1, ITCH	1640	4	16021	7.32668	1	0.976567	64.6804
UP_SEQ_FEATURE	domain:Fibronectin type-III 4	11	0.560367	0.0558234	DCC, NRCAM, PTPRK, PTPRD, LEPR, SORL1, CNTN1, PTPRT, FNDC3A, COL20A1, USH2A	1640	56	16021	1.91889	1	0.977192	65.5615
UP_SEQ_FEATURE	repeat:ANK 13	4	0.20377	0.0560531	ANKRD17, ANK2, INVS, ANKFY1	1640	9	16021	4.34173	1	0.976113	65.7166
UP_SEQ_FEATURE	repeat:ANK 14	4	0.20377	0.0560531	ANKRD17, ANK2, INVS, ANKFY1	1640	9	16021	4.34173	1	0.976113	65.7166
UP_SEQ_FEATURE	domain:Protein kinase 1	5	0.254712	0.0594955	RPS6KA5, RPS6KA4, RPS6KA2, JAK1, EIF2AK4	1640	15	16021	3.2563	1	0.979897	67.964
UP_SEQ_FEATURE	domain:Protein kinase 2	5	0.254712	0.0594955	RPS6KA5, RPS6KA4, RPS6KA2, JAK1, EIF2AK4	1640	15	16021	3.2563	1	0.979897	67.964
UP_SEQ_FEATURE	region of interest:Dimerization	5	0.254712	0.0594955	E2F2, NRF1, EVI5, PRKG1, TERF2	1640	15	16021	3.2563	1	0.979897	67.964
UP_SEQ_FEATURE	domain:WW 2	7	0.356597	0.0601206	MAGI2, NEDD4, WWP2, BAG3, WWP1, SMURF2, ITCH	1640	28	16021	2.44223	1	0.979484	68.3569
UP_SEQ_FEATURE	domain:WW 1	7	0.356597	0.0601206	MAGI2, NEDD4, WWP2, BAG3, WWP1, SMURF2, ITCH	1640	28	16021	2.44223	1	0.979484	68.3569
UP_SEQ_FEATURE	compositionally biased region:Asp/Glu-rich (highly acidic)	7	0.356597	0.0601206	PRM3, NCF1, SOX11, EIF5, FRAT2, FBXO3, APLP2	1640	28	16021	2.44223	1	0.979484	68.3569
UP_SEQ_FEATURE	zinc finger region:C2H2-type 7	20	1.01885	0.0621838	PLAG1, ZFP426, RREB1, ZFX, ZFP629, REST, ZFP59, ZFP445, ZFP37, SALL3, ZFP451, ZFHX4, ZFP93, ZFP287, ZFP668, TRPS1, ZFP143, ZIK1, MYNN, ZFP513	1640	128	16021	1.52639	1	0.980964	69.6214
UP_SEQ_FEATURE	domain:CRAL-TRIO	6	0.305655	0.0671812	ATCAY, PRUNE2, PRR5, PTPN9, NF1, KALRN	1640	22	16021	2.66425	1	0.985376	72.489
UP_SEQ_FEATURE	nucleotide phosphate-binding region:GTP	37	1.88487	0.0702246	GNA13, RAB3C, RAB3D, GTPBP10, EIF5, GNL3L, ARF6, CDC42, RAB11B, RHOBTB1, RAB11A, RALA, B230208H17RIK, RAB6B, SAR1A, RAB21, RAB27A, GTPBP2, RAP2B, RAB2B, DNM3, GIMAP3, DNM1L, RAB39B, EFTUD2, AK3, SRPRB, MFN2, GNAL, GSPT1, RAB18, GNAQ, ARF3, ARF4, GSPT2, RAB14, GNAS	1640	274	16021	1.31916	1	0.987178	74.1079
UP_SEQ_FEATURE	zinc finger region:C3H1-type 3	5	0.254712	0.0731348	MKRN1, ZC3H4, ZC3H11A, MBNL2, MBNL1	1640	16	16021	3.05278	1	0.988625	75.5712
UP_SEQ_FEATURE	repeat:ANK 11	5	0.254712	0.0731348	ANKRD17, ANK2, INVS, ASB14, ANKFY1	1640	16	16021	3.05278	1	0.988625	75.5712
UP_SEQ_FEATURE	domain:Sushi 6	4	0.20377	0.0741526	SELP, C4BP, CSMD3, CSMD1	1640	10	16021	3.90756	1	0.988602	76.0643
UP_SEQ_FEATURE	domain:BTB 2	4	0.20377	0.0741526	LZTR1, BTBD7, RHOBTB1, RHOBTB3	1640	10	16021	3.90756	1	0.988602	76.0643
UP_SEQ_FEATURE	domain:Ras-GAP	4	0.20377	0.0741526	DAB2IP, GAPVD1, NF1, IQGAP1	1640	10	16021	3.90756	1	0.988602	76.0643
UP_SEQ_FEATURE	domain:BTB 1	4	0.20377	0.0741526	LZTR1, BTBD7, RHOBTB1, RHOBTB3	1640	10	16021	3.90756	1	0.988602	76.0643
UP_SEQ_FEATURE	cross-link:Glycyl lysine isopeptide (Gly-Lys) (interchain with K-? in acceptor proteins)	4	0.20377	0.0741526	SUMO2, SUMO1, UBC, NEDD8	1640	10	16021	3.90756	1	0.988602	76.0643
UP_SEQ_FEATURE	repeat:ANK 12	4	0.20377	0.0741526	ANKRD17, ANK2, INVS, ANKFY1	1640	10	16021	3.90756	1	0.988602	76.0643
UP_SEQ_FEATURE	domain:Leucine-zipper	17	0.866021	0.0777107	MAFG, MAF, BACH1, E2F2, FOSL2, BACH2, CREB1, CREM, CEBPG, FOXP2, TCF20, ATF4, POU2F2, IKBKG, TEF, NFIL3, TCF12	1640	107	16021	1.55207	1	0.990244	77.7149
UP_SEQ_FEATURE	repeat:HEAT 5	7	0.356597	0.0797211	XPO1, EIF4G3, HTT, CAND1, PSME4, CLASP2, KPNB1	1640	30	16021	2.27941	1	0.990784	78.5994
UP_SEQ_FEATURE	active site:Proton acceptor	80	4.07539	0.0819288	PRPF4B, TBK1, STK36, PINK1, RPS6KB1, LSS, PRKG1, FES, C230081A13RIK, INSRR, MAP3K7, CSNK2A2, MAP3K5, PSKH1, CSNK2A1, SLK, CDK12, STK39, TLK1, ACAD8, MASTL, PRKACB, ACAD9, PRKCA, EGFR, IRAK1, SRPK2, ROCK1, TRPM7, CDK7, CDK4, PRKCD, STK3, MAPK1, MAP4K5, MAST2, CDKL1, EIF2AK1, RIOK3, LCK, EIF2AK4, ACVR1, KALRN, FGFR2, PRKCZ, NEK2, NEK1, MAPKAPK5, STK17B, BMPR2, RIOK1, RIOK2, ACAT1, GALM, TTBK2, PTK2…	1640	662	16021	1.18053	1	0.991386	79.5323
UP_SEQ_FEATURE	zinc finger region:TRAF-type 2	3	0.152827	0.0848164	TRAF2, TRAF6, TRAF5	1640	5	16021	5.86134	1	0.992258	80.6946
UP_SEQ_FEATURE	zinc finger region:TRAF-type 1	3	0.152827	0.0848164	TRAF2, TRAF6, TRAF5	1640	5	16021	5.86134	1	0.992258	80.6946
UP_SEQ_FEATURE	cross-link:Glycyl lysine isopeptide (Lys-Gly) (interchain with G-Cter in NEDD8)	3	0.152827	0.0848164	CUL2, CUL5, CUL1	1640	5	16021	5.86134	1	0.992258	80.6946
UP_SEQ_FEATURE	repeat:TPR 8	8	0.407539	0.0876989	BBS4, UTY, TTC30B, APPBP2, OGT, DNAJC3, CDC27, CTR9	1640	38	16021	2.05661	1	0.993023	81.7923
UP_SEQ_FEATURE	domain:J	9	0.458482	0.0927301	DNAJB8, DNAJB14, SACS, DNAJC5, DNAJC3, DNAJB4, DNAJB3, DNAJB6, DNAJA2	1640	46	16021	1.91131	1	0.994446	83.5682
UP_SEQ_FEATURE	DNA-binding region:HMG box	8	0.407539	0.0979303	SOX3, SOX11, SOX12, SOX5, BBX, SOX4, HBP1, TCF7L2	1640	39	16021	2.00388	1	0.995602	85.2308

## Sheet: Tan
Category	Term	Count	%	PValue	Genes	List Total	Pop Hits	Pop Total	Fold Enrichment	Bonferroni	Benjamini	FDR
BIOCARTA	m_iresPathway:Internal Ribosome entry pathway	2	1.6	0.0745921	PTBP1, EIF4A1	16	6	1171	24.3958	0.831863	0.831863	45.9065
GOTERM_BP_FAT	GO:0007067~mitosis	5	4	0.0427489	PAFAH1B1, HORMAD2, CLASP2, SMC2, CDC27	95	190	13588	3.76399	1	1	48.4845
GOTERM_BP_FAT	GO:0000280~nuclear division	5	4	0.0427489	PAFAH1B1, HORMAD2, CLASP2, SMC2, CDC27	95	190	13588	3.76399	1	1	48.4845
GOTERM_BP_FAT	GO:0000087~M phase of mitotic cell cycle	5	4	0.0455517	PAFAH1B1, HORMAD2, CLASP2, SMC2, CDC27	95	194	13588	3.68638	1	1	50.7275
GOTERM_BP_FAT	GO:0048285~organelle fission	5	4	0.04772	PAFAH1B1, HORMAD2, CLASP2, SMC2, CDC27	95	197	13588	3.63024	1	0.999994	52.3998
GOTERM_BP_FAT	GO:0007242~intracellular signaling cascade	12	9.6	0.0507567	SH3BP5, ASB8, SRPK2, RAB8A, GM266, IKBKG, TLK2, PI4KB, NR3C1, SOCS5, TAX1BP3, NET1	95	915	13588	1.87582	1	0.999931	54.6529
GOTERM_BP_FAT	GO:0016310~phosphorylation	10	8	0.0600628	SRPK2, ADAM10, GNPTAB, PAK3, PTPRA, DYRK1A, TLK2, CDK7, PI4KB, ACVR1	95	718	13588	1.99208	1	0.99989	60.9527
GOTERM_BP_FAT	GO:0030866~cortical actin cytoskeleton organization	2	1.6	0.0670859	CORO1C, DLG1	95	10	13588	28.6063	1	0.9998	65.155
GOTERM_BP_FAT	GO:0006793~phosphorus metabolic process	11	8.8	0.0758097	SRPK2, ADAM10, GNPTAB, PAK3, PTPRA, DYRK1A, TLK2, CDK7, PI4KB, MTMR4, ACVR1	95	866	13588	1.8168	1	0.999749	69.7869
GOTERM_BP_FAT	GO:0006796~phosphate metabolic process	11	8.8	0.0758097	SRPK2, ADAM10, GNPTAB, PAK3, PTPRA, DYRK1A, TLK2, CDK7, PI4KB, MTMR4, ACVR1	95	866	13588	1.8168	1	0.999749	69.7869
GOTERM_BP_FAT	GO:0008104~protein localization	10	8	0.0760547	COPB2, RAB8A, RABEP2, GNPTAB, DNAJC14, TIMM17A, AKAP10, TPR, SEC61A1, DLG1	95	753	13588	1.89949	1	0.999309	69.9082
GOTERM_BP_FAT	GO:0051603~proteolysis involved in cellular protein catabolic process	8	6.4	0.0765292	ASB8, ADAM10, HUWE1, DDB2, SMURF2, CAND1, UBR1, SOCS5	95	534	13588	2.1428	1	0.998513	70.142
GOTERM_BP_FAT	GO:0044257~cellular protein catabolic process	8	6.4	0.078319	ASB8, ADAM10, HUWE1, DDB2, SMURF2, CAND1, UBR1, SOCS5	95	537	13588	2.13082	1	0.997528	71.0086
GOTERM_BP_FAT	GO:0007276~gamete generation	6	4.8	0.0794183	MICALCL, DZIP1, PAFAH1B1, TLK2, PAFAH1B2, ACVR1	95	331	13588	2.59272	1	0.99606	71.5291
GOTERM_BP_FAT	GO:0030865~cortical cytoskeleton organization	2	1.6	0.0863291	CORO1C, DLG1	95	13	13588	22.0049	1	0.996064	74.6068
GOTERM_BP_FAT	GO:0000278~mitotic cell cycle	5	4	0.0889456	PAFAH1B1, HORMAD2, CLASP2, SMC2, CDC27	95	244	13588	2.93097	1	0.994876	75.6887
GOTERM_BP_FAT	GO:0030163~protein catabolic process	8	6.4	0.0902243	ASB8, ADAM10, HUWE1, DDB2, SMURF2, CAND1, UBR1, SOCS5	95	556	13588	2.05801	1	0.993064	76.2016
GOTERM_CC_FAT	GO:0005783~endoplasmic reticulum	14	11.2	0.00168358	MMGT1, PDIA3, SGPP1, UGCG, UBQLN4, PI4KB, PDIA4, CANX, INPP5K, DNAJC14, SURF4, SEC61A1, SEL1L, DLG1	78	838	12504	2.67817	0.240166	0.240166	2.02039
GOTERM_CC_FAT	GO:0005794~Golgi apparatus	9	7.2	0.0579879	COPB2, MMGT1, ADAM10, PACSIN3, GNPTAB, SGPP1, SURF4, PI4KB, CLASP2	78	682	12504	2.1155	0.999941	0.992316	51.5
GOTERM_CC_FAT	GO:0005813~centrosome	4	3.2	0.0758521	PAFAH1B1, CLASP2, DCTN4, CDC27	78	160	12504	4.00769	0.999997	0.98624	61.539
GOTERM_CC_FAT	GO:0070013~intracellular organelle lumen	12	9.6	0.086138	PKNOX1, PDIA3, COPS5, ASH2L, UTP6, DYRK1A, ACP2, CDK7, PDIA4, INTS3, SARDH, ATF1	78	1133	12504	1.69787	1	0.974538	66.4154
GOTERM_CC_FAT	GO:0043233~organelle lumen	12	9.6	0.0873879	PKNOX1, PDIA3, COPS5, ASH2L, UTP6, DYRK1A, ACP2, CDK7, PDIA4, INTS3, SARDH, ATF1	78	1136	12504	1.69339	1	0.949262	66.9676
GOTERM_CC_FAT	GO:0044451~nucleoplasm part	7	5.6	0.095835	PKNOX1, COPS5, ASH2L, DYRK1A, CDK7, INTS3, ATF1	78	513	12504	2.18743	1	0.935227	70.4865
GOTERM_CC_FAT	GO:0048770~pigment granule	3	2.4	0.0964196	PDIA3, PDIA4, CANX	78	85	12504	5.65792	1	0.905669	70.7169
GOTERM_CC_FAT	GO:0042470~melanosome	3	2.4	0.0964196	PDIA3, PDIA4, CANX	78	85	12504	5.65792	1	0.905669	70.7169
GOTERM_MF_FAT	GO:0019901~protein kinase binding	4	3.2	0.0123267	MICALCL, ADAM10, PRKAG2, DLG1	91	71	13288	8.22659	0.921344	0.921344	14.4518
GOTERM_MF_FAT	GO:0019900~kinase binding	4	3.2	0.0199122	MICALCL, ADAM10, PRKAG2, DLG1	91	85	13288	6.87162	0.983807	0.872749	22.3622
GOTERM_MF_FAT	GO:0016791~phosphatase activity	6	4.8	0.0227042	INPP5K, SGPP1, PTPRA, ACP2, NT5E, MTMR4	91	238	13288	3.68123	0.990977	0.791817	25.1001
GOTERM_MF_FAT	GO:0003847~1-alkyl-2-acetylglycerophosphocholine esterase activity	2	1.6	0.0334145	PLA2G7, PAFAH1B2	91	5	13288	58.4088	0.999058	0.824788	34.799
GOTERM_MF_FAT	GO:0003723~RNA binding	10	8	0.0379019	NAF1, FAM120A, CPEB3, PTBP1, EIF4A1, ELAVL1, PUM2, RBM10, NUFIP2, SLBP	91	672	13288	2.17295	0.999637	0.794887	38.5076
GOTERM_MF_FAT	GO:0003756~protein disulfide isomerase activity	2	1.6	0.0529306	PDIA3, PDIA4	91	8	13288	36.5055	0.999986	0.844029	49.5602
GOTERM_MF_FAT	GO:0016864~intramolecular oxidoreductase activity, transposing S-S bonds	2	1.6	0.0529306	PDIA3, PDIA4	91	8	13288	36.5055	0.999986	0.844029	49.5602
GOTERM_MF_FAT	GO:0016862~intramolecular oxidoreductase activity, interconverting keto- and enol-groups	2	1.6	0.059349	PDIA3, PDIA4	91	9	13288	32.4493	0.999996	0.833339	53.6972
GOTERM_MF_FAT	GO:0008320~protein transmembrane transporter activity	2	1.6	0.0657244	TIMM17A, SEC61A1	91	10	13288	29.2044	0.999999	0.824845	57.4951
GOTERM_MF_FAT	GO:0022884~macromolecule transmembrane transporter activity	2	1.6	0.0657244	TIMM17A, SEC61A1	91	10	13288	29.2044	0.999999	0.824845	57.4951
GOTERM_MF_FAT	GO:0015450~P-P-bond-hydrolysis-driven protein transmembrane transporter activity	2	1.6	0.0657244	TIMM17A, SEC61A1	91	10	13288	29.2044	0.999999	0.824845	57.4951
GOTERM_MF_FAT	GO:0004674~protein serine/threonine kinase activity	7	5.6	0.0658887	SRPK2, PAK3, PRKAG2, DYRK1A, TLK2, CDK7, ACVR1	91	421	13288	2.42792	0.999999	0.788288	57.5891
GOTERM_MF_FAT	GO:0019899~enzyme binding	5	4	0.0698919	MICALCL, ADAM10, PAK3, PRKAG2, DLG1	91	229	13288	3.18825	1	0.77357	59.8205
GOTERM_MF_FAT	GO:0046983~protein dimerization activity	6	4.8	0.0808168	PKNOX1, ADAM10, PAFAH1B1, POLR1C, NR3C1, ATF1	91	340	13288	2.57686	1	0.792055	65.3719
GOTERM_MF_FAT	GO:0051082~unfolded protein binding	3	2.4	0.0815109	C80913, DNAJC14, CANX	91	70	13288	6.25808	1	0.766019	65.6996
INTERPRO	IPR000449:Ubiquitin-associated/translation elongation factor EF1B, N-terminal	3	2.4	0.0223321	HUWE1, UBQLN4, UBAC2	109	38	17763	12.8655	0.998247	0.998247	25.8288
INTERPRO	IPR005792:Protein disulphide isomerase	2	1.6	0.0241013	PDIA3, PDIA4	109	4	17763	81.4817	0.998946	0.967539	27.585
INTERPRO	IPR015940:Ubiquitin-associated/translation elongation factor EF1B, N-terminal, eukaryote	3	2.4	0.0305993	HUWE1, UBQLN4, UBAC2	109	45	17763	10.8642	0.999839	0.945573	33.7106
INTERPRO	IPR005788:Disulphide isomerase	2	1.6	0.0359353	PDIA3, PDIA4	109	6	17763	54.3211	0.999966	0.923535	38.3787
INTERPRO	IPR019782:WD40 repeat 2	5	4	0.0416658	CORO1C, COPB2, DDB2, PAFAH1B1, EML6	109	214	17763	3.80755	0.999994	0.908535	43.0523
INTERPRO	IPR017986:WD40 repeat, region	5	4	0.050485	CORO1C, COPB2, DDB2, PAFAH1B1, EML6	109	228	17763	3.57376	1	0.911624	49.6085
INTERPRO	IPR004092:Mbt repeat	2	1.6	0.0534201	L3MBTL3, SCML2	109	9	17763	36.2141	1	0.889621	51.6307
INTERPRO	IPR019781:WD40 repeat, subgroup	5	4	0.0552511	CORO1C, COPB2, DDB2, PAFAH1B1, EML6	109	235	17763	3.4673	1	0.864172	52.854
INTERPRO	IPR006662:Thioredoxin-like subdomain	2	1.6	0.0649018	PDIA3, PDIA4	109	11	17763	29.6297	1	0.876945	58.8422
INTERPRO	IPR008271:Serine/threonine protein kinase, active site	6	4.8	0.0687108	SRPK2, PAK3, DYRK1A, TLK2, CDK7, ACVR1	109	360	17763	2.71606	1	0.864707	61.0058
INTERPRO	IPR019775:WD40 repeat, conserved site	5	4	0.0725586	CORO1C, COPB2, DDB2, PAFAH1B1, EML6	109	258	17763	3.1582	1	0.854012	63.0842
INTERPRO	IPR001680:WD40 repeat	5	4	0.0733674	CORO1C, COPB2, DDB2, PAFAH1B1, EML6	109	259	17763	3.14601	1	0.832087	63.5079
INTERPRO	IPR017442:Serine/threonine protein kinase-related	6	4.8	0.0780174	SRPK2, PAK3, DYRK1A, TLK2, CDK7, ACVR1	109	374	17763	2.61438	1	0.82723	65.8575
KEGG_PATHWAY	mmu00565:Ether lipid metabolism	3	2.4	0.025543	PLA2G7, PAFAH1B1, PAFAH1B2	42	35	5738	11.7102	0.818726	0.818726	23.2453
KEGG_PATHWAY	mmu04120:Ubiquitin mediated proteolysis	4	3.2	0.0722919	HUWE1, DDB2, SMURF2, CDC27	42	136	5738	4.01821	0.992934	0.915943	53.5698
SMART	SM00165:UBA	3	2.4	0.0452331	HUWE1, UBQLN4, UBAC2	70	45	9131	8.69619	0.968933	0.968933	38.4792
SMART	SM00561:MBT	2	1.6	0.0660183	L3MBTL3, SCML2	70	9	9131	28.9873	0.994038	0.922787	51.1685
SP_PIR_KEYWORDS	phosphoprotein	67	53.6	1.66157e-06	NAF1, NAMPT, PDIA3, RPL13, SGPP1, CPEB3, PRKAG2, UBQLN4, PHF20, INTS3, CANX, COPB2, PACSIN3, PAK3, PUM2, TLK2, RBM10, NT5E, SARDH, NET1, DLG1, SRPK2, NCF1, PTBP1, POLR1C, UBR1, CDK7, PI4KB, H2AFJ, HNRNPU, RALGAPA1, FAM120A, HUWE1, EIF4A1, SDCCAG3, CAND1, ACVR1, HCFC1, AKAP10, NR3C1, ATF1, NUFIP2, PAFAH1B1, PAFAH1B2, CLASP2, MTMR4, C80913, RAB8A, LAPTM4A, OPRL1, PTPRA, ELAVL1, GPR137B, TAX1BP3, CD…	117	6311	17854	1.62004	0.000294055	0.000294055	0.00204087
SP_PIR_KEYWORDS	cytoplasm	39	31.2	2.37704e-05	NAF1, NAMPT, COPS5, DZIP1, HCFC1, UBQLN4, AKAP10, NR3C1, NUFIP2, COPB2, PACSIN3, PAFAH1B1, CLASP2, PAFAH1B2, PUM2, MTMR4, NET1, SRPK2, NCF1, ELAVL1, HCFC1R1, UBR1, TAX1BP3, SMC2, EML6, DCTN4, HNRNPU, SLBP, ASB8, MICALCL, RALGAPA1, RABEP2, FAM120A, HUWE1, IKBKG, SDCCAG3, SMURF2, UGP2, SRXN1	117	3029	17854	1.96478	0.00419858	0.0021015	0.0291931
SP_PIR_KEYWORDS	acetylation	31	24.8	0.000142456	NAF1, COPS5, RPL13, HCFC1, UBQLN4, PHF20, PDIA4, CANX, NUFIP2, COPB2, MTCH2, PAK3, PAFAH1B1, PUM2, RBM10, SARDH, PTBP1, POLR1C, H2AFJ, SMC2, DCTN4, HNRNPU, CORO1C, HUWE1, MSL1, EIF4A1, LSM12, DDB2, CAND1, UGP2, KLF3	117	2325	17854	2.03464	0.0249012	0.00837025	0.174836
SP_PIR_KEYWORDS	nucleus	42	33.6	0.00034795	NAF1, COPS5, DZIP1, UTP6, HCFC1, UBQLN4, PHF20, INTS3, NR3C1, NUFIP2, ATF1, ASH2L, PAFAH1B1, TLK2, RAD51L3, RBM10, NET1, C80913, SRPK2, L3MBTL3, PTBP1, HCFC1R1, POLR1C, H2AFJ, CDK7, TAX1BP3, CDC27, SMC2, HNRNPU, SLBP, RALGAPA1, PKNOX1, HUWE1, MSL1, DYRK1A, IKBKG, DDB2, CAND1, SMURF2, ZFP60, ZBTB1, KLF3	117	3808	17854	1.68307	0.0597391	0.0152815	0.426546
SP_PIR_KEYWORDS	endoplasmic reticulum	14	11.2	0.000460539	MMGT1, PDIA3, SGPP1, UGCG, UBQLN4, PI4KB, PDIA4, CANX, INPP5K, DNAJC14, SURF4, SEC61A1, SEL1L, DLG1	117	678	17854	3.151	0.0782989	0.0161746	0.564209
SP_PIR_KEYWORDS	rna-binding	10	8	0.00438283	NAF1, FAM120A, CPEB3, PTBP1, EIF4A1, ELAVL1, PUM2, RBM10, HNRNPU, SLBP	117	485	17854	3.14636	0.540431	0.121534	5.25227
SP_PIR_KEYWORDS	alternative splicing	42	33.6	0.00878379	IGDCC4, KLRA18, CPEB3, DZIP1, PRKAG2, PHF20, AKAP10, INTS3, NR3C1, D19WSU162E, NUFIP2, GNPTAB, PAK3, PAFAH1B1, TLK2, CLASP2, PUM2, RAD51L3, RBM10, MTMR4, NET1, DLG1, C80913, L3MBTL3, OPRL1, PTPRA, PI4KB, CDC27, DCTN4, SH3BP5, MICALCL, RALGAPA1, RABEP2, HUWE1, MSL1, SDCCAG3, GPATCH2, SMURF2, HORMAD2, CLEC5A, UGP2, SEL1L	117	4481	17854	1.43029	0.7902	0.199954	10.2702
SP_PIR_KEYWORDS	phosphoric monoester hydrolase	3	2.4	0.0252665	PTPRA, ACP2, NT5E	117	38	17854	12.0472	0.989216	0.432325	26.9725
SP_PIR_KEYWORDS	ubl conjugation pathway	8	6.4	0.0385534	ASB8, HUWE1, DDB2, SMURF2, CAND1, UBR1, SOCS5, CDC27	117	484	17854	2.52229	0.99905	0.538475	38.3019
SP_PIR_KEYWORDS	kinase	10	8	0.0408264	SRPK2, PACSIN3, PAK3, IKBKG, PRKAG2, DYRK1A, TLK2, CDK7, PI4KB, ACVR1	117	707	17854	2.15839	0.999375	0.521832	40.0699
SP_PIR_KEYWORDS	sh3-binding	3	2.4	0.0529933	SH3BP5, ADAM10, PAK3	117	57	17854	8.03149	0.999935	0.583611	48.7673
SP_PIR_KEYWORDS	differentiation	7	5.6	0.0794927	SRPK2, MICALCL, NUS1, HUWE1, DZIP1, PAFAH1B1, TLK2	117	460	17854	2.32215	1	0.705285	63.8465
SP_PIR_KEYWORDS	cell division	5	4	0.0857273	PAFAH1B1, CDK7, CLASP2, SMC2, CDC27	117	256	17854	2.98044	1	0.704858	66.7419
SP_PIR_KEYWORDS	wd repeat	5	4	0.0924149	CORO1C, COPB2, DDB2, PAFAH1B1, EML6	117	263	17854	2.90111	1	0.706522	69.6097
SP_PIR_KEYWORDS	lipid degradation	3	2.4	0.0934291	PLA2G7, PAFAH1B1, PAFAH1B2	117	79	17854	5.79487	1	0.685702	70.0242
SP_PIR_KEYWORDS	coiled coil	17	13.6	0.0948701	DZIP1, DCTN4, SMC2, HNRNPU, CORO1C, COPB2, MICALCL, RALGAPA1, RABEP2, PACSIN3, MSL1, IKBKG, SDCCAG3, PAFAH1B1, TLK2, CLASP2, MTMR4	117	1732	17854	1.49779	1	0.668018	70.6043
SP_PIR_KEYWORDS	ribonucleoprotein	5	4	0.0953556	NAF1, RPL13, MRPL33, HNRNPU, SLBP	117	266	17854	2.86839	1	0.647744	70.7973
UP_SEQ_FEATURE	domain:RRM 1	4	3.2	0.0254404	CPEB3, PTBP1, ELAVL1, RBM10	116	88	16021	6.27782	0.999998	0.999998	31.1014
UP_SEQ_FEATURE	domain:RRM 2	4	3.2	0.0254404	CPEB3, PTBP1, ELAVL1, RBM10	116	88	16021	6.27782	0.999998	0.999998	31.1014
UP_SEQ_FEATURE	splice variant	42	33.6	0.0389754	IGDCC4, KLRA18, CPEB3, DZIP1, PRKAG2, PHF20, AKAP10, INTS3, NR3C1, D19WSU162E, NUFIP2, GNPTAB, PAK3, PAFAH1B1, TLK2, CLASP2, PUM2, RBM10, MTMR4, NET1, DLG1, C80913, LAPTM4A, L3MBTL3, OPRL1, PTPRA, PI4KB, CDC27, DCTN4, SH3BP5, MICALCL, RALGAPA1, RABEP2, HUWE1, MSL1, SDCCAG3, GPATCH2, SMURF2, HORMAD2, CLEC5A, UGP2, SEL1L	116	4448	16021	1.30412	1	0.999963	43.7134
UP_SEQ_FEATURE	domain:UBA	3	2.4	0.0413886	HUWE1, UBQLN4, UBAC2	116	45	16021	9.20747	1	0.999284	45.7226
UP_SEQ_FEATURE	domain:Thioredoxin 1	2	1.6	0.0560144	PDIA3, PDIA4	116	8	16021	34.528	1	0.999393	56.5398
UP_SEQ_FEATURE	domain:Thioredoxin 2	2	1.6	0.0560144	PDIA3, PDIA4	116	8	16021	34.528	1	0.999393	56.5398
UP_SEQ_FEATURE	compositionally biased region:Gln-rich	4	3.2	0.0622161	RABEP2, CPEB3, HCFC1, PUM2	116	126	16021	4.38451	1	0.998644	60.4898
UP_SEQ_FEATURE	repeat:WD 4	5	4	0.072031	CORO1C, COPB2, DDB2, PAFAH1B1, EML6	116	218	16021	3.16771	1	0.998345	66.0646
UP_SEQ_FEATURE	mutagenesis site	10	8	0.0757395	MICALCL, COPS5, PAK3, IKBKG, PAFAH1B1, POLR1C, CLASP2, NR3C1, KLF3, NET1	116	723	16021	1.91026	1	0.996922	67.9733
UP_SEQ_FEATURE	repeat:WD 3	5	4	0.0849086	CORO1C, COPB2, DDB2, PAFAH1B1, EML6	116	231	16021	2.98944	1	0.996657	72.2721
UP_SEQ_FEATURE	repeat:WD 2	5	4	0.0890841	CORO1C, COPB2, DDB2, PAFAH1B1, EML6	116	235	16021	2.93855	1	0.99515	74.046
UP_SEQ_FEATURE	repeat:WD 1	5	4	0.0890841	CORO1C, COPB2, DDB2, PAFAH1B1, EML6	116	235	16021	2.93855	1	0.99515	74.046

## Sheet: Salmon
Category	Term	Count	%	PValue	Genes	List Total	Pop Hits	Pop Total	Fold Enrichment	Bonferroni	Benjamini	FDR
GOTERM_BP_FAT	GO:0006338~chromatin remodeling	4	3.9604	0.00053356	BPTF, CEBPG, TTF1, SUV39H2	63	35	13588	24.6494	0.316136	0.316136	0.803443
GOTERM_BP_FAT	GO:0016568~chromatin modification	7	6.93069	0.000702838	BPTF, CEBPG, TTF1, UBE2B, MYSM1, SUV39H2, BRD8	63	236	13588	6.39736	0.393831	0.221431	1.05708
GOTERM_CC_FAT	GO:0005783~endoplasmic reticulum	11	10.8911	0.0024165	PIGK, CISD2, SYVN1, H13, H6PD, VAMP7, SURF4, RYR1, SEC62, ERLEC1, HSD17B7	54	838	12504	3.03951	0.302668	0.302668	2.8446
GOTERM_CC_FAT	GO:0044432~endoplasmic reticulum part	6	5.94059	0.00287418	PIGK, H13, H6PD, VAMP7, RYR1, ERLEC1	54	231	12504	6.01443	0.348755	0.193003	3.37495
SP_PIR_KEYWORDS	ligase	7	6.93069	0.00293092	SYVN1, TRIM41, UBR3, ACSS2, UBE2B, TTLL3, EARS2	88	290	17854	4.89726	0.340849	0.340849	3.41231
GOTERM_BP_FAT	GO:0006325~chromatin organization	7	6.93069	0.00305792	BPTF, CEBPG, TTF1, UBE2B, MYSM1, SUV39H2, BRD8	63	315	13588	4.79295	0.887024	0.516575	4.5236
GOTERM_BP_FAT	GO:0016570~histone modification	4	3.9604	0.00851599	UBE2B, MYSM1, SUV39H2, BRD8	63	92	13588	9.3775	0.997733	0.781799	12.1263
GOTERM_BP_FAT	GO:0016569~covalent chromatin modification	4	3.9604	0.00956545	UBE2B, MYSM1, SUV39H2, BRD8	63	96	13588	8.98677	0.998934	0.745556	13.5217
GOTERM_BP_FAT	GO:0051276~chromosome organization	7	6.93069	0.0100625	BPTF, CEBPG, TTF1, UBE2B, MYSM1, SUV39H2, BRD8	63	404	13588	3.73707	0.999254	0.698846	14.1754
GOTERM_BP_FAT	GO:0022411~cellular component disassembly	3	2.9703	0.0136192	NDEL1, CEBPG, TTF1	63	39	13588	16.591	0.999942	0.752114	18.7198
SP_PIR_KEYWORDS	endoplasmic reticulum	9	8.91089	0.0174462	PIGK, CISD2, SYVN1, H13, H6PD, VAMP7, SURF4, SEC62, ERLEC1	88	678	17854	2.69318	0.917852	0.713385	18.7941
GOTERM_CC_FAT	GO:0070013~intracellular organelle lumen	11	10.8911	0.0191723	NOL3, DNAJB9, H6PD, TCOF1, DYRK1A, TTF1, WDR12, ZBTB16, ERLEC1, RBM25, EARS2	54	1133	12504	2.24811	0.944112	0.617669	20.6185
GOTERM_BP_FAT	GO:0048771~tissue remodeling	3	2.9703	0.019411	PTH1R, SEMA3C, ACP5	63	47	13588	13.767	0.999999	0.825279	25.6421
GOTERM_CC_FAT	GO:0043233~organelle lumen	11	10.8911	0.0194964	NOL3, DNAJB9, H6PD, TCOF1, DYRK1A, TTF1, WDR12, ZBTB16, ERLEC1, RBM25, EARS2	54	1136	12504	2.24218	0.946798	0.519733	20.9308
GOTERM_CC_FAT	GO:0031974~membrane-enclosed lumen	11	10.8911	0.0239642	NOL3, DNAJB9, H6PD, TCOF1, DYRK1A, TTF1, WDR12, ZBTB16, ERLEC1, RBM25, EARS2	54	1174	12504	2.1696	0.97306	0.514622	25.1228
GOTERM_BP_FAT	GO:0006928~cell motion	6	5.94059	0.0257728	ZFP826, NDEL1, MACF1, SEMA3C, PAFAH1B2, NR2E1	63	367	13588	3.52615	1	0.873264	32.6092
GOTERM_CC_FAT	GO:0005789~endoplasmic reticulum membrane	4	3.9604	0.0265012	PIGK, H13, VAMP7, RYR1	54	152	12504	6.09357	0.98172	0.48675	27.4117
GOTERM_BP_FAT	GO:0043632~modification-dependent macromolecule catabolic process	7	6.93069	0.0278578	SYVN1, DCUN1D2, FBXO27, UBR3, UBE2B, ERLEC1, MYSM1	63	508	13588	2.972	1	0.866229	34.7566
GOTERM_BP_FAT	GO:0019941~modification-dependent protein catabolic process	7	6.93069	0.0278578	SYVN1, DCUN1D2, FBXO27, UBR3, UBE2B, ERLEC1, MYSM1	63	508	13588	2.972	1	0.866229	34.7566
GOTERM_BP_FAT	GO:0051052~regulation of DNA metabolic process	3	2.9703	0.0287499	CEBPG, TTF1, UBE2B	63	58	13588	11.156	1	0.848652	35.6557
GOTERM_CC_FAT	GO:0042175~nuclear envelope-endoplasmic reticulum network	4	3.9604	0.0302226	PIGK, H13, VAMP7, RYR1	54	160	12504	5.78889	0.989669	0.479639	30.6532
SP_PIR_KEYWORDS	ubl conjugation pathway	7	6.93069	0.0307983	SYVN1, DCUN1D2, FBXO27, TRIM41, UBR3, UBE2B, MYSM1	88	484	17854	2.93431	0.988229	0.772523	30.928
GOTERM_MF_FAT	GO:0008017~microtubule binding	3	2.9703	0.0309434	NDEL1, MACF1, MTAP6	61	61	13288	10.7132	0.996618	0.996618	32.1265
GOTERM_BP_FAT	GO:0035082~axoneme assembly	2	1.9802	0.0315129	UBE2B, TTLL3	63	7	13588	61.6236	1	0.850411	38.3676
GOTERM_BP_FAT	GO:0001701~in utero embryonic development	5	4.9505	0.033447	SYVN1, NDEL1, COPS3, UBR3, UBE2B	63	267	13588	4.039	1	0.844825	40.2019
GOTERM_BP_FAT	GO:0051603~proteolysis involved in cellular protein catabolic process	7	6.93069	0.0343774	SYVN1, DCUN1D2, FBXO27, UBR3, UBE2B, ERLEC1, MYSM1	63	534	13588	2.8273	1	0.83121	41.0661
GOTERM_BP_FAT	GO:0044257~cellular protein catabolic process	7	6.93069	0.0351886	SYVN1, DCUN1D2, FBXO27, UBR3, UBE2B, ERLEC1, MYSM1	63	537	13588	2.8115	1	0.817386	41.81
GOTERM_BP_FAT	GO:0006360~transcription from RNA polymerase I promoter	2	1.9802	0.0359342	TCOF1, TTF1	63	8	13588	53.9206	1	0.803779	42.486
UP_SEQ_FEATURE	compositionally biased region:Poly-Lys	4	3.9604	0.0382973	SBNO1, MTF2, TCOF1, TTF1	83	145	16021	5.3248	0.999996	0.999996	40.9602
GOTERM_MF_FAT	GO:0016881~acid-amino acid ligase activity	4	3.9604	0.0390261	SYVN1, UBR3, UBE2B, TTLL3	61	166	13288	5.24906	0.999257	0.972748	38.7857
UP_SEQ_FEATURE	region of interest:Self-association	2	1.9802	0.0402288	NDEL1, PDCD6IP	83	8	16021	48.256	0.999998	0.998598	42.5404
GOTERM_BP_FAT	GO:0030163~protein catabolic process	7	6.93069	0.0406157	SYVN1, DCUN1D2, FBXO27, UBR3, UBE2B, ERLEC1, MYSM1	63	556	13588	2.71543	1	0.82388	46.5658
GOTERM_CC_FAT	GO:0005730~nucleolus	5	4.9505	0.0419932	NOL3, DNAJB9, TCOF1, TTF1, WDR12	54	310	12504	3.73477	0.998325	0.550231	40.053
SP_PIR_KEYWORDS	phosphoprotein	40	39.604	0.0423633	SBNO1, SYVN1, BC016423, 5730419I09RIK, COPS3, 0610009D07RIK, SSH2, TCOF1, 9430020K01RIK, PRRC1, ACSS2, NR2E1, SEC62, HEY1, NAA30, MACF1, MSI1, 6030458C11RIK, LEO1, MTAP6, PAFAH1B2, RBM25, MYSM1, BRD8, FAM125B, SLCO4A1, OSBPL9, TAOK3, TRIM41, TTF1, SUV39H2, NDEL1, 2500003M10RIK, H6PD, MTF2, ZWINT, VAMP7, DYRK1A, PDCD6IP, AKAP2	88	6311	17854	1.28592	0.99786	0.784907	40.0712
GOTERM_MF_FAT	GO:0015631~tubulin binding	3	2.9703	0.0461716	NDEL1, MACF1, MTAP6	61	76	13288	8.59879	0.999808	0.942274	44.1669
GOTERM_BP_FAT	GO:0016071~mRNA metabolic process	5	4.9505	0.0488618	NOL3, 0610009D07RIK, CEBPG, SNRPB, RBM25	63	302	13588	3.5709	1	0.862148	53.1021
INTERPRO	IPR000210:BTB/POZ-like	4	3.9604	0.052192	KCNS2, ZFP295, KLHL24, ZBTB16	84	180	17763	4.69921	0.999996	0.999996	49.7026
SP_PIR_KEYWORDS	alternative splicing	30	29.703	0.0523367	SBNO1, SYVN1, 5730419I09RIK, SSH2, TTLL3, NAA30, H13, MACF1, CRISPLD2, FBXO27, MSI1, 6030458C11RIK, LEO1, MTAP6, RBM25, PQLC2, MYSM1, BRD8, RFX4, SLCO4A1, OSBPL9, UBR3, NDEL1, DCUN1D2, KRBA1, 2500003M10RIK, MTF2, SLC41A3, PDCD6IP, AKAP2	88	4481	17854	1.35831	0.999516	0.782743	47.0513
GOTERM_BP_FAT	GO:0045453~bone resorption	2	1.9802	0.0534219	PTH1R, ACP5	63	12	13588	35.9471	1	0.872211	56.3879
GOTERM_CC_FAT	GO:0043228~non-membrane-bounded organelle	14	13.8614	0.0539151	NOL3, TCOF1, SSH2, TTF1, UBE2B, TTLL3, SUV39H2, DNAJB9, NDEL1, MACF1, ZWINT, WDR12, MTAP6, PDCD6IP	54	1919	12504	1.68931	0.999741	0.600506	48.3704
GOTERM_CC_FAT	GO:0043232~intracellular non-membrane-bounded organelle	14	13.8614	0.0539151	NOL3, TCOF1, SSH2, TTF1, UBE2B, TTLL3, SUV39H2, DNAJB9, NDEL1, MACF1, ZWINT, WDR12, MTAP6, PDCD6IP	54	1919	12504	1.68931	0.999741	0.600506	48.3704
GOTERM_CC_FAT	GO:0016607~nuclear speck	3	2.9703	0.055725	DYRK1A, ZBTB16, RBM25	54	90	12504	7.71852	0.999805	0.574433	49.5363
GOTERM_MF_FAT	GO:0016879~ligase activity, forming carbon-nitrogen bonds	4	3.9604	0.0565168	SYVN1, UBR3, UBE2B, TTLL3	61	193	13288	4.51474	0.999973	0.928101	51.1909
GOTERM_BP_FAT	GO:0044265~cellular macromolecule catabolic process	7	6.93069	0.0584802	SYVN1, DCUN1D2, FBXO27, UBR3, UBE2B, ERLEC1, MYSM1	63	609	13588	2.47911	1	0.882962	59.7808
SP_PIR_KEYWORDS	nucleus	26	25.7426	0.0630045	0610009D07RIK, COPS3, TCOF1, NR2E1, HEY1, MARVELD1, MSI1, WDR12, LEO1, RBM25, MYSM1, BRD8, NOL3, RFX4, CEBPG, SNAPC3, TRIM41, TTF1, UBE2B, SUV39H2, DNAJB9, MTF2, ZWINT, ZFP109, DYRK1A, SNRPB	88	3808	17854	1.38525	0.999903	0.785651	53.6872
GOTERM_BP_FAT	GO:0021955~central nervous system neuron axonogenesis	2	1.9802	0.0663324	NDEL1, NR2E1	63	15	13588	28.7577	1	0.902417	64.5629
GOTERM_MF_FAT	GO:0046914~transition metal ion binding	18	17.8218	0.0663685	SYVN1, B3GALT1, TRIM41, ACP5, UBR3, ZBTB16, NR2E1, SUV39H2, ZFP826, RNF114, CISD2, BPTF, MTF2, TRIM44, ZFP295, ZFP109, CAR4, MYSM1	61	2608	13288	1.50347	0.999996	0.916756	57.1158
SP_PIR_KEYWORDS	mrna splicing	4	3.9604	0.0665751	NOL3, 0610009D07RIK, SNRPB, RBM25	88	191	17854	4.24893	0.999944	0.752805	55.7322
SMART	SM00225:BTB	4	3.9604	0.0683581	KCNS2, ZFP295, KLHL24, ZBTB16	49	180	9131	4.14104	0.979644	0.979644	50.1645
GOTERM_BP_FAT	GO:0046849~bone remodeling	2	1.9802	0.0705973	PTH1R, ACP5	63	16	13588	26.9603	1	0.906467	66.9323
GOTERM_BP_FAT	GO:0001578~microtubule bundle formation	2	1.9802	0.074843	UBE2B, TTLL3	63	17	13588	25.3744	1	0.91002	69.1434
GOTERM_CC_FAT	GO:0012505~endomembrane system	6	5.94059	0.0752485	PIGK, NDEL1, H13, B3GALT1, VAMP7, RYR1	54	535	12504	2.59688	0.999991	0.653428	60.6674
GOTERM_BP_FAT	GO:0032989~cellular component morphogenesis	5	4.9505	0.0760442	NDEL1, MACF1, UBE2B, NR2E1, TTLL3	63	351	13588	3.0724	1	0.904284	69.7434
GOTERM_BP_FAT	GO:0009057~macromolecule catabolic process	7	6.93069	0.0768827	SYVN1, DCUN1D2, FBXO27, UBR3, UBE2B, ERLEC1, MYSM1	63	654	13588	2.30853	1	0.897549	70.1558
GOTERM_CC_FAT	GO:0031981~nuclear lumen	8	7.92079	0.0776817	NOL3, DNAJB9, TCOF1, DYRK1A, TTF1, WDR12, ZBTB16, RBM25	54	883	12504	2.0979	0.999994	0.633616	61.8843
GOTERM_MF_FAT	GO:0004842~ubiquitin-protein ligase activity	3	2.9703	0.0801543	SYVN1, UBR3, UBE2B	61	104	13288	6.28373	1	0.919573	64.3018
GOTERM_CC_FAT	GO:0000775~chromosome, centromeric region	3	2.9703	0.0803551	NDEL1, ZWINT, SUV39H2	54	111	12504	6.25826	0.999996	0.617148	63.1814
UP_SEQ_FEATURE	splice variant	30	29.703	0.0804259	SBNO1, SYVN1, 5730419I09RIK, SSH2, TTLL3, NAA30, H13, MACF1, CRISPLD2, FBXO27, MSI1, 6030458C11RIK, LEO1, MTAP6, RBM25, PQLC2, MYSM1, BRD8, RFX4, SLCO4A1, OSBPL9, UBR3, NDEL1, DCUN1D2, KRBA1, 2500003M10RIK, MTF2, SLC41A3, PDCD6IP, AKAP2	83	4448	16021	1.30187	1	0.999869	67.7431
GOTERM_MF_FAT	GO:0008270~zinc ion binding	15	14.8515	0.0830568	SYVN1, TRIM41, UBR3, ZBTB16, NR2E1, SUV39H2, ZFP826, RNF114, BPTF, MTF2, ZFP295, TRIM44, ZFP109, CAR4, MYSM1	61	2105	13288	1.55228	1	0.893761	65.666
INTERPRO	IPR018957:Zinc finger, C3HC4 RING-type	4	3.9604	0.0830577	RNF114, SYVN1, TRIM41, UBR3	84	219	17763	3.86236	1	0.999953	67.099
SP_PIR_KEYWORDS	rna-binding	6	5.94059	0.088064	0610009D07RIK, TDRKH, SNRPB, MSI1, RBM25, EARS2	88	485	17854	2.50993	0.999998	0.805299	66.3919
GOTERM_BP_FAT	GO:0000226~microtubule cytoskeleton organization	3	2.9703	0.0912013	NDEL1, UBE2B, TTLL3	63	111	13588	5.82926	1	0.927112	76.4364
GOTERM_BP_FAT	GO:0034623~cellular macromolecular complex disassembly	2	1.9802	0.0916359	CEBPG, TTF1	63	21	13588	20.5412	1	0.920695	76.6061
GOTERM_BP_FAT	GO:0032984~macromolecular complex disassembly	2	1.9802	0.0916359	CEBPG, TTF1	63	21	13588	20.5412	1	0.920695	76.6061
SP_PIR_KEYWORDS	acetylation	17	16.8317	0.0953569	SBNO1, OSBPL9, COPS3, 0610009D07RIK, TCOF1, ACSS2, EARS2, SUV39H2, CISD2, RNF114, NAA30, VAMP7, MSI1, WDR12, PDCD6IP, HSD17B7, BRD8	88	2325	17854	1.48347	0.999999	0.794265	69.4369
GOTERM_BP_FAT	GO:0016477~cell migration	4	3.9604	0.0965432	ZFP826, NDEL1, SEMA3C, NR2E1	63	240	13588	3.59471	1	0.924354	78.4452
GOTERM_BP_FAT	GO:0006730~one-carbon metabolic process	3	2.9703	0.0996621	CAR4, UBE2B, SUV39H2	63	117	13588	5.53032	1	0.924041	79.5429

## Sheet: Royalblue
Category	Term	Count	%	PValue	Genes	List Total	Pop Hits	Pop Total	Fold Enrichment	Bonferroni	Benjamini	FDR
GOTERM_CC_FAT	GO:0031981~nuclear lumen	4	15.3846	0.0711846	CDKN2AIP, DDX21, KDM5A, MED20	15	883	12504	3.77622	0.963957	0.963957	50.0659
GOTERM_MF_FAT	GO:0003723~RNA binding	5	19.2308	0.00321288	CDKN2AIP, PTBP1, MSI2, MEX3D, DDX21	14	672	13288	7.06207	0.170263	0.170263	3.15103
GOTERM_MF_FAT	GO:0003702~RNA polymerase II transcription factor activity	2	7.69231	0.0953613	2210012G02RIK, MED20	14	102	13288	18.6106	0.997011	0.945326	63.106
SMART	SM00487:DEXDc	2	7.69231	0.0971007	RAD54B, DDX21	10	103	9131	17.7301	0.73496	0.73496	49.1484
SP_PIR_KEYWORDS	rna-binding	5	19.2308	0.00184361	CDKN2AIP, PTBP1, MSI2, MEX3D, DDX21	21	485	17854	8.76485	0.10481	0.10481	1.83232
UP_SEQ_FEATURE	compositionally biased region:Poly-Ala	4	15.3846	0.00518566	PTBP1, MSI2, MEX3D, 5830433M19RIK	22	273	16021	10.67	0.408512	0.408512	5.61758

## Sheet: Red
Category	Term	Count	%	PValue	Genes	List Total	Pop Hits	Pop Total	Fold Enrichment	Bonferroni	Benjamini	FDR
BIOCARTA	m_ctlPathway:CTL mediated immune response against target cells	7	2.13415	1.7615e-06	ICAM1, CD3G, CD3D, CD247, ITGB2, FAS, B2M	51	11	1171	14.6114	0.000190224	0.000190224	0.00198343
BIOCARTA	m_tcytotoxicPathway:T Cytotoxic Cell Surface Molecules	7	2.13415	3.40892e-06	ICAM1, PTPRC, CD3G, CD3D, CD8A, CD247, ITGB2	51	12	1171	13.3938	0.000368097	0.000184065	0.00383838
BIOCARTA	m_thelperPathway:T Helper Cell Surface Molecules	6	1.82927	7.33853e-05	ICAM1, PTPRC, CD3G, CD3D, CD247, ITGB2	51	12	1171	11.4804	0.00789458	0.00263848	0.0826008
BIOCARTA	m_tcapoptosisPathway:HIV Induced T Cell Apoptosis	5	1.52439	0.000317242	CD3G, CCR5, CD3D, CD247, FAS	51	9	1171	12.756	0.0336871	0.00853031	0.356634
BIOCARTA	m_il17Pathway:IL 17 Signaling Pathway	5	1.52439	0.00158459	IL6, CD3G, CD3D, CD8A, CD247	51	13	1171	8.83107	0.157407	0.0336743	1.76982
BIOCARTA	m_blymphocytePathway:B Lymphocyte Cell Surface Molecules	4	1.21951	0.00352928	ICAM1, PTPRC, FCGR2B, ITGB2	51	8	1171	11.4804	0.317393	0.0616566	3.90279
BIOCARTA	m_tcraPathway:Lck and Fyn tyrosine kinases in initiation of TCR Activation	4	1.21951	0.00513529	PTPRC, CD3G, CD3D, CD247	51	9	1171	10.2048	0.426525	0.0763614	5.6324
BIOCARTA	m_tcrmolecule:T Cell Receptor and CD3 Complex	3	0.914634	0.0101508	CD3G, CD3D, CD247	51	4	1171	17.2206	0.667758	0.128672	10.8529
BIOCARTA	m_ctla4Pathway:The Co-Stimulatory Signal During T-cell Activation	4	1.21951	0.0277061	CD86, CD3G, CD3D, CD247	51	16	1171	5.7402	0.951901	0.286209	27.1213
BIOCARTA	m_CSKPathway:Activation of Csk by cAMP-dependent Protein Kinase Inhibits Signaling through the T Cell Receptor	4	1.21951	0.0326478	PTPRC, CD3G, CD3D, CD247	51	17	1171	5.40254	0.972258	0.301263	31.1851
BIOCARTA	m_fcer1Pathway:Fc Epsilon Receptor I Signaling in Mast Cells	5	1.52439	0.0437324	LYN, FCER1G, SHC1, NFATC1, BTK	51	32	1171	3.58762	0.992009	0.355348	39.56
BIOCARTA	m_IL12Pathway:IL12 and Stat4 Dependent Signaling Pathway in Th1 Development	4	1.21951	0.0500335	CD3G, CCR5, CD3D, CD247	51	20	1171	4.59216	0.996087	0.369951	43.8958
BIOCARTA	m_il2rbPathway:IL-2 Receptor Beta Chain in T cell Activation	5	1.52439	0.0632262	PTPN6, NMI, SHC1, IL2RG, FAS	51	36	1171	3.189	0.999136	0.418767	52.07
BIOCARTA	m_tcrPathway:T Cell Receptor Signaling Pathway	5	1.52439	0.0632262	CD3G, CD3D, CD247, SHC1, NFATC1	51	36	1171	3.189	0.999136	0.418767	52.07
BIOCARTA	m_soddPathway:SODD/TNFR1 Signaling Pathway	3	0.914634	0.0645967	BAG4, TNFRSF1B, CASP8	51	10	1171	6.88824	0.999262	0.402584	52.8537
COG_ONTOLOGY	Amino acid transport and metabolism	4	1.21951	0.0327436	ERAP1, THNSL2, SLC15A3, SLC7A7	28	54	2040	5.39683	0.351304	0.351304	19.7811
GOTERM_BP_FAT	GO:0006955~immune response	73	22.2561	8.54885e-50	CD8A, H2-D1, TLR3, TLR4, B2M, CXCL10, C1RA, TMEM173, OASL2, GBP10, ERAP1, FAS, AF251705, MPA2L, MX1, IL1A, H2-K1, GBP8, LOC100044874, ICAM1, GBP6, H2-L, C4B, NCF1, H2-GS10, H2-DMB1, H2-DMB2, C1QA, CCR5, H2-OA, H2-T9, SERPINA3G, LILRB3, LILRB4, H2-AA, GBP3, LCP1, GBP2, TNFAIP8L2, IFIH1, CCL3, CXCL5, RSAD2, LOC68395, CCL5, IL7R, CD74, SLC11A1, TNFRSF1B, GP49A, TAP2, TAP1, BCL3, FCER1G, H2-T10, PTPR…	229	471	13588	9.19649	1.25668e-46	1.25668e-46	1.41695e-46
GOTERM_BP_FAT	GO:0048002~antigen processing and presentation of peptide antigen	23	7.0122	3.80854e-31	UNC93B1, H2-D1, IFI30, LOC68395, CD74, TAPBP, B2M, SLC11A1, TAP2, FCER1G, H2-K1, LOC100044874, H2-L, H2-M3, H2-DMB1, H2-AB1, H2-Q6, H2-Q7, FCGR1, H2-Q8, H2-DMB2, FCGR3, FCGR2B, H2-OA, H2-EB1, H2-AA, H2-T23, TAPBPL	229	35	13588	38.9924	5.59856e-28	2.79928e-28	6.31257e-28
GOTERM_BP_FAT	GO:0019882~antigen processing and presentation	29	8.84146	7.4329e-29	H2-D1, UNC93B1, IFI30, LOC68395, CD74, TAPBP, B2M, SLC11A1, TAP2, FCER1G, H2-T10, H2-K1, LOC100044874, ICAM1, H2-L, H2-M3, H2-GS10, H2-DMB1, H2-AB1, H2-Q6, FCGR1, H2-Q7, H2-DMB2, PSMB8, H2-Q8, FCGR3, PSMB9, H2-OA, FCGR2B, C920025E04RIK, H2-T9, H2-EB1, H2-AA, H2-T22, H2-T23, TAPBPL	229	87	13588	19.7787	1.09264e-25	3.64212e-26	1.23198e-25
GOTERM_BP_FAT	GO:0006952~defense response	52	15.8537	2.03999e-28	H2-D1, TLR3, TLR4, CXCL10, B2M, TAPBP, C1RA, TMEM173, MX1, IL1A, H2-K1, LOC100044874, C5AR1, H2-L, C4B, NCF1, IFI47, CLIC1, C1QA, SERPINA3N, CCR5, H2-AA, TNFAIP8L2, CCL3, IFIH1, CXCL5, RSAD2, LOC68395, ITGB2, CCL5, CD74, SLC11A1, TNFRSF1B, TAP1, CLEC2D, BCL3, FCER1G, PTPRC, PTPN6, LYZ2, IL6, IRGM1, LYZ1, H2-M3, HCK, TLR13, SAMHD1, MYO1F, H2-Q6, FCGR1, H2-Q7, H2-Q8, FCGR3, CCL12, FCGR2B, IRF8, CLE…	229	448	13588	6.88724	2.99879e-25	7.49698e-26	3.38124e-25
GOTERM_BP_FAT	GO:0002478~antigen processing and presentation of exogenous peptide antigen	18	5.4878	3.33666e-26	H2-K1, LOC100044874, H2-M3, UNC93B1, IFI30, H2-DMB1, H2-AB1, FCGR1, H2-DMB2, CD74, FCGR3, TAPBP, B2M, H2-OA, FCGR2B, TAP2, H2-EB1, FCER1G, H2-AA	229	23	13588	46.4371	4.90489e-23	9.80978e-24	5.53044e-23
GOTERM_BP_FAT	GO:0019884~antigen processing and presentation of exogenous antigen	18	5.4878	6.56278e-24	H2-K1, LOC100044874, H2-M3, UNC93B1, IFI30, H2-DMB1, H2-AB1, FCGR1, H2-DMB2, CD74, FCGR3, TAPBP, B2M, H2-OA, FCGR2B, TAP2, H2-EB1, FCER1G, H2-AA	229	28	13588	38.1447	9.64729e-21	1.60788e-21	1.08777e-20
GOTERM_BP_FAT	GO:0002252~immune effector process	23	7.0122	1.3056e-16	CD8A, RSAD2, LOC68395, IL7R, CD74, C1RA, SLC11A1, BCL3, FCER1G, FAS, ICAM1, PTPRC, PTPN6, NCF1, C4B, SAMHD1, MYO1F, H2-Q6, H2-Q7, FCGR1, H2-Q8, FCGR3, C1QA, FCGR2B, LILRB3, H2-AA	229	126	13588	10.8312	1.63203e-13	2.33147e-14	1.88738e-13
GOTERM_BP_FAT	GO:0002684~positive regulation of immune system process	27	8.23171	8.51898e-16	CD247, UNC93B1, LOC68395, TLR4, IL7R, CD74, B2M, C1RA, SLC11A1, TAP2, HLX, FCER1G, IL2RG, H2-K1, LOC100044874, PTPN6, PTPRC, IL6, LYN, IKZF1, H2-M3, C4B, H2-Q6, H2-Q7, FCGR1, H2-Q8, FCGR3, C1QA, BCL2A1D, H2-AA, CLEC7A	229	206	13588	7.77708	1.30562e-12	1.63203e-13	1.4766e-12
GOTERM_BP_FAT	GO:0001775~cell activation	29	8.84146	9.14829e-16	GNA13, CD8A, ITGB2, TLR4, IL7R, CD74, CD48, SLC11A1, ITGAX, FCER1G, BCL3, FAS, ENTPD1, FYB, PTPRC, H2-M3, PLEK, CD3D, IKZF1, TCRA, MYO1F, WAS, FCGR3, BCL2A1D, CD86, FCGR2B, LILRB3, IRF1, LCP1	229	246	13588	6.99492	1.30562e-12	1.45106e-13	1.4766e-12
GOTERM_BP_FAT	GO:0002495~antigen processing and presentation of peptide antigen via MHC class II	11	3.35366	1.06704e-14	H2-OA, FCGR2B, H2-EB1, UNC93B1, H2-AA, FCER1G, H2-DMB1, IFI30, H2-AB1, CD74, H2-DMB2	229	16	13588	40.7937	1.56675e-11	1.56675e-12	1.76636e-11
GOTERM_BP_FAT	GO:0019886~antigen processing and presentation of exogenous peptide antigen via MHC class II	11	3.35366	1.06704e-14	H2-OA, FCGR2B, H2-EB1, UNC93B1, H2-AA, FCER1G, H2-DMB1, IFI30, H2-AB1, CD74, H2-DMB2	229	16	13588	40.7937	1.56675e-11	1.56675e-12	1.76636e-11
GOTERM_BP_FAT	GO:0045321~leukocyte activation	26	7.92683	3.2499e-14	CD8A, TLR4, ITGB2, IL7R, CD74, CD48, SLC11A1, ITGAX, FCER1G, BCL3, FAS, FYB, PTPRC, CD3D, IKZF1, H2-M3, TCRA, MYO1F, WAS, FCGR3, CD86, BCL2A1D, FCGR2B, LILRB3, IRF1, LCP1	229	219	13588	7.04449	4.78184e-11	4.34708e-12	5.39124e-11
GOTERM_BP_FAT	GO:0048584~positive regulation of response to stimulus	24	7.31707	6.5107e-14	IL16, CD247, UNC93B1, TLR3, LOC68395, TLR4, B2M, C1RA, SLC11A1, TAP2, TGM2, FCER1G, H2-K1, LOC100044874, PTPRC, PTPN6, H2-M3, LYN, C4B, H2-Q6, H2-Q7, FCGR1, H2-Q8, FCGR3, C1QA, BCL2A1D, H2-AA, CLEC7A	229	186	13588	7.65629	9.56368e-11	7.96974e-12	1.07836e-10
GOTERM_BP_FAT	GO:0002443~leukocyte mediated immunity	18	5.4878	9.47931e-14	PTPN6, ICAM1, CD8A, C4B, NCF1, MYO1F, FCGR1, CD74, FCGR3, C1QA, SLC11A1, C1RA, FCGR2B, LILRB3, FCER1G, BCL3, H2-AA, FAS	229	89	13588	12.0006	1.39375e-10	1.07212e-11	1.57152e-10
GOTERM_BP_FAT	GO:0050778~positive regulation of immune response	21	6.40244	1.0795e-13	CD247, UNC93B1, LOC68395, TLR4, B2M, C1RA, SLC11A1, TAP2, FCER1G, H2-K1, PTPRC, PTPN6, LOC100044874, H2-M3, LYN, C4B, H2-Q6, FCGR1, H2-Q7, H2-Q8, FCGR3, C1QA, BCL2A1D, H2-AA, CLEC7A	229	136	13588	9.16221	1.58633e-10	1.13309e-11	1.78868e-10
GOTERM_BP_FAT	GO:0002504~antigen processing and presentation of peptide or polysaccharide antigen via MHC class II	11	3.35366	1.17588e-13	H2-OA, FCGR2B, H2-EB1, UNC93B1, H2-AA, FCER1G, H2-DMB1, IFI30, H2-AB1, CD74, H2-DMB2	229	19	13588	34.3526	1.72832e-10	1.15221e-11	1.94877e-10
GOTERM_BP_FAT	GO:0002822~regulation of adaptive immune response based on somatic recombination of immune receptors built from immunoglobulin superfamily domains	15	4.57317	2.92637e-13	H2-K1, LOC100044874, PTPN6, PTPRC, IL6, H2-M3, LOC68395, H2-Q6, IL7R, H2-Q7, FCGR1, H2-Q8, FCGR3, B2M, SLC11A1, FCGR2B, HLX, TAP2, FCER1G	229	56	13588	15.8936	4.30203e-10	2.68876e-11	4.85068e-10
GOTERM_BP_FAT	GO:0002819~regulation of adaptive immune response	15	4.57317	2.92637e-13	H2-K1, LOC100044874, PTPN6, PTPRC, IL6, H2-M3, LOC68395, H2-Q6, IL7R, H2-Q7, FCGR1, H2-Q8, FCGR3, B2M, SLC11A1, FCGR2B, HLX, TAP2, FCER1G	229	56	13588	15.8936	4.30203e-10	2.68876e-11	4.85068e-10
GOTERM_BP_FAT	GO:0042110~T cell activation	19	5.79268	7.45085e-13	PTPRC, H2-M3, CD8A, CD3D, IKZF1, TCRA, ITGB2, IL7R, WAS, CD74, CD48, SLC11A1, BCL2A1D, CD86, ITGAX, IRF1, BCL3, FAS, LCP1	229	116	13588	9.71887	1.09525e-09	6.44267e-11	1.23493e-09
GOTERM_BP_FAT	GO:0002449~lymphocyte mediated immunity	16	4.87805	1.70345e-12	PTPN6, ICAM1, CD8A, C4B, FCGR1, CD74, FCGR3, C1QA, SLC11A1, C1RA, FCGR2B, LILRB3, FCER1G, BCL3, H2-AA, FAS	229	76	13588	12.4918	2.50402e-09	1.39112e-10	2.82337e-09
GOTERM_BP_FAT	GO:0002474~antigen processing and presentation of peptide antigen via MHC class I	10	3.04878	1.94864e-12	H2-K1, LOC100044874, H2-L, H2-D1, LOC68395, H2-Q6, FCGR1, H2-Q7, H2-Q8, TAPBP, B2M, FCGR3, FCER1G, H2-T23, TAPBPL	229	17	13588	34.9037	2.86454e-09	1.50765e-10	3.22986e-09
GOTERM_BP_FAT	GO:0002460~adaptive immune response based on somatic recombination of immune receptors built from immunoglobulin superfamily domains	15	4.57317	1.05654e-10	ICAM1, CD8A, C4B, FCGR1, CD74, FCGR3, C1QA, SLC11A1, C1RA, FCGR2B, LILRB3, FCER1G, BCL3, H2-AA, FAS	229	84	13588	10.5958	1.55312e-07	7.76558e-09	1.75119e-07
GOTERM_BP_FAT	GO:0002250~adaptive immune response	15	4.57317	1.05654e-10	ICAM1, CD8A, C4B, FCGR1, CD74, FCGR3, C1QA, SLC11A1, C1RA, FCGR2B, LILRB3, FCER1G, BCL3, H2-AA, FAS	229	84	13588	10.5958	1.55312e-07	7.76558e-09	1.75119e-07
GOTERM_BP_FAT	GO:0009611~response to wounding	27	8.23171	1.61081e-10	GNA13, CCL3, CXCL5, TLR3, ITGB2, TLR4, CCL5, CXCL10, C1RA, SLC11A1, TNFRSF1B, ENTPD1, IL1A, PTPN6, IL6, PLEK, C4B, NCF1, TLR13, FCGR1, FCGR3, C1QA, CCL12, SERPINA3N, CCR5, CLEC7A, LCP1	229	347	13588	4.61694	2.36789e-07	1.12757e-08	2.66988e-07
GOTERM_BP_FAT	GO:0006954~inflammatory response	22	6.70732	1.90462e-10	CCL3, IL6, CXCL5, C4B, NCF1, TLR13, TLR3, ITGB2, TLR4, CCL5, FCGR1, FCGR3, CXCL10, C1QA, CCL12, SLC11A1, C1RA, SERPINA3N, TNFRSF1B, CCR5, CLEC7A, IL1A	229	225	13588	5.80177	2.79979e-07	1.27263e-08	3.15686e-07
GOTERM_BP_FAT	GO:0045087~innate immune response	16	4.87805	2.85549e-10	TNFAIP8L2, PTPN6, IFIH1, IRGM1, C4B, TLR13, SAMHD1, TLR3, TLR4, FCGR1, C1QA, SLC11A1, C1RA, TMEM173, CLEC7A, MX1	229	107	13588	8.87271	4.19757e-07	1.82503e-08	4.73291e-07
GOTERM_BP_FAT	GO:0002706~regulation of lymphocyte mediated immunity	13	3.96341	6.85963e-10	H2-K1, LOC100044874, PTPN6, PTPRC, H2-M3, LOC68395, H2-Q6, IL7R, H2-Q7, FCGR1, H2-Q8, B2M, FCGR3, FCGR2B, TAP2, CLEC2D, FCER1G	229	65	13588	11.8672	1.00836e-06	4.20152e-08	1.13697e-06
GOTERM_BP_FAT	GO:0009617~response to bacterium	18	5.4878	1.11809e-09	H2-K1, LOC100044874, LYZ2, C5AR1, LYZ1, H2-M3, NCF1, HCK, MYO1F, TLR4, STAT1, FCGR1, B2M, SLC11A1, CCR5, TAP2, IRF8, FCER1G, BCL3	229	157	13588	6.80288	1.64359e-06	6.57436e-08	1.8532e-06
GOTERM_BP_FAT	GO:0002703~regulation of leukocyte mediated immunity	13	3.96341	1.68285e-09	H2-K1, LOC100044874, PTPN6, PTPRC, H2-M3, LOC68395, H2-Q6, IL7R, H2-Q7, FCGR1, H2-Q8, B2M, FCGR3, FCGR2B, TAP2, CLEC2D, FCER1G	229	70	13588	11.0196	2.47379e-06	9.51458e-08	2.78929e-06
GOTERM_BP_FAT	GO:0042742~defense response to bacterium	15	4.57317	3.25958e-09	H2-K1, LOC100044874, LYZ2, C5AR1, LYZ1, H2-M3, NCF1, HCK, MYO1F, TLR4, FCGR1, SLC11A1, CCR5, IRF8, BCL3, FCER1G	229	108	13588	8.24115	4.79157e-06	1.77466e-07	5.40267e-06
GOTERM_BP_FAT	GO:0002821~positive regulation of adaptive immune response	10	3.04878	3.28014e-09	H2-K1, LOC100044874, PTPRC, H2-M3, LOC68395, H2-Q6, FCGR1, H2-Q7, H2-Q8, B2M, FCGR3, SLC11A1, TAP2, FCER1G	229	34	13588	17.4518	4.82179e-06	1.72207e-07	5.43675e-06
GOTERM_BP_FAT	GO:0002824~positive regulation of adaptive immune response based on somatic recombination of immune receptors built from immunoglobulin superfamily domains	10	3.04878	3.28014e-09	H2-K1, LOC100044874, PTPRC, H2-M3, LOC68395, H2-Q6, FCGR1, H2-Q7, H2-Q8, B2M, FCGR3, SLC11A1, TAP2, FCER1G	229	34	13588	17.4518	4.82179e-06	1.72207e-07	5.43675e-06
GOTERM_BP_FAT	GO:0046649~lymphocyte activation	19	5.79268	3.41721e-09	PTPRC, H2-M3, CD8A, CD3D, IKZF1, TCRA, ITGB2, IL7R, WAS, CD74, CD48, SLC11A1, BCL2A1D, CD86, ITGAX, IRF1, BCL3, FAS, LCP1	229	191	13588	5.90256	5.02328e-06	1.73217e-07	5.66394e-06
GOTERM_BP_FAT	GO:0050865~regulation of cell activation	17	5.18293	7.73873e-09	PTPRC, PTPN6, IL6, PLEK, IKZF1, TNFRSF13B, TLR4, IL7R, CD74, H2-OA, FCGR2B, HLX, CD274, FCER1G, H2-AA, IL2RG, FAS	229	156	13588	6.46613	1.13759e-05	3.79198e-07	1.28268e-05
GOTERM_BP_FAT	GO:0001914~regulation of T cell mediated cytotoxicity	7	2.13415	9.00263e-09	H2-K1, LOC100044874, PTPRC, H2-M3, TAP2, LOC68395, IL7R, H2-Q6, H2-Q7, H2-Q8, B2M	229	11	13588	37.7594	1.32338e-05	4.26899e-07	1.49216e-05
GOTERM_BP_FAT	GO:0019724~B cell mediated immunity	12	3.65854	9.41918e-09	C1QA, C1RA, FCGR2B, C4B, LILRB3, H2-AA, FCER1G, BCL3, FAS, FCGR1, CD74, FCGR3	229	65	13588	10.9544	1.38461e-05	4.32693e-07	1.56121e-05
GOTERM_BP_FAT	GO:0002697~regulation of immune effector process	13	3.96341	2.49022e-08	H2-K1, LOC100044874, PTPN6, PTPRC, H2-M3, LOC68395, H2-Q6, IL7R, H2-Q7, FCGR1, H2-Q8, B2M, FCGR3, FCGR2B, TAP2, CLEC2D, FCER1G	229	88	13588	8.76558	3.66056e-05	1.10928e-06	4.12748e-05
GOTERM_BP_FAT	GO:0006935~chemotaxis	14	4.26829	3.34817e-08	C3AR1, CCL3, C5AR1, IL16, CYSLTR1, CXCL5, ITGB2, CCL5, CXCL10, FCGR3, CCL12, FCER1G, CMTM7, CSF3R	229	109	13588	7.62117	4.92169e-05	1.44759e-06	5.54951e-05
GOTERM_BP_FAT	GO:0042330~taxis	14	4.26829	3.34817e-08	C3AR1, CCL3, C5AR1, IL16, CYSLTR1, CXCL5, ITGB2, CCL5, CXCL10, FCGR3, CCL12, FCER1G, CMTM7, CSF3R	229	109	13588	7.62117	4.92169e-05	1.44759e-06	5.54951e-05
GOTERM_BP_FAT	GO:0045619~regulation of lymphocyte differentiation	11	3.35366	3.74741e-08	PTPN6, PTPRC, IL6, IKZF1, H2-OA, HLX, H2-AA, IL2RG, FAS, IL7R, CD74	229	58	13588	11.2534	5.50854e-05	1.57391e-06	6.21124e-05
GOTERM_BP_FAT	GO:0002694~regulation of leukocyte activation	16	4.87805	4.6349e-08	PTPRC, PTPN6, IL6, IKZF1, TNFRSF13B, TLR4, IL7R, CD74, H2-OA, FCGR2B, HLX, CD274, FCER1G, H2-AA, IL2RG, FAS	229	154	13588	6.1648	6.81307e-05	1.89258e-06	7.68223e-05
GOTERM_BP_FAT	GO:0051249~regulation of lymphocyte activation	15	4.57317	1.34722e-07	PTPRC, PTPN6, IL6, IKZF1, TNFRSF13B, TLR4, IL7R, CD74, H2-OA, FCGR2B, HLX, CD274, H2-AA, IL2RG, FAS	229	144	13588	6.18086	0.000198022	5.35245e-06	0.000223298
GOTERM_BP_FAT	GO:0001916~positive regulation of T cell mediated cytotoxicity	6	1.82927	1.51877e-07	H2-K1, LOC100044874, PTPRC, H2-M3, TAP2, LOC68395, H2-Q6, H2-Q7, H2-Q8, B2M	229	9	13588	39.5575	0.000223235	5.87524e-06	0.000251733
GOTERM_BP_FAT	GO:0002253~activation of immune response	12	3.65854	1.89e-07	C1QA, C1RA, PTPN6, PTPRC, BCL2A1D, LYN, C4B, CD247, UNC93B1, FCER1G, TLR4, CLEC7A	229	86	13588	8.27948	0.000277792	7.12384e-06	0.000313263
GOTERM_BP_FAT	GO:0002708~positive regulation of lymphocyte mediated immunity	9	2.7439	2.69125e-07	H2-K1, PTPRC, LOC100044874, H2-M3, LOC68395, H2-Q6, FCGR1, H2-Q7, H2-Q8, B2M, FCGR3, TAP2, FCER1G	229	40	13588	13.3507	0.000395535	9.89029e-06	0.000446067
GOTERM_BP_FAT	GO:0002705~positive regulation of leukocyte mediated immunity	9	2.7439	2.69125e-07	H2-K1, PTPRC, LOC100044874, H2-M3, LOC68395, H2-Q6, FCGR1, H2-Q7, H2-Q8, B2M, FCGR3, TAP2, FCER1G	229	40	13588	13.3507	0.000395535	9.89029e-06	0.000446067
GOTERM_BP_FAT	GO:0002709~regulation of T cell mediated immunity	7	2.13415	3.27784e-07	H2-K1, LOC100044874, PTPRC, H2-M3, TAP2, LOC68395, IL7R, H2-Q6, H2-Q7, H2-Q8, B2M	229	18	13588	23.0752	0.000481726	1.17522e-05	0.000543292
GOTERM_BP_FAT	GO:0042590~antigen processing and presentation of exogenous peptide antigen via MHC class I	5	1.52439	3.81087e-07	H2-K1, LOC100044874, FCER1G, FCGR1, FCGR3, TAPBP	229	5	13588	59.3362	0.000560041	1.3338e-05	0.00063164
GOTERM_BP_FAT	GO:0001910~regulation of leukocyte mediated cytotoxicity	8	2.43902	5.00603e-07	H2-K1, LOC100044874, PTPRC, H2-M3, TAP2, CLEC2D, LOC68395, IL7R, H2-Q6, H2-Q7, H2-Q8, B2M	229	30	13588	15.823	0.000735616	1.71135e-05	0.000829735
GOTERM_BP_FAT	GO:0031341~regulation of cell killing	8	2.43902	5.00603e-07	H2-K1, LOC100044874, PTPRC, H2-M3, TAP2, CLEC2D, LOC68395, IL7R, H2-Q6, H2-Q7, H2-Q8, B2M	229	30	13588	15.823	0.000735616	1.71135e-05	0.000829735
GOTERM_BP_FAT	GO:0030217~T cell differentiation	11	3.35366	5.26624e-07	PTPRC, BCL2A1D, IKZF1, CD3D, CD8A, IRF1, TCRA, BCL3, FAS, IL7R, CD74	229	76	13588	8.58814	0.000773839	1.75939e-05	0.000872864
GOTERM_BP_FAT	GO:0001817~regulation of cytokine production	14	4.26829	5.98167e-07	IL6, H2-M3, TLR3, TLR4, LOC68395, H2-Q6, H2-Q7, H2-Q8, FCGR3, SLC11A1, IRF1, FCER1G, BCL3, CLEC7A, CASP1, SRGN, IL1A	229	139	13588	5.97631	0.000878919	1.95399e-05	0.000991443
GOTERM_BP_FAT	GO:0045582~positive regulation of T cell differentiation	8	2.43902	8.04356e-07	PTPRC, IL6, IKZF1, HLX, H2-AA, IL2RG, IL7R, CD74	229	32	13588	14.8341	0.0011817	2.57041e-05	0.00133319
GOTERM_BP_FAT	GO:0002699~positive regulation of immune effector process	9	2.7439	8.37331e-07	H2-K1, PTPRC, LOC100044874, H2-M3, LOC68395, H2-Q6, FCGR1, H2-Q7, H2-Q8, B2M, FCGR3, TAP2, FCER1G	229	46	13588	11.6093	0.00123012	2.61885e-05	0.00138785
GOTERM_BP_FAT	GO:0001819~positive regulation of cytokine production	10	3.04878	8.43649e-07	H2-M3, TLR3, TLR4, LOC68395, H2-Q6, H2-Q7, H2-Q8, SLC11A1, BCL3, FCER1G, CLEC7A, CASP1, IL1A	229	62	13588	9.57036	0.0012394	2.58364e-05	0.00139832
GOTERM_BP_FAT	GO:0016064~immunoglobulin mediated immune response	10	3.04878	9.7004e-07	C1QA, C1RA, FCGR2B, C4B, H2-AA, FCER1G, BCL3, FCGR1, CD74, FCGR3	229	63	13588	9.41845	0.00142494	2.91008e-05	0.00160781
GOTERM_BP_FAT	GO:0045580~regulation of T cell differentiation	9	2.7439	1.17645e-06	PTPRC, IL6, IKZF1, H2-OA, HLX, H2-AA, IL2RG, IL7R, CD74	229	48	13588	11.1255	0.00172789	3.45871e-05	0.00194992
GOTERM_BP_FAT	GO:0045621~positive regulation of lymphocyte differentiation	8	2.43902	1.2494e-06	PTPRC, IL6, IKZF1, HLX, H2-AA, IL2RG, IL7R, CD74	229	34	13588	13.9615	0.00183494	3.60116e-05	0.00207084
GOTERM_BP_FAT	GO:0006909~phagocytosis	9	2.7439	1.38586e-06	SLC11A1, FCGR2B, HCK, IRF8, FCER1G, CDC42SE1, CLEC7A, FCGR1, FCGR3	229	49	13588	10.8985	0.00203514	3.91764e-05	0.002297
GOTERM_BP_FAT	GO:0002711~positive regulation of T cell mediated immunity	6	1.82927	1.4683e-06	H2-K1, LOC100044874, PTPRC, H2-M3, TAP2, LOC68395, H2-Q6, H2-Q7, H2-Q8, B2M	229	13	13588	27.386	0.00215608	4.07238e-05	0.00243364
GOTERM_BP_FAT	GO:0002274~myeloid leukocyte activation	8	2.43902	1.53962e-06	FYB, SLC11A1, FCGR2B, LILRB3, MYO1F, FCER1G, TLR4, FCGR3	229	35	13588	13.5626	0.00226068	4.1911e-05	0.00255185
GOTERM_BP_FAT	GO:0002521~leukocyte differentiation	13	3.96341	4.7579e-06	PTPRC, CD8A, CD3D, IKZF1, TCRA, IL7R, CD74, BCL2A1D, LILRB3, CASP8, IRF1, BCL3, FAS	229	142	13588	5.43219	0.00696973	0.000127158	0.00788581
GOTERM_BP_FAT	GO:0002683~negative regulation of immune system process	10	3.04878	4.83352e-06	PTPN6, PTPRC, FCGR2B, HLX, CD274, TNFRSF13B, CLEC2D, FAS, IL7R, CD74	229	76	13588	7.8074	0.00708011	0.000126872	0.00801115
GOTERM_BP_FAT	GO:0009615~response to virus	10	3.04878	4.83352e-06	PTPRC, IFIH1, RSAD2, TLR3, SAMHD1, LOC68395, H2-Q6, H2-Q7, H2-Q8, LCN2, IFI27L2A, TGTP1, TGTP2, MX1	229	76	13588	7.8074	0.00708011	0.000126872	0.00801115
GOTERM_BP_FAT	GO:0050867~positive regulation of cell activation	11	3.35366	7.35381e-06	PTPRC, IL6, IKZF1, PLEK, HLX, H2-AA, FCER1G, TLR4, IL2RG, IL7R, CD74	229	101	13588	6.46236	0.0107519	0.000189634	0.0121881
GOTERM_BP_FAT	GO:0050863~regulation of T cell activation	11	3.35366	1.33812e-05	PTPN6, PTPRC, IL6, IKZF1, H2-OA, HLX, CD274, H2-AA, IL2RG, IL7R, CD74	229	108	13588	6.04351	0.0194783	0.000339089	0.0221767
GOTERM_BP_FAT	GO:0002757~immune response-activating signal transduction	8	2.43902	1.40062e-05	PTPN6, PTPRC, BCL2A1D, LYN, CD247, UNC93B1, FCER1G, CLEC7A	229	48	13588	9.88937	0.0203787	0.000348909	0.0232124
GOTERM_BP_FAT	GO:0002428~antigen processing and presentation of peptide antigen via MHC class Ib	4	1.21951	1.84217e-05	H2-M3, TAP2, LOC68395, H2-Q6, H2-Q7, H2-Q8, B2M	229	4	13588	59.3362	0.0267168	0.000451234	0.0305292
GOTERM_BP_FAT	GO:0002483~antigen processing and presentation of endogenous peptide antigen	4	1.21951	1.84217e-05	H2-M3, LOC68395, H2-Q6, TAPBPL, H2-Q7, H2-Q8, TAPBP	229	4	13588	59.3362	0.0267168	0.000451234	0.0305292
GOTERM_BP_FAT	GO:0019883~antigen processing and presentation of endogenous antigen	4	1.21951	1.84217e-05	H2-M3, LOC68395, H2-Q6, TAPBPL, H2-Q7, H2-Q8, TAPBP	229	4	13588	59.3362	0.0267168	0.000451234	0.0305292
GOTERM_BP_FAT	GO:0042981~regulation of apoptosis	25	7.62195	1.96562e-05	IFIH1, NUAK2, SOX9, CD74, BAG4, CASP8, TGM2, TRP63, FCER1G, BCL3, FAS, CASP1, PTPN6, PTPRC, IL6, CD3G, SKP2, FCGR1, FCGR3, SERPINB9, BCL2A1D, BCL2A1B, BCL2A1A, CASP12, IFI204	229	553	13588	2.68247	0.0284814	0.000473574	0.0325747
GOTERM_BP_FAT	GO:0030098~lymphocyte differentiation	11	3.35366	2.15465e-05	PTPRC, BCL2A1D, IKZF1, CD3D, CD8A, IRF1, TCRA, BCL3, FAS, IL7R, CD74	229	114	13588	5.72543	0.0311773	0.000510735	0.0357068
GOTERM_BP_FAT	GO:0002764~immune response-regulating signal transduction	8	2.43902	2.40411e-05	PTPN6, PTPRC, BCL2A1D, LYN, CD247, UNC93B1, FCER1G, CLEC7A	229	52	13588	9.12865	0.0347236	0.000560807	0.03984
GOTERM_BP_FAT	GO:0043067~regulation of programmed cell death	25	7.62195	2.41042e-05	IFIH1, NUAK2, SOX9, CD74, BAG4, CASP8, TGM2, TRP63, FCER1G, BCL3, FAS, CASP1, PTPN6, PTPRC, IL6, CD3G, SKP2, FCGR1, FCGR3, SERPINB9, BCL2A1D, BCL2A1B, BCL2A1A, CASP12, IFI204	229	560	13588	2.64894	0.0348132	0.000553497	0.0399447
GOTERM_BP_FAT	GO:0010941~regulation of cell death	25	7.62195	2.63991e-05	IFIH1, NUAK2, SOX9, CD74, BAG4, CASP8, TGM2, TRP63, FCER1G, BCL3, FAS, CASP1, PTPN6, PTPRC, IL6, CD3G, SKP2, FCGR1, FCGR3, SERPINB9, BCL2A1D, BCL2A1B, BCL2A1A, CASP12, IFI204	229	563	13588	2.63482	0.0380639	0.000596856	0.0437469
GOTERM_BP_FAT	GO:0050766~positive regulation of phagocytosis	6	1.82927	3.34686e-05	SLC11A1, FCGR2B, FCER1G, CLEC7A, FCGR1, FCGR3	229	23	13588	15.479	0.048009	0.000745172	0.055459
GOTERM_BP_FAT	GO:0050830~defense response to Gram-positive bacterium	6	1.82927	3.34686e-05	LYZ2, LYZ1, C5AR1, NCF1, HCK, MYO1F	229	23	13588	15.479	0.048009	0.000745172	0.055459
GOTERM_BP_FAT	GO:0031343~positive regulation of cell killing	6	1.82927	3.34686e-05	H2-K1, LOC100044874, PTPRC, H2-M3, TAP2, LOC68395, H2-Q6, H2-Q7, H2-Q8, B2M	229	23	13588	15.479	0.048009	0.000745172	0.055459
GOTERM_BP_FAT	GO:0001912~positive regulation of leukocyte mediated cytotoxicity	6	1.82927	3.34686e-05	H2-K1, LOC100044874, PTPRC, H2-M3, TAP2, LOC68395, H2-Q6, H2-Q7, H2-Q8, B2M	229	23	13588	15.479	0.048009	0.000745172	0.055459
GOTERM_BP_FAT	GO:0051085~chaperone mediated protein folding requiring cofactor	5	1.52439	3.4385e-05	TOR3A, A830007P12RIK, H2-DMB1, CD74, H2-DMB2	229	12	13588	24.7234	0.0492906	0.000754146	0.0569771
GOTERM_BP_FAT	GO:0002696~positive regulation of leukocyte activation	10	3.04878	4.20652e-05	PTPRC, IL6, IKZF1, HLX, H2-AA, FCER1G, TLR4, IL2RG, IL7R, CD74	229	99	13588	5.99356	0.059964	0.000908956	0.0696992
GOTERM_BP_FAT	GO:0031349~positive regulation of defense response	8	2.43902	4.42496e-05	H2-M3, TGM2, UNC93B1, FCER1G, TLR4, CLEC7A, FCGR1, FCGR3	229	57	13588	8.32789	0.0629778	0.000942285	0.0733173
GOTERM_BP_FAT	GO:0008219~cell death	23	7.0122	4.44075e-05	ITGB3BP, IL6, LYZ2, LYZ1, NUAK2, NCF1, PDCD1, BAG4, TMEM173, TNFRSF1B, TNFSF10, NAIP2, BCL2A1A, SERPINA3G, NAIP5, CASP12, CASP8, TRP63, FGL2, FAS, XAF1, CASP1, SRGN	229	507	13588	2.69178	0.0631953	0.000932144	0.0735789
GOTERM_BP_FAT	GO:0050764~regulation of phagocytosis	6	1.82927	5.14182e-05	SLC11A1, FCGR2B, FCER1G, CLEC7A, FCGR1, FCGR3	229	25	13588	14.2407	0.0728006	0.00106403	0.0851903
GOTERM_BP_FAT	GO:0002429~immune response-activating cell surface receptor signaling pathway	7	2.13415	5.74959e-05	PTPN6, PTPRC, BCL2A1D, LYN, CD247, FCER1G, CLEC7A	229	41	13588	10.1306	0.0810481	0.00117322	0.0952555
GOTERM_BP_FAT	GO:0002526~acute inflammatory response	9	2.7439	6.23532e-05	C1QA, C1RA, IL6, SERPINA3N, C4B, TLR4, FCGR1, IL1A, FCGR3	229	81	13588	6.59292	0.0875865	0.00125486	0.103299
GOTERM_BP_FAT	GO:0016265~death	23	7.0122	6.30384e-05	ITGB3BP, IL6, LYZ2, LYZ1, NUAK2, NCF1, PDCD1, BAG4, TMEM173, TNFRSF1B, TNFSF10, NAIP2, BCL2A1A, SERPINA3G, NAIP5, CASP12, CASP8, TRP63, FGL2, FAS, XAF1, CASP1, SRGN	229	519	13588	2.62954	0.0885051	0.0012515	0.104433
GOTERM_BP_FAT	GO:0051084~'de novo' posttranslational protein folding	5	1.52439	6.77194e-05	TOR3A, A830007P12RIK, H2-DMB1, CD74, H2-DMB2	229	14	13588	21.1915	0.0947561	0.00132646	0.112184
GOTERM_BP_FAT	GO:0002704~negative regulation of leukocyte mediated immunity	5	1.52439	6.77194e-05	PTPN6, PTPRC, FCGR2B, CLEC2D, IL7R	229	14	13588	21.1915	0.0947561	0.00132646	0.112184
GOTERM_BP_FAT	GO:0006458~'de novo' protein folding	5	1.52439	6.77194e-05	TOR3A, A830007P12RIK, H2-DMB1, CD74, H2-DMB2	229	14	13588	21.1915	0.0947561	0.00132646	0.112184
GOTERM_BP_FAT	GO:0002707~negative regulation of lymphocyte mediated immunity	5	1.52439	6.77194e-05	PTPN6, PTPRC, FCGR2B, CLEC2D, IL7R	229	14	13588	21.1915	0.0947561	0.00132646	0.112184
GOTERM_BP_FAT	GO:0060326~cell chemotaxis	6	1.82927	7.60207e-05	C5AR1, IL16, FCER1G, CSF3R, ITGB2, FCGR3	229	27	13588	13.1858	0.105736	0.00146938	0.125928
GOTERM_BP_FAT	GO:0030595~leukocyte chemotaxis	6	1.82927	7.60207e-05	C5AR1, IL16, FCER1G, CSF3R, ITGB2, FCGR3	229	27	13588	13.1858	0.105736	0.00146938	0.125928
GOTERM_BP_FAT	GO:0032680~regulation of tumor necrosis factor production	6	1.82927	7.60207e-05	FCER1G, BCL3, TLR3, TLR4, CLEC7A, FCGR3	229	27	13588	13.1858	0.105736	0.00146938	0.125928
GOTERM_BP_FAT	GO:0002768~immune response-regulating cell surface receptor signaling pathway	7	2.13415	8.6557e-05	PTPN6, PTPRC, BCL2A1D, LYN, CD247, FCER1G, CLEC7A	229	44	13588	9.43986	0.119481	0.00165116	0.143369
GOTERM_BP_FAT	GO:0030097~hemopoiesis	15	4.57317	8.78492e-05	PTPRC, CD8A, CD3D, IKZF1, LYN, TCRA, IL7R, CD74, BCL2A1D, LILRB3, IRF8, CASP8, IRF1, BCL3, FAS	229	251	13588	3.54599	0.121153	0.00165432	0.145508
GOTERM_BP_FAT	GO:0006911~phagocytosis, engulfment	5	1.52439	9.11325e-05	FCGR2B, FCER1G, CLEC7A, FCGR1, FCGR3	229	15	13588	19.7787	0.125384	0.0016944	0.150943
GOTERM_BP_FAT	GO:0045576~mast cell activation	5	1.52439	9.11325e-05	FYB, FCGR2B, FCER1G, TLR4, FCGR3	229	15	13588	19.7787	0.125384	0.0016944	0.150943
GOTERM_BP_FAT	GO:0045088~regulation of innate immune response	7	2.13415	0.000111689	H2-M3, UNC93B1, CLEC2D, MYO1F, SAMHD1, TLR4, CLEC7A	229	46	13588	9.02943	0.151421	0.0020503	0.184961
GOTERM_BP_FAT	GO:0050870~positive regulation of T cell activation	8	2.43902	0.000114707	PTPRC, IL6, IKZF1, HLX, H2-AA, IL2RG, IL7R, CD74	229	66	13588	7.19227	0.155178	0.00207968	0.189955
GOTERM_BP_FAT	GO:0002712~regulation of B cell mediated immunity	6	1.82927	0.000128803	PTPN6, PTPRC, FCGR2B, FCER1G, FCGR1, FCGR3	229	30	13588	11.8672	0.172505	0.00230651	0.213274
GOTERM_BP_FAT	GO:0002889~regulation of immunoglobulin mediated immune response	6	1.82927	0.000128803	PTPN6, PTPRC, FCGR2B, FCER1G, FCGR1, FCGR3	229	30	13588	11.8672	0.172505	0.00230651	0.213274
GOTERM_BP_FAT	GO:0030593~neutrophil chemotaxis	5	1.52439	0.000154757	C5AR1, FCER1G, CSF3R, ITGB2, FCGR3	229	17	13588	17.4518	0.203486	0.00273734	0.256197
GOTERM_BP_FAT	GO:0002475~antigen processing and presentation via MHC class Ib	4	1.21951	0.000155267	H2-M3, TAP2, LOC68395, H2-Q6, H2-Q7, H2-Q8, B2M	229	7	13588	33.9064	0.204082	0.00271369	0.25704
GOTERM_BP_FAT	GO:0002237~response to molecule of bacterial origin	7	2.13415	0.000159901	SLC11A1, C5AR1, H2-M3, TAP2, TLR4, STAT1, B2M	229	49	13588	8.47661	0.209487	0.00276175	0.264702
GOTERM_BP_FAT	GO:0051251~positive regulation of lymphocyte activation	9	2.7439	0.000179076	PTPRC, IL6, IKZF1, HLX, H2-AA, TLR4, IL2RG, IL7R, CD74	229	94	13588	5.68113	0.231462	0.00305655	0.296401
GOTERM_BP_FAT	GO:0007626~locomotory behavior	14	4.26829	0.000201007	C3AR1, CCL3, C5AR1, IL16, CYSLTR1, CXCL5, ITGB2, CCL5, CXCL10, FCGR3, CCL12, FCER1G, CMTM7, CSF3R	229	239	13588	3.47576	0.255848	0.00339091	0.332644
GOTERM_BP_FAT	GO:0051250~negative regulation of lymphocyte activation	7	2.13415	0.000223251	PTPN6, FCGR2B, HLX, CD274, TNFRSF13B, FAS, CD74	229	52	13588	7.98757	0.279793	0.00372278	0.369391
GOTERM_BP_FAT	GO:0045807~positive regulation of endocytosis	6	1.82927	0.000238138	SLC11A1, FCGR2B, FCER1G, CLEC7A, FCGR1, FCGR3	229	34	13588	10.4711	0.295386	0.00392604	0.393977
GOTERM_BP_FAT	GO:0050866~negative regulation of cell activation	7	2.13415	0.000248265	PTPN6, FCGR2B, HLX, CD274, TNFRSF13B, FAS, CD74	229	53	13588	7.83686	0.3058	0.00404729	0.410699
GOTERM_BP_FAT	GO:0002695~negative regulation of leukocyte activation	7	2.13415	0.000248265	PTPN6, FCGR2B, HLX, CD274, TNFRSF13B, FAS, CD74	229	53	13588	7.83686	0.3058	0.00404729	0.410699
GOTERM_BP_FAT	GO:0051094~positive regulation of developmental process	13	3.96341	0.000268126	PTPRC, IL6, IKZF1, ITGB2, IL7R, CD74, HLX, MNDA, ERAP1, H2-AA, IL2RG, IL1A, IFI204	229	214	13588	3.60454	0.32578	0.00432248	0.443486
GOTERM_BP_FAT	GO:0048534~hemopoietic or lymphoid organ development	15	4.57317	0.000285122	PTPRC, CD8A, CD3D, IKZF1, LYN, TCRA, IL7R, CD74, BCL2A1D, LILRB3, IRF8, CASP8, IRF1, BCL3, FAS	229	281	13588	3.16742	0.342421	0.00454605	0.471536
GOTERM_BP_FAT	GO:0002698~negative regulation of immune effector process	5	1.52439	0.000302823	PTPN6, PTPRC, FCGR2B, CLEC2D, IL7R	229	20	13588	14.8341	0.359315	0.00477584	0.50074
GOTERM_BP_FAT	GO:0050864~regulation of B cell activation	7	2.13415	0.000304879	PTPN6, PTPRC, FCGR2B, TNFRSF13B, TLR4, IL2RG, FAS	229	55	13588	7.55189	0.361249	0.00475717	0.504132
GOTERM_BP_FAT	GO:0032101~regulation of response to external stimulus	9	2.7439	0.000336241	TNFRSF1B, PLEK, IL16, FCGR2B, TGM2, FCER1G, TLR4, FCGR1, FCGR3	229	103	13588	5.18472	0.390037	0.00519024	0.555854
GOTERM_BP_FAT	GO:0051240~positive regulation of multicellular organismal process	11	3.35366	0.000428259	IKZF1, H2-M3, TLR3, TLR4, LOC68395, H2-Q6, H2-Q7, H2-Q8, SLC11A1, BCL3, FCER1G, CLEC7A, CASP1, IL1A	229	163	13588	4.00429	0.467235	0.00653766	0.707467
GOTERM_BP_FAT	GO:0002520~immune system development	15	4.57317	0.000464851	PTPRC, CD8A, CD3D, IKZF1, LYN, TCRA, IL7R, CD74, BCL2A1D, LILRB3, IRF8, CASP8, IRF1, BCL3, FAS	229	295	13588	3.0171	0.495148	0.00702152	0.767697
GOTERM_BP_FAT	GO:0050829~defense response to Gram-negative bacterium	4	1.21951	0.000512826	SLC11A1, LYZ2, LYZ1, TLR4	229	10	13588	23.7345	0.529542	0.00766484	0.846611
GOTERM_BP_FAT	GO:0046651~lymphocyte proliferation	6	1.82927	0.000652884	PTPRC, SLC11A1, CD86, ITGAX, ITGB2, IL7R	229	42	13588	8.47661	0.617127	0.00965064	1.07666
GOTERM_BP_FAT	GO:0032943~mononuclear cell proliferation	6	1.82927	0.000728816	PTPRC, SLC11A1, CD86, ITGAX, ITGB2, IL7R	229	43	13588	8.27948	0.657591	0.0106603	1.20116
GOTERM_BP_FAT	GO:0070661~leukocyte proliferation	6	1.82927	0.000728816	PTPRC, SLC11A1, CD86, ITGAX, ITGB2, IL7R	229	43	13588	8.27948	0.657591	0.0106603	1.20116
[truncated: 458 more rows]

## Sheet: Purple
Category	Term	Count	%	PValue	Genes	List Total	Pop Hits	Pop Total	Fold Enrichment	Bonferroni	Benjamini	FDR
[truncated: 156 more rows]

[truncated: 13 more sheets: Pink, Midnightblue, Magenta, Lightyellow, Lightgreen, Lightcyan, Grey60, Greenyellow, Green, Cyan, Brown, Blue, Black]
