# Supplementary material for: Time-Course Analysis of Brain Regional Expression Network Responses to Chronic Intermittent Ethanol and Withdrawal: Implications for Mechanisms Underlying Excessive Ethanol Consumption
Source: PLoS One. 2016 Jan 5;11(1):e0146257. doi: 10.1371/journal.pone.0146257 (PMC4701666; doi:10.1371/journal.pone.0146257)
Supplement: S10 Table — (XLSX) [file pone.0146257.s020.xlsx]

## Sheet: Yellow
Category	Term	Count	%	PValue	Genes	List Total	Pop Hits	Pop Total	Fold Enrichment	Bonferroni	Benjamini	FDR
BIOCARTA	m_hSWI-SNFpathway:Chromatin Remodeling by hSWI/SNF ATP-dependent Complexes	3	0.674157	0.0678504	NF1, NR3C1, ERCC3	35	15	1171	6.69143	0.995832	0.995832	52.4418
BIOCARTA	m_tnfr2Pathway:TNFR2 Signaling Pathway	3	0.674157	0.0847797	TRAF2, IKBKG, TNFAIP3	35	17	1171	5.9042	0.999002	0.968414	60.8235
COG_ONTOLOGY	Cell division and chromosome partitioning	6	1.34831	0.0496768	SMC5, DSP, ODF2, EMILIN2, TMCO3, TRAIP	41	104	2040	2.87054	0.509997	0.509997	29.2573
GOTERM_BP_FAT	GO:0046578~regulation of Ras protein signal transduction	14	3.14607	7.79402e-05	GIT1, ARFGAP2, CSF1, NF1, ASAP2, TRIO, ITSN1, RGNEF, ADAP1, PLEKHG4, SGSM1, PLEKHG1, TIAM2, GIT2	275	181	13588	3.82184	0.114214	0.114214	0.129995
GOTERM_BP_FAT	GO:0007242~intracellular signaling cascade	36	8.08989	0.000189433	CDC42SE1, NR3C1, ITSN1, PLCL1, DUSP19, MAP3K5, DAB1, TIAM2, DGKG, SPRED3, TLK1, TLK2, SPRED1, PRKACB, DCLK1, RAB27A, DEPDC7, NPB, TWF2, NF1, TRIO, RGNEF, SRPK1, DEPDC5, SH3BP5, RERG, RASL11B, CCND1, SSTR2, GNAQ, ADCY9, RPS6KA2, IKBKG, DRD1A, RASD1, SLC9A1	275	915	13588	1.94404	0.255309	0.137045	0.315675
GOTERM_BP_FAT	GO:0043086~negative regulation of catalytic activity	10	2.24719	0.000199941	SH3BP5, DUSP19, NPB, SSTR2, NF1, NR4A1, SPRED3, SPRED1, PKIA, APC	275	101	13588	4.89217	0.267388	0.098516	0.333159
GOTERM_BP_FAT	GO:0051056~regulation of small GTPase mediated signal transduction	15	3.37079	0.000220865	GIT1, ARFGAP2, CSF1, NF1, ASAP2, TRIO, RGNEF, ITSN1, ADAP1, PLEKHG4, SGSM1, PLEKHG1, TIAM2, GIT2, RASA1	275	228	13588	3.25072	0.290861	0.0823377	0.367963
GOTERM_BP_FAT	GO:0044092~negative regulation of molecular function	11	2.47191	0.000339151	SH3BP5, DUSP19, NPB, SSTR2, ZFP462, NF1, NR4A1, SPRED3, SPRED1, PKIA, APC	275	132	13588	4.11758	0.410104	0.100181	0.564507
GOTERM_BP_FAT	GO:0021954~central nervous system neuron development	6	1.34831	0.000480341	GNAQ, FOXG1, NEUROG2, RGNEF, DRD1A, DCLK1	275	33	13588	8.9838	0.526494	0.117149	0.798629
GOTERM_BP_FAT	GO:0033673~negative regulation of kinase activity	7	1.57303	0.000535258	SH3BP5, DUSP19, NF1, SPRED3, SPRED1, PKIA, APC	275	51	13588	6.78189	0.565293	0.112203	0.889552
GOTERM_BP_FAT	GO:0006469~negative regulation of protein kinase activity	7	1.57303	0.000535258	SH3BP5, DUSP19, NF1, SPRED3, SPRED1, PKIA, APC	275	51	13588	6.78189	0.565293	0.112203	0.889552
GOTERM_BP_FAT	GO:0051348~negative regulation of transferase activity	7	1.57303	0.000659766	SH3BP5, DUSP19, NF1, SPRED3, SPRED1, PKIA, APC	275	53	13588	6.52597	0.641897	0.120469	1.09541
GOTERM_BP_FAT	GO:0032312~regulation of ARF GTPase activity	5	1.1236	0.00105852	GIT1, ARFGAP2, GIT2, ASAP2, ADAP1	275	23	13588	10.7415	0.807551	0.167317	1.75197
GOTERM_BP_FAT	GO:0006796~phosphate metabolic process	32	7.19101	0.00135207	PDP1, HTATIP2, NEK1, ABI1, ULK4, PTPN20, GALK2, DUSP19, MAP3K5, MAP3K9, PPP3CB, CAMK2D, DYRK3, TLK1, TLK2, PRKACB, INPP5A, AKT3, DCLK1, PTPRK, CAMK1G, PTPRG, TRIO, CDKL3, PTPDC1, SRPK1, GLYCTK, BC021891, CCND1, RPS6KA2, ROR1, IGFBP3	275	866	13588	1.82581	0.878184	0.189841	2.23269
GOTERM_BP_FAT	GO:0006793~phosphorus metabolic process	32	7.19101	0.00135207	PDP1, HTATIP2, NEK1, ABI1, ULK4, PTPN20, GALK2, DUSP19, MAP3K5, MAP3K9, PPP3CB, CAMK2D, DYRK3, TLK1, TLK2, PRKACB, INPP5A, AKT3, DCLK1, PTPRK, CAMK1G, PTPRG, TRIO, CDKL3, PTPDC1, SRPK1, GLYCTK, BC021891, CCND1, RPS6KA2, ROR1, IGFBP3	275	866	13588	1.82581	0.878184	0.189841	2.23269
GOTERM_BP_FAT	GO:0045859~regulation of protein kinase activity	12	2.69663	0.00139934	SH3BP5, DUSP19, MAP3K5, DAB1, DGKG, CSF1, NF1, IKBKG, SPRED3, SPRED1, PKIA, APC	275	186	13588	3.1878	0.886833	0.179697	2.3099
GOTERM_BP_FAT	GO:0021953~central nervous system neuron differentiation	6	1.34831	0.00148537	GNAQ, FOXG1, NEUROG2, RGNEF, DRD1A, DCLK1	275	42	13588	7.0587	0.901032	0.175309	2.45027
GOTERM_BP_FAT	GO:0043549~regulation of kinase activity	12	2.69663	0.00180265	SH3BP5, DUSP19, MAP3K5, DAB1, DGKG, CSF1, NF1, IKBKG, SPRED3, SPRED1, PKIA, APC	275	192	13588	3.08818	0.939641	0.194231	2.96628
GOTERM_BP_FAT	GO:0051338~regulation of transferase activity	12	2.69663	0.00236257	SH3BP5, DUSP19, MAP3K5, DAB1, DGKG, CSF1, NF1, IKBKG, SPRED3, SPRED1, PKIA, APC	275	199	13588	2.97955	0.97479	0.231177	3.87067
GOTERM_BP_FAT	GO:0043087~regulation of GTPase activity	8	1.79775	0.00271888	GIT1, ARFGAP2, SGSM1, NF1, CHM, GIT2, ASAP2, ADAP1	275	93	13588	4.2504	0.985539	0.246045	4.44204
GOTERM_BP_FAT	GO:0032318~regulation of Ras GTPase activity	7	1.57303	0.00549969	GIT1, ARFGAP2, SGSM1, NF1, GIT2, ASAP2, ADAP1	275	80	13588	4.32345	0.999812	0.415104	8.79293
GOTERM_BP_FAT	GO:0043523~regulation of neuron apoptosis	7	1.57303	0.00549969	GRIK2, NF1, ADNP, DPM1, NR3C1, ITSN1, RASA1	275	80	13588	4.32345	0.999812	0.415104	8.79293
GOTERM_BP_FAT	GO:0051336~regulation of hydrolase activity	11	2.47191	0.00649817	GIT1, ARFGAP2, SGSM1, GNAQ, NF1, CHM, GIT2, ASAP2, NR4A1, DRD1A, ADAP1	275	196	13588	2.77306	0.999961	0.449382	10.3092
GOTERM_BP_FAT	GO:0032012~regulation of ARF protein signal transduction	5	1.1236	0.00696628	GIT1, ARFGAP2, GIT2, ASAP2, ADAP1	275	38	13588	6.50144	0.999981	0.453545	11.0119
GOTERM_BP_FAT	GO:0045761~regulation of adenylate cyclase activity	6	1.34831	0.00711265	NPB, SSTR2, ADCY9, GNAQ, NF1, DRD1A	275	60	13588	4.94109	0.999985	0.442655	11.2305
GOTERM_BP_FAT	GO:0043407~negative regulation of MAP kinase activity	4	0.898876	0.00717124	DUSP19, NF1, SPRED3, SPRED1	275	20	13588	9.88218	0.999986	0.428752	11.3179
GOTERM_BP_FAT	GO:0031279~regulation of cyclase activity	6	1.34831	0.00815856	NPB, SSTR2, ADCY9, GNAQ, NF1, DRD1A	275	62	13588	4.7817	0.999997	0.455011	12.7783
GOTERM_BP_FAT	GO:0051339~regulation of lyase activity	6	1.34831	0.00815856	NPB, SSTR2, ADCY9, GNAQ, NF1, DRD1A	275	62	13588	4.7817	0.999997	0.455011	12.7783
GOTERM_BP_FAT	GO:0007611~learning or memory	7	1.57303	0.00915999	EGR1, SLC11A2, KLK8, GRIA1, NF1, CHRNA7, DRD1A	275	89	13588	3.88625	0.999999	0.478396	14.2364
GOTERM_BP_FAT	GO:0048812~neuron projection morphogenesis	10	2.24719	0.00945431	SLC11A2, KLK8, WNT3A, FOXG1, NEUROG2, RGNEF, SLITRK6, CHL1, DCLK1, APC	275	176	13588	2.80744	1	0.474102	14.6606
GOTERM_BP_FAT	GO:0030817~regulation of cAMP biosynthetic process	6	1.34831	0.00992041	NPB, SSTR2, ADCY9, GNAQ, NF1, DRD1A	275	65	13588	4.56101	1	0.476064	15.3283
GOTERM_BP_FAT	GO:0007268~synaptic transmission	10	2.24719	0.0101053	KLK8, DLGAP1, NRXN3, GRIK2, LIN7B, CACNB2, LIN7C, CHRNA7, DRD1A, SV2C	275	178	13588	2.77589	1	0.468555	15.5919
GOTERM_BP_FAT	GO:0006468~protein amino acid phosphorylation	23	5.16854	0.0104622	HTATIP2, CAMK1G, NEK1, TRIO, ABI1, ULK4, CDKL3, SRPK1, GLYCTK, BC021891, CCND1, MAP3K5, RPS6KA2, MAP3K9, CAMK2D, ROR1, TLK1, DYRK3, TLK2, PRKACB, IGFBP3, DCLK1, AKT3	275	640	13588	1.7757	1	0.467099	16.0982
GOTERM_BP_FAT	GO:0000188~inactivation of MAPK activity	3	0.674157	0.0104694	DUSP19, SPRED3, SPRED1	275	8	13588	18.5291	1	0.454761	16.1085
GOTERM_BP_FAT	GO:0030814~regulation of cAMP metabolic process	6	1.34831	0.0112302	NPB, SSTR2, ADCY9, GNAQ, NF1, DRD1A	275	67	13588	4.42486	1	0.466134	17.1784
GOTERM_BP_FAT	GO:0030802~regulation of cyclic nucleotide biosynthetic process	6	1.34831	0.0134086	NPB, SSTR2, ADCY9, GNAQ, NF1, DRD1A	275	70	13588	4.23522	1	0.515339	20.1715
GOTERM_BP_FAT	GO:0030808~regulation of nucleotide biosynthetic process	6	1.34831	0.0134086	NPB, SSTR2, ADCY9, GNAQ, NF1, DRD1A	275	70	13588	4.23522	1	0.515339	20.1715
GOTERM_BP_FAT	GO:0042592~homeostatic process	21	4.7191	0.0146273	GRIK2, CSF1, NF1, TMX3, AQP4, PEX5L, SLC11A2, GNAQ, LYST, NUCB2, IKBKG, PPP3CB, RYR1, SLC25A38, PTCH1, CHRNA7, DYRK3, DRD1A, TRFR2, APC, SLC9A1	275	584	13588	1.77676	1	0.534327	21.8014
GOTERM_BP_FAT	GO:0042325~regulation of phosphorylation	13	2.92135	0.0146924	CSF1, NF1, PKIA, SH3BP5, MAP3K5, DUSP19, DAB1, DGKG, IKBKG, SPRED3, SPRED1, IGFBP3, APC	275	290	13588	2.21497	1	0.524285	21.8876
GOTERM_BP_FAT	GO:0030799~regulation of cyclic nucleotide metabolic process	6	1.34831	0.0158553	NPB, SSTR2, ADCY9, GNAQ, NF1, DRD1A	275	73	13588	4.06117	1	0.540282	23.412
GOTERM_BP_FAT	GO:0019226~transmission of nerve impulse	11	2.47191	0.0165185	KLK8, DLGAP1, NRXN3, GRIK2, NF1, LIN7B, CACNB2, LIN7C, CHRNA7, DRD1A, SV2C	275	226	13588	2.40496	1	0.544052	24.2688
GOTERM_BP_FAT	GO:0006140~regulation of nucleotide metabolic process	6	1.34831	0.0176419	NPB, SSTR2, ADCY9, GNAQ, NF1, DRD1A	275	75	13588	3.95287	1	0.557176	25.6996
GOTERM_BP_FAT	GO:0043524~negative regulation of neuron apoptosis	5	1.1236	0.0180227	GRIK2, ADNP, DPM1, ITSN1, RASA1	275	50	13588	4.94109	1	0.554494	26.1788
GOTERM_BP_FAT	GO:0016310~phosphorylation	24	5.39326	0.0191852	HTATIP2, CAMK1G, NEK1, TRIO, ABI1, ULK4, CDKL3, SRPK1, GLYCTK, GALK2, BC021891, CCND1, MAP3K5, RPS6KA2, MAP3K9, ROR1, CAMK2D, TLK1, DYRK3, TLK2, PRKACB, IGFBP3, DCLK1, AKT3	275	718	13588	1.65162	1	0.567117	27.6239
GOTERM_BP_FAT	GO:0019220~regulation of phosphate metabolic process	13	2.92135	0.0192338	CSF1, NF1, PKIA, SH3BP5, MAP3K5, DUSP19, DAB1, DGKG, IKBKG, SPRED3, SPRED1, IGFBP3, APC	275	301	13588	2.13403	1	0.558131	27.6837
GOTERM_BP_FAT	GO:0051174~regulation of phosphorus metabolic process	13	2.92135	0.0192338	CSF1, NF1, PKIA, SH3BP5, MAP3K5, DUSP19, DAB1, DGKG, IKBKG, SPRED3, SPRED1, IGFBP3, APC	275	301	13588	2.13403	1	0.558131	27.6837
GOTERM_BP_FAT	GO:0030900~forebrain development	9	2.02247	0.0200126	DAB1, GNAQ, WNT3A, NF1, FOXG1, NEUROG2, DRD1A, CHRD, DCLK1	275	167	13588	2.66286	1	0.562979	28.6361
GOTERM_BP_FAT	GO:0007613~memory	4	0.898876	0.0201267	KLK8, GRIA1, CHRNA7, DRD1A	275	29	13588	6.8153	1	0.555674	28.7747
GOTERM_BP_FAT	GO:0048858~cell projection morphogenesis	10	2.24719	0.021528	SLC11A2, KLK8, WNT3A, FOXG1, NEUROG2, RGNEF, SLITRK6, CHL1, DCLK1, APC	275	202	13588	2.44608	1	0.571123	30.4556
GOTERM_BP_FAT	GO:0001508~regulation of action potential	5	1.1236	0.0232599	GNAQ, GRIK2, NF1, CHRNA7, DRD1A	275	54	13588	4.57508	1	0.590645	32.4817
GOTERM_BP_FAT	GO:0016311~dephosphorylation	8	1.79775	0.024174	PDP1, PTPRK, DUSP19, PTPRG, PPP3CB, PTPN20, PTPDC1, INPP5A	275	141	13588	2.80346	1	0.596101	33.5285
GOTERM_BP_FAT	GO:0007188~G-protein signaling, coupled to cAMP nucleotide second messenger	5	1.1236	0.0246989	NPB, SSTR2, GNAQ, PRKACB, DRD1A	275	55	13588	4.4919	1	0.595449	34.1227
GOTERM_BP_FAT	GO:0043409~negative regulation of MAPKKK cascade	3	0.674157	0.0272942	NF1, CDC42SE1, APC	275	13	13588	11.4025	1	0.624178	36.988
GOTERM_BP_FAT	GO:0006470~protein amino acid dephosphorylation	7	1.57303	0.0278504	PDP1, PTPRK, DUSP19, PTPRG, PPP3CB, PTPN20, PTPDC1	275	114	13588	3.034	1	0.623436	37.5866
GOTERM_BP_FAT	GO:0000904~cell morphogenesis involved in differentiation	10	2.24719	0.0281697	SLC11A2, WNT3A, FOXG1, NEUROG2, RGNEF, SLITRK6, CHL1, DCLK1, APC, WDR92	275	212	13588	2.3307	1	0.619607	37.9279
GOTERM_BP_FAT	GO:0032990~cell part morphogenesis	10	2.24719	0.0281697	SLC11A2, KLK8, WNT3A, FOXG1, NEUROG2, RGNEF, SLITRK6, CHL1, DCLK1, APC	275	212	13588	2.3307	1	0.619607	37.9279
GOTERM_BP_FAT	GO:0003002~regionalization	10	2.24719	0.0298202	ARC, RNF2, WNT3A, FOXG1, ABI1, PTCH1, GREM1, CHRD, APC, MLLT3	275	214	13588	2.30892	1	0.632951	39.664
GOTERM_BP_FAT	GO:0035023~regulation of Rho protein signal transduction	6	1.34831	0.0298437	PLEKHG4, PLEKHG1, TIAM2, TRIO, RGNEF, ITSN1	275	86	13588	3.44727	1	0.625499	39.6883
GOTERM_BP_FAT	GO:0001952~regulation of cell-matrix adhesion	3	0.674157	0.031426	CSF1, NF1, RASA1	275	14	13588	10.5881	1	0.637218	41.3092
GOTERM_BP_FAT	GO:0048667~cell morphogenesis involved in neuron differentiation	9	2.02247	0.0314771	SLC11A2, WNT3A, FOXG1, NEUROG2, RGNEF, SLITRK6, CHL1, DCLK1, APC	275	182	13588	2.4434	1	0.630394	41.3609
GOTERM_BP_FAT	GO:0007187~G-protein signaling, coupled to cyclic nucleotide second messenger	5	1.1236	0.0326893	NPB, SSTR2, GNAQ, PRKACB, DRD1A	275	60	13588	4.11758	1	0.637239	42.5738
GOTERM_BP_FAT	GO:0031175~neuron projection development	10	2.24719	0.0330135	SLC11A2, KLK8, WNT3A, FOXG1, NEUROG2, RGNEF, SLITRK6, CHL1, DCLK1, APC	275	218	13588	2.26656	1	0.633787	42.8941
GOTERM_BP_FAT	GO:0007267~cell-cell signaling	12	2.69663	0.0331669	KLK8, DLGAP1, NRXN3, GRIK2, WNT3A, LIN7B, CACNB2, LIN7C, CHRNA7, GREM1, DRD1A, SV2C	275	290	13588	2.04459	1	0.628514	43.0451
GOTERM_BP_FAT	GO:0048878~chemical homeostasis	14	3.14607	0.0344092	GRIK2, NF1, AQP4, PEX5L, SLC11A2, GNAQ, LYST, NUCB2, RYR1, PTCH1, CHRNA7, DRD1A, TRFR2, SLC9A1	275	365	13588	1.89521	1	0.6354	44.2542
GOTERM_BP_FAT	GO:0019933~cAMP-mediated signaling	5	1.1236	0.0344484	NPB, SSTR2, GNAQ, PRKACB, DRD1A	275	61	13588	4.05007	1	0.629076	44.2919
GOTERM_BP_FAT	GO:0048666~neuron development	12	2.69663	0.0348916	SLC11A2, KLK8, GNAQ, WNT3A, FOXG1, NEUROG2, RGNEF, SLITRK6, DRD1A, CHL1, DCLK1, APC	275	292	13588	2.03059	1	0.627235	44.7172
GOTERM_BP_FAT	GO:0010648~negative regulation of cell communication	9	2.02247	0.0351352	DKK3, CCND1, GRIK2, NF1, CDC42SE1, GREM1, DRD1A, CHRD, APC	275	186	13588	2.39085	1	0.623329	44.9496
GOTERM_BP_FAT	GO:0043408~regulation of MAPKKK cascade	6	1.34831	0.0398327	SH3RF1, TRAF2, KL, NF1, CDC42SE1, APC	275	93	13588	3.1878	1	0.663945	49.2557
GOTERM_BP_FAT	GO:0001672~regulation of chromatin assembly or disassembly	2	0.449438	0.0399245	TLK1, TLK2	275	2	13588	49.4109	1	0.658539	49.3366
GOTERM_BP_FAT	GO:0048742~regulation of skeletal muscle fiber development	3	0.674157	0.0403647	HDAC4, HDAC9, IGFBP3	275	16	13588	9.26455	1	0.656478	49.7229
GOTERM_BP_FAT	GO:0060070~Wnt receptor signaling pathway through beta-catenin	3	0.674157	0.0403647	CCND1, WNT3A, APC	275	16	13588	9.26455	1	0.656478	49.7229
GOTERM_BP_FAT	GO:0019935~cyclic-nucleotide-mediated signaling	5	1.1236	0.0440558	NPB, SSTR2, GNAQ, PRKACB, DRD1A	275	66	13588	3.74325	1	0.683139	52.8548
GOTERM_BP_FAT	GO:0045670~regulation of osteoclast differentiation	3	0.674157	0.0451504	CSF1, NF1, APC	275	17	13588	8.71957	1	0.686359	53.7476
GOTERM_BP_FAT	GO:0007409~axonogenesis	8	1.79775	0.0472437	WNT3A, FOXG1, NEUROG2, RGNEF, SLITRK6, CHL1, DCLK1, APC	275	163	13588	2.42508	1	0.697389	55.411
GOTERM_BP_FAT	GO:0031645~negative regulation of neurological system process	3	0.674157	0.0501332	KLK8, GRIK2, DRD1A	275	18	13588	8.23515	1	0.713632	57.615
GOTERM_BP_FAT	GO:0007243~protein kinase cascade	10	2.24719	0.0503199	DUSP19, MAP3K5, DAB1, RPS6KA2, NF1, IKBKG, SPRED3, SPRED1, SRPK1, SLC9A1	275	236	13588	2.09368	1	0.70944	57.7538
GOTERM_BP_FAT	GO:0008380~RNA splicing	9	2.02247	0.0514037	HNRNPA3, SNRPA1, DDX46, TRA2B, GM11847, ISY1, RBMXRT, RNPS1, GEMIN6, SRPK1	275	201	13588	2.21243	1	0.711811	58.5513
GOTERM_BP_FAT	GO:0045762~positive regulation of adenylate cyclase activity	4	0.898876	0.0523137	ADCY9, GNAQ, NF1, DRD1A	275	42	13588	4.7058	1	0.712881	59.2099
GOTERM_BP_FAT	GO:0014070~response to organic cyclic substance	4	0.898876	0.0523137	CHRNA5, CHRNA7, DRD1A, SLC9A1	275	42	13588	4.7058	1	0.712881	59.2099
GOTERM_BP_FAT	GO:0031281~positive regulation of cyclase activity	4	0.898876	0.0523137	ADCY9, GNAQ, NF1, DRD1A	275	42	13588	4.7058	1	0.712881	59.2099
GOTERM_BP_FAT	GO:0051349~positive regulation of lyase activity	4	0.898876	0.0523137	ADCY9, GNAQ, NF1, DRD1A	275	42	13588	4.7058	1	0.712881	59.2099
GOTERM_BP_FAT	GO:0001764~neuron migration	5	1.1236	0.0527168	DAB1, NEUROG2, PEX5L, CHL1, DCLK1	275	70	13588	3.52935	1	0.710397	59.4985
GOTERM_BP_FAT	GO:0051224~negative regulation of protein transport	3	0.674157	0.0553034	NF1, DPH3, PKIA	275	19	13588	7.80172	1	0.72278	61.3051
GOTERM_BP_FAT	GO:0030030~cell projection organization	12	2.69663	0.0590138	SLC11A2, KLK8, CROCC, TTC30B, WNT3A, FOXG1, NEUROG2, RGNEF, SLITRK6, CHL1, DCLK1, APC	275	319	13588	1.85872	1	0.741302	63.7648
GOTERM_BP_FAT	GO:0010039~response to iron ion	2	0.449438	0.0592872	SLC11A2, CCND1	275	3	13588	32.9406	1	0.738002	63.9401
GOTERM_BP_FAT	GO:0048641~regulation of skeletal muscle tissue development	3	0.674157	0.0606514	HDAC4, HDAC9, IGFBP3	275	20	13588	7.41164	1	0.741324	64.803
GOTERM_BP_FAT	GO:0019228~regulation of action potential in neuron	4	0.898876	0.0619195	GRIK2, NF1, CHRNA7, DRD1A	275	45	13588	4.39208	1	0.743967	65.5876
GOTERM_BP_FAT	GO:0051276~chromosome organization	14	3.14607	0.0665734	HMGN1, DNMT3A, RAD51C, NASP, SYCE2, NR3C1, HDAC4, RNF2, TLK1, H3F3B, RUVBL1, TLK2, HDAC9, APC	275	404	13588	1.71226	1	0.765104	68.3286
GOTERM_BP_FAT	GO:0001649~osteoblast differentiation	4	0.898876	0.0687458	HDAC4, NF1, IGFBP3, CHRD	275	47	13588	4.20518	1	0.771825	69.5366
GOTERM_BP_FAT	GO:0007049~cell cycle	19	4.26966	0.0692132	KHDRBS1, RAD51C, TSG101, CROCC, NEK1, NASP, SYCE2, CCND1, DDX11, RPS6KA2, CCND2, ZWINT, RNF2, TFDP2, CAMK2D, TLK1, TLK2, RUVBL1, APC	275	611	13588	1.53651	1	0.769724	69.7907
GOTERM_BP_FAT	GO:0051153~regulation of striated muscle cell differentiation	3	0.674157	0.0718444	HDAC4, HDAC9, IGFBP3	275	22	13588	6.73785	1	0.77834	71.1847
GOTERM_BP_FAT	GO:0050801~ion homeostasis	11	2.47191	0.0734858	SLC11A2, GNAQ, GRIK2, NF1, NUCB2, RYR1, CHRNA7, DRD1A, PEX5L, TRFR2, SLC9A1	275	293	13588	1.85502	1	0.781857	72.0235
GOTERM_BP_FAT	GO:0006836~neurotransmitter transport	5	1.1236	0.0780891	NRXN3, LIN7B, LIN7C, SV2C, RIMS4	275	80	13588	3.08818	1	0.798393	74.255
GOTERM_BP_FAT	GO:0019348~dolichol metabolic process	2	0.449438	0.0782607	ADNP, DPM1	275	4	13588	24.7055	1	0.79506	74.3348
GOTERM_BP_FAT	GO:0016093~polyprenol metabolic process	2	0.449438	0.0782607	ADNP, DPM1	275	4	13588	24.7055	1	0.79506	74.3348
GOTERM_BP_FAT	GO:0016090~prenol metabolic process	2	0.449438	0.0782607	ADNP, DPM1	275	4	13588	24.7055	1	0.79506	74.3348
GOTERM_BP_FAT	GO:0060158~activation of phospholipase C activity by dopamine receptor signaling pathway	2	0.449438	0.0782607	GNAQ, DRD1A	275	4	13588	24.7055	1	0.79506	74.3348
GOTERM_BP_FAT	GO:0048872~homeostasis of number of cells	6	1.34831	0.0784203	SLC11A2, CSF1, IKBKG, PPP3CB, SLC25A38, DYRK3	275	113	13588	2.62359	1	0.791704	74.4089
GOTERM_BP_FAT	GO:0055085~transmembrane transport	15	3.37079	0.0828555	KCNH1, KCND2, KCNAB2, SLC16A10, SLC37A3, KCNA1, AQP4, KCNS3, SLC11A2, SLC17A5, NUP210, SLC25A38, ABCB10, TMCO3, SLC9A1	275	460	13588	1.61123	1	0.806253	76.3885
GOTERM_BP_FAT	GO:0043085~positive regulation of catalytic activity	10	2.24719	0.0829388	MAP3K5, DAB1, ADCY9, GNAQ, DGKG, CSF1, NF1, IKBKG, APH1B, DRD1A	275	261	13588	1.89314	1	0.802721	76.4243
GOTERM_BP_FAT	GO:0006397~mRNA processing	10	2.24719	0.0837355	HNRNPA3, SNRPA1, DDX46, PAPD4, TRA2B, GM11847, ISY1, RBMXRT, RNPS1, GEMIN6, SRPK1	275	262	13588	1.88591	1	0.802084	76.7638
GOTERM_BP_FAT	GO:0008104~protein localization	22	4.94382	0.0847179	SNAP29, ARFGAP2, AFTPH, GRIK2, TSG101, NASP, LIN7B, LIN7C, ARNTL, PEX5L, WDR92, SCFD1, COPG2, AP1S2, PLEKHA8, DNAJC14, LYST, NUP210, CHM, DRD1A, TNRC6A, RAB27A	275	753	13588	1.44361	1	0.802198	77.1761
GOTERM_BP_FAT	GO:0043405~regulation of MAP kinase activity	5	1.1236	0.0896708	DUSP19, MAP3K5, NF1, SPRED3, SPRED1	275	84	13588	2.94113	1	0.817284	79.1521
GOTERM_BP_FAT	GO:0016192~vesicle-mediated transport	15	3.37079	0.0897256	ARFGAP2, ARC, LIN7B, CDC42SE1, LIN7C, ITSN1, RIMS4, SCFD1, COPG2, AP1S2, GRIA1, TRAPPC6B, CHRNA7, RAB27A, EPN2	275	466	13588	1.59048	1	0.813879	79.173
GOTERM_BP_FAT	GO:0010741~negative regulation of protein kinase cascade	3	0.674157	0.0897467	NF1, CDC42SE1, APC	275	25	13588	5.92931	1	0.810367	79.1811
GOTERM_BP_FAT	GO:0007162~negative regulation of cell adhesion	3	0.674157	0.0897467	DAB1, NF1, RASA1	275	25	13588	5.92931	1	0.810367	79.1811
GOTERM_BP_FAT	GO:0044093~positive regulation of molecular function	11	2.47191	0.0905421	MAP3K5, DAB1, ADCY9, GNAQ, DGKG, CSF1, NF1, IKBKG, APH1B, DPH3, DRD1A	275	306	13588	1.77621	1	0.809721	79.4826
GOTERM_BP_FAT	GO:0030278~regulation of ossification	4	0.898876	0.0911291	HDAC4, CSF1, CHRD, APC	275	53	13588	3.72913	1	0.808332	79.7025
GOTERM_BP_FAT	GO:0021543~pallium development	4	0.898876	0.0911291	DAB1, WNT3A, NF1, DRD1A	275	53	13588	3.72913	1	0.808332	79.7025
GOTERM_BP_FAT	GO:0042391~regulation of membrane potential	6	1.34831	0.09288	GNAQ, GRIK2, NF1, CHRNA7, DRD1A, PEX5L	275	119	13588	2.49131	1	0.811151	80.3453
GOTERM_BP_FAT	GO:0010627~regulation of protein kinase cascade	7	1.57303	0.0938317	SH3RF1, TRAF2, KL, NF1, CDC42SE1, ITSN1, APC	275	155	13588	2.23146	1	0.811083	80.6866
GOTERM_BP_FAT	GO:0000902~cell morphogenesis	11	2.47191	0.094318	SLC11A2, KLK8, WNT3A, FOXG1, NEUROG2, RGNEF, SLITRK6, CHL1, DCLK1, APC, WDR92	275	309	13588	1.75896	1	0.809387	80.8589
GOTERM_BP_FAT	GO:0030879~mammary gland development	5	1.1236	0.0957542	CCND1, CSF1, WNT3A, PTCH1, NR3C1	275	86	13588	2.87273	1	0.811026	81.3592
GOTERM_BP_FAT	GO:0060603~mammary gland duct morphogenesis	3	0.674157	0.0959783	CSF1, PTCH1, NR3C1	275	26	13588	5.70126	1	0.808462	81.4361
GOTERM_BP_FAT	GO:0045667~regulation of osteoblast differentiation	3	0.674157	0.0959783	HDAC4, CHRD, APC	275	26	13588	5.70126	1	0.808462	81.4361
GOTERM_BP_FAT	GO:0030178~negative regulation of Wnt receptor signaling pathway	3	0.674157	0.0959783	DKK3, CCND1, APC	275	26	13588	5.70126	1	0.808462	81.4361
GOTERM_BP_FAT	GO:0006816~calcium ion transport	6	1.34831	0.0979846	ATP2B4, RYR1, CAMK2D, CACNG5, CACNB2, CHRNA7	275	121	13588	2.45013	1	0.812028	82.1119
GOTERM_BP_FAT	GO:0051789~response to protein stimulus	5	1.1236	0.0988671	EGR1, CCND1, CREB3L2, HSPA4L, NR3C1	275	87	13588	2.83971	1	0.81174	82.4017
GOTERM_CC_FAT	GO:0045202~synapse	19	4.26966	0.000129072	SNAP29, DLGAP1, ARC, GABRA1, GRIK2, NRXN3, LIN7B, LIN7C, ABI1, ITSN1, RIMS4, HDAC4, GRIA1, CHRNA5, CYFIP2, DTNB, CAMK2D, CHRNA7, SV2C	262	319	12504	2.84257	0.0367414	0.0367414	0.171451
GOTERM_CC_FAT	GO:0030054~cell junction	20	4.49438	0.00459527	SNAP29, DLGAP1, ARC, GABRA1, MAGI1, GRIK2, LIN7B, LIN7C, ABI1, AMOTL1, ITSN1, CLDN23, RIMS4, GRIA1, CHRNA5, CYFIP2, DSP, CHRNA7, SV2C, APC	262	470	12504	2.03086	0.737026	0.48719	5.93931
GOTERM_CC_FAT	GO:0045211~postsynaptic membrane	9	2.02247	0.00489032	DLGAP1, ARC, GABRA1, GRIA1, GRIK2, CHRNA5, LIN7B, LIN7C, CHRNA7	262	126	12504	3.40894	0.75869	0.377425	6.30928
GOTERM_CC_FAT	GO:0019717~synaptosome	6	1.34831	0.0121095	SNAP29, CYFIP2, LIN7B, LIN7C, ABI1, ITSN1	262	66	12504	4.33865	0.970788	0.586583	14.9529
GOTERM_CC_FAT	GO:0044456~synapse part	11	2.47191	0.0135817	DLGAP1, ARC, GABRA1, NRXN3, GRIA1, GRIK2, CHRNA5, LIN7B, LIN7C, CHRNA7, SV2C	262	212	12504	2.47631	0.981045	0.547576	16.6225
GOTERM_CC_FAT	GO:0019898~extrinsic to membrane	18	4.04494	0.0202611	SNAP29, DLGAP1, CAMK1G, MAGI1, TSG101, LIN7B, ASAP2, LIN7C, MYLIP, PEX5L, DOCK4, SCFD1, GNAQ, SPRED3, SPRED1, AKT3, GRB14, CYP19A1	262	472	12504	1.82003	0.997358	0.628179	23.8233
GOTERM_CC_FAT	GO:0042995~cell projection	20	4.49438	0.0318796	PTPRK, SH3RF1, ARC, CROCC, ABI1, ITSN1, PEX5L, DOCK4, NCAM1, SLC11A2, ACTR2, TIAM2, TTC30B, CYGB, CHRNA7, ODF2, RASA1, CHL1, APC, RAB27A	262	575	12504	1.66001	0.999917	0.738739	34.9951
GOTERM_CC_FAT	GO:0005624~membrane fraction	18	4.04494	0.0388657	SNAP29, GRIK2, LIN7B, LIN7C, ABI1, ITSN1, SSTR2, DGAT2, GNAQ, TIAM2, GRIA1, RYR1, DPM1, CYFIP2, CHRNA7, DRD1A, INPP5A, SLC9A1	262	510	12504	1.68442	0.99999	0.762358	40.9618
GOTERM_CC_FAT	GO:0000267~cell fraction	20	4.49438	0.0439422	SNAP29, GRIK2, LIN7B, LIN7C, ABI1, ITSN1, PKIA, SSTR2, DGAT2, GNAQ, TIAM2, GRIA1, RYR1, DPM1, CYFIP2, CHRNA7, RASD1, DRD1A, INPP5A, SLC9A1	262	596	12504	1.60152	0.999998	0.764952	44.9753
GOTERM_CC_FAT	GO:0005626~insoluble fraction	18	4.04494	0.050809	SNAP29, GRIK2, LIN7B, LIN7C, ABI1, ITSN1, SSTR2, DGAT2, GNAQ, TIAM2, GRIA1, RYR1, DPM1, CYFIP2, CHRNA7, DRD1A, INPP5A, SLC9A1	262	528	12504	1.627	1	0.779578	50.0033
GOTERM_CC_FAT	GO:0043296~apical junction complex	6	1.34831	0.0601838	MAGI1, LIN7B, DSP, LIN7C, AMOTL1, CLDN23	262	101	12504	2.83516	1	0.805324	56.1838
GOTERM_CC_FAT	GO:0016327~apicolateral plasma membrane	6	1.34831	0.0643773	MAGI1, LIN7B, DSP, LIN7C, AMOTL1, CLDN23	262	103	12504	2.78011	1	0.799736	58.7128
GOTERM_CC_FAT	GO:0043005~neuron projection	10	2.24719	0.0716389	NCAM1, PTPRK, ARC, TIAM2, CHRNA7, ABI1, CYGB, PEX5L, CHL1, APC	262	245	12504	1.94797	1	0.809524	62.7753
GOTERM_CC_FAT	GO:0031981~nuclear lumen	26	5.8427	0.073694	POLR2J, CREM, TAF9B, DDX46, DDX11, RRP1B, TFDP2, ERCC3, GEMIN6, LBR, DNMT3A, PHACTR3, POLR1E, BYSL, RTCD1, RNPS1, NPAS4, ARNTL, NRIP1, HDAC4, CCND1, ANKRD28, RNF2, NOL11, RUVBL1, HDAC9	262	883	12504	1.40527	1	0.795194	63.856
GOTERM_CC_FAT	GO:0005923~tight junction	5	1.1236	0.0743175	MAGI1, LIN7B, LIN7C, AMOTL1, CLDN23	262	76	12504	3.13982	1	0.775302	64.178
GOTERM_CC_FAT	GO:0070160~occluding junction	5	1.1236	0.0743175	MAGI1, LIN7B, LIN7C, AMOTL1, CLDN23	262	76	12504	3.13982	1	0.775302	64.178
GOTERM_CC_FAT	GO:0030426~growth cone	4	0.898876	0.0902214	TIAM2, CHRNA7, ABI1, APC	262	51	12504	3.74315	1	0.819819	71.5492
GOTERM_CC_FAT	GO:0030427~site of polarized growth	4	0.898876	0.0902214	TIAM2, CHRNA7, ABI1, APC	262	51	12504	3.74315	1	0.819819	71.5492
GOTERM_CC_FAT	GO:0014069~postsynaptic density	4	0.898876	0.0902214	DLGAP1, ARC, GRIA1, CHRNA7	262	51	12504	3.74315	1	0.819819	71.5492
GOTERM_CC_FAT	GO:0043235~receptor complex	5	1.1236	0.0953927	GRIA1, GRIK2, CSF1, CHRNA5, CHRNA7	262	83	12504	2.87501	1	0.819174	73.6255
GOTERM_CC_FAT	GO:0043025~cell soma	6	1.34831	0.0981522	NCAM1, PTPRK, GRIK2, NUCB2, CHRNA7, CYGB	262	117	12504	2.44745	1	0.810702	74.6752
GOTERM_MF_FAT	GO:0005524~ATP binding	47	10.5618	0.000731679	RAD51C, ABCF3, NEK1, DTYMK, NLRX1, ULK4, 1700113I22RIK, N4BP2, GALK2, ACTR2, MAP3K5, ATP2B4, DDX46, DDX11, MAP3K9, DGKG, CAMK2D, ABCB10, TLK1, DYRK3, TLK2, PRKACB, ERCC3, KIF21B, AKT3, DCLK1, KIF2A, CAMK1G, TWF2, RECQL5, MAGI1, RTCD1, SMC5, TRIO, AARSD1, CDKL3, SRPK1, RIMKLB, GLYCTK, BC021891, ADCY9, PAPD4, RPS6KA2, UBE2K, HSPA4L, ROR1, RUVBL1, MYO18A	264	1443	13288	1.63941	0.272686	0.272686	1.02806
GOTERM_MF_FAT	GO:0032559~adenyl ribonucleotide binding	47	10.5618	0.000937603	RAD51C, ABCF3, NEK1, DTYMK, NLRX1, ULK4, 1700113I22RIK, N4BP2, GALK2, ACTR2, MAP3K5, ATP2B4, DDX46, DDX11, MAP3K9, DGKG, CAMK2D, ABCB10, TLK1, DYRK3, TLK2, PRKACB, ERCC3, KIF21B, AKT3, DCLK1, KIF2A, CAMK1G, TWF2, RECQL5, MAGI1, RTCD1, SMC5, TRIO, AARSD1, CDKL3, SRPK1, RIMKLB, GLYCTK, BC021891, ADCY9, PAPD4, RPS6KA2, UBE2K, HSPA4L, ROR1, RUVBL1, MYO18A	264	1460	13288	1.62032	0.335053	0.184557	1.31562
GOTERM_MF_FAT	GO:0008060~ARF GTPase activator activity	5	1.1236	0.000987226	GIT1, ARFGAP2, GIT2, ASAP2, ADAP1	264	23	13288	10.942	0.349267	0.133435	1.3848
GOTERM_MF_FAT	GO:0008047~enzyme activator activity	14	3.14607	0.00139568	GIT1, ARFGAP2, NF1, ASAP2, ABI1, ITSN1, ADAP1, MAP3K5, SGSM1, TIAM2, GIT2, CHM, IGFBP3, RASA1	264	249	13288	2.82999	0.455314	0.140914	1.95252
GOTERM_MF_FAT	GO:0004674~protein serine/threonine kinase activity	19	4.26966	0.00184486	HTATIP2, CAMK1G, NEK1, TRIO, ULK4, CDKL3, SRPK1, BC021891, MAP3K5, RPS6KA2, MAP3K9, CAMK2D, DYRK3, TLK1, TLK2, PRKACB, ERCC3, DCLK1, AKT3	264	421	13288	2.27158	0.552131	0.148411	2.57333
GOTERM_MF_FAT	GO:0030554~adenyl nucleotide binding	47	10.5618	0.00259152	RAD51C, ABCF3, NEK1, DTYMK, NLRX1, ULK4, 1700113I22RIK, N4BP2, GALK2, ACTR2, MAP3K5, ATP2B4, DDX46, DDX11, MAP3K9, DGKG, CAMK2D, ABCB10, TLK1, DYRK3, TLK2, PRKACB, ERCC3, KIF21B, AKT3, DCLK1, KIF2A, CAMK1G, TWF2, RECQL5, MAGI1, RTCD1, SMC5, TRIO, AARSD1, CDKL3, SRPK1, RIMKLB, GLYCTK, BC021891, ADCY9, PAPD4, RPS6KA2, UBE2K, HSPA4L, ROR1, RUVBL1, MYO18A	264	1535	13288	1.54115	0.676571	0.171492	3.59722
GOTERM_MF_FAT	GO:0001883~purine nucleoside binding	47	10.5618	0.00305334	RAD51C, ABCF3, NEK1, DTYMK, NLRX1, ULK4, 1700113I22RIK, N4BP2, GALK2, ACTR2, MAP3K5, ATP2B4, DDX46, DDX11, MAP3K9, DGKG, CAMK2D, ABCB10, TLK1, DYRK3, TLK2, PRKACB, ERCC3, KIF21B, AKT3, DCLK1, KIF2A, CAMK1G, TWF2, RECQL5, MAGI1, RTCD1, SMC5, TRIO, AARSD1, CDKL3, SRPK1, RIMKLB, GLYCTK, BC021891, ADCY9, PAPD4, RPS6KA2, UBE2K, HSPA4L, ROR1, RUVBL1, MYO18A	264	1548	13288	1.52821	0.735585	0.173069	4.2255
GOTERM_MF_FAT	GO:0001882~nucleoside binding	47	10.5618	0.00345572	RAD51C, ABCF3, NEK1, DTYMK, NLRX1, ULK4, 1700113I22RIK, N4BP2, GALK2, ACTR2, MAP3K5, ATP2B4, DDX46, DDX11, MAP3K9, DGKG, CAMK2D, ABCB10, TLK1, DYRK3, TLK2, PRKACB, ERCC3, KIF21B, AKT3, DCLK1, KIF2A, CAMK1G, TWF2, RECQL5, MAGI1, RTCD1, SMC5, TRIO, AARSD1, CDKL3, SRPK1, RIMKLB, GLYCTK, BC021891, ADCY9, PAPD4, RPS6KA2, UBE2K, HSPA4L, ROR1, RUVBL1, MYO18A	264	1558	13288	1.5184	0.778169	0.171576	4.76981
GOTERM_MF_FAT	GO:0032555~purine ribonucleotide binding	52	11.6854	0.00453061	RAD51C, ABCF3, DTYMK, 1700113I22RIK, ACTR2, MAP3K5, ATP2B4, DDX11, MAP3K9, ABCB10, TLK1, PRKACB, TLK2, AKT3, KIF2A, RAB27A, CAMK1G, TWF2, MAGI1, CDKL3, SRPK1, BC021891, PAPD4, GNAQ, UBE2K, ROR1, RUVBL1, RASD1, MYO18A, NEK1, NLRX1, ULK4, GALK2, N4BP2, DDX46, DGKG, CAMK2D, DYRK3, ERCC3, KIF21B, DCLK1, RECQL5, RTCD1, SMC5, TRIO, AARSD1, RIMKLB, GLYCTK, RASL11B, RERG, ADCY9, RPS6KA2, HSPA4L	264	1796	13288	1.45731	0.861279	0.197061	6.20977
GOTERM_MF_FAT	GO:0032553~ribonucleotide binding	52	11.6854	0.00453061	RAD51C, ABCF3, DTYMK, 1700113I22RIK, ACTR2, MAP3K5, ATP2B4, DDX11, MAP3K9, ABCB10, TLK1, PRKACB, TLK2, AKT3, KIF2A, RAB27A, CAMK1G, TWF2, MAGI1, CDKL3, SRPK1, BC021891, PAPD4, GNAQ, UBE2K, ROR1, RUVBL1, RASD1, MYO18A, NEK1, NLRX1, ULK4, GALK2, N4BP2, DDX46, DGKG, CAMK2D, DYRK3, ERCC3, KIF21B, DCLK1, RECQL5, RTCD1, SMC5, TRIO, AARSD1, RIMKLB, GLYCTK, RASL11B, RERG, ADCY9, RPS6KA2, HSPA4L	264	1796	13288	1.45731	0.861279	0.197061	6.20977
GOTERM_MF_FAT	GO:0008270~zinc ion binding	59	13.2584	0.00463376	SH3RF1, APLF, DZIP1, PDLIM5, PHF20, DPH3, MYLIP, ZFP783, PTER, GIT2, YOD1, GATAD1, D10627, CYHR1, LONRF2, RNF146, EGR1, CAR10, KCND2, ADNP, VPS8, ZFP462, 2700081O15RIK, PYGO1, PRDM2, TNFAIP3, ARFGAP2, TRAF2, ZMYND11, ZFAND3, AMZ2, ASAP2, ZFP719, NR3C1, TRAIP, PEX5L, ADAP1, 2310001H12RIK, ZDHHC23, 6330416L07RIK, DGKG, PPP3CB, DTNB, ANKIB1, ZFP217, GIT1, DNMT3A, NR4A1, RGNEF, MICALL1, MID2, RNF115,…	264	2105	13288	1.41077	0.867394	0.182935	6.34689
GOTERM_MF_FAT	GO:0005083~small GTPase regulator activity	12	2.69663	0.00486322	GIT1, PLEKHG4, ARFGAP2, PLEKHG1, SGSM1, TIAM2, GIT2, ASAP2, TRIO, RGNEF, ITSN1, ADAP1	264	223	13288	2.70852	0.880048	0.175343	6.65124
GOTERM_MF_FAT	GO:0030695~GTPase regulator activity	16	3.59551	0.00555077	GIT1, ARFGAP2, NF1, ASAP2, TRIO, RGNEF, ITSN1, DOCK4, ADAP1, PLEKHG4, SGSM1, PLEKHG1, TIAM2, GIT2, CHM, RASA1	264	361	13288	2.23084	0.911195	0.182722	7.55769
GOTERM_MF_FAT	GO:0004672~protein kinase activity	22	4.94382	0.00599882	KCNH1, HTATIP2, CAMK1G, NEK1, TRIO, ULK4, CDKL3, SRPK1, BC021891, CCND1, MAP3K5, RPS6KA2, MAP3K9, CAMK2D, ROR1, TLK1, DYRK3, TLK2, PRKACB, ERCC3, DCLK1, AKT3	264	583	13288	1.89937	0.927004	0.182361	8.14397
GOTERM_MF_FAT	GO:0060589~nucleoside-triphosphatase regulator activity	16	3.59551	0.00642802	GIT1, ARFGAP2, NF1, ASAP2, TRIO, RGNEF, ITSN1, DOCK4, ADAP1, PLEKHG4, SGSM1, PLEKHG1, TIAM2, GIT2, CHM, RASA1	264	367	13288	2.19437	0.939506	0.181574	8.70236
GOTERM_MF_FAT	GO:0000166~nucleotide binding	59	13.2584	0.00994462	RAD51C, ABCF3, APLF, GM11847, DTYMK, 1700113I22RIK, ACTR2, MAP3K5, ATP2B4, DDX11, MAP3K9, ABCB10, TLK1, PRKACB, TLK2, AKT3, KIF2A, RAB27A, CAMK1G, TWF2, MAGI1, CDKL3, SRPK1, BC021891, GNAQ, PAPD4, UBE2K, ROR1, RBMXRT, RUVBL1, MYO18A, RASD1, RALYL, TRA2B, NEK1, NLRX1, ULK4, GALK2, HNRNPA3, N4BP2, DDX46, DGKG, CAMK2D, DYRK3, ERCC3, TNRC6A, KIF21B, DCLK1, RECQL5, RTCD1, SMC5, TRIO, RNPS1, AARSD1, RI…	264	2183	13288	1.36036	0.987062	0.251615	13.16
GOTERM_MF_FAT	GO:0017076~purine nucleotide binding	52	11.6854	0.00997322	RAD51C, ABCF3, DTYMK, 1700113I22RIK, ACTR2, MAP3K5, ATP2B4, DDX11, MAP3K9, ABCB10, TLK1, PRKACB, TLK2, AKT3, KIF2A, RAB27A, CAMK1G, TWF2, MAGI1, CDKL3, SRPK1, BC021891, PAPD4, GNAQ, UBE2K, ROR1, RUVBL1, RASD1, MYO18A, NEK1, NLRX1, ULK4, GALK2, N4BP2, DDX46, DGKG, CAMK2D, DYRK3, ERCC3, KIF21B, DCLK1, RECQL5, RTCD1, SMC5, TRIO, AARSD1, RIMKLB, GLYCTK, RASL11B, RERG, ADCY9, RPS6KA2, HSPA4L	264	1871	13288	1.3989	0.987223	0.238533	13.1955
GOTERM_MF_FAT	GO:0022836~gated channel activity	13	2.92135	0.0102697	KCNH1, GABRA1, KCND2, KCNAB2, GRIK2, KCNA1, CACNG5, CACNB2, KCNS3, GRIA1, CHRNA5, RYR1, CHRNA7	264	281	13288	2.32859	0.988784	0.232135	13.5617
GOTERM_MF_FAT	GO:0005089~Rho guanyl-nucleotide exchange factor activity	6	1.34831	0.0131783	PLEKHG4, PLEKHG1, TIAM2, TRIO, RGNEF, ITSN1	264	71	13288	4.25352	0.996882	0.274281	17.0798
GOTERM_MF_FAT	GO:0005096~GTPase activator activity	10	2.24719	0.0142978	GIT1, ARFGAP2, SGSM1, TIAM2, NF1, CHM, GIT2, ASAP2, RASA1, ADAP1	264	192	13288	2.62153	0.998097	0.280865	18.398
GOTERM_MF_FAT	GO:0019207~kinase regulator activity	6	1.34831	0.0147299	SH3BP5, CCND1, ABI1, ITSN1, PKIA, APC	264	73	13288	4.13699	0.998428	0.27585	18.9016
GOTERM_MF_FAT	GO:0046914~transition metal ion binding	67	15.0562	0.0167144	SH3RF1, APLF, DZIP1, PDLIM5, PHF20, MYLIP, DPH3, ZFP783, PTER, PLOD3, GIT2, CYGB, YOD1, GATAD1, D10627, CYHR1, LONRF2, RNF146, EGR1, CAR10, KCND2, NUDT19, ADNP, GALNTL1, VPS8, ZFP462, 2700081O15RIK, PYGO1, PRDM2, TNFAIP3, ARFGAP2, ZMYND11, TRAF2, ZFAND3, GALNT7, AMZ2, ASAP2, ZFP719, NR3C1, TRAIP, PEX5L, ADAP1, 2310001H12RIK, SLC11A2, ZDHHC23, 6330416L07RIK, DGKG, DTNB, PPP3CB, ANKIB1, ZFP217, CYP…	264	2608	13288	1.29307	0.999346	0.294715	21.1775
GOTERM_MF_FAT	GO:0043169~cation binding	94	21.1236	0.0174986	KCNH1, PDP1, SH3RF1, APLF, MASP1, KCNAB2, DZIP1, PDLIM5, PHF20, MYLIP, DPH3, ITSN1, ZFP783, PTER, MAP3K5, PLOD3, GIT2, CYGB, YOD1, PRKACB, GATAD1, LONRF2, D10627, CYHR1, RNF146, EGR1, CAR10, HMGCLL1, NUDT19, KCND2, CACNG5, ADNP, GALNTL1, SRPK1, VPS8, 2700081O15RIK, ZFP462, NUCB2, RYR1, PYGO1, PRDM2, TNFAIP3, ARFGAP2, ZMYND11, TRAF2, ZFAND3, FKBP7, GALNT7, SPOCK3, NEK1, KCNA1, AMZ2, ZFP719, ASAP2,…	264	3885	13288	1.21785	0.999538	0.294648	22.0604
GOTERM_MF_FAT	GO:0043167~ion binding	95	21.3483	0.0176258	KCNH1, PDP1, SH3RF1, APLF, MASP1, KCNAB2, DZIP1, PDLIM5, PHF20, MYLIP, DPH3, ITSN1, ZFP783, PTER, MAP3K5, PLOD3, GIT2, CYGB, YOD1, PRKACB, GATAD1, LONRF2, D10627, CYHR1, RNF146, EGR1, CAR10, HMGCLL1, NUDT19, KCND2, CACNG5, ADNP, GALNTL1, SRPK1, VPS8, 2700081O15RIK, ZFP462, NUCB2, RYR1, PYGO1, PRDM2, TNFAIP3, ARFGAP2, ZMYND11, TRAF2, ZFAND3, FKBP7, GALNT7, SPOCK3, NEK1, KCNA1, AMZ2, ZFP719, ASAP2,…	264	3934	13288	1.21547	0.999563	0.285613	22.2027
GOTERM_MF_FAT	GO:0000030~mannosyltransferase activity	3	0.674157	0.0190783	ALG1, ADNP, DPM1	264	11	13288	13.7273	0.99977	0.294703	23.8111
GOTERM_MF_FAT	GO:0046872~metal ion binding	93	20.8989	0.0191012	KCNH1, PDP1, SH3RF1, APLF, MASP1, KCNAB2, DZIP1, PDLIM5, PHF20, MYLIP, DPH3, ITSN1, ZFP783, PTER, MAP3K5, PLOD3, GIT2, CYGB, YOD1, PRKACB, GATAD1, LONRF2, D10627, CYHR1, RNF146, EGR1, CAR10, HMGCLL1, NUDT19, KCND2, CACNG5, ADNP, GALNTL1, SRPK1, VPS8, 2700081O15RIK, ZFP462, NUCB2, RYR1, PYGO1, PRDM2, TNFAIP3, ARFGAP2, ZMYND11, TRAF2, ZFAND3, FKBP7, GALNT7, SPOCK3, NEK1, KCNA1, AMZ2, ZFP719, ASAP2,…	264	3850	13288	1.21584	0.999773	0.285074	23.8363
GOTERM_MF_FAT	GO:0005088~Ras guanyl-nucleotide exchange factor activity	6	1.34831	0.0243219	PLEKHG4, PLEKHG1, TIAM2, TRIO, RGNEF, ITSN1	264	83	13288	3.63855	0.999978	0.337646	29.3638
GOTERM_MF_FAT	GO:0022838~substrate specific channel activity	14	3.14607	0.0278418	KCNH1, GABRA1, KCND2, KCNAB2, GRIK2, KCNA1, CACNG5, CACNB2, AQP4, KCNS3, GRIA1, RYR1, CHRNA5, CHRNA7	264	360	13288	1.95741	0.999995	0.365504	32.8776
GOTERM_MF_FAT	GO:0019887~protein kinase regulator activity	5	1.1236	0.029202	SH3BP5, CCND1, ABI1, PKIA, APC	264	59	13288	4.26554	0.999997	0.368988	34.1915
GOTERM_MF_FAT	GO:0046873~metal ion transmembrane transporter activity	12	2.69663	0.0298018	KCNH1, SLC11A2, KCNS3, KCND2, ATP2B4, KCNAB2, KCNA1, RYR1, CHRNA5, CACNG5, CACNB2, CHRNA7	264	290	13288	2.08276	0.999998	0.364805	34.7632
GOTERM_MF_FAT	GO:0022803~passive transmembrane transporter activity	14	3.14607	0.0299648	KCNH1, GABRA1, KCND2, KCNAB2, GRIK2, KCNA1, CACNG5, CACNB2, AQP4, KCNS3, GRIA1, RYR1, CHRNA5, CHRNA7	264	365	13288	1.93059	0.999998	0.356693	34.9177
GOTERM_MF_FAT	GO:0015267~channel activity	14	3.14607	0.0299648	KCNH1, GABRA1, KCND2, KCNAB2, GRIK2, KCNA1, CACNG5, CACNB2, AQP4, KCNS3, GRIA1, RYR1, CHRNA5, CHRNA7	264	365	13288	1.93059	0.999998	0.356693	34.9177
GOTERM_MF_FAT	GO:0005230~extracellular ligand-gated ion channel activity	5	1.1236	0.0416033	GABRA1, GRIA1, GRIK2, CHRNA5, CHRNA7	264	66	13288	3.81313	1	0.449142	45.1151
GOTERM_MF_FAT	GO:0022843~voltage-gated cation channel activity	7	1.57303	0.0417837	KCNH1, KCNS3, KCND2, KCNAB2, KCNA1, RYR1, CACNB2	264	128	13288	2.7526	1	0.440216	45.2608
GOTERM_MF_FAT	GO:0004709~MAP kinase kinase kinase activity	3	0.674157	0.0436528	BC021891, MAP3K5, MAP3K9	264	17	13288	8.88235	1	0.444763	46.7492
GOTERM_MF_FAT	GO:0005216~ion channel activity	13	2.92135	0.0455702	KCNH1, GABRA1, KCND2, KCNAB2, GRIK2, KCNA1, CACNG5, CACNB2, KCNS3, GRIA1, CHRNA5, RYR1, CHRNA7	264	349	13288	1.87488	1	0.449392	48.2368
GOTERM_MF_FAT	GO:0005261~cation channel activity	10	2.24719	0.0584735	KCNH1, KCNS3, KCND2, KCNAB2, KCNA1, RYR1, CHRNA5, CACNG5, CACNB2, CHRNA7	264	248	13288	2.02957	1	0.527093	57.2868
GOTERM_MF_FAT	GO:0022834~ligand-gated channel activity	6	1.34831	0.0592912	GABRA1, GRIA1, GRIK2, RYR1, CHRNA5, CHRNA7	264	106	13288	2.84906	1	0.522195	57.8076
GOTERM_MF_FAT	GO:0015276~ligand-gated ion channel activity	6	1.34831	0.0592912	GABRA1, GRIA1, GRIK2, RYR1, CHRNA5, CHRNA7	264	106	13288	2.84906	1	0.522195	57.8076
GOTERM_MF_FAT	GO:0005244~voltage-gated ion channel activity	8	1.79775	0.065396	KCNH1, KCNS3, KCND2, KCNAB2, KCNA1, RYR1, CACNG5, CACNB2	264	179	13288	2.24953	1	0.548481	61.513
GOTERM_MF_FAT	GO:0022832~voltage-gated channel activity	8	1.79775	0.065396	KCNH1, KCNS3, KCND2, KCNAB2, KCNA1, RYR1, CACNG5, CACNB2	264	179	13288	2.24953	1	0.548481	61.513
GOTERM_MF_FAT	GO:0005085~guanyl-nucleotide exchange factor activity	7	1.57303	0.0719877	PLEKHG4, PLEKHG1, TIAM2, TRIO, RGNEF, ITSN1, DOCK4	264	147	13288	2.39683	1	0.574817	65.173
GOTERM_MF_FAT	GO:0004582~dolichyl-phosphate beta-D-mannosyltransferase activity	2	0.449438	0.076858	ADNP, DPM1	264	4	13288	25.1667	1	0.590164	67.6665
GOTERM_MF_FAT	GO:0005173~stem cell factor receptor binding	2	0.449438	0.076858	SPRED3, SPRED1	264	4	13288	25.1667	1	0.590164	67.6665
GOTERM_MF_FAT	GO:0004721~phosphoprotein phosphatase activity	7	1.57303	0.0815849	PDP1, PTPRK, DUSP19, PTPRG, PPP3CB, PTPN20, PTPDC1	264	152	13288	2.31798	1	0.603677	69.9271
GOTERM_MF_FAT	GO:0003678~DNA helicase activity	3	0.674157	0.0869348	DDX11, RUVBL1, ERCC3	264	25	13288	6.04	1	0.618992	72.308
INTERPRO	IPR011993:Pleckstrin homology-type	19	4.26966	3.20498e-05	ASAP2, TRIO, MYLIP, RGNEF, ITSN1, ADAP1, PLEKHG4, PLCL1, DAB1, PLEKHG1, TIAM2, PLEKHA8, PLEKHH2, SPRED3, OSBPL11, SPRED1, AKT3, RASA1, GRB14	366	289	17763	3.19074	0.0225615	0.0225615	0.0484322
INTERPRO	IPR001849:Pleckstrin homology	15	3.37079	0.0010518	ASAP2, TRIO, RGNEF, ITSN1, ADAP1, PLEKHG4, PLCL1, PLEKHG1, TIAM2, PLEKHA8, PLEKHH2, OSBPL11, AKT3, RASA1, GRB14	366	261	17763	2.78924	0.527292	0.312462	1.57804
INTERPRO	IPR001164:Arf GTPase activating protein	5	1.1236	0.00113971	GIT1, ARFGAP2, GIT2, ASAP2, ADAP1	366	23	17763	10.5506	0.556002	0.237113	1.70887
INTERPRO	IPR017907:Zinc finger, RING-type, conserved site	14	3.14607	0.00238947	SH3RF1, TRAF2, MYLIP, TRAIP, PEX5L, MID2, VPS8, RNF115, RNF2, ANKIB1, RNF19B, CYHR1, LONRF2, RNF146	366	254	17763	2.67504	0.817926	0.346776	3.5514
INTERPRO	IPR008271:Serine/threonine protein kinase, active site	17	3.82022	0.00329505	CAMK1G, NEK1, TRIO, ULK4, CDKL3, SRPK1, BC021891, MAP3K5, RPS6KA2, MAP3K9, CAMK2D, DYRK3, TLK1, TLK2, PRKACB, DCLK1, AKT3	366	360	17763	2.29183	0.904626	0.374992	4.86628
INTERPRO	IPR017442:Serine/threonine protein kinase-related	17	3.82022	0.00483301	CAMK1G, NEK1, TRIO, ULK4, CDKL3, SRPK1, BC021891, MAP3K5, RPS6KA2, MAP3K9, CAMK2D, DYRK3, TLK1, TLK2, PRKACB, DCLK1, AKT3	366	374	17763	2.20604	0.968237	0.437243	7.06108
INTERPRO	IPR001841:Zinc finger, RING-type	14	3.14607	0.00645549	SH3RF1, TRAF2, ZMYND11, MYLIP, TRAIP, PEX5L, MID2, VPS8, RNF115, RNF2, ANKIB1, RNF19B, LONRF2, RNF146	366	286	17763	2.37573	0.99006	0.482499	9.32519
INTERPRO	IPR002290:Serine/threonine protein kinase	13	2.92135	0.00887474	CAMK1G, NEK1, TRIO, CDKL3, MAP3K5, RPS6KA2, CAMK2D, DYRK3, TLK1, PRKACB, TLK2, DCLK1, AKT3	366	265	17763	2.38085	0.998248	0.547686	12.6057
INTERPRO	IPR000219:Dbl homology (DH) domain	6	1.34831	0.0107525	PLEKHG4, PLEKHG1, TIAM2, TRIO, RGNEF, ITSN1	366	65	17763	4.47995	0.999546	0.574822	15.0751
INTERPRO	IPR017441:Protein kinase, ATP binding site	18	4.04494	0.0166955	CAMK1G, NEK1, TRIO, ULK4, CDKL3, SRPK1, BC021891, MAP3K5, RPS6KA2, MAP3K9, CAMK2D, ROR1, DYRK3, TLK1, TLK2, PRKACB, DCLK1, AKT3	366	467	17763	1.87064	0.999994	0.69843	22.4681
INTERPRO	IPR000719:Protein kinase, core	18	4.04494	0.0263083	CAMK1G, NEK1, TRIO, ULK4, CDKL3, SRPK1, BC021891, MAP3K5, RPS6KA2, MAP3K9, CAMK2D, ROR1, DYRK3, TLK1, TLK2, PRKACB, DCLK1, AKT3	366	491	17763	1.77921	1	0.821945	33.1669
INTERPRO	IPR001452:Src homology-3 domain	10	2.24719	0.0307176	SH3RF1, BC021891, MAP3K9, ASAP2, CACNB2, TRIO, ABI1, ITSN1, RASA1, DOCK4	366	211	17763	2.30013	1	0.842944	37.5981
INTERPRO	IPR018957:Zinc finger, C3HC4 RING-type	10	2.24719	0.0373992	SH3RF1, TRAF2, RNF115, RNF2, RNF19B, LONRF2, PEX5L, TRAIP, RNF146, MID2	366	219	17763	2.21611	1	0.876017	43.7929
INTERPRO	IPR013724:Spa2 homology (SHD) of GIT	2	0.449438	0.0406756	GIT1, GIT2	366	2	17763	48.5328	1	0.878991	46.6161
INTERPRO	IPR013098:Immunoglobulin I-set	7	1.57303	0.0472846	LINGO2, NCAM1, PTPRK, ROR1, TRIO, CHL1, KIRREL3	366	127	17763	2.67504	1	0.899665	51.9127
INTERPRO	IPR015451:Cyclin D	2	0.449438	0.0603903	CCND1, CCND2	366	3	17763	32.3552	1	0.937459	60.9965
INTERPRO	IPR017365:Lin-7 homologue	2	0.449438	0.0603903	LIN7B, LIN7C	366	3	17763	32.3552	1	0.937459	60.9965
INTERPRO	IPR000387:Protein-tyrosine phosphatase	5	1.1236	0.0767554	PTPRK, DUSP19, PTPRG, PTPN20, PTPDC1	366	78	17763	3.11108	1	0.964732	70.0935
INTERPRO	IPR016231:Mitogen-activated protein kinase kinase kinase, 9/10/11	2	0.449438	0.079701	BC021891, MAP3K9	366	4	17763	24.2664	1	0.962573	71.5037
INTERPRO	IPR000079:High mobility group protein HMG14 and HMG17	2	0.449438	0.079701	HMGN1, HMGN2, HMGN4	366	4	17763	24.2664	1	0.962573	71.5037
INTERPRO	IPR000313:PWWP	3	0.674157	0.0864165	ZMYND11, DNMT3A, PWWP2A	366	24	17763	6.0666	1	0.966186	74.4899
INTERPRO	IPR000387:Dual-specific/protein-tyrosine phosphatase, conserved region	5	1.1236	0.0884693	PTPRK, DUSP19, PTPRG, PTPN20, PTPDC1	366	82	17763	2.95932	1	0.963029	75.3427
INTERPRO	IPR002999:Tudor domain	3	0.674157	0.0927	SND1, PHF20, LBR	366	25	17763	5.82393	1	0.963055	77.0169
INTERPRO	IPR000108:Neutrophil cytosol factor 2	3	0.674157	0.0927	SH3RF1, ABI1, ITSN1	366	25	17763	5.82393	1	0.963055	77.0169
INTERPRO	IPR001331:Guanine-nucleotide dissociation stimulator, CDC24, conserved site	4	0.898876	0.095209	TIAM2, TRIO, RGNEF, ITSN1	366	53	17763	3.66285	1	0.960759	77.959
INTERPRO	IPR004910:Yippee-like protein	2	0.449438	0.0986158	YPEL1, YPEL5	366	5	17763	19.4131	1	0.959805	79.1807
INTERPRO	IPR003961:Fibronectin, type III	8	1.79775	0.0996612	PHYHIPL, FLRT3, NCAM1, PTPRK, FLRT2, PTPRG, CHL1, MID2	366	191	17763	2.03279	1	0.955601	79.5426
KEGG_PATHWAY	mmu04310:Wnt signaling pathway	10	2.24719	0.0025265	CCND1, CCND2, WNT3A, PPP2R5C, PPP3CB, CAMK2D, PRKACB, RUVBL1, DAAM1, APC	114	149	5738	3.37808	0.265542	0.265542	2.8706
KEGG_PATHWAY	mmu04010:MAPK signaling pathway	13	2.92135	0.00562986	TRAF2, FGF16, NF1, CACNG5, NR4A1, CACNB2, MAP3K5, RPS6KA2, IKBKG, PPP3CB, PRKACB, AKT3, RASA1	114	265	5738	2.46918	0.497813	0.291349	6.29358
KEGG_PATHWAY	mmu04720:Long-term potentiation	6	1.34831	0.0118739	GNAQ, GRIA1, RPS6KA2, PPP3CB, CAMK2D, PRKACB	114	70	5738	4.31429	0.767132	0.384771	12.8492
KEGG_PATHWAY	mmu04020:Calcium signaling pathway	9	2.02247	0.033996	ATP2B4, ADCY9, GNAQ, PPP3CB, RYR1, CAMK2D, CHRNA7, PRKACB, DRD1A	114	191	5738	2.37173	0.985296	0.651778	32.8491
KEGG_PATHWAY	mmu04916:Melanogenesis	6	1.34831	0.046622	ADCY9, GNAQ, WNT3A, CREB3L2, CAMK2D, PRKACB	114	100	5738	3.02	0.997046	0.688061	42.2881
KEGG_PATHWAY	mmu00561:Glycerolipid metabolism	4	0.898876	0.0645531	GLYCTK, DGAT2, ALDH1B1, DGKG	114	47	5738	4.28369	0.999709	0.742532	53.6207
KEGG_PATHWAY	mmu04114:Oocyte meiosis	6	1.34831	0.0757062	ADCY9, RPS6KA2, PPP2R5C, PPP3CB, CAMK2D, PRKACB	114	115	5738	2.62609	0.999933	0.746418	59.6031
KEGG_PATHWAY	mmu04210:Apoptosis	5	1.1236	0.0917435	TRAF2, IKBKG, PPP3CB, PRKACB, AKT3	114	87	5738	2.89272	0.999992	0.769495	66.9762
PIR_SUPERFAMILY	PIRSF002053:nonhistone chromosomal protein HMG-17	2	0.449438	0.056433	HMGN1, HMGN2, HMGN4	157	3	8136	34.5478	0.999985	0.999985	51.4502
PIR_SUPERFAMILY	PIRSF038039:Lin-7 homolog	2	0.449438	0.056433	LIN7B, LIN7C	157	3	8136	34.5478	0.999985	0.999985	51.4502
PIR_SUPERFAMILY	PIRSF038039:Lin-7_homologue	2	0.449438	0.056433	LIN7B, LIN7C	157	3	8136	34.5478	0.999985	0.999985	51.4502
PIR_SUPERFAMILY	PIRSF000556:MAPKKK9_11	2	0.449438	0.0745317	BC021891, MAP3K9	157	4	8136	25.9108	1	0.999387	61.8445
PIR_SUPERFAMILY	PIRSF000556:mitogen-activated protein kinase kinase kinase, types 9/10/11	2	0.449438	0.0745317	BC021891, MAP3K9	157	4	8136	25.9108	1	0.999387	61.8445
PIR_SUPERFAMILY	PIRSF028804:protein yippee-like	2	0.449438	0.0922854	YPEL1, YPEL5	157	5	8136	20.7287	1	0.997897	70.0143
SMART	SM00105:ArfGap	5	1.1236	0.0019588	GIT1, ARFGAP2, GIT2, ASAP2, ADAP1	219	23	9131	9.06393	0.273559	0.273559	2.34708
SMART	SM00233:PH	15	3.37079	0.00385566	ASAP2, TRIO, RGNEF, ITSN1, ADAP1, PLEKHG4, PLCL1, PLEKHG1, TIAM2, PLEKHA8, PLEKHH2, OSBPL11, AKT3, RASA1, GRB14	219	261	9131	2.39621	0.467241	0.270097	4.57166
SMART	SM00325:RhoGEF	6	1.34831	0.019198	PLEKHG4, PLEKHG1, TIAM2, TRIO, RGNEF, ITSN1	219	65	9131	3.84868	0.957562	0.651192	20.9279
SMART	SM00184:RING	14	3.14607	0.0196107	SH3RF1, TRAF2, ZMYND11, MYLIP, TRAIP, PEX5L, MID2, VPS8, RNF115, RNF2, ANKIB1, RNF19B, LONRF2, RNF146	219	286	9131	2.04097	0.960375	0.553838	21.3299
SMART	SM00220:S_TKc	13	2.92135	0.0250025	CAMK1G, NEK1, TRIO, CDKL3, MAP3K5, RPS6KA2, CAMK2D, DYRK3, TLK1, PRKACB, TLK2, DCLK1, AKT3	219	265	9131	2.04537	0.983872	0.561959	26.4136
SMART	SM00555:GIT	2	0.449438	0.047182	GIT1, GIT2	219	2	9131	41.6941	0.999621	0.730989	44.3143
SMART	SM00326:SH3	10	2.24719	0.0656425	SH3RF1, BC021891, MAP3K9, ASAP2, CACNB2, TRIO, ABI1, ITSN1, RASA1, DOCK4	219	211	9131	1.97602	0.999984	0.794233	56.0641
SMART	SM00527:HMG17	2	0.449438	0.0921475	HMGN1, HMGN2, HMGN4	219	4	9131	20.847	1	0.860504	68.995
SP_PIR_KEYWORDS	phosphoprotein	182	40.8989	5.48825e-07	HMGN1, 1600021P15RIK, HGSNAT, HMGN2, CROCC, PDLIM5, PPP2R5C, AQP4, PTPN20, 1700113I22RIK, AMOTL1, ITSN1, HMGN4, C2CD2L, MAP3K5, ATP2B4, DAB1, TIAM2, MAP3K9, SND1, CREB3L2, GIT2, SPRED3, CHRNA7, TLK1, PRKACB, TLK2, SPRED1, RAB27A, MATN2, SNRPA1, DEPDC7, PTPRK, KCND2, TWF2, MAGI1, PTPRG, BYSL, ARNTL, RMI1, CECR6, NCAM1, CD34, ZWINT, LYST, ROR1, TNFAIP3, SLITRK6, MYO18A, GRB14, ARFGAP2, TRAF2, AFTPH…	382	6311	17854	1.34786	0.000154208	0.000154208	0.000726072
SP_PIR_KEYWORDS	alternative splicing	137	30.7865	2.16063e-06	1700106N22RIK, MASP1, GRIK2, CROCC, PDLIM5, DZIP1, DTYMK, PPP2R5C, AQP4, MYLIP, PTPN20, ITSN1, DAB1, TIAM2, FBXO27, CHRNA5, TLK2, SPRED1, PRKACB, CYHR1, D3ERTD751E, TRFR2, TWF2, MAGI1, ARNTL, CDKL3, PTPDC1, NCAM1, COPG2, SSTR2, SGSM1, KRBA1, CD34, LYST, MYO18A, ARFGAP2, TRAF2, RALYL, AFTPH, CDV3, ZFAND3, AMZ2, ASAP2, E330009J07RIK, CACNB2, ULK4, DAAM1, RIC3, PEX5L, FAM19A5, HNRNPA3, SLC11A2, DDX4…	382	4481	17854	1.42895	0.000606955	0.000303523	0.0028584
SP_PIR_KEYWORDS	synapse	15	3.37079	0.000202425	SNAP29, DLGAP1, ARC, GABRA1, GRIK2, LIN7B, LIN7C, ABI1, ITSN1, RIMS4, GRIA1, CHRNA5, CYFIP2, CHRNA7, SV2C	382	213	17854	3.29142	0.0552994	0.0187837	0.26747
SP_PIR_KEYWORDS	Synaptosome	6	1.34831	0.000625392	SNAP29, CYFIP2, LIN7B, LIN7C, ABI1, ITSN1	382	33	17854	8.49786	0.161206	0.0429958	0.824214
SP_PIR_KEYWORDS	atp-binding	44	9.88764	0.00230992	ABCF3, NEK1, DTYMK, NLRX1, UBA5, ULK4, GALK2, ACTR2, MAP3K5, ATP2B4, DDX46, DDX11, MAP3K9, DGKG, CAMK2D, ABCB10, TLK1, DYRK3, TLK2, PRKACB, ERCC3, KIF21B, AKT3, DCLK1, KIF2A, CAMK1G, RECQL5, MAGI1, RTCD1, SMC5, TRIO, CDKL3, SRPK1, RIMKLB, GLYCTK, BC021891, PAPD4, ADCY9, RPS6KA2, UBE2K, ROR1, HSPA4L, RUVBL1, MYO18A	382	1287	17854	1.59789	0.47787	0.121876	3.01315
SP_PIR_KEYWORDS	postsynaptic cell membrane	9	2.02247	0.00247103	DLGAP1, ARC, GABRA1, GRIA1, GRIK2, CHRNA5, LIN7B, LIN7C, CHRNA7	382	110	17854	3.82404	0.501035	0.109409	3.22014
SP_PIR_KEYWORDS	cytoplasm	87	19.5506	0.00266213	HMGN1, SH3RF1, HTATIP2, HMGN2, APLF, KCNAB2, TSG101, CROCC, DZIP1, MYLIP, PTPN20, DPH3, HMGN4, ACTR2, TIAM2, SND1, PDRG1, CYGB, PRKACB, CYHR1, AKT3, TRFR2, KIF2A, ARC, TWF2, CAMK1G, MAGI1, BYSL, LYPLA2, DCTN6, CDKL3, SRPK1, COPG2, DCAF7, PAPD4, UBE2K, LYST, LRMP, TNFAIP3, MYO18A, RASD1, GRB14, EPN2, SNAP29, ARFGAP2, TRAF2, CDV3, AFTPH, ASAP2, CDC42SE1, ABI1, UBA5, NR3C1, DAAM1, IVNS1ABP, PEX5L, T…	382	3029	17854	1.34243	0.527187	0.101481	3.46513
SP_PIR_KEYWORDS	cell junction	18	4.04494	0.00465295	SNAP29, DLGAP1, ARC, GABRA1, MAGI1, GRIK2, LIN7B, LIN7C, ABI1, ITSN1, CLDN23, RIMS4, GRIA1, CHRNA5, CYFIP2, CHRNA7, SV2C, APC	382	392	17854	2.14614	0.730323	0.151102	5.98356
SP_PIR_KEYWORDS	serine/threonine-protein kinase	17	3.82022	0.00864809	CAMK1G, NEK1, TRIO, ULK4, CDKL3, SRPK1, BC021891, MAP3K5, RPS6KA2, MAP3K9, CAMK2D, DYRK3, TLK1, TLK2, PRKACB, DCLK1, AKT3	382	384	17854	2.06914	0.912899	0.237526	10.8552
SP_PIR_KEYWORDS	acetylation	67	15.0562	0.00866149	PDP1, HMGN1, HMGN2, KCNAB2, TSG101, PDLIM5, GM11847, DTYMK, PHF20, ITSN1, HMGN4, ACTR2, MSRA, RRP1B, TRAPPC6B, SND1, GM5148, ABCB10, PRKACB, TTC39C, LBR, KHDRBS1, SNRPA1, 3110003A17RIK, HMGCLL1, TWF2, BYSL, TLE3, ADNP, ARNTL, RNASEH2B, SRPK1, NRIP1, ANKRD28, GNAQ, UBE2K, RBMXRT, OSBPL11, RUVBL1, LIN54, TRAF2, CDV3, POLR2J, ABI1, RIC3, HNRNPA3, SUMO3, DDX46, NAA30, CAMK2D, ISY1, PPP3CB, UAP1, 2010…	382	2325	17854	1.34686	0.913229	0.216863	10.8712
SP_PIR_KEYWORDS	ubl conjugation	21	4.7191	0.00906445	SH3RF1, DNMT3A, TRAF2, GRIK2, TSG101, ARNTL, NR3C1, MYLIP, RIC3, SUMO3, HDAC4, CCND1, HTR1A, UBE2K, RPS6KA2, IKBKG, H3F3B, HDAC9, KLF3, EPN2, APC	382	524	17854	1.8731	0.922597	0.207538	11.3493
SP_PIR_KEYWORDS	kinase	26	5.8427	0.00962681	NEK1, DTYMK, ULK4, GALK2, MAP3K5, DGKG, MAP3K9, CAMK2D, GIT2, DYRK3, TLK1, TLK2, PRKACB, AKT3, DCLK1, GIT1, CAMK1G, TRIO, CDKL3, PKIA, SRPK1, GLYCTK, BC021891, RPS6KA2, IKBKG, ROR1	382	707	17854	1.7188	0.934009	0.202697	12.0126
SP_PIR_KEYWORDS	zinc-finger	39	8.76404	0.0101588	ARFGAP2, ZMYND11, TRAF2, SH3RF1, ZFAND3, APLF, DZIP1, PHF20, DPH3, NR3C1, MYLIP, PEX5L, TRAIP, ZDHHC23, DGKG, DTNB, GIT2, ANKIB1, YOD1, GATAD1, CYHR1, LONRF2, RNF146, EGR1, GIT1, DNMT3A, ADNP, NR4A1, RGNEF, VPS8, MID2, RNF115, RNF2, IKBKG, PYGO1, RNF19B, TNFAIP3, PRKRIR, KLF3	382	1204	17854	1.51395	0.943257	0.19805	12.6358
SP_PIR_KEYWORDS	neurotransmitter receptor	5	1.1236	0.0101816	GABRA1, HTR1A, GRIA1, GRIK2, CHRNA7	382	40	17854	5.84228	0.943623	0.185684	12.6624
SP_PIR_KEYWORDS	coiled coil	52	11.6854	0.0112544	TMEM18, APLF, CROCC, TSG101, DZIP1, AMOTL1, ITSN1, TIAM2, TTC30B, TLK1, TLK2, KIF2A, CCDC28B, MATN2, ARC, GLCCI1, NPAS4, KRBA1, PLEKHH2, ZWINT, LRMP, TMCO3, MYO18A, MDM1, SNAP29, ARFGAP2, TRAF2, RALYL, ASAP2, ABI1, RIC3, DAAM1, TRAIP, PLCL1, DDX46, DTNB, ANKIB1, ODF2, KIF21B, APC, PHACTR3, NASP, SMC5, SYCE2, RGNEF, EMILIN2, GORAB, MICALL1, MID2, KRT73, HDAC4, IKBKG	382	1732	17854	1.40323	0.958432	0.191058	13.9065
SP_PIR_KEYWORDS	nucleotide-binding	49	11.0112	0.0140131	ABCF3, APLF, DTYMK, ACTR2, MAP3K5, ATP2B4, DDX11, MAP3K9, ABCB10, TLK1, PRKACB, TLK2, AKT3, KIF2A, RAB27A, CAMK1G, MAGI1, CDKL3, SRPK1, BC021891, PAPD4, GNAQ, UBE2K, ROR1, RUVBL1, RASD1, MYO18A, NEK1, NLRX1, UBA5, ULK4, GALK2, DDX46, DGKG, CAMK2D, DYRK3, ERCC3, KIF21B, DCLK1, RTCD1, SMC5, TRIO, RIMKLB, RASL11B, RERG, GLYCTK, ADCY9, RPS6KA2, HSPA4L	382	1631	17854	1.40415	0.981042	0.21952	17.0307
SP_PIR_KEYWORDS	rna editing	3	0.674157	0.0182498	GRIK2, KCNA1, CYFIP2	382	10	17854	14.0215	0.994347	0.262467	21.6252
SP_PIR_KEYWORDS	ionic channel	13	2.92135	0.0287212	KCNH1, GABRA1, KCND2, KCNAB2, GRIK2, KCNA1, CACNG5, CACNB2, KCNS3, GRIA1, CHRNA5, RYR1, CHRNA7	382	301	17854	2.01859	0.999722	0.365511	31.9913
SP_PIR_KEYWORDS	sh3 domain	10	2.24719	0.0314189	SH3RF1, BC021891, MAP3K9, ASAP2, CACNB2, TRIO, ABI1, ITSN1, RASA1, DOCK4	382	204	17854	2.29109	0.999873	0.376324	34.4482
SP_PIR_KEYWORDS	protein phosphatase	7	1.57303	0.0437717	PDP1, PTPRK, DUSP19, PTPRG, PPP3CB, PTPN20, PTPDC1	382	120	17854	2.7264	0.999997	0.4668	44.6858
SP_PIR_KEYWORDS	mrna splicing	9	2.02247	0.0527008	HNRNPA3, SNRPA1, DDX46, TRA2B, GM11847, ISY1, RBMXRT, RNPS1, GEMIN6, SRPK1	382	191	17854	2.20232	1	0.515409	51.1422
SP_PIR_KEYWORDS	transport	44	9.88764	0.0543681	KCNH1, SNAP29, ARFGAP2, AFTPH, KCNAB2, TSG101, SLC16A10, GRIK2, SLC37A3, KCNA1, CACNB2, AQP4, RIMS4, KCNS3, SLC11A2, ATP2B4, AP1S2, DNAJC14, TRAPPC6B, NUP210, CHRNA5, ABCB10, CHRNA7, CYGB, SLC35F5, SV2C, CNNM4, KCND2, GABRA1, NASP, CACNG5, LIN7B, LIN7C, SLC17A5, COPG2, SCFD1, PLEKHA8, GRIA1, LYST, RYR1, SLC25A38, OSBPL11, TMCO3, SLC9A1	382	1571	17854	1.30903	1	0.510328	52.2677
SP_PIR_KEYWORDS	transmembrane protein	14	3.14607	0.054988	PTPRK, GABRA1, GRIK2, PTPRG, KCNA1, GPR3, NCAM1, SLC11A2, SSTR2, HTR1A, ADCY9, GRIA1, CHRNA7, CYP19A1	382	370	17854	1.76847	1	0.498919	52.68
SP_PIR_KEYWORDS	nucleus	95	21.3483	0.0627011	HMGN1, HMGN2, DZIP1, PPP2R5C, PTPN20, HMGN4, DDX11, SND1, CREB3L2, TLK1, TLK2, PRKACB, SPRED1, SNRPA1, MAGI1, DYX1C1, BYSL, ARNTL, RNASEH2B, RMI1, DCAF7, ZWINT, FOXG1, PYGO1, TNFAIP3, NEK1, TAF9B, UBA5, HNRNPA3, DDX46, 6330416L07RIK, ISY1, TFDP2, DYRK3, DNMT3A, PHACTR3, RTCD1, NR4A1, SYCE2, RNPS1, NEUROG2, HDAC4, ETS2, RNF2, IKBKG, H3F3B, HDAC9, KLF3, POU6F1, HTATIP2, APLF, TSG101, GM11847, PHF20…	382	3808	17854	1.166	1	0.531468	57.5422
SP_PIR_KEYWORDS	differentiation	16	3.59551	0.0690849	HTATIP2, SOX11, DZIP1, TLE3, NEUROG2, RGNEF, SRPK1, DAB1, TBATA, FAM120B, ODF2, TLK2, NEUROD6, DCLK1, CHL1, KIF2A	382	460	17854	1.62568	1	0.552751	61.2125
SP_PIR_KEYWORDS	voltage-gated channel	7	1.57303	0.0695219	KCNH1, KCNS3, KCND2, KCNAB2, KCNA1, CACNG5, CACNB2	382	135	17854	2.42346	1	0.541028	61.4527
SP_PIR_KEYWORDS	GTPase activation	7	1.57303	0.0714943	GIT1, ARFGAP2, NF1, CHM, GIT2, ASAP2, RASA1	382	136	17854	2.40564	1	0.537916	62.5198
SP_PIR_KEYWORDS	mrna processing	10	2.24719	0.0724449	HNRNPA3, SNRPA1, DDX46, PAPD4, TRA2B, GM11847, ISY1, RBMXRT, RNPS1, GEMIN6, SRPK1	382	240	17854	1.94743	1	0.529856	63.0243
SP_PIR_KEYWORDS	isopeptide bond	11	2.47191	0.0739497	SUMO3, HDAC4, HTR1A, GRIK2, RPS6KA2, UBE2K, IKBKG, ARNTL, NR3C1, RIC3, KLF3	382	277	17854	1.85603	1	0.524993	63.8101
SP_PIR_KEYWORDS	ion transport	18	4.04494	0.0745419	KCNH1, CNNM4, KCND2, GABRA1, KCNAB2, GRIK2, KCNA1, CACNG5, CACNB2, SLC11A2, KCNS3, ATP2B4, GRIA1, RYR1, CHRNA5, CHRNA7, TMCO3, SLC9A1	382	543	17854	1.54933	1	0.515967	64.115
SP_PIR_KEYWORDS	neurogenesis	7	1.57303	0.0884181	DAB1, SOX11, NEUROG2, NEUROD6, CHL1, DCLK1, KIF2A	382	144	17854	2.272	1	0.567917	70.6159
SP_PIR_KEYWORDS	endoplasmic reticulum	21	4.7191	0.0906004	FKBP7, ALG1, TMX3, ERLIN2, SEZ6L, RIC3, EBPL, SCFD1, DGAT2, DNAJC14, GRIA1, MLEC, NUP210, PLOD3, TRAPPC6B, NUCB2, DPM1, CREB3L2, SURF4, LRMP, DRD1A	382	678	17854	1.44764	1	0.565675	71.5331
SP_PIR_KEYWORDS	exocytosis	4	0.898876	0.0907761	LIN7B, LIN7C, RIMS4, RAB27A	382	50	17854	3.73906	1	0.555291	71.6058
SP_PIR_KEYWORDS	transferase	38	8.53933	0.0923025	HGSNAT, GALNT7, ALG1, NEK1, DTYMK, ULK4, PPAT, GALK2, ZDHHC23, MAP3K5, NAA30, MAP3K9, DGKG, CAMK2D, TLK1, DYRK3, TLK2, PRKACB, GPT2, AKT3, DCLK1, HEMK1, DNMT3A, UAP1, CAMK1G, TRIO, GALNTL1, CDKL3, SRPK1, GLYCTK, BC021891, DGAT2, PAPD4, RPS6KA2, ALG10B, DPM1, ROR1, GALNT9	382	1385	17854	1.28235	1	0.550845	72.2299
SP_PIR_KEYWORDS	cell cycle	15	3.37079	0.0998302	KHDRBS1, TSG101, CROCC, NASP, NEK1, SYCE2, CCND1, DDX11, CCND2, ZWINT, TFDP2, TLK1, RUVBL1, LIN54, TLK2	382	447	17854	1.5684	1	0.570176	75.1269
UP_SEQ_FEATURE	splice variant	138	31.0112	5.5623e-05	1700106N22RIK, MASP1, GRIK2, CROCC, PDLIM5, DZIP1, DTYMK, PPP2R5C, AQP4, MYLIP, PTPN20, ITSN1, DAB1, TIAM2, FBXO27, CHRNA5, TLK2, SPRED1, PRKACB, CYHR1, D3ERTD751E, TRFR2, TWF2, MAGI1, ARNTL, CDKL3, PTPDC1, NCAM1, COPG2, SSTR2, SGSM1, KRBA1, CD34, LYST, MYO18A, ARFGAP2, TRAF2, RALYL, AFTPH, CDV3, ZFAND3, AMZ2, ASAP2, E330009J07RIK, CACNB2, ULK4, DAAM1, RIC3, PEX5L, FAM19A5, HNRNPA3, SLC11A2, DDX4…	371	4448	16021	1.33977	0.0590387	0.0590387	0.0888518
UP_SEQ_FEATURE	domain:Arf-GAP	4	0.898876	0.0119335	GIT1, ARFGAP2, GIT2, ASAP2	371	21	16021	8.22539	0.999998	0.998594	17.457
UP_SEQ_FEATURE	compositionally biased region:Poly-Ser	17	3.82022	0.0152135	APLF, SOX11, NF1, NR4A1, TRIO, GLCCI1, ITSN1, ANKRD28, KRBA1, PLEKHH2, DNAJC14, NUP210, MAP3K9, SPRED3, FBXO42, TNRC6A, MLLT3	371	379	16021	1.93698	1	0.996267	21.7286
UP_SEQ_FEATURE	nucleotide phosphate-binding region:ATP	32	7.19101	0.0187027	NEK1, DTYMK, NLRX1, GALK2, ACTR2, MAP3K5, DDX46, DDX11, MAP3K9, CAMK2D, ABCB10, TLK1, DYRK3, TLK2, PRKACB, ERCC3, KIF21B, AKT3, DCLK1, KIF2A, CAMK1G, MAGI1, SMC5, TRIO, CDKL3, SRPK1, RIMKLB, BC021891, RPS6KA2, ROR1, RUVBL1, MYO18A	371	907	16021	1.52356	1	0.994279	26.0448
UP_SEQ_FEATURE	domain:PWWP	3	0.674157	0.0301283	ZMYND11, DNMT3A, PWWP2A	371	12	16021	10.7958	1	0.998761	38.6681
UP_SEQ_FEATURE	zinc finger region:RING-type	9	2.02247	0.0519463	SH3RF1, TRAF2, RNF115, RNF2, MYLIP, PEX5L, TRAIP, RNF146, MID2	371	176	16021	2.20824	1	0.99994	57.3639
UP_SEQ_FEATURE	cross-link:Glycyl lysine isopeptide (Lys-Gly) (interchain with G-Cter in SUMO)	6	1.34831	0.0529763	SUMO3, HDAC4, UBE2K, ARNTL, NR3C1, KLF3	371	88	16021	2.94432	1	0.999798	58.0982
UP_SEQ_FEATURE	short sequence motif:Kinase interacting site	2	0.449438	0.0677004	LIN7B, LIN7C	371	3	16021	28.7889	1	0.999931	67.3804
UP_SEQ_FEATURE	short sequence motif:Nuclear localization signal	12	2.69663	0.0728468	ZMYND11, YPEL1, PAPD4, JARID2, NASP, SND1, PYGO1, TFDP2, TLE3, NEUROD6, ERCC3, MLLT3	371	289	16021	1.79308	1	0.999898	70.1419
UP_SEQ_FEATURE	domain:Protein kinase	17	3.82022	0.086993	CAMK1G, NEK1, TRIO, ULK4, CDKL3, SRPK1, BC021891, MAP3K5, MAP3K9, CAMK2D, ROR1, DYRK3, TLK1, TLK2, PRKACB, DCLK1, AKT3	371	476	16021	1.54226	1	0.999953	76.6464
UP_SEQ_FEATURE	active site:Phosphocysteine intermediate	5	1.1236	0.0953033	PTPRK, DUSP19, PTPRG, PTPN20, PTPDC1	371	75	16021	2.87889	1	0.999953	79.8213

## Sheet: Turquoise
Category	Term	Count	%	PValue	Genes	List Total	Pop Hits	Pop Total	Fold Enrichment	Bonferroni	Benjamini	FDR
SP_PIR_KEYWORDS	phosphoprotein	1043	48.1978	1.86431e-77	MEF2A, VPS54, PPP2R5C, SYNCRIP, RORA, ITSN2, ITSN1, WTAP, SART3, BTK, MAP3K7, EPC1, MAP3K6, HMHA1, LPHN3, APP, CUL5, PDHA1, STAG1, IKBKAP, BRAF, KIF5B, ANKS1, PTBP1, KIF5C, ANKS3, PIK3CD, BTBD7, MYH4, MED19, DCAF5, MAPK1, EIF2AK1, DHX29, SCYL2, SAPS3, PPP2R5E, MAPK8, CHORDC1, RAD23B, SDAD1, TNRC18, NFKBIE, RAD23A, CHCHD3, CACNB2, BCL2L2, CACNB4, ARIH2, TMEM127, EFR3A, DHX8, TAOK1, TAOK3, ASXL1, S…	1891	6311	17854	1.56038	9.6944e-75	9.6944e-75	2.69948e-74
SP_PIR_KEYWORDS	acetylation	426	19.6858	8.17411e-34	MEF2A, EHHADH, SYNCRIP, SART3, WTAP, ITSN1, BTK, HMHA1, EPC1, LUC7L2, DHX36, PDHA1, MAP2K7, LUC7L3, STAG1, KIF5B, BRAF, ROCK1, ANKS1, PTBP1, PCM1, MAPK1, AQR, EIF2S1, EIF2S2, RPS12, MAPK8, CHORDC1, RAD23B, CHCHD3, HMGCS1, BCL2L2, RAC2, RPS20, GPD2, DHX8, NPLOC4, DLAT, UBE2L3, LACTB2, ATM, GART, HMGCS2, LASP1, PKP4, H3F3A, RTN4, TCOF1, RTN3, MTHFD1, NISCH, NUBP1, BRD4, DPP9, BRD8, HIST1H1C, ACO2, …	1891	2325	17854	1.72994	4.25054e-31	2.12527e-31	1.1836e-30
SP_PIR_KEYWORDS	alternative splicing	659	30.4529	4.74568e-24	SLC9A8, XRCC4, MEF2A, LTBP1, MASP1, VPS54, PPP2R5C, SYNCRIP, RORB, RORA, ITSN2, REST, WTAP, ITSN1, SART3, HMHA1, LPHN3, EPC1, APP, WDR76, CLK4, LUC7L2, MAP2K7, LUC7L3, MAGI2, ROCK1, BRAF, ANKS1, SKP2, BTBD7, HMG20A, PCM1, AU040829, SCYL2, SAPS3, SMARCAL1, TFPI, HSD17B11, SDAD1, TNRC18, CACNB2, BCL2L2, CACNB4, BCL2L1, DAAM1, SDHAF2, PDSS2, URGCP, GORASP2, CKLF, EFR3A, NPLOC4, TGFBR2, SEPT10, USF2,…	1891	4481	17854	1.38853	2.46775e-21	8.22584e-22	6.87165e-21
SP_PIR_KEYWORDS	nucleus	570	26.3401	5.89006e-22	XRCC4, MEF2A, LSM7, PPP2R5C, RP9, SYNCRIP, 2310003H01RIK, RORB, RORA, REST, WTAP, SART3, BTK, INTS8, EPC1, TAF5L, CLK4, TLK1, DHX36, MAP2K7, LUC7L3, TBPL1, STAG1, H1F0, A130010J15RIK, IKBKAP, RCOR2, RCOR1, ZHX1, PTBP1, HMG20A, MED19, AQR, SAPS3, SMARCAL1, VGLL2, VGLL4, RAD23B, SDAD1, RAD23A, BCL2L2, DUSP11, URGCP, ARIH2, LYL1, DHX8, RANBP17, DNMT3A, NPLOC4, KLF12, ASXL1, USF2, ATM, TRPS1, TSGA10,…	1891	3808	17854	1.41326	3.06283e-19	7.65708e-20	8.5287e-19
UP_SEQ_FEATURE	splice variant	662	30.5915	5.00485e-16	SLC9A8, XRCC4, MEF2A, LTBP1, MASP1, VPS54, PPP2R5C, SYNCRIP, RORB, RORA, ITSN2, REST, WTAP, ITSN1, SART3, EPC1, HMHA1, LPHN3, APP, WDR76, CLK4, LUC7L2, MAP2K7, LUC7L3, MAGI2, ROCK1, BRAF, ANKS1, SKP2, BTBD7, HMG20A, PCM1, AU040829, SCYL2, SAPS3, SMARCAL1, TFPI, HSD17B11, SDAD1, TNRC18, CACNB2, BCL2L2, CACNB4, BCL2L1, DAAM1, SDHAF2, PDSS2, URGCP, GORASP2, CKLF, EFR3A, DNMT3A, NPLOC4, TGFBR2, SEPT1…	1845	4448	16021	1.29237	2.65399e-12	2.65399e-12	1.05471e-12
SP_PIR_KEYWORDS	cytoplasm	451	20.841	5.28727e-16	SYNCRIP, ITSN2, SART3, BTK, MAP2K7, TBPL1, IKBKAP, KIF5B, NCF2, ROCK1, ANKS1, MYH4, PCM1, ST13, DHX29, SCYL2, SAPS3, RPS12, PPP2R5E, HSD17B11, RAD23B, NFKBIE, HMGCS1, NTAN1, HSPA1A, BCL2L2, HSPA1B, BCL2L1, DAAM1, URGCP, HSPA1L, ARIH1, NPHP4, RAC2, PPP2R2D, RANBP17, DNMT3A, GPD1, NPLOC4, PAIP2, TAOK1, TAOK3, SEPT10, DVL1, BCL2A1A, LASP1, ARF3, TSGA10, SMURF2, GTSE1, LATS2, MTHFD1, NISCH, NUBP1, HS…	1891	3029	17854	1.40579	2.88658e-13	5.77316e-14	7.99361e-13
SP_PIR_KEYWORDS	ubl conjugation pathway	104	4.80591	2.42166e-12	DZIP3, SAE1, MKRN2, CNOT4, ZNRF2, USP27X, CUL5, WWP2, ITCH, CUL1, ANAPC1, SOCS2, USP1, ENC1, UBR4, SKP2, SOCS6, DCAF5, MIB1, HUWE1, PIAS3, FBXL5, RNF25, PIAS2, AMFR, ANAPC7, RNF20, RAD23B, WDR5B, NEDD8, RBX1, ARIH1, UBE2D3, FBXW7, ARIH2, HECTD2, FBXW2, RNF11, FBXO44, RNF168, FBXO3, TRAF6, HECTD1, HACE1, UBE2L3, CDC27, ATE1, TULP4, NEDD4, FBXO31, FBXO32, SMURF2, UBE2G2, SENP8, SENP7, DCAF12, RANBP…	1891	484	17854	2.02877	1.25924e-09	2.09874e-10	3.50646e-09
GOTERM_CC_FAT	GO:0031974~membrane-enclosed lumen	191	8.82625	3.48285e-12	PNMA3, PNMA2, STAR, SRP68, RP9, REST, SART3, WTAP, EPC1, INTS8, PSKH1, PDHA1, TBPL1, LUC7L3, OXR1, IKBKAP, MRPL52, MRPL51, RCOR2, SFRS1, MED19, PIAS3, MRPL47, PIAS2, SDAD1, LMNB1, ACP2, HSPA1A, HSPA1B, HSPA1L, SUPV3L1, ZFP346, DNMT3A, CREBBP, SMAD4, DLAT, ATM, PAXIP1, NOLC1, UTP14A, TCF12, UTP14B, ENY2, TCOF1, GTPBP10, GNL3L, ARL2BP, PARN, BLZF1, P4HA1, BRD4, TSEN2, TOP2A, ATF7IP, RBBP4, EXOSC4, …	1255	1174	12504	1.62095	1.933e-09	1.933e-09	5.08905e-09
GOTERM_BP_FAT	GO:0016568~chromatin modification	65	3.0037	4.19701e-12	ENY2, UTY, EZH1, HIRA, CBX3, CBX7, EPC1, MLL5, PCGF2, TLK1, USP16, MLL3, KDM5C, BRD8, MYST3, TBL1XR1, SATB1, BRCC3, RBBP4, RCOR1, HMG20A, TTF1, RB1, UBE2B, UBN1, UBE2N, EYA3, SMARCE1, BAZ1B, HUWE1, BPTF, SMARCAL1, SMARCA5, USP22, RNF20, NSD1, KDM6B, SMARCA4, SUV420H1, ING4, ING3, HAT1, NR3C1, HJURP, CHD1, RNF168, BCOR, BAZ2A, MYSM1, CHD4, SETDB1, TAF1, DNMT3A, CEBPG, NASP, CREBBP, SUV39H1, SAP18,…	1502	236	13588	2.49165	1.47608e-08	1.47608e-08	7.69118e-09
GOTERM_CC_FAT	GO:0043233~organelle lumen	185	8.54898	7.45288e-12	GRPEL2, PNMA3, PNMA2, LMO4, SRP68, ARNT2, RBM4, RP9, REST, WTAP, SART3, CBX5, SMNDC1, PNN, ESF1, TOP1, INTS8, EPC1, GTF2E1, MLL5, PSKH1, SRRM2, SRRM1, ACIN1, PDHA1, MLL3, LUC7L3, TBPL1, MYST3, OXR1, MRPL52, IKBKAP, SATB1, MRPL51, RRP1, RCOR2, TCFAP2D, SFRS1, NVL, MED19, PA2G4, PIAS3, MGA, PIAS2, MRPL47, PCCA, XRN2, SMARCA4, SDAD1, MRPS14, LMNB1, ONECUT3, ELK1, HSPA1A, ACP2, HSPA1B, ATF1, ARNT, ME…	1255	1136	12504	1.62255	4.13637e-09	2.06819e-09	1.08899e-08
GOTERM_CC_FAT	GO:0070013~intracellular organelle lumen	184	8.50277	1.1336e-11	GRPEL2, PNMA3, PNMA2, LMO4, SRP68, ARNT2, RBM4, RP9, REST, WTAP, SART3, CBX5, SMNDC1, PNN, ESF1, TOP1, INTS8, EPC1, GTF2E1, MLL5, PSKH1, SRRM2, SRRM1, ACIN1, PDHA1, MLL3, LUC7L3, TBPL1, MYST3, OXR1, MRPL52, IKBKAP, SATB1, MRPL51, RRP1, RCOR2, TCFAP2D, SFRS1, NVL, MED19, PA2G4, PIAS3, MGA, PIAS2, MRPL47, PCCA, XRN2, SMARCA4, SDAD1, MRPS14, LMNB1, ONECUT3, ELK1, HSPA1A, ACP2, HSPA1B, ATF1, ARNT, ME…	1255	1133	12504	1.61805	6.2915e-09	2.09717e-09	1.65638e-08
GOTERM_BP_FAT	GO:0043632~modification-dependent macromolecule catabolic process	108	4.99076	1.8695e-11	DZIP3, PPP2R5C, SAE1, MKRN2, CNOT4, ZNRF2, USP27X, CUL5, WWP2, ITCH, CUL1, ANAPC1, SOCS2, USP1, ENC1, UBR4, SKP2, SOCS6, MIB1, HUWE1, PIAS3, FBXL5, RNF25, PIAS2, AMFR, ANAPC7, RNF20, RAD23B, DERL2, WDR5B, RAD23A, NEDD8, RBX1, ARIH1, UBE2D3, FBXW7, ARIH2, HECTD2, FBXW2, RNF11, FBXO44, RNF168, FBXO3, TRAF6, HECTD1, NPLOC4, HACE1, UBE2L3, ATE1, TULP4, NEDD4, FBXO31, FBXO32, SMURF2, HDAC6, UBE2G2, SE…	1502	508	13588	1.92329	6.57501e-08	3.2875e-08	3.42594e-08
GOTERM_BP_FAT	GO:0019941~modification-dependent protein catabolic process	108	4.99076	1.8695e-11	DZIP3, PPP2R5C, SAE1, MKRN2, CNOT4, ZNRF2, USP27X, CUL5, WWP2, ITCH, CUL1, ANAPC1, SOCS2, USP1, ENC1, UBR4, SKP2, SOCS6, MIB1, HUWE1, PIAS3, FBXL5, RNF25, PIAS2, AMFR, ANAPC7, RNF20, RAD23B, DERL2, WDR5B, RAD23A, NEDD8, RBX1, ARIH1, UBE2D3, FBXW7, ARIH2, HECTD2, FBXW2, RNF11, FBXO44, RNF168, FBXO3, TRAF6, HECTD1, NPLOC4, HACE1, UBE2L3, ATE1, TULP4, NEDD4, FBXO31, FBXO32, SMURF2, HDAC6, UBE2G2, SE…	1502	508	13588	1.92329	6.57501e-08	3.2875e-08	3.42594e-08
GOTERM_MF_FAT	GO:0000166~nucleotide binding	333	15.3882	2.15723e-11	ADCY3, FASTKD1, ADCY2, SYNCRIP, CCT3, PRKG1, SART3, C230081A13RIK, BTK, KIF13A, MAP3K7, ATP2B2, MAP3K6, SFRS7, DDX17, PSKH1, RAVER1, SFRS9, NT5C2, CLK4, ABCB10, PIK3CA, RAPGEF4, DHX36, TLK1, MAP2K7, GTPBP2, KIF5B, BRAF, ROCK1, SUCLG2, GTPBP5, KIF5C, PTBP1, PIK3CD, MYH4, WNK2, NAV3, SFRS1, PPARGC1B, MAPK1, EIF2AK1, BAZ1B, NAV1, DHX29, RAB18, SCYL2, SMARCAL1, RAB14, HSD11B2, NEK9, MAPK8, AMFR, RAB1…	1462	2183	13288	1.38645	2.43767e-08	2.43767e-08	3.46144e-08
GOTERM_BP_FAT	GO:0044265~cellular macromolecule catabolic process	123	5.68392	2.30759e-11	NCBP1, DZIP3, PPP2R5C, LSM7, SAE1, ZNRF2, MKRN2, CNOT4, USP27X, CUL5, WWP2, ITCH, CUL1, ANAPC1, SOCS2, GM672, USP1, ENC1, UBR4, SKP2, SOCS6, MIB1, HUWE1, PIAS3, FBXL5, RNF25, PIAS2, AMFR, ANAPC7, RNF20, XRN2, EIF2C3, RAD23B, DERL2, WDR5B, RAD23A, NEDD8, RBX1, ARIH1, FBXW7, ARIH2, UBE2D3, PSMB2, HECTD2, FBXW2, FBXO44, RNF11, RNF168, FBXO3, TRAF6, HECTD1, NPLOC4, SMG1, HACE1, UBE2L3, ATM, ATE1, P2R…	1502	609	13588	1.82715	8.11582e-08	2.70527e-08	4.22879e-08
GOTERM_BP_FAT	GO:0008104~protein localization	144	6.65434	2.47733e-11	GRPEL2, CHMP5, XPO4, VPS54, LMAN2L, UNC50, FGF10, VPS33B, VPS33A, HOOK3, HOOK1, NRCAM, KIF13A, HOOK2, ANK2, TRAK1, VPS13A, SAR1A, SCAMP5, NUP133, SIX2, RPH3A, NUPL2, VTI1A, RAB18, RAB14, BIN3, PDCD6IP, RAB10, AKAP2, PACS1, ARL6IP1, BBS4, DERL2, SDAD1, NAPG, SNX6, STAM2, ARF6, AKAP10, NEDD8, RIMS2, LMAN1, MIA3, TOMM7, MACF1, GORASP1, SPNB2, STX17, NUP50, STX16, TMED10, TRAM1, ASPSCR1, RANBP17, FAM…	1502	753	13588	1.73003	8.71277e-08	2.17819e-08	4.53983e-08
GOTERM_BP_FAT	GO:0044257~cellular protein catabolic process	112	5.1756	2.6413e-11	DZIP3, PPP2R5C, SAE1, MKRN2, CNOT4, ZNRF2, USP27X, CUL5, WWP2, ITCH, CUL1, ANAPC1, SOCS2, USP1, ENC1, UBR4, SKP2, SOCS6, MIB1, HUWE1, PIAS3, FBXL5, RNF25, PIAS2, AMFR, ANAPC7, RNF20, RAD23B, DERL2, WDR5B, RAD23A, NEDD8, RBX1, ARIH1, UBE2D3, FBXW7, ARIH2, PSMB2, HECTD2, FBXW2, FBXO44, RNF11, RNF168, FBXO3, TRAF6, HECTD1, NPLOC4, HACE1, UBE2L3, ATE1, P2RX7, TULP4, NEDD4, FBXO31, FBXO32, SMURF2, HDA…	1502	537	13588	1.88682	9.28945e-08	1.85789e-08	4.84032e-08
GOTERM_CC_FAT	GO:0012505~endomembrane system	104	4.80591	3.39607e-11	SYT1, LMAN2L, CBX3, UBQLN4, RP9, ITSN1, EPC1, DAB2, APP, PICALM, H13, ST3GAL6, RC3H2, ASPH, DNAJC3, FNDC3A, SCAMP5, NUP133, FUT10, STIM1, CORO7, NAV3, NUPL2, NDEL1, RAB14, VAMP2, AMFR, EXT2, ARL6IP1, DERL2, SNAP91, LMNB1, GRB2, SLC11A2, MIA3, GAD2, RAC2, STX17, NUP50, TMED10, PCYT1A, ASPSCR1, TRPC2, RANBP17, RILP, NPLOC4, PORCN, SYNE1, NUP62, PRICKLE1, ST8SIA4, TSGA10, GOSR1, TMPO, ALG12, RTN4, C…	1255	535	12504	1.9368	1.88482e-08	4.71205e-09	4.96221e-08
GOTERM_BP_FAT	GO:0009057~macromolecule catabolic process	129	5.96118	3.76401e-11	NCBP1, DZIP3, BTRC, LSM7, PPP2R5C, PGLYRP1, SAE1, ZNRF2, MKRN2, CNOT4, USP27X, CUL5, WWP2, ITCH, CUL1, ANAPC1, SOCS2, GM672, USP1, ENC1, UBR4, SKP2, SOCS6, MIB1, HUWE1, PIAS3, FBXL5, RNF25, PIAS2, AMFR, ANAPC7, RNF20, XRN2, EIF2C3, RAD23B, DERL2, WDR5B, RAD23A, NEDD8, RBX1, ARIH1, FBXW7, ARIH2, UBE2D3, PSMB2, HECTD2, FBXW2, FBXO44, RNF11, RNF168, FBXO3, TRAF6, HECTD1, NPLOC4, SMG1, HACE1, UBE2L3,…	1502	654	13588	1.78442	1.3238e-07	2.20634e-08	6.89775e-08
GOTERM_BP_FAT	GO:0051603~proteolysis involved in cellular protein catabolic process	111	5.12939	4.07609e-11	DZIP3, PPP2R5C, SAE1, MKRN2, CNOT4, ZNRF2, USP27X, CUL5, WWP2, ITCH, CUL1, ANAPC1, SOCS2, USP1, ENC1, UBR4, SKP2, SOCS6, MIB1, HUWE1, PIAS3, FBXL5, RNF25, PIAS2, AMFR, ANAPC7, RNF20, RAD23B, DERL2, WDR5B, RAD23A, NEDD8, RBX1, ARIH1, UBE2D3, FBXW7, ARIH2, PSMB2, HECTD2, FBXW2, FBXO44, RNF11, RNF168, FBXO3, TRAF6, HECTD1, NPLOC4, HACE1, UBE2L3, ATE1, P2RX7, TULP4, NEDD4, FBXO31, FBXO32, SMURF2, HDA…	1502	534	13588	1.88047	1.43356e-07	2.04794e-08	7.46963e-08
GOTERM_BP_FAT	GO:0045184~establishment of protein localization	129	5.96118	4.74238e-11	GRPEL2, CHMP5, VPS54, LMAN2L, XPO4, UNC50, FGF10, VPS33B, VPS33A, HOOK3, KIF13A, HOOK1, HOOK2, TRAK1, VPS13A, SAR1A, SCAMP5, NUP133, SIX2, RPH3A, NUPL2, VTI1A, RAB18, RAB14, PDCD6IP, RAB10, PACS1, ARL6IP1, DERL2, SDAD1, NAPG, SNX6, STAM2, ARF6, RIMS2, LMAN1, MIA3, TOMM7, MACF1, GORASP1, SPNB2, STX17, NUP50, STX16, TMED10, TRAM1, ASPSCR1, RANBP17, FAM160A2, RILP, HTT, RAB7L1, LIN7A, EPS15, RABEP2,…	1502	656	13588	1.77898	1.6679e-07	2.08487e-08	8.69066e-08
GOTERM_CC_FAT	GO:0031981~nuclear lumen	150	6.93161	4.78629e-11	PNMA3, PNMA2, LMO4, SRP68, ARNT2, RBM4, RP9, REST, WTAP, SART3, CBX5, PNN, SMNDC1, ESF1, INTS8, EPC1, GTF2E1, TOP1, MLL5, PSKH1, SRRM2, SRRM1, ACIN1, MLL3, LUC7L3, TBPL1, MYST3, OXR1, IKBKAP, SATB1, RRP1, RCOR2, TCFAP2D, SFRS1, NVL, MED19, PA2G4, PIAS3, MGA, PIAS2, XRN2, SMARCA4, SDAD1, LMNB1, ONECUT3, ELK1, ATF1, ARNT, MED12L, DDX46, DDX42, ZFP346, TAF1, DNMT3A, CREBBP, SMAD4, SAP18, WRN, ATM, C…	1255	883	12504	1.69253	2.65639e-08	5.31279e-09	6.99354e-08
SP_PIR_KEYWORDS	protein transport	97	4.48244	4.92482e-11	CHMP5, VPS54, XPO4, UNC50, VPS33B, VPS33A, HOOK3, KIF13A, HOOK1, HOOK2, VPS13A, SAR1A, SCAMP5, NUP133, NUPL2, RPH3A, VTI1A, RAB18, RAB14, PDCD6IP, RAB10, SDAD1, NAPG, SNX6, STAM2, ARF6, LMAN1, MIA3, TOMM7, GORASP1, STX16, NUP50, TMED10, TRAM1, FAM160A2, RILP, RANBP17, RAB7L1, LIN7A, EPS15, RABEP2, RABEP1, NUP62, ARF3, TOMM40L, ARF4, GOSR1, ATG16L2, COPA, SEC24B, RAB5B, RAB5C, AP3S2, BLZF1, TRIM3,…	1891	461	17854	1.98662	2.5609e-08	3.65843e-09	7.13104e-08
GOTERM_BP_FAT	GO:0030163~protein catabolic process	113	5.22181	1.13088e-10	DZIP3, BTRC, PPP2R5C, SAE1, MKRN2, CNOT4, ZNRF2, USP27X, CUL5, WWP2, ITCH, CUL1, ANAPC1, SOCS2, USP1, ENC1, UBR4, SKP2, SOCS6, MIB1, HUWE1, PIAS3, FBXL5, RNF25, PIAS2, AMFR, ANAPC7, RNF20, RAD23B, DERL2, WDR5B, RAD23A, NEDD8, RBX1, ARIH1, UBE2D3, FBXW7, ARIH2, PSMB2, HECTD2, FBXW2, FBXO44, RNF11, RNF168, FBXO3, TRAF6, HECTD1, NPLOC4, HACE1, UBE2L3, ATE1, P2RX7, TULP4, NEDD4, FBXO31, FBXO32, SMURF…	1502	556	13588	1.83861	3.97731e-07	4.41924e-08	2.0724e-07
GOTERM_BP_FAT	GO:0015031~protein transport	127	5.86876	1.17177e-10	GRPEL2, CHMP5, VPS54, LMAN2L, XPO4, UNC50, FGF10, VPS33B, VPS33A, HOOK3, KIF13A, HOOK1, HOOK2, TRAK1, VPS13A, SAR1A, SCAMP5, NUP133, SIX2, RPH3A, NUPL2, VTI1A, RAB18, RAB14, PDCD6IP, RAB10, PACS1, ARL6IP1, DERL2, SDAD1, NAPG, SNX6, STAM2, ARF6, RIMS2, LMAN1, MIA3, TOMM7, MACF1, GORASP1, SPNB2, STX17, NUP50, STX16, TMED10, TRAM1, ASPSCR1, RANBP17, FAM160A2, RILP, HTT, RAB7L1, LIN7A, EPS15, RABEP2,…	1502	651	13588	1.76485	4.12111e-07	4.12111e-08	2.14733e-07
GOTERM_BP_FAT	GO:0006511~ubiquitin-dependent protein catabolic process	44	2.03327	2.60799e-10	USP7, RAD23B, DERL2, USP8, USP3, UBE3A, RAD23A, USP9X, UBE2G2, PPP2R5C, RBX1, OS9, ARIH1, UBE2D3, USP27X, CUL5, ARIH2, RNF11, USP37, USP36, ITCH, USP16, CUL1, TBL1XR1, NPLOC4, UBE4A, UFD1L, USP1, UBE4B, SKP2, ATE1, UBE2N, UCHL5, USP47, UCHL4, FBXO31, USP49, AMFR, USP22, USP48, USP25, USP24, USP45, HDAC6	1502	141	13588	2.82305	9.1723e-07	8.33846e-08	4.77928e-07
GOTERM_BP_FAT	GO:0016192~vesicle-mediated transport	98	4.52865	3.37003e-10	CHMP5, VPS54, ITSN2, ITSN1, VPS33B, VPS33A, HOOK3, HOOK1, HOOK2, DAB2, APP, PICALM, CHIC2, RAPGEF4, SAR1A, SCAMP5, RPH3A, GAPVD1, SYCN, VAMP4, VAMP2, ANKFY1, PACS1, SNAP91, NAPG, ARF6, LMAN1, RIMS2, MIA3, STX17, STX16, TMED10, RHOBTB3, TRPC2, FAM160A2, HTT, TGFBR2, MYO1F, FCGR1, LIN7A, CORO1C, P2RX7, RABEP2, RABEP1, ARF3, ARF4, GOSR1, CACNA1A, COPA, SEC24B, CLTB, MYO7A, SORL1, AP3S2, RTN3, CDC42,…	1502	466	13588	1.9025	1.18524e-06	9.87699e-08	6.17575e-07
GOTERM_BP_FAT	GO:0006325~chromatin organization	74	3.41959	4.17404e-10	ENY2, ARID4A, UTY, EZH1, ARID4B, HIRA, CBX3, CBX7, HNRPLL, CBX5, EPC1, PCGF2, MLL5, TLK1, USP16, MLL3, KDM5C, BRD8, MYST3, H1F0, TBL1XR1, SATB1, RBBP4, BRCC3, HIST1H1C, RCOR1, HMG20A, TTF1, RB1, UBE2B, UBN1, UBE2N, EYA3, SMARCE1, BAZ1B, HUWE1, BPTF, SMARCAL1, SMARCA5, USP22, NSD1, RNF20, KDM6B, SMARCA4, SUV420H1, ING4, ING3, HAT1, NR3C1, HJURP, CHD1, RNF168, BCOR, BAZ2A, MYSM1, CHD4, HIST1H4H, SE…	1502	315	13588	2.12523	1.46801e-06	1.12924e-07	7.64914e-07
SP_PIR_KEYWORDS	transcription regulation	238	10.9982	1.05509e-09	ITGB3BP, MEF2A, HIRA, BBX, RORB, REST, RORA, ZFP91, EPC1, TAF5L, IKBKAP, A130010J15RIK, RCOR2, RCOR1, ZHX1, ZFP629, HMG20A, PPARGC1B, MED19, MTF1, BAZ1B, PIAS3, VGLL2, PIAS2, VGLL4, SUV420H1, ZFP451, TCF20, TRP53BP1, LYL1, BCOR, DNMT3A, KLF12, CREBBP, ASXL1, SMAD4, ZFP445, USF2, DMTF1, TRPS1, NOTCH4, SUPT16H, CHAF1A, KLF1, TCF12, NCOR1, ENY2, BACH1, ZBTB33, ELF1, ELF2, BACH2, EZH1, KCNIP3, HIF1AN…	1891	1546	17854	1.45349	5.48646e-07	6.85807e-08	1.52775e-06
SP_PIR_KEYWORDS	coiled coil	261	12.061	1.17446e-09	ITGB3BP, XRCC4, DZIP3, CHMP5, VPS54, LUZP1, ITSN2, PRKG1, SART3, ITSN1, HOOK3, HOOK1, KIF13A, MAP3K6, N4BP2L2, HOOK2, HMHA1, ACBD3, COL4A3BP, LUC7L2, TLK1, DHX36, MAP2K7, LUC7L3, KIF5B, ROCK1, RCOR2, STRN3, RCOR1, ANKS3, KIF5C, MYH4, HMG20A, NAV3, PCM1, DCTN4, VTI1A, 2310035C23RIK, BAZ1B, NAV1, DHX29, LAMC3, SMARCAL1, ZNHIT1, NEK9, BIN3, 5730559C18RIK, SDAD1, TNRC18, LMNB1, BCL2L2, DAAM1, TMCC1, …	1891	1732	17854	1.42278	6.10717e-07	6.78575e-08	1.70059e-06
SP_PIR_KEYWORDS	rna-binding	96	4.43623	1.8887e-09	DZIP3, ZC3HAV1, CPEB3, CPEB4, SRP68, UNC50, RBM4, DICER1, LSM7, RBM5, SYNCRIP, TLR3, SART3, HNRPLL, AUH, CNOT4, SFRS7, ANKRD17, PARN, DDX17, DDX28, PCBP4, RAVER1, SFRS9, BAT1A, SRRM1, RBMS3, RC3H1, RBM12, PABPN1, SNRPN, EXOSC4, PTBP1, MBNL2, MBNL1, EXOSC1, SFRS1, NCL, PPARGC1B, QK, SLTM, EIF4G1, RBPMS, EIF4G3, PA2G4, AQR, ROD1, TIAL1, SERBP1, EIF2S1, EIF4A1, CPSF7, OAS1B, CPSF6, AKAP1, THOC2, CPS…	1891	485	17854	1.86885	9.82124e-07	9.82124e-08	2.7348e-06
SP_PIR_KEYWORDS	chromatin regulator	50	2.31054	3.26461e-09	ENY2, UTY, EZH1, HIRA, CBX3, CBX7, EPC1, MLL5, TLK1, MLL3, USP16, KDM5C, BRD8, MYST3, TBL1XR1, SATB1, BRCC3, RBBP4, RCOR1, HMG20A, RB1, UBN1, EYA3, SMARCE1, SMARCA5, USP22, RNF20, NSD1, KDM6B, SUV420H1, SMARCA4, ING4, ING3, NR3C1, CHD1, RNF168, BCOR, BAZ2A, CHD4, MYSM1, BAHD1, SETDB1, DNMT3A, SUV39H1, HDAC4, SMARCC1, MSL1, NCOR1, RNF40, HDAC6	1891	192	17854	2.45874	1.6976e-06	1.54327e-07	4.72709e-06
SP_PIR_KEYWORDS	nucleotide-binding	246	11.3678	3.50648e-09	ADCY3, ADCY2, CCT3, PRKG1, C230081A13RIK, BTK, MAP3K7, KIF13A, ATP2B2, MAP3K6, DDX17, PSKH1, NT5C2, CLK4, PIK3CA, ABCB10, TLK1, DHX36, RAPGEF4, MAP2K7, GTPBP2, KIF5B, ROCK1, BRAF, SUCLG2, GTPBP5, PIK3CD, KIF5C, MYH4, WNK2, MAPK1, EIF2AK1, NAV1, DHX29, RAB18, BAZ1B, SMARCAL1, RAB14, NEK9, MAPK8, AMFR, RAB10, CHKA, GNAI1, NEK1, STK17B, HSPA1A, ARF6, HSPA1B, HSPA1L, RAC2, SUPV3L1, DHX8, TAOK1, TGFBR…	1891	1631	17854	1.42405	1.82337e-06	1.51947e-07	5.07731e-06
UP_SEQ_FEATURE	compositionally biased region:Poly-Ser	84	3.8817	4.12424e-09	MEF2A, ARID4B, TCOF1, ARNT2, FGF10, RP9, AMMECR1, ITSN1, TTN, GTSE1, HNRPLL, CBX5, MAP3K7, ANK2, BAG3, GATA3, SNPH, RANBP2, PPP1R14C, ODZ2, KCNMA1, TUB, IRS2, BRAF, SOX11, ANKS3, WNK2, GLCCI1, GTF2H2, ZCCHC14, BRWD3, EML3, STXBP5, D930015E06RIK, MGA, PIAS2, CTDP1, PACS1, GPR146, BCLAF1, ING3, SNAP91, BMPR2, SOX4, LRIG1, ARNT, SPATA9, PRUNE2, TRP53BP1, NPAS3, TNRC6C, MACF1, GORASP1, SYN2, NFAT5, H…	1845	379	16021	1.92457	1.97178e-05	9.85894e-06	7.81165e-06
GOTERM_CC_FAT	GO:0043232~intracellular non-membrane-bounded organelle	266	12.2921	5.22053e-09	ITGB3BP, PNMA3, PNMA2, SRP68, HIRA, WTAP, HOOK3, HOOK1, KIF13A, HOOK2, APP, PSKH1, CHRNA3, MRPL35, OXR1, H1F0, MRPL52, MRPL51, KIF5B, ROCK1, KIF5C, UBR4, MYH4, PCM1, DCTN4, FARP2, BAZ1B, NAV1, RPS12, BIN3, MRPL47, ADD3, ADD2, ADD1, SUV420H1, SDAD1, LMNB1, STK17B, CAPZB, TRP53BP1, NPHP4, D10ERTD322E, MACF1, DMD, SPNB2, EFR3A, RPS20, ZFP346, DNMT3A, CREBBP, MYOZ1, KIF3C, CDC27, SEPT10, ATM, PTPN11,…	1255	1919	12504	1.38106	2.89739e-06	4.82899e-07	7.62804e-06
GOTERM_CC_FAT	GO:0043228~non-membrane-bounded organelle	266	12.2921	5.22053e-09	ITGB3BP, PNMA3, PNMA2, SRP68, HIRA, WTAP, HOOK3, HOOK1, KIF13A, HOOK2, APP, PSKH1, CHRNA3, MRPL35, OXR1, H1F0, MRPL52, MRPL51, KIF5B, ROCK1, KIF5C, UBR4, MYH4, PCM1, DCTN4, FARP2, BAZ1B, NAV1, RPS12, BIN3, MRPL47, ADD3, ADD2, ADD1, SUV420H1, SDAD1, LMNB1, STK17B, CAPZB, TRP53BP1, NPHP4, D10ERTD322E, MACF1, DMD, SPNB2, EFR3A, RPS20, ZFP346, DNMT3A, CREBBP, MYOZ1, KIF3C, CDC27, SEPT10, ATM, PTPN11,…	1255	1919	12504	1.38106	2.89739e-06	4.82899e-07	7.62804e-06
GOTERM_BP_FAT	GO:0046907~intracellular transport	89	4.11275	6.09076e-09	COPA, GRPEL2, NCBP1, SEC24B, ENAH, CLTB, CHMP5, VPS54, AP3S2, FGF10, HOOK3, HOOK1, CDC42, HOOK2, BLZF1, APP, CHIC2, AP1S2, TRAK1, RANBP2, TPR, SEC24D, SAR1A, KPNB1, AP3B1, ZW10, STX6, NUP133, RAMP2, KIF5B, RPH3AL, SIX2, IPO9, STXBP4, IPO8, RPH3A, WAS, FLNA, VTI1A, KIF1B, NDEL1, PSEN1, ARCN1, TOM1, CUX1, RAB10, STEAP2, DST, KPNA1, GRASP, VPS29, PACS1, BID, ARL6IP1, DERL2, NAPG, STAM2, RIMS2, LMAN1…	1502	431	13588	1.86809	2.1421e-05	1.53008e-06	1.11616e-05
GOTERM_CC_FAT	GO:0016604~nuclear body	39	1.80222	1.0377e-08	GLIS2, YLPM1, HR, RP9, WBP11, SART3, SMNDC1, PNN, PCGF2, MLL5, SUMO1, DDX46, PSKH1, SRRM2, NUDT21, CDK12, GATAD2A, SRRM1, WAC, LUC7L3, RBM25, DDX42, SP100, CREBBP, RB1, SFRS1, MBD1, CTR9, RFWD2, PPIG, NOLC1, PIAS3, RSRC1, DYRK1A, TDG, PSPC1, PIAS2, LSM10, PSME4	1255	142	12504	2.73641	5.75924e-06	8.22751e-07	1.51625e-05
GOTERM_CC_FAT	GO:0044451~nucleoplasm part	93	4.2976	1.6697e-08	ENY2, E2F3, LMO4, ARNT2, YLPM1, HR, RP9, REST, SART3, CBX5, SMNDC1, PNN, GTF2E1, EPC1, INTS8, PCGF2, MLL5, PSKH1, GTF2A1, SRRM2, CDK12, SRRM1, MLL3, LUC7L3, TBPL1, MYST3, ATF7IP, IKBKAP, SP100, RBBP4, RCOR2, TCFAP2D, RB1, CDK7, SFRS1, MBD2, MBD1, GTF2H2, RFWD2, MED19, PIAS3, MGA, PIAS2, PSME4, NSD1, CLOCK, MED1, C1D, ING4, ING3, GLIS2, ONECUT3, NFYB, WBP11, TCFE3, TCF7L2, ATF1, ARNT, TCFCP2L1, ME…	1255	513	12504	1.80622	9.26679e-06	1.15835e-06	2.4397e-05
SP_PIR_KEYWORDS	zinc-finger	189	8.73383	1.70193e-08	PNMA3, DZIP3, ZC3HAV1, RBM4, LNX2, RBM5, RP9, RORB, REST, RORA, ZNRF3, ZNRF2, CNOT4, BTK, MKRN2, ZFP91, SFRS7, HMHA1, GTF2E1, MLL5, RNF141, TRIM44, GATA3, RNF38, RC3H2, LUC7L2, MLL3, RNF32, RC3H1, MYST3, ZFP622, ROCK1, CIZ1, ZHX1, UBR4, ZFP629, RPH3A, NUPL2, ZFP592, MIB1, RNF130, MTF1, BAZ1B, PIAS3, MLLT10, EIF2S2, RNF25, ZNHIT1, PIAS2, AMFR, ANKFY1, MYNN, RNF20, XRN2, ZFAND3, ZC3H4, RIMS2, TTC3,…	1891	1204	17854	1.48211	8.85001e-06	6.80773e-07	2.46437e-05
GOTERM_CC_FAT	GO:0005794~Golgi apparatus	115	5.31423	1.91012e-08	SLC9A8, LMAN2L, UNC50, PDE3B, HS2ST1, HOOK3, ACBD3, APP, PSKH1, PICALM, CHIC2, COL4A3BP, ST3GAL6, IL15RA, SAR1A, FNDC3A, SCAMP5, ROCK1, FUT10, CORO7, BICD2, BICD1, GLCE, VTI1A, MGAT3, SCYL2, BACE1, RAB14, SURF4, VAMP4, VAMP2, RAB10, EXT2, PACS1, NAPG, GRB2, RABGAP1L, ARF6, LMAN1, FBXW7, GAD2, ECE1, GORASP1, GORASP2, STX16, TMED10, CLASP2, RHOBTB3, B4GALT1, TRPC2, B4GALT2, UST, B3GAT3, ARF3, ST8SI…	1255	682	12504	1.68004	1.06011e-05	1.17791e-06	2.79099e-05
GOTERM_CC_FAT	GO:0016607~nuclear speck	29	1.34011	2.67737e-08	GLIS2, YLPM1, RP9, WBP11, SART3, PNN, SMNDC1, MLL5, SUMO1, DDX46, PSKH1, SRRM2, CDK12, GATAD2A, SRRM1, WAC, RBM25, LUC7L3, DDX42, SFRS1, MBD1, CTR9, RFWD2, PPIG, PIAS3, RSRC1, DYRK1A, PIAS2, PSME4	1255	90	12504	3.21041	1.48593e-05	1.48594e-06	3.91206e-05
GOTERM_MF_FAT	GO:0032555~purine ribonucleotide binding	268	12.3845	3.3516e-08	ADCY3, FASTKD1, ADCY2, CCT3, PRKG1, C230081A13RIK, BTK, MAP3K7, KIF13A, ATP2B2, MAP3K6, DDX17, PSKH1, CLK4, PIK3CA, ABCB10, DHX36, RAPGEF4, TLK1, MAP2K7, GTPBP2, KIF5B, ROCK1, BRAF, SUCLG2, GTPBP5, PIK3CD, KIF5C, MYH4, WNK2, MAPK1, EIF2AK1, NAV1, DHX29, RAB18, BAZ1B, SCYL2, SMARCAL1, RAB14, NEK9, MAPK8, AMFR, RAB10, CHKA, GNAI1, NEK1, STK17B, HSPA1A, ARF6, HSPA1B, URGCP, HSPA1L, RAC2, SUPV3L1, DH…	1462	1796	13288	1.35625	3.78724e-05	1.89364e-05	5.37789e-05
GOTERM_MF_FAT	GO:0032553~ribonucleotide binding	268	12.3845	3.3516e-08	ADCY3, FASTKD1, ADCY2, CCT3, PRKG1, C230081A13RIK, BTK, MAP3K7, KIF13A, ATP2B2, MAP3K6, DDX17, PSKH1, CLK4, PIK3CA, ABCB10, DHX36, RAPGEF4, TLK1, MAP2K7, GTPBP2, KIF5B, ROCK1, BRAF, SUCLG2, GTPBP5, PIK3CD, KIF5C, MYH4, WNK2, MAPK1, EIF2AK1, NAV1, DHX29, RAB18, BAZ1B, SCYL2, SMARCAL1, RAB14, NEK9, MAPK8, AMFR, RAB10, CHKA, GNAI1, NEK1, STK17B, HSPA1A, ARF6, HSPA1B, URGCP, HSPA1L, RAC2, SUPV3L1, DH…	1462	1796	13288	1.35625	3.78724e-05	1.89364e-05	5.37789e-05
SP_PIR_KEYWORDS	atp-binding	198	9.14972	3.59395e-08	ADCY3, ADCY2, CCT3, PRKG1, C230081A13RIK, BTK, MAP3K7, KIF13A, MAP3K6, ATP2B2, DDX17, PSKH1, CLK4, PIK3CA, ABCB10, TLK1, DHX36, MAP2K7, KIF5B, ROCK1, BRAF, PIK3CD, KIF5C, MYH4, WNK2, MAPK1, EIF2AK1, DHX29, NAV1, BAZ1B, SMARCAL1, NEK9, MAPK8, AMFR, CHKA, NEK1, STK17B, HSPA1A, HSPA1B, HSPA1L, SUPV3L1, DHX8, RECQL5, TAOK1, TGFBR2, TAOK3, UBE2L3, KIF3C, ATM, DDX6, GART, CCT7, EPHA5, HSPA12A, CCT4, AT…	1891	1287	17854	1.45255	1.86884e-05	1.3349e-06	5.20398e-05
GOTERM_MF_FAT	GO:0017076~purine nucleotide binding	277	12.8004	3.83408e-08	ADCY3, FASTKD1, ADCY2, CCT3, PRKG1, C230081A13RIK, BTK, MAP3K7, KIF13A, ATP2B2, MAP3K6, DDX17, PSKH1, CLK4, PIK3CA, ABCB10, DHX36, RAPGEF4, TLK1, MAP2K7, GTPBP2, KIF5B, ROCK1, BRAF, SUCLG2, GTPBP5, PIK3CD, KIF5C, MYH4, WNK2, MAPK1, EIF2AK1, BAZ1B, NAV1, DHX29, RAB18, SCYL2, SMARCAL1, RAB14, NEK9, MAPK8, AMFR, RAB10, CHKA, GNAI1, NEK1, STK17B, HSPA1A, ARF6, HSPA1B, URGCP, HSPA1L, RAC2, SUPV3L1, DH…	1462	1871	13288	1.34561	4.33242e-05	1.44416e-05	6.15207e-05
GOTERM_CC_FAT	GO:0005654~nucleoplasm	103	4.7597	4.25363e-08	LMO4, ARNT2, RP9, REST, WTAP, SART3, PNN, SMNDC1, CBX5, ESF1, EPC1, INTS8, GTF2E1, TOP1, MLL5, PSKH1, SRRM2, SRRM1, MLL3, TBPL1, LUC7L3, MYST3, IKBKAP, RCOR2, TCFAP2D, SFRS1, MED19, PIAS3, MGA, PIAS2, ONECUT3, ELK1, ATF1, MED12L, ARNT, DDX46, DDX42, TAF1, CREBBP, SMAD4, SAP18, WRN, ATM, CTR9, HDAC4, PAXIP1, NRF1, PPIG, NOLC1, DYRK1A, TDG, TCF12, ENY2, E2F3, YLPM1, HR, PCGF2, GTF2A1, CDK12, ATF7IP…	1255	599	12504	1.71323	2.36074e-05	2.14615e-06	6.21524e-05
GOTERM_BP_FAT	GO:0051276~chromosome organization	82	3.78928	5.69994e-08	ENY2, ARID4A, UTY, EZH1, ARID4B, HIRA, CBX3, CBX7, HNRPLL, CBX5, EPC1, PCGF2, MLL5, TLK1, ACIN1, USP16, MLL3, TOP2A, KDM5C, MYST3, BRD8, ZW10, H1F0, TBL1XR1, SATB1, RBBP4, BRCC3, HIST1H1C, RCOR1, HMG20A, TTF1, RB1, UBE2B, UBN1, UBE2N, EYA3, SMARCE1, BAZ1B, HUWE1, BPTF, SMARCAL1, SMARCA5, USP22, XRN1, NSD1, RNF20, KDM6B, SMARCA4, SUV420H1, ING4, ING3, HAT1, HSPA1A, HSPA1B, NR3C1, HSPA1L, HJURP, CH…	1502	404	13588	1.83619	0.000200447	1.33644e-05	0.000104454
GOTERM_CC_FAT	GO:0031982~vesicle	92	4.25139	6.01992e-08	SEPT5, HSP90AB1, SYT1, COPA, SLC27A1, SEC24B, CLTB, RAB5B, RAB5C, GRIP1, MYO7A, TLR1, AP3S2, CRCP, ITSN1, BTK, ARHGAP21, DAB2, APP, CHIC1, CHIC2, PICALM, AP1S2, SNTB2, RAB6B, DNAJC5, ITCH, FNDC3A, SEC24D, KCNQ1, CLINT1, AP3B1, SCAMP5, NCF2, SLA2, RPH3AL, CORO7, RPH3A, WAS, STOM, MIB1, ZDHHC17, KIF1B, PSEN1, SCYL2, IGF2R, SYCN, ARCN1, BACE1, RAB14, SH3KBP1, DOC2G, VAMP2, PDCD6IP, STEAP2, DST, EPN2…	1255	519	12504	1.76614	3.341e-05	2.78421e-06	8.79607e-05
GOTERM_MF_FAT	GO:0032559~adenyl ribonucleotide binding	224	10.3512	6.66398e-08	ADCY3, FASTKD1, ADCY2, CCT3, PRKG1, C230081A13RIK, BTK, MAP3K7, KIF13A, ATP2B2, MAP3K6, DDX17, PSKH1, CLK4, PIK3CA, ABCB10, TLK1, DHX36, RAPGEF4, MAP2K7, KIF5B, ROCK1, BRAF, SUCLG2, PIK3CD, KIF5C, MYH4, WNK2, MAPK1, EIF2AK1, DHX29, NAV1, RAB18, BAZ1B, SCYL2, SMARCAL1, NEK9, MAPK8, AMFR, CHKA, NEK1, STK17B, HSPA1A, HSPA1B, HSPA1L, SUPV3L1, DHX8, RECQL5, TAOK1, TGFBR2, TAOK3, DALRD3, ACACB, UBE2L3,…	1462	1460	13288	1.39446	7.53001e-05	1.88256e-05	0.000106928
SP_PIR_KEYWORDS	Transcription	256	11.8299	7.45169e-08	ITGB3BP, MEF2A, HIRA, BBX, RORB, RORA, REST, ZFP84, ZFP91, EPC1, TAF5L, IKBKAP, A130010J15RIK, RCOR2, RCOR1, ZHX1, ZFP629, HMG20A, PPARGC1B, MED19, BAZ1B, MTF1, PIAS3, VGLL2, PIAS2, VGLL4, SUV420H1, ZFP458, ZFP759, ZFP451, TCF20, TRP53BP1, ZFP422-RS1, LYL1, BCOR, DNMT3A, KLF12, ASXL1, CREBBP, SMAD4, ZFP445, ZFP606, USF2, DMTF1, TRPS1, NOTCH4, SUPT16H, CHAF1A, KLF1, TCF12, NCOR1, ENY2, BACH1, ZBTB…	1891	1769	17854	1.36633	3.87481e-05	2.58325e-06	0.000107899
GOTERM_MF_FAT	GO:0030554~adenyl nucleotide binding	233	10.7671	8.50927e-08	ADCY3, FASTKD1, ADCY2, CCT3, PRKG1, C230081A13RIK, BTK, MAP3K7, KIF13A, ATP2B2, MAP3K6, DDX17, PSKH1, CLK4, PIK3CA, ABCB10, TLK1, DHX36, RAPGEF4, MAP2K7, KIF5B, ROCK1, BRAF, SUCLG2, PIK3CD, KIF5C, MYH4, WNK2, MAPK1, EIF2AK1, DHX29, NAV1, RAB18, BAZ1B, SCYL2, SMARCAL1, NEK9, MAPK8, AMFR, CHKA, NEK1, STK17B, HSPA1A, HSPA1B, HSPA1L, SUPV3L1, DHX8, RECQL5, TAOK1, TGFBR2, TAOK3, DALRD3, ACACB, UBE2L3,…	1462	1535	13288	1.37962	9.61502e-05	1.92308e-05	0.000136538
GOTERM_MF_FAT	GO:0005524~ATP binding	221	10.2126	9.48296e-08	ADCY3, FASTKD1, ADCY2, CCT3, PRKG1, C230081A13RIK, BTK, MAP3K7, KIF13A, ATP2B2, MAP3K6, DDX17, PSKH1, CLK4, PIK3CA, ABCB10, TLK1, DHX36, MAP2K7, KIF5B, ROCK1, BRAF, SUCLG2, PIK3CD, KIF5C, MYH4, WNK2, MAPK1, EIF2AK1, DHX29, NAV1, RAB18, BAZ1B, SCYL2, SMARCAL1, NEK9, MAPK8, AMFR, CHKA, NEK1, STK17B, HSPA1A, HSPA1B, HSPA1L, SUPV3L1, DHX8, RECQL5, TAOK1, TGFBR2, TAOK3, DALRD3, ACACB, UBE2L3, KIF3C, A…	1462	1443	13288	1.392	0.000107152	1.78594e-05	0.000152161
SP_PIR_KEYWORDS	ubl conjugation	96	4.43623	9.97438e-08	ABCF1, XRCC4, KIF22, MEF2A, GABRB2, HIRA, SYNCRIP, RORA, TTN, CNOT4, FUBP1, TOP1, CUL5, ACIN1, RANBP2, KPNB1, INO80C, CUL1, SATB1, RBBP4, SLC25A4, HIST1H1C, ACO2, USP1, ENC1, KTN1, MYH4, GAN, MBD1, NKTR, JMY, UBE2N, MIB1, ADRB2, MAST2, PIAS3, FBXL5, RNF25, UBC, SH3KBP1, GNAS, PIAS2, ADD3, EPN2, USP7, DCC, XIAP, TNRC18, RAD23A, ELK1, NR3C1, TCFE3, TCF7L2, SUMO2, ZFP191, NUMB, ZFP410, RNF11, NFATC4…	1891	524	17854	1.72975	5.18654e-05	3.24167e-06	0.000144427
GOTERM_CC_FAT	GO:0009898~internal side of plasma membrane	59	2.72643	1.36077e-07	LOR, RHOJ, COPA, CLTB, RAB5B, PHKB, RAB5C, AP3S2, CRCP, VPS33B, VPS33A, TENC1, RHOU, MBP, CDC42, ACBD3, AP1S2, RALA, AP3B1, RAP2B, ARL1, RAB39B, NUPL2, STOM, MAST2, LCK, ARCN1, RAB14, RAB10, AKAP2, ADD3, ADD2, ADD1, PHKA2, CDK5R1, SNAP91, STAM2, CACNB2, RDX, GPHN, GAD2, PEX19, GORASP1, DMD, SYN3, SPNB2, PALM2, RAB11B, PEX14, EHD2, WDFY3, ASPSCR1, RAB2B, NF2, RAB7L1, EPS15, COG4, GYK, PTPN1, YKT6	1255	287	12504	2.04821	7.55196e-05	5.8094e-06	0.00019883
GOTERM_MF_FAT	GO:0001883~purine nucleoside binding	233	10.7671	1.70344e-07	ADCY3, FASTKD1, ADCY2, CCT3, PRKG1, C230081A13RIK, BTK, MAP3K7, KIF13A, ATP2B2, MAP3K6, DDX17, PSKH1, CLK4, PIK3CA, ABCB10, TLK1, DHX36, RAPGEF4, MAP2K7, KIF5B, ROCK1, BRAF, SUCLG2, PIK3CD, KIF5C, MYH4, WNK2, MAPK1, EIF2AK1, DHX29, NAV1, RAB18, BAZ1B, SCYL2, SMARCAL1, NEK9, MAPK8, AMFR, CHKA, NEK1, STK17B, HSPA1A, HSPA1B, HSPA1L, SUPV3L1, DHX8, RECQL5, TAOK1, TGFBR2, TAOK3, DALRD3, ACACB, UBE2L3,…	1462	1548	13288	1.36804	0.00019247	2.7498e-05	0.000273329
GOTERM_CC_FAT	GO:0031410~cytoplasmic vesicle	89	4.11275	1.75196e-07	SEPT5, HSP90AB1, SYT1, COPA, SLC27A1, SEC24B, CLTB, RAB5B, RAB5C, GRIP1, MYO7A, TLR1, AP3S2, CRCP, ITSN1, BTK, ARHGAP21, DAB2, APP, CHIC1, CHIC2, PICALM, AP1S2, SNTB2, RAB6B, DNAJC5, ITCH, FNDC3A, SEC24D, KCNQ1, CLINT1, AP3B1, SCAMP5, NCF2, SLA2, RPH3AL, CORO7, RPH3A, STOM, MIB1, ZDHHC17, KIF1B, PSEN1, SCYL2, SYCN, IGF2R, ARCN1, BACE1, RAB14, SH3KBP1, DOC2G, VAMP2, PDCD6IP, STEAP2, DST, EPN2, PAC…	1255	508	12504	1.74555	9.72291e-05	6.94525e-06	0.000255989
GOTERM_MF_FAT	GO:0001882~nucleoside binding	234	10.8133	1.88192e-07	ADCY3, FASTKD1, ADCY2, CCT3, PRKG1, C230081A13RIK, BTK, MAP3K7, KIF13A, ATP2B2, MAP3K6, DDX17, PSKH1, CLK4, PIK3CA, ABCB10, TLK1, DHX36, RAPGEF4, MAP2K7, KIF5B, ROCK1, BRAF, SUCLG2, PIK3CD, KIF5C, MYH4, WNK2, MAPK1, EIF2AK1, DHX29, NAV1, RAB18, BAZ1B, SCYL2, SMARCAL1, NEK9, MAPK8, AMFR, CHKA, NEK1, STK17B, HSPA1A, HSPA1B, HSPA1L, SUPV3L1, DHX8, RECQL5, TAOK1, TGFBR2, TAOK3, DALRD3, ACACB, UBE2L3,…	1462	1558	13288	1.36509	0.000212634	2.65817e-05	0.000301967
GOTERM_CC_FAT	GO:0031090~organelle membrane	127	5.86876	2.16717e-07	SYT1, GRPEL2, LMAN2L, TLR3, UBQLN4, RP9, COX5A, EPC1, DAB2, H13, ST3GAL6, SLC25A29, ABCB10, ASPH, DNAJC3, FNDC3A, SCAMP5, FUT10, STIM1, CORO7, NAV3, SLC25A30, SCYL2, VAMP2, AMFR, AKAP1, EXT2, ANKFY1, ARL6IP1, DERL2, LMNB1, GRB2, CHCHD3, ITGA10, BCL2L2, BCL2L1, ACAT1, SLC11A2, MIA3, GAD2, LAPTM5, TOMM7, MTCH2, STX17, TMED10, PCYT1A, ASPSCR1, GPD2, TRPC2, RILP, ABCB7, PORCN, SLC25A12, HMGCS2, PRICK…	1255	809	12504	1.56409	0.000120271	8.01851e-06	0.000316658
GOTERM_MF_FAT	GO:0019904~protein domain specific binding	47	2.1719	2.24289e-07	HSP90AB1, MTSS1, ENAH, USP8, GRB2, MYO7A, LNX2, PTEN, ATP2B2, PICALM, DAB1, PAK3, DMD, PCGF6, EXOC4, MICAL1, INPP5D, EHD2, KIRREL3, RAP2B, IRS2, LYN, NLK, BAIAP2, CBL, EVL, SFRS1, SHANK2, YWHAE, PPARGC1B, QK, CTR9, DOCK4, EPS15, EPB4.1L2, ATXN2, YWHAG, SON, GRIA2, NUP62, GRM7, LCK, SH3KBP1, LUC7L, ABL1, NCOR1, KLF1	1462	192	13288	2.22489	0.000253414	2.81603e-05	0.000359887
SP_PIR_KEYWORDS	repressor	76	3.51201	2.31528e-07	ITGB3BP, BACH1, ZBTB33, BACH2, EZH1, YLPM1, HIRA, CBX3, REST, CBX7, KCNIP3, PCGF2, PCGF3, PCGF6, LRRFIP1, NFX1, MYST3, ATF7IP, TBL1XR1, SATB1, RBBP4, RCOR2, RCOR1, ZHX1, ARID5A, CCNC, RB1, MXD3, FOXN3, SLTM, PA2G4, MGA, ZFPM2, CUX1, LCOR, NSD1, C1D, SUV420H1, SCML4, BCLAF1, GLIS2, ZFP318, TCF7L2, MED12L, ZFP191, BCL11A, GATAD2A, LBXCOR1, GATAD2B, LIMD1, HBP1, BCOR, BAZ2A, BAHD1, MAFG, MAF, SETDB1…	1891	391	17854	1.83519	0.000120387	7.082e-06	0.000335247
UP_SEQ_FEATURE	compositionally biased region:Lys-rich	32	1.47874	2.90264e-07	SYT1, PARD3, TCOF1, 2310033P09RIK, BBX, RP9, REST, ESF1, PHIP, TOP1, SRRM2, SRRM3, SRRM1, LRRFIP1, BRD4, SLC4A4, PLCB1, FAM32A, BAZ2A, CHD4, MYST3, BRD3, NUCKS1, KTN1, STIM1, UBN2, UBN1, MED19, PHF2, BAZ1B, GPATCH8, MED1	1845	103	16021	2.69778	0.00138679	0.000462477	0.000549783
SP_PIR_KEYWORDS	kinase	119	5.49908	3.05295e-07	PRPF4B, PSTK, TBK1, STK36, ITPKB, RPS6KB1, PRKG1, TTN, MOBKL2C, C230081A13RIK, BTK, MAP3K7, MAP3K6, PSKH1, CSNK2A1, CDKN2B, CLK4, PIK3CA, STK39, TLK1, PRKACB, MAP2K7, BRAF, ROCK1, MADD, PIK3CD, SKP2, WNK2, STK4, STK3, MAPK1, MAP4K5, EIF2AK1, BAZ1B, BMP2K, NEK9, MAPK8, AKAP1, AKAP2, PRPS2, KALRN, PHKA2, FGFR2, CHKA, CDK5R1, GNE, NEK1, BMPR2, STK17B, AKAP13, RIOK2, IRAK4, TTBK2, CNKSR2, TAF1, TAOK1…	1891	707	17854	1.58917	0.000158741	8.81959e-06	0.00044206
KEGG_PATHWAY	mmu04120:Ubiquitin mediated proteolysis	37	1.7098	3.55921e-07	XIAP, UBE3A, BTRC, UBE2G2, SAE1, UBE3C, RBX1, UBE2D3, CUL5, FBXW7, WWP2, ITCH, TRAF6, FBXW11, TRIP12, CUL1, ANAPC1, UBE4A, UBE4B, CBL, SKP2, HERC4, HERC2, UBE2H, HERC1, BIRC3, UBE2L3, UBE2B, CDC27, RFWD2, UBE2N, HUWE1, NEDD4, PIAS3, PIAS2, SMURF2, ANAPC7	638	136	5738	2.44682	6.44197e-05	6.44197e-05	0.00043881
GOTERM_BP_FAT	GO:0070647~protein modification by small protein conjugation or removal	31	1.43253	5.0017e-07	UBE3A, USP9X, NEDD8, RBX1, OS9, SUMO2, FBXW7, SUMO1, RNF168, ITCH, USP16, MYSM1, HECTD1, BRCC3, UBE4A, USP1, UBE4B, SKP2, HERC2, UBE2H, UBE2N, MIB1, GSPT1, HUWE1, KCMF1, NEDD4, PIAS3, PIAS2, CAND1, USP22, HDAC6	1502	104	13588	2.69658	0.00175755	0.000109938	0.000916583
INTERPRO	IPR000569:HECT	14	0.64695	7.46964e-07	UBE3A, HACE1, HERC4, UBE3C, HERC2, HERC1, HUWE1, WWP2, NEDD4, HECTD2, SMURF2, ITCH, TRIP12, HECTD1	1840	27	17763	5.00568	0.00171207	0.00171207	0.00130483
SP_PIR_KEYWORDS	activator	87	4.02033	9.65329e-07	ENY2, ITGB3BP, BACH1, E2F3, ELF1, MEF2A, ZBTB33, BACH2, ELF2, RORB, RORA, PNN, EPC1, HSF2, GATA3, MKL2, USP16, MLL3, MYST3, ATF7IP, TBL1XR1, ZFX, CCNC, TCFAP2D, PPARGC1B, EYA3, MED19, SS18, RBPMS, NCOA2, MTF1, NCOA3, ZFPM2, USP22, LCOR, NSD1, CLOCK, MED1, SMARCA4, GLIS2, ONECUT3, SOX4, ELK1, NFYB, TCFE3, TCF7L2, ATF1, ARNT, MED12L, TFAM, TCF20, TRP53BP1, NFAT5, CEBPZ, TEF, ZFP410, NFATC4, POU3F2,…	1891	484	17854	1.69714	0.000501845	2.64192e-05	0.00139777
GOTERM_MF_FAT	GO:0003723~RNA binding	115	5.31423	1.15318e-06	NCBP1, DZIP3, ZC3HAV1, PSTK, SRP68, RBM4, UNC50, LSM7, RBM5, SYNCRIP, TLR3, TTN, SART3, SMNDC1, CNOT4, SFRS7, DDX17, DDX28, RAVER1, SFRS8, SFRS9, BAT1A, SRRM1, RBMS3, LUC7L3, RC3H1, RBM12, PABPN1, SNRPN, PTBP1, SFRS1, PPARGC1B, SLTM, RBPMS, PA2G4, AQR, SERBP1, TIAL1, EIF2S1, OAS1B, AKAP1, XRN1, EIF2C3, TDRD3, HDLBP, EIF4E3, FIP1L1, SNRPB2, BCL2L2, IGF2BP3, DUSP11, DDX46, METTL1, RPS20, DDX42, DHX…	1462	672	13288	1.5554	0.00130225	0.000130301	0.00185035
SP_PIR_KEYWORDS	isopeptide bond	57	2.63401	1.39998e-06	ABCF1, MEF2A, GABRB2, SYNCRIP, RORA, TTN, TOP1, CUL5, RANBP2, ACIN1, KPNB1, CUL1, INO80C, SATB1, RBBP4, ACO2, HIST1H1C, SLC25A4, MYH4, KTN1, MBD1, NKTR, UBE2N, UBC, GNAS, TNRC18, RAD23A, ELK1, NEDD8, NR3C1, TCF7L2, SUMO2, SUMO1, RPS20, TRAF6, RBM25, HIST1H4H, MAFG, SETDB1, GPR158, TMBIM6, CREBBP, SMAD4, ATAD1, HDAC4, SP1, ATP2A2, RPS6KA2, TRPS1, PKP4, IKBKG, HIF3A, TDG, IRF2, KLF1, DIAP3, CALM1	1891	277	17854	1.94285	0.000727723	3.63987e-05	0.00202712
SP_PIR_KEYWORDS	metal-binding	356	16.451	1.41716e-06	ADCY3, SYT1, PNMA3, ADCY2, ALOXE3, MASP1, DZIP3, PDLIM5, RP9, RORB, RORA, REST, ZFP84, ZNRF3, BTK, ZNRF2, MAP3K7, ATP2B2, MAP3K6, ZFP91, SFRS7, HMHA1, APP, NT5C2, LUC7L2, PATZ1, MAP2K7, ZFP622, BRAF, ROCK1, ZHX1, UBR4, ZFP629, PGM2, ADAMTS8, BAZ1B, MTF1, PIAS3, MLLT10, EIF2S2, FBXL5, NEK9, ZNHIT1, PIAS2, AMFR, CHORDC1, NEK1, AKAP13, ACP5, RIMS2, ZFP458, ZFP759, ACAT1, ARIH1, ZFP451, TCF20, ACE, A…	1891	2682	17854	1.25324	0.000736652	3.5091e-05	0.002052
SP_PIR_KEYWORDS	transport	224	10.3512	1.71419e-06	SLC9A9, SLC9A8, STAR, ATP1B2, CHMP5, VPS54, VPS33B, VPS33A, HOOK3, KIF13A, HOOK1, ATP2B2, HOOK2, ATCAY, COL4A3BP, KCNK6, GRID2, ABCB10, VPS13A, CHRNA3, TXNL1, SCN2B, VTI1A, RAB18, RAB14, RAB10, SDAD1, TXN2, RBP2, CACNB2, ARF6, CACNB4, RIMS2, KCNJ3, SLC32A1, SLC11A2, GORASP1, STX17, STX16, NUP50, TMED10, SLC31A1, TRAM1, TRPC2, RANBP17, TRPC4, OSBPL9, OSBPL7, RAB7L1, KCNK2, RABEP2, ATP2A2, NUP62, R…	1891	1571	17854	1.34622	0.00089098	4.05163e-05	0.00248208
GOTERM_CC_FAT	GO:0005635~nuclear envelope	36	1.66359	2.31267e-06	RTN4, LMNB1, CBX3, HNRPLL, EPC1, NUP214, SUMO1, RAC2, NUP50, PAFAH1B1, RANBP2, TPR, MTMR6, KPNB1, TRPC2, WDFY3, NUP133, RANBP17, IPO11, IPO9, IPO8, NAV3, NUPL2, SYNE1, NDEL1, PRICKLE1, NUP62, PSEN1, BNIP2, IGF2R, BNIP3L, TSGA10, TMPO, GRASP, KPNA1, RETSAT	1255	153	12504	2.34432	0.00128271	8.02177e-05	0.00337913
GOTERM_BP_FAT	GO:0032446~protein modification by small protein conjugation	25	1.15527	2.48404e-06	UBE3A, NEDD8, OS9, RBX1, SUMO2, FBXW7, SUMO1, RNF168, ITCH, HECTD1, UBE4A, UBE4B, SKP2, HERC2, UBE2H, UBE2N, MIB1, KCMF1, HUWE1, GSPT1, NEDD4, PIAS3, CAND1, PIAS2, HDAC6	1502	79	13588	2.86285	0.00869832	0.000513772	0.00455203
GOTERM_BP_FAT	GO:0006350~transcription	255	11.7837	2.71448e-06	ITGB3BP, MEF2A, HIRA, BBX, RORB, RORA, REST, ZFP84, ZFP91, EPC1, TAF5L, TBPL1, IKBKAP, A130010J15RIK, RCOR2, RCOR1, ZHX1, ZFP629, HMG20A, PPARGC1B, MED19, BAZ1B, MTF1, PIAS3, VGLL2, PIAS2, VGLL4, SUV420H1, ZFP458, ZFP759, ZFP451, TCF20, TRP53BP1, ZFP422-RS1, LYL1, BCOR, DNMT3A, KLF12, ASXL1, CREBBP, SMAD4, ZFP445, ZFP606, USF2, DMTF1, TRPS1, NOTCH4, SUPT16H, CHAF1A, KLF1, TCF12, NCOR1, ENY2, BACH…	1502	1772	13588	1.30185	0.00950143	0.00053024	0.00497432
GOTERM_CC_FAT	GO:0005829~cytosol	90	4.15896	2.79786e-06	STAR, CHMP5, MYO7A, UBE2G2, PPIP5K1, PDE3B, UBQLN4, CCT3, FES, HNRPLL, KCNIP3, NISCH, GSTM4, NUBP1, SCLY, COL4A3BP, SDPR, BAG3, GSTZ1, PIK3CA, RAPGEF4, DPP9, PRKACB, FNDC3A, ZFP36, TUB, IRS2, NCF2, UFD1L, PIK3CD, HERC4, CORO7, MAPK1, PFDN1, GAPVD1, MTAP1A, MTAP1B, RAB14, TOM1, MAPK8, PSME4, PDCD6IP, STEAP2, LCP1, BID, ARL6IP1, PPP6C, RABGAP1, FKBP6, UBE3A, ABI2, EEA1, BCL2L2, BCL2L1, NR3C1, TCF7L…	1255	549	12504	1.63334	0.00155161	9.13377e-05	0.00408804
GOTERM_BP_FAT	GO:0016569~covalent chromatin modification	28	1.2939	3.14394e-06	ING4, ING3, HAT1, EPC1, PCGF2, MLL5, RNF168, MLL3, USP16, BAZ2A, MYSM1, MYST3, BRD8, SATB1, DNMT3A, TAF1, BRCC3, CREBBP, SUV39H1, UBE2B, EYA3, UBE2N, HUWE1, BAZ1B, NSD1, KDM6B, SUV420H1, SMARCA4	1502	96	13588	2.63859	0.0109964	0.000581792	0.00576128
GOTERM_BP_FAT	GO:0006796~phosphate metabolic process	139	6.42329	4.00517e-06	PRPF4B, TBK1, STK36, RPS6KB1, PRKG1, TTN, C230081A13RIK, BTK, MAP3K7, MAP3K6, APP, PSKH1, CSNK2A1, CLK4, PIK3CA, TLK1, STK39, PRKACB, MAP2K7, PTPRK, ROCK1, BRAF, PTPRG, MADD, PIK3CD, WNK2, STK4, STK3, MAPK1, MAP4K5, EIF2AK1, BAZ1B, SCYL2, EIF2S1, BMP2K, NEK9, MAPK8, KALRN, FGFR2, NEK1, SSH2, BMPR2, STK17B, ACP5, DUSP11, RIOK2, SDHAF2, IRAK4, PTPLB, TTBK2, SPNB2, TNKS, GPD2, GPD1, PTPN9, PTPN18, P…	1502	866	13588	1.45205	0.0139875	0.000704062	0.00733942
GOTERM_BP_FAT	GO:0006793~phosphorus metabolic process	139	6.42329	4.00517e-06	PRPF4B, TBK1, STK36, RPS6KB1, PRKG1, TTN, C230081A13RIK, BTK, MAP3K7, MAP3K6, APP, PSKH1, CSNK2A1, CLK4, PIK3CA, TLK1, STK39, PRKACB, MAP2K7, PTPRK, ROCK1, BRAF, PTPRG, MADD, PIK3CD, WNK2, STK4, STK3, MAPK1, MAP4K5, EIF2AK1, BAZ1B, SCYL2, EIF2S1, BMP2K, NEK9, MAPK8, KALRN, FGFR2, NEK1, SSH2, BMPR2, STK17B, ACP5, DUSP11, RIOK2, SDHAF2, IRAK4, PTPLB, TTBK2, SPNB2, TNKS, GPD2, GPD1, PTPN9, PTPN18, P…	1502	866	13588	1.45205	0.0139875	0.000704062	0.00733942
SP_PIR_KEYWORDS	cytoskeleton	98	4.52865	4.04775e-06	SEPT5, MTSS1, ENAH, CAPZA1, KNTC1, HOOK3, CEP70, HOOK1, HOOK2, PSKH1, ANK2, PPP4C, ROCK1, KIF5B, ENC1, UBR4, PDE4D, PCM1, BICD2, DCTN4, 2410017P07RIK, NDEL1, NAV1, BIN3, PDCD6IP, DST, ADD3, ADD2, ADD1, KALRN, BBS4, SSH2, NEDD9, CAPZB, NPHP4, MACF1, DMD, SPNB2, CLASP2, EVL, ITGA4, SEPT10, MPRIP, NUP62, LASP1, TMOD2, TMOD3, TMOD4, ABL1, ABL2, TTLL8, WASF3, TTLL1, LATS2, ARL2BP, ACTR3, ARHGAP21, DCA…	1891	583	17854	1.58709	0.00210262	9.15104e-05	0.00586091
GOTERM_MF_FAT	GO:0008092~cytoskeletal protein binding	77	3.55823	4.23106e-06	MTSS1, ENAH, WASF3, MYO7A, CAPZA1, SDC2, HOOK3, HOOK1, NRCAM, ACTR3, HOOK2, ANG, SNTB2, MTAP6, MKL2, DLG5, KIF5B, TRPM7, MTAP2, BAIAP2, ENC1, KTN1, MYH4, RPH3A, FLNB, FLNA, JMY, FARP2, KIF1B, MAST2, NDEL1, MTAP1A, MTAP1B, MAPRE1, ADD3, DST, LCP1, ADD2, ADD1, CDK5R1, CALD1, SSH2, RDX, DAAM1, CAPZB, GPHN, MACF1, DMD, SPNB2, PAFAH1B1, APPBP2, CLASP2, APC, B4GALT1, NF2, NF1, MYO1F, EVL, COTL1, GABARA…	1462	414	13288	1.69045	0.0047697	0.000434552	0.00678883
GOTERM_BP_FAT	GO:0042592~homeostatic process	101	4.66728	4.38337e-06	SLC9A9, SLC9A8, VPS54, EDN1, PDE3B, ILDR2, ATP2B2, MLL5, APP, COL4A3BP, GRID2, ACIN1, SLC4A4, CHRNA3, IL1A, IDUA, TXNL1, PIK3CD, SOCS6, 4930506M07RIK, VEGFA, XRN1, ADD1, BBS4, TXN2, ACP5, HSPA1A, HSPA1B, CACNB4, GCLM, HSPA1L, SLC11A2, DMD, SKIL, MAFG, ASPSCR1, TRPC2, SCD2, HTT, TNFRSF13B, WRN, ABCB7, KCNK2, USF2, PTPN11, P2RX4, P2RX7, ATP2A2, TSC1, NXN, BCL2A1A, IKBKG, ADRA1A, CHRNE, NCOR1, KLF1,…	1502	584	13588	1.56457	0.0152981	0.000733842	0.00803244
SP_PIR_KEYWORDS	transferase	199	9.19593	4.52955e-06	PRKG1, C230081A13RIK, BTK, HS2ST1, MAP3K7, MAP3K6, PSKH1, CLK4, PIK3CA, GXYLT2, TLK1, GPT2, MAP2K7, ROCK1, BRAF, PIK3CD, UGCG, PARP11, WNK2, MAPK1, MGAT3, EIF2AK1, BAZ1B, NEK9, MAPK8, EXT2, SUV420H1, CHKA, NEK1, STK17B, HMGCS1, ACAT1, PDSS2, DNMT3A, TAOK1, LCMT2, TAOK3, TGFBR2, CREBBP, DLAT, PORCN, ATM, GART, EPHA5, HMGCS2, A130022J15RIK, PARP6, QPRT, CML5, ALG12, CML2, SEPHS1, EZH1, LATS2, N6AMT…	1891	1385	17854	1.35659	0.0023526	9.81356e-05	0.0065585
SMART	SM00119:HECTc	14	0.64695	5.76721e-06	UBE3A, HACE1, HERC4, UBE3C, HERC2, HERC1, HUWE1, WWP2, NEDD4, HECTD2, SMURF2, ITCH, TRIP12, HECTD1	1134	27	9131	4.17513	0.00214886	0.00214886	0.00796199
GOTERM_MF_FAT	GO:0004721~phosphoprotein phosphatase activity	37	1.7098	5.9821e-06	PPP6C, SSH2, PPM1A, ACP2, DUSP11, TENC1, PTEN, MTMR2, MTM1, MTMR3, PTPLB, PPP2CA, PPP1R12A, PPP3CA, PPP4C, MTMR6, PTPRC, PTPRK, PTPRD, PTPN9, PTPRE, PTPN18, PTPN2, PTPRG, PTPRA, CDC25A, PTPN12, PTPN11, EYA3, DUSP3, PPM1E, PTP4A2, LCK, PPM1L, PTPN1, DUSP8, CTDP1	1462	152	13288	2.21243	0.00673699	0.000563157	0.00959829
GOTERM_CC_FAT	GO:0044459~plasma membrane part	216	9.98152	7.67829e-06	SYT1, VPS33B, ITSN1, VPS33A, ZNRF2, ATP2B2, ACBD3, CD44, GRID2, CHRNA3, MAGI2, CD3D, SSPN, CCR5, RAB14, AMFR, RAB10, ADD3, ADD2, ADD1, CDK5R1, ITGA10, CACNB2, CACNB4, RIMS2, CAPZB, KCNJ3, SLC32A1, SLC11A2, GAD2, GORASP1, SPNB2, DMD, ASPSCR1, TRPC2, TRPC4, TM2D1, TGFBR2, RAB7L1, FCGR1, KCNK2, PTPN11, EPS8, LASP1, PKP2, PKP4, NOTCH4, CHRNE, ABCF1, RAB5B, PHKB, RAB5C, GRIP1, MYO7A, AP3S2, CRCP, AP1S…	1255	1633	12504	1.31787	0.0042524	0.00023672	0.0112186
GOTERM_MF_FAT	GO:0016881~acid-amino acid ligase activity	39	1.80222	7.8469e-06	TTLL8, UBE3A, UBE2G2, UBE3C, CBLL1, GCLM, TTLL1, RBX1, SUMO2, UBE2D3, SUMO1, PCGF2, WWP2, HECTD2, RNF168, ITCH, CUL1, TRIP12, HECTD1, UBE4A, UBE4B, SKP2, UBR4, HACE1, HERC4, HERC2, UBE2H, UBE2L3, HERC1, UBE2B, UBE2N, MIB1, HUWE1, KCMF1, NEDD4, PIAS3, PIAS2, SMURF2, AMFR	1462	166	13288	2.13535	0.00882783	0.000681847	0.0125902
GOTERM_BP_FAT	GO:0016071~mRNA metabolic process	60	2.77264	8.39394e-06	NCBP1, PRPF4B, LSM7, RBM4, RBM5, SNRPD2, SYNCRIP, WTAP, HNRPLL, SMNDC1, AUH, PNN, SFRS7, APP, PARN, SRRM2, SFRS9, BAT1A, SRRM1, TSEN2, LUC7L3, ZFP36, PABPN1, SRPK2, NOL3, GM672, PTBP1, MBNL1, SFRS1, QK, AQR, ROD1, VEGFA, CPSF7, CPSF6, CPSF2, EIF2C3, XRN2, TDRD3, FIP1L1, TRA2A, SNRPB2, BCL2L2, WBP11, SF3B2, SF3B1, DDX46, CNOT6L, NUDT21, RBM25, GEMIN5, DHX8, CEBPG, SMG1, SF3A1, RSRC1, SFPQ, LSM11, …	1502	302	13588	1.79734	0.0290901	0.00134099	0.0153812
GOTERM_CC_FAT	GO:0005730~nucleolus	57	2.63401	8.82108e-06	PNMA3, PNMA2, SRP68, TCOF1, GTPBP10, RBM4, GNL3L, WTAP, CBX5, ESF1, TOP1, PARN, GRWD1, ANG, CASP8, BRD4, ACIN1, TSEN2, TOP2A, OXR1, NOL3, RRP1, EXOSC4, TTF1, EXOSC1, MBD2, NCL, MBD1, NEK11, NVL, PA2G4, ZFP655, MRO, XRN2, C1D, SMARCA4, SDAD1, MTDH, WBP11, STAU2, HJURP, WDR12, AATF, USP36, RFPL4, BAZ2A, NMD3, ZFP346, ILF3, WRN, UBTF, NOLC1, PSPC1, RRS1, ABL1, UTP14A, UTP14B	1255	310	12504	1.83197	0.00488375	0.000257636	0.0128882
GOTERM_CC_FAT	GO:0005768~endosome	49	2.26433	8.98422e-06	SLC9A9, RAB5B, CHMP5, RAB5C, TLR3, VPS33B, VPS33A, ZNRF2, NISCH, TRIM3, GRIPAP1, SCAMP5, SLA2, ADRB2, GAPVD1, CCR5, SCYL2, IGF2R, BACE1, RAB14, TOM1, STEAP2, ANKFY1, VPS29, PRKCZ, STAM2, RABGAP1L, ARF6, EEA1, SLC11A2, NUMB, RAB11A, EHD2, VPS39, FAM125B, STAMBP, RILP, CLCN4-2, SNX27, NIPA1, EPS15, RABEP2, TFRC, RABEP1, GOLPH3, ATP6V1E1, PTP4A2, H2-DMA, ATP6V0A2	1255	252	12504	1.93732	0.00497386	0.000249282	0.0131266
INTERPRO	IPR001841:Zinc finger, RING-type	55	2.54159	9.16168e-06	DZIP3, LNX2, ZNRF3, CNOT4, MKRN2, ZNRF2, PCGF2, PCGF3, RNF141, TRIM3, TRIM9, PCGF6, PXMP3, RNF38, RC3H2, MLL3, RNF32, RC3H1, MYST3, NFX1, RFWD2, RNF130, MIB1, RFWD3, BAZ1B, RNF25, AMFR, MDM4, RNF20, NSD1, XIAP, CBLL1, TTC3, RBX1, ARIH1, ARIH2, RNF166, RNF11, RNF168, RNF10, SFRS2IP, PEX12, RFPL4, TRAF6, TRAF5, CHD4, RNF13, DTX4, DTX3, CBL, BIRC3, ATRX, BFAR, RNF40, RNF111	1840	286	17763	1.8565	0.0207977	0.0104535	0.0160029
KEGG_PATHWAY	mmu04310:Wnt signaling pathway	36	1.66359	1.00707e-05	NKD2, BTRC, PPP2R5C, DAAM1, TCF7L2, RBX1, MAP3K7, CSNK2A1, RAC2, PPP2CA, CAMK2D, NFAT5, NFATC4, PPP3CA, PRKACB, PLCB1, FBXW11, CUL1, APC, NFATC1, PRKCA, TBL1XR1, ROCK1, NLK, CREBBP, SMAD4, PORCN, FZD6, DVL1, DKK1, PRICKLE1, PSEN1, CCND2, LRP6, MAPK8, PPP2R5E	638	149	5738	2.17298	0.00182114	0.000910986	0.0124153
GOTERM_MF_FAT	GO:0016879~ligase activity, forming carbon-nitrogen bonds	43	1.98706	1.02686e-05	TTLL8, UBE3A, UBE2G2, HLCS, UBE3C, CBLL1, GCLM, TTLL1, MTHFD1L, RBX1, MTHFD1, SUMO2, UBE2D3, SUMO1, PCGF2, WWP2, HECTD2, RNF168, ITCH, CUL1, TRIP12, HECTD1, UBE4A, UBE4B, SKP2, UBR4, HERC4, HACE1, UBE2H, HERC2, UBE2L3, HERC1, UBE2B, GART, UBE2N, MIB1, HUWE1, KCMF1, NEDD4, PIAS3, PIAS2, SMURF2, AMFR	1462	193	13288	2.02499	0.0115365	0.000828483	0.0164754
GOTERM_CC_FAT	GO:0031988~membrane-bounded vesicle	71	3.28096	1.26191e-05	SEPT5, HSP90AB1, SYT1, COPA, SEC24B, CLTB, RAB5B, GRIP1, RAB5C, MYO7A, TLR1, CRCP, ITSN1, DAB2, CHIC1, CHIC2, PICALM, AP1S2, DNAJC5, FNDC3A, SEC24D, CLINT1, SCAMP5, NCF2, SLA2, RPH3AL, CORO7, RPH3A, WAS, STOM, KIF1B, SCYL2, IGF2R, RAB14, DOC2G, VAMP2, PDCD6IP, STEAP2, DST, EPN2, PACS1, NKD2, GRB2, PCSK2, GAD2, ECE1, DGKD, TMEM33, SYN3, SYN2, RAB11B, TMED10, PRSS16, APPBP2, PCSK5, ASPSCR1, RILP, H…	1255	420	12504	1.68428	0.00697918	0.000333451	0.0184369
INTERPRO	IPR012677:Nucleotide-binding, alpha-beta plait	44	2.03327	1.35503e-05	CPEB3, CPEB4, SNRPB2, TRA2A, RBM4, RBM5, RBM6, SYNCRIP, BCL2L2, IGF2BP3, SART3, HNRPLL, CNOT4, SFRS7, PARN, TNRC6C, RAVER1, SFRS9, MSI1, RBMS3, MSI2, ACIN1, SFRS11, RBM12, RBM25, RBM26, PABPN1, PTBP1, ELAVL3, SFRS1, NCL, PPARGC1B, SAFB2, SLTM, RBPMS, TAF15, ROD1, TIAL1, SFPQ, POLDIP3, CPNE1, CPSF7, PSPC1, CPSF6	1840	213	17763	1.99421	0.0306064	0.010308	0.0236677
GOTERM_BP_FAT	GO:0016570~histone modification	26	1.20148	1.39553e-05	ING4, ING3, HAT1, EPC1, PCGF2, MLL5, RNF168, MLL3, USP16, BAZ2A, MYSM1, MYST3, BRD8, SATB1, TAF1, BRCC3, CREBBP, SUV39H1, UBE2B, EYA3, UBE2N, HUWE1, BAZ1B, NSD1, KDM6B, SUV420H1	1502	92	13588	2.55665	0.0478962	0.00213169	0.0255707
GOTERM_MF_FAT	GO:0004221~ubiquitin thiolesterase activity	22	1.01664	1.532e-05	USP7, STAMBP, USP8, BRCC3, USP3, USP1, USP9X, ATXN3, USP27X, UCHL5, USP47, USP37, UCHL4, USP36, USP49, USP22, USP48, USP16, USP25, USP24, USP45, MYSM1	1462	71	13288	2.81628	0.0171628	0.00115345	0.0245793
GOTERM_BP_FAT	GO:0046903~secretion	47	2.1719	1.54339e-05	SYT1, COPA, NKD2, EDN1, ILDR2, CACNB4, RIMS2, VPS33B, VPS33A, DAB2, MIA3, NISCH, TRIM9, SYN3, SYN2, EXOC4, TMED10, EXOC6, RAPGEF4, SNAP25, CHRNA3, SCAMP5, TRPC2, KCNMA1, TRPC4, PLEK, HTT, RPH3AL, STXBP1, NLGN1, SCRN1, MYO1F, NRXN1, RPH3A, DVL1, LIN7A, ACVR2B, P2RX7, DGAT1, TNFSF13B, PSEN1, STXBP5, SYCN, VAMP2, STEAP2, YKT6, CACNA1A	1502	221	13588	1.92394	0.0528345	0.00225917	0.0282796
SP_PIR_KEYWORDS	protein phosphatase	30	1.38632	1.57488e-05	PPP6C, SSH2, PPM1A, TENC1, PTEN, MTM1, MTMR3, PPP2CA, PPP3CA, PPP4C, PTPRC, PTPRK, PTPN9, PTPRD, PTPRE, PTPN18, PTPN2, PTPRG, PTPRA, CDC25A, PTPN12, PTPN11, EYA3, DUSP3, PPM1E, PTP4A2, PPM1L, PTPN1, DUSP8, CTDP1	1891	120	17854	2.36039	0.00815598	0.000327523	0.0228015
SP_PIR_KEYWORDS	phosphoric monoester hydrolase	15	0.693161	1.74726e-05	PTPRK, PTPRC, PTPRD, PTPRE, PTPN2, PTPRG, PTPRA, ACP5, ACP2, PTPN12, PTPN11, PTP4A2, PPP3CA, INPP5D, PTPN1	1891	38	17854	3.72693	0.00904466	0.000349393	0.025297
GOTERM_BP_FAT	GO:0006397~mRNA processing	53	2.44917	1.80386e-05	NCBP1, PRPF4B, LSM7, RBM4, RBM5, SNRPD2, SYNCRIP, WTAP, HNRPLL, SMNDC1, PNN, SFRS7, APP, SRRM2, SFRS9, BAT1A, SRRM1, TSEN2, LUC7L3, ZFP36, PABPN1, SRPK2, NOL3, PTBP1, MBNL1, SFRS1, QK, AQR, ROD1, CPSF7, CPSF6, CPSF2, XRN2, TDRD3, FIP1L1, TRA2A, SNRPB2, WBP11, BCL2L2, SF3B2, SF3B1, DDX46, CNOT6L, NUDT21, RBM25, GEMIN5, DHX8, SF3A1, RSRC1, SFPQ, LSM11, LSM10, CSTF1	1502	262	13588	1.83004	0.0614719	0.00253448	0.0330516
GOTERM_CC_FAT	GO:0045202~synapse	57	2.63401	2.09175e-05	SEPT5, SYT1, ENAH, GABRB2, GRIP1, GABRB1, MYO7A, CLSTN1, RPS6KB1, ITSN1, ZNRF2, NRCAM, SLC1A2, APP, PICALM, ANK3, SNPH, GRID2, SNTB2, CHRNA3, SCAMP5, KCNMA1, GABRG3, MAGI2, NRXN1, SSPN, RPH3A, GRM3, GRM7, SH3KBP1, DOC2G, VAMP2, CDK5R1, RIMS2, SLC32A1, GPHN, GAD2, DMD, SYN3, SYN2, CAMK2D, SNAP25, DLGAP1, DLGAP2, NLGN1, SHANK2, SAMD4, DVL1, LIN7A, HDAC4, PPP1R9B, P2RX7, EPS8, GRIA2, CYFIP2, CHRNE, …	1255	319	12504	1.78028	0.0115422	0.000527558	0.0305595
GOTERM_CC_FAT	GO:0005856~cytoskeleton	155	7.16266	2.14636e-05	LOR, SEPT5, MTSS1, ENAH, CAPZA1, KNTC1, TTN, CEP70, HOOK3, HOOK1, KIF13A, HOOK2, APP, PSKH1, ANK2, PPP4C, CHRNA3, KIF5B, ROCK1, ENC1, KIF5C, UBR4, MYH4, PDE4D, PCM1, RPH3A, 2410017P07RIK, DCTN4, BICD2, FARP2, NDEL1, NAV1, MTAP1A, MTAP1B, BIN3, PDCD6IP, DST, ADD3, ADD2, KALRN, ADD1, BBS4, LMNB1, SSH2, STK17B, NEDD9, CAPZB, NPHP4, MACF1, SPNB2, DMD, EFR3A, CLASP2, BMF, MYO1F, EVL, MYOZ1, SHANK2, SE…	1255	1122	12504	1.3764	0.0118418	0.000517798	0.0313572
UP_SEQ_FEATURE	compositionally biased region:Poly-Gln	33	1.52495	2.15665e-05	ARNT2, HIRA, NR3C1, ARNT, ST6GALNAC5, TCF20, GTF2A1, NFAT5, POU3F2, PPP1R14C, TBKBP1, SATB1, HTT, CREBBP, GLCCI1, NAV3, SF3A1, LIN7A, ATRX, ATXN3, RABEP2, DHX29, NCOA3, LASP1, STXBP5, MTAP1A, SFPQ, FAM155A, LRCH3, SMURF2, NCOR1, CLOCK, KALRN	1845	130	16021	2.20427	0.0979728	0.0254482	0.0408409
UP_SEQ_FEATURE	active site:Phosphocysteine intermediate	23	1.06285	2.3405e-05	PTPRK, PTPRC, PTPRD, PTPN9, PTPRE, PTPN18, PTPRG, PTPN2, SSH2, PTPRA, DUSP11, PTEN, TENC1, PTPN12, PTPN11, MTMR2, MTM1, MTMR3, DUSP3, PTP4A2, PTPN1, MTMR6, DUSP8	1845	75	16021	2.66293	0.105867	0.0221315	0.0443217
INTERPRO	IPR000504:RNA recognition motif, RNP-1	43	1.98706	2.71848e-05	CPEB3, CPEB4, SNRPB2, TRA2A, RBM4, RBM5, RBM6, SYNCRIP, BCL2L2, IGF2BP3, SART3, HNRPLL, CNOT4, SFRS7, TNRC6C, RAVER1, SFRS9, MSI1, RBMS3, MSI2, ACIN1, SFRS11, RBM12, RBM25, RBM26, PABPN1, PTBP1, ELAVL3, SFRS1, NCL, PPARGC1B, SAFB2, SLTM, RBPMS, TAF15, ROD1, TIAL1, SFPQ, POLDIP3, CPNE1, CPSF7, PSPC1, CPSF6	1840	212	17763	1.95808	0.0604579	0.0154698	0.047477
GOTERM_BP_FAT	GO:0019226~transmission of nerve impulse	47	2.1719	2.80071e-05	SYT1, CLDN19, AGTPBP1, CLSTN1, CACNB2, CACNB4, GJC3, MBP, NRCAM, APP, GAD2, TRIM9, DMD, SYN3, SYN2, GRID2, PAFAH1B1, POU3F2, PPP3CA, SNAP25, CHRNA3, KCNMA1, DLGAP1, SCD2, SLC25A4, NF1, STXBP1, NLGN1, NRXN1, SOD1, RPH3A, QK, DVL1, LIN7A, ATXN1, P2RX4, GRM3, P2RX7, KIF1B, GRIA2, TSC1, PSEN1, GRM7, GLS, TMOD2, VAMP2, CACNA1A	1502	226	13588	1.88137	0.0938063	0.00378138	0.0513119
GOTERM_MF_FAT	GO:0008134~transcription factor binding	56	2.5878	2.86329e-05	ENY2, STK36, LMO4, ARNT2, HR, MLL5, MKL2, USP16, MYST3, SERTAD2, ATF7IP, TBL1XR1, RCOR2, IRF2BP2, RB1, UBN1, PPARGC1B, FLNA, JMY, NCOA2, RAB18, NCOA3, BPTF, VGLL2, ZFPM2, LCOR, NSD1, CLOCK, MED1, C1D, SMARCA4, DCC, ING4, MTDH, UBE3A, TRIB3, ARNT, TRP53BP1, SUMO1, DOM3Z, BCL11A, LBXCOR1, BCOR, CHD4, MYSM1, NLK, CEBPG, CREBBP, ICMT, WWTR1, HDAC4, NUP62, EBF4, THRAP3, ATP6V0A1, NCOR1	1462	288	13288	1.76729	0.0318378	0.00202018	0.0459337
KEGG_PATHWAY	mmu05200:Pathways in cancer	61	2.81885	2.86984e-05	HSP90AB1, E2F3, PDGFB, STK36, ARNT2, FGF10, PTEN, CDC42, CDKN2B, CASP8, CSF3R, RALA, PIK3CA, TPR, PRKCA, BRAF, RALBP1, PIK3CD, SKP2, RB1, STK4, CCDC6, MAPK1, CRKL, PIAS3, LAMC3, VEGFA, MAPK8, PIAS2, FGFR2, DCC, BID, CKS1B, XIAP, GRB2, BCL2L1, TCF7L2, RBX1, ARNT, RAC2, RUNX1, TRAF6, FIGF, TRAF5, APC, COL4A1, MSH2, CBL, CREBBP, TGFBR2, MET, SMAD4, BAD, BIRC3, FZD6, DVL1, CDKN1B, LAMA3, IKBKG, JAK1,…	638	323	5738	1.69851	0.00518101	0.00173	0.0353761
GOTERM_BP_FAT	GO:0045449~regulation of transcription	303	14.0018	2.93293e-05	ITGB3BP, MEF2A, BBX, HIRA, RORB, RORA, REST, ZFP84, ZFP91, EPC1, TAF5L, APP, TRAK1, PATZ1, TBPL1, IKBKAP, A130010J15RIK, RCOR2, RCOR1, ZHX1, HMG20A, ZFP629, PPARGC1B, MED19, MAPK1, ZFP826, BAZ1B, MTF1, RAB18, PIAS3, SMARCAL1, VEGFA, VGLL2, PIAS2, VGLL4, SUV420H1, ZFP458, ZFP759, ZFP451, TCF20, TRP53BP1, ZFP422-RS1, LYL1, DMD, BCOR, DNMT3A, KLF12, ASXL1, CREBBP, SMAD4, ZFP606, ZFP445, SFMBT1, USF2…	1502	2227	13588	1.23086	0.0980108	0.00381318	0.0537338
GOTERM_BP_FAT	GO:0008219~cell death	87	4.02033	2.93915e-05	ITGB3BP, MEF2A, FASTKD1, PGLYRP1, RBM5, UBQLN1, PTEN, PDCD1, KCNIP3, RTN3, SMNDC1, BAG4, APP, NISCH, SLK, UNC5B, ANK2, UNC5A, BAG3, CASP8, BAG2, MMD2, ACIN1, UNC5C, LTB, LUC7L3, NDUFS1, CUL1, API5, BCL7C, ROCK1, MADD, GAN, STK4, STK3, C8G, SLTM, RNF130, PSEN1, BNIP2, TIAL1, LCK, SH3KBP1, MDM4, PDCD6IP, C1D, BID, DCC, XIAP, STK17B, RRAGA, TRIB3, ARF6, BCL2L2, BCL2L1, ITM2B, PRUNE2, TNFRSF1B, ECE1,…	1502	507	13588	1.55238	0.0982079	0.00368502	0.0538476
UP_SEQ_FEATURE	mutagenesis site	120	5.54529	3.01054e-05	MTSS1, ENAH, LNX2, BTK, MAP3K6, APP, MLL5, CLK4, GRID2, RAPGEF4, UNC5C, ITCH, RC3H1, TUB, KCND2, PA2G4, EIF2AK1, NDEL1, PIAS3, RNF25, AKAP2, ASPRV1, CDK5R1, SSH2, TCF20, ACE, RNF11, CLASP2, AMD1, RUNX1, BMF, SETDB1, ZFP346, DNMT3A, CREBBP, NIPA1, ATM, MPRIP, EPS15, CDKN1B, NXN, DMTF1, CD300A, FREM1, NOTCH4, IKBKG, AHCYL1, CHAF1A, ABL1, KLF1, ABL2, SLC27A1, ZBTB33, SLC20A1, CLSTN1, DICER1, HNRPLL,…	1845	723	16021	1.44124	0.134057	0.0237039	0.0570068
GOTERM_BP_FAT	GO:0010941~regulation of cell death	94	4.34381	4.05541e-05	XRCC4, RBM5, ITSN1, PTEN, KCNIP3, MAP3K7, PAK7, ZFP91, BAG4, PCGF2, ANK2, BAG3, CASP8, GRID2, PIK3CA, DNAJC5, DLG5, LTB, SPN, API5, DHCR24, PRKCA, NOL3, ROCK1, MADD, SKP2, UBE2B, STK3, JMY, ADRB2, TNFSF13B, PSEN1, GRM7, VEGFA, LCK, MAPK8, BID, ING4, BCLAF1, ING3, CDK5R1, XIAP, PRND, STK17B, RRAGA, HSPA1A, BCL2L2, BCL2L1, RRM2B, NR3C1, HSPA1B, BDKRB2, CX3CL1, ITM2B, GCLM, HSPA1L, POU3F3, PCSK9, SK…	1502	563	13588	1.51045	0.132927	0.00490626	0.0742914
UP_SEQ_FEATURE	compositionally biased region:Poly-Thr	17	0.785582	4.05579e-05	RAD23B, SNAP91, HTT, BMPR2, NRXN1, TTN, PHC3, ANKRD17, APP, NUP62, TTBK2, GATA3, SP4, PRDM10, NFAT5, COL12A1, MGA	1845	47	16021	3.14083	0.176269	0.0273214	0.0767921
GOTERM_BP_FAT	GO:0007243~protein kinase cascade	48	2.21811	4.1018e-05	GRB2, TLR1, EDN1, STK17B, MKNK1, PINK1, ITPKB, RPS6KB1, AZI2, LATS2, BTK, IL31RA, MAP3K7, DAB1, PKD2, PIK3CA, SPRED1, MAP2K7, PRKCA, ZFP36, CNKSR2, PTPRC, SRPK2, PLEK, MADD, NLK, MET, NF1, SOD1, NEK11, STK3, PTPN11, MAPK1, SS18, DOK1, MAP4K5, P2RX7, PSEN1, PRLR, RPS6KA2, MAPK14, NOTCH4, IKBKG, MAPK8IP2, MAPK8IP3, JAK1, MAPK8, PPM1L	1502	236	13588	1.83999	0.13434	0.00479723	0.0751409
GOTERM_BP_FAT	GO:0016265~death	88	4.06654	4.13596e-05	ITGB3BP, MEF2A, FASTKD1, PGLYRP1, RBM5, UBQLN1, PTEN, PDCD1, KCNIP3, RTN3, SMNDC1, BAG4, APP, NISCH, SLK, UNC5B, ANK2, UNC5A, BAG3, CASP8, BAG2, MMD2, ACIN1, UNC5C, LTB, LUC7L3, NDUFS1, CUL1, API5, BCL7C, ROCK1, MADD, ZFX, GAN, STK4, STK3, C8G, SLTM, RNF130, PSEN1, BNIP2, TIAL1, LCK, SH3KBP1, MDM4, PDCD6IP, C1D, BID, DCC, XIAP, STK17B, RRAGA, TRIB3, ARF6, BCL2L2, BCL2L1, ITM2B, PRUNE2, TNFRSF1B, …	1502	519	13588	1.53391	0.13538	0.00468142	0.0757664
UP_SEQ_FEATURE	domain:HECT	11	0.508318	4.22754e-05	HUWE1, NEDD4, WWP2, UBE3A, HECTD2, HERC4, HACE1, SMURF2, UBE3C, ITCH, HERC2	1845	21	16021	4.54848	0.183006	0.0249489	0.0800429
INTERPRO	IPR018359:Bromodomain, conserved site	13	0.600739	4.5584e-05	TAF1, BRD2, BRD3, CREBBP, PHIP, BRWD3, BPTF, BAZ1B, BRD4, BAZ2B, BAZ2A, BRD8, SMARCA4	1840	32	17763	3.92186	0.0992902	0.0206972	0.0795985
GOTERM_BP_FAT	GO:0006887~exocytosis	28	1.2939	4.71423e-05	NKD2, VPS33B, RIMS2, VPS33A, MIA3, TRIM9, EXOC4, TMED10, RAPGEF4, EXOC6, SCAMP5, TRPC2, PLEK, SCRN1, NLGN1, STXBP1, RPH3AL, MYO1F, RPH3A, LIN7A, P2RX7, PSEN1, STXBP5, SYCN, VAMP2, STEAP2, YKT6, CACNA1A	1502	110	13588	2.30277	0.152787	0.00516796	0.0863554
GOTERM_BP_FAT	GO:0034613~cellular protein localization	57	2.63401	4.91836e-05	COPA, GRPEL2, SEC24B, CLTB, AP3S2, FGF10, CDC42, BLZF1, AP1S2, ANK2, TRAK1, TPR, SEC24D, SAR1A, KPNB1, AP3B1, STX6, RAMP2, RPH3AL, SIX2, IPO9, IPO8, STXBP4, RPH3A, FLNA, VTI1A, ARCN1, TOM1, RAB10, KPNA1, GRASP, ARL6IP1, BID, PACS1, BBS4, DERL2, NAPG, STAM2, RIMS2, NUP214, WDR19, TOMM7, MACF1, STX17, SPNB2, STX16, TMED10, PPP3CA, ASPSCR1, RANBP17, HTT, IPO11, YWHAE, YWHAG, 6230409E13RIK, TOM1L2, G…	1502	299	13588	1.7246	0.158848	0.00522819	0.0900931
GOTERM_CC_FAT	GO:0016023~cytoplasmic membrane-bounded vesicle	68	3.14233	5.06775e-05	SEPT5, HSP90AB1, SYT1, COPA, SEC24B, CLTB, RAB5B, GRIP1, RAB5C, MYO7A, TLR1, CRCP, ITSN1, DAB2, CHIC1, CHIC2, PICALM, AP1S2, DNAJC5, FNDC3A, SEC24D, CLINT1, SCAMP5, NCF2, SLA2, RPH3AL, CORO7, RPH3A, STOM, KIF1B, SCYL2, IGF2R, RAB14, DOC2G, VAMP2, PDCD6IP, STEAP2, DST, EPN2, PACS1, NKD2, PCSK2, GAD2, ECE1, DGKD, TMEM33, SYN3, SYN2, RAB11B, TMED10, PRSS16, APPBP2, PCSK5, RILP, HTT, DBH, YWHAE, ATM,…	1255	414	12504	1.63649	0.0277348	0.00117126	0.0740224
GOTERM_CC_FAT	GO:0005624~membrane fraction	80	3.69686	5.19255e-05	SEPT5, COPA, JPH3, PDE3B, RPS6KB1, ITSN1, LASS5, ATP2B2, APP, NISCH, TRIM9, ANK3, SNPH, GRID2, SRD5A1, STK39, YRDC, ITCH, PPP1R14C, FNDC3A, STX6, RECK, MAGI2, CORO7, NRXN1, CYB5B, ADRB2, DGAT1, GNAQ, PSEN1, H6PD, CYP2B19, IGF2R, BACE1, RAB14, SH3KBP1, HSD11B2, GNAS, VAMP2, STEAP2, PPFIA2, CDK5R1, FKBP6, CALD1, PPM1A, FKBP1A, ACP2, RIMS2, ITM2B, PCDHAC2, TNFRSF1B, ECE1, RAC2, DMD, TMED10, PPP3CA, …	1255	510	12504	1.56288	0.0284081	0.00115211	0.0758446
GOTERM_BP_FAT	GO:0016311~dephosphorylation	33	1.52495	5.23647e-05	PPP6C, SSH2, PPM1A, ACP5, DUSP11, PTEN, MTMR2, MTM1, MTMR3, PTPLB, PPP2CA, PPP1R12A, PPP3CA, MTMR6, PTPRC, PTPRK, PTPN9, PTPRD, PTPRE, PTPN18, PTPN2, PTPRG, PTPRA, CDC25A, PTPN12, PTPN11, EYA3, DUSP3, PPM1E, PTP4A2, PPM1L, PTPN1, DUSP8	1502	141	13588	2.11729	0.168207	0.00540217	0.0959175
GOTERM_BP_FAT	GO:0043067~regulation of programmed cell death	93	4.2976	5.47651e-05	XRCC4, RBM5, ITSN1, PTEN, KCNIP3, MAP3K7, PAK7, ZFP91, BAG4, PCGF2, ANK2, BAG3, CASP8, GRID2, PIK3CA, DNAJC5, DLG5, LTB, SPN, API5, DHCR24, PRKCA, NOL3, ROCK1, MADD, SKP2, UBE2B, STK3, JMY, ADRB2, TNFSF13B, PSEN1, GRM7, VEGFA, LCK, MAPK8, BID, ING4, BCLAF1, ING3, CDK5R1, XIAP, PRND, STK17B, HSPA1A, BCL2L2, BCL2L1, RRM2B, NR3C1, HSPA1B, BDKRB2, CX3CL1, ITM2B, GCLM, HSPA1L, POU3F3, PCSK9, SKIL, INP…	1502	560	13588	1.50238	0.1752	0.00548814	0.100312
INTERPRO	IPR016130:Protein-tyrosine phosphatase, active site	23	1.06285	5.59563e-05	PTPRK, PTPRC, PTPRD, PTPN9, PTPRE, PTPN18, PTPRG, PTPN2, SSH2, PTPRA, DUSP11, PTEN, PTPN12, PTPN11, MTMR2, MTM1, MTMR3, DUSP3, PTPLB, PTP4A2, PTPN1, MTMR6, DUSP8	1840	87	17763	2.55216	0.12047	0.0211673	0.0977021
GOTERM_BP_FAT	GO:0042981~regulation of apoptosis	92	4.25139	5.62556e-05	XRCC4, RBM5, ITSN1, PTEN, KCNIP3, MAP3K7, PAK7, BAG4, PCGF2, ANK2, BAG3, CASP8, GRID2, PIK3CA, DNAJC5, DLG5, LTB, SPN, API5, DHCR24, PRKCA, NOL3, ROCK1, MADD, SKP2, UBE2B, STK3, JMY, ADRB2, TNFSF13B, PSEN1, GRM7, VEGFA, LCK, MAPK8, BID, ING4, BCLAF1, ING3, CDK5R1, XIAP, PRND, STK17B, HSPA1A, BCL2L2, BCL2L1, RRM2B, NR3C1, HSPA1B, BDKRB2, CX3CL1, ITM2B, GCLM, HSPA1L, POU3F3, PCSK9, SKIL, INPP5D, TR…	1502	553	13588	1.50504	0.179512	0.00548094	0.103041
GOTERM_BP_FAT	GO:0032940~secretion by cell	40	1.84843	5.63545e-05	SYT1, NKD2, ILDR2, RIMS2, VPS33B, VPS33A, MIA3, NISCH, TRIM9, SYN3, SYN2, EXOC4, TMED10, EXOC6, RAPGEF4, SNAP25, SCAMP5, TRPC2, PLEK, HTT, RPH3AL, STXBP1, SCRN1, NLGN1, MYO1F, NRXN1, RPH3A, DVL1, LIN7A, ACVR2B, P2RX7, DGAT1, TNFSF13B, PSEN1, STXBP5, SYCN, VAMP2, STEAP2, YKT6, CACNA1A	1502	186	13588	1.94551	0.179798	0.00534255	0.103222
GOTERM_BP_FAT	GO:0006974~response to DNA damage stimulus	55	2.54159	5.86184e-05	KIF22, XRCC4, 2310003H01RIK, FANCM, ANKRD17, SLK, PMS2, TLK1, BRCC3, USP1, RAD52, UBE2B, RAD50, NEK11, GTF2H2, JMY, UBE2N, EYA3, MAPK1, BAZ1B, PSEN1, RIF1, TIMELESS, XRN2, ING4, RAD23B, RAD23A, NEK1, HSPA1A, HSPA1B, RRM2B, RBX1, HSPA1L, TRP53BP1, RNF168, RAD51L3, ATRIP, TERF2, APC, TRPC2, MSH2, TREX2, SMG1, WRN, SOD1, ATM, PTPN11, SOD2, ATRX, MPG, MAPK14, SFPQ, SUPT16H, TDG, FBXO31, OGG1, CHAF1A	1502	287	13588	1.73367	0.186303	0.00541076	0.107367
GOTERM_CC_FAT	GO:0019717~synaptosome	19	0.878004	5.89681e-05	PPFIA2, SEPT5, MAGI2, ACP2, RPS6KB1, ITSN1, RIMS2, SAMD4, DVL1, LIN7A, P2RX7, EPS8, TRIM9, SNPH, GRID2, CYFIP2, SH3KBP1, VAMP2, SNAP25	1255	66	12504	2.86824	0.0321985	0.00125799	0.0861274
GOTERM_BP_FAT	GO:0006915~apoptosis	80	3.69686	5.9054e-05	ITGB3BP, MEF2A, FASTKD1, PGLYRP1, RBM5, UBQLN1, PTEN, PDCD1, KCNIP3, RTN3, SMNDC1, BAG4, APP, NISCH, SLK, UNC5B, ANK2, UNC5A, BAG3, CASP8, BAG2, ACIN1, UNC5C, LTB, LUC7L3, NDUFS1, CUL1, API5, BCL7C, ROCK1, MADD, STK4, STK3, SLTM, RNF130, PSEN1, BNIP2, TIAL1, LCK, SH3KBP1, MDM4, PDCD6IP, C1D, BID, DCC, XIAP, STK17B, RRAGA, TRIB3, BCL2L2, ARF6, BCL2L1, ITM2B, PRUNE2, ECE1, INPP5D, TRAF6, BMF, TRAF5…	1502	465	13588	1.55641	0.187548	0.00531146	0.108164
GOTERM_BP_FAT	GO:0070727~cellular macromolecule localization	57	2.63401	5.95143e-05	COPA, GRPEL2, SEC24B, CLTB, AP3S2, FGF10, CDC42, BLZF1, AP1S2, ANK2, TRAK1, TPR, SEC24D, SAR1A, KPNB1, AP3B1, STX6, RAMP2, RPH3AL, SIX2, IPO9, IPO8, STXBP4, RPH3A, FLNA, VTI1A, ARCN1, TOM1, RAB10, KPNA1, GRASP, ARL6IP1, BID, PACS1, BBS4, DERL2, NAPG, STAM2, RIMS2, NUP214, WDR19, TOMM7, MACF1, STX17, SPNB2, STX16, TMED10, PPP3CA, ASPSCR1, RANBP17, HTT, IPO11, YWHAE, YWHAG, 6230409E13RIK, TOM1L2, G…	1502	301	13588	1.71314	0.188863	0.00521928	0.109007
SP_PIR_KEYWORDS	golgi apparatus	89	4.11275	6.1247e-05	COPA, SLC9A8, LMAN2L, UNC50, CLSTN1, AP3S2, RHOU, HS2ST1, KCNIP3, RTN3, HOOK3, ARHGAP21, ST6GALNAC5, ACBD3, ST6GALNAC6, BLZF1, PSKH1, CHIC2, PICALM, AP1S2, COL4A3BP, ST3GAL6, IL15RA, RAB6B, MTAP6, CHST15, FNDC3A, SAR1A, GOLGA4, DHCR24, AP3B1, SCAMP5, STX6, ARL1, ROCK1, LYN, FUT10, GALNTL2, CORO7, BICD2, GLCE, BICD1, VTI1A, ZDHHC17, MGAT3, PSEN1, SCYL2, ARCN1, BACE1, SURF4, VAMP4, LEPREL1, CUX1, E…	1891	553	17854	1.51953	0.0313476	0.00117891	0.0886479
GOTERM_BP_FAT	GO:0012501~programmed cell death	81	3.74307	6.15223e-05	ITGB3BP, MEF2A, FASTKD1, PGLYRP1, RBM5, UBQLN1, PTEN, PDCD1, KCNIP3, RTN3, SMNDC1, BAG4, APP, NISCH, SLK, UNC5B, ANK2, UNC5A, BAG3, CASP8, BAG2, ACIN1, UNC5C, LTB, LUC7L3, NDUFS1, CUL1, API5, BCL7C, ROCK1, MADD, STK4, STK3, SLTM, RNF130, PSEN1, BNIP2, TIAL1, LCK, SH3KBP1, MDM4, PDCD6IP, C1D, BID, DCC, XIAP, STK17B, RRAGA, TRIB3, BCL2L2, ARF6, BCL2L1, ITM2B, PRUNE2, ECE1, GATAD2A, INPP5D, TRAF6, B…	1502	473	13588	1.54921	0.194571	0.00526367	0.112683
GOTERM_BP_FAT	GO:0016567~protein ubiquitination	20	0.924214	6.22267e-05	UBE4A, UBE3A, UBE4B, SKP2, UBE2H, HERC2, OS9, RBX1, UBE2N, MIB1, FBXW7, GSPT1, HUWE1, KCMF1, NEDD4, CAND1, RNF168, ITCH, HECTD1, HDAC6	1502	66	13588	2.7414	0.196564	0.00519736	0.113972
GOTERM_MF_FAT	GO:0008017~microtubule binding	19	0.878004	6.33964e-05	KIF5B, NF1, GABARAP, HOOK3, HOOK1, HOOK2, MAST2, NDEL1, KIF1B, MACF1, TMOD3, MTAP6, PAFAH1B1, MAPRE1, APPBP2, CLASP2, OGG1, DST, APC	1462	61	13288	2.83097	0.0691343	0.00420527	0.101676
SP_PIR_KEYWORDS	zinc	251	11.5989	6.54061e-05	PNMA3, DZIP3, PDLIM5, RP9, RORB, RORA, REST, ZFP84, ZNRF3, BTK, ZNRF2, ZFP91, SFRS7, HMHA1, APP, LUC7L2, PATZ1, ZFP622, ROCK1, BRAF, ZHX1, UBR4, ZFP629, ADAMTS8, MTF1, BAZ1B, PIAS3, MLLT10, EIF2S2, ZNHIT1, PIAS2, AMFR, CHORDC1, AKAP13, RIMS2, ZFP458, ZFP759, ARIH1, ZFP451, TCF20, ACE, ARIH2, ZFP422-RS1, DMD, ZFP346, ZC3H13, DNMT3A, NPLOC4, KLF12, ASXL1, ANKMY2, CREBBP, ZFP445, ZFP606, LACTB2, BFA…	1891	1886	17854	1.25654	0.0334404	0.00121399	0.0946651
GOTERM_CC_FAT	GO:0015630~microtubule cytoskeleton	72	3.32717	6.87724e-05	KIF22, TTLL8, KNTC1, TTLL1, ARL2BP, GTSE1, LATS2, CEP70, HOOK3, HOOK1, KIF13A, HOOK2, APP, DCAF12, PSKH1, ACTR1A, SNTB2, MTAP6, MTAP7, PPP4C, ZW10, KIF5B, ROCK1, MTAP2, CEP110, KIF5C, PDE4D, RB1, PCM1, DCTN4, 2410017P07RIK, EML3, SS18, KIF1B, MAST2, NDEL1, NAV1, MTAP1A, LCK, MTAP1B, PDCD6IP, MAPRE1, DST, BBS4, PARD3, RABGAP1, CETN2, AKAP9, STAU2, NPHP4, MACF1, PPP2CA, TEKT3, PKD2, ODF2, PAFAH1B1,…	1255	450	12504	1.59414	0.0374507	0.00141271	0.100441
GOTERM_BP_FAT	GO:0007269~neurotransmitter secretion	14	0.64695	6.92516e-05	SYT1, NLGN1, NRXN1, RPH3A, LIN7A, DVL1, P2RX7, PSEN1, TRIM9, SYN3, SYN2, VAMP2, SNAP25, CACNA1A	1502	36	13588	3.51812	0.216172	0.00564832	0.126831
UP_SEQ_FEATURE	compositionally biased region:Pro-rich	116	5.36044	6.94795e-05	MTSS1, ENAH, LTBP1, REST, TTN, C230081A13RIK, PNN, MLL5, PRRT3, SRRM2, RAVER1, RNF38, SRRM1, RC3H2, ACIN1, MLL3, FNDC3A, RC3H1, RBM12, BCL7C, CASKIN1, RCOR2, UBR4, BTBD7, WNK2, RPH3A, AU040829, MED19, 4930506M07RIK, MGAT3, MTF1, PIAS3, MTAP1A, PDCD6IP, SMARCA4, 5730559C18RIK, CHKA, FIP1L1, ZC3H4, TNRC18, ONECUT3, DENND2A, DAAM1, MIA3, LAPTM5, GORASP2, TBKBP1, LPP, EVL, HS1BP3, SHANK2, DOCK4, EPS8…	1845	707	16021	1.42473	0.282651	0.0362374	0.131518
GOTERM_BP_FAT	GO:0010604~positive regulation of macromolecule metabolic process	102	4.71349	7.67531e-05	NCBP1, MEF2A, TBK1, ARNT2, TLR1, TLR3, RORB, RORA, IL31RA, EPC1, ZFP91, MLL5, APP, GATA3, ITCH, SPN, MYST3, SIX2, PPARGC1B, MTF1, PIAS3, VEGFA, VGLL2, BMPR2, SOX4, ELK1, ARNT, TEF, RNF168, RUNX1, TRAF6, KLF12, CREBBP, SMAD4, ZFP148, USF2, HDAC4, HOXB1, P2RX7, NUP62, NEDD4, EBF1, NCOR1, KLF1, ENY2, E2F3, ELF1, HNRPLL, SDPR, MKL2, USP16, LTB, TOP2A, SERTAD2, ATF7IP, PRKCA, BRCC3, LYN, SOX11, OTX2, …	1502	633	13588	1.45775	0.236583	0.00611647	0.140561
GOTERM_BP_FAT	GO:0006886~intracellular protein transport	53	2.44917	7.69292e-05	COPA, GRPEL2, SEC24B, CLTB, AP3S2, FGF10, BLZF1, AP1S2, TRAK1, TPR, SEC24D, SAR1A, KPNB1, AP3B1, STX6, RAMP2, RPH3AL, SIX2, IPO9, STXBP4, IPO8, RPH3A, VTI1A, ARCN1, TOM1, RAB10, GRASP, KPNA1, ARL6IP1, BID, PACS1, DERL2, NAPG, STAM2, RIMS2, NUP214, WDR19, TOMM7, MACF1, SPNB2, STX17, STX16, TMED10, PPP3CA, ASPSCR1, RANBP17, HTT, IPO11, YWHAE, YWHAG, 6230409E13RIK, TOM1L2, GOSR1	1502	276	13588	1.73721	0.237056	0.00599464	0.140883
GOTERM_BP_FAT	GO:0042391~regulation of membrane potential	29	1.34011	7.71427e-05	EDN1, CACNB4, GCLM, GJC3, MBP, PXMP3, GRID2, POU3F2, PPP3CA, NDUFS1, CHRNA3, KCNMA1, SCD2, HTT, NF1, SOD1, KCNK2, QK, SOD2, ATXN1, 4930506M07RIK, P2RX4, P2RX7, PSEN1, GNAQ, TSC1, ADRA1A, CHRNE, CACNA1A	1502	119	13588	2.20463	0.237629	0.00588093	0.141274
GOTERM_BP_FAT	GO:0009890~negative regulation of biosynthetic process	75	3.4658	8.6551e-05	EDN1, HR, PRRX1, CBX3, REST, KCNIP3, CBX5, EDNRA, EPC1, PCGF2, EIF4EBP1, INSIG2, ANG, PCGF6, PATZ1, NFX1, MYST3, ATF7IP, TBL1XR1, SATB1, RCOR2, SLA2, ZHX1, TTF1, IRF2BP2, RB1, VAX1, MBD2, UBE2B, MXD3, PA2G4, EIF2AK1, NCOA2, BPTF, TIMELESS, SMARCA5, ZFPM2, MDM4, CUX1, LCOR, NSD1, EIF2C3, KDM6B, C1D, SMARCA4, BCLAF1, MTDH, GLIS2, HAT1, TCFCP2L1, GATAD2A, POU3F3, LBXCOR1, AATF, SKIL, INPP5D, BCOR, B…	1502	434	13588	1.56335	0.262444	0.00645594	0.15849
GOTERM_CC_FAT	GO:0043005~neuron projection	45	2.07948	9.06614e-05	DCC, SYT1, CDK5R1, ADCY2, PPM1A, ABI2, IQGAP1, MBP, NRCAM, APP, GAD2, SLC1A2, ANG, ANK3, MTPN, PXMP3, CABLES1, APC, TRPC2, KCNMA1, PTPRK, KIF5B, HTT, MTAP2, KIF5C, DPYSL5, DPYSL2, SOD1, SHANK2, SAMD4, NCAM1, 4930506M07RIK, PPP1R9B, ACCN1, NCAM2, ADRB2, GRM3, PPP1R9A, NDEL1, GRIA2, PSEN1, BACE1, TSGA10, MAPK8IP3, CACNA1A	1255	245	12504	1.83	0.0490743	0.00179551	0.132389
SP_PIR_KEYWORDS	serine/threonine-protein kinase	66	3.04991	9.10801e-05	CDK19, PRPF4B, TBK1, STK36, PINK1, RPS6KB1, PRKG1, TTN, LATS2, MAP3K7, MAP3K6, PAK7, PSKH1, CSNK2A1, SLK, PAK3, CLK4, CDK12, STK39, TLK1, PRKACB, MAP2K7, PRKCA, SRPK2, BRAF, ROCK1, TRPM7, CDK7, WNK2, STK4, NEK11, STK3, MAST4, MAPK1, MAP4K5, ACVR2B, MAST2, EIF2AK1, BMP2K, NEK9, MAPK8, KALRN, PRKCZ, NEK1, STK17B, BMPR2, MKNK1, RIOK2, IRAK4, TTBK2, CAMK2D, PRKAA2, DCLK1, TAF1, TAOK1, NLK, TAOK3, TGF…	1891	384	17854	1.62277	0.0462597	0.0016319	0.131801
INTERPRO	IPR001487:Bromodomain	14	0.64695	9.19301e-05	TAF1, BRD2, SP100, BRD3, CREBBP, PHIP, BRWD3, BAZ1B, BPTF, BRD4, BAZ2B, BAZ2A, BRD8, SMARCA4	1840	39	17763	3.46547	0.190143	0.0296789	0.160466
SP_PIR_KEYWORDS	tyrosine-specific phosphatase	10	0.462107	9.2645e-05	PTPRK, PTPRC, PTPRD, PTPRE, PTPRG, PTPN2, PTPRA, PTPN1, PTPN12, PTPN11	1891	20	17854	4.72078	0.0470355	0.00160463	0.134065
GOTERM_CC_FAT	GO:0000792~heterochromatin	16	0.739372	9.41858e-05	SATB1, DNMT3A, SUV39H1, CBX3, MBD2, UBE2B, MBD1, CBX5, ATRX, PCGF2, ORC2L, BAZ1B, SMARCC1, H3F3A, BAZ2A, SMARCA4	1255	51	12504	3.12576	0.0509327	0.00180098	0.137532
UP_SEQ_FEATURE	compositionally biased region:Poly-Glu	69	3.18854	9.8238e-05	MEF2A, PNMA3, BACH2, PNMA2, DZIP3, ATP10A, BBX, TTN, C230081A13RIK, GPR172B, ATP2B2, ACBD3, CHIC1, CHIC2, SNPH, RANBP2, PPP1R14C, GABPB2, MYST3, SNAPC5, 6430411K18RIK, ZFP622, WNK2, STK4, PPARGC1B, STK3, ZFP654, DHX29, MLEC, LRCH3, CTDP1, SMARCA4, PACS1, APLP2, PHIP, MIA3, ARIH2, TRP53BP1, TCF20, DDX46, PRDM10, 2610027L16RIK, BAZ2A, TBKBP1, MLLT4, DDX42, WDFY3, CNKSR2, TAF1, BRD2, BRD3, HTT, TAOK…	1845	376	16021	1.59351	0.374809	0.0458839	0.185907
GOTERM_BP_FAT	GO:0043009~chordate embryonic development	73	3.37338	9.9144e-05	XRCC4, ENAH, COPS3, LMO4, ARNT2, EDN1, PRRX1, TTN, MAP3K7, EDNRA, N4BP2L2, DAB2, PCGF2, COL4A3BP, CASP8, ANKRD11, MKL2, SIX2, SPINT1, MBNL1, SFRS1, UBE2B, MIB1, MAPK1, NDEL1, ADM, PSEN1, ZFPM2, GNAS, MED1, SMARCA4, ADD1, FGFR2, BBS4, GRB2, BCL2L1, TCF7L2, ARNT, VCAM1, ECE1, NUP50, GATAD2A, PKD2, PLCD1, SKIL, RUNX1, AMD1, TRAF6, PCSK5, TERF2, ENO1, HECTD1, MAFG, SETDB1, MAFF, MSH2, HTT, NASP, NF1,…	1502	421	13588	1.56865	0.2944	0.0072384	0.18153
SP_PIR_KEYWORDS	mrna processing	46	2.12569	9.93729e-05	NCBP1, FIP1L1, PRPF4B, TRA2A, LSM7, SNRPB2, RBM4, RBM5, SNRPD2, SYNCRIP, WBP11, BCL2L2, WTAP, SMNDC1, PNN, SFRS7, SF3B1, DDX46, CNOT6L, SRRM2, SFRS9, NUDT21, BAT1A, SRRM1, TSEN2, LUC7L3, RBM25, GEMIN5, PABPN1, DHX8, SRPK2, NOL3, PTBP1, SFRS1, SF3A1, QK, AQR, SFPQ, CPSF7, LSM11, CPSF6, LSM10, THOC2, CPSF2, CSTF1, XRN2	1891	240	17854	1.80963	0.050364	0.0016656	0.143794
GOTERM_MF_FAT	GO:0003677~DNA binding	244	11.2754	0.000108155	XRCC4, MEF2A, BBX, 2310003H01RIK, RORB, REST, RORA, ZFP91, APP, PATZ1, TBPL1, LUC7L3, H1F0, A130010J15RIK, RCOR2, RCOR1, ZHX1, ZFP629, HMG20A, HUWE1, MTF1, SMARCAL1, PIAS2, RAD23B, TNRC18, RAD23A, ZFP451, TCF20, TRP53BP1, LYL1, SUPV3L1, TRPC2, DNMT3A, KLF12, CREBBP, SMAD4, ZFP445, ATM, USF2, DMTF1, TRPS1, H3F3A, KLF1, TCF12, NCOR1, BACH1, ZBTB33, ELF1, ELF2, BACH2, ZMAT4, EZH1, KCNIP3, FANCM, ANK…	1462	1781	13288	1.2452	0.115048	0.00676711	0.173402
GOTERM_BP_FAT	GO:0031327~negative regulation of cellular biosynthetic process	74	3.41959	0.000112341	EDN1, HR, PRRX1, CBX3, REST, KCNIP3, CBX5, EDNRA, EPC1, PCGF2, EIF4EBP1, INSIG2, ANG, PCGF6, PATZ1, NFX1, MYST3, ATF7IP, TBL1XR1, SATB1, RCOR2, SLA2, ZHX1, TTF1, IRF2BP2, RB1, VAX1, MBD2, UBE2B, MXD3, PA2G4, EIF2AK1, NCOA2, BPTF, TIMELESS, SMARCA5, ZFPM2, MDM4, CUX1, LCOR, NSD1, EIF2C3, KDM6B, C1D, SMARCA4, BCLAF1, MTDH, GLIS2, HAT1, TCFCP2L1, GATAD2A, POU3F3, LBXCOR1, AATF, SKIL, INPP5D, BCOR, B…	1502	430	13588	1.55686	0.326404	0.00803135	0.20567
SP_PIR_KEYWORDS	bromodomain	13	0.600739	0.000112885	TAF1, BRD2, BRD3, CREBBP, PHIP, BRWD3, BPTF, BAZ1B, BRD4, BAZ2B, BAZ2A, BRD8, SMARCA4	1891	34	17854	3.61001	0.0570138	0.00183281	0.163331
UP_SEQ_FEATURE	domain:RRM 1	24	1.10906	0.00011302	CPEB3, CPEB4, RBM4, PTBP1, SNRPB2, RBM5, SYNCRIP, ELAVL3, IGF2BP3, SFRS1, NCL, HNRPLL, ROD1, TIAL1, RAVER1, SFPQ, SFRS9, MSI1, CPNE1, PSPC1, MSI2, RBMS3, RBM12, RBM26	1845	88	16021	2.36822	0.417473	0.0479382	0.213852
UP_SEQ_FEATURE	domain:RRM 2	24	1.10906	0.00011302	CPEB3, CPEB4, RBM4, PTBP1, SNRPB2, RBM5, SYNCRIP, ELAVL3, IGF2BP3, SFRS1, NCL, HNRPLL, ROD1, TIAL1, RAVER1, SFPQ, SFRS9, MSI1, CPNE1, PSPC1, MSI2, RBMS3, RBM12, RBM26	1845	88	16021	2.36822	0.417473	0.0479382	0.213852
GOTERM_CC_FAT	GO:0000267~cell fraction	89	4.11275	0.000116056	SEPT5, COPA, JPH3, PDE3B, RPS6KB1, ITSN1, LASS5, ARL2BP, HNRPLL, ATP2B2, APP, NISCH, ANK3, TRIM9, SNPH, GRID2, SRD5A1, STK39, YRDC, ITCH, PPP1R14C, FNDC3A, STX6, RECK, MAGI2, CORO7, NRXN1, CYB5B, ADRB2, DGAT1, GNAQ, PSEN1, H6PD, CYP2B19, IGF2R, BACE1, RAB14, SH3KBP1, HSD11B2, GNAS, VAMP2, STEAP2, PPFIA2, CDK5R1, SORD, FKBP6, CALD1, PPM1A, FKBP1A, ACP2, RIMS2, ITM2B, GCLM, PCDHAC2, TNFRSF1B, ECE1,…	1255	596	12504	1.48782	0.0623842	0.00214486	0.169443
SP_PIR_KEYWORDS	wd repeat	49	2.26433	0.000117798	COPA, BTRC, HIRA, TTN, DCAF12, TAF5L, MIOS, GRWD1, WDR76, WDR35, WDR33, 4930434E21RIK, TBL1XR1, RBBP4, STRN3, CORO7, HERC2, HERC1, BRWD3, RFWD2, WDR47, DCAF5, EML3, RFWD3, GNB1, STXBP5, WDR5B, DMWD, PHIP, PLAA, FBXW9, WDR19, FBXW7, WDR12, FBXW2, PAFAH1B1, GTF3C2, FBXW11, PPP2R2D, NBEAL1, GEMIN5, WDFY3, BC068281, CORO1C, TULP4, IFT172, WSB2, ATG16L2, CSTF1	1891	263	17854	1.75907	0.0594202	0.00185461	0.170435
INTERPRO	IPR017442:Serine/threonine protein kinase-related	63	2.91128	0.000125759	CDK19, PRPF4B, TBK1, STK36, PINK1, RPS6KB1, PRKG1, TTN, LATS2, MAP3K7, MAP3K6, PAK7, PSKH1, CSNK2A1, SLK, PAK3, CLK4, CDK12, STK39, TLK1, PRKACB, MAP2K7, PRKCA, SRPK2, BRAF, ROCK1, CDK7, WNK2, STK4, NEK11, STK3, MAST4, MAPK1, MAP4K5, ACVR2B, MAST2, EIF2AK1, SCYL2, BMP2K, NEK9, MAPK8, KALRN, PRKCZ, NEK1, STK17B, BMPR2, MKNK1, TRIB3, IRAK4, TTBK2, CAMK2D, PRKAA2, DCLK1, TAOK1, NLK, TGFBR2, TAOK3, R…	1840	374	17763	1.62618	0.250619	0.035421	0.219454
GOTERM_CC_FAT	GO:0031967~organelle envelope	82	3.78928	0.000128817	RTN4, GRPEL2, STAR, CBX3, PINK1, COX5A, ARL2BP, HNRPLL, CDS2, EPC1, DNAJC11, SLC25A29, ABCB10, RANBP2, TPR, KPNB1, NDUFS1, NUP133, NDUFB10, SLC25A4, IPO9, CYB5B, NAV3, IPO8, HERC2, NUPL2, NDUFA12, TIMM22, SLC25A30, NDEL1, PSEN1, BNIP2, IGF2R, AKAP1, KPNA1, GRASP, SRGAP2, BID, LMNB1, CHCHD3, BCL2L2, BCL2L1, ACAT1, NDUFB2, SUMO1, NUP214, TOMM7, MTCH2, RAC2, MRPL17, NUP50, ETFDH, PAFAH1B1, MTMR6, GT…	1255	540	12504	1.51295	0.0690021	0.00230374	0.188058
INTERPRO	IPR017441:Protein kinase, ATP binding site	75	3.4658	0.000131975	CDK19, PRPF4B, TBK1, STK36, PINK1, RPS6KB1, PRKG1, FES, TTN, C230081A13RIK, LATS2, BTK, MAP3K7, MAP3K6, PAK7, PSKH1, CSNK2A1, SLK, PAK3, CLK4, CDK12, STK39, TLK1, PRKACB, MAP2K7, PRKCA, SRPK2, ROCK1, LYN, BRAF, CDK7, WNK2, STK4, NEK11, STK3, MAST4, MAPK1, MAP4K5, ACVR2B, MAST2, EIF2AK1, LCK, BMP2K, NEK9, MAPK8, KALRN, FGFR2, PRKCZ, NEK1, STK17B, BMPR2, MKNK1, IRAK4, TTBK2, PTK2B, CAMK2D, PRKAA2, …	1840	467	17763	1.5504	0.261231	0.0330815	0.230289
GOTERM_BP_FAT	GO:0009792~embryonic development ending in birth or egg hatching	73	3.37338	0.000133913	XRCC4, ENAH, COPS3, LMO4, ARNT2, EDN1, PRRX1, TTN, MAP3K7, EDNRA, N4BP2L2, DAB2, PCGF2, COL4A3BP, CASP8, ANKRD11, MKL2, SIX2, SPINT1, MBNL1, SFRS1, UBE2B, MIB1, MAPK1, NDEL1, ADM, PSEN1, ZFPM2, GNAS, MED1, SMARCA4, ADD1, FGFR2, BBS4, GRB2, BCL2L1, TCF7L2, ARNT, VCAM1, ECE1, NUP50, GATAD2A, PKD2, PLCD1, SKIL, RUNX1, AMD1, TRAF6, PCSK5, TERF2, ENO1, HECTD1, MAFG, SETDB1, MAFF, MSH2, HTT, NASP, NF1,…	1502	425	13588	1.55389	0.375625	0.00937586	0.245118
INTERPRO	IPR008271:Serine/threonine protein kinase, active site	61	2.81885	0.000137741	CDK19, PRPF4B, TBK1, STK36, PINK1, RPS6KB1, PRKG1, TTN, LATS2, MAP3K7, MAP3K6, PAK7, PSKH1, CSNK2A1, SLK, PAK3, CLK4, CDK12, STK39, TLK1, PRKACB, MAP2K7, PRKCA, SRPK2, BRAF, ROCK1, CDK7, WNK2, STK4, NEK11, STK3, MAST4, MAPK1, MAP4K5, ACVR2B, MAST2, EIF2AK1, BMP2K, NEK9, MAPK8, KALRN, PRKCZ, NEK1, STK17B, BMPR2, MKNK1, IRAK4, TTBK2, CAMK2D, PRKAA2, DCLK1, TAOK1, NLK, TAOK3, TGFBR2, RPS6KA2, ULK2, …	1840	360	17763	1.63578	0.270941	0.031106	0.24034
GOTERM_CC_FAT	GO:0031975~envelope	82	3.78928	0.000146546	RTN4, GRPEL2, STAR, CBX3, PINK1, COX5A, ARL2BP, HNRPLL, CDS2, EPC1, DNAJC11, SLC25A29, ABCB10, RANBP2, TPR, KPNB1, NDUFS1, NUP133, NDUFB10, SLC25A4, IPO9, CYB5B, NAV3, IPO8, HERC2, NUPL2, NDUFA12, TIMM22, SLC25A30, NDEL1, PSEN1, BNIP2, IGF2R, AKAP1, KPNA1, GRASP, SRGAP2, BID, LMNB1, CHCHD3, BCL2L2, BCL2L1, ACAT1, NDUFB2, SUMO1, NUP214, TOMM7, MTCH2, RAC2, MRPL17, NUP50, ETFDH, PAFAH1B1, MTMR6, GT…	1255	542	12504	1.50737	0.0781189	0.00253862	0.213914
GOTERM_CC_FAT	GO:0030054~cell junction	73	3.37338	0.000160623	SYT1, ENAH, GABRB2, GRIP1, GABRB1, CLSTN1, RPS6KB1, ITSN1, TENC1, RHOU, PNN, ZNRF2, ARHGAP21, SNPH, GRID2, SNTB2, DLG5, CHRNA3, SCAMP5, INADL, GABRG3, MAGI2, MPP7, SSPN, RPH3A, FLNB, UBN1, MAST2, PRUNE, SH3KBP1, VAMP2, ADD3, DST, LCP1, PRKCZ, PARD3, MTDH, CLDN19, SSH2, ABI2, RIMS2, GJC3, CAPZB, GPHN, GAD2, PTK2B, DMD, SYN3, SYN2, SNAP25, MLLT4, APC, PTPRC, DLGAP1, NF2, LPP, DLGAP2, NLGN1, EVL, SA…	1255	470	12504	1.5475	0.0852942	0.00269795	0.234439
INTERPRO	IPR002290:Serine/threonine protein kinase	48	2.21811	0.000164202	CDK19, PRKCZ, PRPF4B, STK36, NEK1, STK17B, MKNK1, RPS6KB1, PRKG1, TTN, LATS2, PAK7, MAP3K6, CSNK2A1, PSKH1, SLK, PAK3, CLK4, CDK12, CAMK2D, TLK1, STK39, PRKACB, PRKAA2, MAP2K7, DCLK1, PRKCA, ROCK1, TAOK1, NLK, TAOK3, CDK7, STK4, NEK11, STK3, MAPK1, MAST4, MAP4K5, MAST2, RPS6KA2, ULK2, MAPK14, DYRK1A, 4930488N24RIK, NEK9, MAPK8, TSSK4, KALRN	1840	265	17763	1.74861	0.313885	0.0336666	0.286448
INTERPRO	IPR001660:Sterile alpha motif SAM	22	1.01664	0.000167282	PPFIA2, SCML4, CNKSR2, CASKIN1, PPFIA3, ANKS1, L3MBTL3, ANKS3, PPFIA1, STIM1, SAMSN1, SFMBT1, SHANK2, SAMD4, ZCCHC14, FAM59A, EPHA5, PHC3, BFAR, PPP1R9A, DGKD, TNKS	1840	87	17763	2.44119	0.318717	0.0314755	0.291815
INTERPRO	IPR019775:WD40 repeat, conserved site	47	2.1719	0.000169079	COPA, WDR5B, BTRC, HIRA, DMWD, TTN, FBXW9, PHIP, PLAA, FBXW7, TAF5L, DCAF12, WDR19, MIOS, GRWD1, WDR76, FBXW2, WDR12, PAFAH1B1, WDR35, GTF3C2, FBXW11, PPP2R2D, GEMIN5, 4930434E21RIK, WDFY3, TBL1XR1, RBBP4, STRN3, CORO7, HERC2, HERC1, BC068281, CORO1C, BRWD3, RFWD2, EML3, DCAF5, WDR47, TULP4, RFWD3, STXBP5, GNB1, IFT172, WSB2, CSTF1, ATG16L2	1840	258	17763	1.75864	0.32152	0.0293977	0.294945
GOTERM_CC_FAT	GO:0005626~insoluble fraction	80	3.69686	0.000169725	SEPT5, COPA, JPH3, PDE3B, RPS6KB1, ITSN1, LASS5, ATP2B2, APP, NISCH, TRIM9, ANK3, SNPH, GRID2, SRD5A1, STK39, YRDC, ITCH, PPP1R14C, FNDC3A, STX6, RECK, MAGI2, CORO7, NRXN1, CYB5B, ADRB2, DGAT1, GNAQ, PSEN1, H6PD, CYP2B19, IGF2R, BACE1, RAB14, SH3KBP1, HSD11B2, GNAS, VAMP2, STEAP2, PPFIA2, CDK5R1, FKBP6, CALD1, PPM1A, FKBP1A, ACP2, RIMS2, ITM2B, PCDHAC2, TNFRSF1B, ECE1, RAC2, DMD, TMED10, PPP3CA, …	1255	528	12504	1.5096	0.0899041	0.00276691	0.247709
UP_SEQ_FEATURE	compositionally biased region:Glu-rich	49	2.26433	0.000180775	ABCF1, RTN4, ARID4B, TTN, PNN, ESF1, ZFP91, NISCH, SLK, GAB3, PCGF6, TRIM44, ACIN1, GOLGA4, LUC7L3, ATF7IP, 6430411K18RIK, ROCK1, SOX12, STIM1, STK3, PPARGC1B, SLTM, PPM1E, HUWE1, TIMELESS, SMARCE1, MTAP1A, GNAS, SMARCA4, PPFIA2, FIP1L1, TNRC18, SPOCK2, RDX, TRP53BP1, BCL11A, AATF, RNF168, CHD4, RBM25, STAMBP, BRD2, ZBTB7C, NF2, NASP, SAFB2, SMARCC1, GPATCH8	1845	247	16021	1.72263	0.57868	0.0694972	0.341848
UP_SEQ_FEATURE	compositionally biased region:Gln-rich	30	1.38632	0.000184559	CDK19, USP7, TNRC18, CPEB3, TOLLIP, YLPM1, RORA, UBQLN1, MED12L, PNN, PHC3, ACBD3, ANKRD17, PRDM10, TBC1D5, PALM2, MKL2, BRD4, MLL3, ETV4, MYST3, SLC43A3, SOX13, HDAC4, SS18, WDR47, PAXIP1, RABEP2, MLLT10, AKAP2, CLOCK	1845	126	16021	2.06749	0.586235	0.0656286	0.348992
INTERPRO	IPR001680:WD40 repeat	47	2.1719	0.000185394	COPA, WDR5B, BTRC, HIRA, DMWD, FBXW9, PHIP, PLAA, NUP214, TAF5L, DCAF12, WDR19, MIOS, FBXW7, GRWD1, WDR76, FBXW2, WDR12, PAFAH1B1, WDR35, GTF3C2, FBXW11, PPP2R2D, NBEAL1, WDR33, GEMIN5, 4930434E21RIK, WDFY3, TBL1XR1, RBBP4, STRN3, CORO7, HERC1, CORO1C, BRWD3, RFWD2, EML3, DCAF5, WDR47, TULP4, RFWD3, STXBP5, GNB1, IFT172, WSB2, CSTF1, ATG16L2	1840	259	17763	1.75185	0.346448	0.0299241	0.323361
GOTERM_MF_FAT	GO:0016563~transcription activator activity	49	2.26433	0.000191218	ENY2, MEF2A, E2F3, ELF2, MLL5, GATA3, PATZ1, MKL2, USP16, MYST3, SERTAD2, SOX11, TCFAP2D, PPARGC1B, JMY, NCOA2, NCOA3, MTF1, SMARCA5, VGLL2, CAND1, MED1, DCC, ING4, UBE3A, GLIS2, ELK1, SOX4, ARNT, TEF, POU3F3, RUNX1, MYSM1, ETV4, NFATC1, CREBBP, SMAD4, ICMT, AFF1, WWTR1, USF2, HDAC4, SP1, THRAP3, ATP6V0A1, NFIC, KLF1, TCF12, NFIA	1462	259	13288	1.71953	0.194343	0.0113091	0.306382
SP_PIR_KEYWORDS	ligase	52	2.40296	0.000191572	SLC27A1, TTLL8, DZIP3, BTRC, UBE2G2, SAE1, HLCS, TTLL1, MTHFD1L, CNOT4, MKRN2, ZNRF2, MTHFD1, WARS, WWP2, ITCH, NFX1, DARS, SUCLG2, UBR4, HERC4, UBE2H, HERC2, UBE2B, RFWD2, UBE2N, MIB1, HUWE1, RNF25, AMFR, RNF20, PCCA, XIAP, UBE3A, CBLL1, UBE3C, IARS, UBE2D3, PARS2, HECTD2, RNF168, TRAF6, ACSL3, CBL, HACE1, UBE2L3, GART, KCMF1, NEDD4, SMURF2, RNF40, RNF111	1891	290	17854	1.69297	0.094825	0.00292592	0.277035
GOTERM_MF_FAT	GO:0004725~protein tyrosine phosphatase activity	25	1.15527	0.000193464	SSH2, DUSP11, PTEN, MTMR2, MTMR3, MTM1, PTPLB, MTMR6, PTPRK, PTPRC, PTPN9, PTPRD, PTPRE, PTPN18, PTPRG, PTPN2, PTPRA, PTPN12, CDC25A, PTPN11, EYA3, DUSP3, PTP4A2, PTPN1, DUSP8	1462	101	13288	2.24973	0.196385	0.0108722	0.309975
KEGG_PATHWAY	mmu04910:Insulin signaling pathway	31	1.43253	0.000195595	PHKA2, PRKCZ, GRB2, PHKB, PRKAG1, PRKAG2, HK2, PDE3B, MKNK1, ELK1, RPS6KB1, EIF4EBP1, PIK3CA, INPP5D, PRKAA2, PRKACB, IRS2, BRAF, SOCS2, PIK3CD, CBL, BAD, ACACB, MAPK1, CRKL, EIF4E, TSC1, MAPK8, PTPN1, EIF4E2, CALM1	638	138	5738	2.02033	0.0347867	0.00881249	0.24088
SP_PIR_KEYWORDS	endosome	39	1.80222	0.000204336	VPS29, SLC9A9, PRKCZ, RAB5B, CHMP5, RAB5C, STAM2, TLR3, ARF6, EEA1, VPS33B, VPS33A, ZNRF2, TRIM3, NISCH, GRIPAP1, RAB11A, EHD2, VPS39, SCAMP5, STAMBP, FAM125B, RILP, CLCN4-2, SNX27, SLA2, NIPA1, EPS15, GAPVD1, RABEP2, RABEP1, SCYL2, GOLPH3, BACE1, PTP4A2, STEAP2, H2-DMA, ANKFY1, ATP6V0A2	1891	198	17854	1.8597	0.100814	0.00303155	0.295467
INTERPRO	IPR015943:WD40/YVTN repeat-like	53	2.44917	0.000212049	COPA, HPS5, PLXNA2, BTRC, HIRA, DCAF12, TAF5L, MIOS, GRWD1, WDR76, WDR35, WDR33, 4930434E21RIK, NUP133, TBL1XR1, RBBP4, STRN3, CORO7, HERC1, BRWD3, RFWD2, WDR47, DCAF5, EML3, RFWD3, GNB1, STXBP5, SEMA4B, WDR5B, DMWD, FBXW9, PHIP, PLAA, NUP214, WDR19, FBXW7, WDR12, FBXW2, PAFAH1B1, GTF3C2, FBXW11, PPP2R2D, NBEAL1, GEMIN5, WDFY3, MET, CORO1C, TULP4, SEMA6D, IFT172, WSB2, ATG16L2, CSTF1	1840	305	17763	1.67755	0.38522	0.0319124	0.369771
SP_PIR_KEYWORDS	translation regulation	18	0.831793	0.000213172	NCBP1, EIF4E3, GM672, PAIP2, MKNK1, ANKHD1, IGF2BP3, SAMD4, QK, EIF4G1, PA2G4, EIF4EBP1, EIF4G3, EIF4E, TNRC6C, EIF2S1, EIF2C3, EIF4E2	1891	63	17854	2.69759	0.104937	0.00307474	0.308226
GOTERM_BP_FAT	GO:0010605~negative regulation of macromolecule metabolic process	83	3.83549	0.00021709	NCBP1, DICER1, HR, PRRX1, CBX3, REST, KCNIP3, CBX5, EPC1, PCGF2, EIF4EBP1, ANG, PCGF6, PATZ1, KCNQ1, NFX1, MYST3, PRKCA, ATF7IP, TBL1XR1, SATB1, RCOR2, SLA2, ZHX1, SKP2, TTF1, IRF2BP2, RB1, VAX1, MBD2, UBE2B, FLNA, MXD3, PA2G4, NCOA2, EIF2AK1, PSEN1, BPTF, TIMELESS, SMARCA5, ZFPM2, MDM4, CUX1, LCOR, NSD1, EIF2C3, KDM6B, C1D, SMARCA4, BCLAF1, MTDH, GLIS2, HAT1, FKBP1A, BDKRB2, TCFCP2L1, TNRC6C, GA…	1502	506	13588	1.48393	0.534008	0.0148608	0.397081
INTERPRO	IPR018200:Peptidase C19, ubiquitin carboxyl-terminal hydrolase 2, conserved site	16	0.739372	0.000219589	USP7, USP8, USP3, USP1, USP9X, USP27X, USP47, USP37, USP36, USP49, USP48, USP22, USP16, USP25, USP24, USP45	1840	53	17763	2.91436	0.395765	0.0309964	0.382895
GOTERM_MF_FAT	GO:0008234~cysteine-type peptidase activity	32	1.47874	0.000227391	USP7, TPBPA, USP8, USP3, USP9X, SENP8, TTN, CTLA2A, SENP7, USP27X, CASP8, USP37, USP36, USP16, MYSM1, CFLAR, BRCC3, CAPN8, USP1, ATXN3, CASP12, UCHL5, USP47, UCHL4, CTSC, USP49, USP22, USP48, USP25, USP24, CTSH, USP45	1462	146	13288	1.99209	0.226618	0.0121626	0.364243
GOTERM_BP_FAT	GO:0007268~synaptic transmission	37	1.7098	0.000228014	SYT1, AGTPBP1, CLSTN1, CACNB2, CACNB4, GAD2, APP, TRIM9, DMD, SYN3, SYN2, GRID2, PAFAH1B1, PPP3CA, SNAP25, CHRNA3, KCNMA1, DLGAP1, SLC25A4, STXBP1, NLGN1, NRXN1, RPH3A, DVL1, LIN7A, ATXN1, P2RX4, P2RX7, GRM3, KIF1B, GRIA2, PSEN1, GLS, GRM7, TMOD2, VAMP2, CACNA1A	1502	178	13588	1.88047	0.551576	0.015305	0.417022
INTERPRO	IPR017907:Zinc finger, RING-type, conserved site	46	2.12569	0.000229398	XIAP, DZIP3, LNX2, CBLL1, ZNRF3, CNOT4, ZNRF2, MKRN2, ARIH1, ARIH2, PCGF2, TRIM3, PCGF3, RNF141, RNF166, TRIM9, PCGF6, PXMP3, RNF38, RNF11, RC3H2, RNF10, RNF168, SFRS2IP, PEX12, TRAF6, TRAF5, RNF32, RC3H1, RNF13, NFX1, DTX4, CBL, DTX3, BIRC3, RFWD2, RNF130, MIB1, BFAR, RFWD3, RNF25, AMFR, MDM4, RNF20, RNF40, RNF111	1840	254	17763	1.74833	0.409212	0.0304844	0.399967
GOTERM_BP_FAT	GO:0001701~in utero embryonic development	50	2.31054	0.000235699	XRCC4, COPS3, ARNT2, EDN1, TTN, EDNRA, N4BP2L2, DAB2, PCGF2, COL4A3BP, ANKRD11, MKL2, SPINT1, MBNL1, SFRS1, UBE2B, MIB1, MAPK1, NDEL1, ADM, ZFPM2, ADD1, SMARCA4, MED1, FGFR2, GRB2, BCL2L1, ARNT, VCAM1, PKD2, GATAD2A, PLCD1, SKIL, AMD1, RUNX1, TERF2, ENO1, SETDB1, MAFG, MAFF, MSH2, NASP, TGFBR2, ICMT, ITGA4, SP1, ATP6V0A1, MAPK8IP3, HBEGF, KLF1	1502	267	13588	1.69412	0.563537	0.0155208	0.431051
GOTERM_BP_FAT	GO:0003001~generation of a signal involved in cell-cell signaling	22	1.01664	0.000241059	SYT1, TRPC4, HTT, NLGN1, ILDR2, CACNB4, NRXN1, RIMS2, RPH3A, DVL1, LIN7A, ACVR2B, P2RX7, DGAT1, PSEN1, TRIM9, SYN3, SYN2, RAPGEF4, VAMP2, SNAP25, CACNA1A	1502	84	13588	2.36935	0.571689	0.0155793	0.440832
SP_PIR_KEYWORDS	Apoptosis	58	2.68022	0.000245726	ITGB3BP, MEF2A, PGLYRP1, RBM5, PTEN, PDCD1, RTN3, KCNIP3, SMNDC1, APP, NISCH, UNC5B, SLK, UNC5A, BAG3, CASP8, ACIN1, UNC5C, API5, BCL7C, ROCK1, MADD, STK4, STK3, SLTM, RNF130, PSEN1, BNIP2, TIAL1, SH3KBP1, PDCD6IP, C1D, DCC, BID, XIAP, STK17B, RRAGA, TRIB3, BCL2L2, BCL2L1, PRUNE2, INPP5D, BMF, TRAF5, RBM25, CFLAR, TM2D1, TMBIM6, BAD, BIRC3, TAX1BP1, BFAR, RABEP1, BCL2A1A, BNIP3L, CASP12, CYFIP2, …	1891	337	17854	1.62496	0.119965	0.00344791	0.355218
GOTERM_MF_FAT	GO:0004674~protein serine/threonine kinase activity	71	3.28096	0.000250235	CDK19, PRPF4B, TBK1, PRKAG1, STK36, PRKAG2, PINK1, RPS6KB1, PRKG1, TTN, LATS2, MAP3K7, MAP3K6, PAK7, PSKH1, CSNK2A1, SLK, PAK3, CLK4, CDK12, STK39, TLK1, PRKACB, PPP4C, MAP2K7, PRKCA, SRPK2, BRAF, ROCK1, TRPM7, CDK7, WNK2, STK4, GTF2H2, NEK11, STK3, MAST4, MAPK1, MAP4K5, ACVR2B, MAST2, EIF2AK1, BMP2K, NEK9, MAPK8, KALRN, PRKCZ, NEK1, STK17B, BMPR2, MKNK1, RIOK2, IRAK4, TTBK2, CAMK2D, PRKAA2, DCLK…	1462	421	13288	1.53281	0.24633	0.0127723	0.400766
GOTERM_BP_FAT	GO:0035162~embryonic hemopoiesis	7	0.323475	0.000254759	TGFBR2, VEGFA, PBX1, RUNX1, KLF1, MED1, MYST3	1502	10	13588	6.33262	0.591843	0.0161608	0.465831
GOTERM_BP_FAT	GO:0040007~growth	39	1.80222	0.000274347	FGFR2, PDGFB, UBE3A, VPS54, FGF10, BCL2L1, IL7R, PTEN, GJC3, TENC1, ZFP91, APP, SLC1A2, MTPN, ANKRD11, MTAP7, DCLK1, SETDB1, ARID5B, ZFX, ICMT, PTPN11, ZFP826, ACVR2B, NDEL1, PSEN1, ADM, NCOA3, PRLR, ULK2, ADRA1A, HBEGF, BIN3, CACNA1A, XRN2, EMP1, ADD1, MED1, SMARCA4	1502	193	13588	1.82807	0.61902	0.0170847	0.501561
SP_PIR_KEYWORDS	DNA damage	38	1.75601	0.000279808	RAD23B, XRCC4, RAD23A, 2310003H01RIK, RRM2B, RBX1, FANCM, TRP53BP1, PMS2, TLK1, RNF168, RAD51L3, ATRIP, BRCC3, MSH2, USP1, TREX2, SMG1, RAD52, UBE2B, ATM, RAD50, GTF2H2, JMY, UBE2N, ATRX, EYA3, MPG, BAZ1B, TIMELESS, RIF1, SFPQ, SUPT16H, TDG, FBXO31, OGG1, CHAF1A, BTBD12	1891	194	17854	1.84938	0.135428	0.00382216	0.404394
INTERPRO	IPR017986:WD40 repeat, region	42	1.94085	0.000309258	COPA, WDR5B, BTRC, HIRA, DMWD, FBXW9, PHIP, PLAA, TAF5L, DCAF12, WDR19, FBXW7, GRWD1, WDR76, FBXW2, WDR12, PAFAH1B1, WDR35, GTF3C2, FBXW11, WDR33, NBEAL1, GEMIN5, 4930434E21RIK, WDFY3, TBL1XR1, RBBP4, STRN3, CORO7, HERC1, CORO1C, BRWD3, RFWD2, EML3, DCAF5, WDR47, TULP4, STXBP5, GNB1, WSB2, CSTF1, ATG16L2	1840	228	17763	1.77833	0.508133	0.0386524	0.538853
UP_SEQ_FEATURE	nucleotide phosphate-binding region:ATP	139	6.42329	0.000309843	PRPF4B, PSTK, TBK1, STK36, RPS6KB1, PRKG1, TTN, C230081A13RIK, MTHFD1L, BTK, KIF13A, MAP3K7, MAP3K6, DDX17, PSKH1, DDX28, CSNK2A1, CLK4, BAT1A, ABCB10, DHX36, STK39, TLK1, PRKACB, MAP2K7, KIF5B, ROCK1, BRAF, A830007P12RIK, KIF5C, MYH4, WNK2, STK4, STK3, NVL, MAPK1, MAP4K5, EIF2AK1, DHX29, SMARCAL1, SMARCA5, BMP2K, NEK9, MAPK8, PRPS2, KALRN, SMARCA4, FGFR2, CHKA, GNE, NEK1, BMPR2, STK17B, IRAK4, D…	1845	907	16021	1.33076	0.772724	0.10042	0.585241
GOTERM_MF_FAT	GO:0003682~chromatin binding	33	1.52495	0.000310512	ARID4A, ARID4B, HIRA, CBX3, REST, CBX7, HDGFRP3, CBX5, SF3B1, PCGF2, CHD1, PATZ1, RNF168, SKIL, CHD4, DNMT3A, CREBBP, SUV39H1, SMAD4, TTF1, VAX1, MBD2, ATRX, NCOA2, BAZ1B, NCOA3, SMARCC1, SMARCA5, ATP6V0A1, CUX1, NSD1, SMARCA4, MED1	1462	155	13288	1.93506	0.295969	0.0151421	0.497077
GOTERM_BP_FAT	GO:0010608~posttranscriptional regulation of gene expression	32	1.47874	0.000318977	NCBP1, EIF4E3, PSTK, DICER1, SOX4, MKNK1, IGF2BP3, PTEN, TNFRSF1B, APP, EIF4EBP1, TNRC6C, ANG, SEPSECS, ZFP36, GM672, PAIP2, STXBP1, IPO9, ANKHD1, SAMD4, FLNA, QK, EIF4G1, EIF4G3, PA2G4, EIF4E, EIF2AK1, EIF2S1, VEGFA, EIF2C3, EIF4E2	1502	148	13588	1.95602	0.674379	0.0194921	0.58293
INTERPRO	IPR019782:WD40 repeat 2	40	1.84843	0.000324272	COPA, WDR5B, BTRC, HIRA, DMWD, FBXW9, PHIP, PLAA, TAF5L, DCAF12, FBXW7, GRWD1, FBXW2, WDR12, PAFAH1B1, WDR35, GTF3C2, FBXW11, WDR33, NBEAL1, GEMIN5, 4930434E21RIK, WDFY3, TBL1XR1, RBBP4, STRN3, CORO7, HERC1, CORO1C, BRWD3, RFWD2, EML3, DCAF5, WDR47, TULP4, STXBP5, GNB1, WSB2, CSTF1, ATG16L2	1840	214	17763	1.80445	0.524791	0.0384011	0.564944
GOTERM_BP_FAT	GO:0048878~chemical homeostasis	63	2.91128	0.000354638	SLC9A9, SLC9A8, EDN1, CLSTN1, PDE3B, MBP, ATP2B2, APP, COL4A3BP, PXMP3, GRID2, SLC4A4, CHRNA3, NDUFS1, IDUA, PRKCA, KCNMA1, RPH3AL, SOCS6, QK, 4930506M07RIK, PSEN1, GNAQ, GNB1, VEGFA, LCK, PRND, FKBP1A, CACNB4, GJC3, GCLM, APLP2, SLC11A2, PKD2, PCSK9, POU3F2, PPP3CA, MAFG, ASPSCR1, TRPC2, PTPRC, SCD2, HTT, NF1, BAD, ABCB7, DBH, SOD1, KCNK2, TMPRSS3, USF2, SOD2, PTPN11, ATXN1, P2RX4, P2RX7, TSC1, …	1502	365	13588	1.56147	0.712773	0.0212787	0.6479
COG_ONTOLOGY	Cell division and chromosome partitioning	26	1.20148	0.000360099	PPFIA2, PPFIA1, TEX21, NUP214, NUBP1, ODF2, SKIL, DLG5, TPR, TRAF5, STAG1, CCNI, CEP110, KIF5C, IPO11, KTN1, IPO9, 2410017P07RIK, TAX1BP1, RUFY2, MYT1L, 4930506M07RIK, PLEKHA5, LAMA3, LAMC3, DST	247	104	2040	2.06478	0.0157223	0.0157223	0.336393
GOTERM_MF_FAT	GO:0016791~phosphatase activity	45	2.07948	0.000366765	VPS29, PPP6C, SSH2, PPM1A, PPIP5K1, ACP5, ACP2, DUSP11, PTEN, TENC1, MTMR2, MTM1, MTMR3, PTPLB, PPP2CA, NT5C2, PPP1R12A, C330005M16RIK, PPP3CA, INPP5D, PPP4C, MTMR6, PPAP2B, PTPRC, PTPRK, PTPRD, PTPN9, PTPRE, PTPN18, PTPN2, PTPRG, PTPRA, ATP1A1, PTPN12, CDC25A, PTPN11, EYA3, DUSP3, PPM1E, PTP4A2, LCK, PPM1L, PTPN1, CTDP1, DUSP8	1462	238	13288	1.71849	0.339343	0.0171234	0.586881
UP_SEQ_FEATURE	compositionally biased region:Ser-rich	67	3.09612	0.000402862	CDK19, MTSS1, ARID4B, TTN, PNN, ANKRD17, CHIC1, ANK2, SRRM2, SRRM3, CDK12, SRRM1, ACIN1, ASPH, BRD4, KIRREL3, MYST3, ATF7IP, MADD, NAV3, NUPL2, UBN2, UBN1, PPARGC1B, FOXN3, ZCCHC14, BRWD3, RFWD2, MYT1L, 9030624J02RIK, NCOA3, D930015E06RIK, MGA, PIAS2, UBAP2, USP24, NSD1, KDM6B, MED1, PACS1, TNRC18, RIMS2, NUFIP2, MTMR2, TRP53BP1, TCF20, TTBK2, GORASP1, NUP50, NFAT5, PPP1R12A, CHD1, RNF10, HBP1, C…	1845	380	16021	1.53103	0.854339	0.120526	0.760304
GOTERM_MF_FAT	GO:0019787~small conjugating protein ligase activity	28	1.2939	0.000422091	UBE3A, UBE2G2, CBLL1, RBX1, SUMO2, PCGF2, SUMO1, UBE2D3, RNF168, ITCH, CUL1, HECTD1, UBE4A, UBE4B, UBR4, SKP2, HERC2, UBE2H, UBE2L3, UBE2B, UBE2N, MIB1, KCMF1, HUWE1, NEDD4, PIAS3, PIAS2, AMFR	1462	125	13288	2.03592	0.379397	0.0189016	0.675131
GOTERM_BP_FAT	GO:0045935~positive regulation of nucleobase, nucleoside, nucleotide and nucleic acid metabolic process	82	3.78928	0.000446911	ENY2, NCBP1, E2F3, ELF1, MEF2A, ARNT2, RORB, RORA, HNRPLL, EPC1, APP, MLL5, GATA3, SDPR, MKL2, USP16, TOP2A, SERTAD2, MYST3, ATF7IP, BRCC3, SOX11, OTX2, SIX2, TTF1, RB1, UBE2B, PPARGC1B, UBE2N, EYA3, ADRB2, NCOA2, MTF1, VEGFA, VGLL2, CAND1, ZFPM2, NSD1, CLOCK, MED1, ADORA2B, UBE3A, GLIS2, SOX4, ELK1, NFYB, ZBTB17, TCFE3, TCF7L2, ARNT, RGMB, NFAT5, TEF, POU3F3, RNF168, POU3F2, RUNX1, ETV4, MYSM1, …	1502	510	13588	1.45455	0.792399	0.0262945	0.815824
GOTERM_BP_FAT	GO:0006468~protein amino acid phosphorylation	99	4.57486	0.000447147	PRPF4B, TBK1, STK36, RPS6KB1, TTN, PRKG1, C230081A13RIK, BTK, MAP3K7, MAP3K6, APP, CSNK2A1, PSKH1, CLK4, PIK3CA, STK39, TLK1, PRKACB, MAP2K7, BRAF, ROCK1, MADD, WNK2, STK4, STK3, MAPK1, MAP4K5, EIF2AK1, BAZ1B, SCYL2, EIF2S1, BMP2K, NEK9, MAPK8, KALRN, FGFR2, NEK1, BMPR2, STK17B, RIOK2, IRAK4, TTBK2, SPNB2, TNKS, TAOK1, MET, TAOK3, TGFBR2, ATM, PTPN11, EPHA5, P2RX7, ULK2, DYRK1A, ABL1, ABL2, CDK19…	1502	640	13588	1.3994	0.792571	0.0258755	0.816254
UP_SEQ_FEATURE	compositionally biased region:Poly-Lys	32	1.47874	0.000453665	SBNO1, CDV3, MTDH, METAP2, DZIP3, TCOF1, BBX, HIRA, WBP11, PCDHAC2, SLK, ASPH, GEMIN5, HAVCR2, BRD2, RALBP1, CEP110, TTF1, ILF3, NAV3, CTR9, ATRX, NMT2, BRWD3, PRICKLE1, NAV1, PKP4, EIF2S2, ZNHIT1, ABL1, MYNN, FEZ2	1845	145	16021	1.91635	0.885761	0.126801	0.855792
SP_PIR_KEYWORDS	dna-binding	188	8.68762	0.000464853	MEF2A, ARNT2, BBX, 2310003H01RIK, RORB, RORA, LASS5, LASS6, PNN, ZFP91, TOP1, GATA3, SRRM1, RC3H2, MLL3, ATOH7, LUC7L3, TBPL1, H1F0, SATB1, ZHX1, ANKRD33B, SIX2, ZFP629, HMG20A, TCFAP2D, VAX1, FOXN3, ZFP592, SMARCE1, HUWE1, MTF1, MGA, PIAS2, MYNN, XRN1, ONECUT3, SOX3, SOX4, ELK1, NR2C2, ATF1, ARNT, ZFP451, TCF20, TRP53BP1, MEIS3, POLE3, LYL1, CENPC1, JUND, TEF, RAD51L3, RUNX1, HIST1H4H, MAFG, TAF…	1891	1404	17854	1.26426	0.214771	0.0061803	0.670993
GOTERM_BP_FAT	GO:0051173~positive regulation of nitrogen compound metabolic process	84	3.8817	0.000475908	HSP90AB1, ENY2, NCBP1, E2F3, ELF1, MEF2A, ARNT2, RORB, RORA, HNRPLL, EPC1, APP, MLL5, GATA3, SDPR, MKL2, USP16, TOP2A, SERTAD2, MYST3, ATF7IP, BRCC3, SOX11, OTX2, SIX2, TTF1, RB1, UBE2B, PPARGC1B, UBE2N, EYA3, ADRB2, NCOA2, MTF1, VEGFA, VGLL2, CAND1, ZFPM2, NSD1, CLOCK, MED1, ADORA2B, UBE3A, GLIS2, SOX4, ELK1, NFYB, ZBTB17, TCFE3, TCF7L2, ARNT, RGMB, NFAT5, TEF, POU3F3, RNF168, POU3F2, RUNX1, ETV…	1502	526	13588	1.4447	0.812535	0.0270721	0.868539
GOTERM_BP_FAT	GO:0030036~actin cytoskeleton organization	34	1.57116	0.000502928	RHOJ, MTSS1, ENAH, PDGFB, CAPZA1, DAAM1, TTN, CAPZB, RHOU, PRR5, NISCH, RAC2, ANG, PALM2, PAFAH1B1, EHD2, ROCK1, TRPM7, ARHGEF18, NF1, EVL, RICTOR, WAS, FLNA, CORO1C, EPB4.1L2, PPP1R9B, PPP1R9A, EPB4.1L1, EPS8, ABL1, ABL2, AKAP2, DIAP3, LCP1	1502	165	13588	1.86415	0.829538	0.0281329	0.917637
GOTERM_CC_FAT	GO:0012506~vesicle membrane	22	1.01664	0.000520598	ASPSCR1, SYT1, RILP, COPA, SEC24B, CLTB, GRB2, RPH3AL, WAS, DAB2, GAD2, KIF1B, AP1S2, GRIA2, SYN3, SYN2, TMED10, VAMP2, APPBP2, FNDC3A, SEC24D, EPN2	1255	97	12504	2.25973	0.250993	0.00822335	0.757989
INTERPRO	IPR001394:Peptidase C19, ubiquitin carboxyl-terminal hydrolase 2	16	0.739372	0.000520892	USP7, USP8, USP3, USP1, USP9X, USP27X, USP47, USP37, USP36, USP49, USP48, USP22, USP16, USP25, USP24, USP45	1840	57	17763	2.70984	0.697368	0.0580112	0.906028
INTERPRO	IPR018957:Zinc finger, C3HC4 RING-type	40	1.84843	0.00052196	DZIP3, LNX2, ZNRF3, TTC3, ZNRF2, RBX1, MKRN2, PCGF2, TRIM3, PCGF3, RNF141, RNF166, TRIM9, PCGF6, PXMP3, RNF38, RNF11, RC3H2, RNF10, RNF168, TRAF6, TRAF5, RNF32, RC3H1, RNF13, NFX1, DTX4, CBL, DTX3, BIRC3, RFWD2, BFAR, RNF130, MIB1, RFWD3, RNF25, AMFR, RNF20, RNF40, RNF111	1840	219	17763	1.76325	0.698109	0.055437	0.907878
SMART	SM00297:BROMO	14	0.64695	0.000557103	TAF1, BRD2, SP100, BRD3, CREBBP, PHIP, BRWD3, BAZ1B, BPTF, BRD4, BAZ2B, BAZ2A, BRD8, SMARCA4	1134	39	9131	2.89047	0.187677	0.0987104	0.766407
GOTERM_CC_FAT	GO:0044431~Golgi apparatus part	40	1.84843	0.000558973	PACS1, COPA, GALNT2, SEC24B, CLTB, CLSTN1, AP3S2, SLC35A5, ST6GALNAC5, ST6GALNAC6, BLZF1, AP1S2, CHIC2, GORASP2, ST3GAL6, RAB11A, TMED10, SEC24D, SNAP25, SCAMP5, AP3B1, TRPC2, STX6, RAB2B, A4GALT, B3GALT1, FUT10, CORO7, FLNA, GABARAP, ST8SIA4, IGF2R, RAB14, MAPK8IP3, VAMP2, GOSR1, CUX1, STEAP2, MBTPS1, EXT2	1255	227	12504	1.75566	0.266786	0.00858287	0.81365
GOTERM_BP_FAT	GO:0006470~protein amino acid dephosphorylation	26	1.20148	0.000574308	PPP6C, SSH2, PPM1A, DUSP11, PTEN, PPP2CA, PPP1R12A, PTPRK, PTPRC, PTPN9, PTPRD, PTPRE, PTPN18, PTPRG, PTPN2, PTPRA, CDC25A, PTPN12, PTPN11, EYA3, DUSP3, PPM1E, PTP4A2, PPM1L, PTPN1, DUSP8	1502	114	13588	2.06326	0.867401	0.0315614	1.04723
INTERPRO	IPR019781:WD40 repeat, subgroup	42	1.94085	0.000586577	COPA, WDR5B, BTRC, HIRA, DMWD, FBXW9, PHIP, PLAA, TAF5L, DCAF12, WDR19, FBXW7, GRWD1, WDR76, FBXW2, WDR12, PAFAH1B1, GTF3C2, FBXW11, NBEAL1, WDR33, GEMIN5, 4930434E21RIK, WDFY3, TBL1XR1, RBBP4, STRN3, CORO7, HERC1, CORO1C, BRWD3, RFWD2, EML3, DCAF5, WDR47, TULP4, RFWD3, STXBP5, GNB1, WSB2, CSTF1, ATG16L2	1840	235	17763	1.72536	0.739722	0.059348	1.01973
INTERPRO	IPR000719:Protein kinase, core	75	3.4658	0.000593328	CDK19, PRPF4B, TBK1, STK36, PINK1, RPS6KB1, PRKG1, FES, TTN, C230081A13RIK, LATS2, BTK, MAP3K7, MAP3K6, PAK7, PSKH1, CSNK2A1, SLK, PAK3, CLK4, CDK12, STK39, TLK1, PRKACB, MAP2K7, PRKCA, SRPK2, ROCK1, LYN, BRAF, CDK7, WNK2, STK4, NEK11, STK3, MAST4, MAPK1, MAP4K5, ACVR2B, MAST2, EIF2AK1, SCYL2, LCK, BMP2K, NEK9, MAPK8, KALRN, FGFR2, PRKCZ, NEK1, STK17B, BMPR2, MKNK1, TRIB3, IRAK4, TTBK2, PTK2B, CA…	1840	491	17763	1.47461	0.743724	0.0574776	1.03141
GOTERM_BP_FAT	GO:0019725~cellular homeostasis	59	2.72643	0.000608759	SLC9A8, EDN1, CLSTN1, TENC1, MBP, ATP2B2, APP, PXMP3, GRID2, CHRNA3, NDUFS1, PRKCA, TXNL1, KCNMA1, SOCS6, QK, 4930506M07RIK, PSEN1, GNAQ, GNB1, LCK, ADD1, TXN2, PRND, FKBP1A, CACNB4, GJC3, GCLM, APLP2, GLRX2, MTM1, DMD, PKD2, POU3F2, PPP3CA, APC, MAFG, TRPC2, PTPRC, SCD2, SLC12A2, HTT, NF1, SOD1, ABCB7, KCNK2, TMPRSS3, SOD2, ATXN1, P2RX4, P2RX7, TSC1, LARGE, NXN, ATP2A2, TFRC, ADRA1A, CHRNE, CACN…	1502	343	13588	1.55612	0.88254	0.0329097	1.10972
SP_PIR_KEYWORDS	magnesium	65	3.0037	0.000626515	ADCY3, ADCY2, PSTK, FIGNL1, STK36, DICER1, FOXK2, ATP10A, PINK1, TTN, RHOU, LATS2, FDFT1, MAP3K7, ATP2B2, MAP3K6, PARN, HPSE, PAK3, NT5C2, PRKACB, MAP2K7, KCNMA1, ARL1, ROCK1, STK4, NEK11, STK3, PGM2, EYA3, MAST4, ACVR2B, MAST2, PPM1E, ATP9B, SLC41A1, NEK9, PPM1L, PRPS2, KALRN, FGFR2, ITGAL, NEK1, PPM1A, BMPR2, IRAK4, GPHN, ITGAX, GGPS1, ENO3, PRKAA2, ACSL3, ENO1, NLK, TGFBR2, TREX2, NIPA1, ATP1A…	1891	403	17854	1.52283	0.278115	0.00811415	0.903361
KEGG_PATHWAY	mmu04010:MAPK signaling pathway	48	2.21811	0.000642544	PDGFB, FGF10, MAP3K7, CDC42, MAP3K6, PRKACB, MAP2K7, IL1A, PRKCA, BRAF, CACNG8, STK4, FLNB, STK3, FLNA, MAPK1, CRKL, MAPK8, PLA2G3, FGFR2, GRB2, PPM1A, MKNK1, ELK1, CACNB2, HSPA1A, HSPA1B, CACNB4, HSPA1L, RAC2, PLA2G12A, PLA2G12B, JUND, NFATC4, PPP3CA, TRAF6, TAOK1, NLK, TAOK3, NF1, TGFBR2, DUSP3, RPS6KA2, MAPK14, IKBKG, MAPK8IP2, MAPK8IP3, DUSP8, CACNA1A, CD14	638	265	5738	1.62905	0.109826	0.022999	0.789308
GOTERM_BP_FAT	GO:0010558~negative regulation of macromolecule biosynthetic process	69	3.18854	0.000652897	HR, PRRX1, CBX3, REST, KCNIP3, CBX5, EPC1, PCGF2, EIF4EBP1, ANG, PCGF6, PATZ1, NFX1, MYST3, ATF7IP, TBL1XR1, SATB1, RCOR2, SLA2, ZHX1, TTF1, IRF2BP2, RB1, VAX1, MBD2, UBE2B, MXD3, PA2G4, EIF2AK1, NCOA2, BPTF, TIMELESS, SMARCA5, ZFPM2, MDM4, CUX1, LCOR, NSD1, EIF2C3, KDM6B, C1D, SMARCA4, BCLAF1, MTDH, GLIS2, HAT1, TCFCP2L1, GATAD2A, POU3F3, LBXCOR1, AATF, SKIL, INPP5D, BCOR, BAZ2A, DNMT3A, KLF12, …	1502	418	13588	1.49334	0.899439	0.0347212	1.18972
INTERPRO	IPR000242:Protein-tyrosine phosphatase, receptor/non-receptor type	13	0.600739	0.000659409	PTPRC, PTPRK, PTPRD, PTPN9, PTPRE, PTPN18, PTPN2, PTPRG, PTPRA, PTPN12, PTPN11, PTP4A2, PTPN1	1840	41	17763	3.06096	0.779792	0.0611028	1.14565
KEGG_PATHWAY	mmu05212:Pancreatic cancer	19	0.878004	0.000660433	E2F3, BRAF, RALBP1, TGFBR2, PIK3CD, SMAD4, BCL2L1, BAD, RB1, CDC42, MAPK1, RAC2, VEGFA, IKBKG, JAK1, PIK3CA, RALA, MAPK8, FIGF	638	72	5738	2.37335	0.112705	0.0197324	0.811201
GOTERM_BP_FAT	GO:0007242~intracellular signaling cascade	133	6.14603	0.000661631	ADCY3, ADCY2, TLR1, EDN1, ITPKB, RPS6KB1, ITSN1, IQGAP1, IL31RA, BTK, MAP3K7, HMHA1, MLL5, DAB1, RAPGEF5, PIK3CA, RALA, RAPGEF4, TLK1, SPRED1, PRKACB, MLL3, MAP2K7, SOCS2, ROCK1, BRAF, MADD, BAIAP2, PIK3CD, SOCS6, 1700018F24RIK, STK3, PPARGC1B, DEPDC5, FARP2, MAPK1, MAP4K5, RAB18, RAB14, MAPK8, RAB10, ADORA2B, GRB2, STK17B, AKAP13, ARF6, ASB14, RIMS2, AZI2, RAC2, CNKSR2, ABR, MET, RAB7L1, ATM, DV…	1502	915	13588	1.31497	0.902483	0.0346539	1.20555
GOTERM_BP_FAT	GO:0033554~cellular response to stress	67	3.09612	0.000696992	KIF22, XRCC4, 2310003H01RIK, HNRPLL, OS9, FANCM, ANKRD17, SLK, COL4A3BP, PMS2, TLK1, MAP2K7, BRCC3, USP1, RAD52, UBE2B, GTF2H2, RAD50, NEK11, JMY, UBE2N, EYA3, MAPK1, BAZ1B, PSEN1, RIF1, TIMELESS, EIF2S1, MAPK8, XRN2, ING4, RAD23B, DERL2, NEK1, RAD23A, HSPA1A, HSPA1B, RRM2B, RBX1, HSPA1L, TRP53BP1, PCSK9, RNF168, RAD51L3, ATRIP, TERF2, APC, ANGPTL4, TRPC2, MSH2, TREX2, SMG1, WRN, SOD1, ATM, SOD2,…	1502	404	13588	1.5003	0.913894	0.035938	1.26959
GOTERM_BP_FAT	GO:0030097~hemopoiesis	46	2.12569	0.000697857	XRCC4, TIPARP, SOX4, ITPKB, CACNB4, IL7R, VPS33A, IL31RA, SLC11A2, MLL5, PICALM, GAB3, CASP8, BCL11A, PATZ1, ACIN1, TRAF6, RUNX1, SPN, KIRREL3, THPO, APC, MYST3, PTPRC, SATB1, LYN, CD3D, MSH2, CEBPG, TGFBR2, RB1, HS1BP3, SOD2, ZFP826, SP1, PSEN1, LCK, VEGFA, ATP6V0A1, PBX1, H2-DMA, NCOR1, KLF1, ADD2, ADD1, MED1	1502	251	13588	1.65794	0.914156	0.0354621	1.27116
SP_PIR_KEYWORDS	cytoplasmic vesicle	42	1.94085	0.000701557	SYT1, COPA, CLTB, NKD2, GRIP1, TLR1, AP3S2, SLC32A1, PCSK2, ARHGAP21, DAB2, GAD2, CHIC1, AP1S2, PICALM, SYN3, SNTB2, PRSS16, RAB6B, CLINT1, KCNQ1, SCAMP5, AP3B1, RILP, SLA2, RPH3AL, CORO7, DBH, ATM, ZDHHC17, KIF1B, SCYL2, SYCN, ARCN1, SH3KBP1, ATP6V0A1, MAPK8IP3, GNAS, VAMP2, YKT6, GGNBP2, ATP8A1	1891	232	17854	1.70925	0.30576	0.00886143	1.01105
GOTERM_BP_FAT	GO:0016197~endosome transport	11	0.508318	0.000728269	HOOK1, FAM160A2, HOOK2, CDC42, CHMP5, HTT, VPS54, WAS, FLNA, HOOK3, RHOBTB3	1502	29	13588	3.43147	0.922869	0.0364531	1.3262
GOTERM_MF_FAT	GO:0004672~protein kinase activity	90	4.15896	0.000765062	CDK19, FASTKD1, PRPF4B, TBK1, PRKAG1, STK36, PRKAG2, PINK1, RPS6KB1, PRKG1, TTN, FES, C230081A13RIK, LATS2, BTK, MAP3K7, EDNRA, MAP3K6, PAK7, PSKH1, CSNK2A1, SLK, PAK3, CLK4, CDK12, STK39, TLK1, PRKACB, PPP4C, MAP2K7, PRKCA, SRPK2, ROCK1, LYN, BRAF, TRPM7, CDK7, WNK2, STK4, GTF2H2, NEK11, STK3, MAPK1, MAST4, MAP4K5, ACVR2B, MAST2, EIF2AK1, BAZ1B, SCYL2, LCK, BMP2K, NEK9, MAPK8, KALRN, FGFR2, PRKC…	1462	583	13288	1.40309	0.578886	0.0327164	1.22056
GOTERM_MF_FAT	GO:0004842~ubiquitin-protein ligase activity	24	1.10906	0.000775437	UBE4A, UBE3A, UBE2G2, UBE4B, UBR4, SKP2, UBE2H, CBLL1, HERC2, UBE2L3, UBE2B, RBX1, UBE2N, MIB1, PCGF2, UBE2D3, HUWE1, KCMF1, NEDD4, RNF168, ITCH, AMFR, CUL1, HECTD1	1462	104	13288	2.09744	0.583798	0.0319447	1.23701
SP_PIR_KEYWORDS	thiol protease	26	1.20148	0.000784419	USP7, USP8, USP3, USP9X, SENP8, SENP7, USP27X, CASP8, USP37, USP36, USP16, USP1, CAPN8, ATXN3, CASP12, UCHL5, USP47, UCHL4, CTSC, USP49, USP48, USP22, USP25, CTSH, USP24, USP45	1891	121	17854	2.02877	0.33506	0.00966863	1.12984
GOTERM_BP_FAT	GO:0048534~hemopoietic or lymphoid organ development	50	2.31054	0.000788046	XRCC4, FGF10, ITPKB, VPS33A, IL31RA, MLL5, PICALM, GAB3, CASP8, PATZ1, ACIN1, LTB, SPN, KIRREL3, MYST3, SATB1, LYN, CD3D, RB1, ZFP826, CRKL, PSEN1, VEGFA, LCK, ADD2, ADD1, MED1, TIPARP, SOX4, CACNB4, IL7R, SLC11A2, BCL11A, RUNX1, TRAF6, THPO, APC, PTPRC, MSH2, JARID2, CEBPG, TGFBR2, HS1BP3, SOD2, SP1, ATP6V0A1, PBX1, H2-DMA, NCOR1, KLF1	1502	281	13588	1.60972	0.937504	0.0388351	1.43432
GOTERM_CC_FAT	GO:0030424~axon	23	1.06285	0.000815289	KCNMA1, DCC, PTPRK, CDK5R1, HTT, DPYSL2, MBP, NRCAM, NCAM1, 4930506M07RIK, NCAM2, ADRB2, SLC1A2, APP, GAD2, GRM3, NDEL1, PSEN1, ANK3, MTPN, BACE1, MAPK8IP3, APC	1255	107	12504	2.14165	0.364072	0.0121598	1.18468
GOTERM_CC_FAT	GO:0005769~early endosome	15	0.693161	0.00081871	SNX27, RABGAP1L, EEA1, NIPA1, SLC11A2, NISCH, TRIM3, RABEP2, RABEP1, GRIPAP1, PTP4A2, NUMB, RAB14, TOM1, STEAP2	1255	55	12504	2.71728	0.365279	0.0118911	1.18962
GOTERM_CC_FAT	GO:0019898~extrinsic to membrane	70	3.23475	0.000836896	JPH3, CHMP5, KCNIP1, KCNIP4, NELF, ZNRF2, BTK, ARHGAP21, CHIC2, HPSE, PXMP3, SNTB2, RAPGEF4, YRDC, SPRED1, PPP1R14C, CLINT1, GOLGA4, ZW10, PRKCA, INADL, MAGI2, ROCK1, RALBP1, STRN3, BAIAP2, MPP7, FARP2, GNAL, GAPVD1, GNAQ, GNB1, STXBP5, CYP2B19, VEGFA, SH3KBP1, TOM1, GNAS, ANKFY1, VPS29, NAPG, EEA1, BCL2L2, RDX, MTMR2, GPHN, NUMB, RAB11A, PCYT1A, VPS35, INPP5D, APPBP2, EHD2, VPS39, ASPSCR1, WDFY3…	1255	472	12504	1.47761	0.371659	0.011844	1.2159
INTERPRO	IPR000387:Protein-tyrosine phosphatase	19	0.878004	0.000845746	PTPRK, PTPRC, PTPRD, PTPN9, PTPRE, PTPN18, PTPRG, PTPN2, PTPRA, SSH2, DUSP11, PTPN12, PTPN11, MTMR2, MTM1, DUSP3, PTP4A2, PTPN1, DUSP8	1840	78	17763	2.35157	0.856434	0.0747011	1.46715
GOTERM_BP_FAT	GO:0006508~proteolysis	147	6.79298	0.000866756	DZIP3, MASP1, PPP2R5C, SAE1, TTN, ZNRF2, CNOT4, MKRN2, USP27X, CUL5, WWP2, ITCH, CUL1, F11, ANAPC1, F10, SOCS2, USP1, ENC1, SOCS6, UBR4, SKP2, NPEPPS, MIB1, C4BP, ADAMTS8, HUWE1, PIAS3, BACE1, RNF25, FBXL5, PIAS2, ANAPC7, CPD, AMFR, RNF20, ASPRV1, RAD23B, DERL2, WDR5B, RAD23A, NEDD8, RBX1, ARIH1, ARIH2, ACE, FBXW7, UBE2D3, ECE1, PSMB2, HECTD2, FBXW2, FBXO44, RNF11, RNF168, FBXO3, TRAF6, HECTD1, C…	1502	1034	13588	1.28612	0.952627	0.0420441	1.57651
GOTERM_BP_FAT	GO:0055082~cellular chemical homeostasis	48	2.21811	0.000880336	SLC9A8, EDN1, PRND, CLSTN1, FKBP1A, CACNB4, GJC3, GCLM, APLP2, MBP, ATP2B2, APP, PXMP3, GRID2, PKD2, POU3F2, PPP3CA, CHRNA3, NDUFS1, TRPC2, MAFG, PRKCA, KCNMA1, PTPRC, SCD2, HTT, NF1, SOCS6, ABCB7, SOD1, KCNK2, TMPRSS3, QK, SOD2, ATXN1, 4930506M07RIK, P2RX4, P2RX7, TSC1, GNAQ, ATP2A2, PSEN1, TFRC, GNB1, LCK, ADRA1A, CHRNE, CACNA1A	1502	268	13588	1.62029	0.954838	0.0421086	1.60102
GOTERM_BP_FAT	GO:0001505~regulation of neurotransmitter levels	17	0.785582	0.00088583	SYT1, SLC25A4, AGTPBP1, NLGN1, NRXN1, RPH3A, LIN7A, DVL1, GAD2, P2RX7, PSEN1, TRIM9, SYN3, SYN2, VAMP2, SNAP25, CACNA1A	1502	62	13588	2.48052	0.955703	0.0417978	1.61093
GOTERM_BP_FAT	GO:0006873~cellular ion homeostasis	47	2.1719	0.000891935	SLC9A8, EDN1, PRND, CLSTN1, FKBP1A, CACNB4, GJC3, GCLM, APLP2, MBP, ATP2B2, APP, PXMP3, GRID2, PKD2, POU3F2, PPP3CA, CHRNA3, NDUFS1, TRPC2, MAFG, PRKCA, KCNMA1, PTPRC, SCD2, HTT, NF1, ABCB7, SOD1, KCNK2, TMPRSS3, QK, SOD2, ATXN1, 4930506M07RIK, P2RX4, P2RX7, TSC1, GNAQ, ATP2A2, PSEN1, TFRC, GNB1, LCK, ADRA1A, CHRNE, CACNA1A	1502	261	13588	1.62908	0.956645	0.0415232	1.62195
GOTERM_BP_FAT	GO:0060562~epithelial tube morphogenesis	25	1.15527	0.000906475	FGFR2, BBS4, ENAH, LMO4, BTRC, FGF10, NR3C1, MAP3K7, CD44, CASP8, NUP50, GATAD2A, TRAF6, ETV4, HECTD1, SMAD4, FZD6, MIB1, NCOA3, TIMELESS, ADM, TSC1, IFT172, PBX1, MED1	1502	111	13588	2.03752	0.958808	0.0416353	1.64818
SMART	SM00184:RING	55	2.54159	0.000929071	DZIP3, LNX2, ZNRF3, CNOT4, MKRN2, ZNRF2, PCGF2, PCGF3, RNF141, TRIM3, TRIM9, PCGF6, PXMP3, RNF38, RC3H2, MLL3, RNF32, RC3H1, MYST3, NFX1, RFWD2, RNF130, MIB1, RFWD3, BAZ1B, RNF25, AMFR, MDM4, RNF20, NSD1, XIAP, CBLL1, TTC3, RBX1, ARIH1, ARIH2, RNF166, RNF11, RNF168, RNF10, SFRS2IP, PEX12, RFPL4, TRAF6, TRAF5, CHD4, RNF13, DTX4, DTX3, CBL, BIRC3, ATRX, BFAR, RNF40, RNF111	1134	286	9131	1.54847	0.292986	0.10914	1.27509
GOTERM_BP_FAT	GO:0043242~negative regulation of protein complex disassembly	12	0.554529	0.000971311	MTAP2, SPNB2, MTAP1A, CAPZA1, MTAP1B, TMOD3, RDX, EVL, CLASP2, CAPZB, APC, HDAC6	1502	35	13588	3.10169	0.967214	0.0439743	1.76508
GOTERM_BP_FAT	GO:0016310~phosphorylation	107	4.94455	0.00098023	PRPF4B, TBK1, STK36, RPS6KB1, PRKG1, TTN, C230081A13RIK, BTK, MAP3K7, MAP3K6, APP, PSKH1, CSNK2A1, CLK4, PIK3CA, STK39, TLK1, PRKACB, MAP2K7, BRAF, ROCK1, MADD, PIK3CD, WNK2, STK4, STK3, MAPK1, MAP4K5, EIF2AK1, BAZ1B, SCYL2, EIF2S1, BMP2K, NEK9, MAPK8, KALRN, FGFR2, NEK1, BMPR2, STK17B, RIOK2, SDHAF2, IRAK4, TTBK2, SPNB2, TNKS, TAOK1, MET, TAOK3, TGFBR2, ATM, PTPN11, EPHA5, P2RX7, ULK2, DYRK1A, A…	1502	718	13588	1.34817	0.968228	0.0438058	1.78115
GOTERM_BP_FAT	GO:0010498~proteasomal protein catabolic process	11	0.508318	0.000985426	RAD23B, TBL1XR1, UBE2D3, NPLOC4, DERL2, RAD23A, UBE2G2, PPP2R5C, FBXO31, AMFR, OS9	1502	30	13588	3.31709	0.968804	0.0434809	1.79051
GOTERM_BP_FAT	GO:0043161~proteasomal ubiquitin-dependent protein catabolic process	11	0.508318	0.000985426	RAD23B, TBL1XR1, UBE2D3, NPLOC4, DERL2, RAD23A, UBE2G2, PPP2R5C, FBXO31, AMFR, OS9	1502	30	13588	3.31709	0.968804	0.0434809	1.79051
GOTERM_BP_FAT	GO:0010629~negative regulation of gene expression	67	3.09612	0.00103436	NCBP1, DICER1, HR, PRRX1, CBX3, REST, KCNIP3, CBX5, EPC1, PCGF2, PCGF6, PATZ1, KCNQ1, NFX1, MYST3, ATF7IP, TBL1XR1, SATB1, RCOR2, SLA2, ZHX1, SKP2, IRF2BP2, RB1, VAX1, MBD2, UBE2B, MXD3, PA2G4, NCOA2, BPTF, TIMELESS, SMARCA5, ZFPM2, MDM4, CUX1, LCOR, NSD1, EIF2C3, KDM6B, C1D, SMARCA4, BCLAF1, MTDH, GLIS2, HAT1, TCFCP2L1, TNRC6C, GATAD2A, POU3F3, LBXCOR1, SKIL, BCOR, BAZ2A, DNMT3A, KLF12, JARID2, …	1502	410	13588	1.47835	0.973741	0.0450274	1.87864
KEGG_PATHWAY	mmu04012:ErbB signaling pathway	21	0.970425	0.00107128	PRKCA, BRAF, GRB2, CBL, PIK3CD, ELK1, RPS6KB1, BAD, PAK7, MAPK1, EIF4EBP1, CDKN1B, CRKL, PAK3, CAMK2D, PIK3CA, HBEGF, MAPK8, ABL1, ABL2, MAP2K7	638	87	5738	2.1709	0.176346	0.0273345	1.31278
GOTERM_MF_FAT	GO:0003712~transcription cofactor activity	35	1.61738	0.00110665	ENY2, DCC, ING4, UBE3A, HR, TRIB3, ARNT, MLL5, BCL11A, LBXCOR1, MKL2, USP16, BCOR, MYSM1, SERTAD2, ATF7IP, TBL1XR1, RCOR2, CREBBP, ICMT, IRF2BP2, WWTR1, PPARGC1B, JMY, HDAC4, NCOA2, NCOA3, THRAP3, ATP6V0A1, VGLL2, ZFPM2, NCOR1, NSD1, C1D, MED1	1462	180	13288	1.76729	0.71384	0.0437021	1.76099
UP_SEQ_FEATURE	compositionally biased region:Arg-rich	22	1.01664	0.00112565	DHX8, FIP1L1, YLPM1, RBM5, MBD2, ZNRF3, SAFB2, PNN, ACBD3, DDX46, SRRM2, SRRM3, THRAP3, CPSF7, GXYLT2, CPSF6, GAS2L1, SRRM1, RBM25, PDCD7, RBM26, BAHD1	1845	90	16021	2.12263	0.995414	0.271487	2.11068
GOTERM_BP_FAT	GO:0006417~regulation of translation	23	1.06285	0.0011446	NCBP1, EIF4E3, GM672, PSTK, PAIP2, MKNK1, ANKHD1, IGF2BP3, SAMD4, QK, EIF4G1, EIF4G3, PA2G4, EIF4EBP1, APP, EIF4E, TNRC6C, EIF2AK1, ANG, EIF2S1, SEPSECS, EIF2C3, EIF4E2	1502	100	13588	2.08072	0.982187	0.0491017	2.07686
UP_SEQ_FEATURE	active site:Glycyl thioester intermediate	17	0.785582	0.00114728	UBE3A, UBE2G2, HACE1, HERC4, UBE2H, UBE3C, HERC2, UBE2L3, UBE2B, UBE2N, UBE2D3, HUWE1, WWP2, NEDD4, HECTD2, SMURF2, ITCH	1845	61	16021	2.41998	0.995865	0.262807	2.15083
GOTERM_BP_FAT	GO:0048193~Golgi vesicle transport	15	0.693161	0.00116892	PACS1, STX6, VPS29, SEC24B, HTT, LMAN1, BLZF1, CHIC2, TMED10, GOSR1, STEAP2, CUX1, YKT6, SEC24D, ZW10	1502	52	13588	2.6096	0.98365	0.0495161	2.12056
GOTERM_CC_FAT	GO:0005783~endoplasmic reticulum	112	5.1756	0.00117911	SC5D, LMAN2L, TLR3, UBQLN4, RP9, PDE3B, UBQLN1, LASS5, LASS6, FDFT1, ATP2B2, CISD2, PSKH1, INSIG2, H13, COL4A3BP, IL15RA, ASPH, DNAJC3, SAR1A, A830007P12RIK, UGCG, STIM1, CYP2B19, MLEC, BACE1, SURF4, RAB14, HSD11B2, AMFR, AKAP1, EXT2, FAM172A, ARL6IP1, DERL2, NAPG, UNC93B1, LMAN1, MIA3, FBXW7, PTPLB, STX17, PCYT1A, PCYT1B, TRAM1, TRPC2, NPLOC4, SCD2, HACE1, ICMT, PORCN, BFAR, ATP2A2, A130022J15RI…	1255	838	12504	1.33162	0.48045	0.0162365	1.70911
SP_PIR_KEYWORDS	dna repair	33	1.52495	0.00119247	RAD23B, XRCC4, RAD23A, 2310003H01RIK, RRM2B, RBX1, FANCM, TRP53BP1, PMS2, RNF168, RAD51L3, ATRIP, BRCC3, MSH2, USP1, TREX2, SMG1, RAD52, UBE2B, ATM, RAD50, GTF2H2, JMY, ATRX, EYA3, UBE2N, MPG, SFPQ, SUPT16H, TDG, CHAF1A, OGG1, BTBD12	1891	173	17854	1.80099	0.462301	0.0143256	1.71287
GOTERM_BP_FAT	GO:0006281~DNA repair	41	1.89464	0.00121852	KIF22, RAD23B, XRCC4, RAD23A, HSPA1A, 2310003H01RIK, HSPA1B, RRM2B, RBX1, HSPA1L, FANCM, ANKRD17, TRP53BP1, SLK, PMS2, RNF168, RAD51L3, ATRIP, TRPC2, BRCC3, MSH2, USP1, TREX2, SMG1, WRN, SOD1, RAD52, UBE2B, ATM, RAD50, GTF2H2, JMY, SOD2, UBE2N, ATRX, EYA3, MPG, SFPQ, SUPT16H, TDG, CHAF1A, OGG1, XRN2	1502	222	13588	1.67077	0.98627	0.0509505	2.20958
GOTERM_MF_FAT	GO:0015631~tubulin binding	19	0.878004	0.00122175	KIF5B, NF1, GABARAP, HOOK3, HOOK1, HOOK2, MAST2, NDEL1, KIF1B, MACF1, TMOD3, MTAP6, PAFAH1B1, MAPRE1, APPBP2, CLASP2, OGG1, DST, APC	1462	76	13288	2.27223	0.74878	0.0465186	1.94248
INTERPRO	IPR019786:Zinc finger, PHD-type, conserved site	20	0.924214	0.001251	ING4, ING3, RSF1, ASXL1, ATRX, PHF3, MLL5, TCF20, PHF2, PHF19, BAZ1B, BPTF, PHF13, MLLT10, PHF20L1, NSD1, BAZ2A, KDM5C, CHD4, MYST3	1840	87	17763	2.21927	0.943392	0.104565	2.16295
SMART	SM00360:RRM	43	1.98706	0.00127471	CPEB3, CPEB4, SNRPB2, TRA2A, RBM4, RBM5, RBM6, SYNCRIP, BCL2L2, IGF2BP3, SART3, HNRPLL, CNOT4, SFRS7, TNRC6C, RAVER1, SFRS9, MSI1, RBMS3, MSI2, ACIN1, SFRS11, RBM12, RBM25, RBM26, PABPN1, PTBP1, ELAVL3, SFRS1, NCL, PPARGC1B, SAFB2, SLTM, RBPMS, TAF15, ROD1, TIAL1, SFPQ, POLDIP3, CPNE1, CPSF7, PSPC1, CPSF6	1134	212	9131	1.63319	0.378593	0.112141	1.74559
KEGG_PATHWAY	mmu04520:Adherens junction	19	0.878004	0.00130487	PARD3, WASF3, NLK, BAIAP2, TGFBR2, MET, CREBBP, SMAD4, TCF7L2, WAS, IQGAP1, FARP2, MAP3K7, CDC42, MAPK1, CSNK2A1, RAC2, PTPN1, MLLT4	638	76	5738	2.24843	0.210484	0.0291098	1.59692
KEGG_PATHWAY	mmu05211:Renal cell carcinoma	18	0.831793	0.00131174	BRAF, PDGFB, GRB2, MET, ARNT2, CREBBP, PIK3CD, PTPN11, RBX1, ARNT, CDC42, PAK7, MAPK1, CRKL, PAK3, VEGFA, PIK3CA, FIGF	638	70	5738	2.31267	0.211467	0.0260525	1.60527
GOTERM_BP_FAT	GO:0002520~immune system development	51	2.35675	0.00133371	XRCC4, FGF10, ITPKB, VPS33A, IL31RA, MLL5, PICALM, GAB3, CASP8, PMS2, PATZ1, ACIN1, LTB, SPN, KIRREL3, MYST3, SATB1, LYN, CD3D, RB1, ZFP826, CRKL, PSEN1, VEGFA, LCK, ADD2, ADD1, MED1, TIPARP, SOX4, CACNB4, IL7R, SLC11A2, BCL11A, RUNX1, TRAF6, THPO, APC, PTPRC, MSH2, JARID2, CEBPG, TGFBR2, HS1BP3, SOD2, SP1, ATP6V0A1, PBX1, H2-DMA, NCOR1, KLF1	1502	295	13588	1.56399	0.990848	0.0549824	2.41606
UP_SEQ_FEATURE	binding site:ATP	87	4.02033	0.00140895	CDK19, PRPF4B, TBK1, STK36, PINK1, RPS6KB1, PRKG1, TTN, FES, C230081A13RIK, LATS2, BTK, MAP3K7, MAP3K6, PAK7, PSKH1, CSNK2A1, SLK, PAK3, CLK4, CDK12, STK39, TLK1, PRKACB, MAP2K7, TOP2A, PRKCA, SRPK2, ROCK1, BRAF, LYN, TRPM7, CDK7, WNK2, STK4, NEK11, STK3, MAPK1, MAST4, MAP4K5, ACVR2B, MAST2, EIF2AK1, LCK, BMP2K, NEK9, MAPK8, PCCA, PRPS2, KALRN, FGFR2, PRKCZ, CHKA, NEK1, BMPR2, STK17B, MKNK1, RIOK…	1845	545	16021	1.38617	0.998818	0.298678	2.63522
UP_SEQ_FEATURE	cross-link:Glycyl lysine isopeptide (Lys-Gly) (interchain with G-Cter in ubiquitin)	34	1.57116	0.00143148	ABCF1, TNRC18, GABRB2, RAD23A, SYNCRIP, NR3C1, TTN, RPS20, ACIN1, KPNB1, INO80C, CUL1, RBM25, SETDB1, GPR158, RBBP4, ACO2, HIST1H1C, SLC25A4, TMBIM6, SMAD4, MYH4, KTN1, NKTR, ATAD1, ATP2A2, RPS6KA2, PKP4, IKBKG, HIF3A, UBC, GNAS, DIAP3, CALM1	1845	168	16021	1.75737	0.998939	0.289965	2.67682
GOTERM_BP_FAT	GO:0006357~regulation of transcription from RNA polymerase II promoter	93	4.2976	0.00146639	ELF1, ELF2, ARNT2, PRRX1, RORA, KCNIP3, EPC1, APP, PCGF2, SDPR, GATA3, PCGF6, TRAK1, MKL2, TOP2A, NFX1, ATF7IP, IKBKAP, SATB1, SOX11, SLA2, OTX2, SIX2, TTF1, IRF2BP2, RB1, VAX1, MBD2, PPARGC1B, JMY, MED19, IFNAR2, ADRB2, NCOA2, TIMELESS, BPTF, MTF1, VEGFA, SMARCAL1, VGLL2, CAND1, ZFPM2, MDM4, CUX1, LCOR, NSD1, KDM6B, CLOCK, MED1, SMARCA4, MTDH, UBE3A, GLIS2, ONECUT3, SOX4, ELK1, NEDD8, TCFE3, TCF…	1502	616	13588	1.3658	0.994265	0.0595922	2.65338
GOTERM_BP_FAT	GO:0043066~negative regulation of apoptosis	43	1.98706	0.00154541	XRCC4, XIAP, PRND, HSPA1A, HSPA1B, CX3CL1, BCL2L1, BDKRB2, ITSN1, GCLM, PTEN, HSPA1L, MAP3K7, PAK7, PCGF2, BAG3, POU3F3, PIK3CA, DNAJC5, API5, ANGPTL4, APC, DHCR24, STAMBP, CFLAR, ROCK1, MSH2, HTT, TMBIM6, SKP2, SOD1, UBE2B, ATM, TAX1BP1, SOD2, ACCN1, BFAR, CDKN1B, NUP62, TNFSF13B, BCL2A1A, BNIP3L, VEGFA, MAPK8, CACNA1A	1502	239	13588	1.62763	0.995658	0.0619887	2.79445
GOTERM_BP_FAT	GO:0007032~endosome organization	7	0.323475	0.00155168	STX6, HOOK1, FAM160A2, HOOK2, RAB5B, RAB5C, HOOK3	1502	13	13588	4.87125	0.995753	0.0615312	2.80563
INTERPRO	IPR000387:Dual-specific/protein-tyrosine phosphatase, conserved region	19	0.878004	0.00156148	PTPRK, PTPRC, PTPRD, PTPN9, PTPRE, PTPN18, PTPRG, PTPN2, PTPRA, SSH2, DUSP11, PTPN12, PTPN11, MTMR2, MTM1, DUSP3, PTP4A2, PTPN1, DUSP8	1840	82	17763	2.23686	0.972259	0.124335	2.69288
GOTERM_BP_FAT	GO:0030029~actin filament-based process	34	1.57116	0.00159899	RHOJ, MTSS1, ENAH, PDGFB, CAPZA1, DAAM1, TTN, CAPZB, RHOU, PRR5, NISCH, RAC2, ANG, PALM2, PAFAH1B1, EHD2, ROCK1, TRPM7, ARHGEF18, NF1, EVL, RICTOR, WAS, FLNA, CORO1C, EPB4.1L2, PPP1R9B, PPP1R9A, EPB4.1L1, EPS8, ABL1, ABL2, AKAP2, DIAP3, LCP1	1502	176	13588	1.74764	0.996405	0.0626431	2.88999
SP_PIR_KEYWORDS	Synaptosome	11	0.508318	0.00162021	MAGI2, SNPH, SH3KBP1, CYFIP2, RPS6KB1, VAMP2, ITSN1, RIMS2, SNAP25, SAMD4, LIN7A	1891	33	17854	3.14719	0.569665	0.018981	2.32058
SP_PIR_KEYWORDS	tpr repeat	28	1.2939	0.00164958	BBS4, FKBP6, UTY, TTN, CEP70, INTS8, WDR19, P4HA1, PXMP3, 0610009O20RIK, DNAJC7, VPS13A, RANBP2, ASPH, APPBP2, DNAJC3, TTC15, NCF2, NASP, LRP2BP, CDC27, 2700050L05RIK, CTR9, ST13, TOMM70A, IFT172, LEPREL1, ANAPC7	1891	141	17854	1.87492	0.576198	0.0188967	2.36219
INTERPRO	IPR000571:Zinc finger, CCCH-type	14	0.64695	0.00165561	ZFP36, ZC3H13, ZC3H4, ZC3HAV1, TIPARP, HELZ, MBNL2, MBNL1, NUPL2, MKRN2, RC3H2, ZC3H11A, RC3H1, RBM26	1840	51	17763	2.65006	0.977654	0.126943	2.853
GOTERM_BP_FAT	GO:0045814~negative regulation of gene expression, epigenetic	9	0.415896	0.00167531	EPC1, DNMT3A, SUV39H1, SIRT4, SMARCA5, HAT1, UBE2B, BAZ2A, SMARCA4	1502	22	13588	3.70088	0.997252	0.0648155	3.02594
UP_SEQ_FEATURE	domain:Bromo 1	6	0.277264	0.00169726	BRWD3, PHIP, TAF1, BRD2, BRD3, BRD4	1845	9	16021	5.78898	0.999703	0.320731	3.16628
UP_SEQ_FEATURE	domain:Bromo 2	6	0.277264	0.00169726	BRWD3, PHIP, TAF1, BRD2, BRD3, BRD4	1845	9	16021	5.78898	0.999703	0.320731	3.16628
GOTERM_BP_FAT	GO:0042110~T cell activation	25	1.15527	0.00172183	ITGAL, XRCC4, SOX4, ITPKB, FKBP1A, CACNB4, IL7R, ITGAX, BCL11A, PATZ1, SPN, APC, SATB1, PTPRC, CD3D, SLA2, HS1BP3, WAS, P2RX7, PSEN1, LCK, HSPD1, H2-DMA, NCOR1, LCP1	1502	116	13588	1.9497	0.997668	0.0658329	3.10872
GOTERM_CC_FAT	GO:0005886~plasma membrane	335	15.4806	0.00176457	ADCY3, SYT1, ADCY2, ITSN1, VPS33B, VPS33A, NELF, ZNRF2, ATP2B2, ACBD3, LPHN3, PSKH1, PICALM, CD44, TRAK2, TRAK1, GRID2, CHRNA3, RECK, MAGI2, BRAF, CD3D, ATRNL1, SSPN, CCR9, CCR5, RAB18, CD33, VEGFA, RAB14, AMFR, RAB10, ADD3, ADD2, ADD1, GPR146, CDK5R1, CACNB2, ITGA10, ARF6, BDKRB2, CACNB4, RIMS2, CAPZB, KCNJ3, SLC11A2, SLC32A1, GAD2, ACE, GORASP1, DMD, SPNB2, EFR3A, BAI3, TRPC2, ASPSCR1, CNKSR2, …	1255	2906	12504	1.14856	0.624765	0.0236239	2.54759
KEGG_PATHWAY	mmu04150:mTOR signaling pathway	15	0.693161	0.0017658	BRAF, PIK3CD, RPS6KB1, RICTOR, MAPK1, EIF4EBP1, EIF4E, TSC1, RPS6KA2, ULK2, VEGFA, PIK3CA, PRKAA2, FIGF, EIF4E2	638	54	5738	2.49826	0.273773	0.031483	2.15539
SMART	SM00454:SAM	22	1.01664	0.00180507	PPFIA2, SCML4, CNKSR2, CASKIN1, PPFIA3, ANKS1, L3MBTL3, ANKS3, PPFIA1, STIM1, SAMSN1, SFMBT1, SHANK2, SAMD4, ZCCHC14, FAM59A, EPHA5, PHC3, BFAR, PPP1R9A, DGKD, TNKS	1134	87	9131	2.03615	0.490283	0.126092	2.46351
GOTERM_BP_FAT	GO:0001889~liver development	13	0.600739	0.00184678	JARID2, CEBPG, MET, NF1, ARF6, ICMT, SOD2, SP1, PCSK9, MKL2, RUNX1, KLF1, MED1	1502	43	13588	2.73502	0.998498	0.0696877	3.33072
GOTERM_BP_FAT	GO:0043244~regulation of protein complex disassembly	13	0.600739	0.00184678	PLEK, MTAP2, CAPZA1, EVL, RDX, CAPZB, MTAP1A, SPNB2, MTAP1B, TMOD3, CLASP2, HDAC6, APC	1502	43	13588	2.73502	0.998498	0.0696877	3.33072
GOTERM_BP_FAT	GO:0045934~negative regulation of nucleobase, nucleoside, nucleotide and nucleic acid metabolic process	64	2.95749	0.00186518	EDN1, HR, PRRX1, CBX3, REST, KCNIP3, CBX5, EDNRA, EPC1, PCGF2, PCGF6, PATZ1, MYST3, NFX1, ATF7IP, TBL1XR1, SATB1, RCOR2, SLA2, ZHX1, TTF1, IRF2BP2, RB1, VAX1, MBD2, UBE2B, MXD3, PA2G4, NCOA2, BPTF, TIMELESS, SMARCA5, ZFPM2, MDM4, CUX1, LCOR, NSD1, KDM6B, C1D, SMARCA4, BCLAF1, MTDH, GLIS2, HAT1, TCFCP2L1, GATAD2A, POU3F3, LBXCOR1, SKIL, BCOR, BAZ2A, DNMT3A, KLF12, JARID2, MSH2, SUV39H1, SIRT4, WWT…	1502	397	13588	1.45839	0.998593	0.0696118	3.36336
GOTERM_CC_FAT	GO:0000785~chromatin	30	1.38632	0.00190325	KIF22, ARID4A, ARID4B, HIRA, CBX3, CBX7, CBX5, PCGF2, ORC2L, CHD1, BAZ2A, CHD4, HIST1H4H, MYST3, H1F0, SATB1, DNMT3A, HIST1H1C, SUV39H1, MBD2, HMGA2, UBE2B, MBD1, ATRX, BAZ1B, SMARCC1, HIST1H3A, H3F3A, TMPO, SMARCA4	1255	165	12504	1.81152	0.652611	0.0248598	2.74522
GOTERM_BP_FAT	GO:0035239~tube morphogenesis	33	1.52495	0.00192759	FGFR2, BBS4, ENAH, BTRC, LMO4, EDN1, DICER1, FGF10, NR3C1, EDNRA, MAP3K7, CD44, NUP50, CASP8, GATAD2A, TRAF6, ETV4, HECTD1, B4GALT1, TGFBR2, SMAD4, FZD6, MIB1, TSC1, NCOA3, TIMELESS, ADM, PSEN1, NOTCH4, IFT172, VEGFA, PBX1, MED1	1502	171	13588	1.74584	0.99887	0.071105	3.47404
GOTERM_BP_FAT	GO:0050801~ion homeostasis	50	2.31054	0.0019758	SLC9A9, SLC9A8, EDN1, CLSTN1, MBP, ATP2B2, APP, PXMP3, GRID2, SLC4A4, NDUFS1, CHRNA3, KCNMA1, PRKCA, QK, 4930506M07RIK, PSEN1, GNAQ, GNB1, LCK, PRND, FKBP1A, CACNB4, GJC3, GCLM, APLP2, SLC11A2, PKD2, POU3F2, PPP3CA, TRPC2, MAFG, PTPRC, SCD2, HTT, NF1, SOD1, ABCB7, KCNK2, TMPRSS3, SOD2, ATXN1, P2RX4, P2RX7, ATP2A2, TSC1, TFRC, ADRA1A, CHRNE, CACNA1A	1502	293	13588	1.54379	0.999047	0.0720645	3.55944
KEGG_PATHWAY	mmu05222:Small cell lung cancer	20	0.924214	0.00200999	CKS1B, E2F3, COL4A1, XIAP, PIK3CD, SKP2, RB1, BCL2L1, BIRC3, PTEN, CDKN1B, LAMA3, CDKN2B, PIAS3, LAMC3, IKBKG, PIK3CA, PIAS2, TRAF6, TRAF5	638	85	5738	2.11617	0.305229	0.0325647	2.45007
SP_PIR_KEYWORDS	Chaperone	29	1.34011	0.00203221	HSP90AB1, GRPEL2, DNAJB14, HSPA1A, HSPA1B, CCT3, SEC63, HSPA1L, BAG4, HJURP, BAG3, DNAJC11, BAG2, DNAJC7, TOR1B, HSPE1, DNAJC5, DNAJC3, CDC37L1, DNAJA2, ABCE1, NPLOC4, ST13, CCT7, PSMG4, DNAJB7, PFDN1, CCT4, HSPA4L, HSPD1, CHAF1A	1891	150	17854	1.82537	0.65279	0.0227338	2.90264
UP_SEQ_FEATURE	repeat:TPR 4	20	0.924214	0.00206797	BBS4, TTC15, UTY, NASP, TTN, CDC27, CTR9, INTS8, WDR19, TOMM70A, PXMP3, 0610009O20RIK, IFT172, DNAJC7, VPS13A, LEPREL1, ASPH, APPBP2, ANAPC7, DNAJC3	1845	82	16021	2.11792	0.99995	0.362291	3.84509
GOTERM_MF_FAT	GO:0046914~transition metal ion binding	330	15.2495	0.00211269	SC5D, PNMA3, ALOXE3, DZIP3, PDLIM5, RP9, RORB, RORA, REST, ZFP84, ZNRF3, BTK, ZNRF2, ZFP91, SFRS7, HMHA1, APP, LUC7L2, PATZ1, ZFP622, BRAF, ROCK1, CIZ1, ZHX1, UBR4, ZFP629, ZFP826, EIF2AK1, ADAMTS8, BAZ1B, MTF1, PIAS3, MLLT10, EIF2S2, ZNHIT1, PIAS2, AMFR, CHORDC1, AKAP13, ACP5, RIMS2, ZFP458, ZFP759, SLC11A2, ARIH1, ZFP451, TCF20, ACE, ARIH2, ZFP422-RS1, DMD, SLC31A1, ZFP346, ZC3H13, DNMT3A, NPLO…	1462	2608	13288	1.15005	0.908358	0.0765716	3.33661
GOTERM_BP_FAT	GO:0006396~RNA processing	69	3.18854	0.0021227	NCBP1, PRPF4B, RBM4, DICER1, LSM7, RBM5, SYNCRIP, SNRPD2, SART3, WTAP, HNRPLL, SMNDC1, PNN, SFRS7, INTS8, APP, SRRM2, SFRS8, SFRS9, BAT1A, SRRM1, TSEN2, LUC7L3, ZFP36, PABPN1, SRPK2, RRP1, NOL3, EXOSC4, PTBP1, MBNL1, EXOSC1, SFRS1, QK, PA2G4, AQR, ROD1, CPSF7, CPSF6, CPSF2, XRN1, XRN2, C1D, TDRD3, ELAC1, FIP1L1, TRA2A, SNRPB2, BCL2L2, WBP11, SF3B2, SF3B1, DDX46, CNOT6L, METTL1, NUDT21, WDR12, RBM…	1502	437	13588	1.42841	0.999432	0.0764264	3.81924
GOTERM_MF_FAT	GO:0003779~actin binding	49	2.26433	0.00212566	MTSS1, ENAH, WASF3, MYO7A, CAPZA1, ACTR3, HOOK1, ANG, SNTB2, MKL2, TRPM7, ENC1, MYH4, RPH3A, FLNB, FLNA, JMY, MTAP1A, MTAP1B, DST, ADD3, ADD2, LCP1, ADD1, CALD1, SSH2, RDX, DAAM1, CAPZB, MACF1, DMD, SPNB2, MYO1F, EVL, COTL1, MPRIP, EPB4.1L2, CORO1C, PPP1R9B, SYNE1, YWHAG, EPB4.1L1, LASP1, GMFG, TMOD2, TMOD3, TMOD4, DIAP3, HDAC6	1462	288	13288	1.54638	0.909694	0.0746343	3.35678
GOTERM_MF_FAT	GO:0000287~magnesium ion binding	65	3.0037	0.00221756	ADCY3, ADCY2, PSTK, FIGNL1, STK36, DICER1, FOXK2, ATP10A, PINK1, TTN, RHOU, PTEN, LATS2, FDFT1, MAP3K7, ATP2B2, MAP3K6, PARN, HPSE, PAK3, NT5C2, PRKACB, MAP2K7, KCNMA1, ARL1, SRPK2, PDE10A, STK4, NEK11, STK3, PGM2, EYA3, MAST4, ACVR2B, MAST2, PPM1E, ATP9B, SLC41A1, NEK9, PPM1L, PRPS2, KALRN, ITGAL, NEK1, PPM1A, BMPR2, IRAK4, GPHN, ITGAX, ENO3, PRKAA2, ACSL3, ENO1, NLK, TGFBR2, TREX2, ATP1A1, ADPR…	1462	409	13288	1.44445	0.91862	0.0754006	3.4995
GOTERM_BP_FAT	GO:0032268~regulation of cellular protein metabolic process	48	2.21811	0.00223558	NCBP1, EIF4E3, PDGFB, PSTK, BMPR2, MKNK1, FKBP1A, IGF2BP3, BDKRB2, UBQLN1, IL31RA, ARNT, ZFP91, APP, EIF4EBP1, TNRC6C, ANG, SEPSECS, PCSK9, RAPGEF4, PRKCA, PTPRC, LYN, GM672, PAIP2, SMAD4, RICTOR, ANKHD1, UBE2B, SAMD4, YWHAE, QK, UBE2N, EIF4G1, HDAC4, PPP1R9B, EIF4G3, P2RX7, PA2G4, EIF2AK1, EIF4E, PSEN1, PIAS3, EIF2S1, MAPK8IP3, NCOR1, EIF2C3, EIF4E2	1502	280	13588	1.55085	0.999618	0.0795165	4.01843
GOTERM_BP_FAT	GO:0008380~RNA splicing	37	1.7098	0.00231411	NCBP1, TDRD3, PRPF4B, SNRPB2, TRA2A, LSM7, RBM4, RBM5, SNRPD2, SYNCRIP, WBP11, WTAP, SMNDC1, PNN, SF3B1, SFRS7, DDX46, SRRM2, SFRS9, BAT1A, SRRM1, TSEN2, LUC7L3, GEMIN5, DHX8, SRPK2, NOL3, PTBP1, MBNL1, SFRS1, SF3A1, QK, AQR, RSRC1, SFPQ, LSM11, LSM10	1502	201	13588	1.6653	0.999711	0.0813743	4.15677
GOTERM_BP_FAT	GO:0043069~negative regulation of programmed cell death	43	1.98706	0.0023146	XRCC4, XIAP, PRND, HSPA1A, HSPA1B, CX3CL1, BCL2L1, BDKRB2, ITSN1, GCLM, PTEN, HSPA1L, MAP3K7, PAK7, PCGF2, BAG3, POU3F3, PIK3CA, DNAJC5, API5, ANGPTL4, APC, DHCR24, STAMBP, CFLAR, ROCK1, MSH2, HTT, TMBIM6, SKP2, SOD1, UBE2B, ATM, TAX1BP1, SOD2, ACCN1, BFAR, CDKN1B, NUP62, TNFSF13B, BCL2A1A, BNIP3L, VEGFA, MAPK8, CACNA1A	1502	244	13588	1.59428	0.999711	0.0805866	4.15764
GOTERM_BP_FAT	GO:0043523~regulation of neuron apoptosis	19	0.878004	0.00238817	XRCC4, CDK5R1, ROCK1, HTT, MSH2, NF1, NR3C1, BCL2L1, ITSN1, SOD1, GCLM, ATM, KCNIP3, GRM7, GRID2, PCSK9, DNAJC5, LTB, CACNA1A	1502	80	13588	2.14857	0.999777	0.08223	4.28707
GOTERM_CC_FAT	GO:0005813~centrosome	29	1.34011	0.00240862	BBS4, RABGAP1, CETN2, AKAP9, LATS2, ARL2BP, CEP70, HOOK2, DCAF12, NPHP4, PSKH1, ACTR1A, ODF2, PAFAH1B1, CLASP2, PPP4C, APC, ROCK1, CEP110, PDE4D, SFI1, PCM1, DCTN4, 2410017P07RIK, CDC27, NDEL1, LCK, MAPRE1, PDCD6IP	1255	160	12504	1.80586	0.737734	0.0306461	3.46227
GOTERM_BP_FAT	GO:0051172~negative regulation of nitrogen compound metabolic process	64	2.95749	0.00241445	EDN1, HR, PRRX1, CBX3, REST, KCNIP3, CBX5, EDNRA, EPC1, PCGF2, PCGF6, PATZ1, MYST3, NFX1, ATF7IP, TBL1XR1, SATB1, RCOR2, SLA2, ZHX1, TTF1, IRF2BP2, RB1, VAX1, MBD2, UBE2B, MXD3, PA2G4, NCOA2, BPTF, TIMELESS, SMARCA5, ZFPM2, MDM4, CUX1, LCOR, NSD1, KDM6B, C1D, SMARCA4, BCLAF1, MTDH, GLIS2, HAT1, TCFCP2L1, GATAD2A, POU3F3, LBXCOR1, SKIL, BCOR, BAZ2A, DNMT3A, KLF12, JARID2, MSH2, SUV39H1, SIRT4, WWT…	1502	401	13588	1.44385	0.999797	0.0822937	4.33327
KEGG_PATHWAY	mmu04144:Endocytosis	37	1.7098	0.00248165	FGFR2, PRKCZ, PARD3, CLTB, USP8, RAB5B, RAB5C, CHMP5, STAM2, HSPA1A, ARF6, EEA1, HSPA1B, HSPA1L, CDC42, DAB2, RAB11B, RAB11A, IL2RG, ITCH, TRAF6, EHD2, STAMBP, FAM125B, DNM3, CBL, TGFBR2, MET, EPS15, ADRB2, RABEP1, CCR5, TFRC, NEDD4, SH3KBP1, SMURF2, PDCD6IP, EPN2, DNM2	638	202	5738	1.64737	0.362204	0.0367845	3.01695
GOTERM_BP_FAT	GO:0007010~cytoskeleton organization	54	2.49538	0.00248454	RHOJ, MTSS1, ENAH, PDGFB, VPS54, CAPZA1, TTN, RHOU, HOOK3, HOOK1, HOOK2, NISCH, ANG, MTAP7, PPP4C, ROCK1, TRPM7, MTAP2, ARHGEF18, GAN, UBE2B, WAS, FLNA, SS18, NDEL1, NAV1, MTAP1B, AKAP2, DST, LCP1, PRKCZ, BBS4, DAAM1, CAPZB, PRR5, RAC2, PALM2, TEKT3, PAFAH1B1, EHD2, NF1, EVL, RICTOR, SOD1, GABARAP, CORO1C, EPB4.1L2, PPP1R9B, PPP1R9A, EPB4.1L1, EPS8, LASP1, ABL1, ABL2, DIAP3	1502	326	13588	1.49852	0.999841	0.0837719	4.45636
GOTERM_BP_FAT	GO:0051129~negative regulation of cellular component organization	21	0.970425	0.00250254	RTN4, MTAP2, CAPZA1, EVL, RDX, PTEN, UBE2B, CAPZB, TTC3, ATM, PSEN1, MTAP1A, SPNB2, ULK2, SNPH, MTAP1B, TMOD3, MAPRE1, CLASP2, APC, HDAC6	1502	93	13588	2.04278	0.999851	0.0835538	4.48795
GOTERM_BP_FAT	GO:0060548~negative regulation of cell death	43	1.98706	0.00250306	XRCC4, XIAP, PRND, HSPA1A, HSPA1B, CX3CL1, BCL2L1, BDKRB2, ITSN1, GCLM, PTEN, HSPA1L, MAP3K7, PAK7, PCGF2, BAG3, POU3F3, PIK3CA, DNAJC5, API5, ANGPTL4, APC, DHCR24, STAMBP, CFLAR, ROCK1, MSH2, HTT, TMBIM6, SKP2, SOD1, UBE2B, ATM, TAX1BP1, SOD2, ACCN1, BFAR, CDKN1B, NUP62, TNFSF13B, BCL2A1A, BNIP3L, VEGFA, MAPK8, CACNA1A	1502	245	13588	1.58777	0.999851	0.0827861	4.48886
INTERPRO	IPR014021:Helicase, superfamily 1 and 2, ATP-binding	21	0.970425	0.00255233	DHX8, RECQL5, DICER1, WRN, DDX6, ATRX, FANCM, DDX17, DDX28, DDX46, DHX29, EIF4A1, SMARCAL1, BAT1A, SMARCA5, CHD1, DHX36, SRCAP, CHD4, DDX42, SMARCA4	1840	99	17763	2.04778	0.997156	0.183033	4.36605
GOTERM_BP_FAT	GO:0016481~negative regulation of transcription	60	2.77264	0.00256181	HR, PRRX1, CBX3, REST, KCNIP3, CBX5, EPC1, PCGF2, PCGF6, PATZ1, MYST3, NFX1, ATF7IP, SATB1, TBL1XR1, RCOR2, SLA2, ZHX1, IRF2BP2, RB1, VAX1, MBD2, UBE2B, MXD3, PA2G4, NCOA2, BPTF, TIMELESS, SMARCA5, ZFPM2, MDM4, CUX1, LCOR, NSD1, KDM6B, C1D, SMARCA4, BCLAF1, MTDH, GLIS2, HAT1, TCFCP2L1, GATAD2A, LBXCOR1, POU3F3, SKIL, BCOR, BAZ2A, DNMT3A, KLF12, JARID2, SUV39H1, SIRT4, WWTR1, ATXN1, HDAC4, TRPS1, …	1502	372	13588	1.45913	0.999879	0.0838606	4.59189
GOTERM_BP_FAT	GO:0048872~homeostasis of number of cells	24	1.10906	0.00265191	LYN, VPS54, CEBPG, TNFRSF13B, ZFX, PIK3CD, ILDR2, RB1, IL7R, SOD1, SLC11A2, MLL5, P2RX7, TNFSF13B, SP1, BCL2A1A, VEGFA, IKBKG, SKIL, MTAP7, ACIN1, KLF1, NCOR1, ADD1	1502	113	13588	1.9214	0.999912	0.0858857	4.74972
GOTERM_CC_FAT	GO:0030135~coated vesicle	24	1.10906	0.00265488	PACS1, SEPT5, SYT1, COPA, SEC24B, CLTB, RPH3A, DAB2, GAD2, PICALM, AP1S2, GRIA2, SCYL2, SYN3, IGF2R, SYN2, RAB14, DOC2G, VAMP2, STEAP2, SEC24D, CLINT1, SCAMP5, EPN2	1255	124	12504	1.92839	0.771317	0.0329763	3.8099
GOTERM_BP_FAT	GO:0007267~cell-cell signaling	49	2.26433	0.00270141	SYT1, AGTPBP1, CLSTN1, FGF10, ILDR2, APP, TRIM9, GRID2, RAPGEF4, CHRNA3, KCNMA1, SLC25A4, STXBP1, NRXN1, RPH3A, ACVR2B, GRM3, DGAT1, KIF1B, PSEN1, GRM7, VAMP2, FGFR2, CACNB2, CACNB4, RIMS2, GJC3, GAD2, DMD, SYN3, SYN2, PAFAH1B1, PPP3CA, SNAP25, TRPC4, DLGAP1, HTT, DLGAP2, MET, NLGN1, DVL1, LIN7A, ATXN1, P2RX4, P2RX7, GRIA2, GLS, TMOD2, CACNA1A	1502	290	13588	1.52856	0.999926	0.0866232	4.83631
GOTERM_MF_FAT	GO:0016564~transcription repressor activity	38	1.75601	0.00272431	BCLAF1, ELF1, NFKBIE, HR, PRRX1, CBX3, TRIB3, REST, KCNIP3, TCFCP2L1, CBX5, PCGF6, BCL11A, GATAD2A, LBXCOR1, POU3F3, PATZ1, SKIL, BCOR, ATF7IP, TBL1XR1, SATB1, RCOR2, JARID2, IRF2BP2, RB1, WWTR1, ATXN1, HDAC4, NCOA2, TRPS1, ZFP263, RFX3, ZFPM2, CUX1, NCOR1, NSD1, C1D	1462	211	13288	1.63687	0.954163	0.0891839	4.2829
GOTERM_MF_FAT	GO:0008270~zinc ion binding	270	12.4769	0.00273874	PNMA3, DZIP3, PDLIM5, RP9, RORB, RORA, REST, ZFP84, ZNRF3, BTK, ZNRF2, ZFP91, SFRS7, HMHA1, APP, LUC7L2, PATZ1, ZFP622, ROCK1, BRAF, CIZ1, ZHX1, UBR4, ZFP629, ZFP826, ADAMTS8, BAZ1B, MTF1, PIAS3, MLLT10, EIF2S2, ZNHIT1, PIAS2, AMFR, CHORDC1, AKAP13, RIMS2, ZFP458, ZFP759, ARIH1, ZFP451, TCF20, ACE, ARIH2, ZFP422-RS1, DMD, ZFP346, ZC3H13, DNMT3A, NPLOC4, KLF12, ASXL1, ANKMY2, CREBBP, ZFP445, ZFP60…	1462	2105	13288	1.1658	0.954907	0.0871173	4.30513
GOTERM_MF_FAT	GO:0005516~calmodulin binding	24	1.10906	0.00280783	TRPC2, ADCY3, PHKA2, SYT1, MTAP2, PHKB, MYO7A, STRN3, CALD1, UBR4, MYO1F, MYH4, TTN, IQGAP1, ATP2B2, SPNB2, CAMK2D, SNTB2, MTAP6, VAMP2, PPP3CA, ADD3, ADD2, ADD1	1462	114	13288	1.91346	0.958303	0.0867818	4.41145
GOTERM_BP_FAT	GO:0051254~positive regulation of RNA metabolic process	66	3.04991	0.00284448	ENY2, NCBP1, E2F3, ELF1, ARNT2, RORB, RORA, HNRPLL, EPC1, APP, MLL5, GATA3, SDPR, MKL2, USP16, TOP2A, SERTAD2, ATF7IP, SOX11, OTX2, TTF1, SIX2, RB1, PPARGC1B, ADRB2, NCOA2, MTF1, VEGFA, VGLL2, CAND1, ZFPM2, NSD1, CLOCK, MED1, UBE3A, SOX4, ELK1, NFYB, TCFE3, ZBTB17, TCF7L2, ARNT, TEF, NFAT5, POU3F3, POU3F2, RUNX1, MYSM1, MAF, KLF12, CREBBP, SMAD4, AFF1, ZFP148, WWTR1, USF2, ATXN1, HDAC4, HOXB1, SP…	1502	419	13588	1.425	0.999955	0.0901833	5.08617
GOTERM_BP_FAT	GO:0045621~positive regulation of lymphocyte differentiation	11	0.508318	0.00285158	H2-EA, PTPRC, TGFBR2, LCK, ITPKB, IL2RG, INPP5D, BAD, IL7R, H2-DMA, AP3B1	1502	34	13588	2.92684	0.999957	0.0895926	5.09857
GOTERM_BP_FAT	GO:0006457~protein folding	26	1.20148	0.00285892	HSP90AB1, FKBP9, GRPEL2, FKBP6, FKBP3, DNAJB14, FKBP1A, CCT3, SEC63, PIN1, TOR1B, HSPE1, DNAJC5, RANBP2, DNAJA2, A830007P12RIK, UBE4B, NKTR, CCT7, PFDN1, PPIG, CCT4, HSPA4L, HSPD1, H2-DMA, FKBP11	1502	127	13588	1.85206	0.999958	0.0890192	5.11136
INTERPRO	IPR001650:DNA/RNA helicase, C-terminal	21	0.970425	0.00288672	DHX8, RECQL5, DICER1, WRN, DDX6, ATRX, FANCM, DDX17, DDX28, DDX46, DHX29, EIF4A1, SMARCAL1, BAT1A, SMARCA5, CHD1, DHX36, SUPV3L1, CHD4, DDX42, SMARCA4	1840	100	17763	2.0273	0.998682	0.198329	4.92456
GOTERM_BP_FAT	GO:0001841~neural tube formation	14	0.64695	0.00294834	BBS4, ENAH, LMO4, FZD6, MAP3K7, MIB1, TSC1, ADM, IFT172, CASP8, NUP50, GATAD2A, TRAF6, HECTD1	1502	51	13588	2.48338	0.999969	0.0908743	5.26718
GOTERM_CC_FAT	GO:0005694~chromosome	56	2.5878	0.00297457	ITGB3BP, KIF22, PRPF4B, ARID4A, ARID4B, KNTC1, HIRA, CBX3, CBX7, CBX5, TOP1, PCGF2, TOP2A, ZW10, MYST3, H1F0, NUP133, SATB1, SP100, HIST1H1C, MBD2, HMGA2, MBD1, UBE2B, RAD50, NDEL1, BAZ1B, RIF1, RNF20, ADD3, SMARCA4, SUV420H1, TRP53BP1, ORC2L, HJURP, CENPC1, PPP2CA, CHD1, RNF168, CLASP2, BAZ2A, TERF2, CHD4, HIST1H4H, APC, SETDB1, DNMT3A, CREBBP, SUV39H1, ATRX, SMARCC1, HIST1H3A, SUPT16H, H3F3A, T…	1255	378	12504	1.47605	0.808592	0.0360743	4.25943
GOTERM_CC_FAT	GO:0044430~cytoskeletal part	102	4.71349	0.00314311	SEPT5, ENAH, CAPZA1, KNTC1, TTN, HOOK3, CEP70, KIF13A, HOOK1, HOOK2, APP, PSKH1, PPP4C, CHRNA3, ROCK1, KIF5B, KIF5C, MYH4, PDE4D, PCM1, DCTN4, 2410017P07RIK, NDEL1, NAV1, MTAP1A, MTAP1B, PDCD6IP, BBS4, LMNB1, CAPZB, NPHP4, SPNB2, CLASP2, BMF, MYO1F, KIF3C, CDC27, SEPT10, SHANK2, ATM, PTPN11, HDAC4, MYO10, EPS8, LASP1, TMOD3, KIF22, TTLL8, MYO7A, RHOU, TTLL1, LATS2, GTSE1, ARL2BP, DCAF12, ACTR1A, …	1255	774	12504	1.313	0.825734	0.0372698	4.49564
SMART	SM00194:PTPc	13	0.600739	0.00316688	PTPRC, PTPRK, PTPRD, PTPN9, PTPRE, PTPN18, PTPN2, PTPRG, PTPRA, PTPN12, PTPN11, PTP4A2, PTPN1	1134	41	9131	2.55308	0.693679	0.178963	4.28468
GOTERM_BP_FAT	GO:0006259~DNA metabolic process	66	3.04991	0.00318711	KIF22, XRCC4, PDGFB, 2310003H01RIK, TTN, FANCM, ANKRD17, TOP1, MLL5, SLK, PMS2, TOP2A, ATF7IP, BRCC3, RBBP4, SSBP1, USP1, RAD52, UBE2B, MBD1, GTF2H2, RAD50, JMY, UBE2N, EYA3, SMARCAL1, ORC5L, XRN1, XRN2, TNFAIP1, MED1, ING4, RAD23B, RAD23A, HSPA1A, HSPA1B, RRM2B, RBX1, HSPA1L, ORC2L, TRP53BP1, RNF168, RAD51L3, ATRIP, BAZ2A, TERF2, TRPC2, DNMT3A, RECQL5, MSH2, NASP, TREX2, SMG1, WRN, SOD1, ATM, SO…	1502	421	13588	1.41823	0.999987	0.0970277	5.68206
SP_PIR_KEYWORDS	mrna splicing	34	1.57116	0.00320477	NCBP1, PRPF4B, SNRPB2, TRA2A, LSM7, RBM4, RBM5, SYNCRIP, SNRPD2, WBP11, WTAP, SMNDC1, PNN, SF3B1, SFRS7, DDX46, SRRM2, SFRS9, BAT1A, SRRM1, LUC7L3, RBM25, GEMIN5, DHX8, SRPK2, NOL3, PTBP1, SFRS1, SF3A1, QK, AQR, SFPQ, LSM10, THOC2	1891	191	17854	1.6807	0.811594	0.0348907	4.54153
UP_SEQ_FEATURE	repeat:TPR 5	16	0.739372	0.0032117	BBS4, UTY, TTN, CDC27, CTR9, WDR19, TOMM70A, 0610009O20RIK, PXMP3, IFT172, DNAJC7, VPS13A, ASPH, APPBP2, ANAPC7, DNAJC3	1845	61	16021	2.27763	1	0.48762	5.91111
GOTERM_CC_FAT	GO:0016585~chromatin remodeling complex	13	0.600739	0.00323155	RBBP4, SUV39H1, SAP18, MBD2, CBX5, HDAC4, BAZ1B, SMARCC1, SMARCA5, GATAD2A, BAZ2A, MYSM1, SMARCA4	1255	50	12504	2.59047	0.834108	0.0375004	4.61937
GOTERM_CC_FAT	GO:0042995~cell projection	79	3.65065	0.003318	RTN4, SYT1, ENAH, ADCY2, TTLL8, MYO7A, CLSTN1, ITSN1, RHOU, IQGAP1, MBP, NRCAM, ACTR3, ATP2B2, CDC42, APP, SLC1A2, ANG, ANK3, PXMP3, PIK3CA, CABLES1, SPN, KCNMA1, PTPRK, KIF5B, TRPM7, MTAP2, BAIAP2, KIF5C, NCAM1, 4930506M07RIK, NCAM2, ADRB2, GRM3, NDEL1, PSEN1, GNB1, BACE1, GNAS, MAPRE1, LCP1, DCC, BBS4, CDK5R1, PPM1A, CETN2, ABI2, RDX, CAPZB, SLC11A2, NPHP4, GAD2, MTPN, PKD2, ODF2, PAFAH1B1, APC…	1255	575	12504	1.36888	0.841903	0.0376991	4.74016
KEGG_PATHWAY	mmu05220:Chronic myeloid leukemia	18	0.831793	0.00337245	E2F3, BRAF, GRB2, TGFBR2, PIK3CD, CBL, SMAD4, RB1, BCL2L1, BAD, PTPN11, MAPK1, CDKN1B, CRKL, IKBKG, PIK3CA, RUNX1, ABL1	638	76	5738	2.13009	0.457433	0.0459452	4.07933
INTERPRO	IPR019787:Zinc finger, PHD-finger	18	0.831793	0.00343204	ING4, ING3, RSF1, MLL5, PHF3, PHF2, PHF19, BAZ1B, BPTF, PHF13, MLLT10, MLL3, BAZ2B, NSD1, BAZ2A, KDM5C, CHD4, MYST3	1840	81	17763	2.14529	0.999624	0.224625	5.82879
GOTERM_BP_FAT	GO:0051174~regulation of phosphorus metabolic process	50	2.31054	0.00345496	PDGFB, EDN1, TLR1, LATS2, IL31RA, CDC42, ZFP91, APP, DAB1, RAPGEF4, SPRED1, PPP1R14C, DNAJC3, CHRNA3, PRKCA, LYN, MADD, RB1, UBE2B, ACVR2B, EIF2AK1, PSEN1, SAPS3, BMPR2, TRIB3, FKBP1A, BDKRB2, APLP2, DGKD, DGKG, APC, PTPRC, NF2, TGFBR2, NF1, MET, SMAD4, RICTOR, SOD1, YWHAE, PTPN11, ATXN1, PPP1R9B, P2RX7, CDKN1B, TSC1, NUP62, IKBKG, MAPK8IP3, VLDLR	1502	301	13588	1.50276	0.999995	0.10386	6.14542
GOTERM_BP_FAT	GO:0019220~regulation of phosphate metabolic process	50	2.31054	0.00345496	PDGFB, EDN1, TLR1, LATS2, IL31RA, CDC42, ZFP91, APP, DAB1, RAPGEF4, SPRED1, PPP1R14C, DNAJC3, CHRNA3, PRKCA, LYN, MADD, RB1, UBE2B, ACVR2B, EIF2AK1, PSEN1, SAPS3, BMPR2, TRIB3, FKBP1A, BDKRB2, APLP2, DGKD, DGKG, APC, PTPRC, NF2, TGFBR2, NF1, MET, SMAD4, RICTOR, SOD1, YWHAE, PTPN11, ATXN1, PPP1R9B, P2RX7, CDKN1B, TSC1, NUP62, IKBKG, MAPK8IP3, VLDLR	1502	301	13588	1.50276	0.999995	0.10386	6.14542
UP_SEQ_FEATURE	short sequence motif:Nuclear localization signal	50	2.31054	0.00346567	ITGB3BP, NCBP1, ZBTB33, ZC3HAV1, EZH1, SART3, SMNDC1, PCGF2, DDX28, RAVER1, STK39, ATF7IP, SATB1, SP100, NPEPPS, RB1, MBD1, QK, MTF1, PIAS2, ZFPM2, MDM4, THOC2, LCOR, MYNN, KPNA1, LMNB1, TCF7L2, HDGFRP3, TCF20, CENPC1, NFATC4, TERF2, MLLT3, NFATC1, FYB, TAF1, BRD2, JARID2, NASP, ASXL1, SAFB2, ATXN1, NRF1, PAXIP1, CDKN1B, TMPO, ABL1, TCF12, ABL2	1845	289	16021	1.50233	1	0.499221	6.36414
SP_PIR_KEYWORDS	hydrolase	192	8.87246	0.00350673	MASP1, ATP1B2, PDE3B, BPHL, GPCPD1, ATP2B2, USP27X, DDX17, DDX28, OPLAH, H13, PDE4A, NT5C2, BAT1A, PMS2, C330005M16RIK, PLA1A, DHX36, PPP4C, IDUA, F11, PTPRK, F10, PTPRG, USP1, NUDT6, PDE4D, NPEPPS, ADAMTS8, 2310038E17RIK, DHX29, ATP9B, SMARCAL1, BACE1, SMARCA5, CPD, XRN1, XRN2, ASPRV1, SMARCA4, FXYD2, ELAC1, SSH2, ENPP4, NTAN1, ACP5, ACP2, DUSP11, ACE, DDX46, ECE1, CNOT6L, PSMB2, ASRGL1, SUPV3L1…	1891	1500	17854	1.20852	0.839057	0.0373413	4.9594
GOTERM_MF_FAT	GO:0043169~cation binding	473	21.8577	0.00357551	SLC9A9, SLC9A8, SC5D, LTBP1, MASP1, RP9, RORB, RORA, ITSN2, REST, ITSN1, BTK, MAP3K7, HMHA1, MAP3K6, APP, LUC7L2, PATZ1, MAP2K7, BRAF, SCN2B, ROCK1, ZHX1, ADAMTS8, EIF2AK1, EIF2S2, ZNHIT1, CHORDC1, ACP5, CACNB2, CACNB4, KCNJ3, ARIH1, ARIH2, GPD2, DNMT3A, ZC3H13, NPLOC4, KLF12, ASXL1, TGFBR2, KCNK2, LACTB2, PCDH19, GART, BFAR, KCNJ9, LASP1, TRPS1, TLL1, ATP10A, MMP28, LATS2, NUBP1, P4HA1, SLC23A2,…	1462	3885	13288	1.10658	0.982535	0.106342	5.5854
GOTERM_MF_FAT	GO:0019899~enzyme binding	40	1.84843	0.00361338	MEF2A, PRKAG2, PDE3B, TRIB3, UBQLN1, RIMS2, DAAM1, GCLM, TENC1, CUL5, PAK3, DMD, PKD2, CUL1, DHCR24, CNKSR2, RANBP17, PTPRC, IRS2, NCF2, RALBP1, NLK, UBE4B, TGFBR2, RPH3AL, IPO9, RB1, DOCK8, RPH3A, SOD1, COTL1, FLNA, ADRB2, YWHAG, CD300A, CCND2, SAPS3, MAPK8IP2, MAPK8IP3, DIAP3	1462	229	13288	1.58758	0.983269	0.104662	5.64296
GOTERM_BP_FAT	GO:0016044~membrane organization	46	2.12569	0.00363073	BID, SNAP91, UBE3A, MYO7A, SORL1, ITSN2, ITSN1, ABCA4, NRCAM, DAB2, APP, AP1S2, PICALM, TTBK2, SNPH, PAFAH1B1, EHD2, CLINT1, DHCR24, AP3B1, DNM3, NPLOC4, A4GALT, HTT, TGFBR2, STXBP1, SOD1, FCGR1, CORO1C, ADRB2, P2RX7, NDEL1, GAPVD1, RABEP2, GRIA2, RABEP1, TFRC, LRP6, SH3KBP1, RIN1, VAMP2, STEAP2, ANKFY1, EPN2, DNM2, VLDLR	1502	272	13588	1.52994	0.999997	0.107937	6.44831
UP_SEQ_FEATURE	domain:Helicase C-terminal	20	0.924214	0.00366592	DHX8, DICER1, WRN, DDX6, ATRX, FANCM, DDX17, DDX28, DDX46, DHX29, EIF4A1, SMARCAL1, BAT1A, SMARCA5, CHD1, DHX36, SUPV3L1, CHD4, DDX42, SMARCA4	1845	86	16021	2.01941	1	0.504585	6.71989
KEGG_PATHWAY	mmu05020:Prion diseases	11	0.508318	0.00367212	CBX3, ELK1, HSPA1A, HSPA1B, SOD1, C8G, NCAM1, HSPA1L, NCAM2, MAPK1, CASP12, PRKACB, IL1A	638	35	5738	2.8266	0.486177	0.0464492	4.43432
GOTERM_BP_FAT	GO:0030099~myeloid cell differentiation	21	0.970425	0.00369032	LYN, CEBPG, TGFBR2, RB1, VPS33A, IL31RA, SLC11A2, MLL5, PSEN1, SP1, GAB3, VEGFA, CASP8, ATP6V0A1, ACIN1, TRAF6, KLF1, NCOR1, THPO, MYST3, ADD1	1502	96	13588	1.97894	0.999998	0.108696	6.55079
GOTERM_MF_FAT	GO:0046872~metal ion binding	469	21.6728	0.00370494	SLC9A9, SLC9A8, SC5D, LTBP1, MASP1, RP9, RORB, RORA, ITSN2, REST, ITSN1, BTK, MAP3K7, HMHA1, MAP3K6, APP, LUC7L2, PATZ1, MAP2K7, BRAF, SCN2B, ROCK1, ZHX1, ADAMTS8, EIF2AK1, EIF2S2, ZNHIT1, CHORDC1, ACP5, CACNB2, CACNB4, KCNJ3, ARIH1, ARIH2, GPD2, DNMT3A, ZC3H13, NPLOC4, KLF12, ASXL1, TGFBR2, KCNK2, LACTB2, PCDH19, GART, BFAR, KCNJ9, LASP1, TRPS1, TLL1, ATP10A, MMP28, LATS2, NUBP1, P4HA1, SLC23A2,…	1462	3850	13288	1.1072	0.98492	0.104504	5.782
GOTERM_MF_FAT	GO:0043167~ion binding	478	22.0887	0.00392079	SLC9A9, SLC9A8, SC5D, LTBP1, MASP1, RP9, RORB, RORA, ITSN2, REST, ITSN1, BTK, MAP3K7, HMHA1, MAP3K6, APP, LUC7L2, PATZ1, MAP2K7, BRAF, SCN2B, ROCK1, ZHX1, ADAMTS8, EIF2AK1, EIF2S2, ZNHIT1, CHORDC1, ACP5, CACNB2, CACNB4, KCNJ3, ARIH1, ARIH2, GPD2, DNMT3A, ZC3H13, NPLOC4, KLF12, ASXL1, TGFBR2, KCNK2, LACTB2, PCDH19, GART, BFAR, KCNJ9, LASP1, TRPS1, TLL1, ATP10A, MMP28, LATS2, NUBP1, P4HA1, SLC23A2,…	1462	3934	13288	1.10435	0.988195	0.107586	6.109
GOTERM_MF_FAT	GO:0042623~ATPase activity, coupled	39	1.80222	0.00399573	ATP1B2, DICER1, ATP10A, ABCA4, FANCM, ATP2B2, DDX17, DDX28, DDX46, BAT1A, CHD1, ABCB10, DHX36, RAD51L3, CHD4, DDX42, DHX8, RECQL5, RBBP4, ATP1A1, IPO8, WRN, CDK7, ABCB7, GTF2H2, DDX6, DHX29, ATP2A2, BPTF, ATP9B, HELB, ATP6V1E1, SMARCAL1, EIF4A1, ATP8A2, ABCC3, SMARCA5, ABCC5, ATP8A1	1462	223	13288	1.58954	0.989157	0.106944	6.22229
INTERPRO	IPR018500:DDT subgroup	4	0.184843	0.00408857	BAZ1B, BPTF, BAZ2B, BAZ2A	1840	4	17763	9.6538	0.999917	0.2545	6.90666
INTERPRO	IPR014001:DEAD-like helicase, N-terminal	21	0.970425	0.00411719	DHX8, RECQL5, DICER1, WRN, DDX6, ATRX, FANCM, DDX17, DDX28, DDX46, DHX29, EIF4A1, SMARCAL1, BAT1A, SMARCA5, CHD1, DHX36, SRCAP, CHD4, DDX42, SMARCA4	1840	103	17763	1.96825	0.999922	0.249336	6.95338
GOTERM_BP_FAT	GO:0006342~chromatin silencing	8	0.369686	0.00418271	DNMT3A, SUV39H1, SIRT4, SMARCA5, HAT1, UBE2B, BAZ2A, SMARCA4	1502	20	13588	3.61864	1	0.121299	7.39352
KEGG_PATHWAY	mmu04912:GnRH signaling pathway	21	0.970425	0.00423061	ADCY3, PRKCA, ADCY2, GRB2, ELK1, CDC42, MAPK1, GNAQ, PTK2B, PLA2G12A, MAPK14, PLA2G12B, CAMK2D, HBEGF, MAPK8, GNAS, PRKACB, PLA2G3, PLCB1, MAP2K7, CALM1	638	97	5738	1.9471	0.535765	0.0498711	5.09268
GOTERM_BP_FAT	GO:0008088~axon cargo transport	6	0.277264	0.00425837	APP, KIF1B, NDEL1, HTT, PAFAH1B1, DST	1502	11	13588	4.93451	1	0.122353	7.52238
UP_SEQ_FEATURE	repeat:WD 1	42	1.94085	0.00426427	COPA, WDR5B, HIRA, DMWD, TTN, PHIP, PLAA, TAF5L, DCAF12, WDR19, MIOS, FBXW7, GRWD1, WDR76, FBXW2, WDR12, PAFAH1B1, WDR35, GTF3C2, PPP2R2D, GEMIN5, WDFY3, TBL1XR1, RBBP4, STRN3, CORO7, HERC2, BC068281, CORO1C, BRWD3, RFWD2, EML3, DCAF5, WDR47, TULP4, RFWD3, STXBP5, GNB1, IFT172, WSB2, CSTF1, ATG16L2	1845	235	16021	1.55194	1	0.54425	7.77525
UP_SEQ_FEATURE	repeat:WD 2	42	1.94085	0.00426427	COPA, WDR5B, HIRA, DMWD, TTN, PHIP, PLAA, TAF5L, DCAF12, WDR19, MIOS, FBXW7, GRWD1, WDR76, FBXW2, WDR12, PAFAH1B1, WDR35, GTF3C2, PPP2R2D, GEMIN5, WDFY3, TBL1XR1, RBBP4, STRN3, CORO7, HERC2, BC068281, CORO1C, BRWD3, RFWD2, EML3, DCAF5, WDR47, TULP4, RFWD3, STXBP5, GNB1, IFT172, WSB2, CSTF1, ATG16L2	1845	235	16021	1.55194	1	0.54425	7.77525
INTERPRO	IPR000449:Ubiquitin-associated/translation elongation factor EF1B, N-terminal	11	0.508318	0.00432168	RAD23B, TDRD3, TNRC6C, HUWE1, RAD23A, CBL, UBQLN4, UBQLN1, UBAP2, USP24, LATS2	1840	38	17763	2.79452	0.999952	0.253394	7.28657
INTERPRO	IPR006020:Phosphotyrosine interaction region	11	0.508318	0.00432168	DAB2, RABGAP1, DAB1, SH2D5, EPS8, ANKS1, NUMB, MAPK8IP2, RABGAP1L, TBC1D4, TENC1	1840	38	17763	2.79452	0.999952	0.253394	7.28657
GOTERM_BP_FAT	GO:0031328~positive regulation of cellular biosynthetic process	82	3.78928	0.00449011	HSP90AB1, ENY2, E2F3, ELF1, MEF2A, TBK1, TLR1, ARNT2, TLR3, RORB, RORA, EPC1, APP, MLL5, GATA3, SDPR, MKL2, USP16, LTB, TOP2A, SPN, SERTAD2, MYST3, ATF7IP, SOX11, OTX2, SIX2, TTF1, RB1, PPARGC1B, ADRB2, NCOA2, MTF1, VEGFA, VGLL2, CAND1, ZFPM2, NSD1, CLOCK, MED1, ADORA2B, UBE3A, GLIS2, SOX4, ELK1, NFYB, ZBTB17, TCFE3, TCF7L2, ARNT, RGMB, NFAT5, TEF, POU3F3, POU3F2, RUNX1, TRAF6, ETV4, MYSM1, MAF, …	1502	552	13588	1.34388	1	0.127543	7.91599
GOTERM_BP_FAT	GO:0042325~regulation of phosphorylation	48	2.21811	0.00449801	PDGFB, TLR1, EDN1, BMPR2, TRIB3, FKBP1A, BDKRB2, APLP2, LATS2, IL31RA, ZFP91, CDC42, APP, DAB1, DGKD, DGKG, RAPGEF4, SPRED1, DNAJC3, PPP1R14C, CHRNA3, APC, PRKCA, PTPRC, LYN, NF2, MADD, MET, NF1, TGFBR2, SMAD4, RB1, RICTOR, SOD1, UBE2B, PTPN11, ATXN1, PPP1R9B, ACVR2B, P2RX7, EIF2AK1, CDKN1B, TSC1, NUP62, PSEN1, IKBKG, MAPK8IP3, VLDLR	1502	290	13588	1.49737	1	0.126733	7.92937
GOTERM_BP_FAT	GO:0048598~embryonic morphogenesis	57	2.63401	0.00475582	ENAH, LMO4, MYO7A, DICER1, EDN1, HIRA, PRRX1, FGF10, MAP3K7, ATP2B2, PCGF2, INSIG2, CASP8, OTX2, SPINT1, SIX2, MBNL1, MIB1, ACVR2B, PSEN1, ADM, GNAQ, GNAS, NSD1, EXT2, MED1, SMARCA4, FGFR2, BBS4, GRB2, BMPR2, ZBTB17, TCF7L2, VCAM1, MACF1, NUP50, GATAD2A, TRAF6, PPAP2B, HECTD1, NF2, HTT, TGFBR2, FTO, SMAD4, ITGA4, SOD1, FZD6, HOXB1, DKK1, TSC1, SP1, IFT172, LRP6, PBX1, CML5, CML2	1502	359	13588	1.43637	1	0.132453	8.36535
GOTERM_BP_FAT	GO:0010557~positive regulation of macromolecule biosynthetic process	79	3.65065	0.00477057	ENY2, E2F3, ELF1, MEF2A, TBK1, TLR1, ARNT2, TLR3, RORB, RORA, EPC1, APP, MLL5, GATA3, SDPR, MKL2, USP16, LTB, TOP2A, SPN, SERTAD2, MYST3, ATF7IP, SOX11, OTX2, SIX2, TTF1, RB1, PPARGC1B, ADRB2, NCOA2, MTF1, VEGFA, VGLL2, CAND1, ZFPM2, NSD1, CLOCK, MED1, UBE3A, GLIS2, SOX4, ELK1, NFYB, ZBTB17, TCFE3, TCF7L2, ARNT, RGMB, NFAT5, TEF, POU3F3, POU3F2, RUNX1, TRAF6, ETV4, MYSM1, MAF, KLF12, CEBPG, CREBB…	1502	530	13588	1.34846	1	0.131797	8.39024
GOTERM_CC_FAT	GO:0042175~nuclear envelope-endoplasmic reticulum network	28	1.2939	0.00477795	ARL6IP1, RTN4, DERL2, LMAN2L, UBQLN4, RP9, FKBP1A, STT3B, MIA3, H13, STX17, PCYT1A, ASPH, DNAJC3, TRPC2, RAB2B, NPLOC4, PIGU, STIM1, NAV3, TMPRSS3, PORCN, PSEN1, RAB14, AMFR, ALG12, EXT2, RETSAT	1255	160	12504	1.74359	0.92992	0.0528022	6.75883
SP_PIR_KEYWORDS	actin-binding	38	1.75601	0.00479335	MTSS1, ENAH, WASF3, MYO7A, SSH2, CAPZA1, RDX, DAAM1, CAPZB, ACTR3, MACF1, DMD, SPNB2, SNTB2, ENC1, MYH4, MYO1F, EVL, COTL1, FLNB, FLNA, JMY, MPRIP, CORO1C, EPB4.1L2, PPP1R9B, SYNE1, EPB4.1L1, LASP1, TMOD2, TMOD3, TMOD4, DST, ADD3, LCP1, ADD2, ADD1, HDAC6	1891	226	17854	1.58752	0.917795	0.0497123	6.72086
GOTERM_BP_FAT	GO:0051494~negative regulation of cytoskeleton organization	13	0.600739	0.00499109	MTAP2, CAPZA1, EVL, RDX, CAPZB, MTAP1A, SPNB2, MTAP1B, TMOD3, CLASP2, MAPRE1, HDAC6, APC	1502	48	13588	2.45012	1	0.136401	8.76151
INTERPRO	IPR000910:High mobility group, HMG1/HMG2	13	0.600739	0.00501116	SOX13, SOX11, SOX3, SOX12, BBX, HMG20A, SOX4, TCF7L2, TFAM, UBTF, SMARCE1, HBP1, MLL3	1840	51	17763	2.46077	0.99999	0.280552	8.4017
INTERPRO	IPR001202:WW/Rsp5/WWP	13	0.600739	0.00501116	MAGI2, NIPA1, STXBP4, WWTR1, IQGAP1, PIN1, WWP2, NEDD4, DMD, BAG3, WAC, SMURF2, ITCH	1840	51	17763	2.46077	0.99999	0.280552	8.4017
GOTERM_BP_FAT	GO:0001838~embryonic epithelial tube formation	14	0.64695	0.00501745	BBS4, ENAH, LMO4, FZD6, MAP3K7, MIB1, TSC1, ADM, IFT172, CASP8, NUP50, GATAD2A, TRAF6, HECTD1	1502	54	13588	2.34542	1	0.136019	8.8058
INTERPRO	IPR004170:WWE domain	6	0.277264	0.00501977	DTX4, ZC3HAV1, HUWE1, TIPARP, PARP11, TRIP12	1840	12	17763	4.8269	0.99999	0.274342	8.41554
UP_SEQ_FEATURE	zinc finger region:UBP-type	6	0.277264	0.00510428	USP3, USP49, USP22, USP16, USP45, HDAC6	1845	11	16021	4.73644	1	0.595923	9.23777
INTERPRO	IPR001965:Zinc finger, PHD-type	19	0.878004	0.00514941	ING4, ING3, RSF1, PHF3, MLL5, TCF20, PHF2, PHF19, BAZ1B, BPTF, PHF13, MLLT10, MLL3, BAZ2B, NSD1, BAZ2A, KDM5C, CHD4, MYST3	1840	91	17763	2.01563	0.999993	0.273915	8.62377
INTERPRO	IPR015940:Ubiquitin-associated/translation elongation factor EF1B, N-terminal, eukaryote	12	0.554529	0.005209	RAD23B, TDRD3, TNRC6C, HUWE1, RAD23A, CBL, UBQLN4, 4930488N24RIK, UBQLN1, UBAP2, USP24, LATS2	1840	45	17763	2.57435	0.999994	0.270416	8.71934
GOTERM_CC_FAT	GO:0030659~cytoplasmic vesicle membrane	18	0.831793	0.0052863	SYT1, RILP, COPA, SEC24B, CLTB, RPH3AL, DAB2, GAD2, KIF1B, AP1S2, GRIA2, SYN3, SYN2, TMED10, VAMP2, APPBP2, SEC24D, EPN2	1255	87	12504	2.06138	0.947223	0.0571363	7.45232
GOTERM_CC_FAT	GO:0030662~coated vesicle membrane	13	0.600739	0.00536466	COPA, SYT1, SEC24B, CLTB, GAD2, DAB2, AP1S2, GRIA2, SYN3, SYN2, VAMP2, SEC24D, EPN2	1255	53	12504	2.44384	0.949481	0.0568569	7.55879
UP_SEQ_FEATURE	repeat:WD 3	41	1.89464	0.00538012	COPA, WDR5B, HIRA, DMWD, TTN, PHIP, PLAA, TAF5L, DCAF12, WDR19, MIOS, FBXW7, GRWD1, WDR76, FBXW2, WDR12, PAFAH1B1, WDR35, GTF3C2, PPP2R2D, GEMIN5, WDFY3, TBL1XR1, RBBP4, STRN3, CORO7, HERC2, CORO1C, BRWD3, RFWD2, EML3, DCAF5, WDR47, TULP4, RFWD3, STXBP5, GNB1, IFT172, WSB2, CSTF1, ATG16L2	1845	231	16021	1.54122	1	0.601933	9.71321
GOTERM_BP_FAT	GO:0006904~vesicle docking during exocytosis	7	0.323475	0.00540934	PLEK, STXBP1, EXOC4, EXOC6, VPS33B, YKT6, VPS33A	1502	16	13588	3.95789	1	0.144751	9.46177
GOTERM_BP_FAT	GO:0031111~negative regulation of microtubule polymerization or depolymerization	7	0.323475	0.00540934	MTAP2, MTAP1A, MTAP1B, MAPRE1, CLASP2, APC, HDAC6	1502	16	13588	3.95789	1	0.144751	9.46177
UP_SEQ_FEATURE	domain:Helicase ATP-binding	20	0.924214	0.00544514	DHX8, DICER1, WRN, DDX6, ATRX, FANCM, DDX17, DDX28, DDX46, DHX29, EIF4A1, SMARCAL1, BAT1A, SMARCA5, CHD1, DHX36, SUPV3L1, CHD4, DDX42, SMARCA4	1845	89	16021	1.95134	1	0.593491	9.82494
GOTERM_BP_FAT	GO:0009891~positive regulation of biosynthetic process	82	3.78928	0.00544984	HSP90AB1, ENY2, E2F3, ELF1, MEF2A, TBK1, TLR1, ARNT2, TLR3, RORB, RORA, EPC1, APP, MLL5, GATA3, SDPR, MKL2, USP16, LTB, TOP2A, SPN, SERTAD2, MYST3, ATF7IP, SOX11, OTX2, SIX2, TTF1, RB1, PPARGC1B, ADRB2, NCOA2, MTF1, VEGFA, VGLL2, CAND1, ZFPM2, NSD1, CLOCK, MED1, ADORA2B, UBE3A, GLIS2, SOX4, ELK1, NFYB, ZBTB17, TCFE3, TCF7L2, ARNT, RGMB, NFAT5, TEF, POU3F3, POU3F2, RUNX1, TRAF6, ETV4, MYSM1, MAF, …	1502	557	13588	1.33182	1	0.14466	9.52931
SP_PIR_KEYWORDS	synapse	36	1.66359	0.00562245	SYT1, ENAH, GABRB2, GRIP1, GABRB1, CLSTN1, RPS6KB1, ITSN1, RIMS2, ZNRF2, GAD2, GPHN, SYN3, SNPH, SYN2, GRID2, SNAP25, CHRNA3, SCAMP5, DLGAP1, GABRG3, MAGI2, DLGAP2, NLGN1, RPH3A, SSPN, SAMD4, SHANK2, LIN7A, PPP1R9B, GRIA2, CYFIP2, SH3KBP1, VAMP2, CHRNE, DNM2	1891	213	17854	1.59576	0.946706	0.0569524	7.83979
GOTERM_MF_FAT	GO:0003713~transcription coactivator activity	21	0.970425	0.00566507	DCC, ENY2, ING4, UBE3A, CREBBP, ICMT, WWTR1, PPARGC1B, JMY, ARNT, MLL5, NCOA2, NCOA3, THRAP3, ATP6V0A1, VGLL2, MKL2, USP16, MYSM1, SERTAD2, MED1	1462	100	13288	1.90867	0.998371	0.144936	8.71273
GOTERM_BP_FAT	GO:0045893~positive regulation of transcription, DNA-dependent	64	2.95749	0.00567202	ENY2, E2F3, ELF1, ARNT2, RORB, RORA, EPC1, MLL5, APP, GATA3, SDPR, MKL2, USP16, TOP2A, SERTAD2, ATF7IP, SOX11, OTX2, TTF1, SIX2, RB1, PPARGC1B, ADRB2, NCOA2, MTF1, VEGFA, VGLL2, CAND1, ZFPM2, NSD1, CLOCK, MED1, UBE3A, SOX4, ELK1, NFYB, TCFE3, ZBTB17, TCF7L2, ARNT, TEF, NFAT5, POU3F3, POU3F2, RUNX1, MYSM1, MAF, KLF12, CREBBP, SMAD4, AFF1, ZFP148, WWTR1, USF2, ATXN1, HDAC4, HOXB1, SP1, MAPK14, THRA…	1502	416	13588	1.39179	1	0.148991	9.89897
GOTERM_CC_FAT	GO:0000151~ubiquitin ligase complex	14	0.64695	0.00570177	BRCC3, UBE4A, UBE4B, SKP2, HERC2, RBX1, CUL5, NEDD4, RNF11, FBXO31, CAND1, RNF168, ITCH, CUL1	1255	60	12504	2.32478	0.958145	0.0592045	8.01553
GOTERM_BP_FAT	GO:0000902~cell morphogenesis	50	2.31054	0.00580419	ENAH, MYO7A, NRCAM, CDC42, ATP2B2, DAB2, APP, ANK3, COL4A3BP, MTAP7, IDUA, KIF5C, STXBP1, VAX1, STK4, SLITRK2, SS18, 4930506M07RIK, NDEL1, BIN3, DST, ADD1, DCC, BBS4, CDK5R1, PARD3, IL7R, GJC3, TCFCP2L1, SLC11A2, MACF1, DMD, NUMB, CLASP2, DCLK1, ETV4, NFATC1, APC, DPYSL5, EVL, SOD1, WWTR1, DVL1, PTPN11, P2RX7, ULK2, MAPK14, IFT172, MAPK8IP3, CACNA1A	1502	309	13588	1.46385	1	0.151073	10.1182
GOTERM_CC_FAT	GO:0044433~cytoplasmic vesicle part	19	0.878004	0.00584766	SYT1, RILP, COPA, SEC24B, CLTB, RPH3AL, DBH, DAB2, GAD2, KIF1B, AP1S2, GRIA2, SYN3, SYN2, TMED10, VAMP2, APPBP2, SEC24D, EPN2	1255	95	12504	1.99267	0.961418	0.0595668	8.21254
UP_SEQ_FEATURE	repeat:WD 4	39	1.80222	0.0058617	COPA, WDR5B, HIRA, DMWD, TTN, PHIP, PLAA, TAF5L, DCAF12, WDR19, MIOS, FBXW7, GRWD1, WDR76, FBXW2, WDR12, PAFAH1B1, WDR35, GTF3C2, PPP2R2D, GEMIN5, WDFY3, TBL1XR1, RBBP4, STRN3, CORO7, HERC2, CORO1C, BRWD3, RFWD2, EML3, DCAF5, WDR47, STXBP5, GNB1, IFT172, WSB2, CSTF1, ATG16L2	1845	218	16021	1.55346	1	0.608163	10.5376
SP_PIR_KEYWORDS	lipoprotein	83	3.83549	0.00595275	RHOJ, SYT1, RAB5B, RAB5C, PHKB, GRIP1, RHOU, NELF, ZNRF2, KCNIP3, APOA4, CDC42, CHIC1, PSKH1, CHIC2, GPC6, RALA, RAB6B, MTAP6, DNAJC5, PRKACB, IL1A, RAP2B, RECK, ARL1, GABRG3, RAB39B, LYN, SLA2, LRPAP1, NCAM1, STOM, GNAL, NCAM2, ADRB2, GNAQ, RAB18, CCR5, PCMTD2, LCK, RAB14, CNTN1, GNAS, CPD, RAB10, OTOA, AKAP2, PHKA2, HDLBP, NKD2, LMNB1, ADORA2B, PRND, ARF6, BDKRB2, VCAM1, GAD2, RGMB, PEX19, RAC2…	1891	589	17854	1.33048	0.955161	0.0590602	8.28207
INTERPRO	IPR006594:LisH dimerisation motif	9	0.415896	0.00606945	WDR47, TBL1XR1, 2310035C23RIK, SSBP3, NOLC1, GM5124, TCOF1, ARMC9, PAFAH1B1	1840	28	17763	3.10301	0.999999	0.300994	10.0888
GOTERM_MF_FAT	GO:0016887~ATPase activity	46	2.12569	0.00612378	ABCF1, ATP1B2, DICER1, ATP10A, ABCA4, FANCM, ATP2B2, DDX17, DDX28, DDX46, BAT1A, ABCB10, CHD1, DHX36, RAD51L3, CHD4, RHOBTB3, DDX42, ATF7IP, DHX8, ABCE1, RECQL5, RBBP4, MSH2, ATP1A1, IPO8, WRN, CDK7, ABCB7, GTF2H2, DDX6, KIF1B, DHX29, ATP2A2, BPTF, HELB, ATP9B, ATP6V1E1, SMARCAL1, EIF4A1, ATP8A2, ABCC3, SMARCA5, ABCC5, ATP8A1, SMARCA4	1462	281	13288	1.48787	0.999033	0.152331	9.38611
INTERPRO	IPR013761:Sterile alpha motif-type	16	0.739372	0.00621323	SCML4, CNKSR2, CASKIN1, L3MBTL3, ANKS1, ANKS3, SAMSN1, SFMBT1, SHANK2, SAMD4, ZCCHC14, EPHA5, PHC3, PPP1R9A, DGKD, TNKS	1840	72	17763	2.14529	0.999999	0.300536	10.3157
UP_SEQ_FEATURE	domain:Protein kinase	74	3.41959	0.00630035	CDK19, PRPF4B, TBK1, STK36, PINK1, RPS6KB1, PRKG1, FES, TTN, C230081A13RIK, LATS2, BTK, MAP3K7, MAP3K6, PAK7, PSKH1, CSNK2A1, SLK, PAK3, CLK4, CDK12, STK39, TLK1, PRKACB, MAP2K7, PRKCA, SRPK2, ROCK1, LYN, BRAF, CDK7, WNK2, STK4, NEK11, STK3, MAST4, MAPK1, MAP4K5, ACVR2B, MAST2, EIF2AK1, SCYL2, LCK, BMP2K, NEK9, MAPK8, KALRN, FGFR2, PRKCZ, NEK1, STK17B, BMPR2, MKNK1, TRIB3, RIOK2, IRAK4, TTBK2, PT…	1845	476	16021	1.34995	1	0.622714	11.2824
GOTERM_BP_FAT	GO:0045582~positive regulation of T cell differentiation	10	0.462107	0.00633586	H2-EA, PTPRC, TGFBR2, LCK, ITPKB, IL2RG, BAD, IL7R, H2-DMA, AP3B1	1502	32	13588	2.82706	1	0.162567	10.995
GOTERM_CC_FAT	GO:0005720~nuclear heterochromatin	10	0.462107	0.00634699	DNMT3A, SATB1, PCGF2, SMARCC1, SUV39H1, H3F3A, CBX3, UBE2B, CBX5, SMARCA4	1255	35	12504	2.84667	0.970806	0.0633455	8.88386
GOTERM_MF_FAT	GO:0016790~thiolester hydrolase activity	22	1.01664	0.00651976	USP7, STAMBP, USP8, BRCC3, USP3, USP1, USP9X, ATXN3, USP27X, UCHL5, USP47, USP37, UCHL4, USP36, USP49, USP22, USP48, USP16, USP25, USP24, USP45, MYSM1	1462	108	13288	1.85145	0.999383	0.157932	9.96367
GOTERM_BP_FAT	GO:0043086~negative regulation of catalytic activity	21	0.970425	0.00669191	PRKCA, CFLAR, PTPRC, XIAP, NF2, NF1, TRIB3, HSPA1A, HSPA1B, RB1, FLNA, LATS2, HSPA1L, CDKN1B, PSEN1, NUP62, PCSK9, CAND1, SPRED1, DNAJC3, DHCR24, APC, ANGPTL4	1502	101	13588	1.88098	1	0.169678	11.5776
GOTERM_BP_FAT	GO:0030030~cell projection organization	51	2.35675	0.00672889	MTSS1, ENAH, PDGFB, MYO7A, PRKG1, PTEN, NRCAM, CDC42, ATP2B2, APP, ANK3, ROCK1, MTAP2, BAIAP2, KIF5C, STXBP1, VAX1, UBE2B, SLITRK2, 4930506M07RIK, NDEL1, MTAP1B, DST, DCC, BBS4, CDK5R1, ABI2, RDX, CAPZB, SLC11A2, RAC2, DMD, NUMB, DCLK1, ETV4, APC, DPYSL5, EVL, SOD1, WWTR1, DVL1, PTPN11, PPP1R9B, PPP1R9A, P2RX7, TSC1, ULK2, IFT172, TSGA10, MAPK8IP3, CACNA1A	1502	319	13588	1.44632	1	0.169321	11.6379
GOTERM_BP_FAT	GO:0010639~negative regulation of organelle organization	15	0.693161	0.00673016	MTAP2, CAPZA1, EVL, RDX, UBE2B, CAPZB, ATM, MTAP1A, SPNB2, MTAP1B, TMOD3, MAPRE1, CLASP2, HDAC6, APC	1502	62	13588	2.18869	1	0.168154	11.64
SMART	SM00220:S_TKc	48	2.21811	0.00675868	CDK19, PRKCZ, PRPF4B, STK36, NEK1, STK17B, MKNK1, RPS6KB1, PRKG1, TTN, LATS2, PAK7, MAP3K6, CSNK2A1, PSKH1, SLK, PAK3, CLK4, CDK12, CAMK2D, TLK1, STK39, PRKACB, PRKAA2, MAP2K7, DCLK1, PRKCA, ROCK1, TAOK1, NLK, TAOK3, CDK7, STK4, NEK11, STK3, MAPK1, MAST4, MAP4K5, MAST2, RPS6KA2, ULK2, MAPK14, DYRK1A, 4930488N24RIK, NEK9, MAPK8, TSSK4, KALRN	1134	265	9131	1.45848	0.920305	0.303274	8.93786
GOTERM_CC_FAT	GO:0005938~cell cortex	23	1.06285	0.00684594	SEPT5, PRKCZ, PARD3, CALD1, CAPZA1, MYO1F, NEDD9, 1700017B05RIK, FLNB, SEPT10, CAPZB, FLNA, PPP1R9B, PPP1R9A, MACF1, LASP1, SPNB2, EXOC4, EXOC6, MAPRE1, ITCH, CLASP2, ADD3	1255	126	12504	1.81871	0.977908	0.0669712	9.5501
SMART	SM00571:DDT	4	0.184843	0.0069162	BAZ1B, BPTF, BAZ2B, BAZ2A	1134	4	9131	8.05203	0.924883	0.276452	9.13704
INTERPRO	IPR008942:ENTH/VHS	8	0.369686	0.00694298	PICALM, SNAP91, TOM1L2, STAM2, TOM1, RPRD1B, CLINT1, EPN2	1840	23	17763	3.35784	1	0.322823	11.4592
GOTERM_CC_FAT	GO:0030136~clathrin-coated vesicle	20	0.924214	0.00706011	SEPT5, SYT1, CLTB, RPH3A, DAB2, GAD2, PICALM, AP1S2, GRIA2, SCYL2, SYN3, IGF2R, SYN2, RAB14, DOC2G, VAMP2, STEAP2, CLINT1, SCAMP5, EPN2	1255	104	12504	1.91603	0.980401	0.0678102	9.83469
GOTERM_BP_FAT	GO:0045941~positive regulation of transcription	71	3.28096	0.00709194	ENY2, E2F3, ELF1, MEF2A, ARNT2, RORB, RORA, EPC1, APP, MLL5, GATA3, SDPR, MKL2, USP16, TOP2A, MYST3, SERTAD2, ATF7IP, SOX11, OTX2, TTF1, SIX2, RB1, PPARGC1B, ADRB2, NCOA2, MTF1, VEGFA, VGLL2, CAND1, ZFPM2, NSD1, CLOCK, MED1, UBE3A, GLIS2, SOX4, ELK1, NFYB, TCFE3, ZBTB17, TCF7L2, ARNT, RGMB, NFAT5, TEF, POU3F3, POU3F2, RUNX1, ETV4, MYSM1, MAF, KLF12, CREBBP, SMAD4, AFF1, ZFP148, WWTR1, USF2, ATXN1…	1502	475	13588	1.35223	1	0.175145	12.2279
SMART	SM00320:WD40	47	2.1719	0.0071333	COPA, WDR5B, BTRC, HIRA, DMWD, FBXW9, PHIP, PLAA, NUP214, TAF5L, DCAF12, WDR19, MIOS, FBXW7, GRWD1, WDR76, FBXW2, WDR12, PAFAH1B1, WDR35, GTF3C2, FBXW11, PPP2R2D, NBEAL1, WDR33, GEMIN5, 4930434E21RIK, WDFY3, TBL1XR1, RBBP4, STRN3, CORO7, HERC1, CORO1C, BRWD3, RFWD2, EML3, DCAF5, WDR47, TULP4, RFWD3, STXBP5, GNB1, IFT172, WSB2, CSTF1, ATG16L2	1134	259	9131	1.46118	0.930765	0.256729	9.4109
UP_SEQ_FEATURE	site:Cleavage; by caspase-3	8	0.369686	0.00713975	SLK, UNC5B, GRIPAP1, UNC5A, PDE4A, ACIN1, UNC5C, STK4	1845	21	16021	3.30799	1	0.65718	12.6911
SP_PIR_KEYWORDS	helicase	23	1.06285	0.00720452	DHX8, RECQL5, DICER1, HELZ, WRN, DDX6, ATRX, FANCM, DDX17, DDX28, DDX46, DHX29, HELB, EIF4A1, SMARCAL1, BAT1A, SMARCA5, CHD1, DHX36, SUPV3L1, CHD4, DDX42, SMARCA4	1891	120	17854	1.80963	0.976714	0.0697538	9.94032
GOTERM_BP_FAT	GO:0032989~cellular component morphogenesis	55	2.54159	0.00729299	ENAH, MYO7A, TTN, NRCAM, CDC42, ATP2B2, DAB2, APP, ANK3, COL4A3BP, MTAP7, TBPL1, IDUA, SSBP1, KIF5C, STXBP1, VAX1, STK4, UBE2B, SLITRK2, 4930506M07RIK, SS18, NDEL1, BIN3, DST, ADD1, DCC, BBS4, CDK5R1, PARD3, IL7R, GJC3, TCFCP2L1, SLC11A2, MACF1, DMD, NUMB, PAFAH1B1, CLASP2, ETV4, DCLK1, APC, NFATC1, DPYSL5, EVL, SOD1, WWTR1, DVL1, PTPN11, P2RX7, ULK2, MAPK14, IFT172, MAPK8IP3, CACNA1A	1502	351	13588	1.41756	1	0.178411	12.553
GOTERM_BP_FAT	GO:0007049~cell cycle	88	4.06654	0.00735622	ADCY3, SEPT5, E2F3, KNTC1, WTAP, RHOU, LATS2, APP, MLL5, CDKN2B, PMS2, TLK1, USP16, CABLES1, STAG1, ZW10, ANAPC1, RBBP4, CEP110, CCNF, SKP2, RB1, CDK7, 1700017B05RIK, HMGA2, UBE2B, FOXN3, RAD50, NEK11, JMY, MAPK1, ZFP655, TIMELESS, RIF1, CCND2, NEK9, BIN3, MDM4, MAPRE1, PDCD6IP, ANAPC7, USP22, XRN1, DST, ING4, CKS1B, PPP6C, PARD3, RABGAP1, NEK1, USP9X, CETN2, NEDD9, ZFP318, URGCP, PIN1, SESN3, PR…	1502	611	13588	1.30295	1	0.178582	12.655
GOTERM_CC_FAT	GO:0005815~microtubule organizing center	31	1.43253	0.00751084	BBS4, RABGAP1, CETN2, AKAP9, LATS2, ARL2BP, CEP70, HOOK2, DCAF12, NPHP4, PSKH1, ACTR1A, PKD2, PAFAH1B1, ODF2, CLASP2, PPP4C, APC, ROCK1, CEP110, PDE4D, SFI1, PCM1, DCTN4, 2410017P07RIK, CDC27, NDEL1, LCK, IFT172, MAPRE1, PDCD6IP	1255	189	12504	1.6342	0.984766	0.0707783	10.4309
GOTERM_BP_FAT	GO:0007040~lysosome organization	8	0.369686	0.00755542	HOOK1, FAM160A2, HOOK2, CHMP5, MYO7A, ACP2, HOOK3, IDUA	1502	22	13588	3.28967	1	0.18172	12.9757
GOTERM_BP_FAT	GO:0022406~membrane docking	7	0.323475	0.00758932	PLEK, STXBP1, EXOC4, EXOC6, VPS33B, YKT6, VPS33A	1502	17	13588	3.72507	1	0.181229	13.0302
GOTERM_BP_FAT	GO:0048278~vesicle docking	7	0.323475	0.00758932	PLEK, STXBP1, EXOC4, EXOC6, VPS33B, YKT6, VPS33A	1502	17	13588	3.72507	1	0.181229	13.0302
INTERPRO	IPR000953:Chromo domain	9	0.415896	0.00763521	ARID4A, SMARCC1, ARID4B, SUV39H1, CBX3, CHD1, CBX7, CHD4, CBX5	1840	29	17763	2.99601	1	0.342051	12.5311
UP_SEQ_FEATURE	repeat:TPR 3	24	1.10906	0.00770499	BBS4, TTC15, FKBP6, NCF2, UTY, NASP, TTN, CDC27, CTR9, ST13, INTS8, WDR19, TOMM70A, PXMP3, 0610009O20RIK, IFT172, DNAJC7, VPS13A, ANAPC7, RANBP2, LEPREL1, ASPH, APPBP2, DNAJC3	1845	118	16021	1.76613	1	0.67392	13.6278
GOTERM_CC_FAT	GO:0030665~clathrin coated vesicle membrane	10	0.462107	0.00772613	SYT1, DAB2, GAD2, CLTB, AP1S2, GRIA2, SYN3, SYN2, VAMP2, EPN2	1255	36	12504	2.7676	0.986494	0.0715308	10.7144
SP_PIR_KEYWORDS	cell cycle	65	3.0037	0.00772851	SEPT5, E2F3, KNTC1, WTAP, LATS2, MLL5, CDKN2B, TLK1, USP16, CABLES1, ZW10, STAG1, ANAPC1, RBBP4, CEP110, CCNF, RB1, CDK7, 1700017B05RIK, HMGA2, NEK11, FOXN3, RAD50, MAPK1, RIF1, TIMELESS, CCND2, NEK9, BIN3, MAPRE1, PDCD6IP, ANAPC7, USP22, ING4, PPP6C, CKS1B, PARD3, RABGAP1, NEK1, USP9X, CETN2, NEDD9, PIN1, URGCP, PRR5, HJURP, RAB11B, RAB11A, PAFAH1B1, CLASP2, TERF2, TAF1, PDS5A, MSH2, NASP, SUV39…	1891	447	17854	1.37293	0.982304	0.0732963	10.6262
SP_PIR_KEYWORDS	er-golgi transport	17	0.785582	0.00788183	RAB2B, COPA, NAPG, ARF6, LMAN1, RTN3, MIA3, BLZF1, ARF3, ARCN1, ARF4, TMED10, RAB6B, GOSR1, SAR1A, YKT6, ZW10	1891	79	17854	2.03173	0.983671	0.0733689	10.8259
SMART	SM00356:ZnF_C3H1	14	0.64695	0.00792038	ZFP36, ZC3H13, ZC3H4, ZC3HAV1, TIPARP, HELZ, MBNL2, MBNL1, NUPL2, MKRN2, RC3H2, ZC3H11A, RC3H1, RBM26	1134	51	9131	2.21036	0.948494	0.256664	10.3974
UP_SEQ_FEATURE	domain:Tyrosine-protein phosphatase 2	6	0.277264	0.00792865	PTPRK, PTPRC, PTPRD, PTPRE, PTPRG, PTPRA	1845	12	16021	4.34173	1	0.673509	13.9958
UP_SEQ_FEATURE	domain:Tyrosine-protein phosphatase 1	6	0.277264	0.00792865	PTPRK, PTPRC, PTPRD, PTPRE, PTPRG, PTPRA	1845	12	16021	4.34173	1	0.673509	13.9958
UP_SEQ_FEATURE	compositionally biased region:Gly-rich	34	1.57116	0.0081133	CDV3, JPH3, ZC3H4, ONECUT3, GLIS2, HNRPLL, FUBP1, ANKRD17, ARIH1, TNRC6C, BC024479, NUP50, DHX36, ASPH, PPP1R14C, RBM12, FBXL17, DDX42, MAF, PURG, SSBP3, ANKS1, CACNG8, ASXL1, SOX12, MYOZ1, MBD2, ZCCHC14, SAFB2, BRWD3, CPNE1, PSPC1, UNC80, USP24	1845	187	16021	1.57881	1	0.671361	14.2985
SP_PIR_KEYWORDS	Endocytosis	19	0.878004	0.00815476	DNM3, SORL1, ITSN2, ITSN1, APP, RABEP2, GAPVD1, PICALM, AP1S2, TFRC, RABEP1, LRP6, SH3KBP1, RIN1, CLINT1, EPN2, AP3B1, DNM2, VLDLR	1891	93	17854	1.92892	0.985847	0.0744949	11.1805
GOTERM_BP_FAT	GO:0016358~dendrite development	11	0.508318	0.0082979	SLC11A2, BBS4, PPP1R9B, APP, MTAP2, MTAP1B, ABI2, PRKG1, CACNA1A, DCLK1, DVL1	1502	39	13588	2.55161	1	0.195132	14.1611
GOTERM_BP_FAT	GO:0033673~negative regulation of kinase activity	13	0.600739	0.00834077	PRKCA, PTPRC, NF2, NF1, TRIB3, RB1, LATS2, CDKN1B, NUP62, PSEN1, SPRED1, DNAJC3, APC	1502	51	13588	2.306	1	0.194748	14.2291
GOTERM_BP_FAT	GO:0006469~negative regulation of protein kinase activity	13	0.600739	0.00834077	PRKCA, PTPRC, NF2, NF1, TRIB3, RB1, LATS2, CDKN1B, NUP62, PSEN1, SPRED1, DNAJC3, APC	1502	51	13588	2.306	1	0.194748	14.2291
UP_SEQ_FEATURE	repeat:TPR 6	14	0.64695	0.00835027	BBS4, UTY, TTN, CDC27, CTR9, WDR19, TOMM70A, 0610009O20RIK, IFT172, DNAJC7, VPS13A, APPBP2, ANAPC7, DNAJC3	1845	55	16021	2.21034	1	0.671632	14.6855
UP_SEQ_FEATURE	compositionally biased region:Arg/Ser-rich	5	0.231054	0.00835172	RSRC1, LUC7L2, LUC7L, NKTR, LUC7L3	1845	8	16021	5.42717	1	0.661662	14.6878
UP_SEQ_FEATURE	region of interest:Self-association	5	0.231054	0.00835172	ATXN1, ZBTB33, NDEL1, PDCD6IP, CDC37L1	1845	8	16021	5.42717	1	0.661662	14.6878
GOTERM_BP_FAT	GO:0008283~cell proliferation	41	1.89464	0.00840874	FGFR2, ITGAL, PDGFB, BTRC, FGF10, FKBP1A, BCL2L2, BCL2L1, IL7R, NR2C2, HDGFRP3, TNFRSF1B, ITGAX, COL4A3BP, NUMB, POU3F3, WDR12, PAFAH1B1, POU3F2, MTAP7, FIGF, IL1A, CUL1, THPO, SETDB1, PTPRC, A130010J15RIK, SATB1, IRS2, NASP, CREBBP, MET, BAD, IFNAR2, P2RX7, NDEL1, PSEN1, GNB1, VEGFA, MDM4, MED1	1502	247	13588	1.50166	1	0.194891	14.3367
GOTERM_BP_FAT	GO:0060249~anatomical structure homeostasis	18	0.831793	0.00844825	BBS4, VPS54, ACP5, HSPA1A, ILDR2, HSPA1B, WRN, SOD1, HSPA1L, MTM1, ADRB2, P2RX7, LARGE, DMD, VEGFA, ANKRD11, XRN1, TERF2, ADD1, APC	1502	83	13588	1.96191	1	0.194444	14.3993
GOTERM_BP_FAT	GO:0045892~negative regulation of transcription, DNA-dependent	49	2.26433	0.00867718	PRRX1, CBX3, REST, KCNIP3, CBX5, EPC1, PCGF2, PCGF6, NFX1, ATF7IP, SATB1, TBL1XR1, SLA2, ZHX1, IRF2BP2, VAX1, RB1, MBD2, UBE2B, PA2G4, NCOA2, BPTF, TIMELESS, SMARCA5, ZFPM2, MDM4, LCOR, CUX1, NSD1, KDM6B, SMARCA4, MTDH, HAT1, TCFCP2L1, GATAD2A, POU3F3, SKIL, BCOR, BAZ2A, DNMT3A, KLF12, JARID2, SIRT4, SUV39H1, WWTR1, HDAC4, TRPS1, NFIC, NCOR1	1502	308	13588	1.43923	1	0.19789	14.7607
INTERPRO	IPR000357:HEAT	12	0.554529	0.00869526	SF3B1, 2310035C23RIK, HEATR5A, PDS5A, HTT, STK36, SMG1, CAND1, PSME4, CLASP2, MRO, KPNB1	1840	48	17763	2.41345	1	0.372436	14.149
KEGG_PATHWAY	mmu04360:Axon guidance	25	1.15527	0.00877485	DCC, PLXNA2, GNAI1, FES, PAK7, CDC42, UNC5B, RAC2, PAK3, UNC5A, NFAT5, NFATC4, PPP3CA, UNC5C, NFATC1, ROCK1, MET, DPYSL5, DPYSL2, EPHA5, MAPK1, SEMA6D, SEMA4B, ABL1, SRGAP2	638	131	5738	1.71636	0.797144	0.0948944	10.2966
SP_PIR_KEYWORDS	sh3 domain	34	1.57116	0.00886134	GRB2, STAM2, MYO7A, ABI2, NEDD9, CACNB2, CACNB4, ITSN2, ITSN1, BTK, MIA3, MACF1, FYB, CASKIN1, LYN, NCF2, SLA2, BAIAP2, MYO1F, MPP7, SAMSN1, SHANK2, DOCK4, CRKL, EPS8, LASP1, LCK, SH3KBP1, MAPK8IP2, ABL1, ABL2, DST, KALRN, SRGAP2	1891	204	17854	1.57359	0.99023	0.0793273	12.0923
GOTERM_BP_FAT	GO:0031110~regulation of microtubule polymerization or depolymerization	9	0.415896	0.00892718	CDKN1B, MTAP2, MTAP1A, MTAP1B, MAPRE1, CLASP2, DST, APC, HDAC6	1502	28	13588	2.90784	1	0.2017	15.1538
GOTERM_BP_FAT	GO:0000082~G1/S transition of mitotic cell cycle	9	0.415896	0.00892718	CCND2, CAMK2D, SKP2, PPP3CA, RB1, RHOU, CABLES1, LATS2, NFATC1	1502	28	13588	2.90784	1	0.2017	15.1538
GOTERM_CC_FAT	GO:0005874~microtubule	37	1.7098	0.00906624	KIF22, TTLL8, TTLL1, GTSE1, STAU2, HOOK3, KIF13A, HOOK1, HOOK2, TEKT3, SNTB2, PAFAH1B1, MTAP6, ODF2, CLASP2, MTAP7, APPBP2, APC, ZW10, DNM3, KIF5B, MTAP2, KIF5C, KIF3C, 2410017P07RIK, CDC27, GABARAP, RASSF3, SS18, EML3, KIF1B, NDEL1, NAV1, MTAP1A, MTAP1B, MAPRE1, DNM2	1255	240	12504	1.53602	0.993621	0.0821057	12.4602
GOTERM_BP_FAT	GO:0010628~positive regulation of gene expression	72	3.32717	0.00911022	ENY2, E2F3, ELF1, MEF2A, ARNT2, RORB, RORA, EPC1, APP, MLL5, GATA3, SDPR, MKL2, USP16, TOP2A, MYST3, SERTAD2, ATF7IP, SOX11, OTX2, TTF1, SIX2, RB1, PPARGC1B, ADRB2, NCOA2, MTF1, TNFSF13B, VEGFA, VGLL2, CAND1, ZFPM2, NSD1, CLOCK, MED1, UBE3A, GLIS2, SOX4, ELK1, NFYB, TCFE3, ZBTB17, TCF7L2, ARNT, RGMB, NFAT5, TEF, POU3F3, POU3F2, RUNX1, ETV4, MYSM1, MAF, KLF12, CREBBP, SMAD4, AFF1, ZFP148, WWTR1, U…	1502	488	13588	1.33474	1	0.204099	15.4405
INTERPRO	IPR006636:Heat shock chaperonin-binding	5	0.231054	0.00940775	ST13, RAD23B, RAD23A, UBQLN4, UBQLN1	1840	9	17763	5.36322	1	0.389091	15.2206
INTERPRO	IPR011545:DNA/RNA helicase, DEAD/DEAH box type, N-terminal	13	0.600739	0.00941206	RECQL5, DICER1, WRN, DDX6, FANCM, DDX17, DDX46, DDX28, DHX29, EIF4A1, BAT1A, DHX36, DDX42	1840	55	17763	2.28181	1	0.382501	15.227
INTERPRO	IPR018501:DDT superfamily	4	0.184843	0.00943332	BAZ1B, BPTF, BAZ2B, BAZ2A	1840	5	17763	7.72304	1	0.376663	15.2588
UP_SEQ_FEATURE	repeat:WD 6	30	1.38632	0.00947601	COPA, WDR5B, HIRA, TTN, PHIP, PLAA, MIOS, TAF5L, WDR19, FBXW7, WDR76, WDR12, PAFAH1B1, PPP2R2D, GEMIN5, TBL1XR1, RBBP4, STRN3, CORO7, HERC2, BRWD3, RFWD2, DCAF5, WDR47, EML3, STXBP5, GNB1, IFT172, CSTF1, ATG16L2	1845	161	16021	1.61804	1	0.698177	16.5013
INTERPRO	IPR002464:DNA/RNA helicase, ATP-dependent, DEAH-box type, conserved site	9	0.415896	0.00948605	DHX8, FANCM, RECQL5, DHX29, SMARCA5, CHD1, DHX36, WRN, CHD4	1840	30	17763	2.89614	1	0.371997	15.3375
INTERPRO	IPR011993:Pleckstrin homology-type	44	2.03327	0.00951353	ENAH, RABGAP1, AKAP13, RDX, ITSN2, ITSN1, BTK, ARHGAP21, DAB2, DAB1, SH2D5, GAB3, COL4A3BP, SPNB2, NUP50, NUMB, TBC1D4, PLCD1, SPRED1, RANBP2, CNKSR2, DNM3, IRS2, NF2, PLEKHJ1, PLEK, ANKS1, OSBPL9, ARHGEF18, OSBPL7, EVL, WAS, ARHGEF11, MPRIP, FARP2, EPB4.1L2, DOK1, MYO10, PLEKHA5, EPB4.1L1, KIF1B, MAPK8IP2, DNM2, KALRN	1840	289	17763	1.46978	1	0.366721	15.3786
INTERPRO	IPR001478:PDZ/DHR/GLGF	26	1.20148	0.00955003	PARD3, GRIP1, PDLIM5, LNX2, SDCBP2, RIMS2, ARHGAP21, GORASP2, SNTB2, DLG5, MLLT4, CNKSR2, INADL, MAGI2, SNX27, MPP7, STXBP4, SHANK2, LIN7A, DVL1, ARHGEF11, MAST4, PPP1R9B, PPP1R9A, MAST2, GRASP	1840	148	17763	1.69594	1	0.361891	15.433
GOTERM_MF_FAT	GO:0019783~small conjugating protein-specific protease activity	8	0.369686	0.00959915	BRCC3, USP8, USP1, SENP8, USP22, USP16, USP25, MYSM1	1462	23	13288	3.16136	0.999982	0.219417	14.3387
GOTERM_CC_FAT	GO:0045121~membrane raft	17	0.785582	0.00963584	ADCY3, ABCF1, TRPC4, GRIP1, PRND, TGFBR2, CBL, STOM, ADRB2, TNFRSF1B, RGMB, DMD, SDPR, LCK, PECAM1, SMURF2, CD14	1255	85	12504	1.99267	0.995364	0.08567	13.1926
BIOCARTA	m_mTORPathway:mTOR Signaling Pathway	10	0.462107	0.00964569	EIF4EBP1, EIF4E, TSC1, PPP2CA, EIF4A1, MKNK1, PIK3CA, FKBP1A, RPS6KB1, PTEN	212	22	1171	2.51072	0.901383	0.901383	11.7524
GOTERM_MF_FAT	GO:0004715~non-membrane spanning protein tyrosine kinase activity	11	0.508318	0.00967827	BAZ1B, LYN, PTK2B, LCK, DYRK1A, JAK1, ABL1, FES, ABL2, C230081A13RIK, BTK	1462	40	13288	2.49945	0.999983	0.216681	14.4485
GOTERM_BP_FAT	GO:0006865~amino acid transport	16	0.739372	0.0097064	SLC38A3, TRPC4, SLC25A4, HTT, CACNB4, SLC7A4, SLC7A14, SLC7A7, SLC25A12, SLC32A1, SLC1A2, PSEN1, SLC7A1, SLC43A1, CACNA1A, SLC43A2	1502	71	13588	2.03867	1	0.214613	16.368
GOTERM_BP_FAT	GO:0051253~negative regulation of RNA metabolic process	49	2.26433	0.00976051	PRRX1, CBX3, REST, KCNIP3, CBX5, EPC1, PCGF2, PCGF6, NFX1, ATF7IP, SATB1, TBL1XR1, SLA2, ZHX1, IRF2BP2, VAX1, RB1, MBD2, UBE2B, PA2G4, NCOA2, BPTF, TIMELESS, SMARCA5, ZFPM2, MDM4, LCOR, CUX1, NSD1, KDM6B, SMARCA4, MTDH, HAT1, TCFCP2L1, GATAD2A, POU3F3, SKIL, BCOR, BAZ2A, DNMT3A, KLF12, JARID2, SIRT4, SUV39H1, WWTR1, HDAC4, TRPS1, NFIC, NCOR1	1502	310	13588	1.42995	1	0.214342	16.4517
GOTERM_BP_FAT	GO:0051188~cofactor biosynthetic process	19	0.878004	0.00988353	HMBS, PDK4, NFS1, RSAD1, DLAT, GCLM, MMAB, MTHFD1L, PDSS2, MTHFD1, SLC11A2, PANK2, GPHN, COQ2, PANK3, NUBP1, MTR, NARFL, QPRT	1502	91	13588	1.88885	1	0.215409	16.6417
GOTERM_BP_FAT	GO:0033043~regulation of organelle organization	28	1.2939	0.0101069	CAPZA1, RDX, CAPZB, ACTR3, CDC42, SPNB2, TLK1, CLASP2, LTB, TERF2, APC, PLEK, MTAP2, MYO1F, EVL, HERC2, RICTOR, UBE2B, ATM, UBE2N, CDKN1B, MTAP1A, MTAP1B, TMOD3, MAPRE1, DST, NCOR1, HDAC6	1502	154	13588	1.64484	1	0.218385	16.9857
SP_PIR_KEYWORDS	tumor suppressor	18	0.831793	0.0101472	MAF, DCC, RECK, ING4, ZBTB7C, NF2, RB1, PTEN, LATS2, ATM, ZDHHC17, PRR5, CDKN2B, TSC1, DMTF1, PMS2, LIMD1, APC	1891	88	17854	1.93123	0.995026	0.0888461	13.7292
GOTERM_BP_FAT	GO:0016331~morphogenesis of embryonic epithelium	17	0.785582	0.0102788	FGFR2, BBS4, ENAH, HTT, LMO4, FGF10, FZD6, MAP3K7, MIB1, ADM, TSC1, IFT172, CASP8, NUP50, GATAD2A, TRAF6, HECTD1	1502	78	13588	1.9717	1	0.220333	17.2494
KEGG_PATHWAY	mmu04666:Fc gamma R-mediated phagocytosis	20	0.924214	0.0103118	PRKCA, DNM3, PTPRC, LYN, WASF3, PIK3CD, ARF6, RPS6KB1, WAS, FCGR1, CDC42, MAPK1, MYO10, CRKL, RAC2, PIK3CA, INPP5D, PPAP2B, IGH-VJ558, DNM2	638	98	5738	1.83546	0.846818	0.104489	11.9965
UP_SEQ_FEATURE	zinc finger region:RING-type	32	1.47874	0.0103312	XIAP, LNX2, CBLL1, MKRN2, RBX1, PCGF2, TRIM3, RNF141, PCGF3, RNF166, TRIM9, PXMP3, PCGF6, RNF38, RNF11, RNF10, RNF168, MLL3, TRAF6, TRAF5, RNF13, DTX3, CBL, BIRC3, RFWD2, BFAR, RNF130, RNF25, AMFR, MDM4, RNF20, RNF40	1845	176	16021	1.57881	1	0.720034	17.8563
GOTERM_BP_FAT	GO:0010970~microtubule-based transport	7	0.323475	0.0103374	APP, KIF1B, NDEL1, KIF5B, HTT, PAFAH1B1, DST	1502	18	13588	3.51812	1	0.220117	17.3392
KEGG_PATHWAY	mmu04510:Focal adhesion	34	1.57116	0.0104055	XIAP, PDGFB, GRB2, ITGA10, ELK1, PTEN, CDC42, PAK7, RAC2, PAK3, PPP1R12A, PIK3CA, FIGF, THBS3, THBS4, PRKCA, COL4A1, ROCK1, BRAF, MET, PIK3CD, ITGA4, BAD, BIRC3, FLNB, FLNA, COL5A1, MAPK1, CRKL, LAMA3, CCND2, LAMC3, VEGFA, MAPK8	638	198	5738	1.54438	0.84942	0.0998384	12.0991
GOTERM_BP_FAT	GO:0007167~enzyme linked receptor protein signaling pathway	44	2.03327	0.0104527	FGFR2, LTBP1, PDGFB, GRB2, USP9X, TIPARP, BMPR2, FGF10, PTEN, PDAP1, PHIP, MAP3K7, EIF4EBP1, RGMB, PTK2B, SPNB2, PALM2, SKIL, FIGF, CHRNA3, IRS2, PTPRE, PTPN2, NLK, ARID5B, PTPRA, MET, TGFBR2, SMAD4, STXBP4, FLNA, DVL1, PTPN11, EPHA5, SS18, DOK1, ZFP826, ACVR2B, VEGFA, HBEGF, JAK1, PPM1L, PTPN1, AKAP2, CACNA1A	1502	273	13588	1.45806	1	0.220967	17.5155
INTERPRO	IPR019734:Tetratricopeptide repeat	21	0.970425	0.0106272	BBS4, TTC15, NCF2, UTY, NASP, LRP2BP, CDC27, TTC3, CEP70, CTR9, ST13, TOMM70A, P4HA1, PXMP3, DNAJC7, CABIN1, ANAPC7, RANBP2, ASPH, APPBP2, DNAJC3	1840	112	17763	1.81009	1	0.387486	17.0253
INTERPRO	IPR001606:AT-rich interaction region	6	0.277264	0.0106408	ARID4A, JARID2, ARID5B, ARID4B, ARID5A, KDM5C	1840	14	17763	4.13734	1	0.381955	17.0453
INTERPRO	IPR001607:Zinc finger, UBP-type	6	0.277264	0.0106408	USP3, USP49, USP22, USP16, USP45, HDAC6	1840	14	17763	4.13734	1	0.381955	17.0453
GOTERM_BP_FAT	GO:0035148~tube lumen formation	14	0.64695	0.0109032	BBS4, ENAH, LMO4, FZD6, MAP3K7, MIB1, TSC1, ADM, IFT172, CASP8, NUP50, GATAD2A, TRAF6, HECTD1	1502	59	13588	2.14665	1	0.228002	18.201
GOTERM_BP_FAT	GO:0010627~regulation of protein kinase cascade	28	1.2939	0.0109896	FGFR2, GRB2, UBE3A, BTRC, TLR3, FGF10, ITSN1, PTEN, IL31RA, MAP3K7, ZFP91, LTB, APC, PTPRC, NF2, SOCS2, LYN, NF1, RICTOR, FLNA, UBE2N, ADRB2, P2RX7, NUP62, MAPK8IP2, MAPK8IP3, ADRA1A, NCOR1	1502	155	13588	1.63423	1	0.22825	18.3317
UP_SEQ_FEATURE	DNA-binding region:HMG box	11	0.508318	0.0110055	TAF1, SMARCE1, SOX13, SOX3, SOX11, SOX12, BBX, SOX4, HMG20A, HBP1, TCF7L2	1845	39	16021	2.44918	1	0.733591	18.9098
GOTERM_CC_FAT	GO:0044427~chromosomal part	46	2.12569	0.0110203	ITGB3BP, KIF22, ARID4A, ARID4B, HIRA, KNTC1, CBX3, CBX7, CBX5, TRP53BP1, PCGF2, ORC2L, HJURP, CENPC1, PPP2CA, CHD1, CLASP2, BAZ2A, CHD4, TERF2, HIST1H4H, APC, MYST3, ZW10, H1F0, NUP133, DNMT3A, SATB1, HIST1H1C, CREBBP, SUV39H1, HMGA2, MBD2, UBE2B, MBD1, RAD50, ATRX, NDEL1, BAZ1B, RIF1, SMARCC1, HIST1H3A, H3F3A, TMPO, SUV420H1, SMARCA4	1255	318	12504	1.44124	0.997867	0.0959075	14.949
SP_PIR_KEYWORDS	Initiation factor	13	0.600739	0.0111487	EIF4E3, EIF5, EIF4G1, EIF4G3, EIF2AK1, EIF4E, DHX29, EIF2S1, EIF4A1, EIF2S2, EIF1, EIF4E2, EIF2C3	1891	55	17854	2.23164	0.997062	0.095629	14.9847
GOTERM_BP_FAT	GO:0002761~regulation of myeloid leukocyte differentiation	9	0.415896	0.0111603	NF1, CLEC2D, GNAS, ACIN1, RB1, INPP5D, RUNX1, TCFE3, APC	1502	29	13588	2.80757	1	0.230027	18.5897
SP_PIR_KEYWORDS	calmodulin-binding	20	0.924214	0.0111966	ADCY3, PHKA2, MTAP2, PHKB, MYO7A, STRN3, UBR4, MYO1F, MYH4, TTN, IQGAP1, ATP2B2, SPNB2, CAMK2D, SNTB2, MTAP6, PPP3CA, ADD3, ADD2, ADD1	1891	103	17854	1.83331	0.997135	0.0944729	15.0441
KEGG_PATHWAY	mmu04730:Long-term depression	16	0.739372	0.0112522	PRKCA, BRAF, LYN, GNAI1, PRKG1, MAPK1, GNAQ, GRIA2, PPP2CA, PLA2G12A, PLA2G12B, GRID2, GNAS, PLA2G3, PLCB1, CACNA1A	638	72	5738	1.99861	0.871032	0.102192	13.0218
BIOCARTA	m_p27Pathway:Regulation of p27 Phosphorylation during Cell Cycle Progression	7	0.323475	0.0112738	CKS1B, CDKN1B, SKP2, NEDD8, RB1, CUL1, RBX1	212	12	1171	3.22209	0.933445	0.742018	13.6055
GOTERM_BP_FAT	GO:0001568~blood vessel development	40	1.84843	0.0113186	FGFR2, RTN4, TIPARP, DICER1, EDN1, PRRX1, FGF10, CX3CL1, GPI1, PTEN, EDNRA, MAP3K7, WARS, ANG, CASP8, GATAD2A, PLCD1, MKL2, FIGF, PPAP2B, RECK, B4GALT1, TGFBR2, NF1, SPINT1, ITGA4, DBH, COL5A1, QK, MAPK1, MIB1, ZFP826, CRKL, PSEN1, MAPK14, NOTCH4, VEGFA, HBEGF, ZFPM2, SMARCA4	1502	244	13588	1.48305	1	0.231555	18.8282
GOTERM_BP_FAT	GO:0043933~macromolecular complex subunit organization	56	2.5878	0.0113224	MTSS1, ENAH, DICER1, RBM5, LNX2, SMNDC1, GTF2E1, PICALM, GTF2A1, ANG, USP16, KPNB1, CHRNA3, TBPL1, ZW10, MYST3, KCNMA1, H1F0, SRPK2, CD3D, HIST1H1C, TTF1, IPO9, IPO8, MBNL1, MBD2, WAS, FLNA, STOM, XRN2, SMARCA4, TDRD3, SNAP91, PRND, PDSS2, MTMR2, TFAM, HJURP, PTK2B, HIST1H4H, APC, TAF1, RANBP17, CEBPG, NASP, IPO11, EVL, MTRF1L, ETF1, DVL1, P2RX7, HIST1H3A, ATP6V0A1, H3F3A, H2-DMA, CACNA1A	1502	367	13588	1.38041	1	0.230297	18.8338
INTERPRO	IPR002999:Tudor domain	8	0.369686	0.0113313	SETDB1, TDRD3, PHF19, ARID4A, ARID4B, AKAP1, PHF20L1, SMNDC1	1840	25	17763	3.08922	1	0.395127	18.0508
GOTERM_BP_FAT	GO:0051348~negative regulation of transferase activity	13	0.600739	0.0114058	PRKCA, PTPRC, NF2, NF1, TRIB3, RB1, LATS2, CDKN1B, NUP62, PSEN1, SPRED1, DNAJC3, APC	1502	53	13588	2.21898	1	0.230472	18.9592
GOTERM_BP_FAT	GO:0043549~regulation of kinase activity	33	1.52495	0.0114742	EDN1, TLR1, TRIB3, APLP2, LATS2, CDC42, APP, DAB1, DGKD, DGKG, SPRED1, DNAJC3, CHRNA3, APC, PRKCA, PTPRC, NF2, MADD, NF1, TGFBR2, MET, RB1, SOD1, PTPN11, ACVR2B, P2RX7, CDKN1B, TSC1, PSEN1, NUP62, IKBKG, MAPK8IP3, VLDLR	1502	192	13588	1.55489	1	0.23038	19.0619
GOTERM_MF_FAT	GO:0008026~ATP-dependent helicase activity	18	0.831793	0.0115068	DHX8, RECQL5, DICER1, WRN, DDX6, FANCM, DDX17, DDX28, DDX46, DHX29, HELB, EIF4A1, SMARCA5, BAT1A, CHD1, DHX36, CHD4, DDX42	1462	86	13288	1.90233	0.999998	0.247464	16.9482
GOTERM_MF_FAT	GO:0070035~purine NTP-dependent helicase activity	18	0.831793	0.0115068	DHX8, RECQL5, DICER1, WRN, DDX6, FANCM, DDX17, DDX28, DDX46, DHX29, HELB, EIF4A1, SMARCA5, BAT1A, CHD1, DHX36, CHD4, DDX42	1462	86	13288	1.90233	0.999998	0.247464	16.9482
KEGG_PATHWAY	mmu04270:Vascular smooth muscle contraction	23	1.06285	0.0117094	KCNMA1, ADCY3, PRKCA, RAMP2, ADCY2, ADORA2B, BRAF, ROCK1, CALD1, PRKG1, ARHGEF11, EDNRA, MAPK1, GNAQ, PLA2G12A, PLA2G12B, PPP1R12A, ADRA1A, GNAS, PRKACB, PLA2G3, PLCB1, CALM1	638	120	5738	1.7238	0.88139	0.101111	13.5165
GOTERM_MF_FAT	GO:0030528~transcription regulator activity	158	7.30129	0.0117125	MEF2A, ARNT2, HIRA, CBX3, RORB, REST, RORA, LASS5, LASS6, CBX5, GTF2E1, TAF5L, MLL5, GATA3, PATZ1, ATOH7, TBPL1, MYST3, SATB1, A130010J15RIK, RCOR2, ZHX1, SIX2, TCFAP2D, VAX1, FOXN3, PPARGC1B, MED19, MAPK1, PA2G4, MTF1, ZFP263, SMARCA5, MGA, VGLL2, PIAS2, NFKBIE, ONECUT3, SOX4, ELK1, NR2C2, ATF1, ARNT, MED12L, MEIS3, FBXW7, LYL1, JUND, TEF, SKIL, RUNX1, BCOR, MAFG, MAFF, KLF12, CREBBP, SMAD4, ICM…	1462	1206	13288	1.19075	0.999998	0.246676	17.225
GOTERM_BP_FAT	GO:0060021~palate development	10	0.462107	0.0117888	ZFP826, ACVR2B, INSIG2, ARID5B, TIPARP, TGFBR2, SMAD4, PRRX1, VAX1, ASPH	1502	35	13588	2.58474	1	0.2346	19.5328
GOTERM_BP_FAT	GO:0006338~chromatin remodeling	10	0.462107	0.0117888	RBBP4, BAZ1B, BPTF, HJURP, NASP, CEBPG, SMARCA5, TTF1, CHD1, KLF1	1502	35	13588	2.58474	1	0.2346	19.5328
GOTERM_BP_FAT	GO:0051252~regulation of RNA metabolic process	192	8.87246	0.0118264	NCBP1, MEF2A, ARNT2, RBM5, HIRA, CBX3, RORB, REST, RORA, ZFP84, LASS5, LASS6, CBX5, EPC1, APP, MLL5, RNF141, GATA3, TRAK1, PATZ1, MLL3, TBPL1, IKBKAP, SATB1, A130010J15RIK, ZHX1, SIX2, TCFAP2D, VAX1, PPARGC1B, FOXN3, MED19, ZFP826, PA2G4, RAB18, MTF1, TIMELESS, SMARCAL1, VEGFA, ZFP263, SMARCA5, MGA, VGLL2, SMARCA4, ONECUT3, SOX4, ELK1, NEDD8, ZFP458, ZFP759, ATF1, NR2C2, ARNT, MED12L, TRP53BP1, M…	1502	1488	13588	1.1673	1	0.233948	19.5888
GOTERM_BP_FAT	GO:0045022~early endosome to late endosome transport	5	0.231054	0.0118308	HOOK1, FAM160A2, HOOK2, FLNA, HOOK3	1502	9	13588	5.02589	1	0.23273	19.5953
GOTERM_BP_FAT	GO:0008333~endosome to lysosome transport	5	0.231054	0.0118308	HOOK1, FAM160A2, HOOK2, CHMP5, HOOK3	1502	9	13588	5.02589	1	0.23273	19.5953
GOTERM_BP_FAT	GO:0006937~regulation of muscle contraction	11	0.508318	0.0119426	KCNMA1, PRKCA, HDAC4, ADRB2, ADORA2B, ATP2A2, CALD1, EDN1, ATP1A1, SOD1, CHRNA3	1502	41	13588	2.42714	1	0.233373	19.7619
SP_PIR_KEYWORDS	cell junction	57	2.63401	0.0126084	SYT1, ENAH, GRIP1, GABRB2, GABRB1, CLSTN1, RPS6KB1, ITSN1, TENC1, RHOU, PNN, ZNRF2, ARHGAP21, SNPH, GRID2, SNTB2, CHRNA3, SCAMP5, INADL, GABRG3, MAGI2, MPP7, SSPN, RPH3A, UBN1, PRUNE, MAST2, SH3KBP1, VAMP2, LCP1, PARD3, MTDH, CLDN19, SSH2, RIMS2, GJC3, GPHN, GAD2, SYN3, SYN2, SNAP25, MLLT4, APC, DLGAP1, LPP, DLGAP2, NLGN1, SHANK2, SAMD4, LIN7A, PPP1R9B, GRIA2, PKP4, PECAM1, CYFIP2, CHRNE, DNM2	1891	392	17854	1.37288	0.998637	0.104137	16.7838
GOTERM_BP_FAT	GO:0001822~kidney development	21	0.970425	0.0126539	FGFR2, ARID5B, NF1, TIPARP, SMAD4, SIX2, RRM2B, WWTR1, TENC1, ZFP826, ACVR2B, TSC1, TIMELESS, CD44, GATA3, PKD2, PCSK9, POU3F3, PBX1, PCSK5, APC	1502	107	13588	1.7755	1	0.244158	20.8138
GOTERM_BP_FAT	GO:0045859~regulation of protein kinase activity	32	1.47874	0.0126922	EDN1, TLR1, TRIB3, LATS2, APLP2, APP, DAB1, DGKD, DGKG, SPRED1, DNAJC3, CHRNA3, APC, PRKCA, PTPRC, NF2, MADD, NF1, TGFBR2, MET, RB1, SOD1, PTPN11, ACVR2B, P2RX7, CDKN1B, TSC1, PSEN1, NUP62, IKBKG, MAPK8IP3, VLDLR	1502	186	13588	1.55641	1	0.243484	20.8701
GOTERM_CC_FAT	GO:0046930~pore complex	15	0.693161	0.0126934	NUP133, RANBP17, IPO11, IPO9, IPO8, NUPL2, C8G, NUP214, NUP62, TOMM40L, NUP50, RANBP2, TPR, KPNB1, KPNA1	1255	73	12504	2.04726	0.999167	0.108058	17.0273
GOTERM_CC_FAT	GO:0044448~cell cortex part	15	0.693161	0.0126934	SEPT5, PRKCZ, CALD1, CAPZA1, MYO1F, 1700017B05RIK, SEPT10, CAPZB, PPP1R9B, PPP1R9A, LASP1, SPNB2, EXOC4, EXOC6, MAPRE1	1255	73	12504	2.04726	0.999167	0.108058	17.0273
INTERPRO	IPR013026:Tetratricopeptide region	21	0.970425	0.0128406	BBS4, TTC15, FKBP6, NCF2, UTY, NASP, LRP2BP, CDC27, TTC3, CTR9, ST13, TOMM70A, P4HA1, PXMP3, DNAJC7, CABIN1, ANAPC7, RANBP2, ASPH, APPBP2, DNAJC3	1840	114	17763	1.77833	1	0.428436	20.2089
UP_SEQ_FEATURE	repeat:TPR 2	25	1.15527	0.0128451	BBS4, FKBP6, UTY, TTN, INTS8, WDR19, PXMP3, 0610009O20RIK, DNAJC7, VPS13A, RANBP2, ASPH, APPBP2, DNAJC3, TTC15, NCF2, NASP, CDC27, 2700050L05RIK, CTR9, ST13, TOMM70A, IFT172, LEPREL1, ANAPC7	1845	130	16021	1.6699	1	0.778551	21.7196
UP_SEQ_FEATURE	repeat:TPR 1	25	1.15527	0.0128451	BBS4, FKBP6, UTY, TTN, INTS8, WDR19, PXMP3, 0610009O20RIK, DNAJC7, VPS13A, RANBP2, ASPH, APPBP2, DNAJC3, TTC15, NCF2, NASP, CDC27, 2700050L05RIK, CTR9, ST13, TOMM70A, IFT172, LEPREL1, ANAPC7	1845	130	16021	1.6699	1	0.778551	21.7196
GOTERM_BP_FAT	GO:0044057~regulation of system process	34	1.57116	0.012874	ADORA2B, STAR, CALD1, EDN1, BMPR2, PINK1, APOA4, ATP2B2, NISCH, PPP3CA, LTB, CHRNA3, PRKCA, KCNMA1, HTT, NF1, STXBP1, NLGN1, ATP1A1, SOD1, DBH, PTPN11, HDAC4, ADRB2, GRM3, YWHAG, GRIA2, ATP2A2, PSEN1, GLS, SP4, ADRA1A, HBEGF, CACNA1A	1502	201	13588	1.53027	1	0.245204	21.1367
GOTERM_CC_FAT	GO:0005643~nuclear pore	13	0.600739	0.0128799	RANBP17, NUP133, IPO11, IPO9, IPO8, NUPL2, NUP214, NUP62, NUP50, RANBP2, TPR, KPNB1, KPNA1	1255	59	12504	2.19531	0.99925	0.107923	17.256
GOTERM_CC_FAT	GO:0016323~basolateral plasma membrane	24	1.10906	0.0130111	PTPRC, ENAH, CLDN19, SLC12A2, SSH2, MET, ATP1A1, EVL, FLNB, TENC1, RHOU, LIN7A, PRUNE, CD44, SLC23A2, LASP1, PTK2B, DMD, NOTCH4, NUMB, SH3KBP1, STK39, MTAP7, DST	1255	141	12504	1.69589	0.999303	0.10736	17.4166
GOTERM_BP_FAT	GO:0048666~neuron development	46	2.12569	0.0130533	DCC, BBS4, CDK5R1, ENAH, MYO7A, ABI2, RORB, PRKG1, PTEN, NRCAM, SLC11A2, ATP2B2, ZFP91, APP, ANK3, DMD, NUMB, RUNX1, ETV4, DCLK1, APC, HTT, MTAP2, KIF5C, STXBP1, DPYSL5, EVL, VAX1, SOD1, DVL1, SOD2, FARP2, PTPN11, SLITRK2, 4930506M07RIK, PPP1R9B, PPP1R9A, NDEL1, GNAQ, PSEN1, ULK2, VEGFA, MTAP1B, MAPK8IP3, DST, CACNA1A	1502	292	13588	1.42515	1	0.246857	21.3988
GOTERM_BP_FAT	GO:0006836~neurotransmitter transport	17	0.785582	0.0130625	SYT1, SLC25A4, NLGN1, NRXN1, RPH3A, RIMS2, LIN7A, DVL1, SLC32A1, P2RX7, PSEN1, TRIM9, SYN3, SYN2, VAMP2, SNAP25, CACNA1A	1502	80	13588	1.9224	1	0.245706	21.4122
SP_PIR_KEYWORDS	blocked amino end	9	0.415896	0.0132382	LYN, ARF3, ARF4, ACP5, GNAS, ARF6, PRKACB, AMD1, GPI1	1891	31	17854	2.7411	0.999022	0.107389	17.5491
GOTERM_BP_FAT	GO:0009967~positive regulation of signal transduction	30	1.38632	0.0133751	FGFR2, ITGAL, PDGFB, UBE3A, PRRX1, SOX4, TLR3, FGF10, ITPKB, ITSN1, IL31RA, MAP3K7, ZFP91, ECE1, LTB, PTPRC, LYN, SKP2, SMAD4, MBD2, FLNA, PTPN11, NCAM1, UBE2N, ADRB2, P2RX7, NUP62, VEGFA, TMOD2, ADRA1A	1502	172	13588	1.5779	1	0.249501	21.8672
UP_SEQ_FEATURE	repeat:Spectrin 5	5	0.231054	0.0136753	MACF1, SPNB2, DMD, DST, KALRN	1845	9	16021	4.82415	1	0.791423	22.9572
GOTERM_BP_FAT	GO:0015807~L-amino acid transport	7	0.323475	0.0137233	TRPC4, SLC25A4, HTT, CACNB4, SLC43A1, SLC43A2, CACNA1A	1502	19	13588	3.33296	1	0.253802	22.3709
SP_PIR_KEYWORDS	alternative initiation	12	0.554529	0.0138895	B4GALT1, DCC, PTPRE, SLA2, NFS1, RPS6KB1, NR3C1, HNRPLL, PALM2, IFT81, AKAP2, NFATC1, KALRN	1891	50	17854	2.26598	0.999306	0.11069	18.3335
SP_PIR_KEYWORDS	exocytosis	12	0.554529	0.0138895	MIA3, NKD2, STXBP5, SYCN, RPH3AL, SCRN1, EXOC4, EXOC6, RAPGEF4, RIMS2, SCAMP5, LIN7A	1891	50	17854	2.26598	0.999306	0.11069	18.3335
GOTERM_BP_FAT	GO:0007026~negative regulation of microtubule depolymerization	6	0.277264	0.0139125	MTAP2, MTAP1A, MTAP1B, CLASP2, APC, HDAC6	1502	14	13588	3.87712	1	0.255507	22.6433
GOTERM_BP_FAT	GO:0031114~regulation of microtubule depolymerization	6	0.277264	0.0139125	MTAP2, MTAP1A, MTAP1B, CLASP2, APC, HDAC6	1502	14	13588	3.87712	1	0.255507	22.6433
GOTERM_BP_FAT	GO:0007041~lysosomal transport	6	0.277264	0.0139125	HOOK1, FAM160A2, HOOK2, CHMP5, HOOK3, AP3B1	1502	14	13588	3.87712	1	0.255507	22.6433
GOTERM_BP_FAT	GO:0007369~gastrulation	16	0.739372	0.0141472	FGFR2, NF2, HTT, TGFBR2, HIRA, BMPR2, SMAD4, ZBTB17, ACVR2B, MACF1, LRP6, CML5, PPAP2B, NSD1, EXT2, CML2	1502	74	13588	1.95602	1	0.257906	22.98
INTERPRO	IPR001589:Actinin-type, actin-binding, conserved site	8	0.369686	0.0141508	SYNE1, MACF1, SPNB2, DMD, DST, FLNB, LCP1, FLNA	1840	26	17763	2.9704	1	0.454166	22.0388
GOTERM_BP_FAT	GO:0051899~membrane depolarization	10	0.462107	0.0142169	ATXN1, 4930506M07RIK, P2RX4, P2RX7, EDN1, GRID2, PPP3CA, GCLM, CACNA1A, CHRNA3	1502	36	13588	2.51295	1	0.257688	23.0798
GOTERM_BP_FAT	GO:0007204~elevation of cytosolic calcium ion concentration	10	0.462107	0.0142169	TRPC2, PTPRC, P2RX7, GNB1, EDN1, LCK, PKD2, ADRA1A, FKBP1A, CACNA1A	1502	36	13588	2.51295	1	0.257688	23.0798
UP_SEQ_FEATURE	compositionally biased region:Asp/Glu-rich (acidic)	21	0.970425	0.014296	METAP2, UBE3A, CBL, NCL, WAS, OS9, GTF2E1, ARIH1, NRF1, APP, MEIS3, ARIH2, GRWD1, NT5C2, MAPK8IP2, MDM4, CHAF1A, KLF1, GTF3C1, ETV4, APC	1845	104	16021	1.75339	1	0.798303	23.8704
GOTERM_BP_FAT	GO:0007568~aging	14	0.64695	0.0143829	HTT, MSH2, WRN, SOD1, PRELP, TCFCP2L1, SOD2, SLC1A2, NUP62, NOTCH4, ADRA1A, CP, INPP5D, XRN1	1502	61	13588	2.07627	1	0.258973	23.3168
INTERPRO	IPR009818:Ataxin-2, C-terminal	5	0.231054	0.0144084	ATXN2, GSPT1, PAIP2, GSPT2, HELZ	1840	10	17763	4.8269	1	0.454108	22.3939
INTERPRO	IPR000906:ZU5	5	0.231054	0.0144084	ANK2, UNC5B, ANK3, UNC5A, UNC5C	1840	10	17763	4.8269	1	0.454108	22.3939
GOTERM_BP_FAT	GO:0010324~membrane invagination	32	1.47874	0.0146767	UBE3A, MYO7A, SORL1, ITSN2, ITSN1, DAB2, APP, AP1S2, PICALM, CLINT1, EHD2, AP3B1, DNM3, TGFBR2, STXBP1, FCGR1, CORO1C, ADRB2, P2RX7, GAPVD1, RABEP2, GRIA2, TFRC, RABEP1, SH3KBP1, LRP6, RIN1, STEAP2, ANKFY1, EPN2, VLDLR, DNM2	1502	188	13588	1.53985	1	0.26221	23.7346
GOTERM_BP_FAT	GO:0006897~endocytosis	32	1.47874	0.0146767	UBE3A, MYO7A, SORL1, ITSN2, ITSN1, DAB2, APP, AP1S2, PICALM, CLINT1, EHD2, AP3B1, DNM3, TGFBR2, STXBP1, FCGR1, CORO1C, ADRB2, P2RX7, GAPVD1, RABEP2, GRIA2, TFRC, RABEP1, SH3KBP1, LRP6, RIN1, STEAP2, ANKFY1, EPN2, VLDLR, DNM2	1502	188	13588	1.53985	1	0.26221	23.7346
UP_SEQ_FEATURE	repeat:WD 5	35	1.61738	0.0146812	COPA, WDR5B, HIRA, DMWD, TTN, PHIP, PLAA, TAF5L, WDR19, MIOS, FBXW7, GRWD1, WDR76, WDR12, PAFAH1B1, WDR35, PPP2R2D, GEMIN5, WDFY3, TBL1XR1, RBBP4, STRN3, CORO7, HERC2, BRWD3, RFWD2, DCAF5, WDR47, EML3, STXBP5, GNB1, IFT172, WSB2, CSTF1, ATG16L2	1845	202	16021	1.50456	1	0.799527	24.4319
GOTERM_BP_FAT	GO:0006916~anti-apoptosis	18	0.831793	0.0150162	STAMBP, CFLAR, XIAP, HTT, PRND, SKP2, HSPA1A, HSPA1B, BCL2L1, TAX1BP1, HSPA1L, BFAR, PAK7, TNFSF13B, BAG3, BNIP3L, VEGFA, PIK3CA, API5, DHCR24	1502	88	13588	1.85044	1	0.266095	24.2148
SMART	SM00462:PTB	11	0.508318	0.0150163	DAB2, RABGAP1, DAB1, SH2D5, EPS8, ANKS1, NUMB, MAPK8IP2, RABGAP1L, TBC1D4, TENC1	1134	38	9131	2.33085	0.99646	0.401334	18.8516
GOTERM_CC_FAT	GO:0030529~ribonucleoprotein complex	62	2.86506	0.015186	PRPF4B, SRP68, DICER1, LSM7, RBM5, SNRPD2, SYNCRIP, RPS6KB1, HNRPLL, SMNDC1, PNN, PCBP4, SRRM2, CASP8, BAT1A, SRRM1, API5, MRPL35, MRPL52, MRPL51, RRP1, SNRPN, MRPS5, SRPRB, SFRS1, NCL, PA2G4, AQR, RPS12, UBC, CPSF6, MRPL47, EIF2C3, MRPS15, MRPS14, SNRPB2, RPL39, NUFIP2, SF3B1, D10ERTD322E, MRPL17, NUP50, MSI1, WDR12, MSI2, WAC, RPS20, GTF3C1, GEMIN5, DHX8, MRPS27, RPL27, SF3A1, DDX6, NUP62, NOLC…	1255	462	12504	1.33707	0.999795	0.122484	20.036
KEGG_PATHWAY	mmu04722:Neurotrophin signaling pathway	24	1.10906	0.0152808	PDK1, IRS2, BRAF, NFKBIE, GRB2, PIK3CD, BAD, YWHAE, PTPN11, IRAK4, CDC42, MAPK1, YWHAG, CRKL, PSEN1, RPS6KA2, MAPK14, CAMK2D, PIK3CA, MAPK8, ABL1, TRAF6, MAP2K7, CALM1	638	130	5738	1.66038	0.938405	0.124292	17.2916
GOTERM_CC_FAT	GO:0031252~cell leading edge	20	0.924214	0.0153475	TRPC2, ENAH, NF2, TRPM7, BAIAP2, ABI2, EVL, RDX, ITSN1, CAPZB, IQGAP1, ACTR3, SLC1A2, NDEL1, PIK3CA, TMOD3, MAPK8IP3, PAFAH1B1, GNAS, LCP1	1255	112	12504	1.77917	0.999813	0.121956	20.2274
GOTERM_MF_FAT	GO:0030165~PDZ domain binding	8	0.369686	0.0154895	ATP2B2, GRIA2, DMD, GRM7, LNX2, EXOC4, PTEN, KIRREL3	1462	25	13288	2.90845	1	0.307539	22.1578
UP_SEQ_FEATURE	region of interest:Linker	8	0.369686	0.0156267	PAK7, H6PD, PAK3, CAPN8, TRA2A, CBL, PKD2, TMPO	1845	24	16021	2.89449	1	0.812385	25.7936
GOTERM_BP_FAT	GO:0010647~positive regulation of cell communication	32	1.47874	0.0157587	FGFR2, ITGAL, PDGFB, UBE3A, PRRX1, SOX4, PINK1, TLR3, FGF10, ITPKB, ITSN1, IL31RA, MAP3K7, ZFP91, ECE1, LTB, PTPRC, LYN, SKP2, SMAD4, MBD2, FLNA, PTPN11, NCAM1, UBE2N, ADRB2, P2RX7, GRIA2, NUP62, VEGFA, TMOD2, ADRA1A	1502	189	13588	1.5317	1	0.275966	25.2548
GOTERM_BP_FAT	GO:0007162~negative regulation of cell adhesion	8	0.369686	0.0158708	DAB1, NF1, MYO1F, CBLL1, CML5, PTEN, SPN, CML2	1502	25	13588	2.89491	1	0.276289	25.4107
INTERPRO	IPR011510:Sterile alpha motif homology 2	10	0.462107	0.0161364	EPHA5, PPFIA2, PPFIA3, PPP1R9A, DGKD, ANKS3, PPFIA1, STIM1, TNKS, SAMSN1	1840	39	17763	2.47533	1	0.48645	24.7367
GOTERM_BP_FAT	GO:0051186~cofactor metabolic process	31	1.43253	0.0162438	VKORC1L1, EHHADH, NFS1, RSAD1, GCLM, HNRPLL, PDSS2, MTHFD1L, SLC11A2, MTHFD1, GPHN, NUBP1, ACO2, NCF2, SUCLG2, HMBS, PDK4, DLAT, SOD1, MMAB, SOD2, OXSM, COQ2, PANK2, EIF2AK1, PANK3, H6PD, MTR, NARFL, QPRT, GLYR1	1502	182	13588	1.54091	1	0.280453	25.927
GOTERM_CC_FAT	GO:0019867~outer membrane	17	0.785582	0.0163864	GIMAP3, SLC25A4, PINK1, NAV3, BCL2L1, CYB5B, BAD, ANK, TOMM7, PSEN1, 6230409E13RIK, TOMM70A, TOMM40L, GYK, AKAP1, ACSL3, RETSAT	1255	90	12504	1.88197	0.999896	0.12791	21.4484
UP_SEQ_FEATURE	compositionally biased region:Poly-Asn	6	0.277264	0.0164728	IRS2, BMPR2, MAPK8IP2, C230081A13RIK, KIF3C, DDX42	1845	14	16021	3.72149	1	0.822069	26.9925
UP_SEQ_FEATURE	domain:Actin-binding	6	0.277264	0.0164728	MACF1, SPNB2, DMD, DST, FLNB, FLNA	1845	14	16021	3.72149	1	0.822069	26.9925
GOTERM_BP_FAT	GO:0001944~vasculature development	40	1.84843	0.0164756	FGFR2, RTN4, TIPARP, DICER1, EDN1, PRRX1, FGF10, CX3CL1, GPI1, PTEN, EDNRA, MAP3K7, WARS, ANG, CASP8, GATAD2A, PLCD1, MKL2, FIGF, PPAP2B, RECK, B4GALT1, TGFBR2, NF1, SPINT1, ITGA4, DBH, COL5A1, QK, MAPK1, MIB1, ZFP826, CRKL, PSEN1, MAPK14, NOTCH4, VEGFA, HBEGF, ZFPM2, SMARCA4	1502	250	13588	1.44746	1	0.282493	26.2462
GOTERM_MF_FAT	GO:0016859~cis-trans isomerase activity	10	0.462107	0.0165158	FKBP9, PPIG, FKBP6, FKBP3, GSTZ1, FKBP1A, RANBP2, FKBP11, NKTR, PIN1	1462	37	13288	2.45646	1	0.318906	23.4496
SP_PIR_KEYWORDS	methylation	35	1.61738	0.016536	RHOJ, BCL2L2, MBP, CDC42, TRP53BP1, RAC2, GORASP2, PPP2CA, RAB11B, RAB11A, TMED10, RALA, RAB6B, RUNX1, PPP4C, HIST1H4H, PABPN1, RAP2B, HIST1H1C, RAB39B, CREBBP, MYH4, ILF3, SFRS1, NCL, QK, NCOA3, RAB18, SFPQ, HIST1H3A, THRAP3, UBC, RAB14, H3F3A, CALM1	1891	221	17854	1.49527	0.999828	0.128578	21.4504
GOTERM_BP_FAT	GO:0008213~protein amino acid alkylation	11	0.508318	0.01668	SATB1, MLL5, GSPT1, LCMT2, SUV39H1, ICMT, ILF3, MLL3, ETF1, NSD1, SUV420H1	1502	43	13588	2.31425	1	0.28411	26.5267
GOTERM_BP_FAT	GO:0006479~protein amino acid methylation	11	0.508318	0.01668	SATB1, MLL5, GSPT1, LCMT2, SUV39H1, ICMT, ILF3, MLL3, ETF1, NSD1, SUV420H1	1502	43	13588	2.31425	1	0.28411	26.5267
KEGG_PATHWAY	mmu04664:Fc epsilon RI signaling pathway	17	0.785582	0.0167197	PDK1, PRKCA, LYN, GRB2, PIK3CD, BTK, MAPK1, RAC2, MAPK14, PLA2G12A, PLA2G12B, PIK3CA, MAPK8, INPP5D, PLA2G3, MAP2K7, IGH-VJ558	638	82	5738	1.86455	0.952729	0.129529	18.7694
GOTERM_BP_FAT	GO:0051301~cell division	44	2.03327	0.0167775	SEPT5, CDK19, CKS1B, PARD3, USP9X, NEK1, KNTC1, NEDD9, CETN2, LATS2, NR2C2, CDC42, TOP1, POU3F3, PAFAH1B1, POU3F2, AATF, CLASP2, USP16, TOP2A, CABLES1, STAG1, APC, ZW10, ANAPC1, PDS5A, ROCK1, CEP110, CCNF, RB1, 1700017B05RIK, CDK7, HMGA2, CDC27, SEPT10, CDC25A, TIMELESS, CCND2, TIAL1, NEK9, BIN3, ANAPC7, PDCD6IP, MAPRE1	1502	281	13588	1.41655	1	0.284168	26.66
GOTERM_BP_FAT	GO:0006913~nucleocytoplasmic transport	19	0.878004	0.0168847	NUP133, NCBP1, RANBP17, HTT, IPO11, FGF10, SIX2, IPO9, IPO8, ATXN1, NUP214, RSRC1, SPNB2, NUP50, PPP3CA, TPR, KPNB1, KPNA1, NMD3	1502	96	13588	1.79047	1	0.284364	26.8065
BIOCARTA	m_eif4Pathway:Regulation of eIF4e and p70 S6 Kinase	9	0.415896	0.0169427	MAPK1, EIF4EBP1, EIF4E, MAPK14, EIF4A1, MKNK1, PIK3CA, RPS6KB1, PTEN	212	20	1171	2.48561	0.98316	0.743682	19.7815
GOTERM_BP_FAT	GO:0016049~cell growth	10	0.462107	0.0169949	APP, PDGFB, ULK2, ADRA1A, BIN3, IL7R, XRN2, CACNA1A, DCLK1, EMP1	1502	37	13588	2.44503	1	0.284602	26.9567
SMART	SM00667:LisH	9	0.415896	0.0174177	WDR47, TBL1XR1, 2310035C23RIK, SSBP3, NOLC1, GM5124, TCOF1, ARMC9, PAFAH1B1	1134	28	9131	2.58815	0.998576	0.420836	21.5407
GOTERM_MF_FAT	GO:0004468~lysine N-acetyltransferase activity	7	0.323475	0.0174306	EPC1, ING3, NCOA3, CREBBP, HAT1, CLOCK, MYST3	1462	20	13288	3.18112	1	0.327938	24.5842
GOTERM_MF_FAT	GO:0004843~ubiquitin-specific protease activity	7	0.323475	0.0174306	BRCC3, USP8, USP1, USP22, USP16, USP25, MYSM1	1462	20	13288	3.18112	1	0.327938	24.5842
GOTERM_MF_FAT	GO:0004402~histone acetyltransferase activity	7	0.323475	0.0174306	EPC1, ING3, NCOA3, CREBBP, HAT1, CLOCK, MYST3	1462	20	13288	3.18112	1	0.327938	24.5842
GOTERM_BP_FAT	GO:0006606~protein import into nucleus	13	0.600739	0.0175404	RANBP17, HTT, IPO11, FGF10, SIX2, IPO9, IPO8, NUP214, SPNB2, PPP3CA, TPR, KPNB1, KPNA1	1502	56	13588	2.1001	1	0.290965	27.6958
SMART	SM00727:STI1	5	0.231054	0.0177465	ST13, RAD23B, RAD23A, UBQLN4, UBQLN1	1134	9	9131	4.47335	0.998743	0.401757	21.9023
INTERPRO	IPR001452:Src homology-3 domain	33	1.52495	0.0177506	GRB2, STAM2, MYO7A, ABI2, NEDD9, CACNB2, CACNB4, ITSN2, ITSN1, BTK, MIA3, DLG5, FYB, CASKIN1, LYN, NCF2, SLA2, BAIAP2, MYO1F, MPP7, SAMSN1, SHANK2, DOCK4, CRKL, EPS8, LASP1, LCK, SH3KBP1, MAPK8IP2, ABL1, ABL2, KALRN, SRGAP2	1840	211	17763	1.50984	1	0.513637	26.8648
UP_SEQ_FEATURE	active site:Proton acceptor	95	4.39002	0.0177975	CDK19, PRPF4B, TBK1, STK36, PINK1, RPS6KB1, LSS, PRKG1, TTN, FES, C230081A13RIK, LATS2, BTK, MAP3K7, MAP3K6, PAK7, PSKH1, CSNK2A1, SLK, ANG, PAK3, CLK4, CDK12, STK39, TLK1, ACAD8, PRKACB, MAP2K7, PRKCA, SRPK2, ROCK1, BRAF, LYN, TRPM7, ANG2, CDK7, WNK2, DECR1, STK4, STK3, NEK11, MAPK1, MAST4, MAP4K5, ACVR2B, MAST2, EIF2AK1, H6PD, LCK, BMP2K, NEK9, HSD11B2, MAPK8, KALRN, HSD17B11, FGFR2, PRKCZ, NEK…	1845	662	16021	1.24612	1	0.839061	28.8326
GOTERM_BP_FAT	GO:0010171~body morphogenesis	7	0.323475	0.0178121	ZFP826, ARID5B, TIPARP, ANKRD11, GATAD2A, GNAS, ASPH	1502	20	13588	3.16631	1	0.293411	28.0614
SP_PIR_KEYWORDS	prenylation	25	1.15527	0.0178324	RHOJ, PHKA2, LMNB1, RAB5B, PHKB, RAB5C, CDC42, PEX19, RAC2, RAB11B, PALM2, RALA, RAB11A, RAB6B, DNAJA2, RAP2B, RAB2B, RAB39B, RAB7L1, RAB18, PRICKLE1, PTP4A2, RAB14, RAB10, AKAP2, YKT6	1891	145	17854	1.62786	0.999914	0.136011	22.9364
SP_PIR_KEYWORDS	manganese	25	1.15527	0.0178324	PPP6C, GALNT2, GALNT4, DICER1, BMPR2, PPM1A, PPP2CA, PPP4C, GALNT13, B4GALT1, B4GALT2, B3GALT1, TGFBR2, GALNTL2, SMG1, NEK11, SOD2, GART, ACVR2B, PPM1E, PRUNE, B3GAT3, PPM1L, ABL1, ABL2	1891	145	17854	1.62786	0.999914	0.136011	22.9364
GOTERM_BP_FAT	GO:0044092~negative regulation of molecular function	24	1.10906	0.0178593	XIAP, TRIB3, HSPA1A, HSPA1B, LATS2, HSPA1L, PKD2, PCSK9, SPRED1, DNAJC3, APC, DHCR24, ANGPTL4, PRKCA, PTPRC, CFLAR, NF2, CEBPG, NF1, RB1, FLNA, ADRB2, CDKN1B, NUP62, PSEN1, CAND1	1502	132	13588	1.64484	1	0.292723	28.1248
GOTERM_BP_FAT	GO:0030217~T cell differentiation	16	0.739372	0.0178869	SATB1, XRCC4, PTPRC, CD3D, SOX4, ITPKB, CACNB4, HS1BP3, IL7R, LCK, BCL11A, PATZ1, H2-DMA, NCOR1, SPN, APC	1502	76	13588	1.90455	1	0.29177	28.1618
SMART	SM00490:HELICc	21	0.970425	0.0179556	DHX8, RECQL5, DICER1, WRN, DDX6, ATRX, FANCM, DDX17, DDX28, DDX46, DHX29, EIF4A1, SMARCAL1, BAT1A, SMARCA5, CHD1, DHX36, SUPV3L1, CHD4, DDX42, SMARCA4	1134	99	9131	1.70801	0.998839	0.382906	22.1316
GOTERM_BP_FAT	GO:0060669~embryonic placenta morphogenesis	5	0.231054	0.0180155	FGFR2, VCAM1, ADM, GRB2, SPINT1	1502	10	13588	4.5233	1	0.292213	28.3339
KEGG_PATHWAY	mmu04370:VEGF signaling pathway	16	0.739372	0.0182396	PRKCA, PIK3CD, BAD, CDC42, MAPK1, RAC2, MAPK14, PLA2G12A, VEGFA, PLA2G12B, NFAT5, PIK3CA, NFATC4, PPP3CA, PLA2G3, NFATC1	638	76	5738	1.89342	0.964273	0.134859	20.3039
GOTERM_BP_FAT	GO:0021915~neural tube development	17	0.785582	0.0183023	BBS4, ENAH, LMO4, NF1, TCF7L2, FZD6, MAP3K7, MIB1, PSEN1, TSC1, ADM, IFT172, CASP8, NUP50, GATAD2A, TRAF6, HECTD1	1502	83	13588	1.85292	1	0.294802	28.7166
GOTERM_CC_FAT	GO:0030175~filopodium	7	0.323475	0.0183591	PPP1R9B, PPP1R9A, ENAH, NF2, BAIAP2, ABI2, RDX	1255	22	12504	3.17016	0.999966	0.140354	23.7192
SP_PIR_KEYWORDS	protein synthesis inhibitor	4	0.184843	0.0185189	EIF4EBP1, EIF2AK1, ANG, ANKHD1	1891	6	17854	6.29438	0.99994	0.138896	23.7128
GOTERM_BP_FAT	GO:0010942~positive regulation of cell death	40	1.84843	0.0185658	BID, ING4, CDK5R1, ING3, BCLAF1, RBM5, STK17B, RRAGA, BCL2L1, NR3C1, RRM2B, ITM2B, PTEN, PCSK9, INPP5D, TRAF6, LTB, SPN, APC, PRKCA, B4GALT1, PTPRC, TM2D1, CEBPG, NF1, SKP2, MAL, BAD, FCGR1, ATM, STK3, JMY, ADRB2, P2RX7, PSEN1, CASP12, LCK, BNIP3L, MAPK8, PDCD7	1502	252	13588	1.43597	1	0.297042	29.0664
GOTERM_BP_FAT	GO:0033365~protein localization in organelle	19	0.878004	0.0186604	PACS1, BID, BBS4, GRPEL2, RANBP17, HTT, IPO11, FGF10, SIX2, IPO9, IPO8, NUP214, 6230409E13RIK, MACF1, SPNB2, PPP3CA, TPR, KPNB1, KPNA1	1502	97	13588	1.77202	1	0.296992	29.1916
GOTERM_CC_FAT	GO:0005791~rough endoplasmic reticulum	5	0.231054	0.0186664	ARL6IP1, RAB14, PCSK9, RP9, DNAJC3	1255	11	12504	4.52879	0.999971	0.140635	24.0674
SP_PIR_KEYWORDS	autocatalytic cleavage	7	0.323475	0.018704	MASP1, CAPN8, USP1, PCSK9, AMD1, MBTPS1, ASPRV1	1891	21	17854	3.14719	0.999946	0.138224	23.9208
KEGG_PATHWAY	mmu04660:T cell receptor signaling pathway	22	1.01664	0.0187059	PDK1, PTPRC, CD3D, NFKBIE, GRB2, CBL, PIK3CD, PDCD1, MAP3K7, CDC42, PAK7, MAPK1, PAK3, MAPK14, LCK, IKBKG, NFAT5, PIK3CA, NFATC4, PPP3CA, MAP2K7, NFATC1	638	118	5738	1.6768	0.967217	0.132734	20.7693
BIOCARTA	m_vdrPathway:Control of Gene Expression by Vitamin D Receptor	11	0.508318	0.0187241	NCOA2, SMARCE1, BAZ1B, NCOA3, SMARCC1, CREBBP, SUPT16H, CHAF1A, NCOR1, MED1, SMARCA4	212	28	1171	2.16998	0.989084	0.676764	21.6364
GOTERM_BP_FAT	GO:0051338~regulation of transferase activity	33	1.52495	0.0187436	EDN1, TLR1, TRIB3, APLP2, LATS2, CDC42, APP, DAB1, DGKD, DGKG, SPRED1, DNAJC3, CHRNA3, APC, PRKCA, PTPRC, NF2, MADD, NF1, TGFBR2, MET, RB1, SOD1, PTPN11, ACVR2B, P2RX7, CDKN1B, TSC1, PSEN1, NUP62, IKBKG, MAPK8IP3, VLDLR	1502	199	13588	1.50019	1	0.29679	29.3015
GOTERM_BP_FAT	GO:0010259~multicellular organismal aging	6	0.277264	0.0190062	SLC1A2, MSH2, HTT, WRN, INPP5D, TCFCP2L1	1502	15	13588	3.61864	1	0.298967	29.6474
GOTERM_MF_FAT	GO:0030145~manganese ion binding	26	1.20148	0.0190631	GALNT2, PPP6C, GALNT4, DICER1, BMPR2, PPM1A, SLC11A2, PPP2CA, PPP4C, GALNT13, B4GALT1, B4GALT2, B3GALT1, TGFBR2, GALNTL2, SMG1, NEK11, GART, SOD2, ACVR2B, PPM1E, PRUNE, B3GAT3, PPM1L, ABL1, ABL2	1462	148	13288	1.5967	1	0.347181	26.5697
SMART	SM00165:UBA	12	0.554529	0.0191491	RAD23B, TDRD3, TNRC6C, HUWE1, RAD23A, CBL, UBQLN4, 4930488N24RIK, UBQLN1, UBAP2, USP24, LATS2	1134	45	9131	2.14721	0.999262	0.381706	23.428
GOTERM_BP_FAT	GO:0034621~cellular macromolecular complex subunit organization	39	1.80222	0.0193075	MTSS1, TDRD3, ENAH, SNAP91, DICER1, RBM5, SMNDC1, TFAM, PICALM, HJURP, ANG, PTK2B, KPNB1, CHRNA3, HIST1H4H, MYST3, H1F0, RANBP17, SRPK2, HIST1H1C, NASP, CEBPG, IPO11, TTF1, MTRF1L, IPO9, EVL, IPO8, MBNL1, MBD2, ETF1, WAS, FLNA, DVL1, HIST1H3A, H3F3A, XRN2, CACNA1A, SMARCA4	1502	245	13588	1.44007	1	0.301624	30.0423
GOTERM_BP_FAT	GO:0006605~protein targeting	24	1.10906	0.019411	ARL6IP1, PACS1, BID, RANBP17, GRPEL2, HTT, IPO11, SIX2, FGF10, IPO9, IPO8, STXBP4, YWHAE, YWHAG, NUP214, 6230409E13RIK, MACF1, SPNB2, TRAK1, PPP3CA, TPR, KPNB1, KPNA1, AP3B1	1502	133	13588	1.63247	1	0.301668	30.1775
GOTERM_BP_FAT	GO:0040029~regulation of gene expression, epigenetic	15	0.693161	0.0194628	ATF7IP, DNMT3A, DICER1, SUV39H1, SIRT4, HAT1, UBE2B, MBD1, EPC1, MLL5, SMARCA5, BAZ2A, KCNQ1, EIF2C3, SMARCA4	1502	70	13588	1.93856	1	0.301041	30.2451
GOTERM_BP_FAT	GO:0001702~gastrulation with mouth forming second	8	0.369686	0.0196995	ACVR2B, SMAD4, LRP6, CML5, ZBTB17, PPAP2B, NSD1, CML2	1502	26	13588	2.78357	1	0.302808	30.553
SMART	SM00398:HMG	13	0.600739	0.0198435	SOX13, SOX11, SOX3, SOX12, BBX, HMG20A, SOX4, TCF7L2, TFAM, UBTF, SMARCE1, HBP1, MLL3	1134	51	9131	2.05248	0.999434	0.373278	24.1731
SMART	SM00456:WW	13	0.600739	0.0198435	MAGI2, NIPA1, STXBP4, WWTR1, IQGAP1, PIN1, WWP2, NEDD4, DMD, BAG3, WAC, SMURF2, ITCH	1134	51	9131	2.05248	0.999434	0.373278	24.1731
GOTERM_BP_FAT	GO:0016458~gene silencing	13	0.600739	0.0200537	DNMT3A, NCBP1, DICER1, SUV39H1, SIRT4, HAT1, UBE2B, TNRC6C, SMARCA5, BAZ2A, KCNQ1, EIF2C3, SMARCA4	1502	57	13588	2.06326	1	0.306055	31.0115
SP_PIR_KEYWORDS	protein biosynthesis	24	1.10906	0.0201312	EIF4E3, PSTK, DARS, EIF5, MTRF1L, ETF1, IARS, EIF4G1, WARS, EIF4G3, EIF4E, GSPT1, DHX29, PARS2, EIF2S1, GSPT2, EIF2S2, EIF4A1, RPS12, UBC, SEPSECS, EIF1, EEF1D, EIF4E2	1891	139	17854	1.6302	0.999974	0.146011	25.5074
GOTERM_BP_FAT	GO:0051480~cytosolic calcium ion homeostasis	10	0.462107	0.0201491	TRPC2, PTPRC, P2RX7, GNB1, EDN1, LCK, PKD2, ADRA1A, FKBP1A, CACNA1A	1502	38	13588	2.38069	1	0.305973	31.1344
GOTERM_CC_FAT	GO:0044456~synapse part	32	1.47874	0.0204844	SEPT5, SYT1, GABRB2, GRIP1, GABRB1, CLSTN1, SLC1A2, GAD2, GPHN, SYN3, SYN2, GRID2, CHRNA3, SCAMP5, KCNMA1, DLGAP1, GABRG3, DLGAP2, NLGN1, NRXN1, RPH3A, SSPN, SHANK2, LIN7A, GRM3, GRIA2, EPS8, GRM7, DOC2G, VAMP2, CHRNE, DNM2	1255	212	12504	1.5039	0.99999	0.151342	26.0971
GOTERM_BP_FAT	GO:0051169~nuclear transport	19	0.878004	0.0205768	NUP133, NCBP1, RANBP17, HTT, IPO11, FGF10, SIX2, IPO9, IPO8, ATXN1, NUP214, RSRC1, SPNB2, NUP50, PPP3CA, TPR, KPNB1, KPNA1, NMD3	1502	98	13588	1.75393	1	0.310084	31.6832
GOTERM_CC_FAT	GO:0031980~mitochondrial lumen	26	1.20148	0.0205869	GRPEL2, MRPS14, NFS1, HSPA1A, HSPA1B, AK3L1, HSPA1L, PARS2, IVD, MRPL17, ETFDH, HSPE1, SUPV3L1, PDHA1, PDHX, ETFB, PDK1, MRPL52, MRPL51, PDK4, SIRT4, AK3, DLAT, SOD2, ALDH2, MRPL47, HSPD1, PCCA	1255	163	12504	1.58925	0.99999	0.150074	26.21
GOTERM_CC_FAT	GO:0005759~mitochondrial matrix	26	1.20148	0.0205869	GRPEL2, MRPS14, NFS1, HSPA1A, HSPA1B, AK3L1, HSPA1L, PARS2, IVD, MRPL17, ETFDH, HSPE1, SUPV3L1, PDHA1, PDHX, ETFB, PDK1, MRPL52, MRPL51, PDK4, SIRT4, AK3, DLAT, SOD2, ALDH2, MRPL47, HSPD1, PCCA	1255	163	12504	1.58925	0.99999	0.150074	26.21
SP_PIR_KEYWORDS	gtp-binding	46	2.12569	0.0207927	SEPT5, RHOJ, RAB5B, RAB5C, GNAI1, GTPBP10, EIF5, RRAGA, GNL3L, ARF6, RHOU, AK3L1, CDC42, RAC2, RAB11B, RAB11A, RALA, B230208H17RIK, RAB6B, SAR1A, RHOBTB3, GTPBP2, RAP2B, RAB2B, ARL1, GIMAP3, DNM3, RAB39B, SUCLG2, GTPBP5, AK3, 1700017B05RIK, SRPRB, RAB7L1, SEPT10, GNAL, GSPT1, RAB18, GNAQ, ARF3, ARF4, GSPT2, RAB14, GNAS, RAB10, DNM2	1891	313	17854	1.38758	0.999982	0.148435	26.2322
INTERPRO	IPR001739:Methyl-CpG DNA binding	5	0.231054	0.0208139	SETDB1, BAZ2B, MBD2, MBD1, BAZ2A	1840	11	17763	4.38809	1	0.564784	30.7484
INTERPRO	IPR001715:Calponin-like actin-binding	14	0.64695	0.0209338	NAV3, FLNB, IQGAP1, FLNA, SYNE1, MACF1, SPNB2, DMD, GAS2L1, MICAL1, LRCH3, MAPRE1, DST, LCP1	1840	68	17763	1.98755	1	0.560702	30.8965
INTERPRO	IPR017956:AT hook, DNA-binding, conserved site	8	0.369686	0.021227	SCML4, PATZ1, MLL3, HMGA2, GLYR1, BAZ2A, SRCAP, CACNA1A	1840	28	17763	2.75823	1	0.559708	31.257
INTERPRO	IPR013816:ATP-grasp fold, subdomain 2	7	0.323475	0.0212401	TTLL8, SUCLG2, SYN3, SYN2, ACACB, PCCA, GART	1840	22	17763	3.07167	1	0.553971	31.2731
INTERPRO	IPR003034:DNA-binding SAP	7	0.323475	0.0212401	SLTM, PIAS3, PIAS2, ACIN1, MKL2, SAFB2, SF3B2	1840	22	17763	3.07167	1	0.553971	31.2731
UP_SEQ_FEATURE	repeat:TPR 7	12	0.554529	0.0213097	BBS4, TOMM70A, UTY, 0610009O20RIK, IFT172, DNAJC7, APPBP2, ANAPC7, TTN, DNAJC3, CDC27, CTR9	1845	49	16021	2.12656	1	0.882988	33.5013
UP_SEQ_FEATURE	zinc finger region:C3H1-type	7	0.323475	0.0215004	TIPARP, RC3H2, HELZ, NUPL2, RC3H1, CNOT4, RBM26	1845	20	16021	3.03921	1	0.880053	33.7462
SMART	SM00298:CHROMO	9	0.415896	0.0215097	ARID4A, SMARCC1, ARID4B, SUV39H1, CBX3, CHD1, CBX7, CHD4, CBX5	1134	29	9131	2.49891	0.9997	0.379419	25.9335
SP_PIR_KEYWORDS	Steroid biosynthesis	10	0.462107	0.0216376	HSD17B11, ACBD3, SC5D, HMGCS2, HMGCS1, LSS, PRKAA2, HSD17B7, DHCR24, FDFT1	1891	40	17854	2.36039	0.999989	0.151984	27.1486
GOTERM_BP_FAT	GO:0043414~biopolymer methylation	15	0.693161	0.0218591	ATF7IP, SATB1, DNMT3A, LCMT2, SUV39H1, ILF3, ICMT, ETF1, MBD1, MLL5, GSPT1, MLL3, BAZ2A, NSD1, SUV420H1	1502	71	13588	1.91125	1	0.324689	33.3038
GOTERM_BP_FAT	GO:0006694~steroid biosynthetic process	15	0.693161	0.0218591	HSD17B11, SC5D, STAR, HMGCS1, LSS, FDFT1, ACBD3, HMGCS2, INSIG2, PXMP3, PBX1, SRD5A1, PRKAA2, HSD17B7, DHCR24	1502	71	13588	1.91125	1	0.324689	33.3038
GOTERM_CC_FAT	GO:0044429~mitochondrial part	68	3.14233	0.0219749	GRPEL2, STAR, PINK1, COX5A, ARL2BP, HNRPLL, CDS2, DNAJC11, SLC25A29, ABCB10, PDHA1, NDUFS1, MRPL52, MRPL51, NDUFB10, SLC25A4, CYB5B, HERC2, NDUFA12, TIMM22, SLC25A30, MRPL47, AKAP1, PCCA, SRGAP2, BID, MRPS14, NFS1, CHCHD3, BCL2L2, HSPA1A, BCL2L1, HSPA1B, ACAT1, AK3L1, NDUFB2, HSPA1L, TOMM7, MTCH2, IVD, PARS2, MRPL17, ETFDH, SUPV3L1, HSPE1, GTF3C2, PDHX, ACSL3, ETFB, PDK1, GPD2, GIMAP3, PDK4, SIRT…	1255	524	12504	1.29295	0.999996	0.157413	27.7234
GOTERM_MF_FAT	GO:0008276~protein methyltransferase activity	11	0.508318	0.0220154	SETDB1, MLL5, LCMT2, EZH1, PCMTD2, SUV39H1, ICMT, MLL3, NSD1, SUV420H1, N6AMT1	1462	45	13288	2.22174	1	0.383536	30.0367
GOTERM_CC_FAT	GO:0015629~actin cytoskeleton	31	1.43253	0.0221295	MTSS1, ENAH, CALD1, MYO7A, CAPZA1, STK17B, TTN, CAPZB, RHOU, MACF1, SPNB2, BMF, MYH4, MYO1F, MYOZ1, RPH3A, FLNB, WAS, GABARAP, PTPN11, EPB4.1L2, HDAC4, PPP1R9B, PPP1R9A, MYO10, LASP1, PSPC1, TMOD3, ABL2, DST, LCP1	1255	205	12504	1.50665	0.999996	0.156448	27.8901
SMART	SM00290:ZnF_UBP	6	0.277264	0.0222751	USP3, USP49, USP22, USP16, USP45, HDAC6	1134	14	9131	3.45087	0.999776	0.373	26.7294
SMART	SM00501:BRIGHT	6	0.277264	0.0222751	ARID4A, JARID2, ARID5B, ARID4B, ARID5A, KDM5C	1134	14	9131	3.45087	0.999776	0.373	26.7294
GOTERM_BP_FAT	GO:0051493~regulation of cytoskeleton organization	19	0.878004	0.0226405	PLEK, MTAP2, CAPZA1, MYO1F, EVL, RDX, RICTOR, CAPZB, ACTR3, CDKN1B, MTAP1A, SPNB2, MTAP1B, TMOD3, MAPRE1, CLASP2, DST, APC, HDAC6	1502	99	13588	1.73622	1	0.332845	34.2735
GOTERM_BP_FAT	GO:0046942~carboxylic acid transport	19	0.878004	0.0226405	SLC27A1, SLC38A3, TRPC4, SLC25A4, HTT, CACNB4, SLC7A4, SLC7A14, SLC7A7, SLC25A12, SLC32A1, SLC1A2, PSEN1, SLC23A2, SLC7A1, ABCC3, SLC43A1, CACNA1A, SLC43A2	1502	99	13588	1.73622	1	0.332845	34.2735
GOTERM_BP_FAT	GO:0010035~response to inorganic substance	18	0.831793	0.0226919	KCNMA1, D2HGDH, STAR, HTT, PRND, STIM1, SOD1, HNRPLL, GLRX2, SOD2, SLC25A12, SLC11A2, P2RX7, GRIA2, MTF1, UCP2, MAPK8, CHRNA3	1502	92	13588	1.76999	1	0.332111	34.3367
GOTERM_BP_FAT	GO:0015837~amine transport	18	0.831793	0.0226919	SLC38A3, TRPC4, SLC44A1, SLC25A4, HTT, CACNB4, SLC7A4, SLC7A14, SLC7A7, SLC25A12, SLC32A1, SLC1A2, NISCH, PSEN1, SLC7A1, SLC43A1, CACNA1A, SLC43A2	1502	92	13588	1.76999	1	0.332111	34.3367
GOTERM_BP_FAT	GO:0051170~nuclear import	13	0.600739	0.0228254	RANBP17, HTT, IPO11, FGF10, SIX2, IPO9, IPO8, NUP214, SPNB2, PPP3CA, TPR, KPNB1, KPNA1	1502	58	13588	2.02769	1	0.332367	34.501
SP_PIR_KEYWORDS	Rotamase	9	0.415896	0.0229362	FKBP9, PPIG, FKBP6, FKBP3, FKBP1A, RANBP2, FKBP11, NKTR, PIN1	1891	34	17854	2.49924	0.999994	0.15833	28.5362
GOTERM_BP_FAT	GO:0043065~positive regulation of apoptosis	39	1.80222	0.0230097	BID, ING4, CDK5R1, ING3, BCLAF1, RBM5, STK17B, BCL2L1, NR3C1, RRM2B, ITM2B, PTEN, PCSK9, INPP5D, TRAF6, LTB, SPN, APC, PRKCA, B4GALT1, PTPRC, TM2D1, CEBPG, NF1, SKP2, MAL, BAD, FCGR1, ATM, STK3, JMY, ADRB2, P2RX7, PSEN1, CASP12, LCK, BNIP3L, MAPK8, PDCD7	1502	248	13588	1.42265	1	0.333223	34.727
KEGG_PATHWAY	mmu04914:Progesterone-mediated oocyte maturation	17	0.785582	0.0230526	ANAPC1, ADCY3, HSP90AB1, ADCY2, BRAF, GNAI1, PIK3CD, PDE3B, CDC27, CDC25A, MAPK1, RPS6KA2, MAPK14, PIK3CA, MAPK8, PRKACB, ANAPC7	638	85	5738	1.79875	0.985321	0.155368	24.9893
GOTERM_MF_FAT	GO:0051427~hormone receptor binding	10	0.462107	0.023058	NCOA2, SOCS2, NUP62, NCOA3, JAK1, ATP6V0A1, NCOR1, NSD1, MED1, PTPN11	1462	39	13288	2.33049	1	0.391873	31.224
KEGG_PATHWAY	mmu04620:Toll-like receptor signaling pathway	19	0.878004	0.0230811	TOLLIP, TBK1, TLR1, PIK3CD, TLR3, MAP3K7, IRAK4, IFNAR2, MAPK1, IRF5, MAPK14, CASP8, IKBKG, PIK3CA, MAPK8, IRF3, TRAF6, MAP2K7, CD14	638	99	5738	1.72607	0.985399	0.150038	25.0163
UP_SEQ_FEATURE	short sequence motif:PxVxL motif	4	0.184843	0.0232779	ATRX, SP100, STAM2, CHAF1A	1845	6	16021	5.78898	1	0.894827	35.989
UP_SEQ_FEATURE	domain:Fibronectin type-III 4	13	0.600739	0.0235727	DCC, PTPRK, PTPRD, SORL1, NEO1, TTN, IL31RA, NRCAM, CNTN1, COL12A1, CSF3R, FNDC3A, COL20A1	1845	56	16021	2.01581	1	0.893145	36.354
GOTERM_MF_FAT	GO:0003714~transcription corepressor activity	15	0.693161	0.0235943	ATF7IP, TBL1XR1, RCOR2, HR, TRIB3, IRF2BP2, WWTR1, HDAC4, BCL11A, LBXCOR1, ZFPM2, BCOR, NCOR1, NSD1, C1D	1462	72	13288	1.89352	1	0.393257	31.8273
GOTERM_BP_FAT	GO:0035295~tube development	41	1.89464	0.023724	FGFR2, BBS4, ENAH, BTRC, LMO4, DICER1, EDN1, BMPR2, FGF10, NR3C1, EDNRA, MAP3K7, CD44, CRISPLD2, NUP50, CASP8, GATAD2A, TRAF6, PCSK5, ETV4, HECTD1, B4GALT1, TGFBR2, SMAD4, FZD6, MIB1, ACVR2B, TSC1, SP1, NCOA3, TIMELESS, ADM, PSEN1, NOTCH4, IFT172, VEGFA, MAPK8IP3, PBX1, ZFPM2, CUX1, MED1	1502	264	13588	1.40497	1	0.340303	35.596
KEGG_PATHWAY	mmu04110:Cell cycle	23	1.06285	0.0237664	ANAPC1, E2F3, CREBBP, SKP2, SMAD4, RB1, CDK7, ZBTB17, YWHAE, CDC27, CDC25A, ATM, RBX1, YWHAG, ORC2L, CDKN1B, CDKN2B, CCND2, ORC5L, ANAPC7, ABL1, CUL1, STAG1	638	128	5738	1.61606	0.98714	0.148918	25.6623
GOTERM_BP_FAT	GO:0006355~regulation of transcription, DNA-dependent	186	8.59519	0.023778	MEF2A, ARNT2, HIRA, CBX3, RORB, REST, RORA, ZFP84, LASS5, LASS6, CBX5, EPC1, APP, MLL5, RNF141, GATA3, TRAK1, PATZ1, MLL3, TBPL1, IKBKAP, SATB1, A130010J15RIK, ZHX1, SIX2, TCFAP2D, VAX1, PPARGC1B, FOXN3, MED19, ZFP826, PA2G4, RAB18, MTF1, TIMELESS, SMARCAL1, VEGFA, ZFP263, SMARCA5, MGA, VGLL2, SMARCA4, ONECUT3, SOX4, ELK1, NEDD8, ZFP458, ZFP759, ATF1, NR2C2, ARNT, MED12L, TRP53BP1, MEIS3, ZFP422-…	1502	1465	13588	1.14858	1	0.339587	35.6613
GOTERM_BP_FAT	GO:0070482~response to oxygen levels	14	0.64695	0.0238154	KCNMA1, NOL3, PDGFB, NF1, ARNT2, EDN1, UBQLN1, SOD2, EDNRA, ACE, ECE1, ANG, VEGFA, HIF3A	1502	65	13588	1.9485	1	0.338684	35.7064
GOTERM_BP_FAT	GO:0043254~regulation of protein complex assembly	14	0.64695	0.0238154	ATF7IP, PLEK, CAPZA1, EVL, RDX, RICTOR, CAPZB, ACTR3, CDKN1B, SPNB2, TMOD3, CAND1, MAPRE1, APC	1502	65	13588	1.9485	1	0.338684	35.7064
GOTERM_MF_FAT	GO:0017124~SH3 domain binding	16	0.739372	0.0239278	MTSS1, ENAH, USP8, LYN, BAIAP2, CBL, EVL, SHANK2, QK, DOCK4, EPS15, PICALM, PAK3, SH3KBP1, MICAL1, INPP5D	1462	79	13288	1.84079	1	0.392003	32.2
GOTERM_MF_FAT	GO:0004386~helicase activity	23	1.06285	0.024133	DHX8, RECQL5, DICER1, HELZ, WRN, DDX6, ATRX, FANCM, DDX17, DDX28, DDX46, DHX29, HELB, EIF4A1, SMARCAL1, BAT1A, SMARCA5, CHD1, DHX36, SUPV3L1, CHD4, DDX42, SMARCA4	1462	129	13288	1.6205	1	0.389174	32.4284
GOTERM_BP_FAT	GO:0030705~cytoskeleton-dependent intracellular transport	9	0.415896	0.0242959	APP, KIF1B, NDEL1, KIF5B, HTT, PAFAH1B1, EVL, WAS, DST	1502	33	13588	2.46726	1	0.342901	36.2838
GOTERM_BP_FAT	GO:0032259~methylation	16	0.739372	0.0248532	ATF7IP, SATB1, DNMT3A, LCMT2, SUV39H1, ILF3, ICMT, ETF1, MBD1, N6AMT1, MLL5, GSPT1, MLL3, BAZ2A, NSD1, SUV420H1	1502	79	13588	1.83222	1	0.347928	36.9476
GOTERM_BP_FAT	GO:0015849~organic acid transport	19	0.878004	0.0248581	SLC27A1, SLC38A3, TRPC4, SLC25A4, HTT, CACNB4, SLC7A4, SLC7A14, SLC7A7, SLC25A12, SLC32A1, SLC1A2, PSEN1, SLC23A2, SLC7A1, ABCC3, SLC43A1, CACNA1A, SLC43A2	1502	100	13588	1.71885	1	0.346642	36.9534
GOTERM_BP_FAT	GO:0030879~mammary gland development	17	0.785582	0.0250185	FGFR2, B4GALT1, IRS2, SOCS2, BTRC, TGFBR2, MET, HK2, FGF10, NR3C1, USF2, ATP2B2, PRLR, NCOA3, VEGFA, ETV4, MED1	1502	86	13588	1.78828	1	0.34712	37.1431
GOTERM_CC_FAT	GO:0030425~dendrite	19	0.878004	0.0251809	PTPRK, CDK5R1, ADCY2, MTAP2, DPYSL5, ABI2, DPYSL2, SOD1, SAMD4, PPP1R9B, ADRB2, PPP1R9A, GRM3, SLC1A2, GRIA2, PSEN1, PXMP3, MAPK8IP3, CACNA1A	1255	110	12504	1.72094	0.999999	0.174095	31.109
GOTERM_BP_FAT	GO:0050810~regulation of steroid biosynthetic process	6	0.277264	0.0251866	STAR, INSIG2, PXMP3, ATP1A1, NR3C1, SOD1	1502	16	13588	3.39248	1	0.347678	37.3414
GOTERM_BP_FAT	GO:0045321~leukocyte activation	35	1.61738	0.0254632	ITGAL, XRCC4, TLR1, SOX4, FKBP1A, ITPKB, CACNB4, IL7R, MLL5, ITGAX, BCL11A, PATZ1, TRAF6, SPN, APC, FYB, PTPRC, SATB1, CD3D, MSH2, SLA2, CEBPG, TGFBR2, PIK3CD, MYO1F, HS1BP3, WAS, P2RX7, PSEN1, IGBP1, LCK, HSPD1, H2-DMA, NCOR1, LCP1	1502	219	13588	1.4458	1	0.349441	37.6664
GOTERM_MF_FAT	GO:0070717~poly-purine tract binding	5	0.231054	0.025473	ATXN1, PABPN1, PAIP2, SYNCRIP, BCL2L2	1462	11	13288	4.13133	1	0.400425	33.9019
GOTERM_CC_FAT	GO:0031968~organelle outer membrane	16	0.739372	0.025474	GIMAP3, SLC25A4, PINK1, NAV3, BCL2L1, CYB5B, BAD, TOMM7, PSEN1, 6230409E13RIK, TOMM70A, TOMM40L, GYK, AKAP1, ACSL3, RETSAT	1255	87	12504	1.83234	0.999999	0.173826	31.4111
UP_SEQ_FEATURE	repeat:WD 7	23	1.06285	0.0255023	TBL1XR1, WDR5B, HIRA, CORO7, HERC2, TTN, RFWD2, BRWD3, PHIP, PLAA, WDR47, EML3, MIOS, FBXW7, GNB1, STXBP5, WDR76, IFT172, WDR12, PAFAH1B1, ATG16L2, PPP2R2D, GEMIN5	1845	124	16021	1.61064	1	0.907	38.6946
KEGG_PATHWAY	mmu05210:Colorectal cancer	17	0.785582	0.0255219	DCC, BRAF, MSH2, GRB2, TGFBR2, MET, PIK3CD, SMAD4, BAD, TCF7L2, FZD6, DVL1, MAPK1, RAC2, PIK3CA, MAPK8, APC	638	86	5738	1.77783	0.990716	0.153904	27.2937
UP_SEQ_FEATURE	repeat:TPR 8	10	0.462107	0.025694	BBS4, TOMM70A, UTY, IFT172, DNAJC7, APPBP2, TTN, DNAJC3, CDC27, CTR9	1845	38	16021	2.28512	1	0.904448	38.9226
UP_SEQ_FEATURE	domain:Fibronectin type-III 5	10	0.462107	0.025694	DCC, PTPRD, SORL1, CSF3R, COL12A1, NEO1, TTN, FNDC3A, COL20A1, IL31RA	1845	38	16021	2.28512	1	0.904448	38.9226
UP_SEQ_FEATURE	domain:SET	10	0.462107	0.025694	SETDB1, MLL5, EZH1, SMYD5, PRDM10, SUV39H1, MLL3, NSD1, SETD3, SUV420H1	1845	38	16021	2.28512	1	0.904448	38.9226
GOTERM_BP_FAT	GO:0043068~positive regulation of programmed cell death	39	1.80222	0.0257749	BID, ING4, CDK5R1, ING3, BCLAF1, RBM5, STK17B, BCL2L1, NR3C1, RRM2B, ITM2B, PTEN, PCSK9, INPP5D, TRAF6, LTB, SPN, APC, PRKCA, B4GALT1, PTPRC, TM2D1, CEBPG, NF1, SKP2, MAL, BAD, FCGR1, ATM, STK3, JMY, ADRB2, P2RX7, PSEN1, CASP12, LCK, BNIP3L, MAPK8, PDCD7	1502	250	13588	1.41127	1	0.351571	38.0307
GOTERM_BP_FAT	GO:0051209~release of sequestered calcium ion into cytosol	5	0.231054	0.0258767	PTPRC, P2RX7, LCK, PKD2, FKBP1A	1502	11	13588	4.11209	1	0.351371	38.1493
GOTERM_BP_FAT	GO:0051282~regulation of sequestering of calcium ion	5	0.231054	0.0258767	PTPRC, P2RX7, LCK, PKD2, FKBP1A	1502	11	13588	4.11209	1	0.351371	38.1493
GOTERM_BP_FAT	GO:0060401~cytosolic calcium ion transport	5	0.231054	0.0258767	PTPRC, P2RX7, LCK, PKD2, FKBP1A	1502	11	13588	4.11209	1	0.351371	38.1493
GOTERM_BP_FAT	GO:0051283~negative regulation of sequestering of calcium ion	5	0.231054	0.0258767	PTPRC, P2RX7, LCK, PKD2, FKBP1A	1502	11	13588	4.11209	1	0.351371	38.1493
GOTERM_BP_FAT	GO:0060402~calcium ion transport into cytosol	5	0.231054	0.0258767	PTPRC, P2RX7, LCK, PKD2, FKBP1A	1502	11	13588	4.11209	1	0.351371	38.1493
GOTERM_BP_FAT	GO:0046716~muscle maintenance	5	0.231054	0.0258767	MTM1, LARGE, DMD, SOD1, APC	1502	11	13588	4.11209	1	0.351371	38.1493
PIR_SUPERFAMILY	PIRSF038098:SOX-12/11/4a protein	3	0.138632	0.0259772	SOX11, SOX12, SOX4	784	3	8136	10.3776	1	1	33.4223
PIR_SUPERFAMILY	PIRSF028830:Luc7/Luc7-like protein	3	0.138632	0.0259772	LUC7L2, LUC7L, LUC7L3	784	3	8136	10.3776	1	1	33.4223
PIR_SUPERFAMILY	PIRSF038098:SOX-12/11/4a	3	0.138632	0.0259772	SOX11, SOX12, SOX4	784	3	8136	10.3776	1	1	33.4223
SMART	SM00218:ZU5	5	0.231054	0.0267193	ANK2, UNC5B, ANK3, UNC5A, UNC5C	1134	10	9131	4.02601	0.999959	0.412381	31.196
GOTERM_BP_FAT	GO:0050870~positive regulation of T cell activation	14	0.64695	0.0267604	ITGAL, H2-EA, PTPRC, TGFBR2, ITPKB, BAD, IL7R, TNFSF13B, LCK, IL2RG, HSPD1, H2-DMA, SPN, AP3B1	1502	66	13588	1.91898	1	0.35968	39.1695
SMART	SM00487:DEXDc	21	0.970425	0.0267983	DHX8, RECQL5, DICER1, WRN, DDX6, ATRX, FANCM, DDX17, DDX28, DDX46, DHX29, EIF4A1, SMARCAL1, BAT1A, SMARCA5, CHD1, DHX36, SRCAP, CHD4, DDX42, SMARCA4	1134	103	9131	1.64168	0.99996	0.397463	31.273
KEGG_PATHWAY	mmu04114:Oocyte meiosis	21	0.970425	0.026917	ANAPC1, ADCY3, ADCY2, BTRC, PPP2R5C, YWHAE, CDC27, RBX1, MAPK1, YWHAG, SLK, RPS6KA2, PPP2CA, CAMK2D, PPP2R5E, PPP3CA, PRKACB, ANAPC7, FBXW11, CUL1, CALM1	638	115	5738	1.64233	0.992836	0.15659	28.5666
SP_PIR_KEYWORDS	GTP binding	9	0.415896	0.0270573	CDC42, RAB18, RAB5B, RAC2, GNAQ, RAB5C, GNB1, GNAS, SAR1A	1891	35	17854	2.42783	0.999999	0.182003	32.7789
UP_SEQ_FEATURE	domain:CH 2	7	0.323475	0.0272446	MACF1, SPNB2, DMD, DST, FLNB, LCP1, FLNA	1845	21	16021	2.89449	1	0.913328	40.7377
UP_SEQ_FEATURE	domain:CH 1	7	0.323475	0.0272446	MACF1, SPNB2, DMD, DST, FLNB, LCP1, FLNA	1845	21	16021	2.89449	1	0.913328	40.7377
GOTERM_CC_FAT	GO:0000775~chromosome, centromeric region	19	0.878004	0.0273413	ITGB3BP, NUP133, DNMT3A, CREBBP, KNTC1, SUV39H1, CBX3, CBX5, ORC2L, TRP53BP1, NDEL1, BAZ1B, HJURP, PPP2CA, CENPC1, CLASP2, SUV420H1, ZW10, APC	1255	111	12504	1.70544	1	0.183268	33.3066
GOTERM_BP_FAT	GO:0048609~reproductive process in a multicellular organism	59	2.72643	0.0275476	RPS6KB1, HNRPLL, HOOK1, ATP2B2, HSF2, MTAP7, FNDC3A, TBPL1, SPATA24, SOCS2, ZFX, HERC2, MBD2, UBE2B, QK, MAST2, TIAL1, VEGFA, IFT81, PSME4, XRN2, MED1, TSNAXIP1, RAD23B, BBS4, UBE3A, SOX3, HK2, CETN2, HSPA1A, BCL2L1, HSPA1B, NR2C2, PAQR5, HSPA1L, SPATA9, NPAS3, PAFAH1B1, ODF2, PCYT1B, SPATA6, B4GALT1, TRPC2, DNMT3A, MSH2, HTT, TMBIM6, MET, ZFP148, DBH, SOD1, ATM, USF2, PTPN11, SP1, RGS2, PRLR, RP…	1502	409	13588	1.30501	1	0.366789	40.0649
GOTERM_BP_FAT	GO:0032504~multicellular organism reproduction	59	2.72643	0.0275476	RPS6KB1, HNRPLL, HOOK1, ATP2B2, HSF2, MTAP7, FNDC3A, TBPL1, SPATA24, SOCS2, ZFX, HERC2, MBD2, UBE2B, QK, MAST2, TIAL1, VEGFA, IFT81, PSME4, XRN2, MED1, TSNAXIP1, RAD23B, BBS4, UBE3A, SOX3, HK2, CETN2, HSPA1A, BCL2L1, HSPA1B, NR2C2, PAQR5, HSPA1L, SPATA9, NPAS3, PAFAH1B1, ODF2, PCYT1B, SPATA6, B4GALT1, TRPC2, DNMT3A, MSH2, HTT, TMBIM6, MET, ZFP148, DBH, SOD1, ATM, USF2, PTPN11, SP1, RGS2, PRLR, RP…	1502	409	13588	1.30501	1	0.366789	40.0649
GOTERM_CC_FAT	GO:0005667~transcription factor complex	34	1.57116	0.027742	E2F3, ONECUT3, GLIS2, LMO4, ARNT2, NFYB, TCFE3, TCF7L2, ATF1, TCFCP2L1, ARNT, GTF2E1, TFAM, GTF2A1, LBXCOR1, POU3F2, TBPL1, ATF7IP, TAF1, RCOR2, CREBBP, SMAD4, SAP18, TCFAP2D, RB1, CDK7, WWTR1, GTF2H2, NRF1, ATP6V0A1, MGA, PBX1, TCF12, CLOCK	1255	234	12504	1.44767	1	0.183546	33.7069
GOTERM_MF_FAT	GO:0003727~single-stranded RNA binding	7	0.323475	0.027747	ATXN1, PABPN1, PAIP2, MSI1, SYNCRIP, MSI2, BCL2L2	1462	22	13288	2.89193	1	0.422028	36.3337
GOTERM_BP_FAT	GO:0010038~response to metal ion	12	0.554529	0.027986	SLC25A12, KCNMA1, SLC11A2, P2RX7, D2HGDH, GRIA2, STAR, MTF1, HTT, PRND, STIM1, MAPK8	1502	53	13588	2.04829	1	0.370089	40.5581
GOTERM_CC_FAT	GO:0005677~chromatin silencing complex	3	0.138632	0.0281384	SUV39H1, SMARCA5, BAZ2A	1255	3	12504	9.96335	1	0.183792	34.1007
INTERPRO	IPR018459:RII binding domain	4	0.184843	0.0281619	MTAP2, PALM2, AKAP13, AKAP1, AKAP2	1840	7	17763	5.51646	1	0.652484	39.2866
KEGG_PATHWAY	mmu04210:Apoptosis	17	0.785582	0.0281843	BID, CFLAR, XIAP, PIK3CD, ENDOD1, BCL2L1, BAD, BIRC3, ATM, IRAK4, CASP8, IKBKG, CASP12, PIK3CA, PPP3CA, PRKACB, IL1A	638	87	5738	1.7574	0.994342	0.158431	29.7051
KEGG_PATHWAY	mmu04350:TGF-beta signaling pathway	17	0.785582	0.0281843	LTBP1, ROCK1, TGFBR2, CREBBP, BMPR2, SMAD4, RPS6KB1, RBX1, MAPK1, ACVR2B, SP1, CDKN2B, PPP2CA, SMURF2, THBS3, CUL1, THBS4	638	87	5738	1.7574	0.994342	0.158431	29.7051
GOTERM_BP_FAT	GO:0035265~organ growth	7	0.323475	0.0283285	FGFR2, ACVR2B, ADRA1A, FGF10, MTAP7, GJC3, PTPN11	1502	22	13588	2.87847	1	0.372342	40.9408
GOTERM_BP_FAT	GO:0019218~regulation of steroid metabolic process	7	0.323475	0.0283285	KCNMA1, STAR, INSIG2, PXMP3, ATP1A1, NR3C1, SOD1	1502	22	13588	2.87847	1	0.372342	40.9408
GOTERM_BP_FAT	GO:0008299~isoprenoid biosynthetic process	7	0.323475	0.0283285	RDH9, COQ2, HMGCS2, HMGCS1, GGPS1, PDSS2, FDFT1	1502	22	13588	2.87847	1	0.372342	40.9408
SMART	SM00333:TUDOR	8	0.369686	0.0284453	SETDB1, TDRD3, PHF19, ARID4A, ARID4B, AKAP1, PHF20L1, SMNDC1	1134	25	9131	2.57665	0.999979	0.401044	32.8615
GOTERM_BP_FAT	GO:0051656~establishment of organelle localization	9	0.415896	0.0287918	CDC42, SYNE1, KIF1B, PSEN1, MYO7A, NLGN1, TMED10, YKT6, NMD3	1502	34	13588	2.39469	1	0.37582	41.4547
GOTERM_BP_FAT	GO:0007033~vacuole organization	9	0.415896	0.0287918	HOOK1, FAM160A2, HOOK2, PSEN1, CHMP5, MYO7A, ACP2, HOOK3, IDUA	1502	34	13588	2.39469	1	0.37582	41.4547
SP_PIR_KEYWORDS	myristylation	7	0.323475	0.0289897	LYN, ARF3, ARF4, GNAS, ARF6, PRKACB, IL1A	1891	23	17854	2.87352	1	0.191411	34.6864
SP_PIR_KEYWORDS	4fe-4s	7	0.323475	0.0289897	NUBP1, ACO2, NARFL, ETFDH, RSAD1, CDKAL1, NDUFS1	1891	23	17854	2.87352	1	0.191411	34.6864
SMART	SM00249:PHD	19	0.878004	0.0291163	ING4, ING3, RSF1, PHF3, MLL5, TCF20, PHF2, PHF19, BAZ1B, BPTF, PHF13, MLLT10, MLL3, BAZ2B, NSD1, BAZ2A, KDM5C, CHD4, MYST3	1134	91	9131	1.68119	0.999984	0.394065	33.4989
GOTERM_BP_FAT	GO:0006333~chromatin assembly or disassembly	20	0.924214	0.0292884	H1F0, ARID4A, HIST1H1C, CEBPG, ARID4B, SUV39H1, CBX3, CBX7, CBX5, BAZ1B, HJURP, SMARCC1, HIST1H3A, SMARCA5, H3F3A, CHD1, CHD4, HIST1H4H, SMARCA4, MYST3	1502	109	13588	1.65993	1	0.379592	42.0008
GOTERM_CC_FAT	GO:0005789~endoplasmic reticulum membrane	24	1.10906	0.0294351	ARL6IP1, TRPC2, RTN4, RAB2B, DERL2, LMAN2L, PIGU, STIM1, RP9, UBQLN4, FKBP1A, TMPRSS3, PORCN, STT3B, MIA3, H13, STX17, PCYT1A, AMFR, ASPH, DNAJC3, EXT2, ALG12, RETSAT	1255	152	12504	1.57316	1	0.189331	35.3739
UP_SEQ_FEATURE	region of interest:Globular	6	0.277264	0.0295841	H1F0, HIST1H1C, KIF5B, KIF5C, PRND, KIF3C	1845	16	16021	3.2563	1	0.9265	43.3797
UP_SEQ_FEATURE	zinc finger region:C3H1-type 3	6	0.277264	0.0295841	ZC3H4, ZC3HAV1, ZC3H11A, MBNL2, MBNL1, MKRN2	1845	16	16021	3.2563	1	0.9265	43.3797
GOTERM_CC_FAT	GO:0030055~cell-substrate junction	13	0.600739	0.0296666	PTPRC, ENAH, SSH2, EVL, TENC1, RHOU, FLNB, PRUNE, LASP1, PTK2B, DMD, SH3KBP1, DST	1255	66	12504	1.96248	1	0.188545	35.5987
KEGG_PATHWAY	mmu03018:RNA degradation	13	0.600739	0.0297883	EXOSC4, LSM7, EXOSC1, DDX6, CNOT4, PARN, CNOT6L, ENO3, HSPD1, XRN1, XRN2, ENO1, C1D	638	60	5738	1.94864	0.995804	0.161858	31.1223
SP_PIR_KEYWORDS	Isoprene biosynthesis	4	0.184843	0.0298835	COQ2, GGPS1, PDSS2, FDFT1	1891	7	17854	5.39518	1	0.194357	35.5516
INTERPRO	IPR004882:LUC7 related	3	0.138632	0.0299235	LUC7L2, LUC7L, LUC7L3	1840	3	17763	9.6538	1	0.669196	41.1806
INTERPRO	IPR017386:SOX-12/11/4a	3	0.138632	0.0299235	SOX11, SOX12, SOX4	1840	3	17763	9.6538	1	0.669196	41.1806
INTERPRO	IPR008636:HOOK	3	0.138632	0.0299235	HOOK1, HOOK2, HOOK3	1840	3	17763	9.6538	1	0.669196	41.1806
GOTERM_BP_FAT	GO:0055066~di-, tri-valent inorganic cation homeostasis	25	1.15527	0.0300915	CLSTN1, EDN1, PRND, FKBP1A, CACNB4, APLP2, SLC11A2, ATP2B2, APP, PKD2, PRKCA, TRPC2, PTPRC, HTT, SOD1, ABCB7, SOD2, P2RX7, PSEN1, ATP2A2, TFRC, GNB1, LCK, ADRA1A, CACNA1A	1502	146	13588	1.54908	1	0.386417	42.8739
SP_PIR_KEYWORDS	lipid synthesis	18	0.831793	0.0302781	HSD17B11, SC5D, SCD2, A4GALT, PRKAG1, PRKAG2, UGCG, HMGCS1, LSS, LASS5, LASS6, OXSM, FDFT1, ACBD3, HMGCS2, PRKAA2, HSD17B7, DHCR24	1891	99	17854	1.71665	1	0.194307	35.9301
GOTERM_BP_FAT	GO:0010740~positive regulation of protein kinase cascade	17	0.785582	0.0304253	FGFR2, PTPRC, LYN, UBE3A, FGF10, TLR3, ITSN1, FLNA, IL31RA, MAP3K7, UBE2N, ZFP91, ADRB2, P2RX7, NUP62, ADRA1A, LTB	1502	88	13588	1.74764	1	0.388419	43.2332
GOTERM_BP_FAT	GO:0055080~cation homeostasis	30	1.38632	0.0309192	SLC9A9, SLC9A8, CLSTN1, EDN1, PRND, FKBP1A, CACNB4, APLP2, SLC11A2, ATP2B2, APP, PKD2, SLC4A4, TRPC2, MAFG, PRKCA, PTPRC, HTT, SOD1, ABCB7, TMPRSS3, SOD2, P2RX7, ATP2A2, PSEN1, TFRC, GNB1, LCK, ADRA1A, CACNA1A	1502	184	13588	1.47499	1	0.391991	43.7607
KEGG_PATHWAY	mmu03040:Spliceosome	22	1.01664	0.0310076	DHX8, NCBP1, SNRPB2, LSM7, TRA2A, SNRPD2, HSPA1A, WBP11, HSPA1B, SFRS1, SF3A1, SF3B2, SMNDC1, HSPA1L, SF3B1, SFRS7, AQR, DDX46, SFRS9, BAT1A, ACIN1, THOC2, RBM25, DDX42	638	124	5738	1.59566	0.996658	0.163194	32.1819
GOTERM_BP_FAT	GO:0006730~one-carbon metabolic process	21	0.970425	0.0311717	ATF7IP, SATB1, DNMT3A, LCMT2, SUV39H1, ILF3, ICMT, ETF1, UBE2B, MBD1, MTHFD1L, N6AMT1, MTHFD1, MLL5, GSPT1, AHCYL1, MLL3, NSD1, BAZ2A, KDM6B, SUV420H1	1502	117	13588	1.62375	1	0.393132	44.0287
GOTERM_BP_FAT	GO:0001775~cell activation	38	1.75601	0.0317256	ITGAL, XRCC4, TLR1, SOX4, FKBP1A, ITPKB, CACNB4, IL7R, MLL5, ITGAX, BCL11A, PATZ1, TRAF6, LTB, SPN, APC, FYB, PTPRC, SATB1, CD3D, PLEK, MSH2, SLA2, CEBPG, PIK3CD, TGFBR2, MYO1F, EVL, HS1BP3, WAS, P2RX7, PSEN1, IGBP1, LCK, HSPD1, H2-DMA, NCOR1, LCP1	1502	246	13588	1.39744	1	0.397214	44.6122
GOTERM_CC_FAT	GO:0031965~nuclear membrane	9	0.415896	0.0320652	EPC1, SUMO1, PSEN1, PRICKLE1, LMNB1, TSGA10, PAFAH1B1, NAV3, RETSAT	1255	38	12504	2.35974	1	0.20013	37.8861
GOTERM_BP_FAT	GO:0007507~heart development	35	1.61738	0.0322006	EDN1, DICER1, SOX4, FKBP1A, TTN, PTEN, EDNRA, VCAM1, COL4A3BP, CASP8, PKD2, NFATC4, MKL2, PCSK5, CHRNA3, NFATC1, NF1, TGFBR2, ITGA4, ATM, COL5A1, SOD2, MIB1, ACVR2B, CRKL, TSC1, ADM, PSEN1, GNAQ, PKP2, ATP6V0A1, ADRA1A, ZFPM2, SMARCA4, MED1	1502	223	13588	1.41987	1	0.400473	45.108
GOTERM_BP_FAT	GO:0009100~glycoprotein metabolic process	25	1.15527	0.0323353	SGSH, GALNT2, SPOCK2, HS2ST1, ST6GALNAC5, STT3B, NGLY1, ST6GALNAC6, TRAK1, ST3GAL6, GALNT13, DHCR24, B4GALT1, B3GALT1, FUT10, MANBA, PORCN, GLCE, MGAT3, LARGE, PSEN1, ST8SIA4, BACE1, ALG12, EXT2	1502	147	13588	1.53854	1	0.400414	45.2479
GOTERM_BP_FAT	GO:0016079~synaptic vesicle exocytosis	6	0.277264	0.0325187	P2RX7, PSEN1, TRIM9, NLGN1, VAMP2, RPH3A	1502	17	13588	3.19292	1	0.400824	45.4377
GOTERM_BP_FAT	GO:0060713~labyrinthine layer morphogenesis	6	0.277264	0.0325187	FGFR2, VCAM1, ADM, GRB2, SPINT1, ITGA4	1502	17	13588	3.19292	1	0.400824	45.4377
GOTERM_BP_FAT	GO:0006282~regulation of DNA repair	6	0.277264	0.0325187	EYA3, UBE2N, BRCC3, USP1, CEBPG, RNF168	1502	17	13588	3.19292	1	0.400824	45.4377
GOTERM_BP_FAT	GO:0000209~protein polyubiquitination	6	0.277264	0.0325187	UBE4A, HUWE1, UBE4B, SKP2, ITCH, HDAC6	1502	17	13588	3.19292	1	0.400824	45.4377
GOTERM_BP_FAT	GO:0045670~regulation of osteoclast differentiation	6	0.277264	0.0325187	NF1, CLEC2D, GNAS, INPP5D, TCFE3, APC	1502	17	13588	3.19292	1	0.400824	45.4377
GOTERM_BP_FAT	GO:0034504~protein localization in nucleus	13	0.600739	0.0328276	RANBP17, HTT, IPO11, FGF10, SIX2, IPO9, IPO8, NUP214, SPNB2, PPP3CA, TPR, KPNB1, KPNA1	1502	61	13588	1.92796	1	0.402427	45.756
GOTERM_MF_FAT	GO:0003755~peptidyl-prolyl cis-trans isomerase activity	9	0.415896	0.0330073	FKBP9, PPIG, FKBP6, FKBP3, FKBP1A, RANBP2, FKBP11, NKTR, PIN1	1462	35	13288	2.33715	1	0.474205	41.6415
GOTERM_MF_FAT	GO:0019789~SUMO ligase activity	4	0.184843	0.0330391	SUMO2, SUMO1, PIAS3, PIAS2	1462	7	13288	5.19367	1	0.46887	41.6723
GOTERM_BP_FAT	GO:0016925~protein sumoylation	4	0.184843	0.0334526	SUMO2, SUMO1, PIAS3, PIAS2	1502	7	13588	5.16949	1	0.406998	46.3948
GOTERM_BP_FAT	GO:0032350~regulation of hormone metabolic process	4	0.184843	0.0334526	KCNMA1, ATP1A1, NR3C1, CACNA1A	1502	7	13588	5.16949	1	0.406998	46.3948
GOTERM_BP_FAT	GO:0047496~vesicle transport along microtubule	4	0.184843	0.0334526	NDEL1, KIF5B, HTT, PAFAH1B1	1502	7	13588	5.16949	1	0.406998	46.3948
GOTERM_BP_FAT	GO:0045986~negative regulation of smooth muscle contraction	4	0.184843	0.0334526	KCNMA1, ADRB2, ADORA2B, SOD1	1502	7	13588	5.16949	1	0.406998	46.3948
GOTERM_BP_FAT	GO:0006903~vesicle targeting	4	0.184843	0.0334526	PSEN1, NLGN1, TMED10, YKT6	1502	7	13588	5.16949	1	0.406998	46.3948
GOTERM_BP_FAT	GO:0045944~positive regulation of transcription from RNA polymerase II promoter	52	2.40296	0.0336132	ELF1, ARNT2, RORA, EPC1, APP, GATA3, SDPR, MKL2, TOP2A, SOX11, OTX2, TTF1, SIX2, RB1, PPARGC1B, ADRB2, NCOA2, MTF1, VEGFA, VGLL2, ZFPM2, CAND1, CLOCK, MED1, UBE3A, SOX4, ELK1, TCFE3, TCF7L2, ARNT, TEF, NFAT5, POU3F3, POU3F2, RUNX1, MAF, KLF12, CREBBP, SMAD4, ZFP148, WWTR1, USF2, ATXN1, HDAC4, HOXB1, SP1, MAPK14, THRAP3, PBX1, NFIC, KLF1, NFIA	1502	358	13588	1.31403	1	0.407158	46.5578
GOTERM_BP_FAT	GO:0017038~protein import	16	0.739372	0.0336677	BID, GRPEL2, RANBP17, HTT, IPO11, FGF10, SIX2, IPO9, IPO8, NUP214, 6230409E13RIK, SPNB2, PPP3CA, TPR, KPNB1, KPNA1	1502	82	13588	1.76519	1	0.406324	46.613
GOTERM_BP_FAT	GO:0016573~histone acetylation	9	0.415896	0.0338297	EPC1, TAF1, ING4, ING3, PCGF2, CREBBP, HAT1, MYST3, BRD8	1502	35	13588	2.32627	1	0.406499	46.7768
GOTERM_BP_FAT	GO:0008090~retrograde axon cargo transport	3	0.138632	0.0338948	NDEL1, PAFAH1B1, DST	1502	3	13588	9.0466	1	0.405773	46.8425
UP_SEQ_FEATURE	domain:CRAL-TRIO	7	0.323475	0.0339179	ATCAY, PRUNE2, PRR5, PTPN9, BNIP2, NF1, KALRN	1845	22	16021	2.76292	1	0.94745	47.982
UP_SEQ_FEATURE	repeat:TPR 9	7	0.323475	0.0339179	BBS4, TOMM70A, IFT172, TTN, DNAJC3, CDC27, CTR9	1845	22	16021	2.76292	1	0.94745	47.982
GOTERM_MF_FAT	GO:0051539~4 iron, 4 sulfur cluster binding	7	0.323475	0.0341521	NUBP1, ACO2, NARFL, ETFDH, RSAD1, CDKAL1, NDUFS1	1462	23	13288	2.76619	1	0.47466	42.7403
GOTERM_BP_FAT	GO:0045580~regulation of T cell differentiation	11	0.508318	0.0343941	H2-EA, PTPRC, TGFBR2, LCK, ITPKB, IL2RG, BAD, IL7R, H2-DMA, RC3H1, AP3B1	1502	48	13588	2.07318	1	0.409059	47.3437
GOTERM_BP_FAT	GO:0030218~erythrocyte differentiation	11	0.508318	0.0343941	SLC11A2, MLL5, SP1, LYN, CEBPG, VEGFA, ACIN1, RB1, NCOR1, KLF1, ADD1	1502	48	13588	2.07318	1	0.409059	47.3437
GOTERM_BP_FAT	GO:0043543~protein amino acid acylation	11	0.508318	0.0343941	NMT2, EPC1, TAF1, ING4, ING3, PCGF2, ZDHHC17, CREBBP, HAT1, MYST3, BRD8	1502	48	13588	2.07318	1	0.409059	47.3437
GOTERM_CC_FAT	GO:0030684~preribosome	5	0.231054	0.0344006	RRP1, CASP8, WDR12, UTP14A, UTP14B	1255	13	12504	3.83206	1	0.210955	40.0403
GOTERM_CC_FAT	GO:0005912~adherens junction	18	0.831793	0.0344761	PTPRC, PARD3, ENAH, NF2, SSH2, ABI2, EVL, MPP7, FLNB, TENC1, RHOU, PRUNE, LASP1, PKP2, PTK2B, SH3KBP1, DLG5, MLLT4	1255	106	12504	1.69189	1	0.209113	40.1088
GOTERM_CC_FAT	GO:0000779~condensed chromosome, centromeric region	12	0.554529	0.0344775	NUP133, TRP53BP1, ORC2L, NDEL1, HJURP, CENPC1, CREBBP, KNTC1, CBX3, CLASP2, SUV420H1, ZW10	1255	60	12504	1.99267	1	0.206909	40.11
SP_PIR_KEYWORDS	nucleotide binding	13	0.600739	0.0345618	RAB5B, KIF5C, ARF6, KIF1B, GNAQ, RAB18, RAC2, ARF3, EIF4A1, ARF4, GNAS, RUNX1, SAR1A	1891	64	17854	1.91782	1	0.216409	39.9085
GOTERM_BP_FAT	GO:0007034~vacuolar transport	7	0.323475	0.0348522	VPS29, HOOK1, FAM160A2, HOOK2, CHMP5, HOOK3, AP3B1	1502	23	13588	2.75331	1	0.411926	47.7996
GOTERM_BP_FAT	GO:0006695~cholesterol biosynthetic process	7	0.323475	0.0348522	HMGCS2, INSIG2, HMGCS1, PRKAA2, HSD17B7, DHCR24, FDFT1	1502	23	13588	2.75331	1	0.411926	47.7996
GOTERM_BP_FAT	GO:0048864~stem cell development	7	0.323475	0.0348522	RIF1, DICER1, CREBBP, MSI2, TCF7L2, APC, MYST3	1502	23	13588	2.75331	1	0.411926	47.7996
GOTERM_BP_FAT	GO:0048489~synaptic vesicle transport	8	0.369686	0.0349341	P2RX7, PSEN1, TRIM9, NLGN1, STXBP1, VAMP2, RPH3A, LIN7A	1502	29	13588	2.49562	1	0.411347	47.8807
GOTERM_BP_FAT	GO:0010563~negative regulation of phosphorus metabolic process	8	0.369686	0.0349341	ATXN1, PRKCA, PTPRC, PSEN1, FKBP1A, BDKRB2, UBE2B, YWHAE	1502	29	13588	2.49562	1	0.411347	47.8807
GOTERM_BP_FAT	GO:0051054~positive regulation of DNA metabolic process	8	0.369686	0.0349341	EYA3, UBE2N, PTPRC, BRCC3, CEBPG, RNF168, UBE2B, TERF2	1502	29	13588	2.49562	1	0.411347	47.8807
GOTERM_BP_FAT	GO:0045936~negative regulation of phosphate metabolic process	8	0.369686	0.0349341	ATXN1, PRKCA, PTPRC, PSEN1, FKBP1A, BDKRB2, UBE2B, YWHAE	1502	29	13588	2.49562	1	0.411347	47.8807
GOTERM_CC_FAT	GO:0030672~synaptic vesicle membrane	6	0.277264	0.0354608	SYT1, GAD2, GRIA2, SYN3, SYN2, VAMP2	1255	19	12504	3.14632	1	0.210017	40.9951
GOTERM_BP_FAT	GO:0015800~acidic amino acid transport	5	0.231054	0.035494	SLC25A12, SLC1A2, PSEN1, SLC25A4, HTT	1502	12	13588	3.76942	1	0.415088	48.4321
GOTERM_BP_FAT	GO:0051650~establishment of vesicle localization	5	0.231054	0.035494	PSEN1, MYO7A, NLGN1, TMED10, YKT6	1502	12	13588	3.76942	1	0.415088	48.4321
GOTERM_BP_FAT	GO:0015813~L-glutamate transport	5	0.231054	0.035494	SLC25A12, SLC1A2, PSEN1, SLC25A4, HTT	1502	12	13588	3.76942	1	0.415088	48.4321
GOTERM_BP_FAT	GO:0032774~RNA biosynthetic process	22	1.01664	0.0355203	TAF1, POLR3H, LMO4, TCOF1, TTF1, CRCP, CDK7, GTF2H2, TFAM, GTF2E1, GTF2A1, ANG, HELB, THRAP3, HIF3A, NFAT5, ATP6V0A1, PIAS2, LCOR, TBPL1, XRN2, MED1	1502	126	13588	1.57957	1	0.414005	48.4578
GOTERM_MF_FAT	GO:0003743~translation initiation factor activity	13	0.600739	0.0356287	EIF4E3, EIF5, EIF4G1, EIF4G3, EIF2AK1, EIF4E, DHX29, EIF2S1, EIF4A1, EIF2S2, EIF1, EIF4E2, EIF2C3	1462	62	13288	1.90574	1	0.483775	44.1289
GOTERM_CC_FAT	GO:0005739~mitochondrion	153	7.07024	0.0363837	GRPEL2, PSTK, STAR, EHHADH, BPHL, COX5A, MTHFD1L, ACBD3, SLC16A1, GHITM, DDX28, COL4A3BP, SLC25A29, ABCB10, SLC25A27, PDHA1, GPT2, MRPL35, OXR1, MRPL52, ALDH6A1, MRPL51, GTPBP5, SUCLG2, TAZ, SECISBP2, SLC25A30, DCAF5, DHX29, MRPL47, AKAP1, PCCA, MRPS15, MRPS14, TXN2, CHCHD3, ITGA10, AKAP10, HSPA1A, BCL2L2, BCL2L1, HSPA1B, RRM2B, ACAT1, SDHAF2, PDSS2, HSPA1L, TOMM7, MTCH2, D10ERTD322E, IVD, HSPE1,…	1255	1322	12504	1.1531	1	0.212727	41.8146
GOTERM_BP_FAT	GO:0060627~regulation of vesicle-mediated transport	16	0.739372	0.0370571	SEPT5, B4GALT1, RAB5B, ADORA2B, RAB5C, RPH3AL, FGF10, CBLL1, FCGR1, MIB1, SNPH, RAPGEF4, VAMP2, CACNA1A, SCAMP5, EPN2	1502	83	13588	1.74392	1	0.426314	49.9422
UP_SEQ_FEATURE	repeat:Spectrin 17	4	0.184843	0.0372919	MACF1, SPNB2, DMD, DST	1845	7	16021	4.96198	1	0.958736	51.3174
UP_SEQ_FEATURE	repeat:Spectrin 16	4	0.184843	0.0372919	MACF1, SPNB2, DMD, DST	1845	7	16021	4.96198	1	0.958736	51.3174
UP_SEQ_FEATURE	repeat:Spectrin 9	4	0.184843	0.0372919	MACF1, SPNB2, DMD, DST	1845	7	16021	4.96198	1	0.958736	51.3174
UP_SEQ_FEATURE	repeat:Spectrin 15	4	0.184843	0.0372919	MACF1, SPNB2, DMD, DST	1845	7	16021	4.96198	1	0.958736	51.3174
UP_SEQ_FEATURE	domain:WWE	4	0.184843	0.0372919	ZC3HAV1, HUWE1, TIPARP, PARP11	1845	7	16021	4.96198	1	0.958736	51.3174
UP_SEQ_FEATURE	repeat:Spectrin 8	4	0.184843	0.0372919	MACF1, SPNB2, DMD, DST	1845	7	16021	4.96198	1	0.958736	51.3174
UP_SEQ_FEATURE	repeat:Spectrin 12	4	0.184843	0.0372919	MACF1, SPNB2, DMD, DST	1845	7	16021	4.96198	1	0.958736	51.3174
UP_SEQ_FEATURE	repeat:Spectrin 7	4	0.184843	0.0372919	MACF1, SPNB2, DMD, DST	1845	7	16021	4.96198	1	0.958736	51.3174
UP_SEQ_FEATURE	repeat:Spectrin 14	4	0.184843	0.0372919	MACF1, SPNB2, DMD, DST	1845	7	16021	4.96198	1	0.958736	51.3174
UP_SEQ_FEATURE	repeat:Spectrin 13	4	0.184843	0.0372919	MACF1, SPNB2, DMD, DST	1845	7	16021	4.96198	1	0.958736	51.3174
UP_SEQ_FEATURE	repeat:Spectrin 10	4	0.184843	0.0372919	MACF1, SPNB2, DMD, DST	1845	7	16021	4.96198	1	0.958736	51.3174
UP_SEQ_FEATURE	repeat:Spectrin 11	4	0.184843	0.0372919	MACF1, SPNB2, DMD, DST	1845	7	16021	4.96198	1	0.958736	51.3174
UP_SEQ_FEATURE	repeat:HEAT	4	0.184843	0.0372919	PDS5A, SCYL2, SMG1, MRO	1845	7	16021	4.96198	1	0.958736	51.3174
GOTERM_CC_FAT	GO:0070161~anchoring junction	20	0.924214	0.0373119	PTPRC, PARD3, ENAH, NF2, SSH2, ABI2, EVL, MPP7, FLNB, TENC1, RHOU, PNN, PRUNE, LASP1, PKP2, PTK2B, PKP4, SH3KBP1, DLG5, MLLT4	1255	123	12504	1.62006	1	0.215398	42.6283
GOTERM_BP_FAT	GO:0031175~neuron projection development	34	1.57116	0.0376116	DCC, BBS4, CDK5R1, ENAH, ABI2, PRKG1, PTEN, NRCAM, SLC11A2, APP, ANK3, DMD, NUMB, ETV4, DCLK1, APC, MTAP2, KIF5C, STXBP1, DPYSL5, EVL, VAX1, DVL1, PTPN11, SLITRK2, 4930506M07RIK, PPP1R9B, PPP1R9A, NDEL1, ULK2, MTAP1B, MAPK8IP3, DST, CACNA1A	1502	218	13588	1.41094	1	0.429817	50.4678
GOTERM_MF_FAT	GO:0008135~translation factor activity, nucleic acid binding	18	0.831793	0.0378512	EIF4E3, EIF5, TCEAL8, MTRF1L, ETF1, EIF4G1, EIF4G3, EIF2AK1, EIF4E, GSPT1, DHX29, EIF2S1, EIF4A1, EIF2S2, EIF1, EEF1D, EIF2C3, EIF4E2	1462	98	13288	1.66939	1	0.499477	46.1595
BIOCARTA	m_hSWI-SNFpathway:Chromatin Remodeling by hSWI/SNF ATP-dependent Complexes	7	0.323475	0.0378684	GTF2E1, SMARCE1, GTF2A1, SMARCC1, NF1, NR3C1, SMARCA4	212	15	1171	2.57767	0.999902	0.842017	39.2225
SMART	SM00391:MBD	5	0.231054	0.0379509	SETDB1, BAZ2B, MBD2, MBD1, BAZ2A	1134	11	9131	3.66001	0.999999	0.466047	41.3837
GOTERM_CC_FAT	GO:0019005~SCF ubiquitin ligase complex	4	0.184843	0.0383263	SKP2, FBXO31, CUL1, RBX1	1255	8	12504	4.98167	1	0.218446	43.5052
SP_PIR_KEYWORDS	P-loop	13	0.600739	0.0384569	RAB5B, KIF5C, ARF6, KIF1B, GNAQ, RAB18, RAC2, ARF3, EIF4A1, ARF4, GNAS, RUNX1, SAR1A	1891	65	17854	1.88831	1	0.235336	43.3251
GOTERM_BP_FAT	GO:0002521~leukocyte differentiation	24	1.10906	0.0385308	PTPRC, SATB1, XRCC4, CD3D, MSH2, CEBPG, TGFBR2, SOX4, ITPKB, CACNB4, HS1BP3, IL7R, IL31RA, PSEN1, GAB3, CASP8, LCK, BCL11A, PATZ1, H2-DMA, TRAF6, NCOR1, SPN, APC	1502	142	13588	1.529	1	0.436402	51.3277
UP_SEQ_FEATURE	site:Cleavage	11	0.508318	0.0385787	BID, MEF2A, PTPRD, PSEN1, TNFSF13B, SP1, GLIS2, MET, ELTD1, ITGA4, TMPRSS3	1845	47	16021	2.0323	1	0.960955	52.5352
INTERPRO	IPR000108:Neutrophil cytosol factor 2	7	0.323475	0.038616	NCF2, GRB2, STAM2, SH3KBP1, ABI2, ITSN2, ITSN1	1840	25	17763	2.70307	1	0.756241	49.7386
SP_PIR_KEYWORDS	multifunctional enzyme	12	0.554529	0.0389315	MTHFD1, UMPS, GPHN, H6PD, GNE, EHHADH, GGPS1, GSTZ1, HLCS, OGG1, GART, FDFT1	1891	58	17854	1.95343	1	0.235221	43.7288
GOTERM_BP_FAT	GO:0070507~regulation of microtubule cytoskeleton organization	9	0.415896	0.0394334	CDKN1B, MTAP2, MTAP1A, MTAP1B, MAPRE1, CLASP2, DST, APC, HDAC6	1502	36	13588	2.26165	1	0.442723	52.1582
GOTERM_BP_FAT	GO:0006473~protein amino acid acetylation	9	0.415896	0.0394334	EPC1, TAF1, ING4, ING3, PCGF2, CREBBP, HAT1, MYST3, BRD8	1502	36	13588	2.26165	1	0.442723	52.1582
GOTERM_BP_FAT	GO:0007264~small GTPase mediated signal transduction	39	1.80222	0.0395193	RHOJ, USP8, RAB5B, GRB2, RAB5C, ARF6, ITSN1, RHOU, IQGAP1, CDC42, NISCH, DAB1, RAC2, RAB11B, RAB11A, B230208H17RIK, RAPGEF5, RALA, RAB6B, RAPGEF4, RAP2B, ARL1, RAB2B, RAB39B, ROCK1, RALBP1, ARHGEF18, BAIAP2, NF1, 1700018F24RIK, RAB7L1, FARP2, DOK1, RAB18, ARF3, ARF4, PECAM1, RAB14, RAB10	1502	258	13588	1.36751	1	0.442103	52.2366
INTERPRO	IPR000644:Cystathionine beta-synthase, core	6	0.277264	0.0400062	CNNM2, CNNM3, CLCN4-2, PRKAG1, PRKAG2, CNNM1	1840	19	17763	3.04857	1	0.763293	50.9932
GOTERM_BP_FAT	GO:0006874~cellular calcium ion homeostasis	17	0.785582	0.0400847	TRPC2, PRKCA, PTPRC, EDN1, CLSTN1, FKBP1A, CACNB4, ATP2B2, APP, P2RX7, PSEN1, ATP2A2, GNB1, LCK, PKD2, ADRA1A, CACNA1A	1502	91	13588	1.69003	1	0.445494	52.7492
KEGG_PATHWAY	mmu05340:Primary immunodeficiency	9	0.415896	0.0401534	PTPRC, CD3D, TNFRSF13B, IKBKG, LCK, IL2RG, IL7R, IGH-VJ558, BTK	638	36	5738	2.24843	0.999399	0.201307	39.6651
GOTERM_BP_FAT	GO:0070271~protein complex biogenesis	35	1.61738	0.0402296	MTSS1, SNAP91, PRND, LNX2, PDSS2, MTMR2, GTF2E1, TFAM, PICALM, GTF2A1, ANG, PTK2B, USP16, KPNB1, CHRNA3, TBPL1, APC, ZW10, KCNMA1, TAF1, RANBP17, CD3D, IPO11, TTF1, IPO9, IPO8, MBD2, WAS, FLNA, DVL1, STOM, P2RX7, ATP6V0A1, H2-DMA, CACNA1A	1502	227	13588	1.39485	1	0.445361	52.8798
GOTERM_BP_FAT	GO:0006461~protein complex assembly	35	1.61738	0.0402296	MTSS1, SNAP91, PRND, LNX2, PDSS2, MTMR2, GTF2E1, TFAM, PICALM, GTF2A1, ANG, PTK2B, USP16, KPNB1, CHRNA3, TBPL1, APC, ZW10, KCNMA1, TAF1, RANBP17, CD3D, IPO11, TTF1, IPO9, IPO8, MBD2, WAS, FLNA, DVL1, STOM, P2RX7, ATP6V0A1, H2-DMA, CACNA1A	1502	227	13588	1.39485	1	0.445361	52.8798
GOTERM_BP_FAT	GO:0065003~macromolecular complex assembly	49	2.26433	0.0403089	MTSS1, DICER1, RBM5, LNX2, SMNDC1, GTF2E1, PICALM, GTF2A1, ANG, USP16, KPNB1, TBPL1, CHRNA3, ZW10, MYST3, KCNMA1, H1F0, SRPK2, CD3D, HIST1H1C, TTF1, IPO9, IPO8, MBNL1, MBD2, WAS, FLNA, STOM, SMARCA4, TDRD3, SNAP91, PRND, PDSS2, MTMR2, TFAM, HJURP, PTK2B, APC, HIST1H4H, RANBP17, TAF1, IPO11, DVL1, P2RX7, HIST1H3A, ATP6V0A1, H3F3A, H2-DMA, CACNA1A	1502	338	13588	1.31149	1	0.444686	52.951
GOTERM_MF_FAT	GO:0051219~phosphoprotein binding	6	0.277264	0.0403333	MAPK1, NEDD4, RRAGA, PAFAH1B1, ACP2, SAMSN1	1462	18	13288	3.02964	1	0.516592	48.3454
GOTERM_MF_FAT	GO:0032182~small conjugating protein binding	6	0.277264	0.0403333	UBE2N, BRCC3, NUP62, TDG, RNF168, USP16	1462	18	13288	3.02964	1	0.516592	48.3454
UP_SEQ_FEATURE	domain:ARID	5	0.231054	0.0405548	JARID2, ARID5B, ARID4B, ARID5A, KDM5C	1845	12	16021	3.61811	1	0.965084	54.3494
GOTERM_BP_FAT	GO:0016126~sterol biosynthetic process	8	0.369686	0.0413724	SC5D, HMGCS2, INSIG2, HMGCS1, PRKAA2, HSD17B7, DHCR24, FDFT1	1502	30	13588	2.41243	1	0.452082	53.8974
GOTERM_MF_FAT	GO:0042393~histone binding	7	0.323475	0.0414387	BAZ1B, NASP, RNF168, IPO9, USP16, BAZ2A, MYSM1	1462	24	13288	2.65093	1	0.520853	49.2919
SP_PIR_KEYWORDS	Isomerase	20	0.924214	0.0414531	FKBP9, FKBP6, GNE, EHHADH, FKBP3, LSS, FKBP1A, PMM2, GPI1, GLCE, NKTR, PIN1, PGM2, TOP1, GALM, PPIG, GSTZ1, RANBP2, FKBP11, TOP2A	1891	118	17854	1.60027	1	0.245911	45.8292
UP_SEQ_FEATURE	compositionally biased region:Poly-Gly	34	1.57116	0.0414941	CDK19, RAD23B, E2F3, CDV3, CPEB4, SOX3, SRP68, HR, ZNRF2, FUBP1, NPAS3, SNTB2, POU3F3, RNF10, POU3F2, PPP2R2D, DDX42, KCNMA1, BRD2, BRAF, HTT, STRN3, ILF3, WAS, CTR9, EML3, LASP1, GOLPH3, SFPQ, MSL1, NEK9, FAM155A, DUSP8, GPATCH8	1845	211	16021	1.39923	1	0.965848	55.1885
SP_PIR_KEYWORDS	microtubule	33	1.52495	0.0416894	KIF22, TTLL8, TTLL1, STAU2, GTSE1, HOOK3, KIF13A, HOOK1, HOOK2, TEKT3, SNTB2, PAFAH1B1, MTAP6, ODF2, CLASP2, MTAP7, APPBP2, DNM3, KIF5B, MTAP2, KIF5C, KIF3C, 2410017P07RIK, GABARAP, RASSF3, EML3, NDEL1, KIF1B, NAV1, MTAP1A, MTAP1B, MAPRE1, DNM2	1891	221	17854	1.40983	1	0.244439	46.0223
UP_SEQ_FEATURE	cross-link:Glycyl lysine isopeptide (Lys-Gly) (interchain with G-Cter in SUMO)	17	0.785582	0.0422585	MAFG, SATB1, ELK1, NR3C1, RORA, TCF7L2, MBD1, HDAC4, TOP1, SUMO2, SP1, TRPS1, TDG, IRF2, RANBP2, TRAF6, KLF1	1845	88	16021	1.67749	1	0.966092	55.8605
GOTERM_BP_FAT	GO:0030834~regulation of actin filament depolymerization	7	0.323475	0.0422694	PLEK, SPNB2, CAPZA1, TMOD3, RDX, EVL, CAPZB	1502	24	13588	2.63859	1	0.457995	54.6816
GOTERM_BP_FAT	GO:0032869~cellular response to insulin stimulus	10	0.462107	0.0423879	PHIP, IRS2, EIF4EBP1, STAR, PTPN2, PTPRA, PCSK9, PDE3B, STXBP4, PTPN1	1502	43	13588	2.10386	1	0.457609	54.7842
UP_SEQ_FEATURE	domain:PDZ	18	0.831793	0.0424196	CNKSR2, SNX27, PDLIM5, MPP7, STXBP4, RIMS2, SHANK2, LIN7A, DVL1, ARHGAP21, MAST4, PPP1R9B, MAST2, GORASP1, GORASP2, SNTB2, MLLT4, GRASP	1845	95	16021	1.64529	1	0.964652	56.001
SP_PIR_KEYWORDS	s-adenosyl-l-methionine	16	0.739372	0.0424729	SETDB1, DNMT3A, LCMT2, EZH1, SUV39H1, RSAD1, ICMT, CDKAL1, MLL5, METTL1, MTR, MLL3, NSUN3, AMD1, NSD1, SUV420H1	1891	88	17854	1.71665	1	0.245808	46.6578
GOTERM_CC_FAT	GO:0000776~kinetochore	12	0.554529	0.0426209	NUP133, TRP53BP1, ORC2L, NDEL1, HJURP, CENPC1, CREBBP, KNTC1, CLASP2, CBX5, APC, ZW10	1255	62	12504	1.92839	1	0.23785	47.0817
GOTERM_MF_FAT	GO:0051540~metal cluster binding	11	0.508318	0.0430231	ABCE1, CISD2, NUBP1, ACO2, NARFL, ETFDH, AOX3, RSAD1, CDKAL1, NDUFS1, GLRX2	1462	50	13288	1.99956	1	0.529012	50.6202
GOTERM_MF_FAT	GO:0051536~iron-sulfur cluster binding	11	0.508318	0.0430231	ABCE1, CISD2, NUBP1, ACO2, NARFL, ETFDH, AOX3, RSAD1, CDKAL1, NDUFS1, GLRX2	1462	50	13288	1.99956	1	0.529012	50.6202
GOTERM_MF_FAT	GO:0019900~kinase binding	16	0.739372	0.043026	CNKSR2, PTPRC, MEF2A, IRS2, TGFBR2, PRKAG2, TRIB3, PDE3B, RB1, UBQLN1, TENC1, FLNA, YWHAG, CCND2, MAPK8IP2, MAPK8IP3	1462	85	13288	1.71086	1	0.523714	50.6226
SP_PIR_KEYWORDS	CBS domain	6	0.277264	0.0434625	CNNM2, CNNM3, CLCN4-2, PRKAG1, PRKAG2, CNNM1	1891	19	17854	2.98155	1	0.248184	47.4505
GOTERM_BP_FAT	GO:0000165~MAPKKK cascade	20	0.924214	0.0439194	PRKCA, PTPRC, MADD, GRB2, NF1, MET, ITPKB, SOD1, PTPN11, MAP3K7, DOK1, MAPK1, P2RX7, PSEN1, MAPK8IP2, MAPK8IP3, MAPK8, PPM1L, SPRED1, MAP2K7	1502	114	13588	1.58712	1	0.468386	56.0912
GOTERM_MF_FAT	GO:0019901~protein kinase binding	14	0.64695	0.0441379	CNKSR2, PTPRC, MEF2A, IRS2, TGFBR2, PRKAG2, TRIB3, PDE3B, TENC1, FLNA, YWHAG, CCND2, MAPK8IP2, MAPK8IP3	1462	71	13288	1.79218	1	0.527703	51.5351
GOTERM_BP_FAT	GO:0003018~vascular process in circulatory system	11	0.508318	0.0442176	KCNMA1, EDNRA, P2RX4, ADRB2, ADORA2B, EDN1, VEGFA, ADRA1A, SOD1, GCLM, SOD2	1502	50	13588	1.99025	1	0.46937	56.3415
SP_PIR_KEYWORDS	palmitate	31	1.43253	0.0444201	SYT1, ADORA2B, GRIP1, BDKRB2, RHOU, KCNIP3, CHIC1, GAD2, PSKH1, CHIC2, GORASP2, PALM2, DNAJC5, MTAP6, SNAP25, GABRG3, LYN, RGS16, STOM, GNAL, ADRB2, GRIA2, RAB18, TFRC, GNAQ, CCR5, LCK, ADRA1A, GNAS, CPD, AKAP2, YKT6	1891	206	17854	1.42082	1	0.250341	48.2071
GOTERM_CC_FAT	GO:0000790~nuclear chromatin	11	0.508318	0.0447855	DNMT3A, SATB1, PCGF2, SMARCC1, HIRA, SUV39H1, H3F3A, CBX3, UBE2B, CBX5, SMARCA4	1255	55	12504	1.99267	1	0.246143	48.8032
UP_SEQ_FEATURE	compositionally biased region:Poly-Ala	42	1.94085	0.0450205	PACS1, RAD23B, SNAP91, HPS5, STAR, CPEB3, SOX3, TCOF1, RBM4, BMPR2, TTN, LPHN3, TCF20, PTPLB, SNPH, CDK12, MSI1, GATAD2A, MSI2, POU3F3, STK39, TBL1XR1, SLC12A2, NLK, GMEB2, PTBP1, SMAD4, UBR4, BTBD7, NADK, RB1, NRXN1, GLCCI1, ABCB7, USF2, MAPK1, NRF1, SMARCC1, SP4, PBX1, NCOR1, GPATCH8	1845	273	16021	1.33592	1	0.969677	58.2102
GOTERM_BP_FAT	GO:0051248~negative regulation of protein metabolic process	15	0.693161	0.0451917	PRKCA, PTPRC, PAIP2, FKBP1A, ANKHD1, BDKRB2, YWHAE, UBE2B, FLNA, EIF4EBP1, EIF2AK1, PSEN1, ANG, MDM4, EIF2C3	1502	78	13588	1.73973	1	0.475551	57.1497
GOTERM_BP_FAT	GO:0007050~cell cycle arrest	12	0.554529	0.045224	MLL5, CDKN1B, MACF1, MSH2, PKD2, GAS2L1, RB1, SKIL, DST, APC, SESN3, JMY	1502	57	13588	1.90455	1	0.474459	57.1763
GOTERM_BP_FAT	GO:0048514~blood vessel morphogenesis	31	1.43253	0.0452413	FGFR2, RTN4, EDN1, DICER1, TIPARP, PRRX1, FGF10, CX3CL1, GPI1, PTEN, EDNRA, MAP3K7, WARS, ANG, CASP8, PLCD1, MKL2, FIGF, B4GALT1, NF1, TGFBR2, ITGA4, DBH, QK, ZFP826, MAPK14, NOTCH4, VEGFA, HBEGF, ZFPM2, SMARCA4	1502	198	13588	1.41639	1	0.473258	57.1905
GOTERM_BP_FAT	GO:0030003~cellular cation homeostasis	25	1.15527	0.0454853	SLC9A8, CLSTN1, EDN1, PRND, FKBP1A, CACNB4, APLP2, ATP2B2, APP, PKD2, PRKCA, MAFG, TRPC2, PTPRC, SOD1, ABCB7, TMPRSS3, P2RX7, PSEN1, ATP2A2, TFRC, GNB1, LCK, ADRA1A, CACNA1A	1502	152	13588	1.48793	1	0.47379	57.3905
GOTERM_BP_FAT	GO:0048871~multicellular organismal homeostasis	14	0.64695	0.0455747	BBS4, VPS54, ACP5, ILDR2, DBH, SOD1, TENC1, SLC11A2, ADRB2, P2RX7, ANKRD11, VEGFA, IL1A, ADD1	1502	71	13588	1.78384	1	0.473148	57.4636
GOTERM_BP_FAT	GO:0000398~nuclear mRNA splicing, via spliceosome	9	0.415896	0.0456233	SF3B1, SRPK2, TDRD3, RSRC1, RBM5, SRRM1, MBNL1, SF3A1, SMNDC1	1502	37	13588	2.20053	1	0.4722	57.5033
GOTERM_BP_FAT	GO:0018108~peptidyl-tyrosine phosphorylation	9	0.415896	0.0456233	LYN, CLK4, LCK, DYRK1A, ABI2, JAK1, ABL1, ABL2, BTK	1502	37	13588	2.20053	1	0.4722	57.5033
GOTERM_BP_FAT	GO:0021987~cerebral cortex development	9	0.415896	0.0456233	BBS4, DAB1, PSEN1, TSC1, NF1, POU3F3, POU3F2, PAFAH1B1, YWHAE	1502	37	13588	2.20053	1	0.4722	57.5033
GOTERM_BP_FAT	GO:0000375~RNA splicing, via transesterification reactions	9	0.415896	0.0456233	SF3B1, SRPK2, TDRD3, RSRC1, RBM5, SRRM1, MBNL1, SF3A1, SMNDC1	1502	37	13588	2.20053	1	0.4722	57.5033
GOTERM_BP_FAT	GO:0018212~peptidyl-tyrosine modification	9	0.415896	0.0456233	LYN, CLK4, LCK, DYRK1A, ABI2, JAK1, ABL1, ABL2, BTK	1502	37	13588	2.20053	1	0.4722	57.5033
GOTERM_BP_FAT	GO:0000377~RNA splicing, via transesterification reactions with bulged adenosine as nucleophile	9	0.415896	0.0456233	SF3B1, SRPK2, TDRD3, RSRC1, RBM5, SRRM1, MBNL1, SF3A1, SMNDC1	1502	37	13588	2.20053	1	0.4722	57.5033
GOTERM_BP_FAT	GO:0009108~coenzyme biosynthetic process	13	0.600739	0.045624	PDK4, NFS1, DLAT, GCLM, MTHFD1L, PDSS2, MTHFD1, GPHN, COQ2, PANK2, PANK3, MTR, QPRT	1502	64	13588	1.83759	1	0.470896	57.5039
GOTERM_BP_FAT	GO:0001666~response to hypoxia	13	0.600739	0.045624	KCNMA1, NOL3, PDGFB, ARNT2, EDN1, NF1, UBQLN1, EDNRA, ACE, ECE1, ANG, VEGFA, HIF3A	1502	64	13588	1.83759	1	0.470896	57.5039
GOTERM_BP_FAT	GO:0006351~transcription, DNA-dependent	21	0.970425	0.0458578	TAF1, POLR3H, LMO4, TCOF1, TTF1, CRCP, CDK7, GTF2H2, TFAM, GTF2E1, GTF2A1, ANG, THRAP3, HIF3A, NFAT5, ATP6V0A1, PIAS2, LCOR, TBPL1, XRN2, MED1	1502	122	13588	1.5572	1	0.471356	57.6942
INTERPRO	IPR001251:Cellular retinaldehyde-binding/triple function, C-terminal	7	0.323475	0.0459555	ATCAY, PRUNE2, PRR5, PTPN9, BNIP2, NF1, KALRN	1840	26	17763	2.5991	1	0.805081	56.0363
INTERPRO	IPR011989:Armadillo-like helical	21	0.970425	0.0461196	STK36, IPO11, HEATR1, IPO9, IPO8, SF3B1, 2310035C23RIK, ARMC8, SCYL2, PKP2, PKP4, ARMC9, 2610027L16RIK, CAND1, CLASP2, KPNB1, TRIP12, KPNA1, HECTD1, APC, AP3B1	1840	130	17763	1.55946	1	0.801438	56.1682
GOTERM_BP_FAT	GO:0008610~lipid biosynthetic process	42	1.94085	0.0463044	HSD17B11, CHKA, SC5D, ALOXE3, STAR, GNE, PRKAG1, PRKAG2, HMGCS1, LSS, LASS5, LASS6, PDSS2, FDFT1, RDH9, CDS2, ST6GALNAC6, ACBD3, INSIG2, ANG, PXMP3, GGPS1, SRD5A1, PCYT1A, PRKAA2, PCYT1B, HSD17B7, DHCR24, SCD2, A4GALT, LPGAT1, UGCG, PIGU, ACACB, QK, OXSM, P2RX7, COQ2, DGAT1, HMGCS2, PBX1, ALG12	1502	285	13588	1.33318	1	0.473404	58.0556
GOTERM_BP_FAT	GO:0006875~cellular metal ion homeostasis	18	0.831793	0.0464722	TRPC2, PRKCA, PTPRC, EDN1, CLSTN1, FKBP1A, CACNB4, TMPRSS3, ATP2B2, APP, P2RX7, PSEN1, ATP2A2, GNB1, LCK, PKD2, ADRA1A, CACNA1A	1502	100	13588	1.62839	1	0.473359	58.1907
GOTERM_BP_FAT	GO:0048589~developmental growth	18	0.831793	0.0464722	FGFR2, SETDB1, UBE3A, FGF10, PTEN, APP, NDEL1, PSEN1, ADM, PRLR, NCOA3, MTPN, ULK2, HBEGF, BIN3, DCLK1, MED1, SMARCA4	1502	100	13588	1.62839	1	0.473359	58.1907
SMART	SM00513:SAP	7	0.323475	0.0466412	SLTM, PIAS3, PIAS2, ACIN1, MKL2, SAFB2, SF3B2	1134	22	9131	2.56201	1	0.523997	48.2857
GOTERM_BP_FAT	GO:0030865~cortical cytoskeleton organization	5	0.231054	0.0469032	EPB4.1L2, CORO1C, EPB4.1L1, LASP1, EHD2	1502	13	13588	3.47946	1	0.475262	58.5356
GOTERM_BP_FAT	GO:0030433~ER-associated protein catabolic process	5	0.231054	0.0469032	NPLOC4, DERL2, UBE2G2, AMFR, OS9	1502	13	13588	3.47946	1	0.475262	58.5356
GOTERM_BP_FAT	GO:0008154~actin polymerization or depolymerization	5	0.231054	0.0469032	MTSS1, ENAH, ANG, EVL, WAS	1502	13	13588	3.47946	1	0.475262	58.5356
INTERPRO	IPR008957:Fibronectin, type III-like fold	28	1.2939	0.0472777	DCC, SORL1, NEO1, TTN, IL7R, IL31RA, NRCAM, TRIM9, COL12A1, CSF3R, IL2RG, LRFN5, FNDC3A, EBI3, IL13RA2, PTPRK, PTPRC, PTPRD, FLRT1, PTPRG, NCAM1, EPHA5, NCAM2, IFNAR2, PRLR, CNTN1, COL20A1, KALRN	1840	187	17763	1.44549	1	0.804825	57.0885
UP_SEQ_FEATURE	domain:WW	6	0.277264	0.0478402	DMD, WAC, STXBP4, WWTR1, IQGAP1, PIN1	1845	18	16021	2.89449	1	0.974322	60.4864
UP_SEQ_FEATURE	domain:CBS 2	6	0.277264	0.0478402	CNNM2, CNNM3, CLCN4-2, PRKAG1, PRKAG2, CNNM1	1845	18	16021	2.89449	1	0.974322	60.4864
UP_SEQ_FEATURE	domain:CBS 1	6	0.277264	0.0478402	CNNM2, CNNM3, CLCN4-2, PRKAG1, PRKAG2, CNNM1	1845	18	16021	2.89449	1	0.974322	60.4864
SP_PIR_KEYWORDS	mRNA transport	12	0.554529	0.0483222	ENY2, NUP133, NCBP1, RANBP17, NUP214, NUP62, NUP50, BAT1A, RANBP2, THOC2, NUPL2, QK	1891	60	17854	1.88831	1	0.266773	51.1867
UP_SEQ_FEATURE	compositionally biased region:Poly-Pro	50	2.31054	0.0483245	MEF2A, WASF3, DZIP3, TENC1, C230081A13RIK, ITCH, ODZ1, FBXL17, NFX1, SATB1, SOX12, RB1, WAS, ZCCHC14, ZFP592, SS18, SMARCA5, CPSF7, SOX3, GPSM3, RDX, CCDC64, GPHN, TCF20, MARVELD1, GORASP1, PEX12, MLLT3, FYB, CNKSR2, TAF1, BRD2, ZBTB7C, HTT, CREBBP, ILF3, AFF1, SHANK2, SF3A1, ATXN1, PPP1R9B, KCMF1, EPS8, IRF5, SMARCC1, SFPQ, ITPRIPL2, LRP6, ABL1, NCOR1	1845	336	16021	1.29218	1	0.973832	60.8654
GOTERM_BP_FAT	GO:0048863~stem cell differentiation	8	0.369686	0.0485334	RIF1, DICER1, CREBBP, MSI2, TCF7L2, ETV4, APC, MYST3	1502	31	13588	2.33461	1	0.485879	59.8162
GOTERM_BP_FAT	GO:0007595~lactation	8	0.369686	0.0485334	ATP2B2, SOCS2, PRLR, MET, VEGFA, HK2, USF2, MED1	1502	31	13588	2.33461	1	0.485879	59.8162
GOTERM_CC_FAT	GO:0008287~protein serine/threonine phosphatase complex	8	0.369686	0.0485397	PPM1E, PPP2CA, PPP2R5C, PPM1A, PPM1L, PPP2R5E, PPP3CA, PPP2R2D	1255	34	12504	2.34432	1	0.261744	51.666
GOTERM_MF_FAT	GO:0005545~phosphatidylinositol binding	4	0.184843	0.0486175	WDFY3, PICALM, SNAP91, EEA1	1462	8	13288	4.54446	1	0.557894	55.0539
GOTERM_MF_FAT	GO:0017075~syntaxin-1 binding	4	0.184843	0.0486175	STXBP5, STXBP1, VAMP2, SNAP25	1462	8	13288	4.54446	1	0.557894	55.0539
PIR_SUPERFAMILY	PIRSF028911:Caenorhabditis elegans hypothetical protein C44B7.2	3	0.138632	0.0486568	ROD1, PTBP1, HNRPLL	784	4	8136	7.78316	1	1	53.7418
PIR_SUPERFAMILY	PIRSF037570:transcription factor, Sp1/Sp2/Sp3/Sp4 types	3	0.138632	0.0486568	SP1, SP2, SP4	784	4	8136	7.78316	1	1	53.7418
GOTERM_BP_FAT	GO:0030182~neuron differentiation	56	2.5878	0.0487166	ENAH, AGTPBP1, MYO7A, RORB, RORA, PRKG1, PTEN, NRCAM, CDC42, ZFP91, ATP2B2, APP, ANK3, KCNMA1, MTAP2, OTX2, KIF5C, STXBP1, VAX1, FARP2, SLITRK2, 4930506M07RIK, NDEL1, PSEN1, GNAQ, VEGFA, MTAP1B, CUX1, DST, DCC, BBS4, CDK5R1, ABI2, SLC11A2, MTPN, DMD, NUMB, PCSK9, POU3F2, RUNX1, ETV4, DCLK1, APC, HTT, DPYSL5, SMAD4, EVL, SOD1, SOD2, PTPN11, DVL1, PPP1R9B, PPP1R9A, ULK2, MAPK8IP3, CACNA1A	1502	399	13588	1.2697	1	0.485903	59.9578
GOTERM_BP_FAT	GO:0006516~glycoprotein catabolic process	4	0.184843	0.0492061	NGLY1, PSEN1, MANBA, DHCR24	1502	8	13588	4.5233	1	0.488119	60.3337
GOTERM_BP_FAT	GO:0021799~cerebral cortex radially oriented cell migration	4	0.184843	0.0492061	DAB1, POU3F3, POU3F2, PAFAH1B1	1502	8	13588	4.5233	1	0.488119	60.3337
GOTERM_BP_FAT	GO:0051881~regulation of mitochondrial membrane potential	4	0.184843	0.0492061	HTT, SOD1, NDUFS1, SOD2	1502	8	13588	4.5233	1	0.488119	60.3337
GOTERM_BP_FAT	GO:0017158~regulation of calcium ion-dependent exocytosis	4	0.184843	0.0492061	B4GALT1, RPH3AL, CACNA1A, SCAMP5	1502	8	13588	4.5233	1	0.488119	60.3337
GOTERM_BP_FAT	GO:0045059~positive thymic T cell selection	4	0.184843	0.0492061	PTPRC, CD3D, ITPKB, H2-DMA	1502	8	13588	4.5233	1	0.488119	60.3337
GOTERM_BP_FAT	GO:0008340~determination of adult life span	4	0.184843	0.0492061	MSH2, HTT, INPP5D, TCFCP2L1	1502	8	13588	4.5233	1	0.488119	60.3337
GOTERM_BP_FAT	GO:0060670~branching involved in embryonic placenta morphogenesis	4	0.184843	0.0492061	FGFR2, ADM, GRB2, SPINT1	1502	8	13588	4.5233	1	0.488119	60.3337
INTERPRO	IPR000626:Ubiquitin	10	0.462107	0.0493292	RAD23B, SUMO2, SUMO1, RAD23A, UBC, UBQLN4, NEDD8, USP48, UBQLN1, SF3A1	1840	47	17763	2.054	1	0.81397	58.6743
GOTERM_BP_FAT	GO:0000122~negative regulation of transcription from RNA polymerase II promoter	35	1.61738	0.0496803	MTDH, PRRX1, TCFCP2L1, KCNIP3, EPC1, PCGF2, PCGF6, POU3F3, SKIL, BCOR, NFX1, ATF7IP, SATB1, DNMT3A, KLF12, JARID2, SLA2, IRF2BP2, RB1, VAX1, WWTR1, MBD2, HDAC4, NCOA2, TIMELESS, BPTF, ZFPM2, MDM4, CUX1, LCOR, NFIC, NCOR1, NSD1, KDM6B, SMARCA4	1502	231	13588	1.3707	1	0.490202	60.6947
GOTERM_BP_FAT	GO:0051325~interphase	11	0.508318	0.0497776	APP, ZFP655, CCND2, CAMK2D, SKP2, PPP3CA, RB1, RHOU, CABLES1, LATS2, NFATC1	1502	51	13588	1.95123	1	0.489603	60.7683
GOTERM_BP_FAT	GO:0045637~regulation of myeloid cell differentiation	11	0.508318	0.0497776	ZFP36, MAPK14, NF1, CLEC2D, GNAS, ACIN1, RB1, INPP5D, RUNX1, TCFE3, APC	1502	51	13588	1.95123	1	0.489603	60.7683
GOTERM_BP_FAT	GO:0034101~erythrocyte homeostasis	11	0.508318	0.0497776	SLC11A2, MLL5, SP1, LYN, CEBPG, VEGFA, ACIN1, RB1, NCOR1, KLF1, ADD1	1502	51	13588	1.95123	1	0.489603	60.7683
UP_SEQ_FEATURE	repeat:HEAT 5	8	0.369686	0.0500572	SF3B1, EIF4G3, HTT, IPO11, CAND1, PSME4, CLASP2, KPNB1	1845	30	16021	2.31559	1	0.975766	62.1931
GOTERM_BP_FAT	GO:0032870~cellular response to hormone stimulus	12	0.554529	0.0504662	PHIP, IRS2, EIF4EBP1, STAR, PTPN2, PTPRA, PCSK9, PDE3B, STXBP4, PTPN1, LATS2, PTPN11	1502	58	13588	1.87171	1	0.493166	61.2861
GOTERM_BP_FAT	GO:0045619~regulation of lymphocyte differentiation	12	0.554529	0.0504662	H2-EA, PTPRC, TGFBR2, LCK, ITPKB, IL2RG, INPP5D, BAD, IL7R, H2-DMA, RC3H1, AP3B1	1502	58	13588	1.87171	1	0.493166	61.2861
GOTERM_BP_FAT	GO:0001655~urogenital system development	24	1.10906	0.0504984	FGFR2, UBE3A, ARID5B, NF1, TIPARP, SMAD4, SIX2, RRM2B, WWTR1, PTEN, TENC1, ZFP826, ACVR2B, TSC1, TIMELESS, CD44, PRLR, GATA3, PKD2, PCSK9, POU3F3, PBX1, PCSK5, APC	1502	146	13588	1.48711	1	0.492109	61.3102
SMART	SM00384:AT_hook	8	0.369686	0.0504996	SCML4, PATZ1, MLL3, HMGA2, GLYR1, BAZ2A, SRCAP, CACNA1A	1134	28	9131	2.30058	1	0.53844	51.1016
INTERPRO	IPR000210:BTB/POZ-like	27	1.24769	0.0505817	BACH1, ZBTB33, BACH2, ZBTB12, ZBTB17, KLHL8, KCNS2, ZFP295, PATZ1, RHOBTB3, ZBTB7C, KCND2, LZTR1, KCNB1, ENC1, BTBD7, GAN, KCTD2, KLHL18, KLHL15, ZBTB5, KCTD12B, KCTD15, ANKFY1, MYNN, TNFAIP1, BTBD12	1840	180	17763	1.44807	1	0.817504	59.6152
INTERPRO	IPR011333:BTB/POZ fold	27	1.24769	0.0505817	BACH1, ZBTB33, BACH2, ZBTB12, ZBTB17, KLHL8, KCNS2, ZFP295, PATZ1, RHOBTB3, ZBTB7C, KCND2, LZTR1, KCNB1, ENC1, BTBD7, GAN, KCTD2, KLHL18, KLHL15, ZBTB5, KCTD12B, KCTD15, ANKFY1, MYNN, TNFAIP1, BTBD12	1840	180	17763	1.44807	1	0.817504	59.6152
GOTERM_BP_FAT	GO:0019318~hexose metabolic process	27	1.24769	0.0506056	PHKA2, PHKB, HK2, GPI1, GALM, NISCH, PIK3CA, ENO3, CHST15, PDHA1, ENO1, B4GALT1, PDK1, GPD2, GPD1, PDK4, BAD, DLAT, PMM2, PGM2, MAN2A2, H6PD, MAPK14, POFUT2, GLYR1, FPGT, CACNA1A	1502	169	13588	1.44532	1	0.491581	61.3901
GOTERM_BP_FAT	GO:0006940~regulation of smooth muscle contraction	7	0.323475	0.0506058	KCNMA1, ADRB2, ADORA2B, CALD1, EDN1, SOD1, CHRNA3	1502	25	13588	2.53305	1	0.490312	61.3903
GOTERM_BP_FAT	GO:0010741~negative regulation of protein kinase cascade	7	0.323475	0.0506058	P2RX7, SOCS2, NF2, NF1, PTEN, NCOR1, APC	1502	25	13588	2.53305	1	0.490312	61.3903
GOTERM_BP_FAT	GO:0019098~reproductive behavior	6	0.277264	0.0508096	TRPC2, APP, NPAS3, DBH, MBD2, APLP2	1502	19	13588	2.85682	1	0.490463	61.5418
GOTERM_BP_FAT	GO:0051693~actin filament capping	6	0.277264	0.0508096	SPNB2, CAPZA1, TMOD3, RDX, EVL, CAPZB	1502	19	13588	2.85682	1	0.490463	61.5418
GOTERM_BP_FAT	GO:0043525~positive regulation of neuron apoptosis	6	0.277264	0.0508096	CDK5R1, NF1, PCSK9, NR3C1, LTB, ATM	1502	19	13588	2.85682	1	0.490463	61.5418
GOTERM_BP_FAT	GO:0051592~response to calcium ion	6	0.277264	0.0508096	SLC25A12, KCNMA1, P2RX7, D2HGDH, HTT, STIM1	1502	19	13588	2.85682	1	0.490463	61.5418
BIOCARTA	m_wntPathway:WNT Signaling Pathway	9	0.415896	0.0514407	MAP3K7, CSNK2A1, BTRC, PPP2CA, NLK, CREBBP, SMAD4, APC, DVL1	212	24	1171	2.07134	0.999997	0.877988	49.3994
BIOCARTA	m_igf1mtorpathway:Skeletal muscle hypertrophy is regulated via AKT/mTOR pathway	8	0.369686	0.0523853	EIF4EBP1, EIF4E, PPP2CA, EIF2S1, EIF2S2, PIK3CA, RPS6KB1, PTEN	212	20	1171	2.20943	0.999997	0.840727	50.0455
GOTERM_CC_FAT	GO:0070695~FHF complex	3	0.138632	0.0525529	HOOK1, FAM160A2, HOOK2	1255	4	12504	7.47251	1	0.277953	54.5608
GOTERM_CC_FAT	GO:0005790~smooth endoplasmic reticulum	3	0.138632	0.0525529	STX17, MAPK8IP3, GABARAP	1255	4	12504	7.47251	1	0.277953	54.5608
UP_SEQ_FEATURE	domain:SH3	27	1.24769	0.052943	MYO7A, STAM2, ABI2, CACNB2, NEDD9, CACNB4, BTK, MIA3, MACF1, FYB, CASKIN1, LYN, BAIAP2, SLA2, MYO1F, MPP7, SAMSN1, SHANK2, DOCK4, EPS8, LASP1, LCK, MAPK8IP2, ABL1, ABL2, DST, SRGAP2	1845	163	16021	1.43837	1	0.979382	64.3102
KEGG_PATHWAY	mmu04130:SNARE interactions in vesicular transport	9	0.415896	0.0533638	STX6, STX17, STX16, VAMP4, VAMP2, GOSR1, YKT6, SNAP25, VTI1A	638	38	5738	2.13009	0.999951	0.25319	49.1414
UP_SEQ_FEATURE	site:Cleavage; by autolysis	5	0.231054	0.0533887	MASP1, USP1, PCSK9, MBTPS1, PCSK5	1845	13	16021	3.3398	1	0.978882	64.627
INTERPRO	IPR013767:PAS fold	7	0.323475	0.0541035	NCOA2, NPAS3, NCOA3, ARNT2, HIF3A, CLOCK, ARNT	1840	27	17763	2.50284	1	0.834228	62.1536
GOTERM_MF_FAT	GO:0019001~guanyl nucleotide binding	51	2.35675	0.0545	RHOJ, SEPT5, RAB5B, RAB5C, GTPBP10, EIF5, GNL3L, PRKG1, RHOU, CDC42, RALA, B230208H17RIK, RAB6B, SAR1A, RAP2B, GTPBP2, ARL1, RAB39B, SUCLG2, GTPBP5, PDE10A, 1700017B05RIK, SRPRB, GNAL, RAB18, GNAQ, RAB14, GNAS, RAB10, GNAI1, RRAGA, ARF6, AK3L1, URGCP, RAC2, RAB11B, RAB11A, EHD2, RAB2B, GIMAP3, DNM3, GIMAP7, AK3, DOCK8, RAB7L1, SEPT10, GSPT1, ARF3, ARF4, GSPT2, DNM2	1462	363	13288	1.27696	1	0.595324	59.3116
GOTERM_MF_FAT	GO:0032561~guanyl ribonucleotide binding	51	2.35675	0.0545	RHOJ, SEPT5, RAB5B, RAB5C, GTPBP10, EIF5, GNL3L, PRKG1, RHOU, CDC42, RALA, B230208H17RIK, RAB6B, SAR1A, RAP2B, GTPBP2, ARL1, RAB39B, SUCLG2, GTPBP5, PDE10A, 1700017B05RIK, SRPRB, GNAL, RAB18, GNAQ, RAB14, GNAS, RAB10, GNAI1, RRAGA, ARF6, AK3L1, URGCP, RAC2, RAB11B, RAB11A, EHD2, RAB2B, GIMAP3, DNM3, GIMAP7, AK3, DOCK8, RAB7L1, SEPT10, GSPT1, ARF3, ARF4, GSPT2, DNM2	1462	363	13288	1.27696	1	0.595324	59.3116
UP_SEQ_FEATURE	domain:ENTH	4	0.184843	0.054656	PICALM, SNAP91, CLINT1, EPN2	1845	8	16021	4.34173	1	0.979647	65.5133
UP_SEQ_FEATURE	domain:ZU5	4	0.184843	0.054656	ANK2, UNC5B, UNC5A, UNC5C	1845	8	16021	4.34173	1	0.979647	65.5133
UP_SEQ_FEATURE	domain:SANT 1	4	0.184843	0.054656	RCOR2, RCOR1, SMARCA5, NCOR1	1845	8	16021	4.34173	1	0.979647	65.5133
UP_SEQ_FEATURE	domain:Chromo 1	4	0.184843	0.054656	CBX3, CHD1, CHD4, CBX5	1845	8	16021	4.34173	1	0.979647	65.5133
UP_SEQ_FEATURE	domain:WW 3	4	0.184843	0.054656	NEDD4, WWP2, SMURF2, ITCH	1845	8	16021	4.34173	1	0.979647	65.5133
UP_SEQ_FEATURE	domain:SANT 2	4	0.184843	0.054656	RCOR2, RCOR1, SMARCA5, NCOR1	1845	8	16021	4.34173	1	0.979647	65.5133
UP_SEQ_FEATURE	repeat:Spectrin 6	4	0.184843	0.054656	MACF1, SPNB2, DMD, DST	1845	8	16021	4.34173	1	0.979647	65.5133
UP_SEQ_FEATURE	domain:MBD	4	0.184843	0.054656	SETDB1, MBD2, MBD1, BAZ2A	1845	8	16021	4.34173	1	0.979647	65.5133
GOTERM_BP_FAT	GO:0032886~regulation of microtubule-based process	10	0.462107	0.054668	BBS4, CDKN1B, MTAP2, MTAP1A, MTAP1B, MAPRE1, CLASP2, DST, APC, HDAC6	1502	45	13588	2.01036	1	0.515316	64.308
GOTERM_BP_FAT	GO:0048568~embryonic organ development	36	1.66359	0.055202	FGFR2, GRB2, MYO7A, EDN1, PRRX1, FGF10, TCF7L2, ARNT, VCAM1, ATP2B2, PCGF2, INSIG2, PKD2, PLCD1, MKL2, RUNX1, PCSK5, MYST3, TGFBR2, OTX2, SIX2, SPINT1, ITGA4, SOD1, FZD6, MAPK1, HOXB1, SP1, ADM, VEGFA, LRP6, PBX1, GNAS, ZFPM2, KLF1, MED1	1502	241	13588	1.35136	1	0.517545	64.6757
GOTERM_CC_FAT	GO:0005925~focal adhesion	11	0.508318	0.0552329	PTPRC, ENAH, PRUNE, PTK2B, LASP1, SSH2, SH3KBP1, EVL, FLNB, RHOU, TENC1	1255	57	12504	1.92275	1	0.287566	56.4031
GOTERM_CC_FAT	GO:0000139~Golgi membrane	21	0.970425	0.0552499	TRPC2, RAB2B, COPA, CLTB, B3GALT1, FUT10, CLSTN1, SLC35A5, CORO7, GABARAP, ST6GALNAC5, ST6GALNAC6, AP1S2, ST8SIA4, ST3GAL6, MAPK8IP3, GOSR1, CUX1, STEAP2, EXT2, SCAMP5	1255	137	12504	1.52723	1	0.285068	56.4146
KEGG_PATHWAY	mmu04662:B cell receptor signaling pathway	15	0.693161	0.055375	LYN, NFKBIE, GRB2, PIK3CD, BTK, MAPK1, RAC2, IKBKG, NFAT5, PIK3CA, NFATC4, PPP3CA, INPP5D, IGH-VJ558, NFATC1	638	80	5738	1.68632	0.999967	0.255172	50.4577
GOTERM_CC_FAT	GO:0042734~presynaptic membrane	7	0.323475	0.0554445	KCNMA1, SYT1, GRM3, SLC1A2, GRIA2, GRM7, NRXN1	1255	28	12504	2.49084	1	0.283401	56.5456
SP_PIR_KEYWORDS	iron-sulfur	10	0.462107	0.0554869	CISD2, NUBP1, ACO2, NARFL, ETFDH, AOX3, RSAD1, CDKAL1, NDUFS1, GLRX2	1891	47	17854	2.00884	1	0.297695	56.2461
INTERPRO	IPR010606:Mib-herc2	3	0.138632	0.0557584	MIB1, HERC2, HECTD1	1840	4	17763	7.24035	1	0.839261	63.2938
INTERPRO	IPR001303:Class II aldolase/adducin, N-terminal	3	0.138632	0.0557584	ADD3, ADD2, ADD1	1840	4	17763	7.24035	1	0.839261	63.2938
INTERPRO	IPR004022:DDT family	3	0.138632	0.0557584	BPTF, BAZ2B, BAZ2A	1840	4	17763	7.24035	1	0.839261	63.2938
INTERPRO	IPR000637:HMG-I and HMG-Y, DNA-binding, conserved site	3	0.138632	0.0557584	PATZ1, MLL3, HMGA2	1840	4	17763	7.24035	1	0.839261	63.2938
INTERPRO	IPR001040:Eukaryotic translation initiation factor 4E (eIF-4E)	3	0.138632	0.0557584	EIF4E3, EIF4E, EIF4E2	1840	4	17763	7.24035	1	0.839261	63.2938
INTERPRO	IPR019770:Eukaryotic translation initiation factor 4E (eIF-4E), conserved site	3	0.138632	0.0557584	EIF4E3, EIF4E, EIF4E2	1840	4	17763	7.24035	1	0.839261	63.2938
INTERPRO	IPR002550:Protein of unknown function DUF21	3	0.138632	0.0557584	CNNM2, CNNM3, CNNM1	1840	4	17763	7.24035	1	0.839261	63.2938
GOTERM_BP_FAT	GO:0046777~protein amino acid autophosphorylation	13	0.600739	0.055851	LYN, TRPM7, NLK, MET, STK4, EIF2AK1, CSNK2A1, EIF2S1, LCK, DYRK1A, CLK4, CAMK2D, CDK12	1502	66	13588	1.78191	1	0.520497	65.1177
GOTERM_BP_FAT	GO:0007265~Ras protein signal transduction	12	0.554529	0.056103	RHOJ, CDC42, DOK1, NISCH, USP8, ROCK1, GRB2, BAIAP2, NF1, PECAM1, RHOU, FARP2	1502	59	13588	1.83999	1	0.520851	65.2879
GOTERM_BP_FAT	GO:0055074~calcium ion homeostasis	17	0.785582	0.0561464	TRPC2, PRKCA, PTPRC, EDN1, CLSTN1, FKBP1A, CACNB4, ATP2B2, APP, P2RX7, PSEN1, ATP2A2, GNB1, LCK, PKD2, ADRA1A, CACNA1A	1502	95	13588	1.61887	1	0.519857	65.3172
INTERPRO	IPR015609:Molecular chaperone, heat shock protein, Hsp40, DnaJ	9	0.415896	0.056285	DNAJB7, DNAJC11, DNAJC7, DNAJB14, DNAJC21, DNAJC5, DNAJC3, SEC63, DNAJA2	1840	41	17763	2.11913	1	0.83805	63.6497
GOTERM_BP_FAT	GO:0017157~regulation of exocytosis	8	0.369686	0.0564345	SEPT5, B4GALT1, ADORA2B, RPH3AL, RAPGEF4, VAMP2, CACNA1A, SCAMP5	1502	32	13588	2.26165	1	0.520444	65.5107
GOTERM_BP_FAT	GO:0001763~morphogenesis of a branching structure	21	0.970425	0.056761	FGFR2, B4GALT1, PDGFB, GRB2, BTRC, TGFBR2, DICER1, EDN1, SMAD4, SPINT1, FGF10, EDNRA, ADM, CD44, TIMELESS, NCOA3, NOTCH4, VEGFA, PBX1, ETV4, MED1	1502	125	13588	1.51983	1	0.521272	65.7287
INTERPRO	IPR000156:Ran Binding Protein 1	4	0.184843	0.057764	ENAH, NUP50, EVL, RANBP2	1840	9	17763	4.29058	1	0.841893	64.6322
INTERPRO	IPR015500:Peptidase S8, subtilisin-related	4	0.184843	0.057764	PCSK2, PCSK9, MBTPS1, PCSK5	1840	9	17763	4.29058	1	0.841893	64.6322
INTERPRO	IPR013809:Epsin-like, N-terminal	4	0.184843	0.057764	PICALM, SNAP91, CLINT1, EPN2	1840	9	17763	4.29058	1	0.841893	64.6322
INTERPRO	IPR000089:Biotin/lipoyl attachment	4	0.184843	0.057764	ACACB, DLAT, PDHX, PCCA	1840	9	17763	4.29058	1	0.841893	64.6322
GOTERM_BP_FAT	GO:0044093~positive regulation of molecular function	44	2.03327	0.0578567	ADCY3, MTDH, ADCY2, ADORA2B, TLR1, EDN1, TLR3, GCLM, CDC42, DAB1, DGKD, ANG, DGKG, BRD4, CHRNA3, PTPRC, RALBP1, MADD, CREBBP, MET, TGFBR2, NF1, STIM1, SOD1, JMY, PTPN11, UBE2N, GNAL, ADRB2, ACVR2B, P2RX7, NDEL1, GSPT1, PSEN1, GNAQ, GNB1, IKBKG, LCK, ADRA1A, MAPK8IP3, GNAS, TSSK4, CALM1, VLDLR	1502	306	13588	1.30082	1	0.526968	66.451
SMART	SM00028:TPR	21	0.970425	0.0582255	BBS4, TTC15, NCF2, UTY, NASP, LRP2BP, CDC27, TTC3, CEP70, CTR9, ST13, TOMM70A, P4HA1, PXMP3, DNAJC7, CABIN1, ANAPC7, RANBP2, ASPH, APPBP2, DNAJC3	1134	112	9131	1.50976	1	0.577099	56.3175
UP_SEQ_FEATURE	metal ion-binding site:Manganese	8	0.369686	0.0584866	B4GALT1, PPP6C, B4GALT2, B3GAT3, PPP2CA, PPP4C, GART, SOD2	1845	31	16021	2.2409	1	0.983694	68.0661
INTERPRO	IPR003961:Fibronectin, type III	28	1.2939	0.0587427	DCC, AU040320, SORL1, NEO1, TTN, IL7R, IL31RA, NRCAM, TRIM9, COL12A1, CSF3R, IL2RG, LRFN5, FNDC3A, EBI3, ATF7IP, PTPRK, PTPRC, PTPRD, FLRT1, PTPRG, NCAM1, EPHA5, NCAM2, PRLR, CNTN1, COL20A1, KALRN	1840	191	17763	1.41522	1	0.843027	65.2684
GOTERM_MF_FAT	GO:0018024~histone-lysine N-methyltransferase activity	7	0.323475	0.0587526	SETDB1, MLL5, EZH1, SUV39H1, MLL3, NSD1, SUV420H1	1462	26	13288	2.44702	1	0.618511	62.1507
GOTERM_MF_FAT	GO:0016279~protein-lysine N-methyltransferase activity	7	0.323475	0.0587526	SETDB1, MLL5, EZH1, SUV39H1, MLL3, NSD1, SUV420H1	1462	26	13288	2.44702	1	0.618511	62.1507
GOTERM_MF_FAT	GO:0016278~lysine N-methyltransferase activity	7	0.323475	0.0587526	SETDB1, MLL5, EZH1, SUV39H1, MLL3, NSD1, SUV420H1	1462	26	13288	2.44702	1	0.618511	62.1507
INTERPRO	IPR003129:Laminin G, thrombospondin-type, N-terminal	6	0.277264	0.0589587	COL19A1, COL12A1, COL20A1, COL5A1, THBS3, THBS4	1840	21	17763	2.75823	1	0.840266	65.4074
UP_SEQ_FEATURE	domain:TSP N-terminal	6	0.277264	0.0589856	COL19A1, COL12A1, COL20A1, COL5A1, THBS3, THBS4	1845	19	16021	2.74215	1	0.983327	68.3852
INTERPRO	IPR011990:Tetratricopeptide-like helical	23	1.06285	0.0591668	TTC15, FKBP6, NCF2, NAPG, UTY, NASP, LRP2BP, SEL1L3, CDC27, TTC3, CTR9, ST13, TOMM70A, P4HA1, PXMP3, 0610009O20RIK, DNAJC7, CABIN1, ANAPC7, RANBP2, ASPH, APPBP2, DNAJC3	1840	150	17763	1.48025	1	0.837489	65.5408
GOTERM_MF_FAT	GO:0042169~SH2 domain binding	5	0.231054	0.0592368	DAB1, NUP62, NLK, LCK, CTR9	1462	14	13288	3.24604	1	0.61648	62.462
GOTERM_MF_FAT	GO:0016410~N-acyltransferase activity	13	0.600739	0.0597348	ING3, NAT2, CREBBP, HAT1, LASS5, LASS6, NMT2, EPC1, NCOA3, CML5, CLOCK, MYST3, CML2	1462	67	13288	1.76352	1	0.614583	62.7795
GOTERM_BP_FAT	GO:0001843~neural tube closure	9	0.415896	0.0598259	BBS4, ENAH, ADM, TSC1, LMO4, GATAD2A, TRAF6, FZD6, HECTD1	1502	39	13588	2.08768	1	0.537966	67.713
GOTERM_BP_FAT	GO:0060606~tube closure	9	0.415896	0.0598259	BBS4, ENAH, ADM, TSC1, LMO4, GATAD2A, TRAF6, FZD6, HECTD1	1502	39	13588	2.08768	1	0.537966	67.713
GOTERM_BP_FAT	GO:0035264~multicellular organism growth	9	0.415896	0.0598259	ZFP826, SLC1A2, NCOA3, ARID5B, ZFX, ANKRD11, ICMT, TENC1, ADD1	1502	39	13588	2.08768	1	0.537966	67.713
UP_SEQ_FEATURE	zinc finger region:PHD-type 2	7	0.323475	0.0598721	PHF19, MLLT10, MLL3, NSD1, KDM5C, CHD4, MYST3	1845	25	16021	2.43137	1	0.983422	68.9445
UP_SEQ_FEATURE	domain:LisH	7	0.323475	0.0598721	WDR47, TBL1XR1, 2310035C23RIK, SSBP3, TCOF1, ARMC9, PAFAH1B1	1845	25	16021	2.43137	1	0.983422	68.9445
GOTERM_BP_FAT	GO:0060603~mammary gland duct morphogenesis	7	0.323475	0.0598777	FGFR2, NCOA3, BTRC, FGF10, NR3C1, ETV4, MED1	1502	26	13588	2.43562	1	0.537017	67.7456
UP_SEQ_FEATURE	domain:RRM 3	10	0.462107	0.0600385	ROD1, TIAL1, RAVER1, PTBP1, CPNE1, SYNCRIP, ELAVL3, NCL, HNRPLL, RBM12	1845	44	16021	1.97352	1	0.982666	69.0485
GOTERM_BP_FAT	GO:0045739~positive regulation of DNA repair	5	0.231054	0.0600994	EYA3, UBE2N, BRCC3, CEBPG, RNF168	1502	14	13588	3.23093	1	0.537114	67.8847
GOTERM_BP_FAT	GO:0031124~mRNA 3'-end processing	5	0.231054	0.0600994	PABPN1, ZFP36, APP, BCL2L2, LSM10	1502	14	13588	3.23093	1	0.537114	67.8847
GOTERM_BP_FAT	GO:0021697~cerebellar cortex formation	5	0.231054	0.0600994	ATP2B2, AGTPBP1, MTPN, RORA, CACNA1A	1502	14	13588	3.23093	1	0.537114	67.8847
GOTERM_BP_FAT	GO:0060323~head morphogenesis	5	0.231054	0.0600994	ZFP826, ARID5B, TIPARP, ANKRD11, ASPH	1502	14	13588	3.23093	1	0.537114	67.8847
UP_SEQ_FEATURE	compositionally biased region:Poly-Asp	15	0.693161	0.0601971	FYB, PPFIA2, ELF1, NUCKS1, UBR4, IPO8, GPCPD1, ATRX, DDX46, GOLPH3, PKD2, ZC3H11A, HBP1, KPNB1, CTDP1	1845	78	16021	1.6699	1	0.981888	69.1472
INTERPRO	IPR011991:Winged helix repressor DNA-binding	26	1.20148	0.0605104	E2F3, ELF1, ELF2, METAP2, COPS3, FOXK2, ELK1, CUL5, HSF2, RAPGEF5, RAPGEF4, CUL1, ETV4, MYST3, H1F0, A130010J15RIK, PLEK, HIST1H1C, FOXN3, DEPDC5, DVL1, IRF5, PSMD11, IRF2, RFX3, IRF3	1840	175	17763	1.43428	1	0.840506	66.3904
GOTERM_MF_FAT	GO:0008013~beta-catenin binding	6	0.277264	0.0607818	CSNK2A1, PSEN1, NUMB, DLG5, TCF7L2, APC	1462	20	13288	2.72668	1	0.616172	63.439
GOTERM_MF_FAT	GO:0003950~NAD+ ADP-ribosyltransferase activity	6	0.277264	0.0607818	ZC3HAV1, TIPARP, SIRT4, PARP6, TNKS, PARP11	1462	20	13288	2.72668	1	0.616172	63.439
KEGG_PATHWAY	mmu00900:Terpenoid backbone biosynthesis	5	0.231054	0.0608899	HMGCS2, HMGCS1, GGPS1, ACAT1, PDSS2	638	14	5738	3.21205	0.999988	0.270837	53.908
GOTERM_CC_FAT	GO:0030117~membrane coat	11	0.508318	0.0610112	COPA, SEC24B, PICALM, SNAP91, CLTB, AP1S2, ARCN1, AP3S2, SEC24D, EPN2, AP3B1	1255	58	12504	1.8896	1	0.305067	60.1411
GOTERM_CC_FAT	GO:0048475~coated membrane	11	0.508318	0.0610112	COPA, SEC24B, PICALM, SNAP91, CLTB, AP1S2, ARCN1, AP3S2, SEC24D, EPN2, AP3B1	1255	58	12504	1.8896	1	0.305067	60.1411
GOTERM_BP_FAT	GO:0003013~circulatory system process	19	0.878004	0.0611661	KCNMA1, ADORA2B, EDN1, BMPR2, ATP1A1, SFRS1, SOD1, GCLM, SOD2, EDNRA, P2RX4, ADRB2, ACE, NISCH, ANK2, VEGFA, CAMK2D, HSD11B2, ADRA1A	1502	111	13588	1.54852	1	0.542338	68.5461
GOTERM_BP_FAT	GO:0008015~blood circulation	19	0.878004	0.0611661	KCNMA1, ADORA2B, EDN1, BMPR2, ATP1A1, SFRS1, SOD1, GCLM, SOD2, EDNRA, P2RX4, ADRB2, ACE, NISCH, ANK2, VEGFA, CAMK2D, HSD11B2, ADRA1A	1502	111	13588	1.54852	1	0.542338	68.5461
GOTERM_CC_FAT	GO:0030863~cortical cytoskeleton	9	0.415896	0.0611821	PPP1R9B, PPP1R9A, LASP1, SPNB2, CALD1, CAPZA1, MYO1F, MAPRE1, CAPZB	1255	43	12504	2.08535	1	0.303181	60.247
INTERPRO	IPR001494:Importin-beta, N-terminal	5	0.231054	0.0617139	RANBP17, IPO11, IPO9, IPO8, KPNB1	1840	15	17763	3.21793	1	0.84272	67.1346
INTERPRO	IPR001005:SANT, DNA-binding	10	0.462107	0.0618648	RCOR2, DMTF1, SMARCC1, EZH1, RCOR1, SMARCA5, TTF1, NCOR1, TERF2, MYSM1	1840	49	17763	1.97016	1	0.839782	67.2268
GOTERM_BP_FAT	GO:0032844~regulation of homeostatic process	12	0.554529	0.0621427	SLC27A1, PTPRC, P2RX7, MAPK14, NF1, VEGFA, LCK, PKD2, FKBP1A, INPP5D, GCLM, TERF2	1502	60	13588	1.80932	1	0.546938	69.1403
GOTERM_MF_FAT	GO:0008190~eukaryotic initiation factor 4E binding	3	0.138632	0.0623114	EIF4EBP1, ANKHD1, RBX1	1462	4	13288	6.81669	1	0.62067	64.3828
GOTERM_MF_FAT	GO:0003831~beta-N-acetylglucosaminylglycopeptide beta-1,4-galactosyltransferase activity	3	0.138632	0.0623114	B4GALT1, WDFY3, B4GALT2	1462	4	13288	6.81669	1	0.62067	64.3828
GOTERM_BP_FAT	GO:0030005~cellular di-, tri-valent inorganic cation homeostasis	22	1.01664	0.062357	TRPC2, PRKCA, PTPRC, CLSTN1, PRND, EDN1, FKBP1A, CACNB4, ABCB7, SOD1, APLP2, ATP2B2, APP, P2RX7, TFRC, PSEN1, ATP2A2, GNB1, LCK, PKD2, ADRA1A, CACNA1A	1502	134	13588	1.48526	1	0.546957	69.2693
GOTERM_CC_FAT	GO:0030864~cortical actin cytoskeleton	6	0.277264	0.0626004	PPP1R9B, PPP1R9A, LASP1, SPNB2, CALD1, MYO1F	1255	22	12504	2.71728	1	0.30657	61.1156
GOTERM_BP_FAT	GO:0044087~regulation of cellular component biogenesis	16	0.739372	0.0626586	ATF7IP, BBS4, PLEK, CAPZA1, EVL, RDX, RICTOR, PTEN, CAPZB, ACTR3, CDKN1B, SPNB2, TMOD3, CAND1, MAPRE1, APC	1502	89	13588	1.62636	1	0.547493	69.4499
KEGG_PATHWAY	mmu00280:Valine, leucine and isoleucine degradation	10	0.462107	0.0627438	ALDH6A1, HMGCS2, IVD, EHHADH, HMGCS1, ALDH2, ACAD8, ACAT1, PCCA, AUH	638	46	5738	1.95516	0.999992	0.27166	55.0174
KEGG_PATHWAY	mmu00564:Glycerophospholipid metabolism	13	0.600739	0.06275	GPD2, GPD1, CHKA, CDS2, DGKD, PLA2G12A, DGKG, PLA2G12B, ETNK1, PCYT1A, PCYT1B, PLA2G3, PPAP2B	638	67	5738	1.74505	0.999992	0.265582	55.021
GOTERM_BP_FAT	GO:0014051~gamma-aminobutyric acid secretion	3	0.138632	0.0628525	TRPC4, CACNB4, CACNA1A	1502	4	13588	6.78495	1	0.54739	69.5655
GOTERM_BP_FAT	GO:0022011~myelination in the peripheral nervous system	3	0.138632	0.0628525	NF1, POU3F2, SOD1	1502	4	13588	6.78495	1	0.54739	69.5655
GOTERM_BP_FAT	GO:0060746~parental behavior	3	0.138632	0.0628525	NPAS3, DBH, MBD2	1502	4	13588	6.78495	1	0.54739	69.5655
GOTERM_BP_FAT	GO:0010894~negative regulation of steroid biosynthetic process	3	0.138632	0.0628525	INSIG2, ATP1A1, SOD1	1502	4	13588	6.78495	1	0.54739	69.5655
GOTERM_BP_FAT	GO:0060087~relaxation of vascular smooth muscle	3	0.138632	0.0628525	KCNMA1, ADORA2B, SOD1	1502	4	13588	6.78495	1	0.54739	69.5655
GOTERM_BP_FAT	GO:0046885~regulation of hormone biosynthetic process	3	0.138632	0.0628525	ATP1A1, NR3C1, CACNA1A	1502	4	13588	6.78495	1	0.54739	69.5655
GOTERM_BP_FAT	GO:0042711~maternal behavior	3	0.138632	0.0628525	NPAS3, DBH, MBD2	1502	4	13588	6.78495	1	0.54739	69.5655
GOTERM_BP_FAT	GO:0016322~neuron remodeling	3	0.138632	0.0628525	APP, GNAQ, FARP2	1502	4	13588	6.78495	1	0.54739	69.5655
GOTERM_BP_FAT	GO:0045939~negative regulation of steroid metabolic process	3	0.138632	0.0628525	INSIG2, ATP1A1, SOD1	1502	4	13588	6.78495	1	0.54739	69.5655
GOTERM_BP_FAT	GO:0006610~ribosomal protein import into nucleus	3	0.138632	0.0628525	IPO11, IPO9, KPNB1	1502	4	13588	6.78495	1	0.54739	69.5655
GOTERM_BP_FAT	GO:0015812~gamma-aminobutyric acid transport	3	0.138632	0.0628525	TRPC4, CACNB4, CACNA1A	1502	4	13588	6.78495	1	0.54739	69.5655
GOTERM_BP_FAT	GO:0032292~ensheathment of axons in the peripheral nervous system	3	0.138632	0.0628525	NF1, POU3F2, SOD1	1502	4	13588	6.78495	1	0.54739	69.5655
GOTERM_CC_FAT	GO:0005798~Golgi-associated vesicle	8	0.369686	0.0633472	PACS1, COPA, CHIC2, CLTB, AP1S2, IGF2R, RAB14, STEAP2	1255	36	12504	2.21408	1	0.307104	61.5658
INTERPRO	IPR001440:Tetratricopeptide TPR-1	16	0.739372	0.0637168	BBS4, TTC15, NCF2, UTY, NASP, CDC27, TTC3, CTR9, ST13, TOMM70A, PXMP3, DNAJC7, CABIN1, RANBP2, ANAPC7, DNAJC3	1840	95	17763	1.6259	1	0.845038	68.3388
INTERPRO	IPR017455:Zinc finger, FYVE-related	8	0.369686	0.0641353	WDFY3, MTMR3, RPH3AL, EEA1, RPH3A, RIMS2, ANKFY1, RUFY2	1840	35	17763	2.20658	1	0.843445	68.5851
INTERPRO	IPR014778:Myb, DNA-binding	8	0.369686	0.0641353	RCOR2, DMTF1, SMARCC1, RCOR1, TTF1, NCOR1, TERF2, MYSM1	1840	35	17763	2.20658	1	0.843445	68.5851
GOTERM_CC_FAT	GO:0030133~transport vesicle	7	0.323475	0.0642241	SEC24B, CLTB, AP1S2, IGF2R, RAB14, STEAP2, SEC24D	1255	29	12504	2.40495	1	0.308163	62.0882
INTERPRO	IPR000980:SH2 motif	18	0.831793	0.0644516	SOCS2, LYN, GRB2, SLA2, CBL, SOCS6, FES, TENC1, PTPN11, BTK, CRKL, SH2D5, LCK, RIN1, JAK1, INPP5D, ABL1, ABL2	1840	111	17763	1.56548	1	0.841396	68.77
GOTERM_CC_FAT	GO:0030427~site of polarized growth	10	0.462107	0.0648476	4930506M07RIK, CDK5R1, PPP1R9A, GRIA2, PSEN1, ANG, MAPK8IP3, SHANK2, CABLES1, APC	1255	51	12504	1.9536	1	0.308173	62.4556
GOTERM_CC_FAT	GO:0030426~growth cone	10	0.462107	0.0648476	4930506M07RIK, CDK5R1, PPP1R9A, GRIA2, PSEN1, ANG, MAPK8IP3, SHANK2, CABLES1, APC	1255	51	12504	1.9536	1	0.308173	62.4556
GOTERM_BP_FAT	GO:0060443~mammary gland morphogenesis	8	0.369686	0.0650872	FGFR2, NCOA3, BTRC, TGFBR2, FGF10, NR3C1, ETV4, MED1	1502	33	13588	2.19312	1	0.559143	70.8684
SMART	SM00228:PDZ	26	1.20148	0.0658406	PARD3, GRIP1, PDLIM5, LNX2, SDCBP2, RIMS2, ARHGAP21, GORASP2, SNTB2, DLG5, MLLT4, CNKSR2, INADL, MAGI2, SNX27, MPP7, STXBP4, SHANK2, LIN7A, DVL1, ARHGEF11, MAST4, PPP1R9B, PPP1R9A, MAST2, GRASP	1134	148	9131	1.41455	1	0.609724	60.9494
SP_PIR_KEYWORDS	mitochondrion	98	4.52865	0.0661492	GRPEL2, SLC44A1, STAR, COX5A, MTHFD1L, ACBD3, DDX28, SLC25A29, ABCB10, PDHA1, OXR1, MRPL35, MRPL52, ALDH6A1, MRPL51, SUCLG2, SLC25A30, MRPL47, AKAP1, PCCA, MRPS15, MRPS14, TXN2, CHCHD3, BCL2L2, AKAP10, BCL2L1, SDHAF2, ACAT1, TOMM7, D10ERTD322E, MTCH2, IVD, SUPV3L1, HSPE1, GPD2, MRPS27, AK3, MTRF1L, DLAT, ABCB7, 2810417H13RIK, MMAB, SLC25A12, HMGCS2, TOMM70A, UCP2, TOMM40L, TDH, ALDH2, HSPD1, D2HG…	1891	790	17854	1.17123	1	0.342087	62.8786
SP_PIR_KEYWORDS	myristate	18	0.831793	0.0662332	ARL1, NKD2, LYN, SLA2, ARF6, NELF, ZNRF2, PSKH1, GORASP1, ARF3, GORASP2, LCK, ARF4, PCMTD2, ANXA13, PRKACB, ABL1, ABL2	1891	109	17854	1.55916	1	0.339236	62.927
GOTERM_MF_FAT	GO:0003729~mRNA binding	11	0.508318	0.0674346	PABPN1, ZFP36, PAIP2, SERBP1, RBM5, SYNCRIP, BCL2L2, MBD2, HNRPLL, LUC7L3, AUH	1462	54	13288	1.85145	1	0.645857	67.3802
UP_SEQ_FEATURE	nucleotide phosphate-binding region:GTP	41	1.89464	0.0676469	RHOJ, SEPT5, RAB5B, RAB5C, GTPBP10, EIF5, RRAGA, GNL3L, ARF6, RHOU, CDC42, RAC2, RAB11B, RAB11A, RALA, B230208H17RIK, RAB6B, SAR1A, GTPBP2, RAP2B, ARL1, RAB2B, GIMAP3, DNM3, RAB39B, AK3, 1700017B05RIK, SRPRB, RAB7L1, SEPT10, GNAL, GSPT1, RAB18, GNAQ, ARF3, ARF4, GSPT2, RAB14, GNAS, RAB10, DNM2	1845	274	16021	1.29935	1	0.988496	73.4645
UP_SEQ_FEATURE	domain:UBA	10	0.462107	0.0677201	TDRD3, TNRC6C, HUWE1, CBL, UBQLN4, 4930488N24RIK, UBQLN1, UBAP2, USP24, LATS2	1845	45	16021	1.92966	1	0.98786	73.5039
UP_SEQ_FEATURE	region of interest:Sufficient for interaction with microtubules	3	0.138632	0.0677926	HOOK1, HOOK2, HOOK3	1845	4	16021	6.5126	1	0.987206	73.5429
UP_SEQ_FEATURE	region of interest:Interaction with KCND2	3	0.138632	0.0677926	KCNIP1, KCNIP4, KCNIP3	1845	4	16021	6.5126	1	0.987206	73.5429
UP_SEQ_FEATURE	repeat:Spectrin 22	3	0.138632	0.0677926	MACF1, DMD, DST	1845	4	16021	6.5126	1	0.987206	73.5429
UP_SEQ_FEATURE	domain:BAG	3	0.138632	0.0677926	BAG4, BAG3, BAG2	1845	4	16021	6.5126	1	0.987206	73.5429
UP_SEQ_FEATURE	domain:EF-hand 1; degenerate	3	0.138632	0.0677926	KCNIP1, KCNIP4, KCNIP3	1845	4	16021	6.5126	1	0.987206	73.5429
UP_SEQ_FEATURE	region of interest:Interaction with DCC	3	0.138632	0.0677926	UNC5B, UNC5A, UNC5C	1845	4	16021	6.5126	1	0.987206	73.5429
GOTERM_BP_FAT	GO:0006732~coenzyme metabolic process	23	1.06285	0.0678153	ACO2, NCF2, SUCLG2, EHHADH, PDK4, NFS1, DLAT, SOD1, GCLM, HNRPLL, MTHFD1L, PDSS2, OXSM, SOD2, MTHFD1, PANK2, GPHN, COQ2, PANK3, H6PD, MTR, QPRT, GLYR1	1502	143	13588	1.45505	1	0.573291	72.3874
GOTERM_BP_FAT	GO:0033057~reproductive behavior in a multicellular organism	4	0.184843	0.0678937	TRPC2, NPAS3, DBH, MBD2	1502	9	13588	4.02071	1	0.572475	72.4299
GOTERM_BP_FAT	GO:0021692~cerebellar Purkinje cell layer morphogenesis	4	0.184843	0.0678937	ATP2B2, AGTPBP1, RORA, CACNA1A	1502	9	13588	4.02071	1	0.572475	72.4299
GOTERM_BP_FAT	GO:0001938~positive regulation of endothelial cell proliferation	4	0.184843	0.0678937	PDGFB, ANG, NF1, VEGFA	1502	9	13588	4.02071	1	0.572475	72.4299
GOTERM_BP_FAT	GO:0021694~cerebellar Purkinje cell layer formation	4	0.184843	0.0678937	ATP2B2, AGTPBP1, RORA, CACNA1A	1502	9	13588	4.02071	1	0.572475	72.4299
GOTERM_BP_FAT	GO:0045932~negative regulation of muscle contraction	4	0.184843	0.0678937	KCNMA1, ADRB2, ADORA2B, SOD1	1502	9	13588	4.02071	1	0.572475	72.4299
GOTERM_BP_FAT	GO:0046850~regulation of bone remodeling	4	0.184843	0.0678937	P2RX7, NF1, VEGFA, INPP5D	1502	9	13588	4.02071	1	0.572475	72.4299
GOTERM_BP_FAT	GO:0030201~heparan sulfate proteoglycan metabolic process	4	0.184843	0.0678937	SGSH, EXT2, GLCE, HS2ST1	1502	9	13588	4.02071	1	0.572475	72.4299
GOTERM_BP_FAT	GO:0045124~regulation of bone resorption	4	0.184843	0.0678937	P2RX7, NF1, VEGFA, INPP5D	1502	9	13588	4.02071	1	0.572475	72.4299
GOTERM_BP_FAT	GO:0006892~post-Golgi vesicle-mediated transport	4	0.184843	0.0678937	VPS29, BLZF1, CHIC2, STEAP2	1502	9	13588	4.02071	1	0.572475	72.4299
GOTERM_BP_FAT	GO:0021702~cerebellar Purkinje cell differentiation	4	0.184843	0.0678937	ATP2B2, AGTPBP1, RORA, CACNA1A	1502	9	13588	4.02071	1	0.572475	72.4299
UP_SEQ_FEATURE	compositionally biased region:Arg/Ser-rich (RS domain)	5	0.231054	0.068155	DHX8, SFRS7, PPIG, SFRS9, SFRS1	1845	14	16021	3.10124	1	0.986789	73.7371
UP_SEQ_FEATURE	repeat:Spectrin 4	5	0.231054	0.068155	MACF1, SPNB2, DMD, DST, KALRN	1845	14	16021	3.10124	1	0.986789	73.7371
UP_SEQ_FEATURE	zinc finger region:ZZ-type	5	0.231054	0.068155	MIB1, KCMF1, DMD, CREBBP, HERC2	1845	14	16021	3.10124	1	0.986789	73.7371
GOTERM_BP_FAT	GO:0045596~negative regulation of cell differentiation	28	1.2939	0.0681922	RTN4, DICER1, FGF10, REST, TCF7L2, TTC3, ZFP91, CLEC2D, INPP5D, SKIL, RC3H1, MYST3, APC, ZFP36, NF1, CREBBP, SIX2, VAX1, WWTR1, SOD2, HDAC4, MAPK1, MIB1, PSEN1, RIF1, ULK2, NOTCH4, PBX1	1502	182	13588	1.39179	1	0.572879	72.5912
GOTERM_BP_FAT	GO:0048667~cell morphogenesis involved in neuron differentiation	28	1.2939	0.0681922	DCC, CDK5R1, ENAH, MYO7A, SLC11A2, NRCAM, ATP2B2, APP, ANK3, NUMB, DCLK1, ETV4, APC, KIF5C, DPYSL5, STXBP1, EVL, VAX1, SOD1, PTPN11, DVL1, SLITRK2, 4930506M07RIK, NDEL1, ULK2, MAPK8IP3, DST, CACNA1A	1502	182	13588	1.39179	1	0.572879	72.5912
BIOCARTA	m_Par1Pathway:Thrombin signaling and protease-activated receptors	7	0.323475	0.0683397	MAP3K7, ROCK1, GNAQ, PTK2B, GNAI1, GNB1, PLCB1	212	17	1171	2.27442	1	0.879338	59.8713
INTERPRO	IPR013069:BTB/POZ	20	0.924214	0.0684371	BACH1, ZBTB33, ZBTB7C, BACH2, LZTR1, ZBTB12, ENC1, BTBD7, GAN, ZBTB17, KLHL8, KLHL18, KLHL15, ZFP295, ZBTB5, PATZ1, MYNN, ANKFY1, BTBD12, RHOBTB3	1840	128	17763	1.50841	1	0.855722	71.0143
GOTERM_BP_FAT	GO:0001892~embryonic placenta development	12	0.554529	0.068592	FGFR2, VCAM1, MAPK1, ADM, SP1, GRB2, PKD2, SPINT1, PLCD1, ITGA4, ARNT, MED1	1502	61	13588	1.77966	1	0.573838	72.8059
INTERPRO	IPR019955:Ubiquitin supergroup	10	0.462107	0.0688278	RAD23B, SUMO2, SUMO1, RAD23A, UBC, UBQLN4, NEDD8, USP48, UBQLN1, SF3A1	1840	50	17763	1.93076	1	0.85406	71.226
GOTERM_BP_FAT	GO:0051640~organelle localization	11	0.508318	0.0691799	CDC42, SYNE1, KIF1B, NDEL1, PSEN1, PLXNA2, MYO7A, NLGN1, TMED10, YKT6, NMD3	1502	54	13588	1.84283	1	0.575816	73.1188
GOTERM_BP_FAT	GO:0001508~regulation of action potential	11	0.508318	0.0691799	KCNMA1, SCD2, TSC1, GNAQ, NF1, ADRA1A, POU3F2, SOD1, GJC3, QK, MBP	1502	54	13588	1.84283	1	0.575816	73.1188
KEGG_PATHWAY	mmu05215:Prostate cancer	16	0.739372	0.0693084	HSP90AB1, FGFR2, E2F3, BRAF, PDGFB, GRB2, CREBBP, PIK3CD, RB1, BAD, PTEN, TCF7L2, MAPK1, CDKN1B, IKBKG, PIK3CA	638	90	5738	1.59889	0.999998	0.283482	58.7513
GOTERM_BP_FAT	GO:0010817~regulation of hormone levels	21	0.970425	0.0693645	STAR, HTT, ILDR2, NR3C1, RIMS2, RPH3A, PTPN11, RDH9, PCSK2, ACVR2B, ACE, ECE1, DGAT1, DIO2, HSD11B2, RAPGEF4, SRD5A1, PCSK5, CACNA1A, MED1, RETSAT	1502	128	13588	1.48421	1	0.575586	73.2163
GOTERM_CC_FAT	GO:0005681~spliceosome	19	0.878004	0.0693765	DHX8, PRPF4B, SNRPB2, RBM5, SYNCRIP, SNRPD2, SFRS1, SF3A1, PNN, SMNDC1, SF3B1, AQR, SRRM2, BAT1A, SRRM1, WAC, API5, PDCD7, GEMIN5	1255	124	12504	1.52664	1	0.323771	65.0266
KEGG_PATHWAY	mmu04062:Chemokine signaling pathway	28	1.2939	0.0696528	ADCY3, PRKCZ, PARD3, ADCY2, GNAI1, GRB2, CX3CL1, CCL7, CCL6, CDC42, RAC2, CCL20, PTK2B, PIK3CA, PRKACB, PLCB1, LYN, ROCK1, BRAF, PIK3CD, CCL19, WAS, CCR9, MAPK1, CRKL, CCR5, GNB1, IKBKG	638	182	5738	1.38365	0.999998	0.278695	58.9391
INTERPRO	IPR002017:Spectrin repeat	6	0.277264	0.0700524	SYNE1, MACF1, SPNB2, DMD, DST, KALRN	1840	22	17763	2.63286	1	0.855905	71.8799
GOTERM_BP_FAT	GO:0031333~negative regulation of protein complex assembly	7	0.323475	0.0700918	SPNB2, CAPZA1, TMOD3, RDX, EVL, MAPRE1, CAPZB	1502	27	13588	2.34542	1	0.578291	73.5973
GOTERM_BP_FAT	GO:0032272~negative regulation of protein polymerization	7	0.323475	0.0700918	SPNB2, CAPZA1, TMOD3, RDX, EVL, MAPRE1, CAPZB	1502	27	13588	2.34542	1	0.578291	73.5973
GOTERM_BP_FAT	GO:0042326~negative regulation of phosphorylation	7	0.323475	0.0700918	ATXN1, PRKCA, PTPRC, PSEN1, FKBP1A, BDKRB2, UBE2B	1502	27	13588	2.34542	1	0.578291	73.5973
GOTERM_BP_FAT	GO:0031644~regulation of neurological system process	19	0.878004	0.070436	STAR, HTT, NF1, EDN1, NLGN1, STXBP1, PINK1, ATP2B2, ADRB2, YWHAG, GRM3, NISCH, GRIA2, PSEN1, ADRA1A, PPP3CA, LTB, CACNA1A, CHRNA3	1502	113	13588	1.52111	1	0.578913	73.7758
UP_SEQ_FEATURE	domain:PID	7	0.323475	0.0705655	DAB2, RABGAP1, DAB1, ANKS1, NUMB, MAPK8IP2, RABGAP1L	1845	26	16021	2.33786	1	0.98807	74.9944
GOTERM_CC_FAT	GO:0016234~inclusion body	4	0.184843	0.0706116	ATXN1, ATXN3, HTT, RNF32	1255	10	12504	3.98534	1	0.326038	65.6987
GOTERM_CC_FAT	GO:0035253~ciliary rootlet	4	0.184843	0.0706116	APP, PSEN1, KIF5B, KIF5C	1255	10	12504	3.98534	1	0.326038	65.6987
GOTERM_BP_FAT	GO:0060537~muscle tissue development	22	1.01664	0.0708242	NF1, MET, DICER1, TIPARP, FKBP1A, MBNL1, CACNB4, TTN, PTEN, FLNB, DVL1, ZFP826, GPHN, APP, COL19A1, TSC1, DMD, MAPK14, VGLL2, ZFPM2, MKL2, PPP3CA	1502	136	13588	1.46342	1	0.579766	73.9758
GOTERM_BP_FAT	GO:0006816~calcium ion transport	20	0.924214	0.0723354	TRPC2, PTPRC, TRPC4, CYSLTR1, CACNG8, TRPM7, STIM1, CACNB2, FKBP1A, CACNB4, P2RX4, ATP2B2, P2RX7, ATP2A2, LCK, PKD2, CAMK2D, PPP3CA, CACNA1A, NFATC1	1502	121	13588	1.49531	1	0.586539	74.7406
GOTERM_BP_FAT	GO:0046649~lymphocyte activation	29	1.34011	0.0723917	ITGAL, XRCC4, SOX4, FKBP1A, ITPKB, CACNB4, IL7R, ITGAX, BCL11A, PATZ1, SPN, APC, SATB1, PTPRC, CD3D, MSH2, SLA2, CEBPG, PIK3CD, HS1BP3, WAS, P2RX7, PSEN1, IGBP1, LCK, HSPD1, H2-DMA, NCOR1, LCP1	1502	191	13588	1.37357	1	0.585614	74.7687
GOTERM_MF_FAT	GO:0005525~GTP binding	49	2.26433	0.0725078	RHOJ, SEPT5, RAB5B, RAB5C, GTPBP10, EIF5, GNL3L, RHOU, CDC42, RALA, B230208H17RIK, RAB6B, SAR1A, RAP2B, GTPBP2, ARL1, RAB39B, SUCLG2, GTPBP5, 1700017B05RIK, SRPRB, GNAL, RAB18, GNAQ, RAB14, GNAS, RAB10, GNAI1, RRAGA, ARF6, AK3L1, URGCP, RAC2, RAB11B, RAB11A, EHD2, RAB2B, GIMAP3, DNM3, GIMAP7, AK3, DOCK8, RAB7L1, SEPT10, GSPT1, ARF3, ARF4, GSPT2, DNM2	1462	354	13288	1.25807	1	0.668665	70.1139
SMART	SM00033:CH	14	0.64695	0.0726376	NAV3, FLNB, IQGAP1, FLNA, SYNE1, MACF1, SPNB2, DMD, GAS2L1, MICAL1, LRCH3, MAPRE1, DST, LCP1	1134	68	9131	1.65777	1	0.633802	64.6945
INTERPRO	IPR003579:Ras small GTPase, Rab type	11	0.508318	0.0726493	RAB2B, RAB39B, RAB18, RAB5B, RAB5C, RAB11B, RAB14, RAB11A, RAB6B, RAB7L1, RAB10	1840	58	17763	1.83089	1	0.863134	73.2205
INTERPRO	IPR019954:Ubiquitin conserved site	7	0.323475	0.0728571	RAD23B, RAD23A, UBC, UBQLN4, NEDD8, USP48, UBQLN1	1840	29	17763	2.33023	1	0.860821	73.3252
INTERPRO	IPR004843:Metallophosphoesterase	7	0.323475	0.0728571	VPS29, PPP6C, PPP2CA, C330005M16RIK, ACP5, PPP3CA, PPP4C	1840	29	17763	2.33023	1	0.860821	73.3252
GOTERM_MF_FAT	GO:0003725~double-stranded RNA binding	8	0.369686	0.0730042	ZFP346, SON, DICER1, OAS1B, TLR3, ILF3, MBNL1, STAU2	1462	34	13288	2.13857	1	0.666535	70.3695
GOTERM_MF_FAT	GO:0004722~protein serine/threonine phosphatase activity	8	0.369686	0.0730042	PPP6C, PPM1E, PPP2CA, LCK, PPM1A, PPM1L, PPP4C, PTEN	1462	34	13288	2.13857	1	0.666535	70.3695
GOTERM_BP_FAT	GO:0055065~metal ion homeostasis	18	0.831793	0.0732772	TRPC2, PRKCA, PTPRC, EDN1, CLSTN1, FKBP1A, CACNB4, TMPRSS3, ATP2B2, APP, P2RX7, PSEN1, ATP2A2, GNB1, LCK, PKD2, ADRA1A, CACNA1A	1502	106	13588	1.53622	1	0.589012	75.2064
GOTERM_MF_FAT	GO:0051020~GTPase binding	12	0.554529	0.0734714	RANBP17, NCF2, RALBP1, PAK3, RPH3AL, IPO9, DOCK8, RPH3A, RIMS2, DAAM1, DIAP3, FLNA	1462	62	13288	1.75915	1	0.664297	70.6082
KEGG_PATHWAY	mmu04020:Calcium signaling pathway	29	1.34011	0.0739528	ADCY3, PHKA2, ADCY2, ADORA2B, CYSLTR1, PHKB, ITPKB, BDKRB2, EDNRA, ATP2B2, PTK2B, CAMK2D, PLCD1, PPP3CA, PRKACB, PLCB1, IGH-VJ558, PRKCA, SLC25A4, P2RX4, GNAL, ADRB2, P2RX7, ATP2A2, GNAQ, ADRA1A, GNAS, CACNA1A, CALM1	638	191	5738	1.36554	0.999999	0.287643	61.2186
GOTERM_BP_FAT	GO:0060322~head development	6	0.277264	0.0740417	ZFP826, ARID5B, TIPARP, ANKRD11, ASPH, ITGA4	1502	21	13588	2.58474	1	0.591743	75.5786
GOTERM_BP_FAT	GO:0030835~negative regulation of actin filament depolymerization	6	0.277264	0.0740417	SPNB2, CAPZA1, TMOD3, RDX, EVL, CAPZB	1502	21	13588	2.58474	1	0.591743	75.5786
GOTERM_BP_FAT	GO:0007031~peroxisome organization	6	0.277264	0.0740417	PEX19, PXMP3, PEX6, PEX14, ITGA10, PEX12	1502	21	13588	2.58474	1	0.591743	75.5786
GOTERM_BP_FAT	GO:0006898~receptor-mediated endocytosis	6	0.277264	0.0740417	ADRB2, DAB2, PICALM, GRIA2, TGFBR2, FCGR1	1502	21	13588	2.58474	1	0.591743	75.5786
GOTERM_BP_FAT	GO:0000245~spliceosome assembly	5	0.231054	0.0750424	SRPK2, TDRD3, RBM5, MBNL1, SMNDC1	1502	15	13588	3.01553	1	0.595641	76.0578
GOTERM_BP_FAT	GO:0001782~B cell homeostasis	5	0.231054	0.0750424	TNFSF13B, BCL2A1A, TNFRSF13B, PIK3CD, IKBKG	1502	15	13588	3.01553	1	0.595641	76.0578
GOTERM_BP_FAT	GO:0021533~cell differentiation in hindbrain	5	0.231054	0.0750424	ATP2B2, AGTPBP1, MTPN, RORA, CACNA1A	1502	15	13588	3.01553	1	0.595641	76.0578
GOTERM_BP_FAT	GO:0045061~thymic T cell selection	5	0.231054	0.0750424	PTPRC, CD3D, ITPKB, H2-DMA, SPN	1502	15	13588	3.01553	1	0.595641	76.0578
GOTERM_BP_FAT	GO:0000059~protein import into nucleus, docking	5	0.231054	0.0750424	RANBP17, IPO11, IPO9, IPO8, KPNB1	1502	15	13588	3.01553	1	0.595641	76.0578
GOTERM_BP_FAT	GO:0051648~vesicle localization	5	0.231054	0.0750424	PSEN1, MYO7A, NLGN1, TMED10, YKT6	1502	15	13588	3.01553	1	0.595641	76.0578
GOTERM_BP_FAT	GO:0034103~regulation of tissue remodeling	5	0.231054	0.0750424	B4GALT1, P2RX7, NF1, VEGFA, INPP5D	1502	15	13588	3.01553	1	0.595641	76.0578
UP_SEQ_FEATURE	domain:MIF4G	4	0.184843	0.0751464	EIF4G1, NCBP1, EIF4G3, GM672	1845	9	16021	3.85932	1	0.990615	77.2284
SP_PIR_KEYWORDS	SH2 domain	17	0.785582	0.0752415	SOCS2, LYN, GRB2, SLA2, CBL, SOCS6, TENC1, PTPN11, BTK, CRKL, SH2D5, LCK, RIN1, JAK1, INPP5D, ABL1, ABL2	1891	103	17854	1.55832	1	0.373457	67.7821
GOTERM_BP_FAT	GO:0022613~ribonucleoprotein complex biogenesis	22	1.01664	0.0753383	TDRD3, SRPK2, SDAD1, RRP1, EXOSC4, GTPBP10, DICER1, RBM5, GNL3L, WBP11, IPO9, MBNL1, EXOSC1, SMNDC1, PA2G4, RRS1, WDR12, AATF, UTP14A, UTP14B, NMD3, C1D	1502	137	13588	1.45274	1	0.595933	76.1977
GOTERM_CC_FAT	GO:0043025~cell soma	18	0.831793	0.0754427	RTN4, PTPRK, CDK5R1, MTAP2, DPYSL5, DPYSL2, SOD1, MBP, NCAM1, TOP1, ATP2B2, ACCN1, P2RX7, GRIA2, PSEN1, ANG, MAPK8IP2, CACNA1A	1255	117	12504	1.53282	1	0.342032	68.2138
INTERPRO	IPR000679:Zinc finger, GATA-type	5	0.231054	0.0757879	ATRX, GATA3, TRPS1, GATAD2A, GATAD2B	1840	16	17763	3.01681	1	0.868854	74.7604
INTERPRO	IPR000209:Peptidase S8 and S53, subtilisin, kexin, sedolisin	5	0.231054	0.0757879	PCSK2, PCSK9, ODZ1, MBTPS1, PCSK5	1840	16	17763	3.01681	1	0.868854	74.7604
UP_SEQ_FEATURE	lipid moiety-binding region:S-farnesyl cysteine	10	0.462107	0.0759894	PHKA2, RHOJ, PRICKLE1, LMNB1, PEX19, PHKB, PTP4A2, PALM2, YKT6, AKAP2, DNAJA2	1845	46	16021	1.88771	1	0.990579	77.6184
GOTERM_BP_FAT	GO:0007169~transmembrane receptor protein tyrosine kinase signaling pathway	29	1.34011	0.0762155	FGFR2, GRB2, TIPARP, BMPR2, FGF10, PTEN, PDAP1, PHIP, EIF4EBP1, PTK2B, FIGF, CHRNA3, IRS2, PTPN2, ARID5B, MET, PTPRA, STXBP4, FLNA, DVL1, PTPN11, EPHA5, ZFP826, SS18, DOK1, VEGFA, HBEGF, PTPN1, CACNA1A	1502	192	13588	1.36641	1	0.599142	76.6081
INTERPRO	IPR001346:Interferon regulatory factor	4	0.184843	0.076345	A130010J15RIK, IRF5, IRF2, IRF3	1840	10	17763	3.86152	1	0.867906	75.0249
INTERPRO	IPR019817:Interferon regulatory factor, conserved site	4	0.184843	0.076345	A130010J15RIK, IRF5, IRF2, IRF3	1840	10	17763	3.86152	1	0.867906	75.0249
SMART	SM00116:CBS	6	0.277264	0.0768486	CNNM2, CNNM3, CLCN4-2, PRKAG1, PRKAG2, CNNM1	1134	19	9131	2.54275	1	0.642449	66.8447
GOTERM_CC_FAT	GO:0005819~spindle	17	0.785582	0.0769752	KIF22, PARD3, KNTC1, RB1, CDC27, ATM, LATS2, APP, NDEL1, RPS6KA2, PPP2CA, MAPK14, PAFAH1B1, MAPRE1, CLASP2, CALM1, ZW10	1255	109	12504	1.55392	1	0.345171	68.975
GOTERM_BP_FAT	GO:0035150~regulation of tube size	10	0.462107	0.0770471	KCNMA1, EDNRA, P2RX4, ADRB2, ADORA2B, EDN1, ADRA1A, SOD1, GCLM, SOD2	1502	48	13588	1.88471	1	0.602083	76.991
GOTERM_BP_FAT	GO:0050880~regulation of blood vessel size	10	0.462107	0.0770471	KCNMA1, EDNRA, P2RX4, ADRB2, ADORA2B, EDN1, ADRA1A, SOD1, GCLM, SOD2	1502	48	13588	1.88471	1	0.602083	76.991
INTERPRO	IPR000008:C2 calcium-dependent membrane targeting	20	0.924214	0.0773935	PRKCA, SYT1, ABR, 5730419I09RIK, TOLLIP, ITSN2, ITSN1, RPH3A, RIMS2, SYDE2, WWP2, NEDD4, CPNE1, PIK3CA, DOC2G, SMURF2, PLCD1, CPNE3, ITCH, PLCB1	1840	130	17763	1.4852	1	0.868747	75.5155
UP_SEQ_FEATURE	short sequence motif:DEAH box	8	0.369686	0.0778166	DHX8, FANCM, DHX29, SMARCA5, CHD1, DHX36, WRN, CHD4	1845	33	16021	2.10508	1	0.991115	78.4419
GOTERM_BP_FAT	GO:0008202~steroid metabolic process	25	1.15527	0.078287	HSD17B11, HDLBP, SC5D, STAR, SORL1, HMGCS1, LSS, NR3C1, FDFT1, RDH9, ACBD3, INSIG2, PXMP3, PCSK9, SRD5A1, PRKAA2, HSD17B7, DHCR24, OSBPL9, OSBPL7, HMGCS2, HSD11B2, PBX1, MBTPS1, VLDLR	1502	161	13588	1.40475	1	0.606986	77.5509
GOTERM_BP_FAT	GO:0032535~regulation of cellular component size	25	1.15527	0.078287	RTN4, DERL2, PDGFB, CAPZA1, RDX, IL7R, CAPZB, N6AMT1, ACTR3, ATP2B2, APP, SPNB2, DCLK1, SERTAD2, PLEK, EVL, RICTOR, TSC1, ULK2, ADRA1A, TMOD3, BIN3, XRN2, EMP1, CACNA1A	1502	161	13588	1.40475	1	0.606986	77.5509
GOTERM_CC_FAT	GO:0045211~postsynaptic membrane	19	0.878004	0.0784322	KCNMA1, DLGAP1, GABRG3, DLGAP2, GRIP1, GABRB2, GABRB1, CLSTN1, NLGN1, SSPN, SHANK2, LIN7A, GPHN, GRM3, GRIA2, GRID2, CHRNE, CHRNA3, DNM2	1255	126	12504	1.50241	1	0.347966	69.683
UP_SEQ_FEATURE	domain:Fibronectin type-III 3	14	0.64695	0.0785713	DCC, PTPRK, PTPRD, SORL1, NEO1, TTN, IL31RA, NRCAM, CNTN1, COL12A1, CSF3R, FNDC3A, COL20A1, IL13RA2	1845	74	16021	1.64282	1	0.991028	78.7737
GOTERM_BP_FAT	GO:0051270~regulation of cell motion	18	0.831793	0.0785763	B4GALT1, RTN4, BBS4, IRS2, PDGFB, NF1, MYO1F, CBLL1, PTEN, PRR5, CDKN1B, LAMA3, NISCH, PECAM1, HBEGF, TMOD3, UNC5C, APC	1502	107	13588	1.52186	1	0.607204	77.6797
GOTERM_CC_FAT	GO:0000777~condensed chromosome kinetochore	10	0.462107	0.0791374	NUP133, TRP53BP1, ORC2L, NDEL1, HJURP, CENPC1, CREBBP, KNTC1, CLASP2, ZW10	1255	53	12504	1.87988	1	0.347949	70.0202
INTERPRO	IPR011511:Variant SH3	11	0.508318	0.0797507	FYB, MIA3, CRKL, BAIAP2, MPP7, DLG5, ITSN2, SAMSN1, SHANK2, DOCK4, KALRN	1840	59	17763	1.79986	1	0.87411	76.5856
GOTERM_MF_FAT	GO:0016407~acetyltransferase activity	12	0.554529	0.0805989	EPC1, ING3, NCOA3, CREBBP, NAT2, HAT1, DLAT, CML5, ACAT1, CLOCK, CML2, MYST3	1462	63	13288	1.73122	1	0.694854	74.0337
GOTERM_CC_FAT	GO:0005924~cell-substrate adherens junction	11	0.508318	0.0806278	PTPRC, ENAH, PRUNE, PTK2B, LASP1, SSH2, SH3KBP1, EVL, FLNB, RHOU, TENC1	1255	61	12504	1.79667	1	0.350788	70.7214
GOTERM_BP_FAT	GO:0030031~cell projection assembly	13	0.600739	0.0806543	BBS4, MTSS1, ROCK1, PDGFB, BAIAP2, RDX, CAPZB, UBE2B, CDC42, P2RX7, RAC2, IFT172, TSGA10	1502	70	13588	1.68008	1	0.616009	78.5844
GOTERM_BP_FAT	GO:0001764~neuron migration	13	0.600739	0.0806543	DCC, CDK5R1, MET, VAX1, PRKG1, YWHAE, DAB1, NDEL1, NAV1, PSEN1, PXMP3, PAFAH1B1, DCLK1	1502	70	13588	1.68008	1	0.616009	78.5844
SP_PIR_KEYWORDS	chromosomal protein	21	0.970425	0.0811253	H1F0, ITGB3BP, SETDB1, SP100, HIST1H1C, SUV39H1, HMGA2, RAD50, RIF1, HJURP, CENPC1, HIST1H3A, SUPT16H, H3F3A, RNF168, TMPO, RNF20, RNF40, TERF2, SUV420H1, HIST1H4H	1891	136	17854	1.45789	1	0.393434	70.6264
GOTERM_BP_FAT	GO:0019884~antigen processing and presentation of exogenous antigen	7	0.323475	0.0812453	H2-EA, UNC93B1, TRAF6, H2-DMA, 1500011B03RIK, FCGR1, AP3B1	1502	28	13588	2.26165	1	0.617621	78.8352
GOTERM_BP_FAT	GO:0008286~insulin receptor signaling pathway	7	0.323475	0.0812453	PHIP, IRS2, EIF4EBP1, PTPN2, PTPRA, STXBP4, PTPN1	1502	28	13588	2.26165	1	0.617621	78.8352
GOTERM_CC_FAT	GO:0005773~vacuole	28	1.2939	0.0816387	SGSH, ARSB, MFSD8, MYO7A, ACP5, ACP2, VPS33B, VPS33A, TTC3, ZNRF2, GLB1, SLC11A2, MTMR2, LAPTM5, HPSE, CTBS, VPS39, IDUA, WDFY3, H2-EA, RILP, MANBA, GABARAP, IGF2R, RAB14, CTSC, H2-DMA, CTSH	1255	204	12504	1.36752	1	0.351851	71.1883
GOTERM_BP_FAT	GO:0050804~regulation of synaptic transmission	17	0.785582	0.0818318	STAR, HTT, NF1, EDN1, NLGN1, STXBP1, PINK1, ATP2B2, YWHAG, NISCH, GRIA2, PSEN1, ADRA1A, PPP3CA, LTB, CACNA1A, CHRNA3	1502	100	13588	1.53792	1	0.619198	79.0815
GOTERM_CC_FAT	GO:0030867~rough endoplasmic reticulum membrane	3	0.138632	0.0818452	ARL6IP1, RP9, DNAJC3	1255	5	12504	5.97801	1	0.350029	71.2828
GOTERM_CC_FAT	GO:0005764~lysosome	25	1.15527	0.081886	SGSH, ARSB, MFSD8, MYO7A, ACP5, ACP2, VPS33B, VPS33A, ZNRF2, GLB1, SLC11A2, LAPTM5, HPSE, CTBS, VPS39, IDUA, H2-EA, RILP, MANBA, GABARAP, IGF2R, RAB14, CTSC, H2-DMA, CTSH	1255	178	12504	1.39935	1	0.347646	71.3015
INTERPRO	IPR003903:Ubiquitin interacting motif	6	0.277264	0.0822097	EPS15, ATXN3, STAM2, USP37, USP25, EPN2	1840	23	17763	2.51838	1	0.879495	77.6548
INTERPRO	IPR000712:Apoptosis regulator Bcl-2, BH	6	0.277264	0.0822097	BID, BCL2A1A, BCL2L2, BCL2L1, BAD, BMF	1840	23	17763	2.51838	1	0.879495	77.6548
UP_SEQ_FEATURE	zinc finger region:C3H1-type 2	7	0.323475	0.0822836	ZFP36, ZC3H4, ZC3HAV1, ZC3H11A, MBNL2, MBNL1, MKRN2	1845	27	16021	2.25127	1	0.992458	80.3362
UP_SEQ_FEATURE	domain:Fibronectin type-III 6	7	0.323475	0.0822836	DCC, PTPRD, SORL1, COL12A1, NEO1, TTN, FNDC3A	1845	27	16021	2.25127	1	0.992458	80.3362
UP_SEQ_FEATURE	zinc finger region:C3H1-type 1	7	0.323475	0.0822836	ZFP36, ZC3H4, ZC3HAV1, ZC3H11A, MBNL2, MBNL1, MKRN2	1845	27	16021	2.25127	1	0.992458	80.3362
KEGG_PATHWAY	mmu04720:Long-term potentiation	13	0.600739	0.0822902	PRKCA, BRAF, CREBBP, MAPK1, GNAQ, GRIA2, RPS6KA2, CAMK2D, PPP1R12A, PPP3CA, PRKACB, PLCB1, CALM1	638	70	5738	1.67026	1	0.309318	65.3104
GOTERM_CC_FAT	GO:0044432~endoplasmic reticulum part	31	1.43253	0.0841998	ARL6IP1, RTN4, FKBP9, DERL2, LMAN2L, UBQLN4, RP9, FKBP1A, OS9, STT3B, MIA3, H13, P4HA1, STX17, TOR1B, PCYT1A, ASPH, DNAJC3, TRPC2, RAB2B, H2-EA, PIGU, STIM1, TMPRSS3, PORCN, H6PD, AMFR, H2-DMA, ALG12, EXT2, RETSAT	1255	231	12504	1.33707	1	0.353291	72.3403
GOTERM_BP_FAT	GO:0007015~actin filament organization	11	0.508318	0.0844515	MTSS1, PPP1R9B, PPP1R9A, ENAH, ANG, PALM2, EVL, WAS, ABL2, AKAP2, LCP1, FLNA	1502	56	13588	1.77701	1	0.630125	80.1486
GOTERM_CC_FAT	GO:0044463~cell projection part	24	1.10906	0.0845447	TRPC2, KCNMA1, BBS4, CDK5R1, KIF5B, TTLL8, MTAP2, KIF5C, CETN2, SOD1, MBP, PPP1R9B, SLC1A2, APP, PPP1R9A, GRM3, NPHP4, GRIA2, PSEN1, IFT172, PKD2, MAPK8IP3, MAPRE1, APC	1255	170	12504	1.40659	1	0.351992	72.4921
GOTERM_BP_FAT	GO:0060711~labyrinthine layer development	8	0.369686	0.084664	FGFR2, VCAM1, MAPK1, ADM, GRB2, SPINT1, PLCD1, ITGA4	1502	35	13588	2.0678	1	0.629914	80.2329
UP_SEQ_FEATURE	repeat:UIM 1	5	0.231054	0.0847883	EPS15, ATXN3, USP37, USP25, EPN2	1845	15	16021	2.89449	1	0.99315	81.3282
UP_SEQ_FEATURE	repeat:UIM 2	5	0.231054	0.0847883	EPS15, ATXN3, USP37, USP25, EPN2	1845	15	16021	2.89449	1	0.99315	81.3282
UP_SEQ_FEATURE	repeat:TPR 10	5	0.231054	0.0847883	BBS4, TOMM70A, IFT172, TTN, CTR9	1845	15	16021	2.89449	1	0.99315	81.3282
UP_SEQ_FEATURE	repeat:WD 8	10	0.462107	0.0848499	BRWD3, PHIP, EML3, TBL1XR1, STXBP5, IFT172, HIRA, CORO7, TTN, GEMIN5	1845	47	16021	1.84755	1	0.992768	81.352
UP_SEQ_FEATURE	region of interest:Catalytic	10	0.462107	0.0848499	PCSK2, PDE4A, HK2, PDE3B, PCYT1A, PPP3CA, DLAT, PCYT1B, PCSK5, MYST3	1845	47	16021	1.84755	1	0.992768	81.352
GOTERM_BP_FAT	GO:0007178~transmembrane receptor protein serine/threonine kinase signaling pathway	14	0.64695	0.0849643	LTBP1, PDGFB, NLK, USP9X, TGFBR2, BMPR2, SMAD4, MAP3K7, ACVR2B, RGMB, SPNB2, PALM2, PPM1L, SKIL, AKAP2	1502	78	13588	1.62375	1	0.630102	80.3514
GOTERM_BP_FAT	GO:0031401~positive regulation of protein modification process	14	0.64695	0.0849643	PRKCA, LYN, BMPR2, SMAD4, RICTOR, ARNT, IL31RA, UBE2N, HDAC4, ZFP91, P2RX7, PSEN1, PIAS3, NCOR1	1502	78	13588	1.62375	1	0.630102	80.3514
GOTERM_BP_FAT	GO:0048754~branching morphogenesis of a tube	16	0.739372	0.0851598	B4GALT1, BTRC, TGFBR2, DICER1, EDN1, SMAD4, FGF10, EDNRA, TIMELESS, NCOA3, CD44, NOTCH4, VEGFA, PBX1, ETV4, MED1	1502	93	13588	1.55641	1	0.629817	80.4282
UP_SEQ_FEATURE	domain:SAP	6	0.277264	0.0853044	SLTM, PIAS3, PIAS2, ACIN1, MKL2, SAFB2	1845	21	16021	2.48099	1	0.992553	81.5267
GOTERM_BP_FAT	GO:0050808~synapse organization	10	0.462107	0.0855865	ATP2B2, APP, GPHN, TSC1, ANK3, NLGN1, NRXN1, CACNB4, CACNA1A, DVL1	1502	49	13588	1.84625	1	0.630574	80.5948
GOTERM_BP_FAT	GO:0051329~interphase of mitotic cell cycle	10	0.462107	0.0855865	APP, CCND2, CAMK2D, SKP2, PPP3CA, RB1, RHOU, CABLES1, LATS2, NFATC1	1502	49	13588	1.84625	1	0.630574	80.5948
GOTERM_BP_FAT	GO:0014020~primary neural tube formation	9	0.415896	0.0858266	BBS4, ENAH, ADM, TSC1, LMO4, GATAD2A, TRAF6, FZD6, HECTD1	1502	42	13588	1.93856	1	0.63049	80.6879
GOTERM_CC_FAT	GO:0000323~lytic vacuole	25	1.15527	0.0860073	SGSH, ARSB, MFSD8, MYO7A, ACP5, ACP2, VPS33B, VPS33A, ZNRF2, GLB1, SLC11A2, LAPTM5, HPSE, CTBS, VPS39, IDUA, H2-EA, RILP, MANBA, GABARAP, IGF2R, RAB14, CTSC, H2-DMA, CTSH	1255	179	12504	1.39153	1	0.354565	73.1274
UP_SEQ_FEATURE	domain:Tyrosine-protein phosphatase	11	0.508318	0.0861412	DUSP3, PTPN9, PTPN18, PTPN2, SSH2, PTP4A2, DUSP11, PTPN1, DUSP8, PTPN12, PTPN11	1845	54	16021	1.76885	1	0.992508	81.8441
UP_SEQ_FEATURE	domain:SAM	13	0.600739	0.0862558	SCML4, CNKSR2, L3MBTL3, ANKS3, STIM1, SAMSN1, SFMBT1, SHANK2, SAMD4, FAM59A, PHC3, EPHA5, BFAR	1845	68	16021	1.66007	1	0.992138	81.8872
UP_SEQ_FEATURE	domain:C2	13	0.600739	0.0862558	PRKCA, ABR, 5730419I09RIK, TOLLIP, ITSN2, ITSN1, WWP2, NEDD4, PIK3CA, PLCD1, SMURF2, ITCH, PLCB1	1845	68	16021	1.66007	1	0.992138	81.8872
INTERPRO	IPR006536:HnRNP-L/PTB/hephaestus splicing factor	3	0.138632	0.0866418	ROD1, PTBP1, HNRPLL	1840	5	17763	5.79228	1	0.890484	79.4666
INTERPRO	IPR003103:Apoptosis regulator Bcl-2 protein, BAG	3	0.138632	0.0866418	BAG4, BAG3, BAG2	1840	5	17763	5.79228	1	0.890484	79.4666
INTERPRO	IPR018286:Nuclear factor of activated T cells (NFAT), subgroup	3	0.138632	0.0866418	NFAT5, NFATC4, NFATC1	1840	5	17763	5.79228	1	0.890484	79.4666
INTERPRO	IPR008366:Nuclear factor of activated T cells (NFAT)	3	0.138632	0.0866418	NFAT5, NFATC4, NFATC1	1840	5	17763	5.79228	1	0.890484	79.4666
INTERPRO	IPR008949:Terpenoid synthase	3	0.138632	0.0866418	GGPS1, PDSS2, FDFT1	1840	5	17763	5.79228	1	0.890484	79.4666
GOTERM_BP_FAT	GO:0021587~cerebellum morphogenesis	6	0.277264	0.0874868	ATP2B2, DAB1, AGTPBP1, MTPN, RORA, CACNA1A	1502	22	13588	2.46726	1	0.636708	81.3206
GOTERM_BP_FAT	GO:0017148~negative regulation of translation	6	0.277264	0.0874868	EIF4EBP1, EIF2AK1, ANG, PAIP2, ANKHD1, EIF2C3	1502	22	13588	2.46726	1	0.636708	81.3206
GOTERM_BP_FAT	GO:0048538~thymus development	6	0.277264	0.0874868	CRKL, PSEN1, JARID2, PBX1, CACNB4, APC	1502	22	13588	2.46726	1	0.636708	81.3206
GOTERM_BP_FAT	GO:0046890~regulation of lipid biosynthetic process	6	0.277264	0.0874868	STAR, INSIG2, PXMP3, ATP1A1, NR3C1, SOD1	1502	22	13588	2.46726	1	0.636708	81.3206
GOTERM_BP_FAT	GO:0019827~stem cell maintenance	6	0.277264	0.0874868	RIF1, DICER1, CREBBP, TCF7L2, APC, MYST3	1502	22	13588	2.46726	1	0.636708	81.3206
BIOCARTA	m_ptdinsPathway:Phosphoinositides and their downstream targets.	7	0.323475	0.0876763	PRKCZ, LYN, RPS6KB1, EEA1, BAD, GRASP, BTK	212	18	1171	2.14806	1	0.912555	69.383
GOTERM_BP_FAT	GO:0050867~positive regulation of cell activation	17	0.785582	0.0877549	ITGAL, H2-EA, PTPRC, PLEK, ADORA2B, TGFBR2, ITPKB, BAD, IL7R, TNFSF13B, LCK, IL2RG, HSPD1, INPP5D, H2-DMA, SPN, AP3B1	1502	101	13588	1.5227	1	0.636732	81.4209
GOTERM_MF_FAT	GO:0070325~lipoprotein receptor binding	4	0.184843	0.0882717	SYT1, DKK1, PCSK9, LRPAP1	1462	10	13288	3.63557	1	0.724515	77.3008
GOTERM_MF_FAT	GO:0008143~poly(A) RNA binding	4	0.184843	0.0882717	PABPN1, PAIP2, SYNCRIP, BCL2L2	1462	10	13288	3.63557	1	0.724515	77.3008
GOTERM_MF_FAT	GO:0050750~low-density lipoprotein receptor binding	4	0.184843	0.0882717	SYT1, DKK1, PCSK9, LRPAP1	1462	10	13288	3.63557	1	0.724515	77.3008
GOTERM_MF_FAT	GO:0004712~protein serine/threonine/tyrosine kinase activity	4	0.184843	0.0882717	MAP3K7, ACVR2B, PDK4, MAP2K7	1462	10	13288	3.63557	1	0.724515	77.3008
GOTERM_BP_FAT	GO:0043154~negative regulation of caspase activity	4	0.184843	0.0892701	HSPA1L, CFLAR, XIAP, HSPA1A, HSPA1B, DHCR24	1502	10	13588	3.61864	1	0.642179	81.9784
GOTERM_BP_FAT	GO:0006884~cell volume homeostasis	4	0.184843	0.0892701	KCNMA1, P2RX7, SLC12A2, ADD1	1502	10	13588	3.61864	1	0.642179	81.9784
GOTERM_BP_FAT	GO:0030866~cortical actin cytoskeleton organization	4	0.184843	0.0892701	EPB4.1L2, CORO1C, EPB4.1L1, EHD2	1502	10	13588	3.61864	1	0.642179	81.9784
GOTERM_BP_FAT	GO:0010466~negative regulation of peptidase activity	4	0.184843	0.0892701	HSPA1L, CFLAR, XIAP, HSPA1A, HSPA1B, DHCR24	1502	10	13588	3.61864	1	0.642179	81.9784
GOTERM_BP_FAT	GO:0043368~positive T cell selection	4	0.184843	0.0892701	PTPRC, CD3D, ITPKB, H2-DMA	1502	10	13588	3.61864	1	0.642179	81.9784
UP_SEQ_FEATURE	domain:SH2	16	0.739372	0.0896226	SOCS2, LYN, GRB2, SLA2, SOCS6, FES, TENC1, BTK, CRKL, SH2D5, LCK, RIN1, JAK1, INPP5D, ABL1, ABL2	1845	90	16021	1.54373	1	0.99318	83.1104
BIOCARTA	m_tall1Pathway:TACI and BCMA stimulation of B cell immune responses.	6	0.277264	0.0897703	TNFSF13B, MAPK14, TNFRSF13B, MAPK8, TRAF6, TRAF5	212	14	1171	2.36725	1	0.894389	70.2771
GOTERM_BP_FAT	GO:0051247~positive regulation of protein metabolic process	18	0.831793	0.0899141	PRKCA, LYN, BMPR2, SMAD4, RICTOR, SAMD4, ARNT, IL31RA, UBE2N, HDAC4, ZFP91, P2RX7, PSEN1, PIAS3, NEDD4, ITCH, NCOR1, APC	1502	109	13588	1.49393	1	0.643802	82.2105
SMART	SM00273:ENTH	4	0.184843	0.09018	PICALM, SNAP91, CLINT1, EPN2	1134	9	9131	3.57868	1	0.691198	72.8773
SMART	SM00160:RanBD	4	0.184843	0.09018	ENAH, NUP50, EVL, RANBP2	1134	9	9131	3.57868	1	0.691198	72.8773
GOTERM_MF_FAT	GO:0004012~phospholipid-translocating ATPase activity	5	0.231054	0.0904194	ATP9B, ATP10A, ATP8A2, ABCA4, ATP8A1	1462	16	13288	2.84029	1	0.729098	78.1437
GOTERM_MF_FAT	GO:0015247~aminophospholipid transporter activity	5	0.231054	0.0904194	ATP9B, ATP10A, ATP8A2, ABCA4, ATP8A1	1462	16	13288	2.84029	1	0.729098	78.1437
GOTERM_MF_FAT	GO:0050839~cell adhesion molecule binding	5	0.231054	0.0904194	CDK5R1, PSEN1, NUMB, NEO1, MLLT4	1462	16	13288	2.84029	1	0.729098	78.1437
GOTERM_MF_FAT	GO:0017016~Ras GTPase binding	11	0.508318	0.0905784	RANBP17, NCF2, RALBP1, PAK3, RPH3AL, IPO9, RPH3A, RIMS2, DAAM1, DIAP3, FLNA	1462	57	13288	1.754	1	0.725456	78.2049
SP_PIR_KEYWORDS	coated pit	7	0.323475	0.0908018	DAB2, APP, PICALM, SNAP91, CLTB, AP1S2, VLDLR	1891	30	17854	2.20303	1	0.426604	74.801
GOTERM_CC_FAT	GO:0034703~cation channel complex	15	0.693161	0.0912897	KCNMA1, KCND2, KCNB1, PPM1A, CACNB2, CACNB4, KCTD2, KCNK2, KCNS2, KCTD12B, KCTD15, KCNQ2, KCNQ1, CACNA1A, TNFAIP1	1255	95	12504	1.57316	1	0.369975	75.3095
INTERPRO	IPR012317:Poly(ADP-ribose) polymerase, catalytic region	5	0.231054	0.0913188	ZC3HAV1, TIPARP, PARP6, TNKS, PARP11	1840	17	17763	2.83935	1	0.900974	81.2279
INTERPRO	IPR002078:RNA polymerase sigma factor 54, interaction	5	0.231054	0.0913188	RAB2B, RAB18, RAB11B, RAB11A, RAB10	1840	17	17763	2.83935	1	0.900974	81.2279
INTERPRO	IPR000433:Zinc finger, ZZ-type	5	0.231054	0.0913188	MIB1, KCMF1, DMD, CREBBP, HERC2	1840	17	17763	2.83935	1	0.900974	81.2279
GOTERM_CC_FAT	GO:0048471~perinuclear region of cytoplasm	26	1.20148	0.0914866	TSNAXIP1, CDK5R1, MTDH, UBQLN1, GAD2, CISD2, APP, DAB1, RC3H2, PAFAH1B1, MTAP7, CLINT1, SNAP25, KCNMA1, ASPSCR1, INADL, GM672, KIF5B, ATXN2, TFRC, BNIP2, SCYL2, SERBP1, RAB14, CYFIP2, VAMP2	1255	189	12504	1.37062	1	0.368116	75.3876
GOTERM_BP_FAT	GO:0019886~antigen processing and presentation of exogenous peptide antigen via MHC class II	5	0.231054	0.0916611	H2-EA, UNC93B1, TRAF6, H2-DMA, 1500011B03RIK	1502	16	13588	2.82706	1	0.65008	82.826
GOTERM_BP_FAT	GO:0021795~cerebral cortex cell migration	5	0.231054	0.0916611	DAB1, PSEN1, POU3F3, POU3F2, PAFAH1B1	1502	16	13588	2.82706	1	0.65008	82.826
GOTERM_BP_FAT	GO:0002495~antigen processing and presentation of peptide antigen via MHC class II	5	0.231054	0.0916611	H2-EA, UNC93B1, TRAF6, H2-DMA, 1500011B03RIK	1502	16	13588	2.82706	1	0.65008	82.826
GOTERM_MF_FAT	GO:0015179~L-amino acid transmembrane transporter activity	7	0.323475	0.091691	SLC32A1, SLC25A12, SLC38A3, SLC1A2, SLC7A1, SLC43A1, SLC43A2	1462	29	13288	2.19388	1	0.725752	78.6289
INTERPRO	IPR011042:Six-bladed beta-propeller, TolB-like	8	0.369686	0.0921634	PHIP, TRIM3, SORL1, LRP6, ODZ1, ODZ2, PON3, VLDLR	1840	38	17763	2.03238	1	0.900789	81.5304
KEGG_PATHWAY	mmu05214:Glioma	12	0.554529	0.092223	PRKCA, MAPK1, E2F3, PDGFB, BRAF, GRB2, PIK3CD, CAMK2D, PIK3CA, RB1, PTEN, CALM1	638	64	5738	1.68632	1	0.33454	69.6659
UP_SEQ_FEATURE	repeat:HEAT 3	9	0.415896	0.0924102	SF3B1, 2310035C23RIK, EIF4G3, HTT, IPO11, CAND1, PSME4, CLASP2, KPNB1	1845	41	16021	1.90613	1	0.993868	84.0635
INTERPRO	IPR000961:AGC-kinase, C-terminal	10	0.462107	0.0925424	PRKCA, MAST4, PRKCZ, MAST2, ROCK1, RPS6KA2, RPS6KB1, PRKACB, PRKG1, LATS2	1840	53	17763	1.82147	1	0.899396	81.6646
GOTERM_MF_FAT	GO:0015171~amino acid transmembrane transporter activity	10	0.462107	0.0925489	SLC32A1, SLC25A12, SLC38A3, SLC1A2, SLC7A1, SLC7A4, SLC7A14, SLC43A1, SLC43A2, SLC7A7	1462	50	13288	1.81778	1	0.725023	78.9505
GOTERM_BP_FAT	GO:0032990~cell part morphogenesis	31	1.43253	0.0927073	DCC, BBS4, CDK5R1, ENAH, SLC11A2, NRCAM, APP, ANK3, DMD, COL4A3BP, NUMB, DCLK1, ETV4, APC, SSBP1, KIF5C, STXBP1, DPYSL5, EVL, VAX1, WWTR1, PTPN11, DVL1, SLITRK2, 4930506M07RIK, NDEL1, ULK2, IFT172, MAPK8IP3, DST, CACNA1A	1502	212	13588	1.32285	1	0.653319	83.1849
GOTERM_BP_FAT	GO:0032271~regulation of protein polymerization	11	0.508318	0.0927978	ACTR3, CDKN1B, SPNB2, CAPZA1, TMOD3, RDX, EVL, MAPRE1, RICTOR, CAPZB, APC	1502	57	13588	1.74584	1	0.652559	83.2156
GOTERM_BP_FAT	GO:0006888~ER to Golgi vesicle-mediated transport	7	0.323475	0.0933264	SEC24B, HTT, GOSR1, LMAN1, YKT6, SEC24D, ZW10	1502	29	13588	2.18366	1	0.653619	83.3939
UP_SEQ_FEATURE	active site:Proton donor	27	1.24769	0.0936115	PPP6C, PDE3B, LSS, ACP2, GPI1, GLB1, GALM, ECE1, ANG, HPSE, PPP2CA, PDE4A, NT5C2, ENO3, PPP3CA, PPP4C, CTBS, IDUA, ENO1, ANG2, PDE4D, PDE10A, NPEPPS, MANBA, GART, EYA3, PTP4A2	1845	173	16021	1.35522	1	0.99395	84.4583
GOTERM_MF_FAT	GO:0016763~transferase activity, transferring pentosyl groups	9	0.415896	0.0937631	UMPS, ZC3HAV1, TIPARP, SIRT4, PARP6, UPP2, TNKS, PARP11, QPRT	1462	43	13288	1.90233	1	0.725731	79.3979
SMART	SM00516:SEC14	7	0.323475	0.0941921	ATCAY, PRUNE2, PRR5, PTPN9, BNIP2, NF1, KALRN	1134	26	9131	2.16785	1	0.695878	74.4827
UP_SEQ_FEATURE	repeat:HEAT 1	10	0.462107	0.0943012	SF3B1, 2310035C23RIK, HEATR5A, EIF4G3, HTT, IPO11, CAND1, PSME4, CLASP2, KPNB1	1845	48	16021	1.80906	1	0.993854	84.6808
UP_SEQ_FEATURE	repeat:HEAT 2	10	0.462107	0.0943012	SF3B1, 2310035C23RIK, HEATR5A, EIF4G3, HTT, IPO11, CAND1, PSME4, CLASP2, KPNB1	1845	48	16021	1.80906	1	0.993854	84.6808
KEGG_PATHWAY	mmu05221:Acute myeloid leukemia	11	0.508318	0.0945657	MAPK1, EIF4EBP1, BRAF, GRB2, PIK3CD, IKBKG, PIK3CA, RPS6KB1, BAD, RUNX1, TCF7L2	638	57	5738	1.73563	1	0.335454	70.6171
KEGG_PATHWAY	mmu05014:Amyotrophic lateral sclerosis (ALS)	11	0.508318	0.0945657	BID, SLC1A2, TNFRSF1B, GRIA2, MAPK14, CASP12, TOMM40L, BCL2L1, PPP3CA, BAD, SOD1	638	57	5738	1.73563	1	0.335454	70.6171
GOTERM_BP_FAT	GO:0001894~tissue homeostasis	10	0.462107	0.0946675	BBS4, ADRB2, P2RX7, VPS54, ANKRD11, VEGFA, ACP5, ILDR2, SOD1, ADD1	1502	50	13588	1.80932	1	0.657996	83.8383
GOTERM_BP_FAT	GO:0043524~negative regulation of neuron apoptosis	10	0.462107	0.0946675	XRCC4, ROCK1, MSH2, HTT, DNAJC5, BCL2L1, SOD1, ITSN1, GCLM, CACNA1A	1502	50	13588	1.80932	1	0.657996	83.8383
INTERPRO	IPR000330:SNF2-related	7	0.323475	0.0948706	ATRX, SMARCAL1, SMARCA5, CHD1, SRCAP, CHD4, SMARCA4	1840	31	17763	2.17989	1	0.903021	82.4692
INTERPRO	IPR004088:K Homology, type 1	7	0.323475	0.0948706	FUBP1, ANKRD17, HDLBP, PCBP4, IGF2BP3, ANKHD1, AKAP1	1840	31	17763	2.17989	1	0.903021	82.4692
UP_SEQ_FEATURE	zinc finger region:PHD-type 1	7	0.323475	0.0950123	PHF19, MLLT10, MLL3, NSD1, KDM5C, CHD4, MYST3	1845	28	16021	2.17087	1	0.993766	84.907
GOTERM_CC_FAT	GO:0005905~coated pit	7	0.323475	0.0951455	DAB2, APP, PICALM, SNAP91, CLTB, AP1S2, VLDLR	1255	32	12504	2.17948	1	0.37766	76.7969
GOTERM_BP_FAT	GO:0007519~skeletal muscle tissue development	13	0.600739	0.095302	MET, NF1, MBNL1, CACNB4, FLNB, DVL1, GPHN, APP, COL19A1, MAPK14, DMD, VGLL2, PPP3CA	1502	72	13588	1.63341	1	0.65945	84.0446
GOTERM_BP_FAT	GO:0032269~negative regulation of cellular protein metabolic process	13	0.600739	0.095302	PRKCA, PTPRC, PAIP2, FKBP1A, ANKHD1, BDKRB2, YWHAE, UBE2B, EIF4EBP1, EIF2AK1, PSEN1, ANG, EIF2C3	1502	72	13588	1.63341	1	0.65945	84.0446
GOTERM_BP_FAT	GO:0001890~placenta development	15	0.693161	0.0953392	HSP90AB1, FGFR2, GRB2, MET, CCNF, SPINT1, ITGA4, ARNT, VCAM1, MAPK1, SP1, ADM, PKD2, PLCD1, MED1	1502	87	13588	1.55976	1	0.65848	84.0567
INTERPRO	IPR013129:Transcription factor jumonji	6	0.277264	0.095405	PHF2, JARID2, UTY, HR, KDM6B, KDM5C	1840	24	17763	2.41345	1	0.902058	82.6492
BIOCARTA	m_fMLPpathway:fMLP induced chemokine gene expression in HMC-1 cells	9	0.415896	0.0956208	MAPK1, NCF2, GNB1, MAPK14, ELK1, PPP3CA, PLCB1, CALM1, NFATC1	212	27	1171	1.84119	1	0.88738	72.6493
GOTERM_BP_FAT	GO:0006302~double-strand break repair	9	0.415896	0.0957554	EYA3, UBE2N, XRCC4, BRCC3, MSH2, RNF168, SOD1, RAD52, SOD2	1502	43	13588	1.89348	1	0.659044	84.1905
GOTERM_MF_FAT	GO:0004679~AMP-activated protein kinase activity	3	0.138632	0.0963997	PRKAG1, PRKAG2, PRKAA2	1462	5	13288	5.45335	1	0.73196	80.3389
GOTERM_MF_FAT	GO:0008266~poly(U) RNA binding	3	0.138632	0.0963997	ATXN1, MSI1, MSI2	1462	5	13288	5.45335	1	0.73196	80.3389
GOTERM_BP_FAT	GO:0031399~regulation of protein modification process	25	1.15527	0.0970262	PDGFB, BMPR2, FKBP1A, BDKRB2, UBQLN1, ARNT, IL31RA, ZFP91, RAPGEF4, PRKCA, PTPRC, LYN, SMAD4, RICTOR, YWHAE, UBE2B, UBE2N, PPP1R9B, HDAC4, P2RX7, EIF2AK1, PSEN1, PIAS3, MAPK8IP3, NCOR1	1502	165	13588	1.3707	1	0.66302	84.5928
INTERPRO	IPR000697:EVH1	4	0.184843	0.0971692	ENAH, EVL, SPRED1, WAS	1840	11	17763	3.51047	1	0.904146	83.2309
INTERPRO	IPR010919:SAND-like	4	0.184843	0.0971692	SP100, GMEB2, LBXCOR1, SKIL	1840	11	17763	3.51047	1	0.904146	83.2309
INTERPRO	IPR000261:EPS15 homology (EH)	4	0.184843	0.0971692	EPS15, ITSN2, ITSN1, EHD2	1840	11	17763	3.51047	1	0.904146	83.2309
GOTERM_BP_FAT	GO:0045779~negative regulation of bone resorption	3	0.138632	0.0972021	P2RX7, VEGFA, INPP5D	1502	5	13588	5.42796	1	0.66261	84.6477
GOTERM_BP_FAT	GO:0006893~Golgi to plasma membrane transport	3	0.138632	0.0972021	BLZF1, CHIC2, STEAP2	1502	5	13588	5.42796	1	0.66261	84.6477
GOTERM_BP_FAT	GO:0014044~Schwann cell development	3	0.138632	0.0972021	NF1, POU3F2, SOD1	1502	5	13588	5.42796	1	0.66261	84.6477
GOTERM_BP_FAT	GO:0043044~ATP-dependent chromatin remodeling	3	0.138632	0.0972021	HJURP, NASP, SMARCA5	1502	5	13588	5.42796	1	0.66261	84.6477
GOTERM_BP_FAT	GO:0042787~protein ubiquitination during ubiquitin-dependent protein catabolic process	3	0.138632	0.0972021	UBE4B, ITCH, OS9	1502	5	13588	5.42796	1	0.66261	84.6477
GOTERM_BP_FAT	GO:0046851~negative regulation of bone remodeling	3	0.138632	0.0972021	P2RX7, VEGFA, INPP5D	1502	5	13588	5.42796	1	0.66261	84.6477
GOTERM_BP_FAT	GO:0002009~morphogenesis of an epithelium	26	1.20148	0.0972915	FGFR2, BBS4, ENAH, BTRC, LMO4, FGF10, NR3C1, MAP3K7, CD44, CASP8, NUP50, GATAD2A, TRAF6, ETV4, HECTD1, HTT, SMAD4, FZD6, MIB1, NCOA3, TIMELESS, ADM, TSC1, IFT172, PBX1, MED1	1502	173	13588	1.35961	1	0.661859	84.6755
INTERPRO	IPR000299:FERM domain	9	0.415896	0.0978085	EPB4.1L2, MYO10, EPB4.1L1, NF2, PTK2B, MYO7A, JAK1, RDX, FARP2	1840	46	17763	1.88879	1	0.90346	83.4371
UP_SEQ_FEATURE	cross-link:Glycyl lysine isopeptide (Gly-Lys) (interchain with K-? in acceptor proteins)	4	0.184843	0.0984621	SUMO2, SUMO1, UBC, NEDD8	1845	10	16021	3.47339	1	0.994574	85.9603
UP_SEQ_FEATURE	compositionally biased region:Pro/Ser/Thr-rich	4	0.184843	0.0984621	NUP214, EBF1, NEK9, RUNX1	1845	10	16021	3.47339	1	0.994574	85.9603
GOTERM_BP_FAT	GO:0051223~regulation of protein transport	12	0.554529	0.0985657	P2RX7, GAPVD1, ANG, NF1, SMAD4, TRAF6, MBTPS1, LTB, LCP1, FLNA, SCAMP5, PTPN11	1502	65	13588	1.67014	1	0.665779	85.0671
GOTERM_CC_FAT	GO:0005765~lysosomal membrane	5	0.231054	0.0988589	SLC11A2, RILP, LAPTM5, MYO7A, H2-DMA	1255	18	12504	2.7676	1	0.387124	78.1501
GOTERM_CC_FAT	GO:0031461~cullin-RING ubiquitin ligase complex	5	0.231054	0.0988589	CUL5, SKP2, FBXO31, CUL1, RBX1	1255	18	12504	2.7676	1	0.387124	78.1501
GOTERM_CC_FAT	GO:0030140~trans-Golgi network transport vesicle	5	0.231054	0.0988589	CLTB, AP1S2, IGF2R, RAB14, STEAP2	1255	18	12504	2.7676	1	0.387124	78.1501
GOTERM_BP_FAT	GO:0002252~immune effector process	20	0.924214	0.0989214	PTPRC, XRCC4, H2-EA, SNAP91, MASP1, MSH2, CEBPG, MYO1F, DBH, IL7R, FCGR1, C8G, MLL5, C4BP, TNFSF13B, BNIP3L, PMS2, INPP5D, H2-DMA, IGH-VJ558	1502	126	13588	1.43597	1	0.666071	85.1747

## Sheet: Turquoise_5d_p≤0.05
Category	Term	Count	%	PValue	Genes	List Total	Pop Hits	Pop Total	Fold Enrichment	Bonferroni	Benjamini	FDR
SP_PIR_KEYWORDS	phosphoprotein	472	5.54642	5.6353e-50	SLC9A8, MEF2A, LTBP1, PPP2R5C, SYNCRIP, RORA, ITSN2, SART3, WTAP, ITSN1, C230081A13RIK, BTK, ACBD3, EPC1, APP, CUL5, LUC7L2, PDHA1, LUC7L3, PTPRK, IKBKAP, MAGI2, ROCK1, ANKS1, RCOR1, ZHX1, KIF5C, PIK3CD, PTBP1, BTBD7, PCM1, AU040829, ST13, MED19, MAPK1, EIF2AK1, DHX29, EIF2S1, PPP2R5E, CHORDC1, RAD23B, SDAD1, TNRC18, CHCHD3, CACNB4, KCNJ3, ARIH2, TMEM127, GORASP2, GPD2, DNMT3A, KLF12, TAOK1, ATM,…	773	6311	17854	1.72743	2.13014e-47	2.13014e-47	7.79542e-47
SP_PIR_KEYWORDS	alternative splicing	296	3.47826	1.74613e-16	SLC9A8, MEF2A, FASTKD1, LTBP1, AU040320, DZIP3, PPP2R5C, HIRA, SYNCRIP, RORB, RORA, ITSN2, PRKG1, SART3, GPCPD1, ITSN1, WTAP, EPC1, DDX17, APP, COL4A3BP, LUC7L2, RAPGEF4, LUC7L3, MAGI2, ROCK1, ANKS1, SUCLG2, BTBD7, WNK2, PCM1, DCTN4, AU040829, PPARGC1B, 2310035C23RIK, GAPVD1, BAZ1B, SERBP1, TFPI, ADD3, ADD1, SUV420H1, FAM172A, CHKA, SDAD1, TNRC18, 5730419I09RIK, AKAP10, CACNB4, DAAM1, TMCC1, URGC…	773	4481	17854	1.52571	8.39329e-14	4.19664e-14	3.10862e-13
SP_PIR_KEYWORDS	acetylation	177	2.07991	1.72317e-14	SYT1, MEF2A, FASTKD1, RBM5, SYNCRIP, CBX3, RPS6KB1, PRKG1, WTAP, SART3, ITSN1, BTK, EPC1, CISD2, CSNK2A1, SCLY, ANK2, NUDCD1, SRRM2, DNAJC7, SRRM1, ABCB10, LUC7L2, DNAJC5, PRKACB, PDHA1, MLL3, FNDC3A, LUC7L3, API5, MYST3, PABPN1, NUP133, ROCK1, DARS, SUCLG2, ANKS1, PTBP1, PCM1, DCTN4, MAPK1, 2310035C23RIK, PA2G4, AQR, GAPVD1, RAB18, BAZ1B, SERBP1, EIF2S1, TIAL1, MTAP1B, RAB14, VAMP2, RAB10, CHORD…	773	2325	17854	1.75835	6.5048e-12	2.16827e-12	2.38032e-11
UP_SEQ_FEATURE	splice variant	296	3.47826	2.18548e-12	SLC9A8, MEF2A, FASTKD1, LTBP1, AU040320, DZIP3, PPP2R5C, HIRA, SYNCRIP, RORB, RORA, ITSN2, PRKG1, SART3, GPCPD1, ITSN1, WTAP, EPC1, DDX17, APP, COL4A3BP, LUC7L2, RAPGEF4, LUC7L3, MAGI2, ROCK1, ANKS1, SUCLG2, BTBD7, WNK2, PCM1, DCTN4, AU040829, PPARGC1B, 2310035C23RIK, GAPVD1, BAZ1B, SERBP1, TFPI, ADD3, ADD1, SUV420H1, FAM172A, CHKA, SDAD1, TNRC18, 5730419I09RIK, AKAP10, CACNB4, DAAM1, TMCC1, URGC…	753	4448	16021	1.41586	4.97632e-09	4.97632e-09	3.81443e-09
GOTERM_BP_FAT	GO:0016568~chromatin modification	36	0.423032	7.44309e-10	ENY2, ING4, ING3, UTY, EZH1, HIRA, CBX3, NR3C1, EPC1, HJURP, CHD1, RNF168, MLL3, USP16, BCOR, BAZ2A, CHD4, BRD8, MYST3, SETDB1, TAF1, TBL1XR1, DNMT3A, RBBP4, RCOR1, TTF1, RB1, UBE2B, EYA3, BAZ1B, BPTF, SMARCC1, NCOR1, KDM6B, SUV420H1, HDAC6	625	236	13588	3.31639	1.85705e-06	1.85705e-06	1.31274e-06
SP_PIR_KEYWORDS	chromatin regulator	30	0.352526	4.06992e-09	ENY2, ING4, ING3, UTY, EZH1, HIRA, CBX3, NR3C1, EPC1, CHD1, RNF168, MLL3, USP16, BCOR, BAZ2A, CHD4, MYST3, BRD8, SETDB1, DNMT3A, TBL1XR1, RBBP4, RCOR1, RB1, EYA3, SMARCC1, NCOR1, KDM6B, SUV420H1, HDAC6	773	192	17854	3.60891	1.53843e-06	3.84608e-07	5.63e-06
SP_PIR_KEYWORDS	cytoplasm	194	2.27967	4.58247e-09	DZIP3, SYNCRIP, ITSN2, SART3, BTK, HOOK3, PSKH1, COL4A3BP, NT5C2, RAPGEF4, TXNL1, IKBKAP, ROCK1, NCF2, ANKS1, STRN3, PCM1, DCTN4, ST13, DHX29, SERBP1, PPP2R5E, ADD3, ADD1, CHKA, RAD23B, CDK5R1, NTAN1, AKAP10, DAAM1, URGCP, ARIH1, GAD2, SPNB2, DMD, DNMT3A, TAOK1, PAIP2, PTPN12, PTPN11, DDX6, TULP4, RABEP2, RABEP1, ARF3, TMOD2, TMOD3, SMURF2, WASF3, PTEN, ARL2BP, KCNIP3, MTHFD1, BAG4, ANKRD17, GSTZ…	773	3029	17854	1.47931	1.73217e-06	3.46434e-07	6.33901e-06
GOTERM_BP_FAT	GO:0006325~chromatin organization	41	0.481786	4.88059e-09	ENY2, ING4, ING3, UTY, EZH1, ARID4B, HIRA, CBX3, NR3C1, CBX5, EPC1, HJURP, CHD1, RNF168, MLL3, USP16, BCOR, BAZ2A, CHD4, HIST1H4H, BRD8, MYST3, SETDB1, TAF1, TBL1XR1, DNMT3A, RBBP4, RCOR1, TTF1, RB1, UBE2B, EYA3, BAZ1B, BPTF, SMARCC1, HIST1H3A, H3F3A, NCOR1, KDM6B, SUV420H1, HDAC6	625	315	13588	2.82975	1.2177e-05	6.08851e-06	8.6079e-06
SP_PIR_KEYWORDS	nucleus	232	2.7262	6.24046e-09	MEF2A, PPP2R5C, HIRA, SYNCRIP, RORB, RORA, WTAP, SART3, BTK, EPC1, DDX17, PSKH1, LUC7L3, IKBKAP, A130010J15RIK, RCOR1, PTBP1, ZHX1, NAV3, PPARGC1B, MED19, AQR, MTF1, BAZ1B, SERBP1, MLLT10, SUV420H1, RAD23B, SDAD1, CDK5R1, NEK1, STK17B, DUSP11, ZFP759, URGCP, ZFP451, ARIH2, SUPV3L1, BCOR, DNMT3A, KLF12, ZFP606, CDC27, ATM, TRPS1, H3F3A, SMURF2, TCF12, NCOR1, ENY2, BACH1, ELF1, ELF2, BACH2, ZMAT4, …	773	3808	17854	1.40717	2.35889e-06	3.93149e-07	8.63255e-06
SP_PIR_KEYWORDS	rna-binding	51	0.599295	1.16323e-08	DZIP3, CPEB3, RBM4, RBM5, TLR3, SYNCRIP, SART3, ANKRD17, DDX17, PCBP4, SRRM1, PABPN1, PTBP1, MBNL2, EXOSC1, NCL, PPARGC1B, QK, EIF4G1, PA2G4, EIF4G3, RBPMS, AQR, TIAL1, EIF2S1, SERBP1, CPSF7, CPSF6, C1D, EIF4E3, TRA2A, SNRPB2, DUSP11, DDX46, METTL1, NUDT21, MSI2, BAZ2A, RBM25, RBM26, GEMIN5, DDX42, ILF3, ELAVL3, DDX6, SAFB2, ATXN1, SFPQ, PSPC1, CPNE1, EIF4E2	773	485	17854	2.42876	4.397e-06	6.28144e-07	1.60912e-05
GOTERM_BP_FAT	GO:0006511~ubiquitin-dependent protein catabolic process	25	0.293772	2.4341e-08	USP7, RAD23B, DERL2, USP8, UBE3A, PPP2R5C, OS9, ARIH1, CUL5, ARIH2, UBE2D3, USP37, ITCH, USP16, CUL1, TBL1XR1, UBE4A, UFD1L, USP1, UBE4B, UCHL5, USP48, USP24, USP45, HDAC6	625	141	13588	3.85475	6.07289e-05	2.02434e-05	4.29302e-05
GOTERM_CC_FAT	GO:0031982~vesicle	51	0.599295	2.59291e-08	SYT1, CLTB, GRIP1, TLR1, ITSN1, BTK, CHIC1, APP, DAB2, CHIC2, AP1S2, SNTB2, DNAJC5, RAB6B, ITCH, FNDC3A, KCNQ1, SCAMP5, NCF2, RPH3A, WAS, STOM, MIB1, KIF1B, IGF2R, BACE1, ARCN1, SH3KBP1, RAB14, VAMP2, DST, PACS1, GRB2, PCSK2, GAD2, ECE1, TMEM33, DGKD, SYN2, RAB11B, HTT, SOD1, YWHAE, ATM, TFRC, MAPK8IP3, ABL2, GGNBP2, YKT6, ATP6V0A2, ATP8A1	523	519	12504	2.34936	1.02938e-05	1.02938e-05	3.61264e-05
GOTERM_BP_FAT	GO:0016192~vesicle-mediated transport	50	0.587544	4.83048e-08	CLTB, ITSN2, ITSN1, VPS33A, HOOK3, RTN3, CDC42, APP, DAB2, CHIC2, AP1S2, TRIM9, SNPH, RAB6B, RAPGEF4, SCAMP5, STXBP1, RPH3A, WAS, FLNA, ADRB2, GAPVD1, ARCN1, SH3KBP1, VAMP2, CUX1, PACS1, SNAP91, NAPG, UBE3A, LMAN1, MIA3, EXOC4, EHD2, RHOBTB3, DNM3, FAM160A2, PLEK, HTT, SCRN1, LIN7A, P2RX7, RABEP2, TFRC, RABEP1, ARF3, ARF4, LRP6, MAPK8IP3, YKT6	625	466	13588	2.3327	0.000120513	3.01297e-05	8.51953e-05
SP_PIR_KEYWORDS	coiled coil	122	1.43361	5.98768e-08	ENAH, DZIP3, PLXNA2, PDE3B, ITSN2, PRKG1, SART3, ITSN1, LZTFL1, HOOK3, KIF13A, ACBD3, CHIC1, CHIC2, COL4A3BP, SRRM2, TRIM44, LUC7L2, MLL3, LUC7L3, GABPB2, PABPN1, ROCK1, STRN3, RCOR1, KIF5C, STIM1, NAV3, PCM1, DCTN4, BICD2, BICD1, 4930506M07RIK, MIB1, 2310035C23RIK, DHX29, BAZ1B, MGA, VAMP2, DST, PACS1, SDAD1, ZC3H4, TNRC18, DAAM1, TMCC1, ARIH1, MIA3, ARIH2, 1700081L11RIK, DDX46, CLASP2, TRAF6, D…	773	1732	17854	1.62693	2.26332e-05	2.82918e-06	8.28287e-05
GOTERM_CC_FAT	GO:0031410~cytoplasmic vesicle	49	0.575793	9.12302e-08	SYT1, CLTB, GRIP1, TLR1, ITSN1, BTK, CHIC1, APP, DAB2, CHIC2, AP1S2, SNTB2, DNAJC5, RAB6B, ITCH, KCNQ1, FNDC3A, SCAMP5, NCF2, RPH3A, STOM, MIB1, KIF1B, IGF2R, BACE1, ARCN1, SH3KBP1, RAB14, VAMP2, DST, PACS1, PCSK2, GAD2, ECE1, TMEM33, DGKD, SYN2, RAB11B, HTT, SOD1, YWHAE, ATM, TFRC, MAPK8IP3, ABL2, GGNBP2, YKT6, ATP6V0A2, ATP8A1	523	508	12504	2.30611	3.62177e-05	1.8109e-05	0.000127109
GOTERM_BP_FAT	GO:0019226~transmission of nerve impulse	31	0.364277	1.57572e-07	SYT1, CLDN19, CLSTN1, CACNB4, GJC3, MBP, GAD2, APP, TRIM9, DMD, SYN2, GRID2, POU3F2, PAFAH1B1, PPP3CA, SNAP25, SCD2, NF1, STXBP1, NRXN1, RPH3A, SOD1, QK, LIN7A, ATXN1, P2RX7, KIF1B, TSC1, GRM7, TMOD2, VAMP2	625	226	13588	2.98215	0.000393064	7.86252e-05	0.000277909
GOTERM_MF_FAT	GO:0000166~nucleotide binding	152	1.78613	2.07671e-07	FASTKD1, ADCY2, RBM4, RBM5, SYNCRIP, RBM6, RPS6KB1, PRKG1, SART3, C230081A13RIK, BTK, KIF13A, ATP2B2, DDX17, PSKH1, CSNK2A1, NT5C2, PMS2, ABCB10, PIK3CA, RAPGEF4, ACIN1, PRKACB, PABPN1, GTPBP2, ROCK1, DARS, A830007P12RIK, SUCLG2, KIF5C, PIK3CD, PTBP1, NAV3, WNK2, PPARGC1B, MAPK1, MAP4K5, RBPMS, EIF2AK1, RAB18, DHX29, BAZ1B, TIAL1, RAB14, RAB10, PCCA, PRPS2, KALRN, FGFR2, CHKA, NEK1, SNRPB2, BMPR2…	625	2183	13288	1.48037	0.000150758	0.000150758	0.000314709
SP_PIR_KEYWORDS	ubl conjugation pathway	47	0.552291	4.90469e-07	USP7, RAD23B, USP8, XIAP, DZIP3, UBE3A, CBLL1, SENP7, ZNRF2, ARIH1, UBE2D3, SUMO1, ARIH2, CUL5, DCAF12, WWP2, USP37, RNF168, FBXO3, ITCH, USP16, TRAF6, CUL1, TRIP12, ANAPC1, TBL1XR1, SOCS2, UFD1L, USP1, UBE4B, ENC1, SOCS6, HERC2, UBE2L3, UBE2B, CDC27, MIB1, TULP4, NEDD4, WSB2, UCHL5, FBXO32, SMURF2, ANAPC7, USP48, USP24, USP45	773	484	17854	2.24289	0.00018538	2.05995e-05	0.000678473
GOTERM_BP_FAT	GO:0051603~proteolysis involved in cellular protein catabolic process	52	0.611046	5.3213e-07	DZIP3, PPP2R5C, SENP7, ZNRF2, OS9, CUL5, WWP2, ITCH, USP16, CUL1, ANAPC1, TBL1XR1, SOCS2, UFD1L, USP1, ENC1, SOCS6, HERC2, UBE2B, MIB1, UCHL5, ANAPC7, USP24, USP7, RAD23B, DERL2, USP8, XIAP, UBE3A, CBLL1, ARIH1, ARIH2, SUMO1, UBE2D3, PSMB2, USP37, RNF168, FBXO3, TRAF6, TRIP12, UBE4A, UBE4B, UBE2L3, TULP4, P2RX7, NEDD4, WSB2, SMURF2, FBXO32, USP48, USP45, HDAC6	625	534	13588	2.11708	0.00132678	0.000221253	0.000938514
GOTERM_BP_FAT	GO:0051276~chromosome organization	43	0.505288	6.18572e-07	ENY2, ING4, ING3, UTY, EZH1, ARID4B, HIRA, CBX3, NR3C1, CBX5, EPC1, HJURP, CHD1, RNF168, ACIN1, MLL3, USP16, BCOR, BAZ2A, CHD4, HIST1H4H, APC, BRD8, MYST3, SETDB1, TAF1, TBL1XR1, DNMT3A, RBBP4, RCOR1, TTF1, RB1, UBE2B, EYA3, BAZ1B, BPTF, SMARCC1, HIST1H3A, H3F3A, NCOR1, KDM6B, SUV420H1, HDAC6	625	404	13588	2.314	0.00154215	0.000220452	0.00109097
GOTERM_BP_FAT	GO:0044257~cellular protein catabolic process	52	0.611046	6.31734e-07	DZIP3, PPP2R5C, SENP7, ZNRF2, OS9, CUL5, WWP2, ITCH, USP16, CUL1, ANAPC1, TBL1XR1, SOCS2, UFD1L, USP1, ENC1, SOCS6, HERC2, UBE2B, MIB1, UCHL5, ANAPC7, USP24, USP7, RAD23B, DERL2, USP8, XIAP, UBE3A, CBLL1, ARIH1, ARIH2, SUMO1, UBE2D3, PSMB2, USP37, RNF168, FBXO3, TRAF6, TRIP12, UBE4A, UBE4B, UBE2L3, TULP4, P2RX7, NEDD4, WSB2, SMURF2, FBXO32, USP48, USP45, HDAC6	625	537	13588	2.10525	0.00157494	0.000197003	0.00111419
GOTERM_BP_FAT	GO:0043632~modification-dependent macromolecule catabolic process	50	0.587544	6.69782e-07	DZIP3, PPP2R5C, SENP7, ZNRF2, OS9, CUL5, WWP2, ITCH, USP16, CUL1, ANAPC1, TBL1XR1, SOCS2, UFD1L, USP1, ENC1, SOCS6, HERC2, UBE2B, MIB1, UCHL5, ANAPC7, USP24, USP7, RAD23B, DERL2, USP8, XIAP, UBE3A, CBLL1, ARIH1, ARIH2, SUMO1, UBE2D3, USP37, RNF168, FBXO3, TRAF6, TRIP12, UBE4A, UBE4B, UBE2L3, TULP4, NEDD4, WSB2, FBXO32, SMURF2, USP48, USP45, HDAC6	625	508	13588	2.13984	0.00166971	0.000185661	0.00118129
GOTERM_BP_FAT	GO:0019941~modification-dependent protein catabolic process	50	0.587544	6.69782e-07	DZIP3, PPP2R5C, SENP7, ZNRF2, OS9, CUL5, WWP2, ITCH, USP16, CUL1, ANAPC1, TBL1XR1, SOCS2, UFD1L, USP1, ENC1, SOCS6, HERC2, UBE2B, MIB1, UCHL5, ANAPC7, USP24, USP7, RAD23B, DERL2, USP8, XIAP, UBE3A, CBLL1, ARIH1, ARIH2, SUMO1, UBE2D3, USP37, RNF168, FBXO3, TRAF6, TRIP12, UBE4A, UBE4B, UBE2L3, TULP4, NEDD4, WSB2, FBXO32, SMURF2, USP48, USP45, HDAC6	625	508	13588	2.13984	0.00166971	0.000185661	0.00118129
GOTERM_BP_FAT	GO:0030163~protein catabolic process	53	0.622797	7.84509e-07	DZIP3, BTRC, PPP2R5C, SENP7, ZNRF2, OS9, CUL5, WWP2, ITCH, USP16, CUL1, ANAPC1, TBL1XR1, SOCS2, UFD1L, USP1, ENC1, SOCS6, HERC2, UBE2B, MIB1, UCHL5, ANAPC7, USP24, USP7, RAD23B, DERL2, USP8, XIAP, UBE3A, CBLL1, ARIH1, UBE2D3, ARIH2, SUMO1, PSMB2, USP37, RNF168, FBXO3, TRAF6, TRIP12, UBE4A, UBE4B, UBE2L3, TULP4, P2RX7, NEDD4, WSB2, SMURF2, FBXO32, USP48, USP45, HDAC6	625	556	13588	2.07241	0.00195544	0.000195716	0.00138363
SP_PIR_KEYWORDS	activator	46	0.540541	1.1964e-06	BACH1, ENY2, ELF1, MEF2A, BACH2, ELF2, SOX4, ELK1, RORB, NFYB, RORA, TCF7L2, ATF1, MED12L, EPC1, TFAM, TEF, POU3F2, MKL2, MLL3, USP16, NFATC1, MYST3, ATF7IP, MAF, TBL1XR1, LPP, CCNC, 2700050L05RIK, PPARGC1B, MED19, EYA3, SS18, RBPMS, EBF4, MTF1, NCOA3, UBTF, SFPQ, SP4, THRAP3, PSPC1, PBX1, IRF3, NFIC, NFIA	773	484	17854	2.19517	0.000452136	4.52228e-05	0.00165499
KEGG_PATHWAY	mmu04120:Ubiquitin mediated proteolysis	22	0.258519	1.20429e-06	ANAPC1, XIAP, UBE4A, UBE3A, BTRC, UBE4B, HERC2, BIRC3, UBE2L3, UBE2B, CDC27, CUL5, UBE2D3, WWP2, NEDD4, SMURF2, ITCH, ANAPC7, TRAF6, FBXW11, TRIP12, CUL1	272	136	5738	3.41252	0.000181831	0.000181831	0.00143977
INTERPRO	IPR000504:RNA recognition motif, RNP-1	27	0.317274	1.48016e-06	CPEB3, SNRPB2, TRA2A, RBM4, RBM5, RBM6, SYNCRIP, SART3, MSI2, ACIN1, RBM25, SFRS11, RBM26, PABPN1, PTBP1, ELAVL3, NCL, PPARGC1B, SAFB2, RBPMS, TAF15, TIAL1, SFPQ, CPSF7, PSPC1, CPNE1, CPSF6	764	212	17763	2.96108	0.00185883	0.00185883	0.00240672
INTERPRO	IPR012677:Nucleotide-binding, alpha-beta plait	27	0.317274	1.6188e-06	CPEB3, SNRPB2, TRA2A, RBM4, RBM5, RBM6, SYNCRIP, SART3, MSI2, ACIN1, RBM25, SFRS11, RBM26, PABPN1, PTBP1, ELAVL3, NCL, PPARGC1B, SAFB2, RBPMS, TAF15, TIAL1, SFPQ, CPSF7, PSPC1, CPNE1, CPSF6	764	213	17763	2.94718	0.00203276	0.0010169	0.00263214
GOTERM_CC_FAT	GO:0044451~nucleoplasm part	46	0.540541	1.86337e-06	ENY2, ING4, ING3, LMO4, WBP11, NFYB, SART3, TCF7L2, ATF1, MED12L, CBX5, EPC1, TFAM, SUMO1, PSKH1, DDX46, GTF2A1, SRRM2, NUDT21, CDK12, SRRM1, POU3F2, MLL3, LUC7L3, RBM25, DDX42, MYST3, ATF7IP, TAF1, IKBKAP, RBBP4, SP100, RB1, CTR9, MED19, ATXN1, NOLC1, DYRK1A, THRAP3, TDG, PSPC1, MGA, PBX1, PSME4, TCF12, C1D	523	513	12504	2.14382	0.000739483	0.000246555	0.00259616
GOTERM_CC_FAT	GO:0005654~nucleoplasm	51	0.599295	2.09676e-06	ENY2, LMO4, WTAP, SART3, CBX5, EPC1, PSKH1, GTF2A1, SRRM2, CDK12, SRRM1, MLL3, LUC7L3, MYST3, ATF7IP, IKBKAP, RBBP4, SP100, RB1, NCL, MED19, MGA, PSME4, C1D, ING4, ING3, ELK1, WBP11, NFYB, TCF7L2, ATF1, MED12L, TFAM, SUMO1, DDX46, NUDT21, WDR12, POU3F2, RBM25, DDX42, TAF1, ATM, CTR9, ATXN1, NOLC1, DYRK1A, THRAP3, TDG, PSPC1, PBX1, TCF12	523	599	12504	2.03559	0.000832067	0.000208082	0.00292132
SP_PIR_KEYWORDS	kinase	59	0.693302	2.1555e-06	CDK19, SEPHS1, PRKAG1, PRKAG2, PPIP5K1, RPS6KB1, PRKG1, C230081A13RIK, BTK, PSKH1, CSNK2A1, SLK, CDK12, PIK3CA, PRKACB, PRKCA, SRPK2, ROCK1, MADD, TRPM7, PIK3CD, WNK2, MAST4, MAPK1, MAP4K5, PANK2, ACVR2B, EIF2AK1, PANK3, BAZ1B, SH3KBP1, PRPS2, KALRN, FGFR2, CHKA, CDK5R1, NEK1, DCK, HK2, STK17B, BMPR2, AKAP13, AKAP9, RIOK2, PTK2B, CAMK2D, PDK1, TAF1, TAOK1, NADK, ATM, RPS6KA2, MAPK14, DYRK1A, IKBK…	773	707	17854	1.92747	0.000814449	7.40682e-05	0.00298171
GOTERM_BP_FAT	GO:0009057~macromolecule catabolic process	58	0.681551	2.18511e-06	DZIP3, BTRC, PPP2R5C, SENP7, ZNRF2, OS9, CUL5, WWP2, ITCH, USP16, CTBS, CUL1, DHCR24, ANAPC1, TBL1XR1, SOCS2, UFD1L, USP1, ENC1, SOCS6, HERC2, UBE2B, MIB1, UCHL5, ANAPC7, USP24, USP7, RAD23B, DERL2, USP8, XIAP, UBE3A, CBLL1, ARIH1, UBE2D3, ARIH2, SUMO1, PSMB2, USP37, RNF168, FBXO3, TRAF6, TRIP12, UBE4A, UBE4B, UBE2L3, SOD1, ATM, MANBA, TULP4, P2RX7, NEDD4, WSB2, SMURF2, FBXO32, USP48, USP45, HDAC6	625	654	13588	1.92808	0.00543701	0.0004955	0.00385381
GOTERM_CC_FAT	GO:0031981~nuclear lumen	67	0.787309	2.27531e-06	ENY2, LMO4, RBM4, GNL3L, SART3, WTAP, CBX5, EPC1, PSKH1, GTF2A1, SRRM2, CASP8, CDK12, SRRM1, ACIN1, BRD4, MLL3, LUC7L3, MYST3, ATF7IP, IKBKAP, RBBP4, SP100, TTF1, RB1, EXOSC1, NCL, MED19, PA2G4, MGA, PSME4, C1D, ING4, ING3, SDAD1, ELK1, WBP11, NFYB, TCF7L2, ATF1, MED12L, TFAM, SUMO1, DDX46, HJURP, NUDT21, WDR12, POU3F2, BAZ2A, RBM25, DDX42, TAF1, DNMT3A, ILF3, ATM, CTR9, ATXN1, NOLC1, UBTF, SFPQ,…	523	883	12504	1.8141	0.000902891	0.000180643	0.00317009
GOTERM_BP_FAT	GO:0006796~phosphate metabolic process	71	0.834313	2.30125e-06	CDK19, RPS6KB1, PRKG1, PTEN, C230081A13RIK, BTK, APP, PSKH1, CSNK2A1, SLK, CDK12, PIK3CA, PRKACB, BRD4, NDUFS1, PRKCA, PTPRK, SRPK2, ROCK1, MADD, TRPM7, PIK3CD, WNK2, EYA3, MAST4, MAPK1, MAP4K5, ACVR2B, EIF2AK1, BAZ1B, EIF2S1, PPM1L, KALRN, FGFR2, PPP6C, NEK1, HK2, STK17B, BMPR2, ABI2, DUSP11, RIOK2, MTMR3, MTM1, PTPLB, PTK2B, PPP2CA, SPNB2, CAMK2D, PPP1R12A, TNKS, PPP3CA, PDK1, GPD2, PTPRC, PTPR…	625	866	13588	1.78244	0.00572518	0.000478355	0.00405864
GOTERM_BP_FAT	GO:0006793~phosphorus metabolic process	71	0.834313	2.30125e-06	CDK19, RPS6KB1, PRKG1, PTEN, C230081A13RIK, BTK, APP, PSKH1, CSNK2A1, SLK, CDK12, PIK3CA, PRKACB, BRD4, NDUFS1, PRKCA, PTPRK, SRPK2, ROCK1, MADD, TRPM7, PIK3CD, WNK2, EYA3, MAST4, MAPK1, MAP4K5, ACVR2B, EIF2AK1, BAZ1B, EIF2S1, PPM1L, KALRN, FGFR2, PPP6C, NEK1, HK2, STK17B, BMPR2, ABI2, DUSP11, RIOK2, MTMR3, MTM1, PTPLB, PTK2B, PPP2CA, SPNB2, CAMK2D, PPP1R12A, TNKS, PPP3CA, PDK1, GPD2, PTPRC, PTPR…	625	866	13588	1.78244	0.00572518	0.000478355	0.00405864
SP_PIR_KEYWORDS	repressor	39	0.458284	2.86148e-06	BACH1, BCLAF1, BACH2, EZH1, HIRA, CBX3, TCF7L2, MED12L, KCNIP3, ZFP191, GATAD2B, LIMD1, LRRFIP1, BCOR, BAZ2A, MYST3, ATF7IP, SETDB1, MAF, TBL1XR1, DNMT3A, RBBP4, KLF12, RCOR1, ZHX1, ARID5A, CCNC, RB1, FOXN3, SAFB2, PA2G4, TRPS1, SFPQ, MGA, CUX1, NCOR1, SUV420H1, C1D, HDAC6	773	391	17854	2.3038	0.00108106	9.01328e-05	0.00395827
SP_PIR_KEYWORDS	transcription regulation	105	1.23384	3.37817e-06	MEF2A, LMO4, HIRA, CBX3, RORB, RORA, EPC1, MLL3, GABPB2, MYST3, A130010J15RIK, IKBKAP, RCOR1, ZHX1, FOXN3, PPARGC1B, MED19, RBPMS, PA2G4, MTF1, BAZ1B, MGA, SUV420H1, SOX4, ELK1, ATF1, MED12L, ZFP451, TEF, RUNX1, BCOR, SETDB1, TAF1, DNMT3A, KLF12, SAFB2, EBF4, TRPS1, SMARCC1, IKBKG, NCOR1, TCF12, HDAC6, BACH1, ENY2, ELF1, BACH2, ELF2, EZH1, ARID4B, ZKSCAN1, KCNIP3, FUBP1, GTF2A1, MKL2, LRRFIP1, US…	773	1546	17854	1.56869	0.00127614	9.82222e-05	0.00467299
GOTERM_CC_FAT	GO:0031974~membrane-enclosed lumen	82	0.963572	3.5242e-06	ENY2, LMO4, RBM4, GNL3L, SART3, WTAP, ARL2BP, OS9, CBX5, EPC1, PSKH1, GTF2A1, SRRM2, CASP8, CDK12, SRRM1, ACIN1, PDHA1, BRD4, MLL3, LUC7L3, NDUFS1, MYST3, ATF7IP, IKBKAP, SP100, RBBP4, TTF1, RB1, EXOSC1, NCL, MED19, PA2G4, IGF2R, MGA, PSME4, PCCA, C1D, ING4, GALNT2, FKBP9, SDAD1, ING3, ELK1, NFYB, WBP11, TCF7L2, ATF1, MED12L, TFAM, SUMO1, DDX46, HJURP, MRPL17, NUDT21, TOR1B, ETFDH, WDR12, POU3F2,…	523	1174	12504	1.66991	0.00139813	0.000233158	0.00491008
GOTERM_MF_FAT	GO:0019904~protein domain specific binding	26	0.305523	3.60233e-06	ENAH, USP8, GRB2, PTEN, ATP2B2, DAB1, DMD, EXOC4, MICAL1, INPP5D, EHD2, KIRREL3, RAP2B, IRS2, YWHAE, PPARGC1B, DOCK4, CTR9, QK, EPB4.1L2, EPS15, ATXN2, GRM7, SH3KBP1, LUC7L, NCOR1	625	192	13288	2.87907	0.00261188	0.00130679	0.00545891
[truncated: 561 more rows]

## Sheet: Tan
Category	Term	Count	%	PValue	Genes	List Total	Pop Hits	Pop Total	Fold Enrichment	Bonferroni	Benjamini	FDR
INTERPRO	IPR007125:Histone core	8	10.8108	8.5982e-11	HIST2H3B, HIST1H2BC, HIST1H2BE, GM13646, HIST2H3C1, H2AFJ, GM11277, HIST1H2BP, HIST1H2BM, HIST1H2BL, HIST2H2BE, HIST1H3A, HIST1H3B, HIST1H3C, HIST1H3D, HIST1H3E, HIST1H3F, HIST1H3G, HIST1H3H, HIST1H3I	61	42	17763	55.466	1.15216e-08	1.15216e-08	1.0067e-07
[truncated: 112 more rows]

## Sheet: Salmon
Category	Term	Count	%	PValue	Genes	List Total	Pop Hits	Pop Total	Fold Enrichment	Bonferroni	Benjamini	FDR
[truncated: 63 more rows]

[truncated: 22 more sheets: Royalblue, Red, Purple, Pink, Orange, Midnightblue, Magenta, Lightyellow, Lightgreen, Lightcyan, Grey60, Greenyellow, Green, Darkturquoise, Darkred, Darkorange, Darkgrey, Darkgreen, Cyan, Brown …]
