# Supplementary material for: Time-Course Analysis of Brain Regional Expression Network Responses to Chronic Intermittent Ethanol and Withdrawal: Implications for Mechanisms Underlying Excessive Ethanol Consumption
Source: PLoS One. 2016 Jan 5;11(1):e0146257. doi: 10.1371/journal.pone.0146257 (PMC4701666; doi:10.1371/journal.pone.0146257)
Supplement: S11 Table — (XLSX) [file pone.0146257.s021.xlsx]

## Sheet: Yellow
Category	Term	Count	%	PValue	Genes	List Total	Pop Hits	Pop Total	Fold Enrichment	Bonferroni	Benjamini	FDR
GOTERM_CC_FAT	GO:0005783~endoplasmic reticulum	66	13.4969	9.46523e-18	TM7SF2, PDIA3, TLR3, RCE1, PDIA4, CANX, ERLEC1, TAPBP, TOR3A, UGT1A7C, UGT1A6B, UGT1A6A, CH25H, CREB3L2, ERAP1, IL15RA, ASPH, DNAJC3, RAB21, SPTLC1, A830007P12RIK, IFI47, UGT1A1, PNPLA7, EBPL, UGT1A10, SEC61B, H6PD, MLEC, SURF4, H2-AA, CALR3, SEC23B, H47, CYP51, TMX1, DERL2, CYP1B1, CRELD2, RSAD2, CD74, SEC63, UGT1A9, SLC35B1, UGT1A2, SHISA3, UGT1A5, TAP2, TAP1, IIGP1, MR1, HSPA5, TRAM1, PPAP2B, …	302	838	12504	3.26093	2.48935e-15	2.48935e-15	1.23943e-14
GOTERM_BP_FAT	GO:0006955~immune response	49	10.0204	1.17173e-17	H2-D1, PGLYRP1, TLR3, B2M, CXCL10, C1RA, OASL2, IL1RAP, GBP10, ERAP1, MX1, MPA2L, DAF2, H2-K1, GBP8, LOC100044874, IRAK1, GBP6, H2-L, C4B, H2-GS10, H2-OA, SERPINA3G, H2-T9, OAS1B, H2-AA, GBP3, GBP2, IFIH1, CXCL5, RSAD2, LOC68395, CD74, TAP2, TAP1, H2-T10, MR1, IL1RAPL1, TRP53, IRGM1, H2-M3, IL7, SAMHD1, H2-AB1, H2-Q6, FCGR1, H2-Q7, PSMB8, H2-Q8, PSMB9, FCGR2B, CXCL14, C920025E04RIK, H2-EB1, H2-T2…	329	471	13588	4.2967	2.07279e-14	2.07279e-14	1.9857e-14
SP_PIR_KEYWORDS	endoplasmic reticulum	59	12.0654	1.27446e-17	TM7SF2, PDIA3, TLR3, RCE1, PDIA4, CANX, ERLEC1, TAPBP, TOR3A, UGT1A7C, UGT1A6B, UGT1A6A, CH25H, CREB3L2, ERAP1, IL15RA, ASPH, DNAJC3, RAB21, SPTLC1, UGT1A1, PNPLA7, EBPL, UGT1A10, SEC61B, H6PD, MLEC, SURF4, CALR3, SEC23B, H47, CYP51, TMX1, DERL2, CYP1B1, CRELD2, RSAD2, SEC63, UGT1A9, SLC35B1, UGT1A2, SHISA3, UGT1A5, TAP2, TAP1, IIGP1, MR1, HSPA5, TRAM1, PPAP2B, ACSL3, MEST, SOAT1, SCD1, TRP53, P4…	425	678	17854	3.65569	4.53708e-15	4.53708e-15	1.74746e-14
GOTERM_BP_FAT	GO:0048002~antigen processing and presentation of peptide antigen	17	3.47648	2.41191e-17	H2-K1, LOC100044874, H2-L, H2-M3, H2-D1, H2-AB1, LOC68395, H2-Q6, FCGR1, H2-Q7, H2-Q8, CD74, B2M, TAPBP, H2-OA, FCGR2B, TAP2, H2-EB1, H2-AA, H2-T23, MR1, TAPBPL	329	35	13588	20.0604	4.26667e-14	2.13334e-14	4.08741e-14
GOTERM_BP_FAT	GO:0019882~antigen processing and presentation	22	4.49898	1.06979e-15	H2-D1, LOC68395, CD74, TAPBP, B2M, TAP2, H2-T10, MR1, H2-K1, LOC100044874, H2-L, H2-M3, H2-GS10, H2-AB1, H2-Q6, H2-Q7, FCGR1, H2-Q8, PSMB8, PSMB9, FCGR2B, H2-OA, C920025E04RIK, H2-T9, H2-EB1, H2-T22, H2-AA, H2-T23, TAPBPL	329	87	13588	10.4439	1.96398e-12	6.54699e-13	1.87628e-12
GOTERM_BP_FAT	GO:0002478~antigen processing and presentation of exogenous peptide antigen	12	2.45399	1.43338e-12	H2-K1, LOC100044874, H2-M3, H2-AB1, FCGR1, CD74, TAPBP, B2M, FCGR2B, H2-OA, TAP2, H2-EB1, H2-AA	329	23	13588	21.5483	2.5357e-09	6.33925e-10	2.42917e-09
KEGG_PATHWAY	mmu04612:Antigen processing and presentation	20	4.08998	2.55358e-12	GM6273, PDIA3, H2-D1, LOC68395, HSPA1B, CANX, CD74, TAPBP, B2M, TAP2, TAP1, H2-T10, HSPA5, H2-K1, LOC100044874, H2-L, H2-M3, H2-AB1, H2-Q6, H2-Q7, H2-Q8, H2-OA, H2-T9, H2-EB1, H2-T22, H2-AA, H2-T23	159	91	5738	7.93144	3.77936e-10	3.77936e-10	3.04237e-09
SP_PIR_KEYWORDS	immune response	25	5.11247	1.26151e-11	IFIH1, H2-D1, PGLYRP1, TLR3, LOC68395, CD74, B2M, C1RA, TAP2, TAP1, ERAP1, MR1, DAF2, H2-K1, LOC100044874, IRGM1, H2-L, C4B, SAMHD1, H2-AB1, H2-Q6, H2-Q7, FCGR1, H2-Q8, PSMB8, PSMB9, SERPINA3G, H2-EB1, H2-AA, H2-T23	425	184	17854	5.7078	4.49099e-09	2.24549e-09	1.7297e-08
GOTERM_BP_FAT	GO:0019884~antigen processing and presentation of exogenous antigen	12	2.45399	2.04336e-11	H2-K1, LOC100044874, H2-M3, H2-AB1, FCGR1, CD74, TAPBP, B2M, FCGR2B, H2-OA, TAP2, H2-EB1, H2-AA	329	28	13588	17.7004	3.61471e-08	7.22943e-09	3.46284e-08
SMART	SM00407:IGc1	17	3.47648	6.5594e-11	H2-K1, LOC100044874, H2-L, H2-M3, H2-GS10, H2-D1, H2-AB1, LOC68395, H2-Q6, H2-Q7, H2-Q8, B2M, TAPBP, H2-OA, H2-T9, H2-EB1, LOC381765, H2-AA, H2-T22, H2-T23, H2-T10, MR1, TAPBPL, LOC665506	216	83	9131	8.65836	1.04294e-08	1.04294e-08	7.91191e-08
INTERPRO	IPR003597:Immunoglobulin C1-set	17	3.47648	1.00393e-10	H2-K1, LOC100044874, H2-L, H2-M3, H2-GS10, H2-D1, H2-AB1, LOC68395, H2-Q6, H2-Q7, H2-Q8, B2M, TAPBP, H2-OA, H2-T9, H2-EB1, LOC381765, H2-AA, H2-T22, H2-T23, H2-T10, MR1, TAPBPL, LOC665506	425	83	17763	8.56048	8.3527e-08	8.3527e-08	1.54898e-07
GOTERM_CC_FAT	GO:0042611~MHC protein complex	14	2.86299	1.92671e-10	H2-K1, LOC100044874, H2-L, H2-M3, H2-GS10, H2-D1, H2-AB1, LOC68395, H2-Q6, H2-Q7, H2-Q8, B2M, H2-OA, C920025E04RIK, H2-T9, H2-EB1, H2-T22, H2-AA, H2-T23, H2-T10, MR1	302	52	12504	11.1472	5.06726e-08	2.53363e-08	2.52294e-07
UP_SEQ_FEATURE	domain:Ig-like C1-type	11	2.24949	2.56634e-10	H2-K1, LOC100044874, H2-L, H2-D1, H2-AB1, LOC68395, H2-Q6, H2-Q7, H2-Q8, TAPBP, B2M, H2-EB1, H2-AA, H2-T23, MR1, TAPBPL	412	25	16021	17.1098	3.20536e-07	3.20536e-07	4.16959e-07
GOTERM_BP_FAT	GO:0002474~antigen processing and presentation of peptide antigen via MHC class I	9	1.84049	2.13008e-09	H2-K1, LOC100044874, H2-L, H2-D1, LOC68395, H2-Q6, FCGR1, H2-Q7, H2-Q8, TAPBP, B2M, H2-T23, MR1, TAPBPL	329	17	13588	21.8652	3.7681e-06	6.28018e-07	3.60979e-06
GOTERM_CC_FAT	GO:0044432~endoplasmic reticulum part	24	4.90798	8.16532e-09	CYP51, P4HB, HERPUD1, DERL2, PDIA3, PDIA4, ERLEC1, PSMB8, PSMB9, PNPLA7, H6PD, SDF2L1, TAP2, TAP1, SUMF1, H2-AA, CALR3, SPCS2, ASPH, HSPA5, DNAJC3, H47, SEC23B, SSR3	302	231	12504	4.30171	2.14748e-06	7.15826e-07	1.06921e-05
INTERPRO	IPR003006:Immunoglobulin/major histocompatibility complex, conserved site	15	3.06748	8.28197e-08	H2-K1, LOC100044874, H2-L, H2-M3, H2-GS10, H2-D1, H2-AB1, LOC68395, H2-Q6, H2-Q7, H2-Q8, B2M, TAPBP, H2-OA, H2-T9, H2-EB1, H2-T22, H2-AA, H2-T23, H2-T10, MR1, TAPBPL	425	98	17763	6.39724	6.89036e-05	3.44524e-05	0.000127783
GOTERM_BP_FAT	GO:0006952~defense response	32	6.54397	1.38085e-07	IFIH1, CXCL5, H2-D1, PGLYRP1, RSAD2, TLR3, LOC68395, CD74, CXCL10, TAPBP, B2M, C1RA, TAP1, IL1RAP, MX1, IL1RAPL1, DAF2, H2-K1, LOC100044874, IRAK1, IRGM1, H2-L, C5AR1, H2-M3, C4B, SAMHD1, IFI47, H2-Q6, FCGR1, H2-Q7, H2-Q8, SERPINA3N, NUPR1, FCGR2B, H2-AA, H47, ACVR1	329	448	13588	2.95007	0.000244242	3.48954e-05	0.000234009
UP_SEQ_FEATURE	region of interest:Connecting peptide	9	1.84049	3.47244e-07	H2-K1, LOC100044874, H2-L, H2-D1, H2-AB1, LOC68395, H2-Q6, H2-Q7, H2-Q8, CRYBB1, H2-EB1, H2-AA, H2-T23, MR1	412	28	16021	12.499	0.000433614	0.000216831	0.000564173
GOTERM_CC_FAT	GO:0042612~MHC class I protein complex	10	2.04499	5.34325e-07	H2-K1, LOC100044874, H2-L, H2-M3, H2-GS10, H2-D1, LOC68395, H2-Q6, H2-Q7, H2-Q8, B2M, C920025E04RIK, H2-T9, H2-T22, H2-T23, H2-T10, MR1	302	42	12504	9.85809	0.000140518	3.51313e-05	0.000699671
GOTERM_BP_FAT	GO:0009615~response to virus	12	2.45399	1.93706e-06	XPO1, IFIH1, ZC3HAV1, RSAD2, TLR3, SAMHD1, LOC68395, H2-Q6, H2-Q7, H2-Q8, LCN2, IFI27L2A, OAS1B, TGTP1, TGTP2, MX1	329	76	13588	6.5212	0.00342079	0.00042824	0.00328263
SP_PIR_KEYWORDS	mhc i	6	1.22699	3.02933e-06	H2-K1, LOC100044874, H2-L, H2-D1, LOC68395, H2-T23, MR1, H2-Q6, H2-Q7, H2-Q8, B2M	425	11	17854	22.9142	0.00107786	0.000359416	0.00415353
KEGG_PATHWAY	mmu05330:Allograft rejection	11	2.24949	3.15325e-06	H2-K1, LOC100044874, GM6273, H2-L, H2-M3, H2-D1, H2-AB1, LOC68395, H2-Q6, H2-Q7, H2-Q8, H2-OA, H2-T9, H2-EB1, H2-AA, H2-T22, H2-T23, H2-T10	159	58	5738	6.84429	0.000466573	0.000233314	0.0037567
KEGG_PATHWAY	mmu05332:Graft-versus-host disease	11	2.24949	3.15325e-06	H2-K1, LOC100044874, GM6273, H2-L, H2-M3, H2-D1, H2-AB1, LOC68395, H2-Q6, H2-Q7, H2-Q8, H2-OA, H2-T9, H2-EB1, H2-AA, H2-T22, H2-T23, H2-T10	159	58	5738	6.84429	0.000466573	0.000233314	0.0037567
UP_SEQ_FEATURE	region of interest:Alpha-2	6	1.22699	4.41075e-06	H2-K1, LOC100044874, H2-L, H2-D1, H2-AA, LOC68395, H2-T23, MR1, H2-Q6, H2-Q7, H2-Q8	412	11	16021	21.2105	0.00549389	0.00183466	0.00716599
UP_SEQ_FEATURE	region of interest:Alpha-1	6	1.22699	4.41075e-06	H2-K1, LOC100044874, H2-L, H2-D1, H2-AA, LOC68395, H2-T23, MR1, H2-Q6, H2-Q7, H2-Q8	412	11	16021	21.2105	0.00549389	0.00183466	0.00716599
INTERPRO	IPR001039:MHC class I, alpha chain, alpha1 and alpha2	9	1.84049	4.7241e-06	H2-K1, LOC100044874, H2-L, H2-M3, H2-GS10, H2-D1, LOC68395, H2-Q6, H2-Q7, H2-Q8, C920025E04RIK, H2-T9, H2-T22, H2-T23, H2-T10, MR1	425	41	17763	9.17458	0.00392275	0.0013093	0.00728863
KEGG_PATHWAY	mmu04940:Type I diabetes mellitus	11	2.24949	6.8605e-06	H2-K1, LOC100044874, GM6273, H2-L, H2-M3, H2-D1, H2-AB1, LOC68395, H2-Q6, H2-Q7, H2-Q8, H2-OA, H2-T9, H2-EB1, H2-AA, H2-T22, H2-T23, H2-T10	159	63	5738	6.30109	0.00101484	0.000338395	0.00817324
GOTERM_MF_FAT	GO:0003924~GTPase activity	14	2.86299	9.65592e-06	GBP8, GNA13, GBP6, IRGM2, EFTUD2, IGTP, GSPT1, GBP10, IIGP1, TGTP1, TGTP2, RAB13, MX1, MPA2L, GBP3, GBP2	313	128	13288	4.64337	0.00501812	0.00501812	0.0139844
INTERPRO	IPR007743:Interferon-inducible GTPase	6	1.22699	1.26831e-05	IRGM1, IGTP, IRGM2, IFI47, IIGP1, TGTP1, TGTP2	425	14	17763	17.9123	0.0104969	0.00263462	0.0195671
INTERPRO	IPR011161:MHC class I-like antigen recognition	9	1.84049	1.88694e-05	H2-K1, LOC100044874, H2-L, H2-M3, H2-GS10, H2-D1, LOC68395, H2-Q6, H2-Q7, H2-Q8, C920025E04RIK, H2-T9, H2-T22, H2-T23, H2-T10, MR1	425	49	17763	7.67669	0.0155769	0.00313497	0.0291099
KEGG_PATHWAY	mmu05322:Systemic lupus erythematosus	13	2.65849	2.19203e-05	GM6273, C4B, FCGR4, H2-AB1, FCGR1, TRIM21, C1RA, H2-OA, FCGR2B, H2-EB1, SNRPB, H2-AA, HIST3H2BA	159	103	5738	4.5548	0.00323898	0.000810732	0.0261126
KEGG_PATHWAY	mmu05320:Autoimmune thyroid disease	11	2.24949	2.32587e-05	H2-K1, LOC100044874, GM6273, H2-L, H2-M3, H2-D1, H2-AB1, LOC68395, H2-Q6, H2-Q7, H2-Q8, H2-OA, H2-T9, H2-EB1, H2-AA, H2-T22, H2-T23, H2-T10	159	72	5738	5.51345	0.00343641	0.000688229	0.0277068
GOTERM_BP_FAT	GO:0002495~antigen processing and presentation of peptide antigen via MHC class II	6	1.22699	2.7895e-05	H2-OA, FCGR2B, H2-EB1, H2-AA, H2-AB1, CD74	329	16	13588	15.4878	0.0481491	0.00546798	0.0472624
GOTERM_BP_FAT	GO:0019886~antigen processing and presentation of exogenous peptide antigen via MHC class II	6	1.22699	2.7895e-05	H2-OA, FCGR2B, H2-EB1, H2-AA, H2-AB1, CD74	329	16	13588	15.4878	0.0481491	0.00546798	0.0472624
INTERPRO	IPR003191:Guanylate-binding protein, C-terminal	5	1.02249	3.66723e-05	GBP8, GBP6, GBP10, MPA2L, GBP3, GBP2	425	9	17763	23.2196	0.0300512	0.00507242	0.0565672
INTERPRO	IPR012317:Poly(ADP-ribose) polymerase, catalytic region	6	1.22699	3.69468e-05	PARP12, ZC3HAV1, PARP9, PARP14, PARP3, PARP10	425	17	17763	14.7513	0.0302727	0.00438185	0.0569905
PIR_SUPERFAMILY	PIRSF005552:guanine nucleotide-binding protein 1	5	1.02249	3.71798e-05	GBP8, GBP6, GBP10, MPA2L, GBP3, GBP2	227	8	8136	22.4009	0.00892047	0.00892047	0.0480108
GOTERM_CC_FAT	GO:0042824~MHC class I peptide loading complex	5	1.02249	3.77006e-05	TAP2, TAP1, H2-AA, PSMB8, PSMB9	302	9	12504	23.0022	0.00986645	0.00198112	0.0493559
PIR_SUPERFAMILY	PIRSF001990:class I histocompatibility antigen	7	1.43149	3.80307e-05	H2-K1, LOC100044874, H2-L, H2-M3, H2-GS10, H2-D1, LOC68395, H2-Q6, H2-Q7, H2-Q8, H2-T9, H2-T22, H2-T23, H2-T10	227	24	8136	10.4537	0.00912369	0.0045723	0.0491093
GOTERM_BP_FAT	GO:0001916~positive regulation of T cell mediated cytotoxicity	5	1.02249	3.81673e-05	H2-K1, LOC100044874, H2-M3, TAP2, LOC68395, H2-Q6, H2-Q7, H2-Q8, B2M	329	9	13588	22.945	0.0652903	0.00672918	0.0646615
KEGG_PATHWAY	mmu05416:Viral myocarditis	12	2.45399	4.67916e-05	H2-K1, LOC100044874, GM6273, H2-L, H2-M3, H2-D1, H2-AB1, LOC68395, H2-Q6, H2-Q7, H2-Q8, H2-OA, H2-T9, H2-EB1, H2-AA, H2-T22, H2-T23, H2-T10, DAF2	159	94	5738	4.60699	0.00690139	0.00115355	0.0557329
UP_SEQ_FEATURE	region of interest:Alpha-3	5	1.02249	4.85579e-05	H2-K1, LOC100044874, H2-L, H2-D1, LOC68395, H2-T23, MR1, H2-Q6, H2-Q7, H2-Q8	412	9	16021	21.6033	0.0588477	0.0150482	0.0788638
GOTERM_BP_FAT	GO:0045087~innate immune response	12	2.45399	5.38996e-05	IRAK1, C1RA, IFIH1, IRGM1, C4B, IL1RAP, SAMHD1, TLR3, MX1, IL1RAPL1, FCGR1, DAF2	329	107	13588	4.63188	0.0909462	0.00863081	0.0913032
GOTERM_CC_FAT	GO:0005788~endoplasmic reticulum lumen	10	2.04499	5.41755e-05	P4HB, PDIA3, H6PD, SDF2L1, TAP2, SUMF1, CALR3, HSPA5, PDIA4, ERLEC1	302	72	12504	5.75055	0.0141475	0.00237194	0.070917
GOTERM_BP_FAT	GO:0002428~antigen processing and presentation of peptide antigen via MHC class Ib	4	0.817996	5.47602e-05	H2-M3, TAP2, LOC68395, H2-Q6, H2-Q7, H2-Q8, B2M	329	4	13588	41.3009	0.0923292	0.0080403	0.0927604
GOTERM_BP_FAT	GO:0019883~antigen processing and presentation of endogenous antigen	4	0.817996	5.47602e-05	H2-M3, LOC68395, H2-Q6, TAPBPL, H2-Q7, H2-Q8, TAPBP	329	4	13588	41.3009	0.0923292	0.0080403	0.0927604
GOTERM_BP_FAT	GO:0002483~antigen processing and presentation of endogenous peptide antigen	4	0.817996	5.47602e-05	H2-M3, LOC68395, H2-Q6, TAPBPL, H2-Q7, H2-Q8, TAPBP	329	4	13588	41.3009	0.0923292	0.0080403	0.0927604
GOTERM_BP_FAT	GO:0002504~antigen processing and presentation of peptide or polysaccharide antigen via MHC class II	6	1.22699	6.99581e-05	H2-OA, FCGR2B, H2-EB1, H2-AA, H2-AB1, CD74	329	19	13588	13.0424	0.116408	0.00947484	0.11849
GOTERM_MF_FAT	GO:0003950~NAD+ ADP-ribosyltransferase activity	6	1.22699	8.01714e-05	PARP12, ZC3HAV1, PARP9, PARP14, PARP3, PARP10	313	20	13288	12.7361	0.0409106	0.0206689	0.116055
GOTERM_CC_FAT	GO:0005792~microsome	15	3.06748	9.05561e-05	CYP51, SOAT1, P4HB, CYP1B1, EPHX1, CYP4F14, CYB5B, UGT1A1, TAPBP, ITPR2, PNPLA7, UGT1A10, UGT1A9, UGT1A7C, H6PD, UGT1A2, UGT1A6B, UGT1A5, UGT1A6A, SPCS2, TAPBPL, ACSL3	302	176	12504	3.52875	0.023536	0.0033967	0.118514
GOTERM_MF_FAT	GO:0005525~GTP binding	22	4.49898	9.60007e-05	GNA13, GBP8, GBP6, IRGM1, IRGM2, RAP2C, EFTUD2, RAB4A, IFI47, RAB7L1, IGTP, GSPT1, GVIN1, TGM2, GBP10, IIGP1, TGTP1, TGTP2, RAB13, MX1, MPA2L, GBP3, GBP2, RAB21	313	354	13288	2.63836	0.0487884	0.0165347	0.138955
GOTERM_BP_FAT	GO:0001914~regulation of T cell mediated cytotoxicity	5	1.02249	9.61992e-05	H2-K1, LOC100044874, H2-M3, TAP2, LOC68395, H2-Q6, H2-Q7, H2-Q8, B2M	329	11	13588	18.7731	0.156491	0.0120825	0.162901
GOTERM_CC_FAT	GO:0042598~vesicular fraction	15	3.06748	0.000129607	CYP51, SOAT1, P4HB, CYP1B1, EPHX1, CYP4F14, CYB5B, UGT1A1, TAPBP, ITPR2, PNPLA7, UGT1A10, UGT1A9, UGT1A7C, H6PD, UGT1A2, UGT1A6B, UGT1A5, UGT1A6A, SPCS2, TAPBPL, ACSL3	302	182	12504	3.41242	0.0335145	0.00425206	0.169582
GOTERM_MF_FAT	GO:0032561~guanyl ribonucleotide binding	22	4.49898	0.000136945	GNA13, GBP8, GBP6, IRGM1, IRGM2, RAP2C, EFTUD2, RAB4A, IFI47, RAB7L1, IGTP, GSPT1, GVIN1, TGM2, GBP10, IIGP1, TGTP1, TGTP2, RAB13, MX1, MPA2L, GBP3, GBP2, RAB21	313	363	13288	2.57295	0.0688671	0.0176802	0.198164
GOTERM_MF_FAT	GO:0019001~guanyl nucleotide binding	22	4.49898	0.000136945	GNA13, GBP8, GBP6, IRGM1, IRGM2, RAP2C, EFTUD2, RAB4A, IFI47, RAB7L1, IGTP, GSPT1, GVIN1, TGM2, GBP10, IIGP1, TGTP1, TGTP2, RAB13, MX1, MPA2L, GBP3, GBP2, RAB21	313	363	13288	2.57295	0.0688671	0.0176802	0.198164
GOTERM_BP_FAT	GO:0048584~positive regulation of response to stimulus	15	3.06748	0.000169787	H2-K1, LOC100044874, IRAK1, H2-M3, C4B, TLR3, LOC68395, H2-Q6, H2-Q7, FCGR1, H2-Q8, B2M, RNF8, C1RA, TAP2, TGM2, H2-AA, DAF2, SCG2	329	186	13588	3.33072	0.259462	0.019826	0.287344
INTERPRO	IPR015894:Guanylate-binding protein, N-terminal	5	1.02249	0.000192867	GBP8, GBP6, GBP10, MPA2L, GBP3, GBP2	425	13	17763	16.0751	0.148266	0.0198603	0.297164
GOTERM_BP_FAT	GO:0002711~positive regulation of T cell mediated immunity	5	1.02249	0.000200598	H2-K1, LOC100044874, H2-M3, TAP2, LOC68395, H2-Q6, H2-Q7, H2-Q8, B2M	329	13	13588	15.885	0.298751	0.0219366	0.339405
GOTERM_MF_FAT	GO:0042605~peptide antigen binding	5	1.02249	0.000247734	H2-K1, LOC100044874, H2-M3, H2-AA, LOC68395, H2-AB1, H2-Q6, H2-Q7, H2-Q8	313	14	13288	15.162	0.121101	0.0254867	0.358212
INTERPRO	IPR007110:Immunoglobulin-like	30	6.13497	0.000303014	GM6273, H2-D1, LOC68395, TAPBP, B2M, MYOM3, IL1RAP, H2-T10, MR1, IL1RAPL1, KIRREL3, LOC665506, H2-K1, TCRB-J, LOC100044874, H2-L, H2-M3, H2-GS10, FCGR4, H2-AB1, SLAMF8, H2-Q6, FCGR1, H2-Q7, H2-Q8, FCGR2B, H2-OA, H2-T9, CD274, PDGFRL, H2-EB1, LOC381765, H2-AA, H2-T22, H2-T23, TAPBPL, CHL1	425	604	17763	2.07593	0.222869	0.0276274	0.466504
SP_PIR_KEYWORDS	heterodimer	7	1.43149	0.000335283	H2-K1, LOC100044874, H2-L, H2-EB1, H2-D1, H2-AA, H2-AB1, H2-T23, B2M	425	40	17854	7.35165	0.11253	0.0294042	0.45874
PIR_SUPERFAMILY	PIRSF018550:PIRSF018550	4	0.817996	0.000397612	PYHIN1, MNDA, IFI205, IFI204	227	6	8136	23.8943	0.0913939	0.0314429	0.512341
INTERPRO	IPR013783:Immunoglobulin-like fold	31	6.33947	0.000402343	GM6273, F13A1, H2-D1, LOC68395, TAPBP, B2M, MYOM3, IL1RAP, TGM2, H2-T10, MR1, IL1RAPL1, KIRREL3, LOC665506, H2-K1, TCRB-J, LOC100044874, H2-L, H2-M3, H2-GS10, FCGR4, H2-AB1, H2-Q6, FCGR1, H2-Q7, H2-Q8, FCGR2B, H2-OA, H2-T9, CD274, PDGFRL, H2-EB1, LOC381765, H2-AA, H2-T22, H2-T23, TAPBPL, CHL1	425	644	17763	2.01189	0.284531	0.0329273	0.618981
GOTERM_CC_FAT	GO:0042825~TAP complex	4	0.817996	0.000449883	TAP1, H2-AA, PSMB8, PSMB9	302	7	12504	23.6594	0.111611	0.0130635	0.5875
GOTERM_BP_FAT	GO:0002475~antigen processing and presentation via MHC class Ib	4	0.817996	0.000453878	H2-M3, TAP2, LOC68395, H2-Q6, H2-Q7, H2-Q8, B2M	329	7	13588	23.6005	0.552059	0.0461423	0.766399
GOTERM_MF_FAT	GO:0016763~transferase activity, transferring pentosyl groups	7	1.43149	0.000468189	PARP12, ZC3HAV1, PARP9, PARP14, UPP2, PARP3, PARP10	313	43	13288	6.91106	0.2165	0.0398483	0.675975
UP_SEQ_FEATURE	domain:HIN-200	4	0.817996	0.000543233	PYHIN1, MNDA, IFI205, IFI204	412	7	16021	22.2205	0.492715	0.126927	0.878954
SP_PIR_KEYWORDS	microsome	10	2.04499	0.000623613	CYP51, CYP1B1, EPHX1, CYP4F14, UGT1A1, TAPBP, PNPLA7, UGT1A10, UGT1A9, UGT1A7C, UGT1A2, UGT1A6B, UGT1A5, UGT1A6A, SPCS2, TAPBPL, ACSL3	425	100	17854	4.20094	0.199145	0.0434432	0.851677
PIR_SUPERFAMILY	PIRSF005691:mouse GTP-binding protein IRG-47	4	0.817996	0.000681568	IRGM1, IRGM2, IIGP1, TGTP1, TGTP2	227	7	8136	20.4808	0.151524	0.0402462	0.876748
GOTERM_MF_FAT	GO:0042287~MHC protein binding	5	1.02249	0.000703119	TAP2, H2-AA, CD74, PSMB8, PSMB9	313	18	13288	11.7927	0.306812	0.0510039	1.01356
GOTERM_BP_FAT	GO:0002709~regulation of T cell mediated immunity	5	1.02249	0.000780303	H2-K1, LOC100044874, H2-M3, TAP2, LOC68395, H2-Q6, H2-Q7, H2-Q8, B2M	329	18	13588	11.4725	0.748646	0.0738475	1.31417
GOTERM_BP_FAT	GO:0042981~regulation of apoptosis	27	5.52147	0.000927705	IFIH1, HTATIP2, PDIA3, HSPA1B, SOX9, ITSN1, GCLM, CD74, PAK7, BAG3, TGM2, CASP1, WWOX, SCG2, SPP1, TRP53, CFLAR, CEBPB, IL7, FCGR1, SERPINB9, ATF5, ADRB2, NUPR1, GSPT1, IGFBP3, IFI204	329	553	13588	2.0165	0.806383	0.0827858	1.56058
GOTERM_MF_FAT	GO:0042288~MHC class I protein binding	4	0.817996	0.000969501	TAP2, H2-AA, PSMB8, PSMB9	313	9	13288	18.8683	0.396709	0.0612156	1.39506
INTERPRO	IPR004021:HIN-200/IF120x	4	0.817996	0.0010191	PYHIN1, MNDA, IFI205, IFI204	425	9	17763	18.5757	0.571867	0.0742214	1.56087
KEGG_PATHWAY	mmu04514:Cell adhesion molecules (CAMs)	13	2.65849	0.00102069	H2-K1, LOC100044874, GM6273, H2-L, H2-M3, H2-D1, H2-AB1, LOC68395, H2-Q6, H2-Q7, H2-Q8, H2-OA, H2-T9, CD274, H2-EB1, CLDN1, H2-T22, H2-AA, H2-T23, H2-T10	159	154	5738	3.04639	0.140272	0.0213599	1.20929
GOTERM_MF_FAT	GO:0017076~purine nucleotide binding	65	13.2924	0.00104679	GNA13, RNASEL, PRPF4B, F13A1, MYO7A, SLFN8, ACSS2, TOR3A, PAK7, OPLAH, OASL2, GBP10, CDH29, ACAD8, MPA2L, MX1, RAB21, GBP8, SRPK3, EGFR, IRAK1, GBP6, RAP2C, A830007P12RIK, RAB4A, EFTUD2, IFI47, ABCC12, CDKL1, EIF4A1, OAS1B, H2-AA, RAB13, GBP3, GBP2, SRXN1, ACVR1, IFIH1, HK2, UBA7, HSPA1B, DDX46, IGTP, TAP2, TAP1, TGM2, IIGP1, HSPA5, ACSL3, DDX42, TRP53, IRGM1, IRGM2, UBE2L6, ACACB, LARS2, RAB7L1,…	313	1871	13288	1.47487	0.420542	0.0588277	1.50548
GOTERM_BP_FAT	GO:0043067~regulation of programmed cell death	27	5.52147	0.00110804	IFIH1, HTATIP2, PDIA3, HSPA1B, SOX9, ITSN1, GCLM, CD74, PAK7, BAG3, TGM2, CASP1, WWOX, SCG2, SPP1, TRP53, CFLAR, CEBPB, IL7, FCGR1, SERPINB9, ATF5, ADRB2, NUPR1, GSPT1, IGFBP3, IFI204	329	560	13588	1.99129	0.859312	0.0934059	1.86127
GOTERM_BP_FAT	GO:0010941~regulation of cell death	27	5.52147	0.00120374	IFIH1, HTATIP2, PDIA3, HSPA1B, SOX9, ITSN1, GCLM, CD74, PAK7, BAG3, TGM2, CASP1, WWOX, SCG2, SPP1, TRP53, CFLAR, CEBPB, IL7, FCGR1, SERPINB9, ATF5, ADRB2, NUPR1, GSPT1, IGFBP3, IFI204	329	563	13588	1.98068	0.881246	0.0964845	2.02049
GOTERM_BP_FAT	GO:0002824~positive regulation of adaptive immune response based on somatic recombination of immune receptors built from immunoglobulin superfamily domains	6	1.22699	0.00124419	H2-K1, LOC100044874, H2-M3, TAP2, LOC68395, H2-Q6, H2-Q7, FCGR1, H2-Q8, B2M	329	34	13588	7.2884	0.889456	0.0952588	2.08771
GOTERM_BP_FAT	GO:0002821~positive regulation of adaptive immune response	6	1.22699	0.00124419	H2-K1, LOC100044874, H2-M3, TAP2, LOC68395, H2-Q6, H2-Q7, FCGR1, H2-Q8, B2M	329	34	13588	7.2884	0.889456	0.0952588	2.08771
SP_PIR_KEYWORDS	oxidoreductase	27	5.52147	0.00125808	TM7SF2, CYP51, PHYHD1, CYP1B1, HTATIP2, ADHFE1, AASS, CH25H, ASPH, ACAD8, NQO1, WWOX, SCD1, ALDH6A1, PTGR1, CYP2D22, CYP4F14, CYBB, DIO2, H6PD, AOX1, CYBRD1, ALDH2, SUMF1, CP, SRXN1, PRODH	425	572	17854	1.98296	0.361197	0.0719719	1.71128
GOTERM_BP_FAT	GO:0006916~anti-apoptosis	9	1.84049	0.00127235	ATF5, SERPINB9, CFLAR, PAK7, CEBPB, IL7, BAG3, HSPA1B, SPP1	329	88	13588	4.22396	0.894835	0.0932812	2.13449
SP_PIR_KEYWORDS	transmembrane protein	20	4.08998	0.0014227	H2-D1, LOC68395, CANX, CD74, TAP2, IL1RAP, TAP1, SOAT1, EGFR, H2-K1, LOC100044874, C5AR1, H2-L, PTPRG, H2-AB1, H2-Q6, H2-Q7, FCGR1, H2-Q8, ADRB2, FCGR2B, H2-EB1, LOC381765, H2-AA, H2-T23	425	370	17854	2.27078	0.397605	0.0698468	1.93317
GOTERM_CC_FAT	GO:0042613~MHC class II protein complex	4	0.817996	0.00146166	H2-OA, H2-EB1, H2-AA, H2-AB1	302	10	12504	16.5616	0.319344	0.0377392	1.89715
GOTERM_BP_FAT	GO:0002684~positive regulation of immune system process	14	2.86299	0.00150422	H2-K1, LOC100044874, IRAK1, H2-M3, IL7, C4B, LOC68395, H2-Q6, H2-Q7, FCGR1, H2-Q8, CD74, B2M, CD38, C1RA, TAP2, H2-AA, DAF2	329	206	13588	2.80686	0.930259	0.105023	2.51882
SMART	SM00338:BRLZ	7	1.43149	0.00159902	ATF5, CEBPB, XBP1, JUN, CREM, CREB3L2, CREBL2	216	54	9131	5.47985	0.224655	0.119463	1.91176
SP_PIR_KEYWORDS	unfolded protein response	5	1.02249	0.00163362	HERPUD1, DERL2, CREB3L2, DNAJC3, MANF	425	22	17854	9.54759	0.441245	0.0701718	2.2168
GOTERM_MF_FAT	GO:0032555~purine ribonucleotide binding	62	12.6789	0.0016684	GNA13, RNASEL, PRPF4B, F13A1, MYO7A, SLFN8, ACSS2, TOR3A, PAK7, OPLAH, OASL2, GBP10, CDH29, MPA2L, MX1, RAB21, GBP8, SRPK3, EGFR, IRAK1, GBP6, RAP2C, A830007P12RIK, RAB4A, EFTUD2, IFI47, ABCC12, CDKL1, EIF4A1, OAS1B, H2-AA, RAB13, GBP3, GBP2, SRXN1, ACVR1, IFIH1, HK2, UBA7, HSPA1B, IGTP, DDX46, TAP2, TAP1, TGM2, IIGP1, HSPA5, ACSL3, DDX42, TRP53, IRGM1, IRGM2, UBE2L6, ACACB, LARS2, RAB7L1, PSMB8,…	313	1796	13288	1.46555	0.581032	0.0833193	2.38946
GOTERM_MF_FAT	GO:0032553~ribonucleotide binding	62	12.6789	0.0016684	GNA13, RNASEL, PRPF4B, F13A1, MYO7A, SLFN8, ACSS2, TOR3A, PAK7, OPLAH, OASL2, GBP10, CDH29, MPA2L, MX1, RAB21, GBP8, SRPK3, EGFR, IRAK1, GBP6, RAP2C, A830007P12RIK, RAB4A, EFTUD2, IFI47, ABCC12, CDKL1, EIF4A1, OAS1B, H2-AA, RAB13, GBP3, GBP2, SRXN1, ACVR1, IFIH1, HK2, UBA7, HSPA1B, IGTP, DDX46, TAP2, TAP1, TGM2, IIGP1, HSPA5, ACSL3, DDX42, TRP53, IRGM1, IRGM2, UBE2L6, ACACB, LARS2, RAB7L1, PSMB8,…	313	1796	13288	1.46555	0.581032	0.0833193	2.38946
GOTERM_BP_FAT	GO:0050778~positive regulation of immune response	11	2.24949	0.0016976	H2-K1, LOC100044874, IRAK1, H2-M3, C4B, LOC68395, H2-Q6, FCGR1, H2-Q7, H2-Q8, B2M, C1RA, TAP2, H2-AA, DAF2	329	136	13588	3.34051	0.950491	0.113278	2.83827
GOTERM_BP_FAT	GO:0002481~antigen processing and presentation of exogenous protein antigen via MHC class Ib, TAP-dependent	3	0.613497	0.00171498	H2-M3, TAP2, B2M	329	3	13588	41.3009	0.951993	0.110224	2.86694
GOTERM_BP_FAT	GO:0002477~antigen processing and presentation of exogenous peptide antigen via MHC class Ib	3	0.613497	0.00171498	H2-M3, TAP2, B2M	329	3	13588	41.3009	0.951993	0.110224	2.86694
INTERPRO	IPR004827:Basic-leucine zipper (bZIP) transcription factor	7	1.43149	0.00175108	ATF5, CEBPB, XBP1, JUN, CREM, CREB3L2, CREBL2	425	54	17763	5.41791	0.767339	0.114422	2.66789
GOTERM_BP_FAT	GO:0055114~oxidation reduction	30	6.13497	0.00177347	TM7SF2, CYP51, TMX1, PHYHD1, CYP1B1, HTATIP2, ADHFE1, AASS, GCLM, CH25H, ACAD8, ASPH, NQO1, WWOX, SCD1, ALDH6A1, PTGR1, CYP2D22, CYP4F14, CYB5B, CYBB, DIO2, H6PD, AOX1, ALDH2, CYBRD1, SUMF1, CP, SRXN1, PRODH	329	672	13588	1.84379	0.956719	0.10979	2.96332
SP_PIR_KEYWORDS	iron	18	3.68098	0.00181789	SCD1, CYP51, HCCS, PHYHD1, CYP1B1, CYP2D22, RSAD2, CYP4F14, CYB5B, SFXN2, CYBB, PIR, CH25H, AOX1, CYBRD1, ASPH, HBB-B2, CBS	425	321	17854	2.35567	0.476782	0.069444	2.46397
SP_PIR_KEYWORDS	mhc ii	4	0.817996	0.00190379	H2-OA, H2-EB1, H2-AA, H2-AB1	425	11	17854	15.2761	0.49257	0.0655897	2.579
SP_PIR_KEYWORDS	innate immunity	8	1.63599	0.00200644	C1RA, IFIH1, IRGM1, C4B, SAMHD1, TLR3, FCGR1, DAF2	425	75	17854	4.481	0.510812	0.0629333	2.71629
GOTERM_BP_FAT	GO:0031343~positive regulation of cell killing	5	1.02249	0.00205315	H2-K1, LOC100044874, H2-M3, TAP2, LOC68395, H2-Q6, H2-Q7, H2-Q8, B2M	329	23	13588	8.97846	0.973636	0.121771	3.42304
GOTERM_BP_FAT	GO:0001912~positive regulation of leukocyte mediated cytotoxicity	5	1.02249	0.00205315	H2-K1, LOC100044874, H2-M3, TAP2, LOC68395, H2-Q6, H2-Q7, H2-Q8, B2M	329	23	13588	8.97846	0.973636	0.121771	3.42304
PIR_SUPERFAMILY	PIRSF001991:class II histocompatibility antigen	4	0.817996	0.0021965	H2-OA, H2-EB1, H2-AA, H2-AB1	227	10	8136	14.3366	0.411358	0.100564	2.80016
GOTERM_BP_FAT	GO:0002819~regulation of adaptive immune response	7	1.43149	0.00222259	H2-K1, LOC100044874, H2-M3, FCGR2B, TAP2, LOC68395, H2-Q6, H2-Q7, FCGR1, H2-Q8, B2M	329	56	13588	5.16261	0.980476	0.126921	3.70055
GOTERM_BP_FAT	GO:0002822~regulation of adaptive immune response based on somatic recombination of immune receptors built from immunoglobulin superfamily domains	7	1.43149	0.00222259	H2-K1, LOC100044874, H2-M3, FCGR2B, TAP2, LOC68395, H2-Q6, H2-Q7, FCGR1, H2-Q8, B2M	329	56	13588	5.16261	0.980476	0.126921	3.70055
UP_SEQ_FEATURE	domain:PARP catalytic	4	0.817996	0.00237208	PARP12, ZC3HAV1, PARP9, PARP14	412	11	16021	14.1403	0.948504	0.390048	3.78505
UP_SEQ_FEATURE	topological domain:Lumenal	22	4.49898	0.00239798	DERL2, B3GALT2, FUT10, TLR3, TMED9, CANX, SEC63, TAPBP, LAMP2, MLEC, TAP2, ST3GAL6, TAP1, CREB3L2, ERAP1, SPCS2, ASPH, TAPBPL, PPAP2B, TRAM1, SLC25A17, SSR3	412	414	16021	2.0664	0.950147	0.348438	3.82563
SP_PIR_KEYWORDS	membrane	159	32.5153	0.00252986	SLC9A9, HCCS, KCNE1L, GNA13, HIGD1C, TSPO, OSMR, TLR3, RCE1, SELENBP1, ITSN1, TAPBP, TMEM140, CH25H, ST3GAL6, CREB3L2, IL15RA, ERAP1, ASPH, RAB21, LOC665506, EGFR, TMEM206, LOC100044874, KCND3, H2-L, C5AR1, SPTLC1, BST2, PTPRG, A830007P12RIK, FUT10, 9330182L06RIK, MFGE8, LHFP, ABCC12, PNPLA7, EBPL, UGT1A10, CD38, SEC61B, MLEC, SURF4, SLC25A38, RAB13, NRSN1, GBP2, TMX1, DERL2, RTP4, CYP1B1, CYSLTR…	425	5507	17854	1.21291	0.59415	0.0723935	3.41355
INTERPRO	IPR004170:WWE domain	4	0.817996	0.00253036	PARP12, ZC3HAV1, PARP14, TRIP12	425	12	17763	13.9318	0.87851	0.149685	3.83365
SP_PIR_KEYWORDS	signal	94	19.2229	0.00253742	A2M, OSMR, FAM20A, EDN1, PGLYRP1, TLR3, ERLEC1, CXCL10, B2M, TAPBP, C1RA, TGFBI, IL15RA, COL12A1, PDGFD, DNAJC3, EGFR, LOC100044874, H2-L, C4B, PTPRG, 9330182L06RIK, MFGE8, LHFP, UGT1A10, H2-OA, MLEC, PDGFRL, CALR3, ADAMTS5, TMX1, GM6273, CRELD2, LOC68395, MANF, LGALS3BP, FGL2, IL1RAPL1, SPP1, P4HB, TM2D2, SLAMF8, H2-Q6, FCGR1, H2-Q7, H2-Q8, LCN2, LAMP2, CXCL14, H2-EB1, CD274, H2-T23, PDIA3, H2-D…	425	2970	17854	1.32959	0.595243	0.0672094	3.42359
SP_PIR_KEYWORDS	polymorphism	13	2.65849	0.00259165	H2-K1, LOC100044874, B3GALT2, PTPRG, C4B, PSMB8, PSMB9, B2M, TOR3A, FCGR2B, PARP14, AOX1, HBB-B2, H47	425	196	17854	2.78634	0.603003	0.0638575	3.49556
GOTERM_BP_FAT	GO:0002708~positive regulation of lymphocyte mediated immunity	6	1.22699	0.00261479	H2-K1, LOC100044874, H2-M3, TAP2, LOC68395, H2-Q6, H2-Q7, FCGR1, H2-Q8, B2M	329	40	13588	6.19514	0.990261	0.14306	4.34004
GOTERM_BP_FAT	GO:0002705~positive regulation of leukocyte mediated immunity	6	1.22699	0.00261479	H2-K1, LOC100044874, H2-M3, TAP2, LOC68395, H2-Q6, H2-Q7, FCGR1, H2-Q8, B2M	329	40	13588	6.19514	0.990261	0.14306	4.34004
GOTERM_BP_FAT	GO:0010033~response to organic substance	24	4.90798	0.00274013	DERL2, CYP1B1, STAR, TLR3, MANF, B2M, UGT1A9, EIF4EBP1, UGT1A7C, SORBS1, UGT1A6B, UGT1A2, UGT1A6A, UGT1A5, TAP2, CREB3L2, DNAJC3, PIK3R3, CASP1, IRAK1, HERPUD1, C5AR1, CYP2D22, H2-M3, EPHX1, STAT1, UGT1A1, UGT1A10, SERPINA3N, GCK, SERPINA3G	329	505	13588	1.96282	0.992202	0.144936	4.54354
GOTERM_MF_FAT	GO:0005506~iron ion binding	18	3.68098	0.00309614	SCD1, CYP51, HCCS, PHYHD1, CYP1B1, CYP2D22, RSAD2, CYP4F14, CYB5B, SFXN2, CYBB, PIR, CH25H, AOX1, CYBRD1, ASPH, HBB-B2, CBS	313	343	13288	2.22789	0.801227	0.136595	4.39195
SP_PIR_KEYWORDS	Chaperone	11	2.24949	0.00314273	P4HB, DNAJB9, HJURP, BAG3, BAG2, CALR3, HSPA1B, DNAJC3, CANX, CD74, SEC63	425	150	17854	3.08069	0.673907	0.0719827	4.22408
INTERPRO	IPR005792:Protein disulphide isomerase	3	0.613497	0.00330365	P4HB, PDIA3, PDIA4	425	4	17763	31.3465	0.936276	0.178527	4.97754
GOTERM_BP_FAT	GO:0032020~ISG15-protein conjugation	3	0.613497	0.00337521	USP18, UBA7, UBE2L6, CDH29	329	4	13588	30.9757	0.997473	0.170474	5.56851
GOTERM_BP_FAT	GO:0002252~immune effector process	10	2.04499	0.00346761	C4B, RSAD2, SAMHD1, LOC68395, H2-Q6, FCGR1, H2-Q7, H2-Q8, CD74, C1RA, FCGR2B, H2-AA, DAF2	329	126	13588	3.27785	0.997856	0.169899	5.71677
UP_SEQ_FEATURE	short sequence motif:Prevents secretion from ER	7	1.43149	0.00393208	P4HB, PDIA3, SDF2L1, CALR3, HSPA5, PDIA4, TMED9	412	59	16021	4.61358	0.992707	0.459416	6.20055
GOTERM_BP_FAT	GO:0016064~immunoglobulin mediated immune response	7	1.43149	0.00404149	C1RA, FCGR2B, C4B, H2-AA, FCGR1, CD74, DAF2	329	63	13588	4.58899	0.999226	0.189985	6.63269
GOTERM_BP_FAT	GO:0002706~regulation of lymphocyte mediated immunity	7	1.43149	0.00472019	H2-K1, LOC100044874, H2-M3, FCGR2B, TAP2, LOC68395, H2-Q6, H2-Q7, FCGR1, H2-Q8, B2M	329	65	13588	4.44779	0.999768	0.212693	7.7051
GOTERM_BP_FAT	GO:0019724~B cell mediated immunity	7	1.43149	0.00472019	C1RA, FCGR2B, C4B, H2-AA, FCGR1, CD74, DAF2	329	65	13588	4.44779	0.999768	0.212693	7.7051
GOTERM_BP_FAT	GO:0002699~positive regulation of immune effector process	6	1.22699	0.00484308	H2-K1, LOC100044874, H2-M3, TAP2, LOC68395, H2-Q6, H2-Q7, FCGR1, H2-Q8, B2M	329	46	13588	5.38708	0.999814	0.21224	7.89803
GOTERM_BP_FAT	GO:0050873~brown fat cell differentiation	5	1.02249	0.00491553	SCD1, ALDH6A1, ADRB2, CEBPB, SELENBP1	329	29	13588	7.12085	0.999836	0.209899	8.0116
GOTERM_CC_FAT	GO:0000267~cell fraction	26	5.31697	0.00497109	SNAP29, SAT1, CYP51, CYP1B1, ITSN1, GCLM, TAPBP, UGT1A9, UGT1A7C, UGT1A2, UGT1A6B, UGT1A5, UGT1A6A, ACSL3, INPP5A, PLEC, SOAT1, IRAK1, P4HB, CYP4F14, EPHX1, CYB5B, UGT1A1, ITPR2, PNPLA7, CD38, UGT1A10, ADRB2, LAMP2, GCK, H6PD, SPCS2, TAPBPL	302	596	12504	1.80621	0.730357	0.112326	6.31727
GOTERM_BP_FAT	GO:0043066~negative regulation of apoptosis	14	2.86299	0.00541306	TRP53, CFLAR, CEBPB, IL7, HSPA1B, ITSN1, GCLM, CD74, SERPINB9, PAK7, ATF5, BAG3, SPP1, SCG2	329	239	13588	2.4193	0.999932	0.223281	8.78793
INTERPRO	IPR010579:MHC class I, alpha chain, C-terminal	3	0.613497	0.00541922	H2-K1, LOC100044874, H2-L, H2-D1, LOC68395, H2-Q6, H2-Q7, H2-Q8	425	5	17763	25.0772	0.989122	0.260221	8.04227
GOTERM_BP_FAT	GO:0042590~antigen processing and presentation of exogenous peptide antigen via MHC class I	3	0.613497	0.00553572	H2-K1, LOC100044874, FCGR1, TAPBP	329	5	13588	24.7805	0.999946	0.222594	8.97838
GOTERM_BP_FAT	GO:0031341~regulation of cell killing	5	1.02249	0.00556568	H2-K1, LOC100044874, H2-M3, TAP2, LOC68395, H2-Q6, H2-Q7, H2-Q8, B2M	329	30	13588	6.88349	0.999948	0.218726	9.02485
GOTERM_BP_FAT	GO:0001910~regulation of leukocyte mediated cytotoxicity	5	1.02249	0.00556568	H2-K1, LOC100044874, H2-M3, TAP2, LOC68395, H2-Q6, H2-Q7, H2-Q8, B2M	329	30	13588	6.88349	0.999948	0.218726	9.02485
UP_SEQ_FEATURE	domain:Leucine-zipper	9	1.84049	0.00627519	ATF5, CEBPB, E2F6, XBP1, JUN, CREM, CREB3L2, IFI35, CREBL2	412	107	16021	3.27078	0.999615	0.582554	9.72191
GOTERM_BP_FAT	GO:0002237~response to molecule of bacterial origin	6	1.22699	0.00635386	IRAK1, C5AR1, H2-M3, TAP2, STAT1, B2M	329	49	13588	5.05725	0.999987	0.240443	10.2391
GOTERM_BP_FAT	GO:0043069~negative regulation of programmed cell death	14	2.86299	0.00639571	TRP53, CFLAR, CEBPB, IL7, HSPA1B, ITSN1, GCLM, CD74, SERPINB9, PAK7, ATF5, BAG3, SPP1, SCG2	329	244	13588	2.36972	0.999988	0.236809	10.3032
GOTERM_BP_FAT	GO:0060548~negative regulation of cell death	14	2.86299	0.00662927	TRP53, CFLAR, CEBPB, IL7, HSPA1B, ITSN1, GCLM, CD74, SERPINB9, PAK7, ATF5, BAG3, SPP1, SCG2	329	245	13588	2.36005	0.999992	0.239389	10.6598
GOTERM_BP_FAT	GO:0002703~regulation of leukocyte mediated immunity	7	1.43149	0.00678001	H2-K1, LOC100044874, H2-M3, FCGR2B, TAP2, LOC68395, H2-Q6, H2-Q7, FCGR1, H2-Q8, B2M	329	70	13588	4.13009	0.999994	0.2393	10.8893
SP_PIR_KEYWORDS	disulfide bond	78	15.9509	0.0068405	A2M, NRG3, PDIA3, OSMR, EDN1, PGLYRP1, H2-D1, TLR3, PDIA4, CANX, TAPBP, B2M, CXCL10, C1RA, IL1RAP, TGFBI, COL12A1, IL15RA, PDGFD, KIRREL3, DAF2, H2-K1, EGFR, GABRG1, LOC100044874, C5AR1, H2-L, C4B, 9330182L06RIK, MFGE8, SLC7A11, CD38, ADRB2, CPXM1, PDGFRL, LOC381765, NPPC, H2-AA, CALR3, CTSC, GPR17, CHL1, ADAMTS5, SRXN1, TMX1, GM6273, CRELD2, CXCL5, CYSLTR1, SPOCK3, TNC, CSF1, LOC68395, CD74, MAN…	425	2469	17854	1.32715	0.913151	0.141634	8.98217
SP_PIR_KEYWORDS	nadp	10	2.04499	0.00687933	TM7SF2, CYP51, PTGR1, CYBB, HTATIP2, H6PD, CYP4F14, AASS, NQO1, WWOX	425	142	17854	2.95841	0.914352	0.134596	9.03095
SP_PIR_KEYWORDS	heme	10	2.04499	0.00687933	HCCS, CYP51, CYBB, CYP1B1, CYP2D22, CYBRD1, CYP4F14, CYB5B, HBB-B2, CBS	425	142	17854	2.95841	0.914352	0.134596	9.03095
GOTERM_MF_FAT	GO:0000166~nucleotide binding	69	14.1104	0.00743086	GNA13, RNASEL, PRPF4B, F13A1, MYO7A, SLFN8, ACSS2, TOR3A, PAK7, OPLAH, OASL2, SULT1A1, NT5C2, GBP10, CDH29, RBM47, ACAD8, MPA2L, MX1, RAB21, GBP8, EGFR, SRPK3, IRAK1, GBP6, RAP2C, A830007P12RIK, RAB4A, EFTUD2, IFI47, ABCC12, CDKL1, EIF4A1, OAS1B, H2-AA, RAB13, GBP3, GBP2, SRXN1, ACVR1, IFIH1, TRA2B, HK2, UBA7, HSPA1B, DDX46, IGTP, TAP2, TAP1, TGM2, IIGP1, HSPA5, ACSL3, DDX42, TRP53, IRGM1, IRGM2,…	313	2183	13288	1.34187	0.979471	0.276625	10.2398
INTERPRO	IPR005788:Disulphide isomerase	3	0.613497	0.00800083	P4HB, PDIA3, PDIA4	425	6	17763	20.8976	0.998749	0.341451	11.6569
GOTERM_CC_FAT	GO:0005626~insoluble fraction	23	4.70348	0.00882329	SNAP29, CYP51, CYP1B1, ITSN1, TAPBP, UGT1A9, UGT1A7C, UGT1A6B, UGT1A2, UGT1A6A, UGT1A5, ACSL3, INPP5A, PLEC, SOAT1, IRAK1, P4HB, EPHX1, CYP4F14, CYB5B, UGT1A1, ITPR2, PNPLA7, CD38, UGT1A10, ADRB2, LAMP2, H6PD, SPCS2, TAPBPL	302	528	12504	1.80358	0.902784	0.176536	10.9569
UP_SEQ_FEATURE	transmembrane region	128	26.1759	0.00906123	SLC9A9, KCNE1L, HIGD1C, TSPO, OSMR, TLR3, RCE1, TAPBP, TMEM140, CH25H, ST3GAL6, CREB3L2, IL15RA, ERAP1, ASPH, LOC665506, EGFR, TMEM206, LOC100044874, KCND3, H2-L, C5AR1, SPTLC1, BST2, PTPRG, A830007P12RIK, FUT10, 9330182L06RIK, ABCC12, LHFP, PNPLA7, EBPL, CD38, UGT1A10, SEC61B, MLEC, SURF4, SLC25A38, NRSN1, TMX1, DERL2, RTP4, CYSLTR1, TMEM216, LOC68395, SFXN2, CD74, GPR22, KCNS2, TTYH1, TRAM1, IL…	412	4113	16021	1.21016	0.999988	0.67919	13.7475
GOTERM_BP_FAT	GO:0002449~lymphocyte mediated immunity	7	1.43149	0.0100304	C1RA, FCGR2B, C4B, H2-AA, FCGR1, CD74, DAF2	329	76	13588	3.80403	1	0.327193	15.7044
GOTERM_BP_FAT	GO:0001763~morphogenesis of a branching structure	9	1.84049	0.0108527	GNA13, TIMELESS, NCOA3, SOCS3, CSF1, EDN1, TGM2, SOX9, ACVR1	329	125	13588	2.97367	1	0.342716	16.8832
GOTERM_CC_FAT	GO:0009897~external side of plasma membrane	12	2.45399	0.0112555	H2-K1, LOC100044874, H2-L, H2-M3, H2-D1, MFGE8, H2-AB1, LOC68395, H2-Q6, FCGR1, H2-Q7, CD74, H2-Q8, FCGR2B, GPC6, CD274, H2-AA	302	206	12504	2.41188	0.949053	0.20467	13.7759
GOTERM_CC_FAT	GO:0005789~endoplasmic reticulum membrane	10	2.04499	0.0112708	PNPLA7, CYP51, HERPUD1, DERL2, SPCS2, ASPH, DNAJC3, H47, SEC23B, SSR3	302	152	12504	2.72395	0.949261	0.19179	13.7935
GOTERM_BP_FAT	GO:0042127~regulation of cell proliferation	23	4.70348	0.0113092	SAT1, EGFR, TRP53, DERL2, IL7, CSF1, EDN1, GJB6, SOX9, CXCL10, ATF5, CD38, ADRB2, FCGR2B, NUPR1, JUN, CD274, TGM2, ASPH, IGFBP3, FIGF, FGFBP1, SCG2	329	538	13588	1.76565	1	0.348245	17.5309
GOTERM_MF_FAT	GO:0016860~intramolecular oxidoreductase activity	5	1.02249	0.0117432	EBPL, P4HB, PDIA3, PDIA4, HYI	313	38	13288	5.58601	0.997876	0.377128	15.7255
GOTERM_CC_FAT	GO:0005624~membrane fraction	22	4.49898	0.0117721	CYP51, SNAP29, CYP1B1, ITSN1, TAPBP, UGT1A9, UGT1A7C, UGT1A6B, UGT1A2, UGT1A6A, UGT1A5, ACSL3, INPP5A, SOAT1, IRAK1, P4HB, EPHX1, CYP4F14, CYB5B, UGT1A1, ITPR2, PNPLA7, CD38, UGT1A10, ADRB2, LAMP2, H6PD, SPCS2, TAPBPL	302	510	12504	1.78605	0.955597	0.187492	14.3641
GOTERM_CC_FAT	GO:0005615~extracellular space	22	4.49898	0.0120101	A2M, CXCL5, IL7, C4B, CSF1, EDN1, PGLYRP1, MFGE8, CXCL10, ADAMTS9, CXCL14, GPC6, TGFBI, CPXM1, IL15RA, PDGFD, CP, IGFBP3, FIGF, FGFBP1, SPP1, SCG2	302	511	12504	1.78256	0.958322	0.180131	14.6337
KEGG_PATHWAY	mmu05310:Asthma	5	1.02249	0.0121608	GM6273, H2-OA, H2-EB1, H2-AA, H2-AB1	159	33	5738	5.46789	0.836483	0.202565	13.5645
GOTERM_BP_FAT	GO:0002526~acute inflammatory response	7	1.43149	0.0134814	C1RA, SERPINA3N, NUPR1, C4B, FCGR1, ACVR1, DAF2	329	81	13588	3.56921	1	0.393607	20.5483
GOTERM_CC_FAT	GO:0005829~cytosol	23	4.70348	0.0135863	ZFP36, TRP53, STAR, GM5506, MYO7A, SELENBP1, GJB6, TCF7L2, PSMB9, IGTP, GVIN1, SORBS1, BLOC1S2, BAG3, TGM2, MT1, CPNE3, PSME4, HBB-B2, PIK3R3, GBP3, FPGT, SRXN1, ENO1	302	549	12504	1.73459	0.972613	0.190735	16.3999
GOTERM_MF_FAT	GO:0016864~intramolecular oxidoreductase activity, transposing S-S bonds	3	0.613497	0.0140131	P4HB, PDIA3, PDIA4	313	8	13288	15.9201	0.999359	0.408548	18.4861
GOTERM_MF_FAT	GO:0003756~protein disulfide isomerase activity	3	0.613497	0.0140131	P4HB, PDIA3, PDIA4	313	8	13288	15.9201	0.999359	0.408548	18.4861
GOTERM_MF_FAT	GO:0046983~protein dimerization activity	16	3.27198	0.0148189	CEBPB, CREM, CSF1, GCLM, ATF5, ADRB2, PKNOX1, TIMELESS, XBP1, TAP2, JUN, TAP1, CREB3L2, SUMF1, FIGF, CREBL2	313	340	13288	1.99782	0.999581	0.404623	19.4457
GOTERM_BP_FAT	GO:0051094~positive regulation of developmental process	12	2.45399	0.0149367	ADRB2, ADAMTS9, STAR, IL7, SOCS3, CSF1, MNDA, H2-AA, ERAP1, IGFBP3, CD74, IFI204	329	214	13588	2.31594	1	0.419179	22.5113
GOTERM_CC_FAT	GO:0042175~nuclear envelope-endoplasmic reticulum network	10	2.04499	0.015355	PNPLA7, CYP51, HERPUD1, DERL2, SPCS2, ASPH, DNAJC3, H47, SEC23B, SSR3	302	160	12504	2.58775	0.982917	0.202357	18.3417
UP_SEQ_FEATURE	domain:DAPIN	4	0.817996	0.0158156	PYHIN1, MNDA, IFI205, IFI204	412	21	16021	7.40684	1	0.83637	22.8187
KEGG_PATHWAY	mmu04672:Intestinal immune network for IgA production	6	1.22699	0.0158628	GM6273, H2-OA, H2-EB1, H2-AA, IL15RA, H2-AB1	159	54	5738	4.00978	0.906193	0.231217	17.3457
GOTERM_BP_FAT	GO:0002250~adaptive immune response	7	1.43149	0.0159099	C1RA, FCGR2B, C4B, H2-AA, FCGR1, CD74, DAF2	329	84	13588	3.44174	1	0.433012	23.7985
GOTERM_BP_FAT	GO:0002460~adaptive immune response based on somatic recombination of immune receptors built from immunoglobulin superfamily domains	7	1.43149	0.0159099	C1RA, FCGR2B, C4B, H2-AA, FCGR1, CD74, DAF2	329	84	13588	3.44174	1	0.433012	23.7985
GOTERM_BP_FAT	GO:0022612~gland morphogenesis	7	1.43149	0.0159099	EGFR, NRG3, NCOA3, CSF1, TNC, TGM2, SOX9	329	84	13588	3.44174	1	0.433012	23.7985
GOTERM_CC_FAT	GO:0009986~cell surface	15	3.06748	0.0159472	H2-K1, LOC100044874, H2-L, H2-M3, H2-D1, H2-AB1, LOC68395, MFGE8, H2-Q6, H2-Q7, FCGR1, H2-Q8, CD74, CD38, FCGR2B, GPC6, CD274, H2-AA, HSPA5, FGFBP1	302	305	12504	2.03626	0.985417	0.199503	18.9824
GOTERM_CC_FAT	GO:0048770~pigment granule	7	1.43149	0.0165482	GNA13, P4HB, PDIA3, MYO7A, HSPA5, PDIA4, CANX	302	85	12504	3.40974	0.987582	0.197023	19.628
GOTERM_CC_FAT	GO:0042470~melanosome	7	1.43149	0.0165482	GNA13, P4HB, PDIA3, MYO7A, HSPA5, PDIA4, CANX	302	85	12504	3.40974	0.987582	0.197023	19.628
UP_SEQ_FEATURE	domain:Thioredoxin 2	3	0.613497	0.0165934	P4HB, PDIA3, PDIA4	412	8	16021	14.5822	1	0.824758	23.8038
UP_SEQ_FEATURE	domain:Thioredoxin 1	3	0.613497	0.0165934	P4HB, PDIA3, PDIA4	412	8	16021	14.5822	1	0.824758	23.8038
SP_PIR_KEYWORDS	methylation	12	2.45399	0.0168587	CRYBB1, TRP53, RAP2C, NCOA3, RAB4A, TRA2B, SNRPB, EPHX1, RAB13, HIST3H2BA, GBP2, RAB21	425	221	17854	2.28105	0.997649	0.28557	20.7946
GOTERM_MF_FAT	GO:0016862~intramolecular oxidoreductase activity, interconverting keto- and enol-groups	3	0.613497	0.0177398	P4HB, PDIA3, PDIA4	313	9	13288	14.1512	0.999911	0.441688	22.8365
SP_PIR_KEYWORDS	nucleotide binding	6	1.22699	0.0178879	GNA13, TAP2, TAP1, EIF4A1, IFI47, TGTP1, TGTP2	425	64	17854	3.93838	0.998381	0.286945	21.924
UP_SEQ_FEATURE	DNA-binding region:Basic motif	10	2.04499	0.0179418	ATF5, CEBPB, HES5, NCOA3, XBP1, JUN, CREM, CREB3L2, SCX, CREBL2	412	154	16021	2.52506	1	0.824382	25.4836
INTERPRO	IPR014745:MHC class II, alpha/beta chain, N-terminal	3	0.613497	0.0183127	H2-EB1, H2-AA, H2-AB1	425	9	17763	13.9318	1	0.595276	24.8112
UP_SEQ_FEATURE	signal peptide	94	19.2229	0.0186821	A2M, OSMR, FAM20A, EDN1, PGLYRP1, TLR3, ERLEC1, CXCL10, B2M, TAPBP, C1RA, TGFBI, IL15RA, COL12A1, PDGFD, DNAJC3, EGFR, LOC100044874, H2-L, C4B, PTPRG, 9330182L06RIK, MFGE8, LHFP, UGT1A10, H2-OA, MLEC, PDGFRL, CALR3, ADAMTS5, TMX1, GM6273, CRELD2, LOC68395, MANF, LGALS3BP, FGL2, IL1RAPL1, SPP1, P4HB, TM2D2, SLAMF8, H2-Q6, FCGR1, H2-Q7, H2-Q8, LCN2, LAMP2, CXCL14, H2-EB1, CD274, H2-T23, PDIA3, H2-D…	412	2963	16021	1.23364	1	0.814087	26.391
INTERPRO	IPR000886:Endoplasmic reticulum, targeting sequence	5	1.02249	0.0189747	P4HB, SDF2L1, CALR3, HSPA5, PDIA4	425	43	17763	4.85992	1	0.587484	25.5897
SP_PIR_KEYWORDS	P-loop	6	1.22699	0.0190128	GNA13, TAP2, TAP1, EIF4A1, IFI47, TGTP1, TGTP2	425	65	17854	3.87779	0.998923	0.289429	23.1413
GOTERM_BP_FAT	GO:0002697~regulation of immune effector process	7	1.43149	0.0195967	H2-K1, LOC100044874, H2-M3, FCGR2B, TAP2, LOC68395, H2-Q6, H2-Q7, FCGR1, H2-Q8, B2M	329	88	13588	3.2853	1	0.496657	28.4946
SP_PIR_KEYWORDS	nad	10	2.04499	0.0197963	CD38, ALDH6A1, PARP12, PARP9, H6PD, PARP14, AOX1, ALDH2, AASS, NQO1	425	169	17854	2.48576	0.99919	0.287489	23.9787
SP_PIR_KEYWORDS	glycoprotein	104	21.2679	0.0202627	KCNE1L, A2M, OSMR, FAM20A, F13A1, TLR3, ERLEC1, TAPBP, C1RA, CH25H, ST3GAL6, CREB3L2, COL12A1, ERAP1, IL15RA, PDGFD, ASPH, LOC665506, EGFR, TMEM206, LOC100044874, C5AR1, H2-L, BST2, PTPRG, C4B, FUT10, 9330182L06RIK, MFGE8, ABCC12, PNPLA7, CD38, UGT1A10, MLEC, PDGFRL, CALR3, ADAMTS5, CRELD2, CYSLTR1, LOC68395, CD74, LGALS3BP, GPR22, TTYH1, FGL2, TRAM1, IL1RAPL1, MEST, SPP1, TM2D2, SLAMF8, H2-Q6, F…	425	3600	17854	1.21361	0.999316	0.281978	24.4732
GOTERM_CC_FAT	GO:0044421~extracellular region part	29	5.93047	0.0202781	A2M, CXCL5, SPOCK3, CSF1, TNC, EDN1, PGLYRP1, CXCL10, LGALS3BP, GPC6, TGFBI, TGM2, IL15RA, COL12A1, PDGFD, FIGF, FGFBP1, SCG2, SPP1, IL7, C4B, MFGE8, ADAMTS9, CXCL14, CPXM1, CP, IGFBP3, CHL1, ADAMTS5	302	774	12504	1.55131	0.995429	0.226299	23.5292
GOTERM_BP_FAT	GO:0002443~leukocyte mediated immunity	7	1.43149	0.020602	C1RA, FCGR2B, C4B, H2-AA, FCGR1, CD74, DAF2	329	89	13588	3.24839	1	0.507462	29.7271
INTERPRO	IPR017937:Thioredoxin, conserved site	4	0.817996	0.0210401	P4HB, TMX1, PDIA3, PDIA4	425	25	17763	6.68725	1	0.605906	27.9705
GOTERM_BP_FAT	GO:0048732~gland development	11	2.24949	0.0213905	EGFR, NRG3, CEBPB, NCOA3, XBP1, RXRA, CSF1, TNC, HK2, TGM2, SOX9	329	197	13588	2.30614	1	0.514078	30.6798
INTERPRO	IPR013766:Thioredoxin domain	4	0.817996	0.0233729	P4HB, TMX1, PDIA3, PDIA4	425	26	17763	6.43005	1	0.626133	30.5737
GOTERM_BP_FAT	GO:0042325~regulation of phosphorylation	14	2.86299	0.0240286	EGFR, IRAK1, SOCS3, CSF1, EDN1, CD74, DUSP19, DAB1, JUN, PDGFD, HBB-B2, DNAJC3, IGFBP3, CBS	329	290	13588	1.99384	1	0.549217	33.7794
UP_SEQ_FEATURE	nucleotide phosphate-binding region:GTP	14	2.86299	0.0249288	GNA13, IRGM1, RAP2C, RAB4A, EFTUD2, RAB7L1, GSPT1, GVIN1, IIGP1, RAB13, MX1, GBP3, GBP2, RAB21	412	274	16021	1.98687	1	0.877794	33.6454
UP_SEQ_FEATURE	sequence variant	17	3.47648	0.0250485	H2-K1, TRP53, LOC100044874, H2-L, B3GALT2, CSF1, MYO7A, H2-D1, PSMB8, PSMB9, B2M, TOR3A, FCGR2B, PARP14, AOX1, LOC381765, HBB-B2, H47, LOC665506	412	362	16021	1.82613	1	0.861966	33.7776
UP_SEQ_FEATURE	cross-link:Glycyl lysine isopeptide (Lys-Gly) (interchain with G-Cter in SUMO)	7	1.43149	0.0255734	TRP53, CEBPB, RXRA, IRF1, STAT1, TCF7L2, CBS	412	88	16021	3.0932	1	0.85093	34.3545
INTERPRO	IPR004020:Pyrin	4	0.817996	0.0258401	PYHIN1, MNDA, IFI205, IFI204	425	27	17763	6.1919	1	0.645561	33.231
GOTERM_BP_FAT	GO:0045597~positive regulation of cell differentiation	10	2.04499	0.0262733	ADAMTS9, STAR, IL7, SOCS3, CSF1, MNDA, H2-AA, IGFBP3, CD74, IFI204	329	175	13588	2.36005	1	0.575288	36.3137
INTERPRO	IPR002473:Small chemokine, C-X-C/Interleukin 8	3	0.613497	0.0271114	CXCL14, CXCL5, CXCL10	425	11	17763	11.3987	1	0.646354	34.5629
INTERPRO	IPR006662:Thioredoxin-like subdomain	3	0.613497	0.0271114	P4HB, PDIA3, PDIA4	425	11	17763	11.3987	1	0.646354	34.5629
GOTERM_BP_FAT	GO:0001932~regulation of protein amino acid phosphorylation	8	1.63599	0.0273244	EGFR, IRAK1, SOCS3, JUN, PDGFD, HBB-B2, IGFBP3, CBS	329	121	13588	2.73064	1	0.583209	37.4688
KEGG_PATHWAY	mmu04640:Hematopoietic cell lineage	7	1.43149	0.0276131	CD38, IL7, CSF1, H2-EB1, H2-AA, FCGR1, DAF2	159	84	5738	3.00734	0.984144	0.339278	28.3665
BIOCARTA	m_cardiacegfPathway:Role of EGF Receptor Transactivation by GPCRs in Cardiac Hypertrophy	4	0.817996	0.0277519	EGFR, JUN, EDN1, ZHX3	48	17	1171	5.7402	0.974951	0.974951	27.9782
GOTERM_CC_FAT	GO:0030139~endocytic vesicle	4	0.817996	0.0290143	EGFR, LAMP2, IRGM1, ITSN1	302	28	12504	5.91485	0.999567	0.296709	31.9923
GOTERM_CC_FAT	GO:0044459~plasma membrane part	52	10.6339	0.0294564	GNA13, ENAH, OSMR, MYO7A, H2-D1, ITSN1, B2M, TAPBP, UGT1A7C, UGT1A6B, UGT1A6A, GPC6, H2-K1, EGFR, GABRG1, LOC100044874, KCND3, RAP2C, H2-L, H2-GS10, MFGE8, UGT1A1, UGT1A10, FOLH1, ADRB2, KLHL17, H2-OA, H2-T9, CYBRD1, CLDN1, H2-AA, RAB13, GBP2, ACVR1, SNAP29, CYSLTR1, SSH2, PHKA1, RSAD2, LOC68395, CD74, UGT1A9, KCNS2, SORBS1, UGT1A2, MARVELD2, UGT1A5, TTYH1, H2-T10, MR1, TMEM45A, H2-M3, H2-AB1, GJ…	302	1633	12504	1.31844	0.999615	0.289573	32.3967
GOTERM_BP_FAT	GO:0055085~transmembrane transport	19	3.88548	0.0305182	SLC5A3, SLC9A9, KCND3, SPNS2, ABCC12, SFXN2, SLC7A11, ITPR2, SLC35B1, KCNS2, SEC61B, UCP2, SLC16A9, TAP2, TAP1, SLC25A38, TRAM1, SLC25A17, SLC43A3	329	460	13588	1.70591	1	0.61783	40.8587
GOTERM_BP_FAT	GO:0019220~regulation of phosphate metabolic process	14	2.86299	0.0312572	EGFR, IRAK1, SOCS3, CSF1, EDN1, CD74, DUSP19, DAB1, JUN, PDGFD, HBB-B2, DNAJC3, IGFBP3, CBS	329	301	13588	1.92097	1	0.620372	41.6181
GOTERM_BP_FAT	GO:0051174~regulation of phosphorus metabolic process	14	2.86299	0.0312572	EGFR, IRAK1, SOCS3, CSF1, EDN1, CD74, DUSP19, DAB1, JUN, PDGFD, HBB-B2, DNAJC3, IGFBP3, CBS	329	301	13588	1.92097	1	0.620372	41.6181
GOTERM_BP_FAT	GO:0009636~response to toxin	4	0.817996	0.0320401	NUPR1, MT2, EPHX1, MT1	329	29	13588	5.69668	1	0.62333	42.4125
SP_PIR_KEYWORDS	Antiviral defense	5	1.02249	0.032632	IFIH1, RNASEL, ZC3HAV1, RSAD2, MX1	425	51	17854	4.11857	0.999993	0.40161	36.5484
GOTERM_BP_FAT	GO:0051085~chaperone mediated protein folding requiring cofactor	3	0.613497	0.0326802	TOR3A, A830007P12RIK, CD74	329	12	13588	10.3252	1	0.624546	43.0545
SMART	SM00409:IG	14	2.86299	0.0335708	TCRB-J, GM6273, FCGR4, FCGR1, TAPBP, FCGR2B, MYOM3, PDGFRL, IL1RAP, CD274, TAPBPL, IL1RAPL1, CHL1, KIRREL3	216	313	9131	1.89081	0.995614	0.836313	33.7597
INTERPRO	IPR011616:bZIP transcription factor, bZIP-1	4	0.817996	0.0340442	ATF5, JUN, CREM, CREB3L2	425	30	17763	5.57271	1	0.714343	41.3992
GOTERM_MF_FAT	GO:0042277~peptide binding	9	1.84049	0.0351451	H2-K1, LOC100044874, C5AR1, H2-M3, H2-AB1, LOC68395, H2-Q6, H2-Q7, PSMB8, H2-Q8, PSMB9, TAP2, H2-AA	313	160	13288	2.38802	1	0.665954	40.4403
KEGG_PATHWAY	mmu04910:Insulin signaling pathway	9	1.84049	0.0359429	EIF4EBP1, SORBS1, GCK, SOCS3, PHKA1, HK2, ACACB, PIK3R3, EIF4E2	159	138	5738	2.35357	0.995562	0.388903	35.3451
GOTERM_MF_FAT	GO:0032403~protein complex binding	6	1.22699	0.0363263	ADRB2, SORBS1, FCGR2B, MFGE8, FCGR1, ACVR1	313	78	13288	3.26567	1	0.657341	41.4878
GOTERM_BP_FAT	GO:0030217~T cell differentiation	6	1.22699	0.0365241	TRP53, PKNOX1, IL7, WWP1, IRF1, CD74	329	76	13588	3.2606	1	0.660074	46.7702
GOTERM_BP_FAT	GO:0009617~response to bacterium	9	1.84049	0.0367176	H2-K1, LOC100044874, IRAK1, C5AR1, H2-M3, TAP2, PGLYRP1, STAT1, FCGR1, B2M	329	157	13588	2.36757	1	0.656083	46.9511
SP_PIR_KEYWORDS	gtp-binding	14	2.86299	0.0370005	GNA13, IRGM1, RAP2C, RAB4A, EFTUD2, RAB7L1, GSPT1, GVIN1, IIGP1, RAB13, MX1, GBP3, GBP2, RAB21	425	313	17854	1.87902	0.999999	0.428364	40.3664
GOTERM_BP_FAT	GO:0032101~regulation of response to external stimulus	7	1.43149	0.038483	ZFP36, ADRB2, FCGR2B, TGM2, FABP7, FCGR1, SCG2	329	103	13588	2.80686	1	0.667768	48.5748
INTERPRO	IPR003599:Immunoglobulin subtype	14	2.86299	0.0386117	TCRB-J, GM6273, FCGR4, FCGR1, TAPBP, FCGR2B, MYOM3, PDGFRL, IL1RAP, CD274, TAPBPL, IL1RAPL1, CHL1, KIRREL3	425	313	17763	1.86944	1	0.744636	45.5316
GOTERM_BP_FAT	GO:0030278~regulation of ossification	5	1.02249	0.0387026	ADRB2, CSF1, MNDA, SOX9, IFI204	329	53	13588	3.89631	1	0.664125	48.7735
COG_ONTOLOGY	Carbohydrate transport and metabolism	4	0.817996	0.0396375	GCK, H6PD, HK2, HYI	50	32	2040	5.1	0.536266	0.536266	26.1481
GOTERM_BP_FAT	GO:0043068~positive regulation of programmed cell death	12	2.45399	0.0404632	TRP53, ADRB2, HTATIP2, CEBPB, PDIA3, NUPR1, TGM2, CASP1, IGFBP3, FCGR1, WWOX, IFI204	329	250	13588	1.98244	1	0.675062	50.3405
GOTERM_BP_FAT	GO:0006986~response to unfolded protein	5	1.02249	0.041034	HERPUD1, DERL2, CREB3L2, DNAJC3, MANF	329	54	13588	3.82416	1	0.67471	50.8387
GOTERM_BP_FAT	GO:0008202~steroid metabolic process	9	1.84049	0.0416039	TM7SF2, SOAT1, CYP51, EBPL, CYP1B1, STAR, CH25H, SULT1A1, PXMP3	329	161	13588	2.30875	1	0.674362	51.3314
UP_SEQ_FEATURE	metal ion-binding site:Iron (heme axial ligand)	7	1.43149	0.0419971	CYP51, CYBB, CYP1B1, CYBRD1, CYP4F14, CYB5B, CBS	412	99	16021	2.74951	1	0.949059	50.1961
PIR_SUPERFAMILY	PIRSF002522:CXC chemokine	3	0.613497	0.0422107	CXCL14, CXCL5, CXCL10	227	12	8136	8.96035	0.999969	0.823121	42.7095
GOTERM_BP_FAT	GO:0010942~positive regulation of cell death	12	2.45399	0.0424455	TRP53, ADRB2, HTATIP2, CEBPB, PDIA3, NUPR1, TGM2, CASP1, IGFBP3, FCGR1, WWOX, IFI204	329	252	13588	1.96671	1	0.676426	52.0507
UP_SEQ_FEATURE	domain:Thyroglobulin type-1	3	0.613497	0.0424852	SPOCK3, IGFBP3, CD74	412	13	16021	8.97367	1	0.942381	50.6068
SP_PIR_KEYWORDS	Secreted	45	9.20245	0.0425169	A2M, NRG3, CRELD2, SPOCK3, CXCL5, FAM20A, TNC, CSF1, F13A1, EDN1, PGLYRP1, MANF, CXCL10, B2M, LGALS3BP, GPC6, IL1RAP, TGFBI, IL15RA, COL12A1, FGL2, PDGFD, SPATA6, FIGF, FGFBP1, KIRREL3, SCG2, SPP1, C4B, KL, IL7, MFGE8, LCN2, SERPINA3N, CXCL14, FCGR2B, FBLN5, CPXM1, PDGFRL, NPPC, CP, PRSS23, IGFBP3, CHL1, ADAMTS5	425	1420	17854	1.33128	1	0.46135	44.8834
UP_SEQ_FEATURE	disulfide bond	75	15.3374	0.0426044	A2M, NRG3, PDIA3, OSMR, EDN1, PGLYRP1, H2-D1, TLR3, PDIA4, CANX, TAPBP, B2M, CXCL10, C1RA, IL1RAP, TGFBI, IL15RA, PDGFD, KIRREL3, DAF2, H2-K1, EGFR, GABRG1, LOC100044874, C5AR1, H2-L, C4B, 9330182L06RIK, MFGE8, CD38, ADRB2, CPXM1, PDGFRL, LOC381765, NPPC, H2-AA, CALR3, CTSC, GPR17, CHL1, ADAMTS5, SRXN1, TMX1, GM6273, CRELD2, CXCL5, CYSLTR1, SPOCK3, TNC, CSF1, LOC68395, CD74, MANF, LGALS3BP, FGL2,…	412	2379	16021	1.22591	1	0.934058	50.7066
GOTERM_CC_FAT	GO:0016023~cytoplasmic membrane-bounded vesicle	17	3.47648	0.0426798	GNA13, EGFR, P4HB, IRGM1, PDIA3, MYO7A, RPH3AL, SERHL, PDIA4, ITSN1, CANX, LAMP2, RAB13, HSPA5, NRSN1, RAB21, SEC23B	302	414	12504	1.70016	0.99999	0.379962	43.5124
INTERPRO	IPR018048:Small chemokine, C-X-C, conserved site	3	0.613497	0.0428003	CXCL14, CXCL5, CXCL10	425	14	17763	8.95613	1	0.766781	49.0803
GOTERM_BP_FAT	GO:0006458~'de novo' protein folding	3	0.613497	0.043659	TOR3A, A830007P12RIK, CD74	329	14	13588	8.8502	1	0.681612	53.0701
GOTERM_BP_FAT	GO:0042771~DNA damage response, signal transduction by p53 class mediator resulting in induction of apoptosis	3	0.613497	0.043659	TRP53, NUPR1, IFI204	329	14	13588	8.8502	1	0.681612	53.0701
GOTERM_BP_FAT	GO:0051084~'de novo' posttranslational protein folding	3	0.613497	0.043659	TOR3A, A830007P12RIK, CD74	329	14	13588	8.8502	1	0.681612	53.0701
GOTERM_CC_FAT	GO:0030176~integral to endoplasmic reticulum membrane	4	0.817996	0.0442862	DERL2, ASPH, H47, SSR3	302	33	12504	5.01866	0.999993	0.379061	44.7411
GOTERM_MF_FAT	GO:0046978~TAP1 binding	2	0.408998	0.0464101	TAP2, TAP1	313	2	13288	42.4537	1	0.728309	49.7565
GOTERM_BP_FAT	GO:0006954~inflammatory response	11	2.24949	0.046726	C1RA, SERPINA3N, NUPR1, CXCL5, C4B, TLR3, FCGR1, H47, ACVR1, DAF2, CXCL10	329	225	13588	2.01916	1	0.701598	55.5565
GOTERM_BP_FAT	GO:0031399~regulation of protein modification process	9	1.84049	0.046904	EGFR, TRP53, IRAK1, SOCS3, JUN, PDGFD, HBB-B2, IGFBP3, CBS	329	165	13588	2.25278	1	0.69788	55.6969
INTERPRO	IPR009909:Nmi/IFP 35	2	0.408998	0.0471712	NMI, IFI35	425	2	17763	41.7953	1	0.786953	52.552
INTERPRO	IPR009938:Interferon induced 35 kDa, N-terminal	2	0.408998	0.0471712	NMI, IFI35	425	2	17763	41.7953	1	0.786953	52.552
INTERPRO	IPR005293:Antigen peptide transporter 2	2	0.408998	0.0471712	TAP2, TAP1	425	2	17763	41.7953	1	0.786953	52.552
INTERPRO	IPR008056:Tapasin	2	0.408998	0.0471712	TAPBPL, TAPBP	425	2	17763	41.7953	1	0.786953	52.552
KEGG_PATHWAY	mmu05212:Pancreatic cancer	6	1.22699	0.047489	EGFR, TRP53, RALBP1, STAT1, PIK3R3, FIGF	159	72	5738	3.00734	0.999254	0.451222	43.9909
GOTERM_CC_FAT	GO:0031988~membrane-bounded vesicle	17	3.47648	0.0474994	GNA13, EGFR, P4HB, IRGM1, PDIA3, MYO7A, RPH3AL, SERHL, PDIA4, ITSN1, CANX, LAMP2, RAB13, HSPA5, NRSN1, RAB21, SEC23B	302	420	12504	1.67588	0.999997	0.388757	47.125
GOTERM_CC_FAT	GO:0032398~MHC class Ib protein complex	2	0.408998	0.047567	H2-M3, LOC68395, H2-Q6, H2-Q7, H2-Q8	302	2	12504	41.404	0.999997	0.377941	47.1741
GOTERM_BP_FAT	GO:0019885~antigen processing and presentation of endogenous peptide antigen via MHC class I	2	0.408998	0.0476969	TAPBPL, TAPBP	329	2	13588	41.3009	1	0.699034	56.3174
GOTERM_BP_FAT	GO:0002476~antigen processing and presentation of endogenous peptide antigen via MHC class Ib	2	0.408998	0.0476969	H2-M3, LOC68395, H2-Q6, H2-Q7, H2-Q8	329	2	13588	41.3009	1	0.699034	56.3174
GOTERM_BP_FAT	GO:0007263~nitric oxide mediated signal transduction	2	0.408998	0.0476969	MT2, MT1	329	2	13588	41.3009	1	0.699034	56.3174
KEGG_PATHWAY	mmu00640:Propanoate metabolism	4	0.817996	0.0483198	ALDH6A1, ALDH2, ACACB, ACSS2	159	30	5738	4.81174	0.999344	0.430978	44.5701
GOTERM_BP_FAT	GO:0050727~regulation of inflammatory response	5	1.02249	0.0484963	ZFP36, ADRB2, FCGR2B, TGM2, FCGR1	329	57	13588	3.62289	1	0.700206	56.9347
INTERPRO	IPR011700:Basic leucine zipper	3	0.613497	0.0486216	CEBPB, XBP1, CREBL2	425	15	17763	8.35906	1	0.784741	53.6542
GOTERM_BP_FAT	GO:0006911~phagocytosis, engulfment	3	0.613497	0.0495894	FCGR2B, MFGE8, FCGR1	329	15	13588	8.26018	1	0.703544	57.7655
GOTERM_BP_FAT	GO:0051607~defense response to virus	3	0.613497	0.0495894	SAMHD1, RSAD2, LOC68395, H2-Q6, H2-Q7, H2-Q8	329	15	13588	8.26018	1	0.703544	57.7655
UP_SEQ_FEATURE	domain:Ig-like C2-type 1	8	1.63599	0.0502381	FCGR2B, MYOM3, PDGFRL, IL1RAP, IL1RAPL1, FCGR1, CHL1, KIRREL3	412	130	16021	2.39298	1	0.953376	56.7185
UP_SEQ_FEATURE	site:Lowers pKa of C-terminal Cys of second active site	2	0.408998	0.0506511	P4HB, PDIA3	412	2	16021	38.8859	1	0.947712	57.0233
UP_SEQ_FEATURE	domain:Macro 1	2	0.408998	0.0506511	PARP9, PARP14	412	2	16021	38.8859	1	0.947712	57.0233
UP_SEQ_FEATURE	domain:Macro 2	2	0.408998	0.0506511	PARP9, PARP14	412	2	16021	38.8859	1	0.947712	57.0233
UP_SEQ_FEATURE	chain:Interferon-activable protein 204	2	0.408998	0.0506511	MNDA, IFI204	412	2	16021	38.8859	1	0.947712	57.0233
UP_SEQ_FEATURE	region of interest:Interaction with ID2	2	0.408998	0.0506511	MNDA, IFI204	412	2	16021	38.8859	1	0.947712	57.0233
UP_SEQ_FEATURE	region of interest:7 X 7 AA tandem repeats of T-S-T-A-Q-A- [GR]	2	0.408998	0.0506511	MNDA, IFI204	412	2	16021	38.8859	1	0.947712	57.0233
UP_SEQ_FEATURE	region of interest:Involved in peptide-binding site	2	0.408998	0.0506511	TAP2, TAP1	412	2	16021	38.8859	1	0.947712	57.0233
UP_SEQ_FEATURE	chain:Interferon-activable protein 205-B	2	0.408998	0.0506511	MNDA, IFI204	412	2	16021	38.8859	1	0.947712	57.0233
UP_SEQ_FEATURE	region of interest:4 X 7 AA tandem repeats of T-S-T-A-Q-A- [GR]	2	0.408998	0.0506511	MNDA, IFI204	412	2	16021	38.8859	1	0.947712	57.0233
UP_SEQ_FEATURE	site:Lowers pKa of C-terminal Cys of first active site	2	0.408998	0.0506511	P4HB, PDIA3	412	2	16021	38.8859	1	0.947712	57.0233
KEGG_PATHWAY	mmu04144:Endocytosis	11	2.24949	0.0512483	H2-K1, EGFR, LOC100044874, H2-L, H2-M3, RAB4A, H2-D1, LOC68395, HSPA1B, H2-Q6, H2-Q7, H2-Q8, ADRB2, H2-T9, WWP1, H2-T22, H2-T23, H2-T10	159	202	5738	1.96519	0.999584	0.426583	46.5685
UP_SEQ_FEATURE	domain:Ig-like C2-type 2	8	1.63599	0.0519616	FCGR2B, MYOM3, PDGFRL, IL1RAP, IL1RAPL1, FCGR1, CHL1, KIRREL3	412	131	16021	2.37471	1	0.94485	57.9771
GOTERM_CC_FAT	GO:0031090~organelle membrane	28	5.72597	0.0528183	CYP51, HCCS, DERL2, MYO7A, TLR3, SFXN2, UGT1A9, UGT1A7C, UGT1A2, UGT1A6B, PXMP3, UGT1A5, UGT1A6A, ST3GAL6, ASPH, DNAJC3, ACSL3, RAB21, HERPUD1, IRGM1, FUT10, RPH3AL, CYB5B, UGT1A1, PNPLA7, UGT1A10, LAMP2, UCP2, SLC25A38, SPCS2, H47, SEC23B, PRODH, SSR3, SLC25A17	302	809	12504	1.43302	0.999999	0.399322	50.8634
SMART	SM00211:TY	3	0.613497	0.0533243	SPOCK3, IGFBP3, CD74	216	16	9131	7.92622	0.999836	0.88676	48.3654
INTERPRO	IPR017936:Thioredoxin-like	4	0.817996	0.0539745	P4HB, TMX1, PDIA3, PDIA4	425	36	17763	4.64392	1	0.807704	57.5183
KEGG_PATHWAY	mmu04620:Toll-like receptor signaling pathway	7	1.43149	0.0546388	IRAK1, JUN, TLR3, STAT1, PIK3R3, CXCL10, SPP1	159	99	5738	2.55168	0.999755	0.425578	48.7996
INTERPRO	IPR000716:Thyroglobulin type-1	3	0.613497	0.0547103	SPOCK3, IGFBP3, CD74	425	16	17763	7.83662	1	0.800948	58.0253
PIR_SUPERFAMILY	PIRSF011866:N-myc-interactor protein/interferon-induced protein IFP35	2	0.408998	0.0547873	NMI, IFI35	227	2	8136	35.8414	0.999999	0.85628	51.7008
GOTERM_BP_FAT	GO:0046394~carboxylic acid biosynthetic process	8	1.63599	0.0548782	SCD1, STAR, CH25H, PXMP3, ACACB, CD74, CBS, PRODH	329	141	13588	2.34331	1	0.735858	61.5765
GOTERM_BP_FAT	GO:0016053~organic acid biosynthetic process	8	1.63599	0.0548782	SCD1, STAR, CH25H, PXMP3, ACACB, CD74, CBS, PRODH	329	141	13588	2.34331	1	0.735858	61.5765
KEGG_PATHWAY	mmu04610:Complement and coagulation cascades	6	1.22699	0.0549176	C1RA, A2M, C5AR1, C4B, F13A1, DAF2	159	75	5738	2.88704	0.999766	0.406945	48.9791
UP_SEQ_FEATURE	domain:Fibronectin type-III 4	5	1.02249	0.0552268	OSMR, MYOM3, TNC, COL12A1, CHL1	412	56	16021	3.47196	1	0.948	60.2678
GOTERM_BP_FAT	GO:0032102~negative regulation of response to external stimulus	4	0.817996	0.0554074	ZFP36, ADRB2, FCGR2B, FABP7	329	36	13588	4.58899	1	0.734672	61.9395
UP_SEQ_FEATURE	topological domain:Cytoplasmic	85	17.3824	0.0564084	SLC5A3, KCNE1L, HIGD1C, NRG3, OSMR, H2-D1, TLR3, CD151, CANX, TAPBP, TMEM140, IL1RAP, ST3GAL6, BC013529, CREB3L2, ERAP1, IL15RA, ASPH, KIRREL3, DAF2, LOC665506, H2-K1, EGFR, GABRG1, LOC100044874, TMEM206, KCND3, C5AR1, H2-L, BST2, PTPRG, FUT10, 9330182L06RIK, SLC7A11, CD38, FOLH1, ADRB2, SEC61B, MLEC, LOC381765, CLDN1, H2-AA, GPR17, CHL1, ACVR1, OSTC, TMX1, DERL2, RTP4, CYSLTR1, CSF1, CD74, SEC63…	412	2780	16021	1.18896	1	0.945019	61.0675
GOTERM_CC_FAT	GO:0012505~endomembrane system	20	4.08998	0.0589838	CYP51, XPO1, IRGM1, DERL2, HERPUD1, HTATIP2, FUT10, RPH3AL, ITSN1, PNPLA7, LAMP2, ST3GAL6, SPCS2, ASPH, DNAJC3, KPNB1, H47, SEC23B, RAB21, SSR3	302	535	12504	1.54781	1	0.423827	54.8906
GOTERM_BP_FAT	GO:0045444~fat cell differentiation	5	1.02249	0.0595316	SCD1, ALDH6A1, ADRB2, CEBPB, SELENBP1	329	61	13588	3.38532	1	0.755877	64.6597
UP_SEQ_FEATURE	repeat:TPR 4	6	1.22699	0.0595478	IFIT3, IFIT1, PXMP3, LONRF3, ASPH, DNAJC3	412	82	16021	2.84531	1	0.947623	63.1195
SP_PIR_KEYWORDS	inflammation	3	0.613497	0.0605021	C5AR1, C4B, CXCL10	425	17	17854	7.41343	1	0.574518	57.5023
GOTERM_BP_FAT	GO:0042110~T cell activation	7	1.43149	0.0619599	TRP53, PKNOX1, H2-M3, IL7, WWP1, IRF1, CD74	329	116	13588	2.4923	1	0.765579	66.1746
GOTERM_BP_FAT	GO:0018149~peptide cross-linking	3	0.613497	0.0622467	SPOCK3, F13A1, TGM2	329	17	13588	7.2884	1	0.762865	66.3495
SP_PIR_KEYWORDS	Immunoglobulin domain	17	3.47648	0.0633085	GM6273, SLAMF8, FCGR1, B2M, TAPBP, FCGR2B, MYOM3, CD274, IL1RAP, PDGFRL, LOC381765, MR1, TAPBPL, IL1RAPL1, CHL1, KIRREL3, LOC665506	425	443	17854	1.6121	1	0.577822	59.2103
PIR_SUPERFAMILY	PIRSF001733:tripartite motif-containing protein	3	0.613497	0.0636122	TRIM34, 9230105E10RIK, LOC640746, TRIM21	227	15	8136	7.16828	1	0.861929	57.212
UP_SEQ_FEATURE	short sequence motif:Nuclear export signal	4	0.817996	0.0641906	TRP53, ZC3HAV1, MNDA, IFI204	412	36	16021	4.32066	1	0.953532	65.9689
GOTERM_BP_FAT	GO:0060429~epithelium development	12	2.45399	0.0645295	EGFR, ENAH, CEBPB, TIMELESS, NCOA3, XBP1, RXRA, CSF1, JUN, TNC, FZD2, SOX9	329	271	13588	1.82882	1	0.771228	67.7111
SP_PIR_KEYWORDS	Redox-active center	4	0.817996	0.0648241	P4HB, TMX1, PDIA3, PDIA4	425	39	17854	4.30866	1	0.57349	60.106
UP_SEQ_FEATURE	active site:Nucleophile	9	1.84049	0.0681467	P4HB, ALDH6A1, PDIA3, CPXM1, NT5C2, ALDH2, PSMB8, GLB1, PSMB9	412	168	16021	2.08317	1	0.957078	68.2324
INTERPRO	IPR001003:MHC class II, alpha chain, N-terminal	2	0.408998	0.0699177	H2-OA, H2-AA	425	3	17763	27.8635	1	0.866034	67.3177
INTERPRO	IPR013323:Seven In Absentia Homolog-type	2	0.408998	0.0699177	SIAH1B, SIAH1A	425	3	17763	27.8635	1	0.866034	67.3177
INTERPRO	IPR006674:Metal-dependent phosphohydrolase, HD region, subdomain	2	0.408998	0.0699177	HDDC2, SAMHD1	425	3	17763	27.8635	1	0.866034	67.3177
INTERPRO	IPR009311:Interferon-induced 6-16	2	0.408998	0.0699177	IFI27L2A, IFI27L1	425	3	17763	27.8635	1	0.866034	67.3177
GOTERM_BP_FAT	GO:0010273~detoxification of copper ion	2	0.408998	0.0706879	MT2, MT1	329	3	13588	27.5339	1	0.798319	71.1303
GOTERM_BP_FAT	GO:0009310~amine catabolic process	5	1.02249	0.0717859	SAT1, DIO2, AASS, ACAD8, PRODH	329	65	13588	3.17699	1	0.799521	71.703
GOTERM_BP_FAT	GO:0048585~negative regulation of response to stimulus	5	1.02249	0.0717859	ZFP36, ADRB2, FCGR2B, SOCS3, FABP7	329	65	13588	3.17699	1	0.799521	71.703
KEGG_PATHWAY	mmu04060:Cytokine-cytokine receptor interaction	12	2.45399	0.0725027	EGFR, CXCL14, CXCL5, IL7, OSMR, CSF1, IL1RAP, IL15RA, PDGFD, FIGF, ACVR1, CXCL10	159	244	5738	1.77482	0.999985	0.480689	59.2089
UP_SEQ_FEATURE	domain:Ig-like C2-type 3	6	1.22699	0.0728978	MYOM3, IL1RAP, IL1RAPL1, FCGR1, CHL1, KIRREL3	412	87	16021	2.68179	1	0.96161	70.7641
GOTERM_BP_FAT	GO:0048754~branching morphogenesis of a tube	6	1.22699	0.0743563	GNA13, TIMELESS, NCOA3, CSF1, EDN1, ACVR1	329	93	13588	2.66457	1	0.807332	73.002
INTERPRO	IPR006888:Cor1/Xlr/Xmr conserved region	3	0.613497	0.0744244	GM14632, GM6121, GM5169, GM2012, GM10488, GM14819, GM10486, GM14525, GM10058, GM10230	425	19	17763	6.59926	1	0.87453	69.6775
INTERPRO	IPR000324:Vitamin D receptor	3	0.613497	0.0744244	NR1D1, NR1D2, RXRA	425	19	17763	6.59926	1	0.87453	69.6775
UP_SEQ_FEATURE	region of interest:Alpha	2	0.408998	0.0750086	MT2, MT1	412	3	16021	25.9239	1	0.961078	71.827
UP_SEQ_FEATURE	domain:HIN-200 1	2	0.408998	0.0750086	MNDA, IFI204	412	3	16021	25.9239	1	0.961078	71.827
UP_SEQ_FEATURE	zinc finger region:SIAH-type	2	0.408998	0.0750086	SIAH1B, SIAH1A	412	3	16021	25.9239	1	0.961078	71.827
UP_SEQ_FEATURE	region of interest:Beta-1	2	0.408998	0.0750086	H2-EB1, H2-AB1	412	3	16021	25.9239	1	0.961078	71.827
UP_SEQ_FEATURE	domain:HD	2	0.408998	0.0750086	HDDC2, SAMHD1	412	3	16021	25.9239	1	0.961078	71.827
UP_SEQ_FEATURE	site:Cleavage; by autocatalysis	2	0.408998	0.0750086	PSMB8, PSMB9	412	3	16021	25.9239	1	0.961078	71.827
UP_SEQ_FEATURE	region of interest:Beta	2	0.408998	0.0750086	MT2, MT1	412	3	16021	25.9239	1	0.961078	71.827
UP_SEQ_FEATURE	region of interest:Beta-2	2	0.408998	0.0750086	H2-EB1, H2-AB1	412	3	16021	25.9239	1	0.961078	71.827
UP_SEQ_FEATURE	region of interest:SBD	2	0.408998	0.0750086	SIAH1B, SIAH1A	412	3	16021	25.9239	1	0.961078	71.827
UP_SEQ_FEATURE	domain:HIN-200 2	2	0.408998	0.0750086	MNDA, IFI204	412	3	16021	25.9239	1	0.961078	71.827
UP_SEQ_FEATURE	region of interest:4 X approximate repeats	2	0.408998	0.0750086	CALR3, CANX	412	3	16021	25.9239	1	0.961078	71.827
GOTERM_BP_FAT	GO:0016567~protein ubiquitination	5	1.02249	0.0750359	RNF8, GSPT1, SIAH1B, SIAH1A, WWP1	329	66	13588	3.12886	1	0.806533	73.3359
GOTERM_BP_FAT	GO:0030330~DNA damage response, signal transduction by p53 class mediator	3	0.613497	0.0758595	TRP53, NUPR1, IFI204	329	19	13588	6.5212	1	0.806381	73.7354
SP_PIR_KEYWORDS	Acyltransferase	8	1.63599	0.0768358	SOAT1, SAT1, SPTLC1, NCOA3, F13A1, TGM2, CML5, MYST3	425	155	17854	2.16823	1	0.625226	66.586
GOTERM_BP_FAT	GO:0032268~regulation of cellular protein metabolic process	12	2.45399	0.0775711	EGFR, TRP53, IRAK1, EIF4EBP1, SOCS3, JUN, PDGFD, HBB-B2, IGFBP3, EIF4E2, GATC, CBS	329	280	13588	1.77004	1	0.810033	74.5477
KEGG_PATHWAY	mmu00100:Steroid biosynthesis	3	0.613497	0.0782207	TM7SF2, SOAT1, CYP51	159	17	5738	6.36848	0.999994	0.488136	62.1062
GOTERM_BP_FAT	GO:0043065~positive regulation of apoptosis	11	2.24949	0.0782266	TRP53, ADRB2, CEBPB, PDIA3, NUPR1, TGM2, CASP1, IGFBP3, FCGR1, WWOX, IFI204	329	248	13588	1.8319	1	0.80915	74.8525
GOTERM_BP_FAT	GO:0043434~response to peptide hormone stimulus	6	1.22699	0.0798249	EIF4EBP1, SERPINA3N, STAR, SORBS1, SERPINA3G, PIK3R3	329	95	13588	2.60848	1	0.812192	75.5813
KEGG_PATHWAY	mmu04120:Ubiquitin mediated proteolysis	8	1.63599	0.0805121	SIAH1B, UBA1, SOCS3, SIAH1A, WWP1, UBA7, UBE2L6, CDH29, TRIP12	159	136	5738	2.12283	0.999996	0.479953	63.2134
PIR_SUPERFAMILY	PIRSF028730:Drosophila developmental protein sina	2	0.408998	0.0810496	SIAH1B, SIAH1A	227	3	8136	23.8943	1	0.895998	66.4355
PIR_SUPERFAMILY	PIRSF005680:interferon-induced 56K protein	2	0.408998	0.0810496	IFIT3, IFIT1	227	3	8136	23.8943	1	0.895998	66.4355
GOTERM_BP_FAT	GO:0048641~regulation of skeletal muscle tissue development	3	0.613497	0.0829866	ADRB2, IGFBP3, ACVR1	329	20	13588	6.19514	1	0.821284	76.9649
GOTERM_BP_FAT	GO:0008284~positive regulation of cell proliferation	12	2.45399	0.0836676	EGFR, CD38, ADRB2, DERL2, IL7, CSF1, EDN1, TGM2, FIGF, FGFBP1, SCG2, CXCL10	329	284	13588	1.74511	1	0.820472	77.2531
UP_SEQ_FEATURE	zinc finger region:RING-type	9	1.84049	0.0840099	RNF8, TRIM56, RNF114, TRIM34, SIAH1B, SIAH1A, PXMP3, DTX3L, LOC640746, TRIM21	412	176	16021	1.98848	1	0.970855	75.9656
GOTERM_BP_FAT	GO:0032869~cellular response to insulin stimulus	4	0.817996	0.0848555	EIF4EBP1, STAR, SORBS1, PIK3R3	329	43	13588	3.84195	1	0.821608	77.7477
GOTERM_CC_FAT	GO:0005576~extracellular region	50	10.2249	0.086441	A2M, NRG3, FAM20A, F13A1, EDN1, PGLYRP1, CXCL10, B2M, GPC6, TGFBI, IL1RAP, IL15RA, ERAP1, COL12A1, PDGFD, CASP1, KIRREL3, C4B, MFGE8, SERPINA3N, ADAMTS9, PDGFRL, CPXM1, NPPC, CHL1, ADAMTS5, CRELD2, SPOCK3, CXCL5, CSF1, TNC, MANF, LGALS3BP, TGM2, FGL2, HSPA5, SPATA6, FGFBP1, FIGF, SPP1, SCG2, KL, IL7, LCN2, FCGR2B, CXCL14, FBLN5, CP, PRSS23, IGFBP3	302	1680	12504	1.23226	1	0.54732	69.3899
GOTERM_BP_FAT	GO:0006457~protein folding	7	1.43149	0.0872281	TOR3A, DNAJB9, A830007P12RIK, CALR3, CANX, CD74, SEC63	329	127	13588	2.27643	1	0.827084	78.7054
KEGG_PATHWAY	mmu05210:Colorectal cancer	6	1.22699	0.0875729	EGFR, TRP53, JUN, FZD2, PIK3R3, TCF7L2	159	86	5738	2.51777	0.999999	0.492465	66.4414
GOTERM_MF_FAT	GO:0019838~growth factor binding	5	1.02249	0.0889217	KL, IL1RAP, IGFBP3, FGFBP1, ACVR1	313	72	13288	2.94817	1	0.911605	74.0452
GOTERM_MF_FAT	GO:0046977~TAP binding	2	0.408998	0.0906729	TAP2, TAP1	313	4	13288	21.2268	1	0.905405	74.7585
GOTERM_MF_FAT	GO:0046979~TAP2 binding	2	0.408998	0.0906729	TAP2, TAP1	313	4	13288	21.2268	1	0.905405	74.7585
KEGG_PATHWAY	mmu04012:ErbB signaling pathway	6	1.22699	0.0909557	EGFR, PAK7, EIF4EBP1, NRG3, JUN, PIK3R3	159	87	5738	2.48883	0.999999	0.48935	67.8941
KEGG_PATHWAY	mmu04210:Apoptosis	6	1.22699	0.0909557	TRP53, IRAK1, CFLAR, IL1RAP, PIK3R3, 1500003O03RIK	159	87	5738	2.48883	0.999999	0.48935	67.8941
SP_PIR_KEYWORDS	igg-binding protein	2	0.408998	0.0916695	FCGR2B, FCGR1	425	4	17854	21.0047	1	0.680483	73.2412
SP_PIR_KEYWORDS	metal-thiolate cluster	2	0.408998	0.0916695	MT2, MT1	425	4	17854	21.0047	1	0.680483	73.2412
INTERPRO	IPR018121:Seven in absentia protein, TRAF-like domain	2	0.408998	0.0921223	SIAH1B, SIAH1A	425	4	17763	20.8976	1	0.918958	77.4888
INTERPRO	IPR003019:Metallothionein superfamily, eukaryotic	2	0.408998	0.0921223	MT2, MT1	425	4	17763	20.8976	1	0.918958	77.4888
INTERPRO	IPR004162:Seven in absentia protein	2	0.408998	0.0921223	SIAH1B, SIAH1A	425	4	17763	20.8976	1	0.918958	77.4888
INTERPRO	IPR018965:Ubiquitin-activating enzyme e1, C-terminal	2	0.408998	0.0921223	UBA1, UBA7, CDH29	425	4	17763	20.8976	1	0.918958	77.4888
INTERPRO	IPR000006:Metallothionein, vertebrate	2	0.408998	0.0921223	MT2, MT1	425	4	17763	20.8976	1	0.918958	77.4888
INTERPRO	IPR018064:Metallothionein, vertebrate, metal binding site	2	0.408998	0.0921223	MT2, MT1	425	4	17763	20.8976	1	0.918958	77.4888
INTERPRO	IPR018075:Ubiquitin-activating enzyme, E1	2	0.408998	0.0921223	UBA1, UBA7, CDH29	425	4	17763	20.8976	1	0.918958	77.4888
GOTERM_BP_FAT	GO:0006694~steroid biosynthetic process	5	1.02249	0.0923671	TM7SF2, CYP51, STAR, CH25H, PXMP3	329	71	13588	2.90851	1	0.841734	80.6485
GOTERM_BP_FAT	GO:0005979~regulation of glycogen biosynthetic process	2	0.408998	0.0931255	SORBS1, GCK	329	4	13588	20.6505	1	0.841118	80.9207
GOTERM_BP_FAT	GO:0010962~regulation of glucan biosynthetic process	2	0.408998	0.0931255	SORBS1, GCK	329	4	13588	20.6505	1	0.841118	80.9207
GOTERM_BP_FAT	GO:0045725~positive regulation of glycogen biosynthetic process	2	0.408998	0.0931255	SORBS1, GCK	329	4	13588	20.6505	1	0.841118	80.9207
GOTERM_BP_FAT	GO:0034508~centromere complex assembly	2	0.408998	0.0931255	HJURP, MIS12	329	4	13588	20.6505	1	0.841118	80.9207
GOTERM_BP_FAT	GO:0032885~regulation of polysaccharide biosynthetic process	2	0.408998	0.0931255	SORBS1, GCK	329	4	13588	20.6505	1	0.841118	80.9207
GOTERM_MF_FAT	GO:0016881~acid-amino acid ligase activity	8	1.63599	0.0964986	RNF8, SIAH1B, SIAH1A, WWP1, UBE2L6, GCLM, TRIP12, TTLL3	313	166	13288	2.04596	1	0.90957	77.0022
GOTERM_CC_FAT	GO:0030175~filopodium	3	0.613497	0.0973451	ENAH, TTYH1, FSCN1	302	22	12504	5.646	1	0.580577	73.8436
UP_SEQ_FEATURE	lipid moiety-binding region:S-geranylgeranyl cysteine	6	1.22699	0.0973532	RAP2C, RAB4A, RAB13, RAB7L1, GBP2, RAB21	412	95	16021	2.45595	1	0.981643	81.0639
GOTERM_BP_FAT	GO:0043086~negative regulation of catalytic activity	6	1.22699	0.0974759	CFLAR, DUSP19, IL7, HSPA1B, NQO1, DNAJC3	329	101	13588	2.45352	1	0.851886	82.4139
GOTERM_BP_FAT	GO:0050728~negative regulation of inflammatory response	3	0.613497	0.0978118	ZFP36, ADRB2, FCGR2B	329	22	13588	5.63194	1	0.849943	82.5244
GOTERM_BP_FAT	GO:0046890~regulation of lipid biosynthetic process	3	0.613497	0.0978118	STAR, SORBS1, PXMP3	329	22	13588	5.63194	1	0.849943	82.5244
BIOCARTA	m_egfPathway:EGF Signaling Pathway	4	0.817996	0.0983983	EGFR, JUN, ZHX3, STAT1	48	28	1171	3.48512	0.999999	0.998869	70.118
UP_SEQ_FEATURE	domain:BAG	2	0.408998	0.0987426	BAG3, BAG2	412	4	16021	19.443	1	0.980452	81.532
UP_SEQ_FEATURE	metal ion-binding site:Divalent metal cation; cluster B	2	0.408998	0.0987426	MT2, MT1	412	4	16021	19.443	1	0.980452	81.532
UP_SEQ_FEATURE	region of interest:C region	2	0.408998	0.0987426	LOC381765, LOC665506	412	4	16021	19.443	1	0.980452	81.532
UP_SEQ_FEATURE	metal ion-binding site:Divalent metal cation; cluster A	2	0.408998	0.0987426	MT2, MT1	412	4	16021	19.443	1	0.980452	81.532

## Sheet: Turquoise
Category	Term	Count	%	PValue	Genes	List Total	Pop Hits	Pop Total	Fold Enrichment	Bonferroni	Benjamini	FDR
BIOCARTA	m_eif2Pathway:Regulation of eIF2	7	0.353714	0.000790635	EIF2AK1, EIF2S1, GSK3B, EIF2S2, EIF5, EIF2AK3, EIF2AK4	143	11	1171	5.21106	0.155713	0.155713	0.99734
BIOCARTA	m_Lis1Pathway:Lissencephaly gene (LIS1) in neuronal migration and development	6	0.303183	0.00615669	CDK5R1, NDEL1, CSNK2A1, CLIP1, PAFAH1B1, DCX	143	11	1171	4.46662	0.733293	0.483563	7.5279
BIOCARTA	m_vdrPathway:Control of Gene Expression by Vitamin D Receptor	9	0.454775	0.014296	NCOA2, BAZ1B, SMARCC1, CREBBP, SUPT16H, SNW1, NCOR1, MED1, SMARCA4	143	28	1171	2.63212	0.954106	0.641971	16.6796
BIOCARTA	m_g1Pathway:Cell Cycle: G1/S Check Point	8	0.404245	0.0241897	E2F1, TRP53, CCND1, CDKN1B, GSK3B, SKP2, ATR, CDC25A	143	25	1171	2.62042	0.994701	0.730196	26.6787
BIOCARTA	m_gpcrPathway:Signaling Pathway from G-Protein Families	8	0.404245	0.0241897	FOS, GNAI1, GNB1, CREB1, RAF1, GNAS, CALM1, NFATC1	143	25	1171	2.62042	0.994701	0.730196	26.6787
BIOCARTA	m_gcrPathway:Corticosteroids and cardioprotection	6	0.303183	0.0351772	HSP90AA1, GNB1, GNAS, NOS3, NR3C1, CALM1	143	16	1171	3.0708	0.99953	0.784049	36.4804
BIOCARTA	m_HuntingtonPathway:Inhibition of Huntington's disease neurodegeneration by histone deacetylase inhibitors	3	0.151592	0.0403412	HTT, CREB1, CREBBP	143	3	1171	8.18881	0.999851	0.769767	40.6567
BIOCARTA	m_p27Pathway:Regulation of p27 Phosphorylation during Cell Cycle Progression	5	0.252653	0.0470867	E2F1, CKS1B, CDKN1B, SKP2, CUL1	143	12	1171	3.412	0.999967	0.771107	45.7313
BIOCARTA	m_tcrPathway:T Cell Receptor Signaling Pathway	9	0.454775	0.0600082	PRKCA, FOS, LAT, CD3D, LCK, RAF1, RASA1, CALM1, NFATC1	143	36	1171	2.0472	0.999998	0.808984	54.3534
BIOCARTA	m_gsk3Pathway:Inactivation of Gsk3 by AKT causes accumulation of b-catenin in Alveolar Macrophages	7	0.353714	0.0717098	CCND1, GNAI1, TOLLIP, GSK3B, PIK3CA, APC, DVL1	143	25	1171	2.29287	1	0.829552	61.0538
BIOCARTA	m_igf1mtorpathway:Skeletal muscle hypertrophy is regulated via AKT/mTOR pathway	6	0.303183	0.083973	EIF2S1, GSK3B, EIF2S2, PIK3CA, RPS6KB1, PTEN	143	20	1171	2.45664	1	0.846949	67.0941
BIOCARTA	m_pitx2Pathway:Multi-step Regulation of Transcription by Pitx2	5	0.252653	0.0974933	GSK3B, CREBBP, APC, DVL1, MED1	143	15	1171	2.7296	1	0.864072	72.7457
COG_ONTOLOGY	Cell division and chromosome partitioning	20	1.01061	0.012875	DAB2IP, PPFIA4, CEP110, KIF5C, IPO9, RUFY3, RUFY2, SPC25, TEX21, MYT1L, NUP214, PLEKHA5, ODF2, DLG5, SKIL, TPR, DST, STAG2, STAG1, IQCE	221	104	2040	1.77515	0.356345	0.356345	10.7705
COG_ONTOLOGY	Intracellular trafficking and secretion	10	0.505306	0.0268522	SEC11C, SEC22A, STXBP1, VPS13A, VPS13B, VPS33B, KPNB1, VPS33A, TNPO1, KPNA1	221	41	2040	2.25141	0.60365	0.370437	21.2875
GOTERM_BP_FAT	GO:0006350~transcription	247	12.4811	4.23341e-12	ITGB3BP, MEF2A, NAA15, HIRA, BBX, RORB, REST, MED20, PGR, ZFP91, ZFP93, IKBKAP, RCOR3, RCOR1, ZHX1, MECP2, HMG20A, MED13, PPARGC1B, MED19, MED15, RFC1, MTF1, BAZ1B, PIAS3, ZIM1, VGLL4, PRDM1, ZFP825, GPBP1L1, ZFP458, ZFP759, ZFP451, PBRM1, SUPT7L, BCOR, TCF25, HNRNPAB, ASXL2, DNMT3A, KLF12, CREBBP, ZFP445, ZBTB43, CSRNP3, DMTF1, TRPS1, NOTCH4, SUPT16H, RBPJ, NCOR1, ENY2, BACH1, ELF2, EZH1, TAF1D,…	1256	1772	13588	1.50799	1.27637e-08	1.27637e-08	7.62719e-09
GOTERM_BP_FAT	GO:0045449~regulation of transcription	296	14.957	4.88573e-12	ITGB3BP, MEF2A, NAA15, BBX, HIRA, TCFAP4, RORB, REST, MED20, PGR, ZFP91, ZFP93, TRAK1, IKBKAP, RCOR3, RCOR1, ZHX1, MECP2, HMG20A, MED13, PPARGC1B, MED19, ZFP826, MED15, BAZ1B, ZFP462, RFC1, MTF1, PIAS3, SMARCAL1, ZIM1, PRDM1, VGLL4, ZFP825, FUS, GPBP1L1, ZFP458, ZFP759, ZFP451, DMD, PBRM1, SUPT7L, BCOR, TCF25, PLAGL2, HNRNPAB, ASXL2, MDFI, DNMT3A, KLF12, CREBBP, ZFP445, SFMBT1, ZBTB43, SFMBT2, CS…	1256	2227	13588	1.43793	1.47306e-08	7.36528e-09	8.80254e-09
GOTERM_BP_FAT	GO:0008104~protein localization	122	6.16473	5.77138e-10	AP1G2, CHMP5, VPS54, LMAN2L, XPO4, UNC50, VPS33B, VPS33A, HOOK3, KIF13A, NRCAM, HOOK1, HOOK2, ANK2, TRAK1, VPS13A, VPS13B, SAR1A, SCAMP5, RINT1, MECP2, RPH3A, NUPL2, MYH9, VTI1A, WDR92, LYST, RAB14, PDCD6IP, SRP72, RAB10, ARL6IP1, BBS4, SDAD1, NAPG, SNX6, LRBA, ARF6, AKAP10, RIMS2, LMAN1, MIA3, TOMM7, MACF1, SPNB2, TMED10, DOPEY1, SEC61A1, TRP53, ASPSCR1, FAM160A2, RILP, MYO1C, HTT, LIN7C, ICMT, …	1256	753	13588	1.75279	1.74007e-06	5.80023e-07	1.03981e-06
GOTERM_BP_FAT	GO:0051276~chromosome organization	76	3.84032	2.69634e-09	ENY2, NBN, ARID4A, UTY, EZH1, ARID4B, HIRA, CBX3, INO80, H1FX, CBX5, HIST1H2BP, MLL5, PRMT6, TLK1, ACIN1, KDM5A, MLL3, TOP2A, RTEL1, KDM5C, MYST3, BRD8, ZW10, H1F0, TBL1XR1, RBBP4, BRCC3, HIST1H1C, RBL2, AIFM2, RCOR1, MECP2, HMG20A, TTF1, UBE2B, NCAPD3, NCAPD2, TNKS2, BAZ1B, BPTF, HUWE1, SMARCAL1, SMARCA5, KDM6B, SMARCA4, ING5, ING3, NR3C1, CHD8, HJURP, CHD1, PBRM1, RNF168, CHD6, BCOR, BAZ2A, MYS…	1256	404	13588	2.03516	8.12944e-06	2.03237e-06	4.85793e-06
GOTERM_BP_FAT	GO:0045184~establishment of protein localization	106	5.35624	1.06799e-08	AP1G2, CHMP5, VPS54, LMAN2L, XPO4, UNC50, VPS33B, VPS33A, HOOK3, KIF13A, HOOK1, HOOK2, TRAK1, VPS13A, VPS13B, SAR1A, SCAMP5, RINT1, NUPL2, RPH3A, MYH9, VTI1A, LYST, RAB14, PDCD6IP, SRP72, RAB10, ARL6IP1, SDAD1, NAPG, SNX6, ARF6, RIMS2, LMAN1, MIA3, TOMM7, MACF1, SPNB2, TMED10, DOPEY1, SEC61A1, ASPSCR1, TRP53, FAM160A2, RILP, MYO1C, HTT, LIN7C, LIN7A, RABEP2, RABEP1, NUP62, ARF3, YIPF5, GOSR1, XPO…	1256	656	13588	1.74811	3.21995e-05	6.43997e-06	1.92417e-05
GOTERM_BP_FAT	GO:0015031~protein transport	105	5.30571	1.39434e-08	AP1G2, CHMP5, LMAN2L, VPS54, XPO4, UNC50, VPS33B, VPS33A, HOOK3, KIF13A, HOOK1, HOOK2, TRAK1, VPS13A, VPS13B, SAR1A, SCAMP5, RINT1, NUPL2, RPH3A, MYH9, VTI1A, LYST, RAB14, PDCD6IP, SRP72, RAB10, ARL6IP1, SDAD1, NAPG, SNX6, ARF6, RIMS2, LMAN1, MIA3, TOMM7, MACF1, SPNB2, TMED10, DOPEY1, SEC61A1, ASPSCR1, TRP53, FAM160A2, RILP, MYO1C, HTT, LIN7C, LIN7A, RABEP2, RABEP1, NUP62, ARF3, YIPF5, GOSR1, XPO…	1256	651	13588	1.74491	4.20385e-05	7.00655e-06	2.51215e-05
GOTERM_BP_FAT	GO:0016568~chromatin modification	51	2.57706	1.66951e-08	ENY2, UTY, EZH1, HIRA, CBX3, INO80, MLL5, PRMT6, TLK1, KDM5A, MLL3, KDM5C, BRD8, MYST3, TBL1XR1, BRCC3, RBBP4, RBL2, RCOR1, MECP2, TTF1, HMG20A, UBE2B, BAZ1B, HUWE1, BPTF, SMARCAL1, SMARCA5, KDM6B, SMARCA4, ING5, ING3, NR3C1, CHD8, HJURP, PBRM1, CHD1, RNF168, BCOR, BAZ2A, CHD4, MYSM1, SETDB1, DNMT3A, CEBPG, CREBBP, SUV39H2, HDAC4, SMARCC1, SETD8, NCOR1	1256	236	13588	2.33789	5.03344e-05	7.19079e-06	3.00791e-05
GOTERM_BP_FAT	GO:0006325~chromatin organization	61	3.08236	4.11164e-08	ENY2, ARID4A, UTY, EZH1, ARID4B, HIRA, CBX3, INO80, H1FX, CBX5, HIST1H2BP, MLL5, PRMT6, TLK1, KDM5A, MLL3, KDM5C, BRD8, MYST3, H1F0, TBL1XR1, RBBP4, BRCC3, HIST1H1C, RBL2, RCOR1, MECP2, HMG20A, TTF1, UBE2B, BAZ1B, HUWE1, BPTF, SMARCAL1, SMARCA5, KDM6B, SMARCA4, ING5, ING3, NR3C1, CHD8, HJURP, PBRM1, CHD1, RNF168, CHD6, BCOR, BAZ2A, MYSM1, CHD4, SETDB1, DNMT3A, CEBPG, CREBBP, SUV39H2, HDAC4, SMARC…	1256	315	13588	2.09501	0.000123958	1.54956e-05	7.40783e-05
GOTERM_BP_FAT	GO:0043632~modification-dependent macromolecule catabolic process	85	4.2951	7.87338e-08	DZIP3, PPP2R5C, SENP8, RNF216, RLIM, SENP7, OS9, SENP6, CNOT4, ZYG11B, USP53, CUL5, WWP2, USP12, FBXL14, RANBP2, ITCH, CUL1, FBXL17, ANAPC1, TBL1XR1, BRCC3, SOCS3, USP1, ENC1, SKP2, GAN, UBR1, HERC2, HERC1, UBE2B, PJA2, ASB8, DCUN1D1, SENP1, DCUN1D2, HUWE1, UBE2K, PIAS3, ATG4A, CAND2, CAND1, AMFR, ASB5, USP24, USP7, RAD23B, OTUD5, USP8, WDR5B, UBE3A, USP9X, RAD23A, ANAPC10, CBLL1, LOC100045866, M…	1256	508	13588	1.81018	0.000237354	2.63755e-05	0.000141853
GOTERM_BP_FAT	GO:0019941~modification-dependent protein catabolic process	85	4.2951	7.87338e-08	DZIP3, PPP2R5C, SENP8, RNF216, RLIM, SENP7, OS9, SENP6, CNOT4, ZYG11B, USP53, CUL5, WWP2, USP12, FBXL14, RANBP2, ITCH, CUL1, FBXL17, ANAPC1, TBL1XR1, BRCC3, SOCS3, USP1, ENC1, SKP2, GAN, UBR1, HERC2, HERC1, UBE2B, PJA2, ASB8, DCUN1D1, SENP1, DCUN1D2, HUWE1, UBE2K, PIAS3, ATG4A, CAND2, CAND1, AMFR, ASB5, USP24, USP7, RAD23B, OTUD5, USP8, WDR5B, UBE3A, USP9X, RAD23A, ANAPC10, CBLL1, LOC100045866, M…	1256	508	13588	1.81018	0.000237354	2.63755e-05	0.000141853
GOTERM_BP_FAT	GO:0051603~proteolysis involved in cellular protein catabolic process	87	4.39616	1.83687e-07	DZIP3, PPP2R5C, SENP8, RNF216, RLIM, SENP7, OS9, SENP6, CNOT4, ZYG11B, USP53, CUL5, WWP2, USP12, FBXL14, RANBP2, ITCH, FBXL17, CUL1, ANAPC1, TBL1XR1, BRCC3, SOCS3, USP1, ENC1, SKP2, GAN, UBR1, HERC2, MYH9, HERC1, UBE2B, PJA2, ASB8, DCUN1D1, SENP1, DCUN1D2, HUWE1, UBE2K, PIAS3, ATG4A, CAND2, CAND1, AMFR, ASB5, USP24, USP7, RAD23B, OTUD5, USP8, WDR5B, UBE3A, USP9X, RAD23A, ANAPC10, CBLL1, LOC100045…	1256	534	13588	1.76256	0.000553664	5.53802e-05	0.000330944
GOTERM_BP_FAT	GO:0046907~intracellular transport	74	3.73926	2.18197e-07	COPA, ENAH, CLTB, AP1G2, CHMP5, VPS54, HPS4, AP3S2, HOOK3, HOOK1, HOOK2, CHIC2, AP1S2, COPB1, TRAK1, RANBP3, RANBP2, TPR, GOLGA5, SAR1A, KPNB1, AP3B1, ZW10, KIF5B, SNUPN, IPO9, STXBP4, IPO8, MYH9, RPH3A, FLNA, VTI1A, KIF1B, NDEL1, ATP2C1, ATG4A, ARCN1, SRP72, CUX1, RAB10, STEAP2, DST, KPNA1, SPAST, ARL6IP1, NAPG, LRBA, 2510003E04RIK, RIMS2, LMAN1, NUP214, TOMM7, MACF1, SPNB2, TMED10, PAFAH1B1, AP…	1256	431	13588	1.85746	0.000657649	5.98042e-05	0.00039312
GOTERM_BP_FAT	GO:0044257~cellular protein catabolic process	87	4.39616	2.32997e-07	DZIP3, PPP2R5C, SENP8, RNF216, RLIM, SENP7, OS9, SENP6, CNOT4, ZYG11B, USP53, CUL5, WWP2, USP12, FBXL14, RANBP2, ITCH, FBXL17, CUL1, ANAPC1, TBL1XR1, BRCC3, SOCS3, USP1, ENC1, SKP2, GAN, UBR1, HERC2, MYH9, HERC1, UBE2B, PJA2, ASB8, DCUN1D1, SENP1, DCUN1D2, HUWE1, UBE2K, PIAS3, ATG4A, CAND2, CAND1, AMFR, ASB5, USP24, USP7, RAD23B, OTUD5, USP8, WDR5B, UBE3A, USP9X, RAD23A, ANAPC10, CBLL1, LOC100045…	1256	537	13588	1.75271	0.000702239	5.85387e-05	0.000419783
GOTERM_BP_FAT	GO:0044265~cellular macromolecule catabolic process	95	4.8004	3.66762e-07	DZIP3, PPP2R5C, SENP8, RNF216, RLIM, SENP7, OS9, CNOT4, SENP6, ZYG11B, USP53, PARN, CUL5, WWP2, USP12, FBXL14, RANBP2, ITCH, FBXL17, CUL1, ANAPC1, TBL1XR1, BRCC3, ZCCHC11, SOCS3, USP1, ENC1, SKP2, GAN, UBR1, HERC2, MYH9, HERC1, UBE2B, PJA2, ASB8, DCUN1D1, SENP1, DCUN1D2, HUWE1, UBE2K, PIAS3, ATG4A, CAND2, CAND1, AMFR, ASB5, USP24, EIF2C3, XRN2, EIF2C4, USP7, RAD23B, OTUD5, USP8, WDR5B, UBE3A, USP…	1256	609	13588	1.68761	0.00110518	8.5057e-05	0.000660784
GOTERM_BP_FAT	GO:0030163~protein catabolic process	88	4.44669	5.55682e-07	DZIP3, PPP2R5C, SENP8, RNF216, RLIM, SENP7, OS9, SENP6, CNOT4, ZYG11B, USP53, CUL5, WWP2, USP12, FBXL14, RANBP2, ITCH, FBXL17, CUL1, ANAPC1, TBL1XR1, BRCC3, SOCS3, USP1, ENC1, SKP2, GAN, UBR1, HERC2, MYH9, HERC1, UBE2B, PJA2, ASB8, DCUN1D1, SENP1, DCUN1D2, HUWE1, UBE2K, PIAS3, ATG4A, CAND2, CAND1, AMFR, ASB5, USP24, USP7, RAD23B, OTUD5, USP8, WDR5B, UBE3A, USP9X, RAD23A, ANAPC10, CBLL1, LOC100045…	1256	556	13588	1.71228	0.00167398	0.000119663	0.00100115
GOTERM_BP_FAT	GO:0016071~mRNA metabolic process	55	2.77918	1.5537e-06	PRPF4B, RBM4, RBM5, SMNDC1, PNN, PARN, SRRM2, SRRM1, TSEN2, LUC7L3, SRPK2, PRPF31, MBNL1, QK, HNRPDL, DDX39, AQR, CPSF7, CPSF6, SLU7, RBM39, EIF2C3, XRN2, 1110037F02RIK, PRPF38B, PRPF38A, EIF2C4, TDRD3, FIP1L1, WBP11, SF3B5, SF3B2, HNRNPL, DDX46, CNOT6L, NUDT21, ISY1, PPIL3, SNRNP70, DDX41, NOVA1, RBM25, PRPF40A, GEMIN5, DHX8, ADARB1, SMG6, CEBPG, SMG1, SNW1, SLBP, DCP1B, SFPQ, LSM11, LSM10	1256	302	13588	1.97025	0.00467346	0.000312245	0.00279922
GOTERM_BP_FAT	GO:0009057~macromolecule catabolic process	97	4.90147	2.69661e-06	DZIP3, PPP2R5C, RNF216, CNOT4, CUL5, USP53, WWP2, ITCH, CUL1, ANAPC1, SOCS3, USP1, ENC1, SKP2, UBR1, MYH9, ASB8, DCUN1D1, DCUN1D2, HUWE1, PIAS3, AMFR, ASB5, EIF2C3, XRN2, EIF2C4, RAD23B, WDR5B, RAD23A, ANAPC10, LOC100045866, TRIM65, UBE2D3, FBXW7, ARIH2, PSMB1, FBXW2, RNF168, FBXO42, TRAF6, HECTD1, SMG6, UBE2CBP, FOXRED2, HACE1, SMG1, UBE2L3, AFG3L2, ATE1, TULP4, NEDD4, DCP1B, UBA1, FBXO32, SMURF…	1256	654	13588	1.60457	0.00809733	0.000508014	0.0048583
GOTERM_BP_FAT	GO:0006397~mRNA processing	47	2.37494	1.48705e-05	TDRD3, FIP1L1, PRPF4B, RBM4, RBM5, WBP11, SF3B5, SMNDC1, SF3B2, PNN, HNRNPL, DDX46, CNOT6L, SRRM2, NUDT21, ISY1, SRRM1, PPIL3, SNRNP70, DDX41, TSEN2, LUC7L3, NOVA1, RBM25, GEMIN5, PRPF40A, DHX8, SRPK2, PRPF31, ADARB1, SNW1, MBNL1, QK, SLBP, DDX39, AQR, SFPQ, CPSF7, LSM11, SLU7, CPSF6, LSM10, RBM39, 1110037F02RIK, PRPF38B, XRN2, PRPF38A	1256	262	13588	1.94072	0.0438448	0.00263388	0.0267885
GOTERM_BP_FAT	GO:0016192~vesicle-mediated transport	72	3.6382	1.58327e-05	COPA, CLTB, AP1G2, CHMP5, VPS54, SORL1, SYT8, AP3S2, EPS15L1, ITSN2, VPS33B, VPS33A, HOOK3, HOOK1, HOOK2, DAB2, CHIC2, AP1S2, TRAPPC6B, COPB1, RAB6B, GOLGA5, SAR1A, AP3B1, ZW10, SCAMP5, RINT1, STXBP1, RPH3A, FLNA, GAPVD1, ARCN1, SH3KBP1, VAMP2, CUX1, UNC13C, STEAP2, ANKFY1, SPAST, EPN2, SNAP91, NAPG, UBE3A, LRBA, CDC42SE1, ARF6, ABCA1, RIMS2, LMAN1, MIA3, EXOC4, SEC22A, TMED10, SEC22C, EHD2, RHOB…	1256	466	13588	1.67152	0.0466146	0.00264849	0.0285216
GOTERM_BP_FAT	GO:0006396~RNA processing	67	3.38555	4.11823e-05	2610101N10RIK, PRPF4B, RBM4, RBM5, SART3, SMNDC1, PNN, INTS8, RRP1B, SRRM2, TRMT6, INTS6, SRRM1, TFB2M, TGS1, TSEN2, LUC7L3, SRPK2, PRPF31, RRP1, ZCCHC11, MBNL1, EXOSC1, QK, DDX39, PA2G4, AQR, CPSF7, CPSF6, SLU7, RBM39, TRUB2, PRPF38B, XRN2, 1110037F02RIK, PRPF38A, TDRD3, FIP1L1, WBP11, SF3B5, SF3B2, HNRNPL, DDX46, CNOT6L, TYW1, NUDT21, ISY1, WDR12, PPIL3, SNRNP70, DDX41, NOVA1, RBM25, GEMIN5, PR…	1256	437	13588	1.65867	0.116768	0.00651381	0.0741711
GOTERM_BP_FAT	GO:0006357~regulation of transcription from RNA polymerase II promoter	87	4.39616	5.96712e-05	E2F1, CHURC1, ELF2, PRRX1, NR2E1, MED20, ZBTB38, KCNIP3, FOS, LBH, PCGF6, TRAK1, NR2F2, TOP2A, IKBKAP, SOX11, TTF1, IRF2BP2, SIX4, MED13, MBD2, PPARGC1B, NRIP1, JMY, MED19, IFNAR2, ASCL1, INHBA, BRWD1, NCOA2, MED15, BPTF, MTF1, ZFP462, HIPK1, ZMIZ2, SMARCAL1, CAND1, MDM4, CUX1, KDM6B, CLOCK, MED1, SMARCA4, FUS, MTDH, UBE3A, ABLIM3, SOX4, NFIX, MEIS1, ARNT, NR2C1, MED12L, CHD8, NFAT5, TEF, POU3F2,…	1256	616	13588	1.52793	0.164658	0.00895537	0.107454
GOTERM_BP_FAT	GO:0000902~cell morphogenesis	50	2.52653	0.000119227	ENAH, NR2E1, NRCAM, ATP2B2, DAB2, ANK3, COL4A3BP, MTAP7, IDUA, KIF5C, STXBP1, MYH9, DNAIC2, STK4, WDR92, SLITRK2, SS18, NDEL1, SEMA4F, 6530402F18RIK, RELN, DST, ADD1, DCC, BBS4, SHROOM1, CDK5R1, PARD3, SHROOM3, IL7R, MYCBP2, MACF1, DMD, CLASP2, DCX, DCLK1, ETV4, NFATC1, HNRNPAB, APC, CREB1, WWTR1, AFG3L2, DVL1, PTPN11, SEMA6A, SYNE2, MAPK14, CHRNB2, RBPJ	1256	309	13588	1.75056	0.301969	0.016973	0.214591
GOTERM_BP_FAT	GO:0051252~regulation of RNA metabolic process	178	8.99444	0.000163044	MEF2A, RBM5, HIRA, CBX3, RORB, REST, MED20, NR2E1, CBX5, PGR, MLL5, ZFP93, RNF141, TRAK1, TFB2M, MLL3, ZFP882, IKBKAP, ZHX1, MECP2, MED13, SIX4, PPARGC1B, FOXN3, MED19, ASCL1, ZFP826, PA2G4, MED15, ZFP462, MTF1, SMARCAL1, ZFP263, SMARCA5, ZIM1, MGA, ZFP825, SMARCA4, FUS, SOX4, ZFP458, ZFP759, MEIS1, NR2C2, ATF1, ARNT, MED12L, NR2C1, 6330416L07RIK, ZFP157, TEF, SKIL, BCOR, TCF25, HNRNPAB, PLAGL2, …	1256	1488	13588	1.29415	0.388364	0.0220985	0.293345
GOTERM_BP_FAT	GO:0016197~endosome transport	11	0.555836	0.000169534	HOOK1, FAM160A2, HOOK2, CHMP5, HTT, VPS54, LRBA, MON2, FLNA, HOOK3, RHOBTB3	1256	29	13588	4.10356	0.400217	0.0219804	0.305004
GOTERM_BP_FAT	GO:0008380~RNA splicing	36	1.8191	0.000178039	TDRD3, PRPF4B, RBM4, RBM5, WBP11, SF3B5, SMNDC1, PNN, DDX46, SRRM2, ISY1, SRRM1, PPIL3, SNRNP70, DDX41, TSEN2, LUC7L3, NOVA1, PRPF40A, GEMIN5, DHX8, PRPF31, SRPK2, SNW1, MBNL1, QK, DDX39, AQR, SFPQ, LSM11, SLU7, LSM10, RBM39, 1110037F02RIK, PRPF38B, PRPF38A	1256	201	13588	1.93764	0.415405	0.0221198	0.320283
GOTERM_BP_FAT	GO:0006511~ubiquitin-dependent protein catabolic process	28	1.41486	0.000196533	USP7, RAD23B, USP8, UBE3A, USP9X, RAD23A, PPP2R5C, LOC100045866, OS9, UBE2D3, CUL5, ARIH2, USP53, USP12, USP37, USP36, ITCH, CUL1, TBL1XR1, USP1, FOXRED2, SKP2, UBR1, ATE1, AMFR, USP48, TCEB1, USP24, USP45	1256	141	13588	2.14835	0.447114	0.0234254	0.353496
GOTERM_BP_FAT	GO:0010558~negative regulation of macromolecule biosynthetic process	62	3.1329	0.000210391	TSG101, PRRX1, CBX3, REST, NR2E1, KCNIP3, CBX5, PCGF6, TIA1, PRMT6, NR2F2, MYST3, TBL1XR1, GTPBP4, ZHX1, MECP2, TTF1, IRF2BP2, MBD2, UBE2B, MXD3, NRIP1, PURA, PA2G4, EIF2AK1, NCOA2, HIPK1, BPTF, SMARCA5, MDM4, CUX1, EIF2AK3, EIF2C3, KDM6B, EIF2AK4, EIF2C4, SMARCA4, BCLAF1, MTDH, GCLC, NR2C1, LANCL2, SKIL, BCOR, TCF25, BAZ2A, HNRNPAB, MDFI, TRP53, DNMT3A, ZBTB7A, KLF12, LMCD1, SNW1, ANKHD1, WWTR1,…	1256	418	13588	1.60465	0.469744	0.0241045	0.378378
GOTERM_BP_FAT	GO:0006355~regulation of transcription, DNA-dependent	174	8.79232	0.000280954	MEF2A, HIRA, CBX3, RORB, REST, MED20, NR2E1, CBX5, PGR, MLL5, ZFP93, RNF141, TRAK1, TFB2M, MLL3, ZFP882, IKBKAP, ZHX1, MECP2, MED13, SIX4, PPARGC1B, FOXN3, MED19, ASCL1, ZFP826, PA2G4, MED15, ZFP462, MTF1, SMARCAL1, ZFP263, SMARCA5, ZIM1, MGA, ZFP825, SMARCA4, FUS, SOX4, ZFP458, ZFP759, MEIS1, NR2C2, ATF1, ARNT, MED12L, NR2C1, 6330416L07RIK, ZFP157, TEF, SKIL, BCOR, TCF25, HNRNPAB, PLAGL2, TRP53,…	1256	1465	13588	1.28492	0.571385	0.0308905	0.50498
GOTERM_BP_FAT	GO:0006974~response to DNA damage stimulus	46	2.32441	0.000288357	RAD23B, NBN, RAD23A, NEK1, XRCC6, 2310003H01RIK, CEP164, RRM2B, 0610007P08RIK, FANCM, ANKRD17, SLK, PRMT6, PMS2, TLK1, RNF168, RAD51L3, ATRIP, TERF2, RTEL1, APC, FANCC, TRP53, BRCC3, USP1, RINT1, TREX2, SMG1, TREX1, ATR, UBE2B, JMY, PTPN11, ATRX, CCND1, DCLRE1A, BAZ1B, RIF1, HIPK1, MAPK14, SFPQ, SUPT16H, SMC1A, OGG1, ALKBH2, XRN2	1256	287	13588	1.73397	0.580849	0.0305772	0.518253
GOTERM_BP_FAT	GO:0034613~cellular protein localization	47	2.37494	0.000382225	ARL6IP1, COPA, BBS4, CLTB, AP1G2, NAPG, HPS4, AP3S2, RIMS2, NUP214, TOMM7, AP1S2, ANK2, MACF1, SPNB2, COPB1, TRAK1, TMED10, TPR, TNPO1, KPNB1, SAR1A, SEC61A1, AP3B1, TRP53, ASPSCR1, HTT, SNUPN, IPO9, IPO8, STXBP4, RPH3A, YWHAE, FLNA, VTI1A, WDR92, YWHAG, SYNE2, TOM1L1, ATG4A, GSK3B, ARCN1, SRP72, GOSR1, RAB10, XPO7, KPNA1	1256	299	13588	1.70056	0.684194	0.0389663	0.686409
GOTERM_BP_FAT	GO:0010629~negative regulation of gene expression	60	3.03183	0.000385238	TSG101, PRRX1, CBX3, REST, NR2E1, KCNIP3, CBX5, PCGF6, SND1, PRMT6, NR2F2, MYST3, TBL1XR1, ZCCHC11, ZHX1, SKP2, MECP2, IRF2BP2, MBD2, KCNQ1OT1, UBE2B, MXD3, NRIP1, PURA, PA2G4, NCOA2, HIPK1, BPTF, SMARCA5, MDM4, CUX1, EIF2C3, KDM6B, EIF2C4, SMARCA4, BCLAF1, MTDH, GCLC, NR2C1, LANCL2, SKIL, BCOR, TCF25, BAZ2A, HNRNPAB, MDFI, TRP53, DNMT3A, ZBTB7A, KLF12, LMCD1, SNW1, WWTR1, HDAC4, TRPS1, BNIP3L, R…	1256	410	13588	1.58319	0.687051	0.0379836	0.691802
GOTERM_BP_FAT	GO:0070727~cellular macromolecule localization	47	2.37494	0.000444477	ARL6IP1, COPA, BBS4, CLTB, AP1G2, NAPG, HPS4, AP3S2, RIMS2, NUP214, TOMM7, AP1S2, ANK2, MACF1, SPNB2, COPB1, TRAK1, TMED10, TPR, TNPO1, KPNB1, SAR1A, SEC61A1, AP3B1, TRP53, ASPSCR1, HTT, SNUPN, IPO9, IPO8, STXBP4, RPH3A, YWHAE, FLNA, VTI1A, WDR92, YWHAG, SYNE2, TOM1L1, ATG4A, GSK3B, ARCN1, SRP72, GOSR1, RAB10, XPO7, KPNA1	1256	301	13588	1.68926	0.738258	0.0423171	0.797781
GOTERM_BP_FAT	GO:0031327~negative regulation of cellular biosynthetic process	62	3.1329	0.000452547	TSG101, PRRX1, CBX3, REST, NR2E1, KCNIP3, CBX5, PCGF6, TIA1, PRMT6, NR2F2, MYST3, TBL1XR1, GTPBP4, ZHX1, MECP2, TTF1, IRF2BP2, MBD2, UBE2B, MXD3, NRIP1, PURA, PA2G4, EIF2AK1, NCOA2, HIPK1, BPTF, SMARCA5, MDM4, CUX1, EIF2AK3, EIF2C3, KDM6B, EIF2AK4, EIF2C4, SMARCA4, BCLAF1, MTDH, GCLC, NR2C1, LANCL2, SKIL, BCOR, TCF25, BAZ2A, HNRNPAB, MDFI, TRP53, DNMT3A, ZBTB7A, KLF12, LMCD1, SNW1, ANKHD1, WWTR1,…	1256	430	13588	1.55987	0.744552	0.0417514	0.81221
GOTERM_BP_FAT	GO:0007040~lysosome organization	9	0.454775	0.000508306	HOOK1, FAM160A2, HOOK2, CHMP5, LYST, HPS4, ACP2, HOOK3, IDUA	1256	22	13588	4.42574	0.784098	0.0453901	0.911851
GOTERM_BP_FAT	GO:0009890~negative regulation of biosynthetic process	62	3.1329	0.000571133	TSG101, PRRX1, CBX3, REST, NR2E1, KCNIP3, CBX5, PCGF6, TIA1, PRMT6, NR2F2, MYST3, TBL1XR1, GTPBP4, ZHX1, MECP2, TTF1, IRF2BP2, MBD2, UBE2B, MXD3, NRIP1, PURA, PA2G4, EIF2AK1, NCOA2, HIPK1, BPTF, SMARCA5, MDM4, CUX1, EIF2AK3, EIF2C3, KDM6B, EIF2AK4, EIF2C4, SMARCA4, BCLAF1, MTDH, GCLC, NR2C1, LANCL2, SKIL, BCOR, TCF25, BAZ2A, HNRNPAB, MDFI, TRP53, DNMT3A, ZBTB7A, KLF12, LMCD1, SNW1, ANKHD1, WWTR1,…	1256	434	13588	1.5455	0.821373	0.0493986	1.02401
GOTERM_BP_FAT	GO:0010605~negative regulation of macromolecule metabolic process	70	3.53714	0.000608357	TSG101, PRRX1, CBX3, REST, NR2E1, KCNIP3, CBX5, PCGF6, SND1, TIA1, PRMT6, NR2F2, MYST3, PRKCA, TBL1XR1, GTPBP4, ZCCHC11, ZHX1, SKP2, MECP2, TTF1, IRF2BP2, MBD2, KCNQ1OT1, UBE2B, FLNA, MXD3, NRIP1, PURA, PA2G4, EIF2AK1, NCOA2, HIPK1, BPTF, SMARCA5, MDM4, CUX1, EIF2AK3, EIF2C3, EIF2AK4, KDM6B, EIF2C4, SMARCA4, BCLAF1, MTDH, GCLC, NR2C1, LANCL2, SKIL, BCOR, TCF25, BAZ2A, HNRNPAB, MDFI, TRP53, DNMT3A…	1256	506	13588	1.49663	0.840348	0.0510713	1.09041
GOTERM_BP_FAT	GO:0032989~cellular component morphogenesis	52	2.62759	0.000746448	ENAH, NR2E1, NRCAM, ATP2B2, DAB2, ANK3, COL4A3BP, MTAP7, IDUA, KIF5C, STXBP1, MYH9, UBE2B, DNAIC2, STK4, WDR92, SLITRK2, SS18, NDEL1, SEMA4F, 6530402F18RIK, RELN, DST, ADD1, DCC, BBS4, SHROOM1, CDK5R1, PARD3, SHROOM3, IL7R, MYCBP2, MACF1, DMD, PAFAH1B1, CLASP2, DCX, DCLK1, ETV4, NFATC1, HNRNPAB, APC, CREB1, WWTR1, AFG3L2, DVL1, PTPN11, SEMA6A, SYNE2, MAPK14, CHRNB2, RBPJ	1256	351	13588	1.60274	0.894746	0.060623	1.33635
GOTERM_BP_FAT	GO:0006259~DNA metabolic process	60	3.03183	0.000757119	NBN, XRCC6, 2310003H01RIK, FANCM, TOP1, ANKRD17, MLL5, SLK, PRMT6, PMS2, TOP2A, RTEL1, FANCC, BRCC3, RBBP4, USP1, KCNQ1OT1, MBD1, UBE2B, JMY, TNKS2, MCM6, RFC3, DCLRE1A, RFC1, SMARCAL1, XRN2, TNFAIP1, MED1, ING5, RAD23B, RAD23A, NFIX, CEP164, RRM2B, 0610007P08RIK, RNF168, RAD51L3, ATRIP, BAZ2A, TERF2, TRP53, GINS2, DNMT3A, SMG6, SWAP70, TREX2, SMG1, TREX1, ATR, POLD3, ATRX, HELB, SFPQ, SUPT16H, N…	1256	421	13588	1.54182	0.898081	0.0598523	1.35533
GOTERM_BP_FAT	GO:0033554~cellular response to stress	58	2.93077	0.000783846	NBN, NUAK2, VAPB, XRCC6, 2310003H01RIK, OS9, FANCM, ANKRD17, SLK, COL4A3BP, PRMT6, PMS2, TLK1, RTEL1, FANCC, BRCC3, USP1, RINT1, UBE2B, JMY, CCND1, DCLRE1A, BAZ1B, HIPK1, RIF1, EIF2S1, EIF2AK3, XRN2, EIF2AK4, RAD23B, RAD23A, NEK1, CEP164, RRM2B, 0610007P08RIK, RB1CC1, RNF168, RAD51L3, ATRIP, TERF2, APC, TRP53, MDFI, TREX2, SMG1, TREX1, ATR, PTPN11, ATRX, GSK3B, MAPK14, SFPQ, CASP12, MAPK8IP2, SUP…	1256	404	13588	1.55315	0.905977	0.0603204	1.40285
GOTERM_BP_FAT	GO:0006333~chromatin assembly or disassembly	22	1.11167	0.000890566	H1F0, ARID4A, HIST1H1C, CEBPG, ARID4B, CBX3, H1FX, CBX5, SUV39H2, HIST1H2BP, CHD8, BAZ1B, HJURP, SMARCC1, SMARCA5, H3F3A, CHD1, HIST1H3D, CHD6, CHD4, SMARCA4, MYST3	1256	109	13588	2.18354	0.931864	0.0665597	1.59241
GOTERM_BP_FAT	GO:0006338~chromatin remodeling	11	0.555836	0.000930427	CHD8, RBBP4, BAZ1B, BPTF, HJURP, CEBPG, SMARCA5, INO80, TTF1, CHD1, SUV39H2	1256	35	13588	3.40009	0.939587	0.0677587	1.66312
GOTERM_BP_FAT	GO:0060323~head morphogenesis	7	0.353714	0.000960194	ZFP826, SCHIP1, ARID5B, TIPARP, ANKRD11, ASPH, ZFP640	1256	14	13588	5.40924	0.944777	0.0682058	1.7159
GOTERM_BP_FAT	GO:0006793~phosphorus metabolic process	108	5.4573	0.000978852	PDP2, PRPF4B, TBK1, CAPZA2, RPS6KB1, PRKG1, C230081A13RIK, BTK, CSNK2A1, MAP3K9, PIK3CA, STK39, TLK1, PRKACB, MAP2K5, BRAF, ROCK1, MADD, PIK3CD, WNK1, MECP2, RPS6KC1, CDKL3, PTPDC1, STK4, STK3, EIF2AK1, BAZ1B, EIF2S1, RELN, EIF2AK3, EIF2AK4, KALRN, PPP2R3A, STK11, NEK1, BMPR2, SDHAF2, PTPLB, TTBK2, SPNB2, TNKS, STK38L, MDFI, GPD2, TAOK1, PTPN2, TAOK3, ATR, PTPN11, PLK4, DYRK1A, PTPN1, ABL2, NUAK2…	1256	866	13588	1.34919	0.947801	0.0678877	1.74896
GOTERM_BP_FAT	GO:0006796~phosphate metabolic process	108	5.4573	0.000978852	PDP2, PRPF4B, TBK1, CAPZA2, RPS6KB1, PRKG1, C230081A13RIK, BTK, CSNK2A1, MAP3K9, PIK3CA, STK39, TLK1, PRKACB, MAP2K5, BRAF, ROCK1, MADD, PIK3CD, WNK1, MECP2, RPS6KC1, CDKL3, PTPDC1, STK4, STK3, EIF2AK1, BAZ1B, EIF2S1, RELN, EIF2AK3, EIF2AK4, KALRN, PPP2R3A, STK11, NEK1, BMPR2, SDHAF2, PTPLB, TTBK2, SPNB2, TNKS, STK38L, MDFI, GPD2, TAOK1, PTPN2, TAOK3, ATR, PTPN11, PLK4, DYRK1A, PTPN1, ABL2, NUAK2…	1256	866	13588	1.34919	0.947801	0.0678877	1.74896
GOTERM_BP_FAT	GO:0010608~posttranscriptional regulation of gene expression	27	1.36433	0.00100584	EIF4E3, HPS4, SOX4, PTEN, TNFRSF1B, TRMT6, SND1, TIA1, SEPSECS, PUM2, GTPBP4, ZCCHC11, STXBP1, IPO9, ANKHD1, FLNA, QK, MTRR, EIF4G1, PA2G4, EIF4G3, EIF2AK1, EIF2S1, EIF2AK3, EIF2C3, EIF2AK4, EIF2C4	1256	148	13588	1.97364	0.951884	0.0681294	1.79677
GOTERM_BP_FAT	GO:0016569~covalent chromatin modification	20	1.01061	0.00109814	ING5, DNMT3A, ING3, BRCC3, CREBBP, MECP2, UBE2B, SUV39H2, MLL5, BAZ1B, HUWE1, PRMT6, RNF168, MLL3, BAZ2A, MYSM1, KDM6B, MYST3, SMARCA4, BRD8	1256	96	13588	2.25385	0.963582	0.0725244	1.96011
GOTERM_BP_FAT	GO:0016477~cell migration	38	1.92016	0.00131589	DCC, 2610005L07RIK, SCHIP1, CDK5R1, NRTN, IL16, PLXNA2, CAPZA2, S100A9, ZFP640, PRKG1, NR2E1, PTEN, ITGAM, PAFAH1B1, POU3F2, CLASP2, DCX, NR2F2, DCLK1, APC, PRKCA, ARID5B, ITGA4, SIX4, MYH9, YWHAE, ASCL1, ZFP826, NDEL1, SYNE2, NUP62, NAV1, NCK1, LYST, LRP6, HBEGF, RELN	1256	240	13588	1.71292	0.981127	0.084443	2.34444
GOTERM_BP_FAT	GO:0045892~negative regulation of transcription, DNA-dependent	46	2.32441	0.00131682	MTDH, TSG101, PRRX1, CBX3, REST, NR2E1, NR2C1, CBX5, KCNIP3, PCGF6, PRMT6, SKIL, BCOR, NR2F2, TCF25, BAZ2A, HNRNPAB, TRP53, MDFI, TBL1XR1, DNMT3A, ZBTB7A, KLF12, ZHX1, LMCD1, MECP2, IRF2BP2, WWTR1, MBD2, UBE2B, NRIP1, PURA, HDAC4, PA2G4, NCOA2, BPTF, HIPK1, TRPS1, SMARCA5, MDM4, RBPJ, CUX1, NFIC, NCOR1, KDM6B, SMARCA4	1256	308	13588	1.61575	0.98118	0.0827417	2.34609
GOTERM_BP_FAT	GO:0021955~central nervous system neuron axonogenesis	7	0.353714	0.00147602	DCC, NDEL1, CHRNB2, DCX, NR2E1, DCLK1, MYCBP2	1256	15	13588	5.04862	0.988362	0.0904043	2.62617
GOTERM_BP_FAT	GO:0010171~body morphogenesis	8	0.404245	0.00148636	ZFP826, SCHIP1, ARID5B, TIPARP, ANKRD11, GNAS, ASPH, ZFP640	1256	20	13588	4.32739	0.98872	0.0891994	2.64433
GOTERM_BP_FAT	GO:0000375~RNA splicing, via transesterification reactions	11	0.555836	0.00148905	SRPK2, PRPF31, TDRD3, RBM5, SLU7, SRRM1, SNW1, SNRNP70, MBNL1, NOVA1, SMNDC1	1256	37	13588	3.2163	0.988811	0.0876127	2.64907
GOTERM_BP_FAT	GO:0000377~RNA splicing, via transesterification reactions with bulged adenosine as nucleophile	11	0.555836	0.00148905	SRPK2, PRPF31, TDRD3, RBM5, SLU7, SRRM1, SNW1, SNRNP70, MBNL1, NOVA1, SMNDC1	1256	37	13588	3.2163	0.988811	0.0876127	2.64907
GOTERM_BP_FAT	GO:0000398~nuclear mRNA splicing, via spliceosome	11	0.555836	0.00148905	SRPK2, PRPF31, TDRD3, RBM5, SLU7, SRRM1, SNW1, SNRNP70, MBNL1, NOVA1, SMNDC1	1256	37	13588	3.2163	0.988811	0.0876127	2.64907
GOTERM_BP_FAT	GO:0051253~negative regulation of RNA metabolic process	46	2.32441	0.00151555	MTDH, TSG101, PRRX1, CBX3, REST, NR2E1, NR2C1, CBX5, KCNIP3, PCGF6, PRMT6, SKIL, BCOR, NR2F2, TCF25, BAZ2A, HNRNPAB, TRP53, MDFI, TBL1XR1, DNMT3A, ZBTB7A, KLF12, ZHX1, LMCD1, MECP2, IRF2BP2, WWTR1, MBD2, UBE2B, NRIP1, PURA, HDAC4, PA2G4, NCOA2, BPTF, HIPK1, TRPS1, SMARCA5, MDM4, RBPJ, CUX1, NFIC, NCOR1, KDM6B, SMARCA4	1256	310	13588	1.60532	0.989672	0.0873997	2.69561
GOTERM_BP_FAT	GO:0006886~intracellular protein transport	42	2.12228	0.00154977	ARL6IP1, COPA, CLTB, AP1G2, NAPG, HPS4, AP3S2, RIMS2, NUP214, TOMM7, AP1S2, MACF1, SPNB2, COPB1, TRAK1, TMED10, TPR, TNPO1, KPNB1, SAR1A, SEC61A1, AP3B1, TRP53, ASPSCR1, HTT, SNUPN, IPO9, IPO8, STXBP4, RPH3A, YWHAE, VTI1A, YWHAG, TOM1L1, GSK3B, ATG4A, ARCN1, SRP72, GOSR1, RAB10, XPO7, KPNA1	1256	276	13588	1.64629	0.990686	0.087612	2.75567
GOTERM_BP_FAT	GO:0016481~negative regulation of transcription	53	2.67812	0.00160458	TSG101, PRRX1, CBX3, REST, NR2E1, KCNIP3, CBX5, PCGF6, PRMT6, NR2F2, MYST3, TBL1XR1, ZHX1, MECP2, IRF2BP2, MBD2, UBE2B, MXD3, NRIP1, PURA, PA2G4, NCOA2, HIPK1, BPTF, SMARCA5, MDM4, CUX1, KDM6B, SMARCA4, BCLAF1, MTDH, GCLC, NR2C1, LANCL2, SKIL, BCOR, BAZ2A, TCF25, HNRNPAB, TRP53, MDFI, DNMT3A, ZBTB7A, KLF12, LMCD1, SNW1, WWTR1, HDAC4, TRPS1, RFX3, RBPJ, NFIC, NCOR1	1256	372	13588	1.54134	0.992106	0.0889063	2.8518
GOTERM_BP_FAT	GO:0034976~response to endoplasmic reticulum stress	9	0.454775	0.00177797	TRP53, CCND1, VAPB, COL4A3BP, GSK3B, CASP12, EIF2AK3, EIF2AK4, OS9	1256	26	13588	3.74486	0.995324	0.0962778	3.15533
GOTERM_BP_FAT	GO:0021952~central nervous system projection neuron axonogenesis	6	0.303183	0.0019156	DCC, CHRNB2, DCX, NR2E1, DCLK1, MYCBP2	1256	11	13588	5.90098	0.996915	0.101525	3.3956
GOTERM_BP_FAT	GO:0007049~cell cycle	79	3.99192	0.00193118	ADCY3, E2F1, NBN, TSG101, MLL5, MTAP9, PMS2, TLK1, PARD3B, STAG2, ZW10, STAG1, ANAPC1, RBBP4, RBL2, CEP110, RINT1, SKP2, MYH9, HMGA2, UBE2B, FOXN3, NCAPD3, JMY, MCM6, NCAPD2, DCLRE1A, CCND1, RIF1, CCND2, PSME3, MDM4, MAPRE1, PDCD6IP, DST, SPAST, HAUS4, CKS1B, PPP6C, PARD3, PPP2R3A, STK11, NEK1, USP9X, NEDD9, CEP164, ANAPC10, ZFP318, SESN3, SPC25, MACF1, HJURP, RB1CC1, PKD2, PAFAH1B1, THAP1, SKIL,…	1256	611	13588	1.39879	0.997056	0.100545	3.42277
GOTERM_BP_FAT	GO:0032259~methylation	17	0.85902	0.00205301	ZCCHC4, DNMT3A, MECP2, ILF3, ICMT, MBD1, KCNQ1OT1, SUV39H2, N6AMT1, MLL5, GSPT1, PRMT6, PRMT10, TFB2M, MLL3, TGS1, BAZ2A	1256	79	13588	2.32803	0.997963	0.104745	3.63495
GOTERM_BP_FAT	GO:0060322~head development	8	0.404245	0.00205366	ZFP826, SCHIP1, ARID5B, TIPARP, ANKRD11, ASPH, ITGA4, ZFP640	1256	21	13588	4.12132	0.997967	0.103036	3.63608
GOTERM_BP_FAT	GO:0060070~Wnt receptor signaling pathway through beta-catenin	7	0.353714	0.00217856	CCND1, CHD8, STK11, LRP6, SOX4, UBE2B, APC	1256	16	13588	4.73308	0.998606	0.107181	3.85313
GOTERM_BP_FAT	GO:0050821~protein stabilization	7	0.353714	0.00217856	GTPBP4, HPS4, STXBP1, SOX4, IPO9, FLNA, MTRR	1256	16	13588	4.73308	0.998606	0.107181	3.85313
GOTERM_BP_FAT	GO:0051301~cell division	42	2.12228	0.0021802	HAUS4, CKS1B, PARD3, TSG101, USP9X, NEK1, NEDD9, CEP164, ANAPC10, NR2C2, SPC25, TOP1, MTAP9, PAFAH1B1, POU3F2, CLASP2, PARD3B, LMLN, TOP2A, STAG2, STAG1, APC, ZW10, ANAPC1, ROCK1, CKAP5, CEP110, MYH9, 9130404D08RIK, HMGA2, CDC27, NCAPD3, CDC25A, NCAPD2, CCND1, DCLRE1A, CCND2, SETD8, PDCD6IP, MAPRE1, SMC1A, SPAST	1256	281	13588	1.617	0.998613	0.105539	3.85598
GOTERM_BP_FAT	GO:0006281~DNA repair	35	1.76857	0.00225849	RAD23B, NBN, RAD23A, XRCC6, CEP164, 2310003H01RIK, RRM2B, 0610007P08RIK, FANCM, ANKRD17, SLK, PRMT6, PMS2, RNF168, RAD51L3, ATRIP, RTEL1, FANCC, TRP53, BRCC3, USP1, TREX2, SMG1, TREX1, ATR, UBE2B, JMY, ATRX, DCLRE1A, SFPQ, SUPT16H, SMC1A, OGG1, ALKBH2, XRN2	1256	222	13588	1.70561	0.998905	0.1074	3.9918
GOTERM_BP_FAT	GO:0048193~Golgi vesicle transport	13	0.656897	0.00231044	HTT, LMAN1, MON2, COG5, CHIC2, COPB1, TMED10, GOSR1, STEAP2, CUX1, GOLGA5, SPAST, ZW10	1256	52	13588	2.70462	0.999064	0.108035	4.08182
GOTERM_BP_FAT	GO:0007010~cytoskeleton organization	47	2.37494	0.00240287	HAUS4, BBS4, SHROOM1, ENAH, SHROOM3, NUAK2, ABLIM3, CAPZA2, VPS54, S100A9, FHDC1, DAAM1, HOOK3, HOOK1, HOOK2, SPC25, RAC2, PALM2, PAFAH1B1, MTAP7, EHD2, PSTPIP2, DLG1, ROCK1, TRPM7, CKAP5, ARHGEF18, RAF1, GAN, RICTOR, MYH9, UBE2B, FLNA, LSP1, EPB4.1L2, SS18, NDEL1, NAV1, ATP2C1, LASP1, NCK1, LIMCH1, KRT14, MTAP1B, DST, ABL2, SPAST	1256	326	13588	1.55972	0.999292	0.110406	4.2418
GOTERM_BP_FAT	GO:0045934~negative regulation of nucleobase, nucleoside, nucleotide and nucleic acid metabolic process	55	2.77918	0.00242096	TSG101, PRRX1, CBX3, REST, NR2E1, KCNIP3, CBX5, PCGF6, PRMT6, NR2F2, MYST3, TBL1XR1, GTPBP4, ZHX1, MECP2, TTF1, IRF2BP2, MBD2, UBE2B, MXD3, NRIP1, PURA, PA2G4, NCOA2, HIPK1, BPTF, SMARCA5, MDM4, CUX1, KDM6B, SMARCA4, BCLAF1, MTDH, GCLC, NR2C1, LANCL2, SKIL, BCOR, BAZ2A, TCF25, HNRNPAB, TRP53, MDFI, DNMT3A, ZBTB7A, KLF12, LMCD1, SNW1, WWTR1, HDAC4, TRPS1, RFX3, RBPJ, NFIC, NCOR1	1256	397	13588	1.49878	0.99933	0.109526	4.27309
GOTERM_BP_FAT	GO:0007033~vacuole organization	10	0.505306	0.00297211	HOOK1, FAM160A2, HOOK2, CHMP5, RB1CC1, LYST, HPS4, ACP2, HOOK3, IDUA	1256	34	13588	3.1819	0.999873	0.130835	5.22148
GOTERM_BP_FAT	GO:0060325~face morphogenesis	6	0.303183	0.00303569	ZFP826, SCHIP1, ARID5B, TIPARP, ASPH, ZFP640	1256	12	13588	5.40924	0.999896	0.131531	5.33032
GOTERM_BP_FAT	GO:0019226~transmission of nerve impulse	35	1.76857	0.00303707	SYT1, SCN1A, AGTPBP1, CAPZA2, CACNB4, MBP, GJC1, NRCAM, GAD2, DMD, PCDHB16, SYN2, SLC22A3, PAFAH1B1, POU3F2, SV2C, SCD2, SLC25A4, NRXN3, UGT8A, STXBP1, MECP2, LIN7C, NRXN1, AFG3L2, RPH3A, QK, LIN7A, DVL1, P2RX4, KIF1B, TMOD2, CHRNB2, VAMP2, UNC13C	1256	226	13588	1.67543	0.999896	0.129729	5.33269
GOTERM_BP_FAT	GO:0051172~negative regulation of nitrogen compound metabolic process	55	2.77918	0.00304703	TSG101, PRRX1, CBX3, REST, NR2E1, KCNIP3, CBX5, PCGF6, PRMT6, NR2F2, MYST3, TBL1XR1, GTPBP4, ZHX1, MECP2, TTF1, IRF2BP2, MBD2, UBE2B, MXD3, NRIP1, PURA, PA2G4, NCOA2, HIPK1, BPTF, SMARCA5, MDM4, CUX1, KDM6B, SMARCA4, BCLAF1, MTDH, GCLC, NR2C1, LANCL2, SKIL, BCOR, BAZ2A, TCF25, HNRNPAB, TRP53, MDFI, DNMT3A, ZBTB7A, KLF12, LMCD1, SNW1, WWTR1, HDAC4, TRPS1, RFX3, RBPJ, NFIC, NCOR1	1256	401	13588	1.48383	0.999899	0.128314	5.34972
GOTERM_BP_FAT	GO:0030258~lipid modification	12	0.606367	0.00308545	ACOX1, ACOXL, GBGT1, MAPK14, EHHADH, PIK3CD, PIK3CA, PI4KB, IP6K1, PTEN, ALG13, HADHB	1256	47	13588	2.76216	0.99991	0.128043	5.41542
GOTERM_BP_FAT	GO:0060324~face development	7	0.353714	0.00310639	ZFP826, SCHIP1, ARID5B, TIPARP, ASPH, ITGA4, ZFP640	1256	17	13588	4.45466	0.999916	0.127111	5.4512
GOTERM_BP_FAT	GO:0040007~growth	31	1.56645	0.00317075	NBN, UBE3A, VPS54, NINJ1, IL7R, PTEN, ZFP91, SLC1A2, SAFB, ANKRD11, MTAP7, DCX, DCLK1, SETDB1, TRP53, ARID5B, ICMT, TNKS2, PTPN11, INHBA, ZFP826, NDEL1, CNTF, ADRA1A, HBEGF, XRN2, EMP1, BMPR1A, ADD1, SLC9A1, SMARCA4, MED1	1256	193	13588	1.73768	0.999931	0.127843	5.56112
GOTERM_BP_FAT	GO:0034504~protein localization in nucleus	14	0.707428	0.00328174	TRP53, HTT, SNUPN, IPO9, IPO8, WDR92, NUP214, SYNE2, SPNB2, XPO7, TPR, KPNB1, TNPO1, KPNA1	1256	61	13588	2.48293	0.99995	0.130283	5.75038
GOTERM_BP_FAT	GO:0010604~positive regulation of macromolecule metabolic process	80	4.04245	0.0033132	ENY2, E2F1, MEF2A, CHURC1, TBK1, RORB, TLR7, ZBTB38, ZFP91, FOS, MLL5, ITCH, TOP2A, SPN, MYST3, PRKCA, BRCC3, SOX11, MECP2, TTF1, SIX4, MED13, UBE2B, PPARGC1B, ASCL1, INHBA, NCOA2, MTF1, ZFP462, PIAS3, ZMIZ2, CAND1, PRDM1, CLOCK, MED1, FUS, ING5, GCLC, UBE3A, ABLIM3, BMPR2, SOX4, NFIX, ARNT, CHD8, RB1CC1, POU2F2, NFAT5, TEF, RNF168, POU3F2, TRAF6, ETV4, MYSM1, TERF2, APC, HNRNPAB, PLAGL2, MAF, TR…	1256	633	13588	1.36726	0.999955	0.129746	5.80396
GOTERM_BP_FAT	GO:0048008~platelet-derived growth factor receptor signaling pathway	8	0.404245	0.00367521	2610005L07RIK, ZFP826, SCHIP1, ARID5B, TIPARP, ZFP640, PTEN, PDAP1	1256	23	13588	3.76295	0.999985	0.141073	6.41848
GOTERM_BP_FAT	GO:0010761~fibroblast migration	5	0.252653	0.00374024	2610005L07RIK, SCHIP1, SYNE2, ARID5B, ZFP640	1256	8	13588	6.76154	0.999988	0.141592	6.52847
GOTERM_BP_FAT	GO:0046903~secretion	34	1.71804	0.0039014	SYT1, COPA, SYT8, CLCNKA, ILDR2, ABCA1, CACNB4, RIMS2, VPS33B, VPS33A, DAB2, MIA3, SYN2, POU2F2, EXOC4, TMED10, SCAMP5, NRXN3, HTT, STXBP1, MECP2, LIN7C, NRXN1, RPH3A, DVL1, LIN7A, LAT, DGAT1, LYST, CHRNB2, VAMP2, STEAP2, UNC13C, EIF2AK3	1256	221	13588	1.66438	0.999992	0.145418	6.80051
GOTERM_BP_FAT	GO:0051173~positive regulation of nitrogen compound metabolic process	68	3.43608	0.00409598	E2F1, HSP90AB1, ENY2, MEF2A, CHURC1, RORB, ZBTB38, FOS, MLL5, GUCY1A3, TOP2A, MYST3, BRCC3, HSP90AA1, SOX11, MECP2, TTF1, MED13, SIX4, UBE2B, PPARGC1B, ASCL1, INHBA, NCOA2, ZFP462, MTF1, ZMIZ2, CAND1, CLOCK, MED1, FUS, ING5, ADORA2B, UBE3A, ABLIM3, SOX4, NFIX, ARNT, CHD8, POU2F2, NFAT5, TEF, RNF168, POU3F2, ETV4, MYSM1, TERF2, HNRNPAB, PLAGL2, MAF, TRP53, KLF12, CREB1, CEBPG, CREBBP, CREB5, SNW1,…	1256	526	13588	1.39859	0.999996	0.150261	7.12798
GOTERM_BP_FAT	GO:0016570~histone modification	18	0.90955	0.00416388	ING5, ING3, BRCC3, CREBBP, MECP2, UBE2B, SUV39H2, MLL5, BAZ1B, HUWE1, PRMT6, RNF168, MLL3, BAZ2A, MYSM1, KDM6B, BRD8, MYST3	1256	92	13588	2.11666	0.999997	0.150732	7.24199
GOTERM_BP_FAT	GO:0045935~positive regulation of nucleobase, nucleoside, nucleotide and nucleic acid metabolic process	66	3.33502	0.00457823	E2F1, ENY2, MEF2A, CHURC1, RORB, ZBTB38, FOS, MLL5, GUCY1A3, TOP2A, MYST3, BRCC3, SOX11, MECP2, TTF1, MED13, SIX4, UBE2B, PPARGC1B, ASCL1, INHBA, NCOA2, ZFP462, MTF1, ZMIZ2, CAND1, CLOCK, MED1, ING5, FUS, ADORA2B, UBE3A, ABLIM3, SOX4, NFIX, ARNT, CHD8, POU2F2, NFAT5, TEF, RNF168, POU3F2, ETV4, MYSM1, TERF2, HNRNPAB, PLAGL2, MAF, TRP53, KLF12, CREB1, CEBPG, CREBBP, CREB5, SNW1, ZFP148, WWTR1, HDAC…	1256	510	13588	1.40004	0.999999	0.162532	7.9349
GOTERM_BP_FAT	GO:0016310~phosphorylation	88	4.44669	0.00487345	PRPF4B, NUAK2, TBK1, CAPZA2, RPS6KB1, CAD, PRKG1, FES, C230081A13RIK, INSRR, BTK, PAK7, CSNK2A1, SLK, PAK3, MAP3K9, CDK12, PIK3CA, STK39, TLK1, BRD4, MASTL, PRKACB, IP6K1, CDK13, MAP2K5, PRKCA, SRPK2, ROCK1, BRAF, MADD, TRPM7, PIK3CD, NDUFC2, WNK1, PKN2, MECP2, RPS6KC1, PKDCC, PI4KB, CDKL3, STK4, STK3, BC021891, PDIK1L, MAST4, CCND1, EIF2AK1, BAZ1B, HIPK1, EIF2S1, LCK, RELN, EIF2AK3, EIF2AK4, KAL…	1256	718	13588	1.32594	1	0.170098	8.42559
GOTERM_BP_FAT	GO:0043414~biopolymer methylation	15	0.757959	0.00490302	DNMT3A, MECP2, ILF3, ICMT, KCNQ1OT1, MBD1, SUV39H2, MLL5, GSPT1, PRMT6, PRMT10, TFB2M, MLL3, TGS1, BAZ2A	1256	71	13588	2.28559	1	0.169093	8.4746
GOTERM_BP_FAT	GO:0006605~protein targeting	23	1.1622	0.00505353	ARL6IP1, TRP53, HTT, SNUPN, HPS4, IPO9, IPO8, STXBP4, YWHAE, YWHAG, NUP214, MACF1, ATG4A, GSK3B, SPNB2, TRAK1, SRP72, TPR, XPO7, TNPO1, KPNB1, KPNA1, AP3B1	1256	133	13588	1.87086	1	0.171866	8.7237
GOTERM_BP_FAT	GO:0022402~cell cycle process	53	2.67812	0.00508562	ADCY3, NBN, TSG101, MLL5, PMS2, MTAP9, STAG2, ZW10, STAG1, ANAPC1, SKP2, MYH9, HMGA2, UBE2B, NCAPD3, NCAPD2, JMY, CCND1, DCLRE1A, CCND2, MAPRE1, MDM4, DST, HAUS4, PPP2R3A, STK11, USP9X, NEK1, NEDD9, ANAPC10, CEP164, ZFP318, SESN3, SPC25, MACF1, PKD2, PAFAH1B1, CLASP2, SKIL, LMLN, APC, NFATC1, CKAP5, 9130404D08RIK, CDC27, CDC25A, SUV39H2, CDKN1B, RPS6KA2, GSK3B, SETD8, SMC1A, UTP14B	1256	393	13588	1.45898	1	0.170943	8.77672
GOTERM_BP_FAT	GO:0031647~regulation of protein stability	8	0.404245	0.0061204	GTPBP4, HPS4, STXBP1, SOX4, IPO9, PTEN, FLNA, MTRR	1256	25	13588	3.46191	1	0.199892	10.4711
GOTERM_BP_FAT	GO:0045022~early endosome to late endosome transport	5	0.252653	0.00624305	HOOK1, FAM160A2, HOOK2, FLNA, HOOK3	1256	9	13588	6.01026	1	0.201311	10.6699
GOTERM_BP_FAT	GO:0008333~endosome to lysosome transport	5	0.252653	0.00624305	HOOK1, FAM160A2, HOOK2, CHMP5, HOOK3	1256	9	13588	6.01026	1	0.201311	10.6699
GOTERM_BP_FAT	GO:0007041~lysosomal transport	6	0.303183	0.00656165	HOOK1, FAM160A2, HOOK2, CHMP5, HOOK3, AP3B1	1256	14	13588	4.63649	1	0.208252	11.1845
GOTERM_BP_FAT	GO:0070647~protein modification by small protein conjugation or removal	19	0.960081	0.00662107	BRCC3, UBE3A, USP1, USP9X, SKP2, HERC2, OS9, FBXW7, SENP1, GSPT1, HUWE1, PIAS3, NEDD4, USP12, CAND1, RNF168, ITCH, MYSM1, HECTD1	1256	104	13588	1.97645	1	0.207763	11.2802
GOTERM_BP_FAT	GO:0000904~cell morphogenesis involved in differentiation	32	1.61698	0.00685961	DCC, CDK5R1, ENAH, NR2E1, MYCBP2, NRCAM, ATP2B2, DAB2, ANK3, DCX, DCLK1, ETV4, NFATC1, HNRNPAB, APC, CREB1, KIF5C, STXBP1, MYH9, AFG3L2, WDR92, PTPN11, DVL1, SLITRK2, SEMA6A, NDEL1, SEMA4F, 6530402F18RIK, RELN, CHRNB2, RBPJ, DST	1256	212	13588	1.63298	1	0.212223	11.6632
GOTERM_BP_FAT	GO:0000075~cell cycle checkpoint	12	0.606367	0.0069912	TRP53, CCND1, NBN, BRCC3, MAPK14, RINT1, ATR, SMC1A, PURA, APC, ZW10, PTPN11	1256	52	13588	2.49657	1	0.213662	11.8739
GOTERM_BP_FAT	GO:0044087~regulation of cellular component biogenesis	17	0.85902	0.00701673	BBS4, CAPZA2, MECP2, RDX, RICTOR, PTEN, KANK2, ACTR3, CDKN1B, SPNB2, TMOD3, CHRNB2, CAND1, MAPRE1, RASA1, DLG1, APC	1256	89	13588	2.06645	1	0.212222	11.9147
GOTERM_BP_FAT	GO:0033043~regulation of organelle organization	25	1.26326	0.00751551	CAPZA2, ANAPC10, RDX, KANK2, MYCBP2, ACTR3, SPNB2, TLK1, CLASP2, TERF2, RASA1, DLG1, APC, TRP53, MECP2, HERC2, RICTOR, UBE2B, PLK4, CDKN1B, MTAP1B, TMOD3, MAPRE1, DST, NCOR1	1256	154	13588	1.75625	1	0.223315	12.7084
GOTERM_BP_FAT	GO:0000245~spliceosome assembly	6	0.303183	0.00910446	SRPK2, TDRD3, RBM5, SLU7, MBNL1, SMNDC1	1256	15	13588	4.32739	1	0.261423	15.1923
GOTERM_BP_FAT	GO:0006468~protein amino acid phosphorylation	78	3.94138	0.00927902	PRPF4B, NUAK2, TBK1, CAPZA2, RPS6KB1, CAD, PRKG1, FES, C230081A13RIK, INSRR, BTK, PAK7, CSNK2A1, SLK, PAK3, MAP3K9, CDK12, PIK3CA, STK39, TLK1, MASTL, PRKACB, BRD4, CDK13, MAP2K5, PRKCA, SRPK2, ROCK1, BRAF, MADD, TRPM7, WNK1, PKN2, RPS6KC1, PKDCC, CDKL3, STK4, STK3, BC021891, PDIK1L, MAST4, CCND1, EIF2AK1, BAZ1B, HIPK1, EIF2S1, LCK, RELN, EIF2AK3, EIF2AK4, KALRN, STK11, NEK1, BMPR2, TTBK2, MAP3K2…	1256	640	13588	1.3185	1	0.263252	15.4611
GOTERM_BP_FAT	GO:0031175~neuron projection development	32	1.61698	0.0101784	DCC, BBS4, CDK5R1, ENAH, NRTN, PRKG1, NR2E1, PTEN, MYCBP2, NRCAM, ANK3, DMD, DCX, DCLK1, ETV4, APC, CREB1, KIF5C, MECP2, STXBP1, AFG3L2, PTPN11, DVL1, SLITRK2, SEMA6A, NDEL1, SEMA4F, MTAP1B, 6530402F18RIK, RELN, CHRNB2, DST	1256	218	13588	1.58803	1	0.282276	16.8332
GOTERM_BP_FAT	GO:0001505~regulation of neurotransmitter levels	13	0.656897	0.0102721	SYT1, SLC25A4, NRXN3, AGTPBP1, LIN7C, NRXN1, RPH3A, LIN7A, DVL1, GAD2, SYN2, SLC22A3, VAMP2	1256	62	13588	2.26839	1	0.28192	16.9748
GOTERM_BP_FAT	GO:0006915~apoptosis	59	2.9813	0.0109768	ITGB3BP, E2F1, MEF2A, FASTKD1, NUAK2, RBM5, RNF216, PTEN, PDCD1, KCNIP3, SMNDC1, BAG4, UNC5B, ANK2, SLK, TIA1, UNC5C, ACIN1, LUC7L3, CUL1, API5, ROCK1, MADD, SCN2A1, STK4, BCL2L12, STK3, PURA, WDR92, SLTM, RNF130, LCK, SH3KBP1, PSME3, MDM4, PDCD6IP, EIF2AK3, DCC, GM3837, ARF6, ITM2B, PRUNE2, ECE1, TRAF6, TRP53, TM2D1, HTT, RAF1, CIDEC, LSP1, SEMA6A, BFAR, TNFSF10, GSPT1, RABEP1, CSRNP3, BNIP3L, C…	1256	465	13588	1.37267	1	0.295519	18.0335
GOTERM_BP_FAT	GO:0051248~negative regulation of protein metabolic process	15	0.757959	0.0113969	PRKCA, GTPBP4, GCLC, MECP2, ANKHD1, YWHAE, UBE2B, FLNA, EIF2AK1, TIA1, MDM4, EIF2AK3, EIF2C3, EIF2AK4, EIF2C4	1256	78	13588	2.08048	1	0.302316	18.6585
GOTERM_BP_FAT	GO:0031328~positive regulation of cellular biosynthetic process	68	3.43608	0.0119811	E2F1, HSP90AB1, ENY2, MEF2A, CHURC1, TBK1, RORB, TLR7, ZBTB38, FOS, MLL5, GUCY1A3, TOP2A, SPN, MYST3, HSP90AA1, SOX11, MECP2, TTF1, SIX4, MED13, PPARGC1B, ASCL1, INHBA, NCOA2, ZFP462, MTF1, ZMIZ2, CAND1, CLOCK, MED1, FUS, ING5, ADORA2B, UBE3A, ABLIM3, SOX4, NFIX, ARNT, CHD8, POU2F2, NFAT5, TEF, POU3F2, TRAF6, ETV4, MYSM1, HNRNPAB, PLAGL2, MAF, TRP53, KLF12, CREB1, CEBPG, CREBBP, CREB5, SNW1, ZFP1…	1256	552	13588	1.33271	1	0.31247	19.5201
GOTERM_BP_FAT	GO:0032940~secretion by cell	28	1.41486	0.0121712	SYT1, SYT8, ILDR2, VPS33B, RIMS2, VPS33A, MIA3, SYN2, POU2F2, EXOC4, TMED10, SCAMP5, NRXN3, HTT, MECP2, STXBP1, LIN7C, NRXN1, RPH3A, LIN7A, DVL1, LAT, DGAT1, LYST, VAMP2, STEAP2, UNC13C, EIF2AK3	1256	186	13588	1.62859	1	0.313911	19.7987
GOTERM_BP_FAT	GO:0006606~protein import into nucleus	12	0.606367	0.0122804	TRP53, NUP214, HTT, SNUPN, SPNB2, IPO9, IPO8, TPR, XPO7, KPNB1, TNPO1, KPNA1	1256	56	13588	2.31824	1	0.313609	19.9582
GOTERM_BP_FAT	GO:0017148~negative regulation of translation	7	0.353714	0.0125543	EIF2AK1, TIA1, ANKHD1, EIF2AK3, EIF2C3, EIF2AK4, EIF2C4	1256	22	13588	3.44224	1	0.31676	20.3573
GOTERM_BP_FAT	GO:0007268~synaptic transmission	27	1.36433	0.0126968	SYT1, AGTPBP1, CAPZA2, CACNB4, GJC1, GAD2, PCDHB16, DMD, SYN2, SLC22A3, PAFAH1B1, SV2C, SLC25A4, NRXN3, MECP2, STXBP1, LIN7C, NRXN1, RPH3A, LIN7A, DVL1, P2RX4, KIF1B, TMOD2, CHRNB2, VAMP2, UNC13C	1256	178	13588	1.641	1	0.317127	20.5641
GOTERM_BP_FAT	GO:0060021~palate development	9	0.454775	0.0127205	ZFP826, SCHIP1, ARID5B, TIPARP, PRRX1, ASPH, ZFP640, BMPR1A, DLG1	1256	35	13588	2.78189	1	0.315053	20.5984
GOTERM_BP_FAT	GO:0006928~cell motion	48	2.42547	0.0132541	DCC, 2610005L07RIK, SCHIP1, CDK5R1, ENAH, NRTN, IL16, PLXNA2, CAPZA2, S100A9, PRKG1, ZFP640, NR2E1, PTEN, ITGAM, MYCBP2, NRCAM, MACF1, ANK3, PAFAH1B1, POU3F2, CLASP2, PAFAH1B2, DCX, NR2F2, ETV4, DCLK1, APC, PRKCA, ARID5B, KIF5C, ITGA4, SIX4, MYH9, YWHAE, SEMA6A, ASCL1, ZFP826, NDEL1, SYNE2, NUP62, NAV1, SEMA4F, NCK1, LYST, LRP6, HBEGF, RELN	1256	367	13588	1.41495	1	0.323326	21.3681
GOTERM_BP_FAT	GO:0001701~in utero embryonic development	37	1.86963	0.0134318	GNA13, 2610005L07RIK, NBN, COPS3, PITPNB, ARNT, N4BP2L2, DAB2, CHD8, COL4A3BP, ANKRD11, PKD2, BTF3, PLCD1, SKIL, AMD1, TERF2, MAFG, SETDB1, TRP53, MDFI, SOCS3, ICMT, ITGA4, MBNL1, MYH9, UBE2B, PLK4, NDEL1, SP1, ATP6V0A1, HBEGF, PRDM1, BMPR1A, ADD1, SMARCA4, MED1	1256	267	13588	1.49919	1	0.324317	21.6228
GOTERM_BP_FAT	GO:0008088~axon cargo transport	5	0.252653	0.0140718	KIF1B, NDEL1, HTT, PAFAH1B1, DST	1256	11	13588	4.91749	1	0.334311	22.5339
GOTERM_BP_FAT	GO:0048285~organelle fission	29	1.46539	0.0141689	HAUS4, NEK1, USP9X, ITGA10, NEDD9, CEP164, ANAPC10, SPC25, MTAP9, PAFAH1B1, CLASP2, LMLN, STAG2, STAG1, APC, ZW10, ANAPC1, CKAP5, HMGA2, 9130404D08RIK, CDC27, NCAPD3, CDC25A, NCAPD2, DCLRE1A, RPS6KA2, SETD8, MAPRE1, SMC1A	1256	197	13588	1.59257	1	0.333618	22.6711
GOTERM_BP_FAT	GO:0009891~positive regulation of biosynthetic process	68	3.43608	0.0146095	E2F1, HSP90AB1, ENY2, MEF2A, CHURC1, TBK1, RORB, TLR7, ZBTB38, FOS, MLL5, GUCY1A3, TOP2A, SPN, MYST3, HSP90AA1, SOX11, MECP2, TTF1, SIX4, MED13, PPARGC1B, ASCL1, INHBA, NCOA2, ZFP462, MTF1, ZMIZ2, CAND1, CLOCK, MED1, FUS, ING5, ADORA2B, UBE3A, ABLIM3, SOX4, NFIX, ARNT, CHD8, POU2F2, NFAT5, TEF, POU3F2, TRAF6, ETV4, MYSM1, HNRNPAB, PLAGL2, MAF, TRP53, KLF12, CREB1, CEBPG, CREBBP, CREB5, SNW1, ZFP1…	1256	557	13588	1.32075	1	0.33946	23.2915
GOTERM_BP_FAT	GO:0045893~positive regulation of transcription, DNA-dependent	53	2.67812	0.0148633	E2F1, ENY2, CHURC1, RORB, ZBTB38, FOS, MLL5, TOP2A, SOX11, MECP2, TTF1, MED13, SIX4, PPARGC1B, INHBA, ASCL1, NCOA2, ZFP462, MTF1, ZMIZ2, CAND1, CLOCK, MED1, FUS, UBE3A, ABLIM3, SOX4, NFIX, ARNT, CHD8, TEF, NFAT5, POU3F2, MYSM1, PLAGL2, HNRNPAB, MAF, TRP53, KLF12, CREB1, CREBBP, CREB5, SNW1, ZFP148, WWTR1, HDAC4, SP1, CSRNP3, MAPK14, ATXN7, THRAP3, PBX1, NFIC	1256	416	13588	1.37831	1	0.34167	23.6466
GOTERM_BP_FAT	GO:0007269~neurotransmitter secretion	9	0.454775	0.0150661	SYT1, NRXN3, SYN2, LIN7C, VAMP2, NRXN1, RPH3A, LIN7A, DVL1	1256	36	13588	2.70462	1	0.342893	23.9293
GOTERM_BP_FAT	GO:0012501~programmed cell death	59	2.9813	0.0152722	ITGB3BP, E2F1, MEF2A, FASTKD1, NUAK2, RBM5, RNF216, PTEN, PDCD1, KCNIP3, SMNDC1, BAG4, UNC5B, ANK2, SLK, TIA1, UNC5C, ACIN1, LUC7L3, CUL1, API5, ROCK1, MADD, SCN2A1, STK4, BCL2L12, STK3, PURA, WDR92, SLTM, RNF130, LCK, SH3KBP1, PSME3, MDM4, PDCD6IP, EIF2AK3, DCC, GM3837, ARF6, ITM2B, PRUNE2, ECE1, TRAF6, TRP53, TM2D1, HTT, RAF1, CIDEC, LSP1, SEMA6A, BFAR, TNFSF10, GSPT1, RABEP1, CSRNP3, BNIP3L, C…	1256	473	13588	1.34945	1	0.344152	24.2156
GOTERM_BP_FAT	GO:0007034~vacuolar transport	7	0.353714	0.0156881	HOOK1, FAM160A2, HOOK2, CHMP5, ATG4A, HOOK3, AP3B1	1256	23	13588	3.29258	1	0.349166	24.7902
GOTERM_BP_FAT	GO:0048864~stem cell development	7	0.353714	0.0156881	ZCCHC11, RIF1, CREBBP, MSI2, BMPR1A, APC, MYST3	1256	23	13588	3.29258	1	0.349166	24.7902
GOTERM_BP_FAT	GO:0033365~protein localization in organelle	17	0.85902	0.0157439	TRP53, BBS4, HTT, SNUPN, IPO9, IPO8, WDR92, NUP214, SYNE2, MACF1, SPNB2, SRP72, TPR, XPO7, TNPO1, KPNB1, KPNA1	1256	97	13588	1.89602	1	0.347662	24.867
GOTERM_BP_FAT	GO:0000280~nuclear division	28	1.41486	0.015831	HAUS4, NEK1, USP9X, NEDD9, CEP164, ANAPC10, SPC25, MTAP9, PAFAH1B1, CLASP2, LMLN, STAG2, STAG1, ZW10, APC, ANAPC1, CKAP5, HMGA2, 9130404D08RIK, CDC27, NCAPD3, CDC25A, NCAPD2, DCLRE1A, RPS6KA2, SETD8, MAPRE1, SMC1A	1256	190	13588	1.5943	1	0.346735	24.9866
GOTERM_BP_FAT	GO:0007067~mitosis	28	1.41486	0.015831	HAUS4, NEK1, USP9X, NEDD9, CEP164, ANAPC10, SPC25, MTAP9, PAFAH1B1, CLASP2, LMLN, STAG2, STAG1, ZW10, APC, ANAPC1, CKAP5, HMGA2, 9130404D08RIK, CDC27, NCAPD3, CDC25A, NCAPD2, DCLRE1A, RPS6KA2, SETD8, MAPRE1, SMC1A	1256	190	13588	1.5943	1	0.346735	24.9866
GOTERM_BP_FAT	GO:0051170~nuclear import	12	0.606367	0.0158605	TRP53, NUP214, HTT, SNUPN, SPNB2, IPO9, IPO8, TPR, XPO7, KPNB1, TNPO1, KPNA1	1256	58	13588	2.2383	1	0.34481	25.0272
GOTERM_BP_FAT	GO:0045941~positive regulation of transcription	59	2.9813	0.0165833	E2F1, ENY2, MEF2A, CHURC1, RORB, ZBTB38, FOS, MLL5, TOP2A, MYST3, SOX11, MECP2, TTF1, MED13, SIX4, PPARGC1B, INHBA, ASCL1, NCOA2, ZFP462, MTF1, ZMIZ2, CAND1, CLOCK, MED1, ING5, FUS, UBE3A, ABLIM3, SOX4, NFIX, ARNT, CHD8, POU2F2, TEF, NFAT5, POU3F2, ETV4, MYSM1, HNRNPAB, PLAGL2, MAF, TRP53, KLF12, CREB1, CREBBP, CREB5, SNW1, ZFP148, WWTR1, HDAC4, CSRNP3, NUP62, SP1, MAPK14, ATXN7, THRAP3, PBX1, NF…	1256	475	13588	1.34377	1	0.354943	26.0131
GOTERM_BP_FAT	GO:0051254~positive regulation of RNA metabolic process	53	2.67812	0.0168771	E2F1, ENY2, CHURC1, RORB, ZBTB38, FOS, MLL5, TOP2A, SOX11, MECP2, TTF1, MED13, SIX4, PPARGC1B, INHBA, ASCL1, NCOA2, ZFP462, MTF1, ZMIZ2, CAND1, CLOCK, MED1, FUS, UBE3A, ABLIM3, SOX4, NFIX, ARNT, CHD8, TEF, NFAT5, POU3F2, MYSM1, PLAGL2, HNRNPAB, MAF, TRP53, KLF12, CREB1, CREBBP, CREB5, SNW1, ZFP148, WWTR1, HDAC4, SP1, CSRNP3, MAPK14, ATXN7, THRAP3, PBX1, NFIC	1256	419	13588	1.36845	1	0.35751	26.4103
GOTERM_BP_FAT	GO:0043161~proteasomal ubiquitin-dependent protein catabolic process	8	0.404245	0.0172771	RAD23B, TBL1XR1, UBE2D3, RAD23A, FOXRED2, PPP2R5C, AMFR, OS9	1256	30	13588	2.88493	1	0.361803	26.9479
GOTERM_BP_FAT	GO:0010498~proteasomal protein catabolic process	8	0.404245	0.0172771	RAD23B, TBL1XR1, UBE2D3, RAD23A, FOXRED2, PPP2R5C, AMFR, OS9	1256	30	13588	2.88493	1	0.361803	26.9479
GOTERM_BP_FAT	GO:0000077~DNA damage checkpoint	8	0.404245	0.0172771	TRP53, CCND1, NBN, BRCC3, MAPK14, RINT1, ATR, PTPN11	1256	30	13588	2.88493	1	0.361803	26.9479
GOTERM_BP_FAT	GO:0030030~cell projection organization	42	2.12228	0.0186653	DCC, BBS4, CDK5R1, ENAH, NRTN, RDX, PRKG1, NR2E1, PTEN, MYCBP2, NRCAM, ATP2B2, RAC2, ANK3, DMD, DCX, DCLK1, ETV4, APC, ROCK1, BAIAP2L1, CREB1, KIF5C, STXBP1, MECP2, MYH9, AFG3L2, WWTR1, UBE2B, DNAIC2, DVL1, PTPN11, SLITRK2, SEMA6A, NDEL1, SEMA4F, NCK1, 6530402F18RIK, MTAP1B, RELN, CHRNB2, DST	1256	319	13588	1.42438	1	0.382095	28.7849
GOTERM_BP_FAT	GO:0051493~regulation of cytoskeleton organization	17	0.85902	0.0188781	CAPZA2, RDX, RICTOR, KANK2, MYCBP2, ACTR3, PLK4, CDKN1B, SPNB2, MTAP1B, TMOD3, MAPRE1, CLASP2, DST, RASA1, DLG1, APC	1256	99	13588	1.85772	1	0.382991	29.0627
GOTERM_BP_FAT	GO:0008219~cell death	62	3.1329	0.0189693	ITGB3BP, E2F1, MEF2A, FASTKD1, NUAK2, RBM5, RNF216, PTEN, PDCD1, KCNIP3, SMNDC1, BAG4, UNC5B, ANK2, SLK, TIA1, ACIN1, UNC5C, LUC7L3, CUL1, API5, ROCK1, MADD, SCN2A1, GAN, STK4, BCL2L12, STK3, PURA, WDR92, SLTM, RNF130, LCK, SH3KBP1, PSME3, MDM4, PDCD6IP, EIF2AK3, DCC, GM3837, ARF6, ITM2B, PRUNE2, TNFRSF1B, ECE1, TRAF6, TRP53, TM2D1, HTT, RAF1, CIDEC, LSP1, SEMA6A, BFAR, TNFSF10, GSPT1, RABEP1, CS…	1256	507	13588	1.32297	1	0.381948	29.1814
GOTERM_BP_FAT	GO:0010628~positive regulation of gene expression	60	3.03183	0.0189882	E2F1, ENY2, MEF2A, CHURC1, RORB, ZBTB38, FOS, MLL5, TOP2A, MYST3, SOX11, MECP2, TTF1, MED13, SIX4, PPARGC1B, INHBA, ASCL1, NCOA2, ZFP462, MTF1, ZMIZ2, CAND1, PRDM1, CLOCK, MED1, ING5, FUS, UBE3A, ABLIM3, SOX4, NFIX, ARNT, CHD8, POU2F2, TEF, NFAT5, POU3F2, ETV4, MYSM1, HNRNPAB, PLAGL2, MAF, TRP53, KLF12, CREB1, CREBBP, CREB5, SNW1, ZFP148, WWTR1, HDAC4, CSRNP3, NUP62, SP1, MAPK14, ATXN7, THRAP3, P…	1256	488	13588	1.33014	1	0.379782	29.2059
GOTERM_BP_FAT	GO:0048858~cell projection morphogenesis	29	1.46539	0.0193106	DCC, BBS4, ENAH, CDK5R1, NR2E1, MYCBP2, NRCAM, ANK3, DMD, DCX, DCLK1, ETV4, APC, CREB1, KIF5C, STXBP1, WWTR1, AFG3L2, DNAIC2, PTPN11, DVL1, SLITRK2, SEMA6A, NDEL1, SEMA4F, 6530402F18RIK, RELN, CHRNB2, DST	1256	202	13588	1.55315	1	0.382387	29.624
GOTERM_BP_FAT	GO:0007242~intracellular signaling cascade	104	5.25518	0.0193416	ADCY3, GNA13, ITPKB, RPS6KB1, IQGAP1, BTK, PGR, SIRPB1A, S1PR3, MLL5, PRRT1, SPRED2, PIK3CA, RALA, TLK1, SPRED1, PRKACB, MLL3, MAP2K5, BRAF, ROCK1, SOCS3, MADD, PIK3CD, RINT1, STK3, PPARGC1B, ASB8, RAB14, ASB5, RAB10, UNC13C, EIF2AK3, ADORA2B, CDC42SE1, AKAP13, ARF6, RIMS2, AZI2, RAC2, LOC100038947, STK38L, RHEBL1, TRP53, CNKSR2, MDFI, ABR, ATR, DVL1, PTPN11, LAT, TULP4, CNIH4, ARF3, NOTCH4, ADRA…	1256	915	13588	1.22964	1	0.380443	29.6641
GOTERM_BP_FAT	GO:0031532~actin cytoskeleton reorganization	5	0.252653	0.0195899	ATP2C1, S100A9, RICTOR, MYH9, FLNA	1256	12	13588	4.5077	1	0.381864	29.9842
GOTERM_BP_FAT	GO:0048812~neuron projection morphogenesis	26	1.31379	0.0197864	DCC, ENAH, CDK5R1, NR2E1, MYCBP2, NRCAM, ANK3, DMD, DCX, ETV4, DCLK1, APC, CREB1, KIF5C, STXBP1, AFG3L2, PTPN11, DVL1, SLITRK2, SEMA6A, NDEL1, SEMA4F, 6530402F18RIK, CHRNB2, RELN, DST	1256	176	13588	1.59818	1	0.382473	30.2366
GOTERM_BP_FAT	GO:0000087~M phase of mitotic cell cycle	28	1.41486	0.0203187	HAUS4, NEK1, USP9X, NEDD9, CEP164, ANAPC10, SPC25, MTAP9, PAFAH1B1, CLASP2, LMLN, STAG2, STAG1, ZW10, APC, ANAPC1, CKAP5, HMGA2, 9130404D08RIK, CDC27, NCAPD3, CDC25A, NCAPD2, DCLRE1A, RPS6KA2, SETD8, MAPRE1, SMC1A	1256	194	13588	1.56143	1	0.388111	30.916
GOTERM_BP_FAT	GO:0051674~localization of cell	38	1.92016	0.0203188	DCC, 2610005L07RIK, SCHIP1, CDK5R1, NRTN, IL16, PLXNA2, CAPZA2, S100A9, ZFP640, PRKG1, NR2E1, PTEN, ITGAM, PAFAH1B1, POU3F2, CLASP2, DCX, NR2F2, DCLK1, APC, PRKCA, ARID5B, ITGA4, SIX4, MYH9, YWHAE, ASCL1, ZFP826, NDEL1, SYNE2, NUP62, NAV1, NCK1, LYST, LRP6, HBEGF, RELN	1256	284	13588	1.44754	1	0.385741	30.9161
GOTERM_BP_FAT	GO:0048870~cell motility	38	1.92016	0.0203188	DCC, 2610005L07RIK, SCHIP1, CDK5R1, NRTN, IL16, PLXNA2, CAPZA2, S100A9, ZFP640, PRKG1, NR2E1, PTEN, ITGAM, PAFAH1B1, POU3F2, CLASP2, DCX, NR2F2, DCLK1, APC, PRKCA, ARID5B, ITGA4, SIX4, MYH9, YWHAE, ASCL1, ZFP826, NDEL1, SYNE2, NUP62, NAV1, NCK1, LYST, LRP6, HBEGF, RELN	1256	284	13588	1.44754	1	0.385741	30.9161
GOTERM_BP_FAT	GO:0048863~stem cell differentiation	8	0.404245	0.0205871	ZCCHC11, RIF1, CREBBP, MSI2, ETV4, BMPR1A, APC, MYST3	1256	31	13588	2.79186	1	0.387363	31.2561
GOTERM_BP_FAT	GO:0010970~microtubule-based transport	6	0.303183	0.020588	KIF1B, NDEL1, KIF5B, HTT, PAFAH1B1, DST	1256	18	13588	3.60616	1	0.385046	31.2573
GOTERM_BP_FAT	GO:0032990~cell part morphogenesis	30	1.51592	0.0206237	DCC, BBS4, CDK5R1, ENAH, NR2E1, MYCBP2, NRCAM, ANK3, DMD, COL4A3BP, DCX, DCLK1, ETV4, APC, CREB1, KIF5C, STXBP1, WWTR1, AFG3L2, DNAIC2, PTPN11, DVL1, SLITRK2, SEMA6A, NDEL1, SEMA4F, 6530402F18RIK, RELN, CHRNB2, DST	1256	212	13588	1.53092	1	0.383262	31.3024
GOTERM_BP_FAT	GO:0045944~positive regulation of transcription from RNA polymerase II promoter	46	2.32441	0.0206251	E2F1, FUS, CHURC1, UBE3A, ABLIM3, SOX4, NFIX, ARNT, ZBTB38, FOS, CHD8, TEF, NFAT5, POU3F2, TOP2A, PLAGL2, TRP53, MAF, KLF12, SOX11, CREB1, CREBBP, TTF1, SNW1, ZFP148, MED13, SIX4, WWTR1, PPARGC1B, HDAC4, INHBA, ASCL1, NCOA2, SP1, CSRNP3, ZFP462, MTF1, ZMIZ2, MAPK14, ATXN7, THRAP3, PBX1, CAND1, NFIC, CLOCK, MED1	1256	358	13588	1.39008	1	0.381003	31.3042
GOTERM_BP_FAT	GO:0016265~death	63	3.18343	0.0206749	ITGB3BP, E2F1, MEF2A, FASTKD1, NUAK2, RBM5, RNF216, PTEN, PDCD1, KCNIP3, SMNDC1, BAG4, UNC5B, ANK2, SLK, TIA1, ACIN1, UNC5C, LUC7L3, CUL1, API5, ROCK1, MADD, SCN2A1, GAN, STK4, BCL2L12, STK3, PURA, WDR92, SLTM, RNF130, LCK, SH3KBP1, PSME3, MDM4, PDCD6IP, EIF2AK3, DCC, GM3837, ARF6, ITM2B, PRUNE2, TNFRSF1B, ECE1, TRAF6, TRP53, TM2D1, HTT, RAF1, AFG3L2, CIDEC, LSP1, SEMA6A, BFAR, TNFSF10, GSPT1, RA…	1256	519	13588	1.31322	1	0.379472	31.3672
GOTERM_BP_FAT	GO:0002456~T cell mediated immunity	4	0.202122	0.0207071	ICAM1, CD8A, LYST, DLG1	1256	7	13588	6.18198	1	0.377706	31.4078
GOTERM_BP_FAT	GO:0047496~vesicle transport along microtubule	4	0.202122	0.0207071	NDEL1, KIF5B, HTT, PAFAH1B1	1256	7	13588	6.18198	1	0.377706	31.4078
GOTERM_BP_FAT	GO:0003001~generation of a signal involved in cell-cell signaling	15	0.757959	0.0211112	SYT1, HTT, NRXN3, LIN7C, ILDR2, CACNB4, NRXN1, RPH3A, RIMS2, LIN7A, DVL1, DGAT1, SYN2, VAMP2, EIF2AK3	1256	84	13588	1.93187	1	0.381271	31.916
GOTERM_BP_FAT	GO:0006730~one-carbon metabolic process	19	0.960081	0.0213014	ZCCHC4, DNMT3A, MECP2, ILF3, ICMT, UBE2B, MBD1, KCNQ1OT1, SUV39H2, N6AMT1, MLL5, GSPT1, PRMT6, PRMT10, TFB2M, MLL3, TGS1, BAZ2A, KDM6B	1256	117	13588	1.75685	1	0.381756	32.1539
GOTERM_BP_FAT	GO:0010557~positive regulation of macromolecule biosynthetic process	64	3.23396	0.0217749	E2F1, ENY2, MEF2A, CHURC1, TBK1, RORB, TLR7, ZBTB38, FOS, MLL5, TOP2A, SPN, MYST3, SOX11, MECP2, TTF1, MED13, SIX4, PPARGC1B, ASCL1, INHBA, NCOA2, ZFP462, MTF1, ZMIZ2, CAND1, CLOCK, MED1, ING5, FUS, UBE3A, ABLIM3, SOX4, NFIX, ARNT, CHD8, POU2F2, NFAT5, TEF, POU3F2, TRAF6, ETV4, MYSM1, HNRNPAB, PLAGL2, MAF, TRP53, KLF12, CREB1, CEBPG, CREBBP, CREB5, SNW1, ZFP148, WWTR1, HDAC4, CSRNP3, NUP62, SP1, …	1256	530	13588	1.30638	1	0.386187	32.7429
GOTERM_BP_FAT	GO:0006289~nucleotide-excision repair	7	0.353714	0.0234932	TRP53, RAD23B, DCLRE1A, SLK, RAD23A, OGG1, FANCC	1256	25	13588	3.02917	1	0.407374	34.8398
GOTERM_BP_FAT	GO:0006984~ER-nuclear signaling pathway	7	0.353714	0.0234932	TRP53, CCND1, VAPB, GSK3B, CASP12, EIF2AK3, EIF2AK4	1256	25	13588	3.02917	1	0.407374	34.8398
GOTERM_BP_FAT	GO:0006457~protein folding	20	1.01061	0.0239939	HSP90AB1, C80913, FKBP7, HSP90AA1, TTC9C, DNAJB14, H2-DMB1, CCT3, H2-DMB2, NKTR, ERO1LB, PPIG, CCT4, HSPA4L, TOR1B, PPIL3, DNAJC5, RANBP2, DNAJB4, DNAJA2	1256	127	13588	1.7037	1	0.411752	35.4392
GOTERM_BP_FAT	GO:0008090~retrograde axon cargo transport	3	0.151592	0.0240007	NDEL1, PAFAH1B1, DST	1256	3	13588	10.8185	1	0.409592	35.4473
GOTERM_BP_FAT	GO:0006986~response to unfolded protein	11	0.555836	0.0244461	NKAP, CCND1, HSP90AA1, VAPB, CASP12, HSPA4L, DNAJC3, HERPUD2, EIF2AK3, EIF2AK4, UBXN4	1256	54	13588	2.20376	1	0.413162	35.976
GOTERM_BP_FAT	GO:0001764~neuron migration	13	0.656897	0.0256581	DCC, CDK5R1, CAPZA2, PRKG1, YWHAE, ASCL1, NDEL1, NAV1, PAFAH1B1, RELN, NR2F2, DCX, DCLK1	1256	70	13588	2.00914	1	0.426392	37.394
GOTERM_BP_FAT	GO:0040029~regulation of gene expression, epigenetic	13	0.656897	0.0256581	DNMT3A, ZCCHC11, MECP2, KCNQ1OT1, MBD1, UBE2B, MLL5, SND1, SMARCA5, BAZ2A, EIF2C3, EIF2C4, SMARCA4	1256	70	13588	2.00914	1	0.426392	37.394
GOTERM_BP_FAT	GO:0000226~microtubule cytoskeleton organization	18	0.90955	0.0257527	HAUS4, BBS4, CKAP5, CAPZA2, MYH9, UBE2B, HOOK3, HOOK1, SPC25, SS18, HOOK2, NDEL1, NAV1, MTAP1B, PAFAH1B1, MTAP7, DST, SPAST	1256	111	13588	1.75435	1	0.425328	37.5034
GOTERM_BP_FAT	GO:0007409~axonogenesis	24	1.21273	0.0264187	DCC, CDK5R1, ENAH, CREB1, KIF5C, STXBP1, AFG3L2, NR2E1, MYCBP2, PTPN11, SLITRK2, NRCAM, SEMA6A, NDEL1, SEMA4F, ANK3, 6530402F18RIK, RELN, CHRNB2, DCX, DST, DCLK1, ETV4, APC	1256	163	13588	1.5929	1	0.431356	38.2687
GOTERM_BP_FAT	GO:0022613~ribonucleoprotein complex biogenesis	21	1.06114	0.0266026	UTP23, TDRD3, PRPF31, SRPK2, SDAD1, GTPBP4, RRP1, GTPBP10, RBM5, WBP11, IPO9, MBNL1, EXOSC1, SMNDC1, PA2G4, RRP1B, WDR12, SLU7, TFB2M, UTP14A, UTP14B	1256	137	13588	1.65831	1	0.431376	38.4785
GOTERM_BP_FAT	GO:0000278~mitotic cell cycle	33	1.66751	0.0269969	HAUS4, PPP2R3A, USP9X, NEK1, NEDD9, CEP164, ANAPC10, SPC25, MTAP9, PAFAH1B1, CLASP2, LMLN, STAG2, STAG1, APC, ZW10, NFATC1, ANAPC1, CKAP5, SKP2, HMGA2, 9130404D08RIK, CDC27, NCAPD3, CDC25A, NCAPD2, CCND1, DCLRE1A, CCND2, RPS6KA2, SETD8, MAPRE1, SMC1A	1256	244	13588	1.46315	1	0.433946	38.9259
GOTERM_BP_FAT	GO:0021954~central nervous system neuron development	8	0.404245	0.0284779	DCC, ASCL1, NDEL1, CHRNB2, DCX, NR2E1, DCLK1, MYCBP2	1256	33	13588	2.62266	1	0.449332	40.5792
GOTERM_BP_FAT	GO:0031570~DNA integrity checkpoint	8	0.404245	0.0284779	TRP53, CCND1, NBN, BRCC3, MAPK14, RINT1, ATR, PTPN11	1256	33	13588	2.62266	1	0.449332	40.5792
GOTERM_BP_FAT	GO:0048667~cell morphogenesis involved in neuron differentiation	26	1.31379	0.0286548	DCC, ENAH, CDK5R1, NR2E1, MYCBP2, NRCAM, ATP2B2, ANK3, DCX, DCLK1, ETV4, APC, CREB1, KIF5C, STXBP1, AFG3L2, PTPN11, DVL1, SLITRK2, SEMA6A, NDEL1, SEMA4F, 6530402F18RIK, CHRNB2, RELN, DST	1256	182	13588	1.5455	1	0.449155	40.7739
GOTERM_BP_FAT	GO:0048666~neuron development	38	1.92016	0.0297528	DCC, BBS4, CDK5R1, ENAH, NRTN, TUG1, RORB, PRKG1, NR2E1, PTEN, MYCBP2, NRCAM, ZFP91, ATP2B2, ANK3, DMD, DCX, DCLK1, ETV4, APC, HTT, CREB1, KIF5C, STXBP1, MECP2, AFG3L2, DVL1, PTPN11, SLITRK2, SEMA6A, ASCL1, NDEL1, CNTF, SEMA4F, 6530402F18RIK, MTAP1B, RELN, CHRNB2, DST	1256	292	13588	1.40788	1	0.459528	41.9685
GOTERM_BP_FAT	GO:0030036~actin cytoskeleton organization	24	1.21273	0.0299535	SHROOM1, ENAH, SHROOM3, NUAK2, ROCK1, TRPM7, ARHGEF18, CAPZA2, S100A9, FHDC1, RICTOR, MYH9, DAAM1, FLNA, EPB4.1L2, RAC2, ATP2C1, LIMCH1, NCK1, PALM2, PAFAH1B1, EHD2, ABL2, DLG1	1256	165	13588	1.5736	1	0.459558	42.1844
GOTERM_BP_FAT	GO:0007169~transmembrane receptor protein tyrosine kinase signaling pathway	27	1.36433	0.0304848	SCHIP1, 2610005L07RIK, NRTN, TIPARP, BMPR2, ZFP640, PTEN, PDAP1, INSRR, PHIP, IRS2, PTPN2, FLT4, ARID5B, PTPRA, RAF1, STXBP4, FLNA, PTPN11, DVL1, ZFP826, SS18, LAT, TOM1L1, HBEGF, PTPN1, EIF2AK3	1256	192	13588	1.52135	1	0.463279	42.7522
GOTERM_BP_FAT	GO:0032269~negative regulation of cellular protein metabolic process	13	0.656897	0.0312969	PRKCA, GTPBP4, GCLC, MECP2, ANKHD1, YWHAE, UBE2B, EIF2AK1, TIA1, EIF2AK3, EIF2AK4, EIF2C3, EIF2C4	1256	72	13588	1.95334	1	0.470006	43.6101
GOTERM_BP_FAT	GO:0006342~chromatin silencing	6	0.303183	0.0319428	DNMT3A, MECP2, SMARCA5, UBE2B, BAZ2A, SMARCA4	1256	20	13588	3.24554	1	0.474782	44.2837
GOTERM_BP_FAT	GO:0034660~ncRNA metabolic process	28	1.41486	0.03224	VARS2, WBP11, IARS, INTS8, WARS, RRP1B, NARS2, TYW1, TRMT6, INTS6, WDR12, TFB2M, TPR, TSEN2, UTP23, ZCCHC11, RRP1, DARS, EXOSC1, EARS2, CCDC76, TARS, PA2G4, UTP14A, TRUB2, EIF2AK4, UTP14B, TRIT1	1256	202	13588	1.49959	1	0.475749	44.5911
GOTERM_BP_FAT	GO:0050808~synapse organization	10	0.505306	0.033464	ATP2B2, NRXN3, ANK3, PCDHB16, UTRN, MECP2, NRXN1, CACNB4, AFG3L2, DVL1	1256	49	13588	2.20785	1	0.486429	45.8401
GOTERM_BP_FAT	GO:0032271~regulation of protein polymerization	11	0.555836	0.0343767	ACTR3, CDKN1B, SPNB2, CAPZA2, TMOD3, RDX, MAPRE1, RICTOR, RASA1, DLG1, APC	1256	57	13588	2.08778	1	0.493609	46.7542
GOTERM_BP_FAT	GO:0007050~cell cycle arrest	11	0.555836	0.0343767	MLL5, CDKN1B, MACF1, STK11, TSG101, PKD2, SKIL, DST, APC, SESN3, JMY	1256	57	13588	2.08778	1	0.493609	46.7542
GOTERM_BP_FAT	GO:0016458~gene silencing	11	0.555836	0.0343767	DNMT3A, ZCCHC11, SND1, MECP2, SMARCA5, UBE2B, BAZ2A, KCNQ1OT1, EIF2C3, EIF2C4, SMARCA4	1256	57	13588	2.08778	1	0.493609	46.7542
GOTERM_BP_FAT	GO:0043254~regulation of protein complex assembly	12	0.606367	0.0346342	ACTR3, CDKN1B, SPNB2, CAPZA2, TMOD3, CAND1, RDX, MAPRE1, RICTOR, RASA1, DLG1, APC	1256	65	13588	1.99726	1	0.49401	47.0094
GOTERM_BP_FAT	GO:0016311~dephosphorylation	21	1.06114	0.0348643	PPP6C, PTPRD, PDP2, PPP2R3A, NCEH1, PTPN2, PTPRA, PTEN, PTPDC1, CDC25A, PTPN11, MTMR3, DUSP3, PTPLB, PPM1J, SBF2, PPP1R12A, PPM1L, PTPN1, MTMR6, MTMR4	1256	141	13588	1.61126	1	0.494131	47.2365
GOTERM_BP_FAT	GO:0051098~regulation of binding	15	0.757959	0.0360249	MDFI, GTPBP4, MTDH, ZCCHC11, CEBPG, CREBBP, DPH3, ATR, FLNA, JMY, HIPK1, ZFP462, BRD4, EIF2AK3, CALM1	1256	90	13588	1.80308	1	0.503477	48.3681
GOTERM_BP_FAT	GO:0043009~chordate embryonic development	51	2.57706	0.0381133	GNA13, NBN, ENAH, COPS3, PITPNB, PRRX1, DLK1, N4BP2L2, DAB2, COL4A3BP, ANKRD11, DLG1, SOCS3, SIX4, MBNL1, MYH9, UBE2B, NDEL1, GNAS, PRDM1, TBX18, ADD1, MED1, SMARCA4, BBS4, 2610005L07RIK, SHROOM3, ARNT, CHD8, ECE1, PKD2, BTF3, PLCD1, SKIL, AMD1, TRAF6, TERF2, HECTD1, MDFI, TRP53, SETDB1, MAFG, HTT, ICMT, ITGA4, PLK4, SP1, ATP6V0A1, HBEGF, PBX1, BMPR1A	1256	421	13588	1.31055	1	0.52138	50.3467
GOTERM_BP_FAT	GO:0016567~protein ubiquitination	12	0.606367	0.0382291	FBXW7, GSPT1, HUWE1, NEDD4, UBE3A, SKP2, RNF168, CAND1, ITCH, HERC2, HECTD1, OS9	1256	66	13588	1.96699	1	0.52026	50.4543
GOTERM_BP_FAT	GO:0046777~protein amino acid autophosphorylation	12	0.606367	0.0382291	EIF2AK1, CSNK2A1, TRPM7, EIF2S1, CAPZA2, LCK, DYRK1A, CDK12, CAD, EIF2AK3, STK4, INSRR	1256	66	13588	1.96699	1	0.52026	50.4543
GOTERM_BP_FAT	GO:0033044~regulation of chromosome organization	6	0.303183	0.0388352	TRP53, MECP2, TLK1, UBE2B, NCOR1, TERF2	1256	21	13588	3.09099	1	0.523722	51.0138
GOTERM_BP_FAT	GO:0030518~steroid hormone receptor signaling pathway	6	0.303183	0.0388352	PGR, NCOA2, UBE3A, SAFB, NR3C1, PPARGC1B	1256	21	13588	3.09099	1	0.523722	51.0138
GOTERM_BP_FAT	GO:0031110~regulation of microtubule polymerization or depolymerization	7	0.353714	0.0394707	CDKN1B, CAPZA2, MTAP1B, MAPRE1, CLASP2, DST, APC	1256	28	13588	2.70462	1	0.527389	51.5941
GOTERM_BP_FAT	GO:0006417~regulation of translation	16	0.808489	0.0407867	EIF4E3, ANKHD1, QK, EIF4G1, PA2G4, EIF4G3, EIF2AK1, TRMT6, TIA1, EIF2S1, SEPSECS, PUM2, EIF2AK3, EIF2C3, EIF2AK4, EIF2C4	1256	100	13588	1.73096	1	0.537101	52.7751
GOTERM_BP_FAT	GO:0006479~protein amino acid methylation	9	0.454775	0.0408069	MLL5, GSPT1, PRMT6, MECP2, PRMT10, ICMT, ILF3, MLL3, SUV39H2	1256	43	13588	2.26433	1	0.535101	52.793
GOTERM_BP_FAT	GO:0008213~protein amino acid alkylation	9	0.454775	0.0408069	MLL5, GSPT1, PRMT6, MECP2, PRMT10, ICMT, ILF3, MLL3, SUV39H2	1256	43	13588	2.26433	1	0.535101	52.793
GOTERM_BP_FAT	GO:0022403~cell cycle phase	41	2.07175	0.0416299	ADCY3, HAUS4, NBN, PPP2R3A, USP9X, NEK1, NEDD9, CEP164, ANAPC10, ZFP318, SPC25, PMS2, MTAP9, PAFAH1B1, CLASP2, LMLN, STAG2, STAG1, APC, ZW10, NFATC1, ANAPC1, CKAP5, SKP2, MYH9, 9130404D08RIK, HMGA2, UBE2B, CDC27, NCAPD3, CDC25A, SUV39H2, NCAPD2, CCND1, DCLRE1A, CCND2, RPS6KA2, SETD8, MAPRE1, SMC1A, UTP14B	1256	328	13588	1.35231	1	0.540207	53.5175
GOTERM_BP_FAT	GO:0010256~endomembrane organization	4	0.202122	0.0432094	NDEL1, SYNE2, TTBK2, PAFAH1B1	1256	9	13588	4.80821	1	0.551684	54.8785
GOTERM_BP_FAT	GO:0006998~nuclear envelope organization	4	0.202122	0.0432094	NDEL1, SYNE2, TTBK2, PAFAH1B1	1256	9	13588	4.80821	1	0.551684	54.8785
GOTERM_BP_FAT	GO:0035176~social behavior	5	0.252653	0.0432609	HTT, MECP2, CHRNB2, VPS13A, NR2E1	1256	15	13588	3.60616	1	0.549963	54.9222
GOTERM_BP_FAT	GO:0000059~protein import into nucleus, docking	5	0.252653	0.0432609	IPO9, IPO8, XPO7, KPNB1, TNPO1	1256	15	13588	3.60616	1	0.549963	54.9222
GOTERM_BP_FAT	GO:0070507~regulation of microtubule cytoskeleton organization	8	0.404245	0.043776	PLK4, CDKN1B, CAPZA2, MTAP1B, MAPRE1, CLASP2, DST, APC	1256	36	13588	2.4041	1	0.552168	55.3575
GOTERM_BP_FAT	GO:0009792~embryonic development ending in birth or egg hatching	51	2.57706	0.0439657	GNA13, NBN, ENAH, COPS3, PITPNB, PRRX1, DLK1, N4BP2L2, DAB2, COL4A3BP, ANKRD11, DLG1, SOCS3, SIX4, MBNL1, MYH9, UBE2B, NDEL1, GNAS, PRDM1, TBX18, ADD1, MED1, SMARCA4, BBS4, 2610005L07RIK, SHROOM3, ARNT, CHD8, ECE1, PKD2, BTF3, PLCD1, SKIL, AMD1, TRAF6, TERF2, HECTD1, MDFI, TRP53, SETDB1, MAFG, HTT, ICMT, ITGA4, PLK4, SP1, ATP6V0A1, HBEGF, PBX1, BMPR1A	1256	425	13588	1.29822	1	0.551624	55.5168
GOTERM_BP_FAT	GO:0007167~enzyme linked receptor protein signaling pathway	35	1.76857	0.044432	2610005L07RIK, SCHIP1, NRTN, USP9X, TIPARP, BMPR2, ZFP640, PTEN, PDAP1, INSRR, PHIP, SPNB2, PALM2, SKIL, TRP53, IRS2, PTPN2, ARID5B, FLT4, PTPRA, RAF1, STXBP4, FLNA, DVL1, PTPN11, LAT, SS18, ZFP826, TOM1L1, HBEGF, JAK1, PPM1L, PTPN1, EIF2AK3, BMPR1A	1256	273	13588	1.38698	1	0.553385	55.9061
GOTERM_BP_FAT	GO:0051642~centrosome localization	3	0.151592	0.0450741	SEMA6A, NDEL1, PLXNA2	1256	4	13588	8.11385	1	0.556561	56.4369
GOTERM_BP_FAT	GO:0000320~re-entry into mitotic cell cycle	3	0.151592	0.0450741	CCND1, GSK3B, MDM4	1256	4	13588	8.11385	1	0.556561	56.4369
GOTERM_BP_FAT	GO:0000279~M phase	36	1.8191	0.0456412	ADCY3, HAUS4, NBN, USP9X, NEK1, NEDD9, CEP164, ANAPC10, ZFP318, SPC25, PMS2, MTAP9, PAFAH1B1, CLASP2, LMLN, STAG2, STAG1, APC, ZW10, ANAPC1, CKAP5, MYH9, HMGA2, 9130404D08RIK, UBE2B, CDC27, NCAPD3, CDC25A, SUV39H2, NCAPD2, DCLRE1A, RPS6KA2, SETD8, MAPRE1, SMC1A, UTP14B	1256	283	13588	1.3762	1	0.559075	56.9007
GOTERM_BP_FAT	GO:0051129~negative regulation of cellular component organization	15	0.757959	0.0458106	RTN4, CAPZA2, MECP2, RDX, PTEN, UBE2B, TTC3, KANK2, SEMA4F, SPNB2, MTAP1B, TMOD3, CLASP2, MAPRE1, APC	1256	93	13588	1.74491	1	0.558351	57.0383
GOTERM_BP_FAT	GO:0045814~negative regulation of gene expression, epigenetic	6	0.303183	0.0465648	DNMT3A, MECP2, SMARCA5, UBE2B, BAZ2A, SMARCA4	1256	22	13588	2.95049	1	0.562311	57.646
GOTERM_BP_FAT	GO:0019827~stem cell maintenance	6	0.303183	0.0465648	ZCCHC11, RIF1, CREBBP, BMPR1A, APC, MYST3	1256	22	13588	2.95049	1	0.562311	57.646
GOTERM_BP_FAT	GO:0008283~cell proliferation	32	1.61698	0.0486427	NBN, DPH1, IL7R, ITGAM, NR2C2, NAA35, HDGFRP3, TNFRSF1B, ITGAX, COL4A3BP, WDR12, THAP1, GNG2, PAFAH1B1, POU3F2, MTAP7, CUL1, IL1A, DLG1, SETDB1, TRP53, IRS2, CREBBP, PURA, IFNAR2, ASCL1, CCND1, NDEL1, GNB1, GSK3B, MDM4, MED1	1256	247	13588	1.40158	1	0.576463	59.2786
GOTERM_BP_FAT	GO:0006508~proteolysis	112	5.65942	0.0497003	DZIP3, PPP2R5C, RNF216, CNOT4, USP53, CUL5, WWP2, ITCH, CUL1, ANAPC1, SOCS3, USP1, ENC1, SKP2, UBR1, NPEPPS, MYH9, ASB8, DCUN1D1, DCUN1D2, HUWE1, PIAS3, BACE1, AMFR, CPD, ASB5, ADAMTS5, ASPRV1, ERMP1, RAD23B, WDR5B, RAD23A, ANAPC10, LOC100045866, TRIM65, UBE2D3, FBXW7, ARIH2, ECE1, PSMB1, FBXW2, RNF168, FBXO42, TRAF6, HECTD1, SEC11C, UBE2CBP, FOXRED2, HACE1, AFG3L2, UBE2L3, ATE1, TULP4, UBA1, NED…	1256	1034	13588	1.17183	1	0.582423	60.0865
GOTERM_BP_FAT	GO:0007017~microtubule-based process	28	1.41486	0.0512958	HAUS4, BBS4, CAPZA2, HOOK3, HOOK1, KIF13A, HOOK2, SPC25, STARD9, PAFAH1B1, MTAP7, KIF13B, KIF5B, CKAP5, HTT, KIF5C, MYH9, BICD2, UBE2B, SS18, NDEL1, KIF1B, NAV1, LYST, MTAP1B, DST, XRN2, SPAST	1256	211	13588	1.43563	1	0.592198	61.2767
GOTERM_BP_FAT	GO:0032886~regulation of microtubule-based process	9	0.454775	0.0516042	BBS4, PLK4, CDKN1B, CAPZA2, MTAP1B, MAPRE1, CLASP2, DST, APC	1256	45	13588	2.16369	1	0.592389	61.5029
GOTERM_BP_FAT	GO:0016055~Wnt receptor signaling pathway	19	0.960081	0.0532541	STK11, NDP, SOX4, UBE2B, DVL1, FAM123B, CCND1, CHD8, CSNK2A1, NXN, INVS, MACF1, GSK3B, LRP6, PYGO1, FRAT2, FBXW2, HBP1, APC	1256	130	13588	1.58116	1	0.602181	62.6918
GOTERM_BP_FAT	GO:0001832~blastocyst growth	5	0.252653	0.053597	SETDB1, NBN, NDEL1, HBEGF, SMARCA4	1256	16	13588	3.38077	1	0.602557	62.9345
GOTERM_BP_FAT	GO:0000122~negative regulation of transcription from RNA polymerase II promoter	30	1.51592	0.0548766	MTDH, PRRX1, NR2E1, KCNIP3, NR2C1, PCGF6, SKIL, NR2F2, BCOR, TCF25, TRP53, MDFI, ZBTB7A, DNMT3A, KLF12, LMCD1, IRF2BP2, MBD2, WWTR1, NRIP1, HDAC4, NCOA2, BPTF, HIPK1, MDM4, CUX1, NFIC, NCOR1, KDM6B, SMARCA4	1256	231	13588	1.405	1	0.609428	63.8271
GOTERM_BP_FAT	GO:0001890~placenta development	14	0.707428	0.0556588	MDFI, HSP90AB1, SOCS3, NDP, GJB3, ITGA4, ARNT, PLK4, SP1, PKD2, PBRM1, PLCD1, PRDM1, MED1	1256	87	13588	1.7409	1	0.612754	64.3627
GOTERM_BP_FAT	GO:0051789~response to protein stimulus	14	0.707428	0.0556588	NKAP, HSP90AA1, VAPB, NR3C1, HERPUD2, TTC3, FOS, CCND1, CASP12, HSPA4L, DNAJC3, EIF2AK3, UBXN4, EIF2AK4	1256	87	13588	1.7409	1	0.612754	64.3627
GOTERM_BP_FAT	GO:0030029~actin filament-based process	24	1.21273	0.0560693	SHROOM1, ENAH, SHROOM3, NUAK2, ROCK1, TRPM7, ARHGEF18, CAPZA2, S100A9, FHDC1, RICTOR, MYH9, DAAM1, FLNA, EPB4.1L2, RAC2, ATP2C1, LIMCH1, NCK1, PALM2, PAFAH1B1, EHD2, ABL2, DLG1	1256	176	13588	1.47525	1	0.613519	64.6408
GOTERM_BP_FAT	GO:0010639~negative regulation of organelle organization	11	0.555836	0.0566208	SPNB2, CAPZA2, MTAP1B, MECP2, TMOD3, RDX, MAPRE1, CLASP2, UBE2B, KANK2, APC	1256	62	13588	1.91941	1	0.61522	65.0111
GOTERM_BP_FAT	GO:0007219~Notch signaling pathway	10	0.505306	0.0575316	DTX4, ASCL1, FBXW7, DTX3, NOTCH4, HEYL, CNTN1, WDR12, RBPJ, SEL1L	1256	54	13588	2.00342	1	0.619269	65.6148
GOTERM_BP_FAT	GO:0031575~G1/S transition checkpoint	4	0.202122	0.0575914	TRP53, CCND1, NBN, PURA	1256	10	13588	4.32739	1	0.617681	65.6541
GOTERM_BP_FAT	GO:0043039~tRNA aminoacylation	9	0.454775	0.0576311	IARS, TARS, WARS, VARS2, DARS, NARS2, TPR, EIF2AK4, EARS2	1256	46	13588	2.11666	1	0.615971	65.6801
GOTERM_BP_FAT	GO:0043038~amino acid activation	9	0.454775	0.0576311	IARS, TARS, WARS, VARS2, DARS, NARS2, TPR, EIF2AK4, EARS2	1256	46	13588	2.11666	1	0.615971	65.6801
GOTERM_BP_FAT	GO:0006418~tRNA aminoacylation for protein translation	9	0.454775	0.0576311	IARS, TARS, WARS, VARS2, DARS, NARS2, TPR, EIF2AK4, EARS2	1256	46	13588	2.11666	1	0.615971	65.6801
GOTERM_BP_FAT	GO:0032446~protein modification by small protein conjugation	13	0.656897	0.0579612	UBE3A, SKP2, HERC2, OS9, FBXW7, HUWE1, GSPT1, PIAS3, NEDD4, CAND1, RNF168, ITCH, HECTD1	1256	79	13588	1.78025	1	0.616173	65.8961
GOTERM_BP_FAT	GO:0051726~regulation of cell cycle	28	1.41486	0.0591719	E2F1, NBN, ANAPC10, PTEN, MYCBP2, NUP214, THAP1, DLG1, ZW10, APC, TRP53, GTPBP4, BRCC3, MADD, RINT1, SKP2, HERC2, ATR, UBE2B, PTPN11, PURA, CCND1, PLK4, CDKN1B, CCND2, MAPK14, 4933424B01RIK, SMC1A	1256	214	13588	1.4155	1	0.622057	66.6772
GOTERM_BP_FAT	GO:0006650~glycerophospholipid metabolic process	14	0.707428	0.0600373	CHKA, PIK3CD, TAZ, MECP2, PI4KB, PTEN, PNPLA6, PIGL, PIGG, PIK3CA, PCYT1A, IP6K1, PIP4K2A, ALG12	1256	88	13588	1.72112	1	0.625624	67.2251
GOTERM_BP_FAT	GO:0044092~negative regulation of molecular function	19	0.960081	0.0601845	MDFI, PRKCA, GTPBP4, ZCCHC11, CEBPG, SPRY4, FLNA, S1PR3, CDKN1B, ZFP462, NUP62, PKD2, SPRED2, NOS3, CAND1, SPRED1, DNAJC3, APC, DHCR24	1256	132	13588	1.5572	1	0.624623	67.3175
GOTERM_BP_FAT	GO:0006836~neurotransmitter transport	13	0.656897	0.0627245	SYT1, SLC25A4, NRXN3, LIN7C, NRXN1, RPH3A, RIMS2, LIN7A, DVL1, SYN2, SLC22A3, VAMP2, SV2C	1256	80	13588	1.758	1	0.6384	68.8728
GOTERM_BP_FAT	GO:0030111~regulation of Wnt receptor signaling pathway	8	0.404245	0.0635544	MDFI, CCND1, CHD8, STK11, LRP6, SOX4, MBD2, APC	1256	39	13588	2.21917	1	0.641485	69.3656
GOTERM_BP_FAT	GO:0035264~multicellular organism growth	8	0.404245	0.0635544	TRP53, ZFP826, SLC1A2, ARID5B, ANKRD11, ICMT, TNKS2, ADD1	1256	39	13588	2.21917	1	0.641485	69.3656
GOTERM_BP_FAT	GO:0007093~mitotic cell cycle checkpoint	6	0.303183	0.0645675	TRP53, CCND1, NBN, PURA, APC, ZW10	1256	24	13588	2.70462	1	0.645597	69.9573
GOTERM_BP_FAT	GO:0030968~endoplasmic reticulum unfolded protein response	5	0.252653	0.0651457	CCND1, VAPB, CASP12, EIF2AK3, EIF2AK4	1256	17	13588	3.1819	1	0.647096	70.2901
GOTERM_BP_FAT	GO:0001578~microtubule bundle formation	5	0.252653	0.0651457	NAV1, MTAP1B, MTAP7, UBE2B, SPAST	1256	17	13588	3.1819	1	0.647096	70.2901
GOTERM_BP_FAT	GO:0006282~regulation of DNA repair	5	0.252653	0.0651457	BRCC3, USP1, CEBPG, RNF168, RTEL1	1256	17	13588	3.1819	1	0.647096	70.2901
GOTERM_BP_FAT	GO:0034620~cellular response to unfolded protein	5	0.252653	0.0651457	CCND1, VAPB, CASP12, EIF2AK3, EIF2AK4	1256	17	13588	3.1819	1	0.647096	70.2901
GOTERM_BP_FAT	GO:0032535~regulation of cellular component size	22	1.11167	0.0666751	RTN4, TRP53, CREB1, CAPZA2, RDX, RICTOR, IL7R, N6AMT1, ACTR3, ATP2B2, SEMA4F, SPNB2, RB1CC1, ADRA1A, TMOD3, DCX, XRN2, EMP1, DCLK1, RASA1, DLG1, SLC9A1	1256	161	13588	1.4783	1	0.65404	71.1537
GOTERM_BP_FAT	GO:0034621~cellular macromolecular complex subunit organization	31	1.56645	0.0671787	TDRD3, ENAH, SNAP91, CAPZA2, RBM5, H1FX, SMNDC1, HIST1H2BP, HJURP, TNPO1, KPNB1, MYST3, H1F0, PRPF31, SRPK2, 2810006K23RIK, HIST1H1C, CEBPG, TTF1, IPO9, IPO8, MBNL1, MBD2, FLNA, DVL1, SLU7, H3F3A, HIST1H3D, XPO7, XRN2, SMARCA4	1256	245	13588	1.36887	1	0.655033	71.4329
GOTERM_BP_FAT	GO:0045582~positive regulation of T cell differentiation	7	0.353714	0.0695103	HSP90AA1, LCK, IL4RA, ITPKB, IL2RG, IL7R, AP3B1	1256	32	13588	2.36654	1	0.666141	72.6923
GOTERM_BP_FAT	GO:0042176~regulation of protein catabolic process	7	0.353714	0.0695103	GCLC, NEDD4, PSMD2, ITCH, MDM4, FLNA, APC	1256	32	13588	2.36654	1	0.666141	72.6923
GOTERM_BP_FAT	GO:0030522~intracellular receptor-mediated signaling pathway	7	0.353714	0.0695103	PGR, MLL5, NCOA2, UBE3A, SAFB, NR3C1, PPARGC1B	1256	32	13588	2.36654	1	0.666141	72.6923
GOTERM_BP_FAT	GO:0043044~ATP-dependent chromatin remodeling	3	0.151592	0.0705802	CHD8, HJURP, SMARCA5	1256	5	13588	6.49108	1	0.670097	73.2525
GOTERM_BP_FAT	GO:0051494~negative regulation of cytoskeleton organization	9	0.454775	0.0709704	SPNB2, CAPZA2, MTAP1B, TMOD3, RDX, MAPRE1, CLASP2, KANK2, APC	1256	48	13588	2.02846	1	0.670356	73.4541
GOTERM_BP_FAT	GO:0070646~protein modification by small protein removal	6	0.303183	0.074836	BRCC3, SENP1, USP1, USP9X, USP12, MYSM1	1256	25	13588	2.59643	1	0.688627	75.3753
GOTERM_BP_FAT	GO:0042770~DNA damage response, signal transduction	10	0.505306	0.0762678	TRP53, CCND1, NBN, BRCC3, HIPK1, MAPK14, RINT1, ATR, SMC1A, PTPN11	1256	57	13588	1.89798	1	0.69398	76.0529
GOTERM_BP_FAT	GO:0060249~anatomical structure homeostasis	13	0.656897	0.0785319	BBS4, NBN, SMG6, STK11, VPS54, ILDR2, TNKS2, DMD, ANKRD11, TERF2, RTEL1, ADD1, APC	1256	83	13588	1.69446	1	0.703207	77.0886
GOTERM_BP_FAT	GO:0030705~cytoskeleton-dependent intracellular transport	7	0.353714	0.0786286	KIF1B, NDEL1, KIF5B, HTT, PAFAH1B1, MYH9, DST	1256	33	13588	2.29483	1	0.701897	77.1319
GOTERM_BP_FAT	GO:0006323~DNA packaging	15	0.757959	0.0805863	H1F0, AIFM2, HIST1H1C, H1FX, NCAPD3, NCAPD2, HIST1H2BP, HJURP, SMARCC1, H3F3A, HIST1H3D, ACIN1, TOP2A, SMARCA4, MYST3	1256	101	13588	1.6067	1	0.709367	77.9917
GOTERM_BP_FAT	GO:0006887~exocytosis	16	0.808489	0.0809216	STXBP1, SYT8, LIN7C, VPS33B, RPH3A, RIMS2, VPS33A, LIN7A, LAT, MIA3, EXOC4, TMED10, VAMP2, UNC13C, STEAP2, SCAMP5	1256	110	13588	1.5736	1	0.709176	78.1358
GOTERM_BP_FAT	GO:0051052~regulation of DNA metabolic process	10	0.505306	0.0832535	TRP53, GTPBP4, BRCC3, USP1, CEBPG, TTF1, RNF168, UBE2B, TERF2, RTEL1	1256	58	13588	1.86525	1	0.718063	79.114
GOTERM_BP_FAT	GO:0046486~glycerolipid metabolic process	18	0.90955	0.0853006	CHKA, MOGAT1, PIK3CD, TAZ, MECP2, PI4KB, PTEN, PNPLA6, PTPN11, PIGL, DGAT1, PIGG, DGKD, PIK3CA, PCYT1A, PIP4K2A, IP6K1, ALG12	1256	129	13588	1.50955	1	0.725386	79.9385
GOTERM_BP_FAT	GO:0051495~positive regulation of cytoskeleton organization	6	0.303183	0.0859339	PLK4, CDKN1B, CAPZA2, RICTOR, DLG1, APC	1256	26	13588	2.49657	1	0.726429	80.1873
GOTERM_BP_FAT	GO:0021953~central nervous system neuron differentiation	8	0.404245	0.087982	DCC, ASCL1, NDEL1, CHRNB2, DCX, NR2E1, DCLK1, MYCBP2	1256	42	13588	2.06066	1	0.73346	80.972
GOTERM_BP_FAT	GO:0045621~positive regulation of lymphocyte differentiation	7	0.353714	0.088385	HSP90AA1, LCK, IL4RA, ITPKB, IL2RG, IL7R, AP3B1	1256	34	13588	2.22733	1	0.733472	81.123
GOTERM_BP_FAT	GO:0022618~ribonucleoprotein complex assembly	7	0.353714	0.088385	SRPK2, PRPF31, TDRD3, RBM5, SLU7, MBNL1, SMNDC1	1256	34	13588	2.22733	1	0.733472	81.123
GOTERM_BP_FAT	GO:0030217~T cell differentiation	12	0.606367	0.0889409	TRP53, CD3D, CD8A, BCL11A, LCK, SOX4, ITPKB, CACNB4, IL7R, NCOR1, SPN, APC	1256	76	13588	1.70818	1	0.734122	81.3293
GOTERM_BP_FAT	GO:0030900~forebrain development	22	1.11167	0.0900829	E2F1, BBS4, HTT, CREB1, SOX3, PRKG1, YWHAE, NR2E1, APLP2, ATRX, ASCL1, SLC1A2, RELN, PAFAH1B1, CHRNB2, POU3F2, RBPJ, NR2F2, NCOR1, DCLK1, BMPR1A, SMARCA4	1256	167	13588	1.42519	1	0.737171	81.7465
GOTERM_BP_FAT	GO:0032273~positive regulation of protein polymerization	5	0.252653	0.091745	CDKN1B, CAPZA2, RICTOR, DLG1, APC	1256	19	13588	2.84697	1	0.74225	82.338
GOTERM_BP_FAT	GO:0046470~phosphatidylcholine metabolic process	4	0.202122	0.0920184	CHKA, MECP2, PCYT1A, PNPLA6	1256	12	13588	3.60616	1	0.741712	82.4335
GOTERM_BP_FAT	GO:0015800~acidic amino acid transport	4	0.202122	0.0920184	SLC25A12, SLC1A2, SLC25A4, HTT	1256	12	13588	3.60616	1	0.741712	82.4335
GOTERM_BP_FAT	GO:0015813~L-glutamate transport	4	0.202122	0.0920184	SLC25A12, SLC1A2, SLC25A4, HTT	1256	12	13588	3.60616	1	0.741712	82.4335
GOTERM_BP_FAT	GO:0031113~regulation of microtubule polymerization	4	0.202122	0.0920184	CDKN1B, CAPZA2, MAPRE1, APC	1256	12	13588	3.60616	1	0.741712	82.4335
GOTERM_BP_FAT	GO:0043067~regulation of programmed cell death	62	3.1329	0.0967148	NUAK2, RBM5, PTEN, NR2E1, KCNIP3, BAG4, ZFP91, PAK7, ANK2, PIK3CA, DNAJC5, DLG5, API5, SPN, DHCR24, PRKCA, AIFM2, ROCK1, MADD, SKP2, MECP2, UBE2B, BCL2L12, STK3, JMY, ASCL1, HIPK1, LCK, PSME3, EIF2AK3, NMNAT1, BCLAF1, CDK5R1, ING3, GCLC, NR3C1, RRM2B, ITM2B, CHD8, RB1CC1, SKIL, TRAF6, RASA1, APC, PLAGL2, STAMBP, TRP53, TM2D1, HTT, CEBPG, 2810002N01RIK, FCGR1, CIDEC, BFAR, CDKN1B, CNTF, GSPT1, CSR…	1256	560	13588	1.19776	1	0.758238	84.0004
GOTERM_BP_FAT	GO:0050680~negative regulation of epithelial cell proliferation	6	0.303183	0.0978407	CDKN1B, STK11, PTEN, ETV4, DLG1, APC	1256	27	13588	2.4041	1	0.760831	84.3559
GOTERM_BP_FAT	GO:0043242~negative regulation of protein complex disassembly	7	0.353714	0.0987694	SPNB2, CAPZA2, MTAP1B, TMOD3, RDX, CLASP2, APC	1256	35	13588	2.16369	1	0.762661	84.6436
GOTERM_BP_FAT	GO:0033233~regulation of protein sumoylation	3	0.151592	0.0995217	HDAC4, PIAS3, ARNT	1256	6	13588	5.40924	1	0.763828	84.8729
GOTERM_BP_FAT	GO:0060707~trophoblast giant cell differentiation	3	0.151592	0.0995217	MDFI, PLK4, SOCS3	1256	6	13588	5.40924	1	0.763828	84.8729
GOTERM_BP_FAT	GO:0019227~neuronal action potential propagation	3	0.151592	0.0995217	NRCAM, SCN1A, CACNB4	1256	6	13588	5.40924	1	0.763828	84.8729
GOTERM_BP_FAT	GO:0009950~dorsal/ventral axis specification	3	0.151592	0.0995217	MDFI, LRP6, BMPR1A	1256	6	13588	5.40924	1	0.763828	84.8729
GOTERM_BP_FAT	GO:0033235~positive regulation of protein sumoylation	3	0.151592	0.0995217	HDAC4, PIAS3, ARNT	1256	6	13588	5.40924	1	0.763828	84.8729
GOTERM_CC_FAT	GO:0043228~non-membrane-bounded organelle	236	11.9252	2.98049e-11	ITGB3BP, PNMA2, VAPA, UTRN, XRCC6, HIRA, STOML2, H1FX, AI314180, HOOK3, HOOK1, KIF13A, HOOK2, HIST1H2BP, KIF13B, MAP2K5, H1F0, MRPL52, GTPBP4, MRPL51, KIF5B, ROCK1, KIF5C, MECP2, DCTN5, PCM1, MYH9, DCTN4, NCAPD3, NCAPD2, RFC1, NAV1, BAZ1B, KRT14, MRPL49, RPS10, PDE4DIP, SRP72, MYO18A, EIF2AK4, ADD1, SDAD1, CEP164, RPS27, MACF1, DMD, SPNB2, PBRM1, RPS20, UTP23, DNMT3A, CREBBP, ATR, CDC27, PTPN11, …	1032	1919	12504	1.49007	1.5111e-08	1.5111e-08	4.30041e-08
GOTERM_CC_FAT	GO:0043232~intracellular non-membrane-bounded organelle	236	11.9252	2.98049e-11	ITGB3BP, PNMA2, VAPA, UTRN, XRCC6, HIRA, STOML2, H1FX, AI314180, HOOK3, HOOK1, KIF13A, HOOK2, HIST1H2BP, KIF13B, MAP2K5, H1F0, MRPL52, GTPBP4, MRPL51, KIF5B, ROCK1, KIF5C, MECP2, DCTN5, PCM1, MYH9, DCTN4, NCAPD3, NCAPD2, RFC1, NAV1, BAZ1B, KRT14, MRPL49, RPS10, PDE4DIP, SRP72, MYO18A, EIF2AK4, ADD1, SDAD1, CEP164, RPS27, MACF1, DMD, SPNB2, PBRM1, RPS20, UTP23, DNMT3A, CREBBP, ATR, CDC27, PTPN11, …	1032	1919	12504	1.49007	1.5111e-08	1.5111e-08	4.30041e-08
GOTERM_CC_FAT	GO:0031981~nuclear lumen	124	6.26579	2.49909e-09	PNMA2, RBM4, REST, SART3, MED20, PNN, SMNDC1, CBX5, ESF1, INTS8, TOP1, MLL5, SRRM2, INTS6, SRRM1, DDX21, ACIN1, TGS1, MLL3, LUC7L3, MYST3, IKBKAP, GTPBP4, RRP1, RBL2, MED13, NVL, MED19, PA2G4, MED15, PIAS3, MGA, SLU7, SRP72, XRN2, SMARCA4, SDAD1, MEIS1, ATF1, ARNT, MED12L, HNRNPL, SFRS18, DDX46, DDX3X, PRPF40A, UTP23, TRP53, TAF2, DNMT3A, MYO1C, SMG6, TAF5, CREBBP, CTR9, HDAC4, PAXIP1, NRF1, PLK4…	1032	883	12504	1.70149	1.26704e-06	6.3352e-07	3.60583e-06
GOTERM_CC_FAT	GO:0070013~intracellular organelle lumen	148	7.47852	7.98137e-09	PNMA2, RBM4, REST, SART3, MED20, CBX5, PNN, SMNDC1, ESF1, INTS8, TOP1, ACSS1, MLL5, SRRM2, INTS6, SRRM1, DDX21, ACIN1, TGS1, MLL3, LUC7L3, MYST3, MRPL52, IKBKAP, GTPBP4, MRPL51, RRP1, RBL2, MED13, EARS2, NVL, MED19, PA2G4, MED15, PIAS3, MGA, SLU7, SRP72, UGGT1, XRN2, SMARCA4, ZP3R, SDAD1, ACP2, MEIS1, ATF1, ARNT, HADHB, MED12L, HNRNPL, SFRS18, DDX46, DDX3X, SUPV3L1, PRPF40A, UTP23, TRP53, TAF2, D…	1032	1133	12504	1.58271	4.04655e-06	1.34885e-06	1.1516e-05
GOTERM_CC_FAT	GO:0043233~organelle lumen	148	7.47852	9.60507e-09	PNMA2, RBM4, REST, SART3, MED20, CBX5, PNN, SMNDC1, ESF1, INTS8, TOP1, ACSS1, MLL5, SRRM2, INTS6, SRRM1, DDX21, ACIN1, TGS1, MLL3, LUC7L3, MYST3, MRPL52, IKBKAP, GTPBP4, MRPL51, RRP1, RBL2, MED13, EARS2, NVL, MED19, PA2G4, MED15, PIAS3, MGA, SLU7, SRP72, UGGT1, XRN2, SMARCA4, ZP3R, SDAD1, ACP2, MEIS1, ATF1, ARNT, HADHB, MED12L, HNRNPL, SFRS18, DDX46, DDX3X, SUPV3L1, PRPF40A, UTP23, TRP53, TAF2, D…	1032	1136	12504	1.57853	4.86976e-06	1.21744e-06	1.38587e-05
GOTERM_CC_FAT	GO:0031974~membrane-enclosed lumen	151	7.63012	1.6046e-08	PNMA2, RBM4, REST, SART3, MED20, CBX5, PNN, SMNDC1, ESF1, INTS8, TOP1, ACSS1, MLL5, SRRM2, INTS6, SRRM1, DDX21, ACIN1, TGS1, MLL3, LUC7L3, MYST3, MRPL52, IKBKAP, GTPBP4, MRPL51, RRP1, RBL2, MED13, EARS2, NVL, MED19, PA2G4, MED15, PIAS3, MGA, SLU7, SRP72, UGGT1, XRN2, SMARCA4, ZP3R, SDAD1, ACP2, MEIS1, ATF1, ARNT, HADHB, MED12L, HNRNPL, SFRS18, DDX46, DDX3X, SUPV3L1, PRPF40A, UTP23, TRP53, TAF2, D…	1032	1174	12504	1.5584	8.13526e-06	1.62706e-06	2.3152e-05
GOTERM_CC_FAT	GO:0012505~endomembrane system	83	4.19404	2.20634e-08	RTN4, SYT1, COPA, CLTB, VAPB, LMAN2L, CAPZA2, CBX3, LEMD3, EPS15L1, WHAMM, DAB2, ERO1LB, ST6GALNAC4, AP1S2, H13, COPB1, RC3H2, RANBP2, PARD3B, ASPH, DNAJC3, TPR, GOLGA5, FNDC3A, KPNB1, DLG1, SCAMP5, SNUPN, CHST2, IPO9, NAV3, PI4KB, IPO8, NUPL2, PNPLA6, ARHGAP32, KIF1B, NDEL1, ABCB1A, ATP2C1, NCK1, IGF2R, RAB14, VAMP2, AMFR, CUX1, STEAP2, EIF2AK3, KPNA1, EPN2, ARL6IP1, PARD3, CLCN3, SNAP91, SLC35A…	1032	535	12504	1.87972	1.11861e-05	1.86435e-06	3.18343e-05
GOTERM_CC_FAT	GO:0015630~microtubule cytoskeleton	73	3.68873	2.82677e-08	VAPA, TTLL1, ARL2BP, CEP70, AI314180, HOOK3, HOOK1, KIF13A, HOOK2, ACTR1A, STARD9, MTAP9, SNTB2, MTAP6, MTAP7, ZW10, MAP2K5, KIF13B, KIF5B, ROCK1, CEP110, KIF5C, DYNLT3, DCTN5, MYH9, PCM1, DCTN4, DNAIC2, SS18, KIF1B, NDEL1, NAV1, ATG4A, LCK, MTAP1B, CLIP1, PDE4DIP, PDCD6IP, MAPRE1, DST, SPAST, CEP97, HAUS4, SHROOM1, BBS4, PARD3, SDCCAG8, SHROOM3, KLC4, AKAP9, CEP164, STAU2, MYCBP2, MACF1, PKD2, O…	1032	450	12504	1.96553	1.43316e-05	2.04738e-06	4.07862e-05
GOTERM_CC_FAT	GO:0005694~chromosome	61	3.08236	5.49962e-07	ITGB3BP, NBN, PRPF4B, ARID4A, ARID4B, XRCC6, HIRA, CBX3, H1FX, CBX5, TOP1, HIST1H2BP, TOP2A, ZW10, MYST3, H1F0, HIST1H1C, MECP2, HMGA2, MBD2, MBD1, UBE2B, NCAPD3, PURA, NCAPD2, NDEL1, BAZ1B, RFC1, RIF1, ZMIZ2, TELO2, SMARCA4, THAP7, CEP164, SPC25, CHD8, HJURP, PBRM1, CHD1, RNF168, CLASP2, CHD6, BAZ2A, TERF2, CHD4, APC, TRP53, SETDB1, DNMT3A, SMG6, CREBBP, ATR, 9130404D08RIK, SUV39H2, ATRX, SMARCC…	1032	378	12504	1.95527	0.000278792	3.48533e-05	0.000793513
GOTERM_CC_FAT	GO:0016607~nuclear speck	24	1.21273	6.84285e-07	PRPF31, CCNL1, WBP11, SART3, MBD1, SMNDC1, CTR9, PNN, SFRS18, MLL5, PPIG, DDX46, HIPK1, DDX3X, PIAS3, SRRM2, DYRK1A, CDK12, SLU7, SRRM1, PSME4, RBM25, LUC7L3, PRPF40A	1032	90	12504	3.23101	0.000346872	3.85473e-05	0.00098732
GOTERM_CC_FAT	GO:0005730~nucleolus	51	2.57706	3.04227e-06	PNMA2, GTPBP10, RBM4, CBX5, ESF1, TOP1, PARN, RRP1B, GRWD1, DDX21, BRD4, ACIN1, KDM5A, TSEN2, TOP2A, DCAF17, GTPBP4, RRP1, POLR1A, TTF1, EXOSC1, MBD2, MBD1, NVL, PA2G4, SRP72, MRO, XRN2, SMARCA4, RBM34, SDAD1, MTDH, YPEL2, WBP11, STAU2, HJURP, WDR12, USP36, BAZ2A, TRP53, UTP23, SMG6, MYO1C, ILF3, PLK4, UBTF, NOLC1, UTP14A, GM347, PHF6, UTP14B	1032	310	12504	1.99332	0.00154124	0.000154231	0.00438947
GOTERM_CC_FAT	GO:0005794~Golgi apparatus	91	4.59828	4.2373e-06	COPA, SH3RF1, CLTB, AP1G2, VAPB, GBGT1, LMAN2L, UNC50, PITPNB, TGOLN1, AP3S2, WHAMM, HS2ST1, KCNIP3, HOOK3, ACBD3, ST6GALNAC4, CHIC2, AP1S2, TRAPPC6B, COL4A3BP, COPB1, EMID2, RAB6B, MTAP6, NOS3, GOLGA5, FNDC3A, SAR1A, GOLGA4, DHCR24, AP3B1, SCAMP5, ROCK1, GALNTL2, CHST2, PI4KB, BICD2, FLNA, BICD1, VTI1A, PJA2, MGAT2, ARHGAP32, MGAT3, ABCB1A, ATP2C1, IGF2R, ARCN1, BACE1, RAB14, PDE4DIP, VAMP2, MAP…	1032	682	12504	1.61669	0.00214601	0.000195282	0.00611364
GOTERM_CC_FAT	GO:0031982~vesicle	73	3.68873	7.12823e-06	GNA13, HSP90AB1, SYT1, COPA, CLTB, AP1G2, GRIP1, CAPZA2, TGOLN1, HPS4, SYT8, ESD, AP3S2, AQP6, WHAMM, BTK, DAB2, CHIC1, CHIC2, AP1S2, SND1, COPB1, SPRED2, SNTB2, RAB6B, DNAJC5, ITCH, FNDC3A, SV2C, AP3B1, SCAMP5, HSP90AA1, RPH3A, STOM, KIF1B, NCK1, IGF2R, ARCN1, BACE1, RAB14, SH3KBP1, DOC2G, VAMP2, PDCD6IP, STEAP2, DST, EPN2, ZP3R, CLCN3, LRBA, POMC, PCSK2, ANXA6, GAD2, ECE1, DGKD, TMEM33, SYN2, R…	1032	519	12504	1.70422	0.0036075	0.000301124	0.0102845
GOTERM_CC_FAT	GO:0016604~nuclear body	29	1.46539	1.14447e-05	WBP11, SART3, SMNDC1, PNN, SFRS18, MLL5, DDX46, DDX3X, SRRM2, NUDT21, CDK12, SRRM1, TGS1, RBM25, LUC7L3, PRPF40A, PRPF31, CREBBP, CCNL1, MBD1, CTR9, PPIG, HIPK1, NOLC1, PIAS3, DYRK1A, SLU7, LSM10, PSME4	1032	142	12504	2.47445	0.00578571	0.000446248	0.0165118
GOTERM_CC_FAT	GO:0031410~cytoplasmic vesicle	71	3.58767	1.20898e-05	GNA13, HSP90AB1, SYT1, COPA, CLTB, AP1G2, GRIP1, CAPZA2, TGOLN1, HPS4, SYT8, ESD, AP3S2, AQP6, WHAMM, BTK, DAB2, CHIC1, CHIC2, AP1S2, COPB1, SND1, SPRED2, SNTB2, RAB6B, DNAJC5, ITCH, FNDC3A, SV2C, AP3B1, SCAMP5, HSP90AA1, RPH3A, STOM, KIF1B, IGF2R, ARCN1, BACE1, RAB14, SH3KBP1, DOC2G, VAMP2, PDCD6IP, STEAP2, DST, EPN2, ZP3R, CLCN3, LRBA, POMC, PCSK2, ANXA6, GAD2, ECE1, DGKD, TMEM33, SYN2, RAB11B,…	1032	508	12504	1.69342	0.00611081	0.00043773	0.0174424
GOTERM_CC_FAT	GO:0044427~chromosomal part	50	2.52653	1.37546e-05	ITGB3BP, NBN, ARID4A, ARID4B, HIRA, CBX3, H1FX, CBX5, HIST1H2BP, ZW10, MYST3, H1F0, HIST1H1C, MECP2, MBD2, HMGA2, MBD1, UBE2B, NCAPD3, PURA, NDEL1, BAZ1B, RIF1, RFC1, ZMIZ2, TELO2, SMARCA4, SPC25, CHD8, HJURP, PBRM1, CHD1, CLASP2, CHD6, BAZ2A, TERF2, CHD4, APC, TRP53, DNMT3A, SMG6, CREBBP, ATR, 9130404D08RIK, SUV39H2, ATRX, SMARCC1, H3F3A, HIST1H3D, SMC1A	1032	318	12504	1.90508	0.00694935	0.000464799	0.019844
GOTERM_CC_FAT	GO:0044451~nucleoplasm part	71	3.58767	1.68253e-05	E2F1, ENY2, REST, SART3, MED20, SMNDC1, PNN, CBX5, INTS8, FOS, MLL5, ASH2L, SRRM2, INTS6, CDK12, SRRM1, TGS1, MLL3, LUC7L3, MYST3, IKBKAP, PRPF31, RBBP4, RBL2, CCNL1, MED13, MBD2, MBD1, NRIP1, MED19, MED15, HIPK1, PIAS3, MGA, SLU7, PSME4, CLOCK, MED1, ING5, ING3, WBP11, MEIS1, ATF1, ARNT, MED12L, SFRS18, DDX46, DDX3X, NUDT21, POU3F2, RBM25, PRPF40A, TAF2, TAF5, CREB1, CREBBP, WWTR1, CTR9, HDAC4, …	1032	513	12504	1.67691	0.00849424	0.000533015	0.0242738
GOTERM_CC_FAT	GO:0005654~nucleoplasm	80	4.04245	1.69611e-05	ENY2, E2F1, REST, SART3, MED20, CBX5, SMNDC1, PNN, ESF1, TOP1, INTS8, FOS, MLL5, ASH2L, SRRM2, INTS6, CDK12, SRRM1, TGS1, MLL3, LUC7L3, MYST3, IKBKAP, PRPF31, RBBP4, RBL2, CCNL1, MED13, MBD2, MBD1, NRIP1, MED19, CCND1, MED15, HIPK1, PIAS3, MGA, SLU7, PSME4, CLOCK, MED1, ING5, ING3, WBP11, MEIS1, ATF1, ARNT, MED12L, HNRNPL, SFRS18, DDX46, DDX3X, NUDT21, WDR12, POU3F2, THAP1, RBM25, PRPF40A, TAF2, …	1032	599	12504	1.6182	0.00856249	0.000505717	0.0244697
GOTERM_CC_FAT	GO:0031988~membrane-bounded vesicle	61	3.08236	1.71812e-05	GNA13, HSP90AB1, SYT1, COPA, CLTB, AP1G2, GRIP1, CAPZA2, TGOLN1, HPS4, SYT8, ESD, WHAMM, DAB2, CHIC1, CHIC2, AP1S2, COPB1, SND1, DNAJC5, FNDC3A, SV2C, SCAMP5, HSP90AA1, RPH3A, STOM, KIF1B, NCK1, IGF2R, RAB14, DOC2G, VAMP2, PDCD6IP, STEAP2, DST, EPN2, ZP3R, CLCN3, LRBA, POMC, PCSK2, ANXA6, GAD2, ECE1, DGKD, TMEM33, SYN2, RAB11B, TMED10, APPBP2, ASPSCR1, RILP, HTT, YWHAE, DVL1, CCT4, ATP6V0A1, YIPF…	1032	420	12504	1.75975	0.00867311	0.000483824	0.0247871
GOTERM_CC_FAT	GO:0030529~ribonucleoprotein complex	65	3.28449	2.39269e-05	PRPF4B, RBM5, RPS6KB1, SMNDC1, PNN, RRP1B, SRRM2, SND1, SRRM1, API5, MRPL52, PRPF31, MRPL51, RRP1, MRPS5, SRPRB, HNRNPU, PA2G4, AQR, MRPL49, CPSF6, SLU7, RPS10, SRP72, EIF2C3, PRPF38B, EIF2AK4, PRPF38A, EIF2C4, MRPS15, SF3B5, RPL39, ITGAM, HNRNPL, RPS27, MRPL15, RPL34, MRPL17, MSI1, ISY1, WDR12, PPIL3, MSI2, SNRNP70, RPS20, DDX41, GTF3C1, HNRNPAB, GEMIN5, DHX8, MRPS25, LOC100048552, SNW1, DDX4, S…	1032	462	12504	1.70467	0.0120578	0.000638275	0.0345176
GOTERM_CC_FAT	GO:0019898~extrinsic to membrane	66	3.33502	2.53201e-05	GNA13, AP1G2, TSG101, CHMP5, VPS37A, STOML2, EPS15L1, KCNIP4, SPRY4, BTK, PLEKHB2, CHIC2, SNTB2, GNG2, SPRED1, GOLGA4, DLG1, ZW10, PRKCA, INADL, DAB2IP, MAGI2, MAGI1, ROCK1, RALBP1, STRN3, RINT1, MPP7, PI4KB, PJA2, GNAL, GAPVD1, GNB1, SH3KBP1, GNAS, UNC13C, ANKFY1, NAPG, ASAP2, EEA1, RDX, PCYT1A, VPS35, APPBP2, EHD2, MTMR4, VPS39, PSTPIP2, ASPSCR1, WDFY3, CNKSR2, STAMBP, FAM125B, DNM1L, DLGAP2, L…	1032	472	12504	1.69423	0.0127554	0.000641666	0.036527
GOTERM_CC_FAT	GO:0005813~centrosome	30	1.51592	4.22898e-05	CEP97, HAUS4, BBS4, SDCCAG8, CEP164, AKAP9, ARL2BP, AI314180, CEP70, HOOK2, ACTR1A, PAFAH1B1, ODF2, CLASP2, APC, ROCK1, CEP110, SMEK2, SMEK1, SFI1, PCM1, CDC27, DCTN4, PLK4, NDEL1, LCK, PDE4DIP, MAPRE1, PDCD6IP, SPAST	1032	160	12504	2.2718	0.0212132	0.0010205	0.0610008
GOTERM_CC_FAT	GO:0000792~heterochromatin	15	0.757959	4.37549e-05	DNMT3A, MECP2, CBX3, ATR, MBD2, UBE2B, MBD1, CBX5, SUV39H2, ATRX, BAZ1B, SMARCC1, H3F3A, BAZ2A, SMARCA4	1032	51	12504	3.56361	0.02194	0.00100787	0.0631135
GOTERM_CC_FAT	GO:0005874~microtubule	39	1.97069	6.89109e-05	HAUS4, SHROOM1, SHROOM3, VAPA, KLC4, TTLL1, STAU2, HOOK3, KIF13A, HOOK1, HOOK2, STARD9, SNTB2, MTAP9, PAFAH1B1, ODF2, MTAP6, CLASP2, MTAP7, APPBP2, APC, KIF13B, ZW10, DNM3, KIF5B, KIF5C, DYNLT3, DNAIC2, CDC27, MID2, SS18, KIF1B, NDEL1, NAV1, INVS, MTAP1B, CLIP1, MAPRE1, SPAST	1032	240	12504	1.9689	0.0343357	0.00151793	0.0993825
GOTERM_CC_FAT	GO:0000785~chromatin	30	1.51592	7.54681e-05	ARID4A, ARID4B, HIRA, CBX3, H1FX, CBX5, HIST1H2BP, CHD8, CHD1, CHD6, BAZ2A, CHD4, MYST3, H1F0, DNMT3A, HIST1H1C, MECP2, ATR, MBD2, HMGA2, 9130404D08RIK, UBE2B, MBD1, SUV39H2, ATRX, BAZ1B, SMARCC1, H3F3A, HIST1H3D, SMARCA4	1032	165	12504	2.20296	0.037541	0.00159305	0.108835
GOTERM_CC_FAT	GO:0016023~cytoplasmic membrane-bounded vesicle	58	2.93077	8.10252e-05	GNA13, HSP90AB1, SYT1, COPA, CLTB, AP1G2, GRIP1, CAPZA2, TGOLN1, HPS4, SYT8, ESD, WHAMM, DAB2, CHIC1, CHIC2, AP1S2, COPB1, SND1, DNAJC5, FNDC3A, SV2C, SCAMP5, HSP90AA1, RPH3A, STOM, KIF1B, IGF2R, RAB14, DOC2G, VAMP2, PDCD6IP, STEAP2, DST, EPN2, ZP3R, LRBA, POMC, PCSK2, ANXA6, GAD2, ECE1, DGKD, TMEM33, SYN2, RAB11B, TMED10, APPBP2, RILP, HTT, YWHAE, DVL1, CCT4, ATP6V0A1, YIPF5, ABL2, GGNBP2, ATP6V…	1032	414	12504	1.69745	0.0402491	0.00164191	0.116844
GOTERM_CC_FAT	GO:0005635~nuclear envelope	28	1.41486	0.000122892	RTN4, CBX3, LEMD3, NUP214, RAC2, PAFAH1B1, RANBP2, TPR, MTMR6, TNPO1, KPNB1, WDFY3, MYO1C, SNUPN, IPO9, NAV3, IPO8, NUPL2, SYNE1, NDEL1, SYNE2, PRICKLE1, NUP62, IGF2R, BNIP3L, XPO7, UBXN4, KPNA1	1032	153	12504	2.21736	0.0604083	0.00239366	0.177169
GOTERM_CC_FAT	GO:0012506~vesicle membrane	20	1.01061	0.00030965	ASPSCR1, SYT1, RILP, COPA, CLCN3, CLTB, CAPZA2, WHAMM, DAB2, GAD2, KIF1B, AP1S2, NCK1, COPB1, SYN2, TMED10, VAMP2, APPBP2, FNDC3A, EPN2	1032	97	12504	2.4982	0.14531	0.00579855	0.445852
GOTERM_CC_FAT	GO:0005815~microtubule organizing center	31	1.56645	0.000370222	CEP97, HAUS4, BBS4, SDCCAG8, CEP164, AKAP9, ARL2BP, CEP70, AI314180, HOOK2, ACTR1A, PKD2, PAFAH1B1, ODF2, CLASP2, APC, ROCK1, CEP110, SMEK2, SMEK1, SFI1, PCM1, DCTN4, CDC27, PLK4, NDEL1, LCK, PDE4DIP, MAPRE1, PDCD6IP, SPAST	1032	189	12504	1.98733	0.171168	0.00668247	0.532851
GOTERM_CC_FAT	GO:0005856~cytoskeleton	124	6.26579	0.000528958	ENAH, VAPA, CAPZA2, UTRN, STOML2, CEP70, AI314180, HOOK3, KIF13A, HOOK1, HOOK2, ANK2, STARD9, KIF13B, MAP2K5, TWF1, KIF5B, ROCK1, ENC1, KIF5C, DCTN5, PCM1, RPH3A, MYH9, DCTN4, BICD2, NDEL1, NAV1, KRT14, MTAP1B, CLIP1, PDE4DIP, PDCD6IP, MYO18A, DST, KALRN, ADD1, CEP97, BBS4, CDC42SE1, NEDD9, CEP164, MACF1, SPNB2, DMD, CLASP2, STK38L, MYO1C, CKAP5, SMEK2, SMEK1, CDC27, DVL1, PTPN11, HDAC4, MYO10, P…	1032	1122	12504	1.33905	0.235285	0.00920743	0.760505
GOTERM_CC_FAT	GO:0009898~internal side of plasma membrane	41	2.07175	0.000703321	COPA, CDK5R1, SNAP91, CLTB, AP3S2, RDX, VPS33B, VPS33A, MBP, ACBD3, GAD2, AP1S2, PEX19, DMD, SPNB2, COPB1, SNTB1, PALM2, SPRED2, RAB11B, RALA, GNG2, EHD2, RHEBL1, AP3B1, RAP2B, WDFY3, ASPSCR1, RAB2B, RAP2C, RAB39B, NUPL2, PNPLA6, LSP1, STOM, LCK, ARCN1, RAB14, PTPN1, RAB10, ADD1	1032	287	12504	1.7309	0.300024	0.0118199	1.01001
GOTERM_CC_FAT	GO:0030054~cell junction	60	3.03183	0.00071626	SYT1, ENAH, GRIP1, CAPZA2, UTRN, RPS6KB1, PNN, SNTB1, SNTB2, PARD3B, DLG5, SV2C, DLG1, SCAMP5, SHC4, INADL, GABRG3, MAGI2, TMEM204, MAGI1, SCN2A1, FBLIM1, MPP7, MYH9, SSPN, RPH3A, FLNB, PJA2, IGSF5, ARHGAP32, PRUNE, ABCB1A, SH3KBP1, VAMP2, UNC13C, DST, SCN1A, PARD3, MTDH, SHROOM3, RIMS2, GJC1, PVRL4, GAD2, DMD, PVRL3, SYN2, APC, DTNA, LPP, DLGAP2, GJB3, LIN7C, PTPN11, LIN7A, DSG2, LASP1, PKP4, SY…	1032	470	12504	1.54676	0.304604	0.0116501	1.02851
GOTERM_CC_FAT	GO:0005768~endosome	37	1.86963	0.000803877	CLCN3, MMGT1, CYTIP, AP1G2, CHMP5, TSG101, VPS37A, RABEPK, ARF6, EEA1, VPS33B, VPS33A, AI314180, EHD2, VPS39, SCAMP5, STAMBP, FAM125B, RILP, CLCN4-2, SNX27, H2-DMB1, OCIAD1, H2-DMB2, ARHGAP32, GAPVD1, RABEP2, RABEP1, TOM1L1, IGF2R, GOLPH3, BACE1, RAB14, STEAP2, ANKFY1, SPAST, ATP6V0A2	1032	252	12504	1.77898	0.334841	0.0126607	1.15364
GOTERM_CC_FAT	GO:0005624~membrane fraction	63	3.18343	0.00120006	PCDHA6, COPA, PCDHA7, PCDHA8, PCDHA9, PCDHA2, VAPA, PCDHA3, VAPB, PCDHA4, CAPZA2, PCDHA5, HPS4, RPS6KB1, PCDHA1, ATP2B2, ANK3, SRD5A1, STK39, ITCH, FNDC3A, MAGI2, SCN2A1, WNK1, NRXN1, PNPLA6, DGAT1, SEMA4F, IGF2R, BACE1, SH3KBP1, RAB14, GNAS, VAMP2, STEAP2, SCN1A, CDK5R1, CALD1, ACP2, RIMS2, ITM2B, PCDHAC2, PCDHAC1, TNFRSF1B, ECE1, RAC2, DMD, PCDHA10, TMED10, PCDHA11, PCDHA12, TRAF6, EHD2, DTNA, …	1032	510	12504	1.49672	0.455994	0.0182792	1.71763
GOTERM_CC_FAT	GO:0044430~cytoskeletal part	88	4.44669	0.00165345	ENAH, VAPA, CAPZA2, UTRN, TTLL1, ARL2BP, CEP70, AI314180, HOOK3, HOOK1, KIF13A, HOOK2, ACTR1A, STARD9, MTAP9, SNTB2, MTAP6, MTAP7, KIF13B, ZW10, DLG1, MAP2K5, KIF5B, ROCK1, CEP110, KIF5C, DYNLT3, DCTN5, MYH9, PCM1, FLNB, DCTN4, DNAIC2, PJA2, SS18, ANKRD26, ARHGAP32, KIF1B, NDEL1, NAV1, ATG4A, MTAP1B, KRT14, LCK, CLIP1, PDE4DIP, MAPRE1, PDCD6IP, MYO18A, SPAST, CEP97, HAUS4, SHROOM1, BBS4, PARD3, S…	1032	774	12504	1.37756	0.567855	0.0243743	2.35939
GOTERM_CC_FAT	GO:0005626~insoluble fraction	64	3.23396	0.00174758	PCDHA6, COPA, PCDHA7, PCDHA8, PCDHA9, PCDHA2, VAPA, PCDHA3, VAPB, PCDHA4, CAPZA2, PCDHA5, HPS4, RPS6KB1, PCDHA1, ATP2B2, ANK3, SRD5A1, STK39, ITCH, FNDC3A, MAGI2, SCN2A1, WNK1, NRXN1, PNPLA6, DGAT1, SEMA4F, IGF2R, BACE1, SH3KBP1, RAB14, GNAS, VAMP2, STEAP2, SCN1A, CDK5R1, CALD1, ACP2, RIMS2, ITM2B, PCDHAC2, PCDHAC1, TNFRSF1B, ECE1, RAC2, DMD, PCDHA10, TMED10, PCDHA11, PCDHA12, TRAF6, EHD2, PLEC, …	1032	528	12504	1.46864	0.588028	0.0250188	2.49214
GOTERM_CC_FAT	GO:0005798~Golgi-associated vesicle	10	0.505306	0.00208456	COPA, CHIC2, CLTB, AP1S2, AP1G2, IGF2R, COPB1, TGOLN1, RAB14, STEAP2	1032	36	12504	3.36563	0.652843	0.0289606	2.96599
GOTERM_CC_FAT	GO:0044459~plasma membrane part	166	8.38807	0.00251319	GNA13, SYT1, KCNC1, ENAH, AQP9, CAPZA2, UTRN, AQP4, RPS6KB1, AQP6, DLK1, VPS33B, VPS33A, PNN, S1PR3, ATP2B2, ACBD3, ANK2, PRRT1, SPRED2, RALA, STK39, GNG2, PARD3B, ODZ1, SLC4A4, SPN, SCAMP5, INADL, MAGI2, TMEM204, MAGI1, CD3D, SCN2A1, H2-DMB1, RPH3A, SSPN, NUPL2, MYH9, H2-DMB2, PNPLA6, NCAM1, IGSF5, ABCB1A, 6530402F18RIK, RAB14, VAMP2, AMFR, UNC13C, RAB10, DST, TNFAIP1, ADD1, BBS4, CLCN3, SLC38A3…	1032	1633	12504	1.23166	0.72079	0.0338932	3.56562
GOTERM_CC_FAT	GO:0005681~spliceosome	21	1.06114	0.00274158	DHX8, PRPF31, PRPF4B, RBM5, SNW1, SF3B5, PNN, SMNDC1, AQR, SRRM2, ISY1, SLU7, PPIL3, SRRM1, SNRNP70, DDX41, PDCD7, API5, PRPF38B, GEMIN5, PRPF38A	1032	124	12504	2.05195	0.751394	0.0359659	3.8837
GOTERM_CC_FAT	GO:0005643~nuclear pore	13	0.656897	0.00274799	MYO1C, SNUPN, IPO9, IPO8, NUPL2, NUP214, NUP62, RANBP2, XPO7, TPR, KPNB1, TNPO1, KPNA1	1032	59	12504	2.66969	0.752204	0.0351407	3.89262
GOTERM_CC_FAT	GO:0000267~cell fraction	69	3.48661	0.00359838	PCDHA6, COPA, PCDHA7, PCDHA8, PCDHA9, PCDHA2, VAPA, PCDHA3, VAPB, PCDHA4, CAPZA2, PCDHA5, HPS4, RPS6KB1, PCDHA1, ARL2BP, ATP2B2, ANK3, SRD5A1, STK39, NOS3, ITCH, FNDC3A, MAGI2, SCN2A1, WNK1, NRXN1, PNPLA6, DGAT1, SEMA4F, IGF2R, BACE1, RAB14, SH3KBP1, GNAS, VAMP2, STEAP2, SCN1A, CDK5R1, CALD1, FN3K, ACP2, RIMS2, ITM2B, PCDHAC2, PCDHAC1, TNFRSF1B, ECE1, RAC2, DMD, GGPS1, PCDHA10, TMED10, PCDHA11, P…	1032	596	12504	1.40272	0.839212	0.0446636	5.06836
GOTERM_CC_FAT	GO:0005783~endoplasmic reticulum	92	4.64881	0.00361736	RTN4, VAPA, VAPB, GRIP1, LMAN2L, PDIA5, AI314180, OS9, SC4MOL, KCNIP3, ATP2B2, ERO1LB, PIGL, CISD2, H13, P4HA1, PIGG, TRAPPC6B, COL4A3BP, PLOD3, EMID2, SRD5A1, ASPH, DNAJC3, SAR1A, DHCR24, DLG1, ZW10, TOR1AIP2, LPGAT1, RINT1, UGCG, PI4KB, SRPRB, PNPLA6, PJA2, ARHGAP32, DGAT1, BACE1, RAB14, LRMP, AMFR, EIF2AK3, UGGT1, SPAST, FAM172A, ARL6IP1, ERMP1, MTDH, FKBP7, MMGT1, NAPG, LRBA, RIC3, LMAN1, SEC…	1032	838	12504	1.33019	0.840757	0.0438236	5.09444
GOTERM_CC_FAT	GO:0044431~Golgi apparatus part	32	1.61698	0.00363239	GALNT2, COPA, CLTB, AP1G2, TGOLN1, AP3S2, SLC35A5, LRBA, AP1S2, CHIC2, ST6GALNAC4, COPB1, TMED10, GOLGA5, SCAMP5, AP3B1, RAB2B, B3GALT1, CHST2, FLNA, MGAT2, ARHGAP32, ABCB1A, TOM1L1, ATP2C1, IGF2R, RAB14, VAMP2, GOSR1, CUX1, STEAP2, MBTPS1	1032	227	12504	1.70802	0.841971	0.0429771	5.1151
GOTERM_CC_FAT	GO:0044433~cytoplasmic vesicle part	17	0.85902	0.00453374	SYT1, RILP, COPA, ZP3R, CLTB, CAPZA2, WHAMM, GAD2, DAB2, KIF1B, AP1S2, COPB1, SYN2, TMED10, VAMP2, APPBP2, EPN2	1032	95	12504	2.16818	0.900125	0.0521676	6.3461
GOTERM_CC_FAT	GO:0030659~cytoplasmic vesicle membrane	16	0.808489	0.00470353	SYT1, RILP, COPA, CLTB, CAPZA2, WHAMM, GAD2, DAB2, KIF1B, AP1S2, COPB1, SYN2, TMED10, VAMP2, APPBP2, EPN2	1032	87	12504	2.22828	0.908399	0.0528761	6.57631
GOTERM_CC_FAT	GO:0045202~synapse	41	2.07175	0.00498938	SYT1, CDK5R1, ENAH, GRIP1, UTRN, SYT8, RPS6KB1, RIMS2, NRCAM, GAD2, SLC1A2, ANK3, DMD, SYN2, SNTB1, SNTB2, SV2C, SCAMP5, DTNA, SHC4, DLG1, GABRG3, MAGI2, NRXN3, DLGAP2, LIN7C, NRXN1, MYH9, RPH3A, SSPN, DVL1, LIN7A, PJA2, HDAC4, ARHGAP32, SEMA4F, SH3KBP1, DOC2G, CHRNB2, VAMP2, UNC13C	1032	319	12504	1.55726	0.920813	0.0547959	6.9627
GOTERM_CC_FAT	GO:0070161~anchoring junction	20	1.01061	0.00560213	PARD3, ENAH, SHROOM3, TMEM204, CAPZA2, FBLIM1, MPP7, MYH9, FLNB, PNN, PVRL4, PRUNE, DSG2, LASP1, PVRL3, PKP4, SH3KBP1, SYNM, DLG5, DLG1	1032	123	12504	1.97013	0.942055	0.0600408	7.78597
GOTERM_CC_FAT	GO:0030135~coated vesicle	20	1.01061	0.00611975	SYT1, COPA, CLTB, TGOLN1, SYT8, RPH3A, DAB2, GAD2, AP1S2, IGF2R, COPB1, SYN2, RAB14, DOC2G, YIPF5, VAMP2, STEAP2, SV2C, SCAMP5, EPN2	1032	124	12504	1.95424	0.955499	0.0640732	8.47614
GOTERM_CC_FAT	GO:0030424~axon	18	0.90955	0.00641517	DCC, CDK5R1, SCN1A, HTT, SCN2A1, MYCBP2, MBP, NRCAM, NCAM1, SEMA6A, NCAM2, GAD2, SLC1A2, NDEL1, ANK3, BACE1, KLHL24, APC	1032	107	12504	2.03825	0.961725	0.0657195	8.86789
GOTERM_CC_FAT	GO:0005720~nuclear heterochromatin	9	0.454775	0.00655913	DNMT3A, SMARCC1, H3F3A, CBX3, ATR, UBE2B, CBX5, SUV39H2, SMARCA4	1032	35	12504	3.11561	0.964436	0.065824	9.05821
GOTERM_CC_FAT	GO:0016585~chromatin remodeling complex	11	0.555836	0.00683088	HDAC4, RBBP4, BAZ1B, SMARCC1, SMARCA5, MBD2, BAZ2A, MYSM1, NRIP1, CBX5, SMARCA4	1032	50	12504	2.66558	0.969042	0.0671425	9.41649
GOTERM_CC_FAT	GO:0005938~cell cortex	20	1.01061	0.00727223	PARD3, CYTIP, CALD1, CAPZA2, UTRN, FBLIM1, CDC42SE1, NEDD9, MYH9, FLNB, FLNA, ITPR2, ARHGAP32, MACF1, LASP1, SPNB2, EXOC4, MAPRE1, ITCH, CLASP2	1032	126	12504	1.92322	0.975289	0.0699888	9.99557
GOTERM_CC_FAT	GO:0030133~transport vesicle	8	0.404245	0.00790137	CLTB, AP1S2, AP1G2, IGF2R, TGOLN1, RAB14, YIPF5, STEAP2	1032	29	12504	3.34242	0.982081	0.0744289	10.8151
GOTERM_CC_FAT	GO:0000151~ubiquitin ligase complex	12	0.606367	0.00914985	CUL5, BRCC3, NEDD4, SKP2, RNF168, CAND1, ANAPC10, UBR1, ITCH, HERC2, CUL1, MYCBP2	1032	60	12504	2.42326	0.990537	0.0841756	12.4208
GOTERM_CC_FAT	GO:0030136~clathrin-coated vesicle	17	0.85902	0.0108862	SYT1, CLTB, TGOLN1, SYT8, RPH3A, DAB2, GAD2, AP1S2, IGF2R, SYN2, RAB14, DOC2G, VAMP2, STEAP2, SV2C, SCAMP5, EPN2	1032	104	12504	1.98055	0.996111	0.0976652	14.6093
GOTERM_CC_FAT	GO:0005912~adherens junction	17	0.85902	0.0129698	PARD3, ENAH, SHROOM3, TMEM204, CAPZA2, FBLIM1, MPP7, MYH9, FLNB, PVRL4, PRUNE, LASP1, PVRL3, SH3KBP1, SYNM, DLG5, DLG1	1032	106	12504	1.94318	0.998665	0.113381	17.1683
GOTERM_CC_FAT	GO:0030140~trans-Golgi network transport vesicle	6	0.303183	0.013042	CLTB, AP1S2, IGF2R, TGOLN1, RAB14, STEAP2	1032	18	12504	4.03876	0.998713	0.112062	17.2557
GOTERM_CC_FAT	GO:0005829~cytosol	61	3.08236	0.0143272	CHMP5, CAPZA2, CAD, CCT3, FES, KCNIP3, COL4A3BP, PIK3CA, PRKACB, AGAP1, FNDC3A, IRS2, HSP90AA1, AIFM2, PIK3CD, MECP2, UBR1, MYH9, CCND1, GAPVD1, LYST, MTAP1B, RAB14, PSME4, PDCD6IP, STEAP2, MECR, ARL6IP1, PPP6C, GCLC, UBE3A, FN3K, EEA1, NR3C1, HBB-Y, PSMF1, GAD2, PSMB1, LANCL2, PCYT1A, PLCD1, TRAF6, PSTPIP2, C80913, ASPSCR1, TRP53, DNM1L, SNX27, RAF1, NADK, CIDEC, HDAC4, COG5, CCT4, CDKN1B, PRICK…	1032	549	12504	1.34625	0.999335	0.120462	18.7968
GOTERM_CC_FAT	GO:0031090~organelle membrane	85	4.2951	0.0153573	RTN4, SYT1, COPA, ACOX1, CLTB, VAPB, LMAN2L, CAPZA2, STOML2, LEMD3, WHAMM, DAB2, ERO1LB, ST6GALNAC4, AP1S2, H13, COPB1, ABCB10, ASPH, DNAJC3, GOLGA5, FNDC3A, DLG1, SCAMP5, SLC25A4, AIFM2, NDUFC2, CHST2, HERC2, NAV3, PI4KB, H2-DMB2, PNPLA6, ARHGAP32, KIF1B, ABCB1A, SBF2, ATP2C1, SLC25A36, NCK1, SPATA19, VAMP2, AMFR, CUX1, STEAP2, EIF2AK3, ANKFY1, SRGAP2, EPN2, ARL6IP1, CLCN3, NDUFB8, SLC35A5, ITGA…	1032	809	12504	1.27303	0.999609	0.126533	20.0127
GOTERM_CC_FAT	GO:0046930~pore complex	13	0.656897	0.0156224	MYO1C, SNUPN, IPO9, IPO8, NUPL2, NUP214, NUP62, RANBP2, XPO7, TPR, KPNB1, TNPO1, KPNA1	1032	73	12504	2.15769	0.999659	0.126552	20.3229
GOTERM_CC_FAT	GO:0030684~preribosome	5	0.252653	0.0179617	RRP1, RRP1B, WDR12, UTP14A, UTP14B	1032	13	12504	4.66011	0.999898	0.142004	23.0117
GOTERM_CC_FAT	GO:0019717~synaptosome	12	0.606367	0.0182922	MAGI2, SEMA4F, ITGA5, SH3KBP1, LIN7C, RPS6KB1, ZMYND19, ACP2, VAMP2, RIMS2, LIN7A, DVL1	1032	66	12504	2.20296	0.999914	0.14225	23.3848
GOTERM_CC_FAT	GO:0005875~microtubule associated complex	13	0.656897	0.0210353	HAUS4, KIF5B, KIF5C, DYNLT3, KLC4, DCTN5, DNAIC2, DCTN4, NDEL1, KIF1B, ATG4A, MTAP1B, PAFAH1B1	1032	76	12504	2.07252	0.999979	0.159576	26.4163
GOTERM_CC_FAT	GO:0042470~melanosome	14	0.707428	0.0214061	HSP90AB1, GNA13, HSP90AA1, HPS4, YWHAE, STOM, ANXA6, CCT4, TMEM33, SND1, TMED10, ATP6V0A1, DNAJC5, PDCD6IP	1032	85	12504	1.99562	0.999983	0.159819	26.8174
GOTERM_CC_FAT	GO:0048770~pigment granule	14	0.707428	0.0214061	HSP90AB1, GNA13, HSP90AA1, HPS4, YWHAE, STOM, ANXA6, CCT4, TMEM33, SND1, TMED10, ATP6V0A1, DNAJC5, PDCD6IP	1032	85	12504	1.99562	0.999983	0.159819	26.8174
GOTERM_CC_FAT	GO:0005881~cytoplasmic microtubule	5	0.252653	0.0235389	SS18, CLIP1, MAPRE1, CLASP2, APC	1032	14	12504	4.32724	0.999994	0.171966	29.0853
GOTERM_CC_FAT	GO:0016592~Srb-mediator complex	7	0.353714	0.0241922	MED19, MED15, THRAP3, MED13, MED20, MED12L, MED1	1032	28	12504	3.02907	0.999996	0.173883	29.7669
GOTERM_CC_FAT	GO:0030665~clathrin coated vesicle membrane	8	0.404245	0.0255755	SYT1, DAB2, GAD2, CLTB, AP1S2, SYN2, VAMP2, EPN2	1032	36	12504	2.69251	0.999998	0.180468	31.1898
GOTERM_CC_FAT	GO:0030662~coated vesicle membrane	10	0.505306	0.0279425	SYT1, COPA, DAB2, GAD2, CLTB, AP1S2, COPB1, SYN2, VAMP2, EPN2	1032	53	12504	2.28609	0.999999	0.19302	33.5626
GOTERM_CC_FAT	GO:0000790~nuclear chromatin	10	0.505306	0.0346465	DNMT3A, SMARCC1, HIRA, H3F3A, CBX3, ATR, UBE2B, CBX5, SUV39H2, SMARCA4	1032	55	12504	2.20296	1	0.231182	39.8762
GOTERM_CC_FAT	GO:0070695~FHF complex	3	0.151592	0.0364206	HOOK1, FAM160A2, HOOK2	1032	4	12504	9.08721	1	0.238608	41.451
GOTERM_CC_FAT	GO:0005793~ER-Golgi intermediate compartment	5	0.252653	0.0375269	LMAN1, UGGT1, MYO18A, WHAMM, AI314180	1032	16	12504	3.78634	1	0.241971	42.4134
GOTERM_CC_FAT	GO:0044450~microtubule organizing center part	7	0.353714	0.0383464	BBS4, PLK4, ROCK1, LCK, AKAP9, ODF2, CEP164	1032	31	12504	2.73593	1	0.243622	43.1168
GOTERM_CC_FAT	GO:0016234~inclusion body	4	0.202122	0.0432288	NBN, ATXN3, HTT, RNF32	1032	10	12504	4.84651	1	0.267417	47.1447
GOTERM_CC_FAT	GO:0030117~membrane coat	10	0.505306	0.0466518	COPA, SNAP91, CLTB, AP1S2, AP1G2, COPB1, ARCN1, AP3S2, EPN2, AP3B1	1032	58	12504	2.08901	1	0.282375	49.8085
GOTERM_CC_FAT	GO:0048475~coated membrane	10	0.505306	0.0466518	COPA, SNAP91, CLTB, AP1S2, AP1G2, COPB1, ARCN1, AP3S2, EPN2, AP3B1	1032	58	12504	2.08901	1	0.282375	49.8085
GOTERM_CC_FAT	GO:0000502~proteasome complex	10	0.505306	0.0466518	RAD23B, PSMF1, PSMB1, PSMD11, UBE3A, PSMD2, PSME3, UBR1, PSME4, AI314180	1032	58	12504	2.08901	1	0.282375	49.8085
GOTERM_CC_FAT	GO:0005911~cell-cell junction	22	1.11167	0.0470253	INADL, SCN1A, PARD3, MTDH, SHROOM3, MAGI1, SCN2A1, GJB3, LIN7C, MPP7, MYH9, PNN, LIN7A, GJC1, IGSF5, DSG2, ABCB1A, PVRL3, PKP4, DLG5, PARD3B, DLG1	1032	173	12504	1.5408	1	0.281083	50.0916
GOTERM_CC_FAT	GO:0015629~actin cytoskeleton	25	1.26326	0.0508591	SHROOM1, ENAH, CAPZA2, CALD1, UTRN, MACF1, SPNB2, STK38L, TWF1, MYO1C, DCTN5, RPH3A, MYH9, FLNB, PTPN11, EPB4.1L2, ANKRD26, HDAC4, MYO10, ARHGAP32, LASP1, TMOD3, ABL2, DST, MYO18A	1032	205	12504	1.4776	1	0.297323	52.9115
GOTERM_CC_FAT	GO:0000781~chromosome, telomeric region	5	0.252653	0.0553763	NBN, SMG6, RIF1, TELO2, TERF2	1032	18	12504	3.36563	1	0.316167	56.0438
GOTERM_CC_FAT	GO:0001741~XY body	4	0.202122	0.0558893	SMARCC1, ATR, UBE2B, SMARCA4	1032	11	12504	4.40592	1	0.315237	56.3869
GOTERM_CC_FAT	GO:0008287~protein serine/threonine phosphatase complex	7	0.353714	0.056891	PPP4R4, PDP2, PPM1J, PPP2R5C, PPM1L, PPP2R5E, PPP2R2D	1032	34	12504	2.49453	1	0.316636	57.0498
GOTERM_CC_FAT	GO:0048471~perinuclear region of cytoplasm	23	1.1622	0.0626415	ASPSCR1, SH3RF1, CDK5R1, GTPBP4, INADL, MTDH, KIF5B, LDB3, NAA15, DDX4, ANXA6, ATXN2, CISD2, GAD2, INVS, SERBP1, RAB14, RC3H2, PAFAH1B1, VAMP2, MTAP7, SPAST, UNC45A	1032	189	12504	1.47447	1	0.339765	60.6776
GOTERM_CC_FAT	GO:0005819~spindle	15	0.757959	0.0638132	HAUS4, PARD3, MYH9, CDC27, NDEL1, RPS6KA2, MAPK14, MTAP9, PAFAH1B1, MAPRE1, CLASP2, SPAST, ZW10, MAP2K5, CALM1	1032	109	12504	1.66738	1	0.341569	61.3809
GOTERM_CC_FAT	GO:0010008~endosome membrane	7	0.353714	0.0640836	RILP, ARHGAP32, TOM1L1, RABEPK, ANKFY1, ATP6V0A2, H2-DMB2	1032	35	12504	2.42326	1	0.339359	61.5415
GOTERM_CC_FAT	GO:0044440~endosomal part	7	0.353714	0.0640836	RILP, ARHGAP32, TOM1L1, RABEPK, ANKFY1, ATP6V0A2, H2-DMB2	1032	35	12504	2.42326	1	0.339359	61.5415
GOTERM_CC_FAT	GO:0000776~kinetochore	10	0.505306	0.0665433	SPC25, NDEL1, HJURP, CREBBP, PBRM1, CLASP2, SMC1A, CBX5, APC, ZW10	1032	62	12504	1.95424	1	0.346728	62.9744
GOTERM_CC_FAT	GO:0042175~nuclear envelope-endoplasmic reticulum network	20	1.01061	0.067762	ARL6IP1, RTN4, RAB2B, VAPB, LMAN2L, NAV3, PNPLA6, ERO1LB, MIA3, ARHGAP32, H13, RAB14, PCYT1A, YIPF5, ASPH, AMFR, DNAJC3, ALG12, EIF2AK3, DLG1	1032	160	12504	1.51453	1	0.348587	63.6658
GOTERM_CC_FAT	GO:0030532~small nuclear ribonucleoprotein complex	4	0.202122	0.07009	PRPF31, NOLC1, SLU7, LSM10	1032	12	12504	4.03876	1	0.355061	64.9532
GOTERM_CC_FAT	GO:0043296~apical junction complex	14	0.707428	0.0712513	PARD3, INADL, MTDH, SHROOM3, MAGI1, LIN7C, MPP7, PNN, LIN7A, IGSF5, DSG2, PVRL3, PKP4, PARD3B	1032	101	12504	1.67948	1	0.356539	65.5795
GOTERM_CC_FAT	GO:0000775~chromosome, centromeric region	15	0.757959	0.0720389	ITGB3BP, DNMT3A, CREBBP, CBX3, CBX5, SUV39H2, SPC25, NDEL1, BAZ1B, HJURP, PBRM1, CLASP2, SMC1A, ZW10, APC	1032	111	12504	1.63734	1	0.356458	65.9982
GOTERM_CC_FAT	GO:0000228~nuclear chromosome	16	0.808489	0.0724106	DNMT3A, HIRA, CBX3, ATR, HMGA2, UBE2B, NCAPD3, CBX5, PURA, SUV39H2, ATRX, ZMIZ2, SMARCC1, H3F3A, TERF2, SMARCA4	1032	121	12504	1.60215	1	0.354698	66.1942
GOTERM_CC_FAT	GO:0043005~neuron projection	28	1.41486	0.0739935	DCC, SYT1, SCN1A, CDK5R1, UTRN, IQGAP1, MBP, MYCBP2, NRCAM, GAD2, SLC1A2, ANK3, CYGB, KLHL24, APC, KIF5B, HTT, KIF5C, SCN2A1, DPYSL3, NCAM1, SEMA6A, NCAM2, ARHGAP32, NDEL1, GSK3B, BACE1, RELN	1032	245	12504	1.38472	1	0.357828	67.0171
GOTERM_CC_FAT	GO:0015030~Cajal body	6	0.303183	0.0758689	PRPF31, DDX46, NOLC1, LSM10, TGS1, SMNDC1	1032	28	12504	2.59635	1	0.362035	67.968
GOTERM_CC_FAT	GO:0031252~cell leading edge	15	0.757959	0.0764009	SH3RF1, ENAH, TRPM7, SWAP70, RDX, MYH9, IQGAP1, ACTR3, SLC1A2, NDEL1, PIK3CA, TMOD3, GNAS, PAFAH1B1, RASA1	1032	112	12504	1.62272	1	0.360917	68.233
GOTERM_CC_FAT	GO:0005769~early endosome	9	0.454775	0.0800973	CLCN3, MMGT1, CYTIP, RABEP2, RABEP1, SNX27, RAB14, EEA1, STEAP2	1032	55	12504	1.98266	1	0.371955	70.0189
GOTERM_CC_FAT	GO:0016327~apicolateral plasma membrane	14	0.707428	0.0805495	PARD3, INADL, MTDH, SHROOM3, MAGI1, LIN7C, MPP7, PNN, LIN7A, IGSF5, DSG2, PVRL3, PKP4, PARD3B	1032	103	12504	1.64687	1	0.37048	70.2308
GOTERM_CC_FAT	GO:0044454~nuclear chromosome part	14	0.707428	0.0805495	DNMT3A, HIRA, CBX3, ATR, UBE2B, NCAPD3, CBX5, PURA, SUV39H2, ZMIZ2, SMARCC1, H3F3A, TERF2, SMARCA4	1032	103	12504	1.64687	1	0.37048	70.2308
GOTERM_CC_FAT	GO:0001772~immunological synapse	4	0.202122	0.0857285	ICAM1, LAT, MYH9, DLG1	1032	13	12504	3.72809	1	0.386525	72.5608
GOTERM_CC_FAT	GO:0005802~trans-Golgi network	8	0.404245	0.0886894	AP1G2, ATP2C1, TGOLN1, AP3S2, LRBA, VAMP2, FLNA, AP3B1	1032	47	12504	2.06235	1	0.394023	73.8155
GOTERM_CC_FAT	GO:0045121~membrane raft	12	0.606367	0.0892119	ADCY3, ABCF1, STOM, TNFRSF1B, GRIP1, DMD, CAPZA2, LCK, SMURF2, NOS3, DLG1, SLC9A1	1032	85	12504	1.71053	1	0.392681	74.0313
GOTERM_CC_FAT	GO:0001739~sex chromatin	5	0.252653	0.089219	SMARCC1, H3F3A, ATR, UBE2B, SMARCA4	1032	21	12504	2.88483	1	0.389543	74.0342
GOTERM_CC_FAT	GO:0043292~contractile fiber	13	0.656897	0.090206	CDK5R1, PDLIM5, LDB3, LMAN1, FLNB, HDAC4, SYNE1, SYNE2, ANK2, SPNB2, DMD, SYNM, PLEC	1032	95	12504	1.65802	1	0.389897	74.4373
GOTERM_CC_FAT	GO:0000139~Golgi membrane	17	0.85902	0.0986194	COPA, RAB2B, CLTB, B3GALT1, CHST2, SLC35A5, ARHGAP32, ST6GALNAC4, AP1S2, ABCB1A, ATP2C1, COPB1, GOSR1, GOLGA5, CUX1, STEAP2, SCAMP5	1032	137	12504	1.50348	1	0.415588	77.6442
GOTERM_MF_FAT	GO:0000166~nucleotide binding	290	14.6539	1.20094e-12	ADCY3, 2610101N10RIK, FASTKD1, XRCC6, LEMD3, CCT3, PRKG1, SART3, C230081A13RIK, 2310057M21RIK, BTK, KIF13A, ATP2B2, ERO1LB, MAP3K9, NT5C2, PIK3CA, ABCB10, DHX36, TLK1, MAP2K5, KIF13B, GTPBP2, GTPBP4, KIF5B, MAGI1, ROCK1, BRAF, PIK3CD, KIF5C, MECP2, WNK1, NAV3, MYH9, PPARGC1B, RFC3, EIF2AK1, BAZ1B, NAV1, RFC1, ABCB1A, ATP2C1, ASCC3, SMARCAL1, RAB14, AMFR, RAB10, EIF2AK3, MYO18A, EIF2AK4, FUS, CHKA…	1209	2183	13288	1.46008	1.18051e-09	1.18051e-09	1.89329e-09
GOTERM_MF_FAT	GO:0030554~adenyl nucleotide binding	215	10.8641	2.04701e-11	ADCY3, FASTKD1, XRCC6, CCT3, PRKG1, C230081A13RIK, 2310057M21RIK, BTK, KIF13A, ATP2B2, ERO1LB, MAP3K9, PIK3CA, ABCB10, TLK1, DHX36, KIF13B, MAP2K5, KIF5B, MAGI1, ROCK1, BRAF, PIK3CD, KIF5C, WNK1, MYH9, RFC3, EIF2AK1, RFC1, NAV1, ABCB1A, BAZ1B, ATP2C1, ASCC3, SMARCAL1, AMFR, EIF2AK3, MYO18A, EIF2AK4, CHKA, CLCN3, NEK1, SUPV3L1, DHX8, TAOK1, FOXRED2, TAOK3, TREX1, ATR, AFG3L2, ATP13A3, UBE2L3, DDX4…	1209	1535	13288	1.53944	2.01221e-08	1.0061e-08	3.22714e-08
GOTERM_MF_FAT	GO:0008270~zinc ion binding	276	13.9464	2.47239e-11	DZIP3, DZIP1, PDLIM5, AI854703, UTRN, RORB, RNF216, REST, BTK, PGR, ZFP91, ZFP93, BRPF3, LUC7L2, ZFP622, ROCK1, BRAF, CIZ1, ZHX1, UBR1, ZFP826, BAZ1B, MTF1, ZFP462, PIAS3, EIF2S2, ZIM1, PRDM1, AMFR, UNC13C, ADAMTS5, ZFP825, FUS, ERMP1, ASAP2, AKAP13, RIMS2, ZFP458, ZFP759, ADAP1, ZFP451, RPS27, ARIH2, DMD, PLAGL2, ASXL2, ZC3H13, DNMT3A, ZC3H15, KLF12, ANKMY2, CREBBP, AFG3L2, ZFP445, ZBTB43, BFAR,…	1209	2105	13288	1.44109	2.43036e-08	8.10119e-09	3.89777e-08
GOTERM_MF_FAT	GO:0017076~purine nucleotide binding	250	12.6326	4.3805e-11	ADCY3, FASTKD1, XRCC6, CCT3, PRKG1, C230081A13RIK, 2310057M21RIK, BTK, KIF13A, ATP2B2, ERO1LB, MAP3K9, PIK3CA, ABCB10, TLK1, DHX36, MAP2K5, KIF13B, GTPBP2, GTPBP4, KIF5B, MAGI1, ROCK1, BRAF, PIK3CD, KIF5C, WNK1, MYH9, RFC3, EIF2AK1, RFC1, NAV1, ABCB1A, BAZ1B, ATP2C1, ASCC3, SMARCAL1, RAB14, AMFR, RAB10, EIF2AK3, MYO18A, EIF2AK4, CHKA, CLCN3, GNAI1, NEK1, ARF6, RAC2, SUPV3L1, DHX8, TAOK1, FOXRED2,…	1209	1871	13288	1.46859	4.30603e-08	1.07651e-08	6.90593e-08
GOTERM_MF_FAT	GO:0001883~purine nucleoside binding	215	10.8641	4.56719e-11	ADCY3, FASTKD1, XRCC6, CCT3, PRKG1, C230081A13RIK, 2310057M21RIK, BTK, KIF13A, ATP2B2, ERO1LB, MAP3K9, PIK3CA, ABCB10, TLK1, DHX36, KIF13B, MAP2K5, KIF5B, MAGI1, ROCK1, BRAF, PIK3CD, KIF5C, WNK1, MYH9, RFC3, EIF2AK1, RFC1, NAV1, ABCB1A, BAZ1B, ATP2C1, ASCC3, SMARCAL1, AMFR, EIF2AK3, MYO18A, EIF2AK4, CHKA, CLCN3, NEK1, SUPV3L1, DHX8, TAOK1, FOXRED2, TAOK3, TREX1, ATR, AFG3L2, ATP13A3, UBE2L3, DDX4…	1209	1548	13288	1.52651	4.48955e-08	8.9791e-09	7.20026e-08
GOTERM_MF_FAT	GO:0001882~nucleoside binding	216	10.9146	4.91501e-11	ADCY3, FASTKD1, XRCC6, CCT3, PRKG1, C230081A13RIK, 2310057M21RIK, BTK, KIF13A, ATP2B2, ERO1LB, MAP3K9, PIK3CA, ABCB10, TLK1, DHX36, KIF13B, MAP2K5, KIF5B, MAGI1, ROCK1, BRAF, PIK3CD, KIF5C, WNK1, MYH9, RFC3, EIF2AK1, RFC1, NAV1, ABCB1A, BAZ1B, ATP2C1, ASCC3, SMARCAL1, AMFR, EIF2AK3, MYO18A, EIF2AK4, CHKA, CLCN3, NEK1, SUPV3L1, DHX8, TAOK1, FOXRED2, TAOK3, TREX1, ATR, AFG3L2, ATP13A3, UBE2L3, DDX4…	1209	1558	13288	1.52377	4.83146e-08	8.05243e-09	7.74861e-08
GOTERM_MF_FAT	GO:0005524~ATP binding	202	10.2072	1.08841e-10	ADCY3, FASTKD1, XRCC6, CCT3, PRKG1, C230081A13RIK, 2310057M21RIK, BTK, KIF13A, ATP2B2, MAP3K9, PIK3CA, ABCB10, TLK1, DHX36, KIF13B, MAP2K5, KIF5B, ROCK1, BRAF, MAGI1, PIK3CD, KIF5C, WNK1, MYH9, RFC3, EIF2AK1, RFC1, NAV1, ABCB1A, BAZ1B, ATP2C1, ASCC3, SMARCAL1, AMFR, MYO18A, EIF2AK3, EIF2AK4, CHKA, CLCN3, NEK1, SUPV3L1, DHX8, TAOK1, TAOK3, ATR, AFG3L2, ATP13A3, UBE2L3, DDX4, DDX6, HSPA12A, CCT4, U…	1209	1443	13288	1.53857	1.06991e-07	1.52844e-08	1.7159e-07
GOTERM_MF_FAT	GO:0032559~adenyl ribonucleotide binding	203	10.2577	1.74206e-10	ADCY3, FASTKD1, XRCC6, CCT3, PRKG1, C230081A13RIK, 2310057M21RIK, BTK, KIF13A, ATP2B2, MAP3K9, PIK3CA, ABCB10, TLK1, DHX36, KIF13B, MAP2K5, KIF5B, ROCK1, BRAF, MAGI1, PIK3CD, KIF5C, WNK1, MYH9, RFC3, EIF2AK1, RFC1, NAV1, ABCB1A, BAZ1B, ATP2C1, ASCC3, SMARCAL1, AMFR, MYO18A, EIF2AK3, EIF2AK4, CHKA, CLCN3, NEK1, SUPV3L1, DHX8, TAOK1, TAOK3, ATR, AFG3L2, ATP13A3, UBE2L3, DDX4, DDX6, HSPA12A, CCT4, U…	1209	1460	13288	1.52819	1.71244e-07	2.14056e-08	2.74639e-07
GOTERM_MF_FAT	GO:0032553~ribonucleotide binding	238	12.0263	3.54693e-10	ADCY3, FASTKD1, XRCC6, CCT3, PRKG1, C230081A13RIK, 2310057M21RIK, BTK, KIF13A, ATP2B2, MAP3K9, PIK3CA, ABCB10, TLK1, DHX36, MAP2K5, KIF13B, GTPBP2, GTPBP4, KIF5B, MAGI1, ROCK1, BRAF, PIK3CD, KIF5C, WNK1, MYH9, RFC3, EIF2AK1, RFC1, NAV1, ABCB1A, BAZ1B, ATP2C1, ASCC3, SMARCAL1, RAB14, AMFR, RAB10, EIF2AK3, MYO18A, EIF2AK4, CHKA, CLCN3, GNAI1, NEK1, ARF6, RAC2, SUPV3L1, DHX8, TAOK1, TAOK3, ATR, UBE2…	1209	1796	13288	1.45648	3.48663e-07	3.87403e-08	5.5918e-07
GOTERM_MF_FAT	GO:0032555~purine ribonucleotide binding	238	12.0263	3.54693e-10	ADCY3, FASTKD1, XRCC6, CCT3, PRKG1, C230081A13RIK, 2310057M21RIK, BTK, KIF13A, ATP2B2, MAP3K9, PIK3CA, ABCB10, TLK1, DHX36, MAP2K5, KIF13B, GTPBP2, GTPBP4, KIF5B, MAGI1, ROCK1, BRAF, PIK3CD, KIF5C, WNK1, MYH9, RFC3, EIF2AK1, RFC1, NAV1, ABCB1A, BAZ1B, ATP2C1, ASCC3, SMARCAL1, RAB14, AMFR, RAB10, EIF2AK3, MYO18A, EIF2AK4, CHKA, CLCN3, GNAI1, NEK1, ARF6, RAC2, SUPV3L1, DHX8, TAOK1, TAOK3, ATR, UBE2…	1209	1796	13288	1.45648	3.48663e-07	3.87403e-08	5.5918e-07
GOTERM_MF_FAT	GO:0046914~transition metal ion binding	320	16.1698	1.11194e-09	DZIP3, GBGT1, DZIP1, PDLIM5, AI854703, UTRN, RORB, RNF216, REST, BTK, PGR, ZFP91, ZFP93, BRPF3, PLOD3, LUC7L2, ZFP622, BRAF, ROCK1, CIZ1, ZHX1, UBR1, ZFP826, EIF2AK1, BAZ1B, MTF1, ZFP462, PIAS3, ATP2C1, EIF2S2, ZIM1, PRDM1, AMFR, UNC13C, ADAMTS5, ZFP825, FUS, ERMP1, ASAP2, AKAP13, RIMS2, ZFP458, ZFP759, ADAP1, ZFP451, RPS27, ARIH2, DMD, SLC31A1, PLAGL2, ASXL2, DNMT3A, ZC3H13, ZC3H15, SCD2, KLF12,…	1209	2608	13288	1.34858	1.09304e-06	1.09304e-07	1.753e-06
GOTERM_MF_FAT	GO:0003677~DNA binding	233	11.7736	1.97002e-09	MEF2A, XRCC6, BBX, LEMD3, H1FX, 2310003H01RIK, RORB, REST, PGR, ZFP91, HIST1H2BP, ZFP93, LUC7L3, H1F0, RCOR3, RCOR1, ZHX1, MECP2, HMG20A, TOX2, RFC3, HUWE1, MTF1, RFC1, SMARCAL1, PRDM1, FUS, RAD23B, TNRC18, GPBP1L1, RAD23A, ZFP451, PBRM1, SUPV3L1, TCF25, HNRNPAB, DNMT3A, KLF12, CREBBP, TREX1, ATR, ZFP445, ZBTB43, CSRNP3, DMTF1, TRPS1, H3F3A, RBPJ, NCOR1, PRKRIR, BACH1, NKAP, ELF2, EZH1, TAF1D, PH…	1209	1781	13288	1.43789	1.93653e-06	1.76048e-07	3.10578e-06
GOTERM_MF_FAT	GO:0046872~metal ion binding	429	21.6776	1.95639e-07	PDP2, GBGT1, RORB, ITSN2, REST, BTK, PGR, BRPF3, LUC7L2, CAB39, MAP2K5, BRAF, SCN2B, ROCK1, ZHX1, EIF2AK1, EIF2S2, UNC13C, ADAMTS5, SCN1A, PPP2R3A, CACNB4, ADAP1, RPS27, ARIH2, LPCAT1, ASXL2, GPD2, DNMT3A, ZC3H13, ZC3H15, KLF12, ATR, PCDH19, BFAR, KCNJ9, LASP1, TRPS1, SLC9A1, KCNH1, NKAP, ZFP385B, SH3RF1, NUAK2, ATP10A, PHF20, RLIM, P4HA1, GATAD1, SRPK2, ZC3H7A, CACNG8, GMEB2, GMEB1, FBLIM1, PDE1…	1209	3850	13288	1.2247	0.000192295	1.6026e-05	0.000308428
GOTERM_MF_FAT	GO:0043167~ion binding	436	22.0313	2.78851e-07	PDP2, GBGT1, RORB, ITSN2, REST, BTK, PGR, BRPF3, LUC7L2, CAB39, MAP2K5, BRAF, SCN2B, ROCK1, ZHX1, EIF2AK1, EIF2S2, UNC13C, ADAMTS5, SCN1A, PPP2R3A, CACNB4, ADAP1, RPS27, ARIH2, LPCAT1, ASXL2, GPD2, DNMT3A, ZC3H13, ZC3H15, KLF12, ATR, PCDH19, BFAR, KCNJ9, LASP1, TRPS1, SLC9A1, KCNH1, NKAP, ZFP385B, SH3RF1, NUAK2, ATP10A, PHF20, RLIM, P4HA1, GATAD1, SRPK2, ZC3H7A, CACNG8, GMEB2, GMEB1, FBLIM1, PDE1…	1209	3934	13288	1.21811	0.000274073	2.10852e-05	0.000439612
GOTERM_MF_FAT	GO:0043169~cation binding	431	21.7787	3.10405e-07	PDP2, GBGT1, RORB, ITSN2, REST, BTK, PGR, BRPF3, LUC7L2, CAB39, MAP2K5, BRAF, SCN2B, ROCK1, ZHX1, EIF2AK1, EIF2S2, UNC13C, ADAMTS5, SCN1A, PPP2R3A, CACNB4, ADAP1, RPS27, ARIH2, LPCAT1, ASXL2, GPD2, DNMT3A, ZC3H13, ZC3H15, KLF12, ATR, PCDH19, BFAR, KCNJ9, LASP1, TRPS1, SLC9A1, KCNH1, NKAP, ZFP385B, SH3RF1, NUAK2, ATP10A, PHF20, RLIM, P4HA1, GATAD1, SRPK2, ZC3H7A, CACNG8, GMEB2, GMEB1, FBLIM1, PDE1…	1209	3885	13288	1.21933	0.000305081	2.17946e-05	0.000489357
GOTERM_MF_FAT	GO:0008017~microtubule binding	20	1.01061	1.03243e-06	KIF5B, CKAP5, HOOK3, HOOK1, HOOK2, NDEL1, KIF1B, MACF1, ATG4A, TMOD3, CLIP1, MTAP6, PAFAH1B1, MAPRE1, APPBP2, CLASP2, OGG1, DST, SPAST, APC	1209	61	13288	3.60357	0.00101437	6.76565e-05	0.00162764
GOTERM_MF_FAT	GO:0004386~helicase activity	30	1.51592	3.58312e-06	BTAF1, XRCC6, INO80, HELZ, 0610007P08RIK, FANCM, CHD8, DDX28, DDX46, DDX3X, DDX3Y, CHD1, SUPV3L1, DDX21, DHX36, DDX41, CHD6, RTEL1, CHD4, DHX8, DDX4, MCM6, DDX6, ATRX, DDX39, ASCC3, HELB, SMARCAL1, SMARCA5, SMARCA4	1209	129	13288	2.55602	0.00351601	0.000220114	0.0056487
GOTERM_MF_FAT	GO:0008092~cytoskeletal protein binding	67	3.38555	4.13391e-06	ENAH, VAPB, CAPZA2, UTRN, WHAMM, SDC2, HOOK3, HOOK1, NRCAM, ACTR3, HOOK2, TRIM2, SNTB1, SNTB2, MTAP6, DLG5, TWF1, KIF5B, TRPM7, ENC1, MYH9, RPH3A, FLNB, FLNA, JMY, KIF1B, NDEL1, LIMCH1, ATG4A, MTAP1B, CLIP1, MAPRE1, DST, SPAST, ADD1, SHROOM1, CDK5R1, SHROOM3, ABLIM3, CALD1, RDX, FHDC1, DAAM1, MACF1, DMD, SPNB2, PAFAH1B1, CLASP2, APPBP2, STK38L, APC, PLEC, PSTPIP2, MYO1C, BAIAP2L1, CKAP5, LSP1, EP…	1209	414	13288	1.77872	0.0040554	0.000239009	0.00651699
GOTERM_MF_FAT	GO:0003682~chromatin binding	33	1.66751	7.83543e-06	PPP2R3A, ARID4A, ARID4B, HIRA, CBX3, REST, HDGFRP3, CBX5, CHD8, CHD1, PBRM1, RNF168, SKIL, CHD6, CHD4, TRP53, DNMT3A, CREBBP, TTF1, MBD2, SUV39H2, ATRX, NCOA2, BAZ1B, SMARCC1, ATXN7, SMARCA5, ATP6V0A1, RBPJ, CUX1, SMC1A, SMARCA4, MED1	1209	155	13288	2.34	0.00767267	0.000427812	0.012352
GOTERM_MF_FAT	GO:0015631~tubulin binding	21	1.06114	9.78021e-06	KIF5B, VAPB, CKAP5, HOOK3, HOOK1, HOOK2, NDEL1, KIF1B, MACF1, ATG4A, TMOD3, CLIP1, MTAP6, PAFAH1B1, MAPRE1, APPBP2, CLASP2, OGG1, DST, SPAST, APC	1209	76	13288	3.03696	0.00956793	0.000505872	0.0154176
GOTERM_MF_FAT	GO:0016887~ATPase activity	49	2.476	1.35653e-05	ABCF1, ATP1B2, XRCC6, ATP10A, INO80, 2310057M21RIK, ATP2B2, FANCM, DDX28, ABCB10, DDX21, DHX36, RTEL1, ABCE1, RBBP4, IPO8, MYH9, DDX39, KIF1B, BPTF, ABCB1A, RFC1, ATP2C1, ASCC3, SMARCAL1, SMARCA5, SPAST, SMARCA4, ABCA1, 0610007P08RIK, CHD8, DDX46, DDX3X, DDX3Y, CHD1, RAD51L3, CHD6, DDX41, CHD4, RHOBTB3, DHX8, ATP13A3, ABCB7, DDX4, DDX6, HELB, ATP8A2, ABCC5, ATP8A1	1209	281	13288	1.91656	0.0132463	0.000666518	0.0213838
GOTERM_MF_FAT	GO:0070035~purine NTP-dependent helicase activity	22	1.11167	2.0637e-05	DHX8, XRCC6, DDX4, DDX6, 0610007P08RIK, FANCM, DDX39, CHD8, DDX28, DDX46, DDX3X, ASCC3, HELB, DDX3Y, SMARCA5, CHD1, DHX36, DDX21, DDX41, CHD6, RTEL1, CHD4	1209	86	13288	2.81163	0.020082	0.000965553	0.0325297
GOTERM_MF_FAT	GO:0008026~ATP-dependent helicase activity	22	1.11167	2.0637e-05	DHX8, XRCC6, DDX4, DDX6, 0610007P08RIK, FANCM, DDX39, CHD8, DDX28, DDX46, DDX3X, ASCC3, HELB, DDX3Y, SMARCA5, CHD1, DHX36, DDX21, DDX41, CHD6, RTEL1, CHD4	1209	86	13288	2.81163	0.020082	0.000965553	0.0325297
GOTERM_MF_FAT	GO:0042623~ATPase activity, coupled	41	2.07175	2.20756e-05	ATP1B2, XRCC6, ATP10A, 0610007P08RIK, FANCM, ATP2B2, CHD8, DDX28, DDX46, DDX3X, DDX3Y, CHD1, ABCB10, DDX21, DHX36, RAD51L3, CHD6, DDX41, RTEL1, CHD4, DHX8, RBBP4, IPO8, MYH9, ABCB7, ATP13A3, DDX4, DDX6, DDX39, RFC1, BPTF, ABCB1A, ATP2C1, ASCC3, HELB, SMARCAL1, ATP8A2, SMARCA5, SPAST, ABCC5, ATP8A1	1209	223	13288	2.02075	0.0214668	0.000985901	0.0347969
GOTERM_MF_FAT	GO:0019904~protein domain specific binding	36	1.8191	5.00361e-05	HSP90AB1, ENAH, CLCN3, USP8, LNX2, PTEN, TRIM65, ATP2B2, PAK3, DMD, PCGF6, POU2F2, EXOC4, EHD2, SHC4, RAP2B, IRS2, HSP90AA1, BAIAP2L1, YWHAE, PPARGC1B, QK, CTR9, DOCK4, EPB4.1L2, SH3BGRL, ATXN2, IGSF5, YWHAG, NUP62, TOM1L1, NCK1, LCK, SH3KBP1, LUC7L, NCOR1	1209	192	13288	2.06079	0.0479966	0.00213627	0.0788537
GOTERM_MF_FAT	GO:0008134~transcription factor binding	46	2.32441	0.000218672	DCC, E2F1, ENY2, NBN, MTDH, TSG101, UBE3A, ARNT, MLL5, BCL11A, TFB2M, BCOR, MYSM1, CHD4, MYST3, MDFI, TBL1XR1, CEBPG, CREBBP, LMCD1, MECP2, ICMT, SNW1, IRF2BP2, MED13, WWTR1, FLNA, PPARGC1B, NRIP1, JMY, PURA, HDAC4, NCOA2, NUP62, BPTF, HIPK1, ZMIZ2, THRAP3, ATP6V0A1, RBM39, RBPJ, NCOR1, CLOCK, SLC9A1, SMARCA4, MED1	1209	288	13288	1.75549	0.193441	0.00891742	0.344184
GOTERM_MF_FAT	GO:0030528~transcription regulator activity	143	7.22587	0.000562031	MEF2A, HIRA, TCFAP4, CBX3, RORB, REST, MED20, NR2E1, CBX5, PGR, MLL5, TFB2M, MYST3, ZHX1, MECP2, SIX4, MED13, FOXN3, PPARGC1B, MED19, ASCL1, PA2G4, MED15, MTF1, RFC1, GTF2IRD1, ZFP263, SMARCA5, MGA, FUS, SOX4, MEIS1, NR2C2, ATF1, ARNT, NR2C1, MED12L, FBXW7, TEF, SKIL, BCOR, TCF25, HNRNPAB, TRP53, MAFG, TRIP4, KLF12, TAF5, CREBBP, LMCD1, ICMT, SNW1, 2210012G02RIK, ZFP148, ZFP445, HDAC4, NRF1, CSRN…	1209	1206	13288	1.30323	0.424567	0.0218627	0.882385
GOTERM_MF_FAT	GO:0003723~RNA binding	87	4.39616	0.000642963	NKAP, 2610101N10RIK, DZIP3, CPEB3, CPEB4, UNC50, RBM4, RBM5, SART3, TLR7, SMNDC1, CNOT4, FUBP1, ANKRD17, PARN, DDX28, TIA1, SRRM1, DDX21, PUM2, LUC7L3, RBM12, PRPF31, SNUPN, MECP2, MRPS5, MBNL1, EXOSC1, MBD2, ZFR2, PPARGC1B, QK, EARS2, SLTM, EIF4G1, HNRPDL, RBPMS, EIF4G3, PA2G4, AQR, SERBP1, EIF2S1, CPSF7, OAS1C, CPSF6, SLU7, SRP72, RBM39, TRUB2, EIF2C3, EIF2C4, FUS, RBM34, TDRD3, EIF4E3, HDLBP, …	1209	672	13288	1.42293	0.468598	0.0240235	1.00885
GOTERM_MF_FAT	GO:0016563~transcription activator activity	40	2.02122	0.00115318	ENY2, DCC, E2F1, FUS, CHURC1, MEF2A, ELF2, UBE3A, SOX4, NFIX, ARNT, MLL5, CHD8, LBH, TEF, ETV4, MYSM1, MYST3, NFATC1, SOX11, CREBBP, ICMT, SNW1, MED13, WWTR1, PPARGC1B, JMY, HDAC4, NCOA2, SP1, MTF1, ZMIZ2, THRAP3, SMARCA5, ATP6V0A1, CAND1, RBM39, RBPJ, NFIC, MED1	1209	259	13288	1.69744	0.678331	0.0411384	1.80261
GOTERM_MF_FAT	GO:0003779~actin binding	43	2.17281	0.00144644	SHROOM1, ENAH, SHROOM3, ABLIM3, CALD1, CAPZA2, UTRN, RDX, FHDC1, DAAM1, WHAMM, HOOK1, ACTR3, MACF1, DMD, SPNB2, SNTB1, SNTB2, STK38L, PLEC, PSTPIP2, TWF1, MYO1C, TRPM7, BAIAP2L1, ENC1, MYH9, RPH3A, FLNB, FLNA, JMY, LSP1, EPB4.1L2, SYNE1, YWHAG, SYNE2, LASP1, LIMCH1, MTAP1B, TMOD2, TMOD3, DST, ADD1	1209	288	13288	1.641	0.758981	0.0495475	2.25615
GOTERM_MF_FAT	GO:0004221~ubiquitin thiolesterase activity	16	0.808489	0.0015404	STAMBP, USP7, OTUD5, USP8, BRCC3, USP1, USP9X, ATXN3, USP53, USP12, USP37, USP36, USP48, USP24, MYSM1, USP45	1209	71	13288	2.47682	0.780275	0.0509127	2.40104
GOTERM_MF_FAT	GO:0003712~transcription cofactor activity	30	1.51592	0.00168905	ENY2, DCC, UBE3A, TSG101, ARNT, MLL5, BCL11A, TFB2M, BCOR, MYSM1, TBL1XR1, CREBBP, LMCD1, IRF2BP2, SNW1, ICMT, MED13, WWTR1, PPARGC1B, NRIP1, JMY, HDAC4, NCOA2, HIPK1, ZMIZ2, THRAP3, ATP6V0A1, RBM39, NCOR1, MED1	1209	180	13288	1.83182	0.810192	0.0538852	2.62987
GOTERM_MF_FAT	GO:0008135~translation factor activity, nucleic acid binding	19	0.960081	0.00292755	2810006K23RIK, EIF4E3, EIF5, TCEAL8, 2210012G02RIK, EIF4G1, EIF3C, EIF4G3, EIF2AK1, GSPT1, TRMT6, EIF2S1, EIF2S2, TCEB3, EIF3J, EEF1D, EIF2AK3, EIF2C3, EIF2AK4	1209	98	13288	2.13089	0.943978	0.0887772	4.51692
GOTERM_MF_FAT	GO:0003713~transcription coactivator activity	19	0.960081	0.00367061	ENY2, DCC, UBE3A, CREBBP, SNW1, ICMT, MED13, WWTR1, PPARGC1B, JMY, ARNT, MLL5, NCOA2, ZMIZ2, THRAP3, ATP6V0A1, RBM39, MYSM1, MED1	1209	100	13288	2.08827	0.973079	0.106817	5.63257
GOTERM_MF_FAT	GO:0004674~protein serine/threonine kinase activity	56	2.82971	0.00377517	PRPF4B, NUAK2, TBK1, RPS6KB1, PRKG1, PAK7, CSNK2A1, SLK, PAK3, MAP3K9, CDK12, STK39, TLK1, PRKACB, MASTL, CDK13, MAP2K5, PRKCA, SRPK2, BRAF, ROCK1, TRPM7, PKN2, WNK1, RPS6KC1, CDKL3, STK4, STK3, MAST4, PDIK1L, BC021891, EIF2AK1, HIPK1, EIF2AK3, EIF2AK4, KALRN, STK11, NEK1, BMPR2, TTBK2, MAP3K2, PRKAA2, STK38L, DCLK1, TAOK1, TAOK3, RAF1, SMG1, ATR, PLK4, RPS6KA2, GSK3B, MAPK14, DYRK1A, CPNE3, BMPR…	1209	421	13288	1.46197	0.975718	0.106552	5.78859
GOTERM_MF_FAT	GO:0016881~acid-amino acid ligase activity	27	1.36433	0.0042162	GCLC, UBE3A, TSG101, CBLL1, RLIM, TTLL1, UBE2D3, WWP2, RNF168, ITCH, TRIP12, CUL1, HECTD1, SKP2, HACE1, HERC2, UBR1, HERC1, UBE2L3, UBE2B, UBE2Q1, HUWE1, NEDD4, PIAS3, UBE2K, SMURF2, AMFR	1209	166	13288	1.78768	0.984287	0.114989	6.44398
GOTERM_MF_FAT	GO:0004672~protein kinase activity	73	3.68873	0.00425924	KCNH1, FASTKD1, PRPF4B, NUAK2, TBK1, CAPZA2, RPS6KB1, CAD, PRKG1, FES, C230081A13RIK, INSRR, BTK, PAK7, CSNK2A1, SLK, PAK3, MAP3K9, CDK12, STK39, TLK1, MASTL, PRKACB, CDK13, MAP2K5, PRKCA, SRPK2, TWF1, ROCK1, BRAF, TRPM7, WNK1, PKN2, RPS6KC1, PKDCC, CDKL3, STK4, STK3, BC021891, MAST4, PDIK1L, CCND1, EIF2AK1, BAZ1B, HIPK1, LCK, RELN, EIF2AK3, EIF2AK4, KALRN, STK11, NEK1, BMPR2, TTBK2, MAP3K2, PRKA…	1209	583	13288	1.37622	0.984941	0.112972	6.50769
GOTERM_MF_FAT	GO:0003678~DNA helicase activity	8	0.404245	0.00560929	CHD8, HELB, SMARCAL1, XRCC6, INO80, SUPV3L1, RTEL1, MCM6	1209	25	13288	3.51709	0.996032	0.142381	8.4862
GOTERM_MF_FAT	GO:0008565~protein transporter activity	14	0.707428	0.00582203	AP1G2, SNUPN, AP3S2, IPO9, IPO8, SEC62, TOMM7, AP1S2, XPO7, KPNB1, TNPO1, KPNA1, SEC61A1, AP3B1	1209	66	13288	2.3314	0.996785	0.143696	8.79438
GOTERM_MF_FAT	GO:0008276~protein methyltransferase activity	11	0.555836	0.00620235	SETDB1, MLL5, EZH1, PRMT6, PRMT10, SETD8, ICMT, MLL3, TRMT112, SUV39H2, N6AMT1	1209	45	13288	2.68666	0.997792	0.148661	9.34287
GOTERM_MF_FAT	GO:0008234~cysteine-type peptidase activity	24	1.21273	0.0063802	USP7, CAPN7, OTUD5, SOLH, USP8, BRCC3, USP1, CAPN8, USP9X, SENP8, SENP7, SENP6, CTSL, ATXN3, SENP1, ATG4A, CASP12, USP12, USP37, USP36, USP48, USP24, USP45, MYSM1	1209	146	13288	1.80672	0.998149	0.148988	9.59831
GOTERM_MF_FAT	GO:0016879~ligase activity, forming carbon-nitrogen bonds	29	1.46539	0.00889084	GCLC, UBE3A, TSG101, CAD, HLCS, CBLL1, RLIM, TTLL1, UBE2D3, WWP2, RNF168, ITCH, TRIP12, CUL1, HECTD1, SKP2, HACE1, HERC2, UBR1, HERC1, UBE2L3, UBE2B, UBE2Q1, HUWE1, NEDD4, PIAS3, UBE2K, SMURF2, AMFR	1209	193	13288	1.65148	0.999846	0.197055	13.1331
GOTERM_MF_FAT	GO:0003743~translation initiation factor activity	13	0.656897	0.00910254	EIF4E3, EIF5, EIF3C, EIF4G1, EIF4G3, EIF2AK1, EIF2S1, TRMT6, EIF2S2, EIF3J, EIF2AK3, EIF2AK4, EIF2C3	1209	62	13288	2.30454	0.999875	0.19687	13.4251
GOTERM_MF_FAT	GO:0016564~transcription repressor activity	31	1.56645	0.00919395	BCLAF1, TSG101, PRRX1, CBX3, REST, NR2E1, KCNIP3, CBX5, NR2C1, CHD8, PCGF6, BCL11A, SKIL, BCOR, TBL1XR1, ZBTB7A, MECP2, LMCD1, IRF2BP2, SNW1, WWTR1, NRIP1, HDAC4, NCOA2, HIPK1, RFC1, TRPS1, ZFP263, RFX3, CUX1, NCOR1	1209	211	13288	1.61478	0.999886	0.194408	13.5509
GOTERM_MF_FAT	GO:0046983~protein dimerization activity	45	2.27388	0.010474	BACH1, CHKA, SCHIP1, CLCN3, FOSL2, GCLC, CD8A, VAPB, HPS4, NR3C1, MEIS1, ATF1, MYCBP2, NR2C1, ARNT, FOS, HSF2, DGKD, PVRL3, SYN2, SRR, TEF, PAFAH1B1, NFIL3, GOLGA5, GABPB2, TERF2, HSP90AA1, CEBPG, CREB1, PM20D1, TREX1, CREB5, MYH9, WWTR1, STK4, SGTB, STK3, EIF2AK1, SBF2, ZC3H11A, PBX1, IRF3, PDCD6IP, PRKRIR	1209	340	13288	1.45468	0.999968	0.213925	15.295
GOTERM_MF_FAT	GO:0003690~double-stranded DNA binding	9	0.454775	0.0116168	TRP53, FOS, ANKRD17, SP1, MECP2, TEF, PMS2, TERF2, PURA	1209	35	13288	2.82623	0.99999	0.229758	16.8242
GOTERM_MF_FAT	GO:0004842~ubiquitin-protein ligase activity	18	0.90955	0.012305	UBE3A, SKP2, CBLL1, UBR1, HERC2, RLIM, UBE2L3, UBE2B, UBE2Q1, UBE2D3, HUWE1, UBE2K, NEDD4, RNF168, ITCH, AMFR, CUL1, HECTD1	1209	104	13288	1.90227	0.999995	0.236974	17.7325
GOTERM_MF_FAT	GO:0019899~enzyme binding	32	1.61698	0.0160189	MEF2A, VAPB, CAPZA2, RIMS2, DAAM1, NR2C1, CUL5, RANBP9, PAK3, DMD, PKD2, CUL1, DLG1, DHCR24, CNKSR2, ZBTB7A, IRS2, RALBP1, LDB3, IPO9, DOCK8, RPH3A, FLNA, NRIP1, CCND1, YWHAG, SBF2, CD300A, CCND2, UBE2K, MAPK8IP2, XPO7	1209	229	13288	1.53585	1	0.291842	22.4762
GOTERM_MF_FAT	GO:0019787~small conjugating protein ligase activity	20	1.01061	0.0177497	TSG101, UBE3A, SKP2, CBLL1, UBR1, HERC2, RLIM, UBE2L3, UBE2B, UBE2Q1, UBE2D3, HUWE1, PIAS3, UBE2K, NEDD4, RNF168, ITCH, AMFR, CUL1, HECTD1	1209	125	13288	1.75854	1	0.312414	24.5984
GOTERM_MF_FAT	GO:0042393~histone binding	7	0.353714	0.0179823	CHD8, BAZ1B, PRMT6, RNF168, IPO9, BAZ2A, MYSM1	1209	24	13288	3.20568	1	0.310379	24.8793
GOTERM_MF_FAT	GO:0008094~DNA-dependent ATPase activity	9	0.454775	0.0189505	CHD8, RBBP4, RFC1, BPTF, HELB, SMARCAL1, XRCC6, RAD51L3, RTEL1	1209	38	13288	2.60311	1	0.318745	26.0385
GOTERM_MF_FAT	GO:0030165~PDZ domain binding	7	0.353714	0.0218895	ATP2B2, IGSF5, CLCN3, DMD, LNX2, EXOC4, PTEN	1209	25	13288	3.07745	1	0.352818	29.4554
GOTERM_MF_FAT	GO:0051427~hormone receptor binding	9	0.454775	0.0219996	NCOA2, NUP62, JAK1, ATP6V0A1, SNW1, NCOR1, NRIP1, MED1, PTPN11	1209	39	13288	2.53636	1	0.348688	29.5805
GOTERM_MF_FAT	GO:0004694~eukaryotic translation initiation factor 2alpha kinase activity	3	0.151592	0.0232755	EIF2AK1, EIF2AK3, EIF2AK4	1209	3	13288	10.9909	1	0.359302	31.0149
GOTERM_MF_FAT	GO:0019208~phosphatase regulator activity	9	0.454775	0.0253792	PPP2R3A, CSNK2A1, SBF2, PPP2R5C, CABIN1, PPP1R10, PPP2R5E, WBP11, PPP2R2D	1209	40	13288	2.47295	1	0.379226	33.3205
GOTERM_MF_FAT	GO:0005545~phosphatidylinositol binding	4	0.202122	0.0296204	WDFY3, PLEKHA3, SNAP91, EEA1	1209	8	13288	5.49545	1	0.421518	37.7509
GOTERM_MF_FAT	GO:0016790~thiolester hydrolase activity	17	0.85902	0.0345698	STAMBP, USP7, OTUD5, USP8, BRCC3, USP1, USP9X, ESD, ATXN3, USP53, USP12, USP37, USP36, USP48, USP24, MYSM1, USP45	1209	108	13288	1.73005	1	0.466763	42.5723
GOTERM_MF_FAT	GO:0016455~RNA polymerase II transcription mediator activity	6	0.303183	0.043934	MED19, MED15, MED13, MED20, MED12L, MED1	1209	22	13288	2.99752	1	0.545543	50.7521
GOTERM_MF_FAT	GO:0019888~protein phosphatase regulator activity	8	0.404245	0.0463932	PPP2R3A, CSNK2A1, PPP2R5C, CABIN1, PPP1R10, PPP2R5E, WBP11, PPP2R2D	1209	37	13288	2.37641	1	0.559231	52.7117
GOTERM_MF_FAT	GO:0016706~oxidoreductase activity, acting on paired donors, with incorporation or reduction of molecular oxygen, 2-oxoglutarate as one donor, and incorporation of one atom each of oxygen into both donors	7	0.353714	0.0498787	HIF1AN, P4HA1, PLOD3, ASPH, TET2, ALKBH2, TET1	1209	30	13288	2.56454	1	0.579861	55.3643
GOTERM_MF_FAT	GO:0019783~small conjugating protein-specific protease activity	6	0.303183	0.0520877	BRCC3, USP8, USP1, USP12, SENP8, MYSM1	1209	23	13288	2.86719	1	0.589858	56.9725
GOTERM_MF_FAT	GO:0005516~calmodulin binding	17	0.85902	0.0528264	KCNH1, ADCY3, SYT1, MYO1C, CALD1, STRN3, MYH9, IQGAP1, ATP2B2, INVS, SPNB2, SNTB1, SNTB2, MTAP6, NOS3, VAMP2, ADD1	1209	114	13288	1.63899	1	0.589004	57.4981
GOTERM_MF_FAT	GO:0004721~phosphoprotein phosphatase activity	21	1.06114	0.0589607	PPP6C, PTPRD, PDP2, PTPN2, PTPRA, ACP2, PTEN, PTPDC1, CDC25A, PTPN11, MTMR3, DUSP3, PPM1J, PTPLB, LCK, PPP1R12A, PPM1L, PTPN1, MTMR6, CTDP1, MTMR4	1209	152	13288	1.51848	1	0.624426	61.6362
GOTERM_MF_FAT	GO:0004812~aminoacyl-tRNA ligase activity	9	0.454775	0.0658816	IARS, TARS, WARS, VARS2, DARS, NARS2, TPR, EIF2AK4, EARS2	1209	48	13288	2.06079	1	0.660588	65.8507
GOTERM_MF_FAT	GO:0016876~ligase activity, forming aminoacyl-tRNA and related compounds	9	0.454775	0.0658816	IARS, TARS, WARS, VARS2, DARS, NARS2, TPR, EIF2AK4, EARS2	1209	48	13288	2.06079	1	0.660588	65.8507
GOTERM_MF_FAT	GO:0016875~ligase activity, forming carbon-oxygen bonds	9	0.454775	0.0658816	IARS, TARS, WARS, VARS2, DARS, NARS2, TPR, EIF2AK4, EARS2	1209	48	13288	2.06079	1	0.660588	65.8507
GOTERM_MF_FAT	GO:0004715~non-membrane spanning protein tyrosine kinase activity	8	0.404245	0.066473	BAZ1B, LCK, DYRK1A, JAK1, FES, ABL2, C230081A13RIK, BTK	1209	40	13288	2.19818	1	0.658112	66.19
GOTERM_MF_FAT	GO:0008601~protein phosphatase type 2A regulator activity	4	0.202122	0.0711128	PPP2R3A, PPP2R5C, PPP2R5E, PPP2R2D	1209	11	13288	3.99669	1	0.677944	68.7442
GOTERM_MF_FAT	GO:0042803~protein homodimerization activity	25	1.26326	0.0711397	SCHIP1, CHKA, CD8A, VAPB, HPS4, NR2C1, MYCBP2, DGKD, HSF2, PVRL3, SRR, PAFAH1B1, GOLGA5, GABPB2, TERF2, HSP90AA1, CEBPG, TREX1, WWTR1, MYH9, SGTB, STK4, EIF2AK1, SBF2, IRF3	1209	193	13288	1.42369	1	0.672424	68.7585
GOTERM_MF_FAT	GO:0005543~phospholipid binding	17	0.85902	0.0724644	WDFY3, SYT1, SNAP91, SNX6, MYO1C, SNX27, PITPNB, RPS6KC1, EEA1, ZCCHC14, ITPR2, ANXA6, PLEKHA3, ARHGAP32, SBF2, VAMP2, SNX30	1209	119	13288	1.57013	1	0.673845	69.4535
GOTERM_MF_FAT	GO:0035091~phosphoinositide binding	12	0.606367	0.0756415	WDFY3, PLEKHA3, ARHGAP32, SNAP91, SNX6, SBF2, SNX27, RPS6KC1, EEA1, SNX30, ZCCHC14, ITPR2	1209	75	13288	1.75854	1	0.684628	71.062
GOTERM_MF_FAT	GO:0000287~magnesium ion binding	47	2.37494	0.0756676	ADCY3, MMGT1, GCLC, PDP2, NUAK2, FIGNL1, STK11, NEK1, FOXK2, ATP10A, BMPR2, PTEN, NT5DC1, ATP2B2, PARN, ITGAX, MAP3K2, PAK3, NT5C2, SRR, ILVBL, PRKACB, PRKAA2, ENTPD1, STK38L, C1GALT1, MAP2K5, SRPK2, POLR1A, TREX2, TREX1, PDE10A, ATP13A3, STK4, STK3, PGM2, MAST4, ATP2C1, RPS6KA2, ATP8A2, SLC41A1, PPM1L, ABL2, BMPR1A, NMNAT1, ATP8A1, KALRN	1209	409	13288	1.26301	1	0.679361	71.0749
GOTERM_MF_FAT	GO:0016278~lysine N-methyltransferase activity	6	0.303183	0.0814573	SETDB1, MLL5, EZH1, SETD8, MLL3, SUV39H2	1209	26	13288	2.53636	1	0.701943	73.8028
GOTERM_MF_FAT	GO:0018024~histone-lysine N-methyltransferase activity	6	0.303183	0.0814573	SETDB1, MLL5, EZH1, SETD8, MLL3, SUV39H2	1209	26	13288	2.53636	1	0.701943	73.8028
GOTERM_MF_FAT	GO:0016279~protein-lysine N-methyltransferase activity	6	0.303183	0.0814573	SETDB1, MLL5, EZH1, SETD8, MLL3, SUV39H2	1209	26	13288	2.53636	1	0.701943	73.8028
GOTERM_MF_FAT	GO:0043566~structure-specific DNA binding	12	0.606367	0.081547	TRP53, FOS, ANKRD17, SP1, MECP2, TEF, PMS2, TREX1, TET1, TERF2, PURA, MCM6	1209	76	13288	1.73541	1	0.69716	73.8431
GOTERM_MF_FAT	GO:0042054~histone methyltransferase activity	7	0.353714	0.0832491	SETDB1, MLL5, EZH1, PRMT6, SETD8, MLL3, SUV39H2	1209	34	13288	2.26283	1	0.69983	74.597
GOTERM_MF_FAT	GO:0035257~nuclear hormone receptor binding	7	0.353714	0.0832491	NCOA2, NUP62, ATP6V0A1, SNW1, NCOR1, NRIP1, MED1	1209	34	13288	2.26283	1	0.69983	74.597
GOTERM_MF_FAT	GO:0019887~protein kinase regulator activity	10	0.505306	0.0839265	CKS1B, IKBKAP, CCND1, CDK5R1, CDKN1B, TOM1L1, WNK1, MAPK8IP2, DNAJC3, APC	1209	59	13288	1.86286	1	0.697836	74.8913
GOTERM_MF_FAT	GO:0016702~oxidoreductase activity, acting on single donors with incorporation of molecular oxygen, incorporation of two atoms of oxygen	11	0.555836	0.0863494	HIF1AN, P4HA1, UTY, PLOD3, ASPH, TET2, KDM5A, ALKBH2, TET1, KDM6B, KDM5C	1209	68	13288	1.77794	1	0.703602	75.918
GOTERM_MF_FAT	GO:0016701~oxidoreductase activity, acting on single donors with incorporation of molecular oxygen	11	0.555836	0.0931972	HIF1AN, P4HA1, UTY, PLOD3, ASPH, TET2, KDM5A, ALKBH2, TET1, KDM6B, KDM5C	1209	69	13288	1.75217	1	0.727347	78.6114
GOTERM_MF_FAT	GO:0035197~siRNA binding	3	0.151592	0.0968035	MECP2, MBD2, TLR7	1209	6	13288	5.49545	1	0.736699	79.9137
GOTERM_MF_FAT	GO:0016812~hydrolase activity, acting on carbon-nitrogen (but not peptide) bonds, in cyclic amides	3	0.151592	0.0968035	DPYS, CAD, D14ERTD668E	1209	6	13288	5.49545	1	0.736699	79.9137
INTERPRO	IPR018359:Bromodomain, conserved site	16	0.808489	2.72098e-08	BRD1, BRD2, BRD3, CREBBP, BRWD3, PHIP, BRWD1, BAZ1B, BPTF, BRPF3, PBRM1, BRD4, BAZ2B, BAZ2A, BRD8, SMARCA4	1610	32	17763	5.51646	5.49896e-05	5.49896e-05	4.68395e-05
INTERPRO	IPR000357:HEAT	19	0.960081	7.95026e-08	PPP4R4, BTAF1, CKAP5, HTT, SMG1, BC046331, ATR, GCN1L1, NCAPD3, AI314180, HEATR6, 2310035C23RIK, CAND2, CAND1, PSME4, MRO, CLASP2, TNPO1, KPNB1	1610	48	17763	4.3672	0.000160662	8.03342e-05	0.000136857
INTERPRO	IPR001487:Bromodomain	17	0.85902	9.56815e-08	BRD1, BRD2, BRD3, CREBBP, CECR2, BRWD3, PHIP, BRWD1, BAZ1B, BPTF, BRPF3, PBRM1, BRD4, BAZ2B, BAZ2A, SMARCA4, BRD8	1610	39	17763	4.80922	0.000193354	6.44554e-05	0.000164708
INTERPRO	IPR014001:DEAD-like helicase, N-terminal	26	1.31379	3.76484e-06	BTAF1, INO80, 0610007P08RIK, FANCM, CHD8, DDX28, DDX46, DDX3X, DDX3Y, CHD1, DDX21, DHX36, DDX41, CHD6, RTEL1, CHD4, DHX8, DDX4, DDX6, ATRX, DDX39, ASCC3, SMARCAL1, SMARCA5, SRCAP, SMARCA4	1610	103	17763	2.78501	0.00757988	0.00190038	0.00648067
INTERPRO	IPR011989:Armadillo-like helical	30	1.51592	4.06428e-06	PPP4R4, BTAF1, AP1G2, GCN1L1, AI314180, ZYG11B, COPB1, PUM2, CLASP2, TNPO1, KPNB1, TRIP12, APC, UNC45A, TNPO3, HECTD1, AP3B1, CKAP5, IPO9, IPO8, NCAPD3, MON2, RTTN, HEATR6, 2310035C23RIK, PKP4, ARMC9, CAND2, CAND1, KPNA1	1610	130	17763	2.54606	0.00818028	0.00164144	0.00699609
INTERPRO	IPR014021:Helicase, superfamily 1 and 2, ATP-binding	25	1.26326	5.98086e-06	BTAF1, INO80, 0610007P08RIK, FANCM, CHD8, DDX46, DDX28, DDX3X, DDX3Y, CHD1, DHX36, DDX21, DDX41, CHD6, CHD4, DHX8, DDX4, DDX6, ATRX, DDX39, ASCC3, SMARCAL1, SMARCA5, SRCAP, SMARCA4	1610	99	17763	2.78609	0.0120146	0.00201253	0.0102951
INTERPRO	IPR001650:DNA/RNA helicase, C-terminal	25	1.26326	7.2019e-06	BTAF1, INO80, 0610007P08RIK, FANCM, CHD8, DDX46, DDX28, DDX3X, DDX3Y, CHD1, DHX36, DDX21, SUPV3L1, DDX41, CHD6, CHD4, DHX8, DDX4, DDX6, ATRX, DDX39, ASCC3, SMARCAL1, SMARCA5, SMARCA4	1610	100	17763	2.75823	0.0144497	0.00207714	0.0123968
INTERPRO	IPR001965:Zinc finger, PHD-type	23	1.1622	1.51166e-05	ING5, BRD1, ING3, RSF1, A530054K11RIK, PHF20, PHF3, MLL5, PHF2, BAZ1B, PHF14, BPTF, BRPF3, PYGO1, MLL3, KDM5A, BAZ2B, BAZ2A, CHD4, KDM5C, PHF6, MYST3, D14ERTD668E	1610	91	17763	2.78854	0.0300889	0.00381157	0.0260188
INTERPRO	IPR019786:Zinc finger, PHD-type, conserved site	22	1.11167	2.4054e-05	ASXL2, ING5, BRD1, ING3, RSF1, PHF20, ATRX, PHF3, MLL5, PHF2, BAZ1B, PHF14, BPTF, BRPF3, PYGO1, KDM5A, PHF20L1, BAZ2A, CHD4, KDM5C, PHF6, MYST3	1610	87	17763	2.78993	0.047451	0.00538696	0.0413989
INTERPRO	IPR000330:SNF2-related	12	0.606367	4.99168e-05	ATRX, 0610007P08RIK, BTAF1, CHD8, SMARCAL1, SMARCA5, INO80, CHD1, CHD6, SRCAP, CHD4, SMARCA4	1610	31	17763	4.27081	0.0959625	0.0100377	0.085893
INTERPRO	IPR000569:HECT	11	0.555836	7.22207e-05	HUWE1, NEDD4, WWP2, UBE3A, HACE1, SMURF2, ITCH, HERC2, HERC1, TRIP12, HECTD1	1610	27	17763	4.49489	0.135811	0.0131817	0.124249
INTERPRO	IPR019787:Zinc finger, PHD-finger	20	1.01061	8.7784e-05	ING5, BRD1, ING3, RSF1, PHF20, PHF3, MLL5, PHF2, BAZ1B, PHF14, BPTF, BRPF3, PYGO1, MLL3, KDM5A, BAZ2B, BAZ2A, CHD4, KDM5C, MYST3	1610	81	17763	2.72418	0.162571	0.0146762	0.151006
INTERPRO	IPR000571:Zinc finger, CCCH-type	15	0.757959	0.000123277	ZC3H13, ZC3H4, ZC3H15, ZC3H7A, TIPARP, PPP1R10, HELZ, MBNL1, NUPL2, CPSF4L, RC3H2, ZC3H11A, UNK, UNKL, RBM26	1610	51	17763	3.24498	0.220543	0.0189835	0.211999
INTERPRO	IPR001202:WW/Rsp5/WWP	15	0.757959	0.000123277	MAGI2, MAGI1, UTRN, WWC1, WWC2, CEP164, STXBP4, WWTR1, IQGAP1, WWP2, NEDD4, DMD, SMURF2, ITCH, PRPF40A	1610	51	17763	3.24498	0.220543	0.0189835	0.211999
INTERPRO	IPR019734:Tetratricopeptide repeat	24	1.21273	0.000150229	TTC22, BBS4, DYX1C1, UTY, TTC37, TTC9C, NAA15, KLC4, NAA16, SGTB, CDC27, TTC3, CEP70, CTR9, ST13, TOMM70A, P4HA1, CABIN1, PRMT10, SRP72, RANBP2, ASPH, APPBP2, DNAJC3	1610	112	17763	2.3642	0.261871	0.0214548	0.258293
INTERPRO	IPR001589:Actinin-type, actin-binding, conserved site	10	0.505306	0.00030164	SYNE1, SYNE2, MACF1, SPNB2, DMD, UTRN, DST, FLNB, FLNA, PLEC	1610	26	17763	4.24343	0.456489	0.0398321	0.51798
INTERPRO	IPR001005:SANT, DNA-binding	14	0.707428	0.000309326	RCOR3, RCOR1, EZH1, TTF1, GON4L, MIER2, DMTF1, PRDM11, SMARCC1, SMARCA5, CHD6, NCOR1, MYSM1, TERF2	1610	49	17763	3.15226	0.46487	0.0383241	0.531147
INTERPRO	IPR006594:LisH dimerisation motif	10	0.505306	0.000564653	WDR47, TBL1XR1, 2310035C23RIK, RANBP9, NOLC1, WDR26, TAF5, GM5124, ARMC9, PAFAH1B1	1610	28	17763	3.94033	0.680656	0.0649415	0.967566
INTERPRO	IPR000953:Chromo domain	10	0.505306	0.000753546	CHD8, ARID4A, SMARCC1, ARID4B, CBX3, CHD1, CHD6, CHD4, CBX5, SUV39H2	1610	29	17763	3.80445	0.78205	0.0811555	1.28927
INTERPRO	IPR011990:Tetratricopeptide-like helical	27	1.36433	0.000943252	TTC22, NAPG, UTY, TTC9C, NAA15, KLC4, NAA16, TTC3, P4HA1, RANBP2, ASPH, APPBP2, DNAJC3, ZC3H7A, DYX1C1, TTC37, SEL1L3, 9130404D08RIK, SGTB, CDC27, CTR9, ST13, TOMM70A, CABIN1, PRMT10, SRP72, SEL1L	1610	150	17763	1.98593	0.851506	0.095506	1.61137
INTERPRO	IPR002464:DNA/RNA helicase, ATP-dependent, DEAH-box type, conserved site	10	0.505306	0.000990863	DHX8, 0610007P08RIK, FANCM, CHD8, SMARCA5, CHD1, DHX36, CHD6, RTEL1, CHD4	1610	30	17763	3.67764	0.865141	0.0953222	1.69206
INTERPRO	IPR015880:Zinc finger, C2H2-like	86	4.34563	0.00114828	ZFP385B, DZIP1, AI854703, RBM5, PHF20, ZKSCAN1, REST, ZFP640, ZFP871, ZBTB38, ZFP783, ZFP784, ZFP644, ZFP91, ZFP93, ZFP882, ZFP622, ZC3H7A, CIZ1, A530054K11RIK, ZHX1, 5730601F06RIK, ZFR2, ZFP592, ZFP654, ZFP826, 2700081O15RIK, MTF1, ZFP462, ZIM1, ZFP263, PRDM1, MYNN, ZFP825, ZFP513, ZFP161, ZFP397, SCAPER, ZBTB12, ZFP712, ZFP398, EEA1, CBLL1, ZFP318, ZFP458, ZFP759, ZFP111, ZFP451, ZFP668, 633041…	1610	676	17763	1.4036	0.901924	0.104678	1.95838
INTERPRO	IPR001841:Zinc finger, RING-type	43	2.17281	0.00121309	SH3RF1, DZIP3, LNX2, CBLL1, RLIM, TRIM43A, TTC3, CNOT4, MYCBP2, TRIM65, TRIM47, ARIH2, TRIM2, PCGF3, RNF141, RNF166, PCGF6, TRIM6, RNF38, RC3H2, RNF168, UNK, MLL3, TRAF6, RNF32, CHD4, UNKL, RNF13, MYST3, DTX4, A530054K11RIK, DTX3, TRIM41, MID2, ATRX, PJA2, BFAR, RNF130, BAZ1B, PHF14, AMFR, MDM4, RNF111	1610	286	17763	1.6588	0.913977	0.105514	2.06782
INTERPRO	IPR013026:Tetratricopeptide region	22	1.11167	0.00127964	BBS4, DYX1C1, UTY, TTC37, TTC9C, NAA15, KLC4, NAA16, CDC27, SGTB, TTC3, CTR9, ST13, TOMM70A, P4HA1, CABIN1, PRMT10, SRP72, RANBP2, ASPH, APPBP2, DNAJC3	1610	114	17763	2.12916	0.924816	0.106415	2.18009
INTERPRO	IPR007087:Zinc finger, C2H2-type	86	4.34563	0.00143202	ZFP385B, DZIP1, AI854703, RBM5, PHF20, ZKSCAN1, REST, ZFP640, ZFP871, ZBTB38, ZFP783, ZFP784, ZFP644, ZFP91, ZFP93, ZFP882, ZFP622, ZCCHC11, ZC3H7A, CIZ1, A530054K11RIK, ZHX1, 5730601F06RIK, ZFR2, ZFP592, ZFP654, ZFP826, MTF1, ZFP462, ZIM1, ZFP263, PRDM1, MYNN, ZFP825, ZFP513, ZFP161, ZFP397, SCAPER, ZBTB12, ZFP712, ZFP398, EEA1, CBLL1, ZFP318, ZFP458, ZFP759, ZFP111, ZFP451, ZFP668, 6330416L07RI…	1610	681	17763	1.39329	0.944767	0.113678	2.43669
INTERPRO	IPR008271:Serine/threonine protein kinase, active site	51	2.57706	0.00154378	PRPF4B, NUAK2, TBK1, RPS6KB1, PRKG1, PAK7, CSNK2A1, SLK, PAK3, MAP3K9, CDK12, TLK1, STK39, PRKACB, MASTL, MAP2K5, CDK13, PRKCA, SRPK2, BRAF, ROCK1, PKN2, WNK1, RPS6KC1, CDKL3, STK4, STK3, MAST4, PDIK1L, BC021891, EIF2AK1, HIPK1, EIF2AK3, EIF2AK4, KALRN, STK11, NEK1, BMPR2, TTBK2, MAP3K2, PRKAA2, STK38L, DCLK1, TAOK1, TAOK3, RAF1, RPS6KA2, GSK3B, MAPK14, DYRK1A, BMPR1A	1610	360	17763	1.563	0.955948	0.117411	2.62449
INTERPRO	IPR001478:PDZ/DHR/GLGF	26	1.31379	0.00170001	PARD3, CYTIP, SHROOM3, IL16, GRIP1, PDLIM5, LNX2, RIMS2, SNTB1, SNTB2, DLG5, PARD3B, DLG1, CNKSR2, INADL, MAGI2, MAGI1, SNX27, LDB3, LIN7C, MPP7, STXBP4, LIN7A, DVL1, MAST4, MYO18A	1610	148	17763	1.93822	0.967892	0.123883	2.88645
INTERPRO	IPR001739:Methyl-CpG DNA binding	6	0.303183	0.00175673	SETDB1, MECP2, BAZ2B, MBD2, MBD1, BAZ2A	1610	11	17763	6.01796	0.971375	0.123317	2.98137
INTERPRO	IPR017442:Serine/threonine protein kinase-related	52	2.62759	0.00207264	PRPF4B, NUAK2, TBK1, RPS6KB1, PRKG1, PAK7, CSNK2A1, SLK, PAK3, MAP3K9, CDK12, TLK1, STK39, PRKACB, MASTL, MAP2K5, CDK13, PRKCA, SRPK2, BRAF, ROCK1, PKN2, WNK1, RPS6KC1, CDKL3, STK4, STK3, MAST4, PDIK1L, BC021891, EIF2AK1, HIPK1, EIF2AK3, EIF2AK4, KALRN, STK11, NEK1, BMPR2, TTBK2, MAP3K2, PRKAA2, STK38L, DCLK1, TAOK1, TAOK3, RAF1, PLK4, RPS6KA2, GSK3B, MAPK14, DYRK1A, BMPR1A	1610	374	17763	1.53399	0.984901	0.139081	3.50855
INTERPRO	IPR002017:Spectrin repeat	8	0.404245	0.0024872	SYNE1, SYNE2, MACF1, SPNB2, DMD, UTRN, DST, KALRN	1610	22	17763	4.01197	0.99348	0.159323	4.19626
INTERPRO	IPR001715:Calponin-like actin-binding	15	0.757959	0.00273927	UTRN, NAV3, FLNB, IQGAP1, FLNA, SYNE1, SYNE2, MACF1, NAV2, SPNB2, LIMCH1, DMD, MAPRE1, DST, PLEC	1610	68	17763	2.43373	0.996088	0.16872	4.61216
INTERPRO	IPR018500:DDT subgroup	4	0.202122	0.00276657	BAZ1B, BPTF, BAZ2B, BAZ2A	1610	4	17763	11.0329	0.996298	0.165241	4.65709
INTERPRO	IPR002550:Protein of unknown function DUF21	4	0.202122	0.00276657	CNNM2, CNNM3, CNNM4, CNNM1	1610	4	17763	11.0329	0.996298	0.165241	4.65709
INTERPRO	IPR012677:Nucleotide-binding, alpha-beta plait	33	1.66751	0.00305766	NKAP, FUS, RBM34, 2610101N10RIK, CPEB3, CPEB4, RBM4, RBM5, LEMD3, SART3, CNOT4, HNRNPL, PARN, TIA1, MSI1, MSI2, SNRNP70, ACIN1, RBM12, RBM25, RBM26, HNRNPAB, PPARGC1B, SAFB2, HNRPDL, SLTM, RBPMS, TAF15, SFPQ, CPSF7, CPSF6, RBM39, RBM16	1610	213	17763	1.70933	0.997948	0.175853	5.13504
INTERPRO	IPR001680:WD40 repeat	38	1.92016	0.0036861	COPA, WDR5B, LRBA, HIRA, FBXW9, PHIP, NUP214, FBXW7, DCAF11, GRWD1, WDR76, WDR12, FBXW2, PAFAH1B1, WDR35, PPP2R2D, WDR33, NBEAL1, GEMIN5, WDFY3, TBL1XR1, RBBP4, IFT80, TAF5, STRN3, KCTD3, HERC1, DNAIC2, WDR92, BRWD3, WDR47, TULP4, BRWD1, WDR26, GNB1, LYST, ATG16L2, WDR46	1610	259	17763	1.61873	0.999426	0.202412	6.15919
INTERPRO	IPR015943:WD40/YVTN repeat-like	43	2.17281	0.00408944	COPA, HPS5, PLXNA2, WDR5B, LRBA, HIRA, FBXW9, PHIP, NUP214, FBXW7, DCAF11, GRWD1, WDR76, FBXW2, WDR12, PAFAH1B1, WDR35, PPP2R2D, WDR33, NBEAL1, GEMIN5, WDFY3, TBL1XR1, RBBP4, IFT80, TAF5, STRN3, KCTD3, HERC1, WDR92, BRWD3, SEMA6A, WDR47, TULP4, BRWD1, WDR26, SEMA6D, SEMA4F, GNB1, LYST, SEMA4B, ATG16L2, WDR46	1610	305	17763	1.55546	0.999747	0.216183	6.81101
INTERPRO	IPR017907:Zinc finger, RING-type, conserved site	37	1.86963	0.00470841	SH3RF1, DZIP3, LNX2, RNF216, CBLL1, RLIM, TRIM43A, CNOT4, MYCBP2, TRIM65, TRIM47, ARIH2, TRIM2, RNF141, PCGF3, RNF166, TRIM6, PCGF6, RNF38, RC3H2, RNF168, UNK, TRAF6, RNF32, UNKL, RNF13, DTX4, DTX3, TRIM41, UBR1, MID2, PJA2, BFAR, RNF130, AMFR, MDM4, RNF111	1610	254	17763	1.60716	0.999928	0.238541	7.80301
INTERPRO	IPR017986:WD40 repeat, region	34	1.71804	0.0047998	COPA, WDR5B, HIRA, FBXW9, PHIP, FBXW7, DCAF11, GRWD1, WDR76, WDR12, FBXW2, PAFAH1B1, WDR35, WDR33, NBEAL1, GEMIN5, WDFY3, TBL1XR1, RBBP4, IFT80, TAF5, STRN3, HERC1, DNAIC2, WDR92, BRWD3, WDR47, TULP4, BRWD1, WDR26, GNB1, LYST, ATG16L2, WDR46	1610	228	17763	1.64526	0.99994	0.2367	7.94864
INTERPRO	IPR000910:High mobility group, HMG1/HMG2	12	0.606367	0.00520654	UBTF, SOX3, HMGXB4, SOX11, SOX12, BBX, SOX4, PBRM1, HMG20A, HBP1, MLL3, TOX2	1610	51	17763	2.59598	0.999974	0.248085	8.59412
INTERPRO	IPR000644:Cystathionine beta-synthase, core	7	0.353714	0.00527787	CNNM2, CNNM3, CNNM4, CLCN3, CLCN4-2, CLCNKA, CNNM1	1610	19	17763	4.06476	0.999977	0.245306	8.70688
INTERPRO	IPR013069:BTB/POZ	22	1.11167	0.00541117	BACH1, ZBTB7A, LZTR1, ZBTB12, ENC1, BTBD7, GAN, BTBD9, ZBTB43, ZBTB38, KLHL8, KLHL28, ZFP295, ZBTB4, ZBTB5, KLHL24, KBTBD11, ZBTB1, MYNN, ANKFY1, ZFP161, RHOBTB3	1610	128	17763	1.89628	0.999983	0.245101	8.91725
INTERPRO	IPR002999:Tudor domain	8	0.404245	0.00551104	SETDB1, TDRD3, ARID4A, SND1, ARID4B, PHF20, PHF20L1, SMNDC1	1610	25	17763	3.53053	0.999986	0.243623	9.07457
INTERPRO	IPR017441:Protein kinase, ATP binding site	60	3.03183	0.00556355	PRPF4B, NUAK2, TBK1, RPS6KB1, PRKG1, FES, C230081A13RIK, INSRR, BTK, PAK7, CSNK2A1, SLK, PAK3, MAP3K9, CDK12, STK39, TLK1, PRKACB, MASTL, CDK13, MAP2K5, PRKCA, SRPK2, BRAF, ROCK1, PKN2, WNK1, RPS6KC1, CDKL3, STK4, STK3, MAST4, PDIK1L, BC021891, EIF2AK1, HIPK1, LCK, EIF2AK3, EIF2AK4, KALRN, STK11, NEK1, BMPR2, TTBK2, MAP3K2, PRKAA2, STK38L, DCLK1, TAOK1, FLT4, TAOK3, RAF1, PLK4, RPS6KA2, GSK3B, MA…	1610	467	17763	1.41751	0.999987	0.240434	9.15718
INTERPRO	IPR001606:AT-rich interaction region	6	0.303183	0.0060443	ARID4A, ARID5B, ARID4B, ARID5A, KDM5A, KDM5C	1610	14	17763	4.72839	0.999995	0.253029	9.91022
INTERPRO	IPR019782:WD40 repeat 2	32	1.61698	0.0060553	COPA, WDR5B, HIRA, FBXW9, PHIP, FBXW7, DCAF11, GRWD1, WDR12, FBXW2, PAFAH1B1, WDR35, WDR33, NBEAL1, GEMIN5, WDFY3, TBL1XR1, RBBP4, IFT80, TAF5, STRN3, HERC1, WDR92, BRWD3, WDR47, TULP4, BRWD1, WDR26, GNB1, LYST, ATG16L2, WDR46	1610	214	17763	1.64978	0.999995	0.248335	9.92738
INTERPRO	IPR000210:BTB/POZ-like	28	1.41486	0.00629026	BACH1, KCNC1, ZBTB12, ZBTB38, KLHL8, KLHL28, ZFP295, KLHL24, RHOBTB3, ZBTB7A, LZTR1, KCNB1, ENC1, BTBD7, KCTD20, GAN, KCTD3, BTBD9, ZBTB43, ZBTB4, KCTD12B, ZBTB5, KBTBD11, ANKFY1, MYNN, ZBTB1, TNFAIP1, ZFP161	1610	180	17763	1.71623	0.999997	0.251613	10.2932
INTERPRO	IPR011333:BTB/POZ fold	28	1.41486	0.00629026	BACH1, KCNC1, ZBTB12, LOC100045866, ZBTB38, KLHL8, KLHL28, ZFP295, RHOBTB3, ZBTB7A, LZTR1, KCNB1, ENC1, BTBD7, KCTD20, GAN, KCTD3, BTBD9, ZBTB43, ZBTB4, KCTD12B, ZBTB5, TCEB1, KBTBD11, ANKFY1, MYNN, ZBTB1, TNFAIP1, ZFP161	1610	180	17763	1.71623	0.999997	0.251613	10.2932
INTERPRO	IPR018501:DDT superfamily	4	0.202122	0.0064496	BAZ1B, BPTF, BAZ2B, BAZ2A	1610	5	17763	8.82634	0.999998	0.252183	10.5405
INTERPRO	IPR000008:C2 calcium-dependent membrane targeting	22	1.11167	0.00648123	PRKCA, SYT1, DAB2IP, ABR, TOLLIP, SYT8, PKN2, WWC2, ITSN2, RIMS2, RPH3A, WWP2, NEDD4, PIK3CA, DOC2G, SMURF2, PLCD1, CPNE3, ITCH, UNC13C, PLCB1, RASA1	1610	130	17763	1.86711	0.999998	0.248496	10.5895
INTERPRO	IPR018159:Spectrin/alpha-actinin	9	0.454775	0.00649622	SYNE1, SYNE2, MACF1, SPNB2, DMD, UTRN, DST, KALRN, PLEC	1610	32	17763	3.10301	0.999998	0.244404	10.6127
INTERPRO	IPR019781:WD40 repeat, subgroup	34	1.71804	0.00757584	COPA, WDR5B, LRBA, HIRA, FBXW9, PHIP, FBXW7, DCAF11, GRWD1, WDR76, WDR12, FBXW2, PAFAH1B1, WDR33, NBEAL1, GEMIN5, WDFY3, TBL1XR1, RBBP4, IFT80, TAF5, STRN3, HERC1, DNAIC2, WDR92, BRWD3, WDR47, TULP4, BRWD1, WDR26, GNB1, LYST, ATG16L2, WDR46	1610	235	17763	1.59625	1	0.273988	12.2702
INTERPRO	IPR011545:DNA/RNA helicase, DEAD/DEAH box type, N-terminal	12	0.606367	0.00937454	FANCM, DDX39, DDX28, DDX46, DDX3X, ASCC3, DDX3Y, DHX36, DDX21, DDX41, DDX4, DDX6	1610	55	17763	2.40718	1	0.32191	14.9675
INTERPRO	IPR001412:Aminoacyl-tRNA synthetase, class I, conserved site	9	0.454775	0.0095382	IARS, WARS, ACOX1, VARS2, DYRK1A, PRDM1, WDR46, WDR92, EARS2	1610	34	17763	2.92048	1	0.32117	15.209
INTERPRO	IPR019775:WD40 repeat, conserved site	36	1.8191	0.010296	COPA, WDR5B, HIRA, FBXW9, PHIP, FBXW7, DCAF11, GRWD1, WDR76, WDR12, FBXW2, PAFAH1B1, WDR35, PPP2R2D, GEMIN5, WDFY3, TBL1XR1, RBBP4, IFT80, TAF5, STRN3, KCTD3, HERC2, HERC1, DNAIC2, BC068281, WDR92, BRWD3, WDR47, TULP4, BRWD1, WDR26, GNB1, LYST, ATG16L2, WDR46	1610	258	17763	1.53948	1	0.336428	16.3188
INTERPRO	IPR000719:Protein kinase, core	61	3.08236	0.0104364	PRPF4B, NUAK2, TBK1, RPS6KB1, PRKG1, FES, C230081A13RIK, INSRR, BTK, PAK7, CSNK2A1, SLK, PAK3, MAP3K9, CDK12, STK39, TLK1, PRKACB, MASTL, CDK13, MAP2K5, PRKCA, SRPK2, BRAF, ROCK1, PKN2, WNK1, RPS6KC1, PKDCC, CDKL3, STK4, STK3, MAST4, PDIK1L, BC021891, EIF2AK1, HIPK1, LCK, EIF2AK3, EIF2AK4, KALRN, STK11, NEK1, BMPR2, TTBK2, MAP3K2, PRKAA2, STK38L, DCLK1, TAOK1, FLT4, TAOK3, RAF1, PLK4, RPS6KA2, GS…	1610	491	17763	1.37069	1	0.334852	16.5229
INTERPRO	IPR001660:Sterile alpha motif SAM	16	0.808489	0.0110071	CNKSR2, CASKIN1, PPFIA3, PPFIA4, SAMD12, ANKS3, SFMBT1, ZCCHC14, SFMBT2, FAM59A, TNKS2, PHC3, DDHD2, BFAR, DGKD, TNKS	1610	87	17763	2.02904	1	0.344299	17.3478
INTERPRO	IPR001440:Tetratricopeptide TPR-1	17	0.85902	0.0110098	TTC22, BBS4, DYX1C1, UTY, TTC37, KLC4, NAA16, CDC27, SGTB, TTC3, CTR9, ST13, TOMM70A, CABIN1, SRP72, RANBP2, DNAJC3	1610	95	17763	1.97431	1	0.339221	17.3516
INTERPRO	IPR017455:Zinc finger, FYVE-related	9	0.454775	0.0114056	WDFY3, MTMR3, PLEKHF2, EEA1, RPH3A, RIMS2, ANKFY1, MTMR4, RUFY2	1610	35	17763	2.83704	1	0.343946	17.9192
INTERPRO	IPR014014:RNA helicase, DEAD-box type, Q motif	9	0.454775	0.0114056	DDX39, DDX28, DDX46, DDX3X, DDX3Y, DDX21, DDX41, DDX4, DDX6	1610	35	17763	2.83704	1	0.343946	17.9192
INTERPRO	IPR014778:Myb, DNA-binding	9	0.454775	0.0114056	RCOR3, MIER2, DMTF1, SMARCC1, RCOR1, TTF1, NCOR1, TERF2, MYSM1	1610	35	17763	2.83704	1	0.343946	17.9192
INTERPRO	IPR003034:DNA-binding SAP	7	0.353714	0.0114748	SLTM, PIAS3, XRCC6, ACIN1, HNRNPU, SAFB2, SF3B2	1610	22	17763	3.51047	1	0.340657	18.018
INTERPRO	IPR002290:Serine/threonine protein kinase	36	1.8191	0.01516	PRPF4B, NUAK2, STK11, NEK1, RPS6KB1, PRKG1, PAK7, CSNK2A1, SLK, MAP3K2, PAK3, CDK12, TLK1, STK39, PRKACB, PRKAA2, STK38L, DCLK1, CDK13, MAP2K5, PRKCA, ROCK1, TAOK1, TAOK3, PKN2, CDKL3, STK4, STK3, MAST4, PLK4, HIPK1, RPS6KA2, MAPK14, GSK3B, DYRK1A, KALRN	1610	265	17763	1.49881	1	0.418201	23.1231
INTERPRO	IPR000504:RNA recognition motif, RNP-1	30	1.51592	0.0164413	FUS, RBM34, 2610101N10RIK, CPEB3, CPEB4, RBM4, RBM5, SART3, CNOT4, HNRNPL, TIA1, MSI1, MSI2, SNRNP70, ACIN1, RBM25, RBM12, RBM26, HNRNPAB, PPARGC1B, SAFB2, HNRPDL, SLTM, RBPMS, TAF15, SFPQ, CPSF7, CPSF6, RBM39, RBM16	1610	212	17763	1.56126	1	0.438787	24.8268
INTERPRO	IPR004170:WWE domain	5	0.252653	0.0183518	DTX4, DDHD2, HUWE1, TIPARP, TRIP12	1610	12	17763	4.59705	1	0.469783	27.3013
INTERPRO	IPR002110:Ankyrin	31	1.56645	0.0184327	ASAP2, ANKRD56, KANK2, ANKRD52, ANKRD17, ANK2, ANK3, TRIM44, ANKRD11, PPP1R12A, TNKS, AGAP1, BCOR, GABPB2, HECTD1, CASKIN1, ANKS3, ANKMY2, HACE1, ANKHD1, TNKS2, ANKRD45, ASB8, ANKRD26, ANKRD44, ANKRD13C, INVS, ZDHHC13, NOTCH4, ASB5, ANKFY1	1610	223	17763	1.53372	1	0.465631	27.4043
INTERPRO	IPR000629:RNA helicase, ATP-dependent, DEAD-box, conserved site	8	0.404245	0.0187043	DDX28, DDX46, DDX3X, DDX3Y, DDX21, DDX41, DDX4, DDX6	1610	31	17763	2.8472	1	0.46504	27.7493
INTERPRO	IPR006612:Zinc finger, C2CH-type	4	0.202122	0.0196503	THAP7, THAP4, THAP1, PRKRIR	1610	7	17763	6.30453	1	0.47634	28.9389
INTERPRO	IPR003307:eIF4-gamma/eIF5/eIF2-epsilon	4	0.202122	0.0196503	BZW2, EIF4G1, EIF4G3, EIF5	1610	7	17763	6.30453	1	0.47634	28.9389
INTERPRO	IPR004827:Basic-leucine zipper (bZIP) transcription factor	11	0.555836	0.0217129	MAFG, MAF, BACH1, FOS, FOSL2, CREB1, CEBPG, TEF, CREB5, NFIL3, ATF1	1610	54	17763	2.24745	1	0.5055	31.4692
INTERPRO	IPR017386:SOX-12/11/4a	3	0.151592	0.0231172	SOX11, SOX12, SOX4	1610	3	17763	11.0329	1	0.522202	33.1431
INTERPRO	IPR004882:LUC7 related	3	0.151592	0.0231172	LUC7L2, LUC7L, LUC7L3	1610	3	17763	11.0329	1	0.522202	33.1431
INTERPRO	IPR008636:HOOK	3	0.151592	0.0231172	HOOK1, HOOK2, HOOK3	1610	3	17763	11.0329	1	0.522202	33.1431
INTERPRO	IPR004172:L27	5	0.252653	0.0246436	INADL, LIN7C, MPP7, LIN7A, DLG1	1610	13	17763	4.24343	1	0.539677	34.9188
INTERPRO	IPR001878:Zinc finger, CCHC-type	10	0.505306	0.0266042	ZCCHC4, ARIH2, ZCCHC11, RBM4, CLIP1, SLU7, DDX41, XRN2, ZCCHC14, SENP6	1610	48	17763	2.29852	1	0.562066	37.1345
INTERPRO	IPR000409:Beige/BEACH	4	0.202122	0.0293501	WDFY3, LYST, LRBA, NBEAL1	1610	8	17763	5.51646	1	0.59285	40.1183
INTERPRO	IPR001394:Peptidase C19, ubiquitin carboxyl-terminal hydrolase 2	11	0.555836	0.0306695	USP7, USP53, USP8, USP1, USP9X, USP12, USP37, USP36, USP48, USP24, USP45	1610	57	17763	2.12916	1	0.60378	41.5042
INTERPRO	IPR017956:AT hook, DNA-binding, conserved site	7	0.353714	0.0363928	MECP2, PHF20, MLL3, HMGA2, GLYR1, BAZ2A, SRCAP	1610	28	17763	2.75823	1	0.662375	47.1734
INTERPRO	IPR018957:Zinc finger, C3HC4 RING-type	29	1.46539	0.0396145	SH3RF1, DZIP3, LNX2, RLIM, TRIM43A, TTC3, TRIM65, TRIM47, TRIM2, RNF141, PCGF3, RNF166, TRIM6, PCGF6, RNF38, RC3H2, RNF168, TRAF6, RNF32, RNF13, DTX4, DTX3, TRIM41, MID2, PJA2, BFAR, RNF130, AMFR, RNF111	1610	219	17763	1.46098	1	0.6887	50.1327
INTERPRO	IPR001494:Importin-beta, N-terminal	5	0.252653	0.0406959	IPO9, IPO8, XPO7, KPNB1, TNPO1	1610	15	17763	3.67764	1	0.693528	51.0906
INTERPRO	IPR003653:Peptidase C48, SUMO/Sentrin/Ubl1	4	0.202122	0.0411133	SENP1, SENP8, SENP7, SENP6	1610	9	17763	4.90352	1	0.692236	51.4556
INTERPRO	IPR017923:TFIIS N-terminal	4	0.202122	0.0411133	PPP1R10, TCEB3, 2210012G02RIK, IWS1	1610	9	17763	4.90352	1	0.692236	51.4556
INTERPRO	IPR001452:Src homology-3 domain	28	1.41486	0.0423074	SH3RF1, ASAP2, NEDD9, CACNB4, ITSN2, BTK, SH3YL1, MIA3, MAP3K9, DLG5, RASA1, DLG1, CASKIN1, BAIAP2L1, MPP7, DOCK4, BC021891, ARHGAP32, LASP1, NCK1, LCK, SH3KBP1, MAPK8IP2, FCHSD1, CRK, ABL2, KALRN, SRGAP2	1610	211	17763	1.46408	1	0.697833	52.4858
INTERPRO	IPR004022:DDT family	3	0.151592	0.0434678	BPTF, BAZ2B, BAZ2A	1610	4	17763	8.27469	1	0.702909	53.4672
INTERPRO	IPR018200:Peptidase C19, ubiquitin carboxyl-terminal hydrolase 2, conserved site	10	0.505306	0.0470022	USP7, USP8, USP1, USP9X, USP12, USP37, USP36, USP48, USP24, USP45	1610	53	17763	2.08168	1	0.726727	56.3399
INTERPRO	IPR000961:AGC-kinase, C-terminal	10	0.505306	0.0470022	PRKCA, MAST4, ROCK1, RPS6KA2, PKN2, RPS6KB1, MASTL, PRKACB, PRKG1, STK38L	1610	53	17763	2.08168	1	0.726727	56.3399
INTERPRO	IPR011993:Pleckstrin homology-type	36	1.8191	0.0470497	ENAH, ASAP2, AKAP13, RDX, ITSN2, ADAP1, BTK, PLEKHB2, DAB2, SH2D5, COL4A3BP, SPNB2, SPRED2, RANBP3, PLCD1, SPRED1, RANBP2, AGAP1, RASA1, SHC4, CNKSR2, DNM3, IRS2, DAB2IP, SWAP70, OSBPL9, ARHGEF18, EPB4.1L2, PLEKHA3, MYO10, PLEKHA5, KIF1B, PLEKHF2, SBF2, MAPK8IP2, KALRN	1610	289	17763	1.37434	1	0.722391	56.3774
INTERPRO	IPR000306:Zinc finger, FYVE-type	7	0.353714	0.0491977	WDFY3, MTMR3, PLEKHF2, EEA1, ANKFY1, MTMR4, RUFY2	1610	30	17763	2.57435	1	0.733965	58.0395
INTERPRO	IPR010916:TonB box, conserved site	7	0.353714	0.0491977	EPB4.1L2, RILP, UTY, NEO1, ANKHD1, CCL7, INSRR	1610	30	17763	2.57435	1	0.733965	58.0395
INTERPRO	IPR000209:Peptidase S8 and S53, subtilisin, kexin, sedolisin	5	0.252653	0.050488	PCSK2, TPP2, ODZ1, MBTPS1, NR2C1	1610	16	17763	3.44779	1	0.738765	59.0089
INTERPRO	IPR017884:SANT, eukarya	6	0.303183	0.0514531	RCOR3, MIER2, SMARCC1, RCOR1, SMARCA5, NCOR1	1610	23	17763	2.87815	1	0.741112	59.7203
INTERPRO	IPR018029:C2 membrane targeting protein	16	0.808489	0.0547949	PRKCA, SYT1, ABR, SYT8, ITSN2, RPH3A, RIMS2, NEDD4, DOC2G, SMURF2, PLCD1, CPNE3, ITCH, UNC13C, PLCB1, RASA1	1610	106	17763	1.66535	1	0.759161	62.0946
INTERPRO	IPR000906:ZU5	4	0.202122	0.0548693	ANK2, UNC5B, ANK3, UNC5C	1610	10	17763	4.41317	1	0.755372	62.1459
INTERPRO	IPR009818:Ataxin-2, C-terminal	4	0.202122	0.0548693	ATXN2, GSPT1, GSPT2, HELZ	1610	10	17763	4.41317	1	0.755372	62.1459
INTERPRO	IPR011510:Sterile alpha motif homology 2	8	0.404245	0.0584142	PPFIA3, PPFIA4, SAMD12, DGKD, ANKS3, TNKS, SFMBT2, TNKS2	1610	39	17763	2.26316	1	0.773148	64.5171
INTERPRO	IPR013761:Sterile alpha motif-type	12	0.606367	0.0584695	CASKIN1, PHC3, CNKSR2, ERG, SAMD12, DGKD, ANKS3, TNKS, SFMBT1, ZCCHC14, SFMBT2, TNKS2	1610	72	17763	1.83882	1	0.769387	64.5529
INTERPRO	IPR001214:SET	9	0.454775	0.0584812	SETDB1, MLL5, PRDM11, EZH1, SETD6, SETD8, PRDM1, MLL3, SUV39H2	1610	47	17763	2.11269	1	0.765395	64.5605
INTERPRO	IPR000433:Zinc finger, ZZ-type	5	0.252653	0.0614498	DMD, CREBBP, UTRN, HERC2, DTNA	1610	17	17763	3.24498	1	0.778621	66.4356
INTERPRO	IPR018936:Phosphatidylinositol 3- and 4-kinase, conserved site	5	0.252653	0.0614498	PIK3CD, SMG1, PIK3CA, PI4KB, ATR	1610	17	17763	3.24498	1	0.778621	66.4356
INTERPRO	IPR000403:Phosphatidylinositol 3- and 4-kinase, catalytic	5	0.252653	0.0614498	PIK3CD, SMG1, PIK3CA, PI4KB, ATR	1610	17	17763	3.24498	1	0.778621	66.4356
INTERPRO	IPR008145:Guanylate kinase/L-type calcium channel region	6	0.303183	0.0700228	MAGI2, MAGI1, MPP7, DLG5, CACNB4, DLG1	1610	25	17763	2.6479	1	0.818407	71.34
INTERPRO	IPR001876:Zinc finger, RanBP2-type	6	0.303183	0.0700228	FUS, SOLH, TAF15, RBM5, MDM4, RANBP2	1610	25	17763	2.6479	1	0.818407	71.34
INTERPRO	IPR013105:Tetratricopeptide TPR2	6	0.303183	0.0700228	TOMM70A, TTC9C, NAA15, NAA16, UNC45A, CTR9	1610	25	17763	2.6479	1	0.818407	71.34
INTERPRO	IPR017868:Filamin/ABP280 repeat-like	4	0.202122	0.0705089	TRIM2, FLNB, FLNA, MYCBP2	1610	11	17763	4.01197	1	0.817046	71.5967
INTERPRO	IPR017877:MYB-like	4	0.202122	0.0705089	DMTF1, PRDM11, TTF1, GON4L	1610	11	17763	4.01197	1	0.817046	71.5967
INTERPRO	IPR003593:ATPase, AAA+ type, core	19	0.960081	0.0735304	ABCF1, ABCE1, FIGNL1, NAV3, ABCA1, AFG3L2, ABCB7, ATAD1, MMAA, NVL, RFC3, ABCB1A, RFC1, NAV1, TOR1B, ABCB10, RAD51L3, SPAST, ABCC5	1610	138	17763	1.51903	1	0.82692	73.145
INTERPRO	IPR018184:Integrin alpha chain, C-terminal cytoplasmic region, conserved site	5	0.252653	0.0735568	ITGAX, ITGA5, ITGA10, ITGA4, ITGAM	1610	18	17763	3.0647	1	0.823589	73.1581
INTERPRO	IPR013649:Integrin alpha-2	5	0.252653	0.0735568	ITGAX, ITGA5, ITGA10, ITGA4, ITGAM	1610	18	17763	3.0647	1	0.823589	73.1581
INTERPRO	IPR000413:Integrin alpha chain	5	0.252653	0.0735568	ITGAX, ITGA5, ITGA10, ITGA4, ITGAM	1610	18	17763	3.0647	1	0.823589	73.1581
INTERPRO	IPR013519:Integrin alpha beta-propellor	5	0.252653	0.086771	ITGAX, ITGA5, ITGA10, ITGA4, ITGAM	1610	19	17763	2.9034	1	0.869745	79.039
INTERPRO	IPR015153:EF-hand, region 1	3	0.151592	0.0962036	DMD, UTRN, DTNA	1610	6	17763	5.51646	1	0.894225	82.4696
INTERPRO	IPR015154:EF-hand, region 2	3	0.151592	0.0962036	DMD, UTRN, DTNA	1610	6	17763	5.51646	1	0.894225	82.4696
INTERPRO	IPR015390:Rabaptin, GTPase-Rab5 binding	3	0.151592	0.0962036	RABEP2, RABEP1, KLC4	1610	6	17763	5.51646	1	0.894225	82.4696
INTERPRO	IPR006576:BRK domain	3	0.151592	0.0962036	CHD8, CHD6, SMARCA4	1610	6	17763	5.51646	1	0.894225	82.4696
INTERPRO	IPR013980:Seven cysteines	3	0.151592	0.0962036	AU040320, D130043K22RIK, MANSC1	1610	6	17763	5.51646	1	0.894225	82.4696
INTERPRO	IPR003961:Fibronectin, type III	24	1.21273	0.0971984	DCC, FLRT2, IGDCC4, FLRT1, PTPRD, AU040320, SORL1, IL4RA, DSCAML1, HCFC2, NEO1, IL7R, INSRR, MID2, NRCAM, NCAM1, NCAM2, CNTN1, IL2RG, D130043K22RIK, LRFN5, FNDC3A, EBI3, KALRN	1610	191	17763	1.38634	1	0.894202	82.7988
KEGG_PATHWAY	mmu04120:Ubiquitin mediated proteolysis	26	1.31379	4.80024e-05	UBE3A, ANAPC10, LOC100045866, CUL5, FBXW7, UBE2D3, WWP2, ITCH, TRAF6, TRIP12, CUL1, ANAPC1, SOCS3, SKP2, HERC2, HERC1, UBE2L3, UBE2B, UBE2Q1, CDC27, HUWE1, NEDD4, PIAS3, UBE2K, UBA1, SMURF2, TCEB1	454	136	5738	2.41623	0.00803217	0.00803217	0.0584295
KEGG_PATHWAY	mmu04310:Wnt signaling pathway	24	1.21273	0.00129839	PRKCA, TRP53, TBL1XR1, ROCK1, PPP2R5C, CREBBP, DAAM1, DVL1, CCND1, CHD8, CSNK2A1, PRICKLE1, RAC2, CCND2, GSK3B, NFAT5, LRP6, FRAT2, PPP2R5E, PRKACB, PLCB1, CUL1, APC, NFATC1	454	149	5738	2.03577	0.196093	0.103391	1.56943
KEGG_PATHWAY	mmu04110:Cell cycle	21	1.06114	0.00227414	ANAPC1, TRP53, E2F1, RBL2, CREBBP, SKP2, ANAPC10, ATR, YWHAE, CDC27, CDC25A, MCM6, CCND1, YWHAG, CDKN1B, CCND2, GSK3B, SMC1A, CUL1, STAG2, STAG1	454	128	5738	2.07355	0.31784	0.119704	2.73396
KEGG_PATHWAY	mmu04914:Progesterone-mediated oocyte maturation	16	0.808489	0.00237123	ANAPC1, HSP90AB1, ADCY3, HSP90AA1, BRAF, GNAI1, PIK3CD, RAF1, ANAPC10, CDC27, CDC25A, PGR, RPS6KA2, MAPK14, PIK3CA, PRKACB	454	85	5738	2.37906	0.328902	0.0949003	2.84914
KEGG_PATHWAY	mmu04360:Axon guidance	21	1.06114	0.00300724	DCC, ROCK1, GNAI1, PLXNA2, ABLIM3, FES, SEMA6A, PAK7, RAC2, SEMA6D, UNC5B, SEMA4F, PAK3, GSK3B, NCK1, NFAT5, SEMA4B, UNC5C, RASA1, NFATC1, SRGAP2	454	131	5738	2.02606	0.397084	0.0962436	3.60055
KEGG_PATHWAY	mmu03040:Spliceosome	20	1.01061	0.00363274	DHX8, PRPF31, 2610101N10RIK, WBP11, SNW1, SF3B5, HNRNPU, SMNDC1, SF3B2, AQR, DDX46, ISY1, SLU7, SNRNP70, ACIN1, THOC2, RBM25, PRPF38B, PRPF40A, PRPF38A	454	124	5738	2.03851	0.457416	0.0968819	4.33434
KEGG_PATHWAY	mmu05215:Prostate cancer	16	0.808489	0.00419199	TRP53, E2F1, HSP90AB1, HSP90AA1, BRAF, CREB1, CREBBP, PIK3CD, RAF1, CREB5, PTEN, INSRR, CCND1, CDKN1B, GSK3B, PIK3CA	454	90	5738	2.24689	0.506254	0.0959035	4.98607
KEGG_PATHWAY	mmu04012:ErbB signaling pathway	15	0.757959	0.00765579	PRKCA, BRAF, PIK3CD, RAF1, RPS6KB1, PAK7, CDKN1B, PAK3, GSK3B, NCK1, PIK3CA, HBEGF, CRK, ABL2, SHC4	454	87	5738	2.1791	0.725038	0.14904	8.9327
KEGG_PATHWAY	mmu04144:Endocytosis	27	1.36433	0.008439	PARD3, CLTB, USP8, TSG101, CHMP5, ASAP2, VPS37A, EEA1, ARF6, DAB2, RAB11B, IL2RG, ITCH, AGAP1, TRAF6, EHD2, STAMBP, FAM125B, DNM3, DNM1L, RABEP1, NEDD4, H2-BL, SH3KBP1, SMURF2, PDCD6IP, EPN2	454	202	5738	1.68934	0.759195	0.146318	9.80396
KEGG_PATHWAY	mmu04660:T cell receptor signaling pathway	18	0.90955	0.0106887	GM6273, CD8A, CD3D, PIK3CD, RAF1, PDCD1, FOS, PAK7, LAT, PAK3, GSK3B, MAPK14, NCK1, LCK, NFAT5, PIK3CA, DLG1, NFATC1	454	118	5738	1.92795	0.835585	0.165177	12.2642
KEGG_PATHWAY	mmu04510:Focal adhesion	25	1.26326	0.0220509	ITGA10, PTEN, PAK7, RAC2, PAK3, PPP1R12A, PIK3CA, THBS4, SHC4, PRKCA, ROCK1, BRAF, FLT4, PIK3CD, RAF1, ITGA4, COL5A2, FLNB, FLNA, CCND1, CCND2, ITGA5, GSK3B, RELN, CRK	454	198	5738	1.5958	0.976388	0.288619	23.7753
KEGG_PATHWAY	mmu04270:Vascular smooth muscle contraction	17	0.85902	0.0257302	ADCY3, PRKCA, GNA13, BRAF, ROCK1, ADORA2B, CALD1, RAF1, PRKG1, ITPR2, PPP1R12A, GUCY1A3, ADRA1A, GNAS, PRKACB, PLCB1, CALM1	454	120	5738	1.79049	0.987465	0.30576	27.1944
KEGG_PATHWAY	mmu05214:Glioma	11	0.555836	0.027098	E2F1, PRKCA, TRP53, CCND1, BRAF, PIK3CD, RAF1, PIK3CA, PTEN, SHC4, CALM1	454	64	5738	2.17229	0.990101	0.298842	28.4292
KEGG_PATHWAY	mmu04070:Phosphatidylinositol signaling system	12	0.606367	0.0321147	PRKCA, DGKD, PIK3CD, PIK3CA, PLCD1, ITPKB, PI4KB, PIP4K2A, PLCB1, PTEN, ITPR2, CALM1	454	75	5738	2.0222	0.995846	0.324093	32.7953
KEGG_PATHWAY	mmu04114:Oocyte meiosis	16	0.808489	0.0358891	ANAPC1, ADCY3, PPP2R5C, ANAPC10, YWHAE, CDC27, ITPR2, PGR, YWHAG, SLK, RPS6KA2, PPP2R5E, PRKACB, SMC1A, CUL1, CALM1	454	115	5738	1.75844	0.997846	0.335917	35.9176
KEGG_PATHWAY	mmu04666:Fc gamma R-mediated phagocytosis	14	0.707428	0.0433274	PRKCA, DNM3, DNM1L, PIK3CD, ASAP2, RAF1, ARF6, RPS6KB1, FCGR1, LAT, MYO10, RAC2, PIK3CA, CRK	454	98	5738	1.80554	0.999414	0.37192	41.6844
KEGG_PATHWAY	mmu00970:Aminoacyl-tRNA biosynthesis	8	0.404245	0.0440822	IARS, TARS, WARS, VARS2, DARS, NARS2, SEPSECS, EARS2	454	42	5738	2.40738	0.999486	0.359515	42.2421
KEGG_PATHWAY	mmu05211:Renal cell carcinoma	11	0.555836	0.0466797	PAK7, BRAF, PAK3, PIK3CD, CREBBP, RAF1, PIK3CA, TCEB1, CRK, LOC100045866, ARNT, PTPN11	454	70	5738	1.98609	0.999675	0.359928	44.1243
KEGG_PATHWAY	mmu04722:Neurotrophin signaling pathway	17	0.85902	0.0489499	TRP53, IRS2, BRAF, PIK3CD, RAF1, YWHAE, PTPN11, YWHAG, RPS6KA2, GSK3B, MAPK14, PIK3CA, TRAF6, CRK, CALM1, MAP2K5, SHC4	454	130	5738	1.65276	0.999782	0.358388	45.7229
KEGG_PATHWAY	mmu05213:Endometrial cancer	9	0.454775	0.0492741	TRP53, CCND1, BRAF, GSK3B, PIK3CD, RAF1, PIK3CA, PTEN, APC	454	52	5738	2.18748	0.999794	0.345869	45.9478
KEGG_PATHWAY	mmu05212:Pancreatic cancer	11	0.555836	0.0549072	E2F1, TRP53, CCND1, RAC2, BRAF, RALBP1, PIK3CD, RAF1, RALA, JAK1, PIK3CA	454	72	5738	1.93092	0.999924	0.363504	49.7206
KEGG_PATHWAY	mmu04650:Natural killer cell mediated cytotoxicity	16	0.808489	0.0558072	PRKCA, ICAM1, BRAF, PIK3CD, RAF1, HCST, PTPN11, IFNAR2, LAT, TNFSF10, RAC2, LCK, NFAT5, PIK3CA, NFATC1, SHC4	454	122	5738	1.65754	0.999935	0.355008	50.3005
KEGG_PATHWAY	mmu04514:Cell adhesion molecules (CAMs)	19	0.960081	0.0586308	ICAM1, GM6273, CD8A, NRXN3, H2-DMB1, ITGA4, NRXN1, NEO1, H2-DMB2, SDC2, ITGAM, PDCD1, NRCAM, NCAM1, NCAM2, PVRL3, H2-BL, CNTN1, SPN	454	154	5738	1.55933	0.999961	0.356818	52.0801
KEGG_PATHWAY	mmu04150:mTOR signaling pathway	9	0.454775	0.0594655	BRAF, STK11, RPS6KA2, PIK3CD, PIK3CA, RPS6KB1, PRKAA2, RICTOR, CAB39	454	54	5738	2.10646	0.999966	0.348937	52.5949
KEGG_PATHWAY	mmu05223:Non-small cell lung cancer	9	0.454775	0.0594655	E2F1, PRKCA, TRP53, CCND1, BRAF, PIK3CD, RAF1, PIK3CA, STK4	454	54	5738	2.10646	0.999966	0.348937	52.5949
KEGG_PATHWAY	mmu05220:Chronic myeloid leukemia	11	0.555836	0.0740942	E2F1, TRP53, CCND1, CDKN1B, BRAF, PIK3CD, RAF1, PIK3CA, CRK, SHC4, PTPN11	454	76	5738	1.8293	0.999998	0.403887	60.8316
KEGG_PATHWAY	mmu05210:Colorectal cancer	12	0.606367	0.0742193	DCC, TRP53, FOS, CCND1, RAC2, BRAF, GSK3B, PIK3CD, RAF1, PIK3CA, APC, DVL1	454	86	5738	1.76355	0.999998	0.392437	60.896
KEGG_PATHWAY	mmu04540:Gap junction	12	0.606367	0.0742193	ADCY3, PRKCA, GNAI1, MAP3K2, RAF1, GUCY1A3, GNAS, PRKACB, PRKG1, PLCB1, ITPR2, MAP2K5	454	86	5738	1.76355	0.999998	0.392437	60.896
KEGG_PATHWAY	mmu04810:Regulation of actin cytoskeleton	24	1.21273	0.0879673	GNA13, ENAH, BRAF, ROCK1, PIK3CD, RAF1, ITGA10, RDX, ITGA4, MYH9, IQGAP1, ITGAM, INSRR, PAK7, RAC2, ITGAX, ITGA5, PAK3, PPP1R12A, PIK3CA, PIP4K2A, CRK, APC, SLC9A1	454	217	5738	1.39784	1	0.436134	67.4082
KEGG_PATHWAY	mmu04630:Jak-STAT signaling pathway	18	0.90955	0.0894927	SOCS3, IL4RA, CREBBP, PIK3CD, IL7R, SPRY4, PTPN11, IFNAR2, ZFP91, CCND1, CNTF, CCND2, IL20RA, PIAS3, SPRED2, JAK1, PIK3CA, IL2RG, SPRED1	454	152	5738	1.4967	1	0.430229	68.0657
KEGG_PATHWAY	mmu00410:beta-Alanine metabolism	5	0.252653	0.0902086	GAD2, EHHADH, ALDH2, DPYS, SMS	454	22	5738	2.87245	1	0.42171	68.3701
KEGG_PATHWAY	mmu04916:Melanogenesis	13	0.656897	0.0937086	PRKCA, ADCY3, GNAI1, CREB1, CREBBP, RAF1, POMC, DVL1, GSK3B, GNAS, PRKACB, PLCB1, CALM1	454	100	5738	1.64304	1	0.423632	69.8202
KEGG_PATHWAY	mmu04720:Long-term potentiation	10	0.505306	0.0977733	PRKCA, BRAF, RPS6KA2, CREBBP, PPP1R12A, RAF1, PRKACB, PLCB1, ITPR2, CALM1	454	70	5738	1.80554	1	0.427415	71.4275
PIR_SUPERFAMILY	PIRSF038098:SOX-12/11/4a protein	3	0.151592	0.0163074	SOX11, SOX12, SOX4	617	3	8136	13.1864	0.999987	0.999987	21.8966
PIR_SUPERFAMILY	PIRSF038098:SOX-12/11/4a	3	0.151592	0.0163074	SOX11, SOX12, SOX4	617	3	8136	13.1864	0.999987	0.999987	21.8966
PIR_SUPERFAMILY	PIRSF028830:Luc7/Luc7-like protein	3	0.151592	0.0163074	LUC7L2, LUC7L, LUC7L3	617	3	8136	13.1864	0.999987	0.999987	21.8966
PIR_SUPERFAMILY	PIRSF002072:helix-destabilizing protein	4	0.202122	0.0256892	HNRPDL, MSI1, MSI2, HNRNPAB	617	9	8136	5.86062	1	0.999862	32.3742
PIR_SUPERFAMILY	PIRSF037570:transcription factor, Sp1/Sp2/Sp3/Sp4 types	3	0.151592	0.0309842	SP1, SP2, SP4	617	4	8136	9.88979	1	0.999227	37.6926
PIR_SUPERFAMILY	PIRSF001321:ATP-dependent RNA helicase	4	0.202122	0.0346745	DDX3X, DDX3Y, DDX41, DDX4	617	10	8136	5.27455	1	0.997584	41.1655
PIR_SUPERFAMILY	PIRSF001569:E3 ubiquitin-protein ligase, Nedd4/Rsp5p types	3	0.151592	0.0699824	NEDD4, SMURF2, ITCH	617	6	8136	6.59319	1	0.99995	66.396
SMART	SM00297:BROMO	17	0.85902	1.11724e-06	BRD1, BRD2, BRD3, CREBBP, CECR2, BRWD3, PHIP, BRWD1, BAZ1B, BPTF, BRPF3, PBRM1, BRD4, BAZ2B, BAZ2A, SMARCA4, BRD8	993	39	9131	4.00824	0.000387609	0.000387609	0.00152607
SMART	SM00487:DEXDc	26	1.31379	7.94689e-05	BTAF1, INO80, 0610007P08RIK, FANCM, CHD8, DDX28, DDX46, DDX3X, DDX3Y, CHD1, DDX21, DHX36, DDX41, CHD6, RTEL1, CHD4, DHX8, DDX4, DDX6, ATRX, DDX39, ASCC3, SMARCAL1, SMARCA5, SRCAP, SMARCA4	993	103	9131	2.32116	0.0272	0.0136938	0.108494
SMART	SM00490:HELICc	25	1.26326	0.000111996	BTAF1, INO80, 0610007P08RIK, FANCM, CHD8, DDX46, DDX28, DDX3X, DDX3Y, CHD1, DHX36, DDX21, SUPV3L1, DDX41, CHD6, CHD4, DHX8, DDX4, DDX6, ATRX, DDX39, ASCC3, SMARCAL1, SMARCA5, SMARCA4	993	99	9131	2.32206	0.0381191	0.0128713	0.15287
SMART	SM00249:PHD	23	1.1622	0.000222702	ING5, BRD1, ING3, RSF1, A530054K11RIK, PHF20, PHF3, MLL5, PHF2, BAZ1B, PHF14, BPTF, BRPF3, PYGO1, MLL3, KDM5A, BAZ2B, BAZ2A, CHD4, KDM5C, PHF6, MYST3, D14ERTD668E	993	91	9131	2.3241	0.0743752	0.0191361	0.303767
SMART	SM00119:HECTc	11	0.555836	0.000326299	HUWE1, NEDD4, WWP2, UBE3A, HACE1, SMURF2, ITCH, HERC2, HERC1, TRIP12, HECTD1	993	27	9131	3.74626	0.107068	0.0223943	0.444782
SMART	SM00356:ZnF_C3H1	15	0.757959	0.000794204	ZC3H13, ZC3H4, ZC3H15, ZC3H7A, TIPARP, PPP1R10, HELZ, MBNL1, NUPL2, CPSF4L, RC3H2, ZC3H11A, UNK, UNKL, RBM26	993	51	9131	2.70452	0.240958	0.04491	1.07939
SMART	SM00456:WW	15	0.757959	0.000794204	MAGI2, MAGI1, UTRN, WWC1, WWC2, CEP164, STXBP4, WWTR1, IQGAP1, WWP2, NEDD4, DMD, SMURF2, ITCH, PRPF40A	993	51	9131	2.70452	0.240958	0.04491	1.07939
SMART	SM00717:SANT	14	0.707428	0.00170466	RCOR3, RCOR1, EZH1, TTF1, GON4L, MIER2, DMTF1, PRDM11, SMARCC1, SMARCA5, CHD6, NCOR1, MYSM1, TERF2	993	49	9131	2.62725	0.446792	0.0810967	2.30348
SMART	SM00028:TPR	24	1.21273	0.00185299	TTC22, BBS4, DYX1C1, UTY, TTC37, TTC9C, NAA15, KLC4, NAA16, SGTB, CDC27, TTC3, CEP70, CTR9, ST13, TOMM70A, P4HA1, CABIN1, PRMT10, SRP72, RANBP2, ASPH, APPBP2, DNAJC3	993	112	9131	1.97044	0.474594	0.077297	2.50158
SMART	SM00667:LisH	10	0.505306	0.00207038	WDR47, TBL1XR1, 2310035C23RIK, RANBP9, NOLC1, WDR26, TAF5, GM5124, ARMC9, PAFAH1B1	993	28	9131	3.28406	0.512842	0.0767981	2.79123
SMART	SM00298:CHROMO	10	0.505306	0.00271732	CHD8, ARID4A, SMARCC1, ARID4B, CBX3, CHD1, CHD6, CHD4, CBX5, SUV39H2	993	29	9131	3.17082	0.611007	0.090099	3.6485
SMART	SM00391:MBD	6	0.303183	0.0039482	SETDB1, MECP2, BAZ2B, MBD2, MBD1, BAZ2A	993	11	9131	5.01566	0.746587	0.117321	5.26023
SMART	SM00571:DDT	4	0.202122	0.00469959	BAZ1B, BPTF, BAZ2B, BAZ2A	993	4	9131	9.19537	0.80497	0.127347	6.2318
SMART	SM00116:CBS	7	0.353714	0.012659	CNNM2, CNNM3, CNNM4, CLCN3, CLCN4-2, CLCNKA, CNNM1	993	19	9131	3.38777	0.987974	0.288269	15.9717
SMART	SM00501:BRIGHT	6	0.303183	0.0129656	ARID4A, ARID5B, ARID4B, ARID5A, KDM5A, KDM5C	993	14	9131	3.94087	0.989203	0.276361	16.3274
SMART	SM00033:CH	15	0.757959	0.0132269	UTRN, NAV3, FLNB, IQGAP1, FLNA, SYNE1, SYNE2, MACF1, NAV2, SPNB2, LIMCH1, DMD, MAPRE1, DST, PLEC	993	68	9131	2.02839	0.990151	0.265103	16.6295
SMART	SM00333:TUDOR	8	0.404245	0.0145182	SETDB1, TDRD3, ARID4A, SND1, ARID4B, PHF20, PHF20L1, SMNDC1	993	25	9131	2.94252	0.993747	0.271794	18.1074
SMART	SM00228:PDZ	26	1.31379	0.0164071	PARD3, CYTIP, SHROOM3, IL16, GRIP1, PDLIM5, LNX2, RIMS2, SNTB1, SNTB2, DLG5, PARD3B, DLG1, CNKSR2, INADL, MAGI2, MAGI1, SNX27, LDB3, LIN7C, MPP7, STXBP4, LIN7A, DVL1, MAST4, MYO18A	993	148	9131	1.6154	0.996787	0.286573	20.2256
SMART	SM00150:SPEC	9	0.454775	0.0184647	SYNE1, SYNE2, MACF1, SPNB2, DMD, UTRN, DST, KALRN, PLEC	993	32	9131	2.5862	0.998446	0.301825	22.4752
SMART	SM00398:HMG	12	0.606367	0.0190404	UBTF, SOX3, HMGXB4, SOX11, SOX12, BBX, SOX4, PBRM1, HMG20A, HBP1, MLL3, TOX2	993	51	9131	2.16362	0.998733	0.296081	23.094
SMART	SM00184:RING	43	2.17281	0.0254853	SH3RF1, DZIP3, LNX2, CBLL1, RLIM, TRIM43A, TTC3, CNOT4, MYCBP2, TRIM65, TRIM47, ARIH2, TRIM2, PCGF3, RNF141, RNF166, PCGF6, TRIM6, RNF38, RC3H2, RNF168, UNK, MLL3, TRAF6, RNF32, CHD4, UNKL, RNF13, MYST3, DTX4, A530054K11RIK, DTX3, TRIM41, MID2, ATRX, PJA2, BFAR, RNF130, BAZ1B, PHF14, AMFR, MDM4, RNF111	993	286	9131	1.38252	0.999871	0.361033	29.7158
SMART	SM00513:SAP	7	0.353714	0.0262666	SLTM, PIAS3, XRCC6, ACIN1, HNRNPU, SAFB2, SF3B2	993	22	9131	2.9258	0.999903	0.355852	30.4817
SMART	SM00515:eIF5C	4	0.202122	0.031989	BZW2, EIF4G1, EIF4G3, EIF5	993	7	9131	5.2545	0.999987	0.401184	35.8591
SMART	SM00692:DM3	4	0.202122	0.031989	THAP7, THAP4, THAP1, PRKRIR	993	7	9131	5.2545	0.999987	0.401184	35.8591
SMART	SM00239:C2	22	1.11167	0.040571	PRKCA, SYT1, DAB2IP, ABR, TOLLIP, SYT8, PKN2, WWC2, ITSN2, RIMS2, RPH3A, WWP2, NEDD4, PIK3CA, DOC2G, SMURF2, PLCD1, CPNE3, ITCH, UNC13C, PLCB1, RASA1	993	130	9131	1.55614	0.999999	0.464661	43.2052
SMART	SM00569:L27	5	0.252653	0.0444507	INADL, LIN7C, MPP7, LIN7A, DLG1	993	13	9131	3.53668	1	0.481805	46.2632
SMART	SM00454:SAM	16	0.808489	0.0467569	CNKSR2, CASKIN1, PPFIA3, PPFIA4, SAMD12, ANKS3, SFMBT1, ZCCHC14, SFMBT2, FAM59A, TNKS2, PHC3, DDHD2, BFAR, DGKD, TNKS	993	87	9131	1.6911	1	0.485545	48.0079
SMART	SM00320:WD40	38	1.92016	0.0490732	COPA, WDR5B, LRBA, HIRA, FBXW9, PHIP, NUP214, FBXW7, DCAF11, GRWD1, WDR76, WDR12, FBXW2, PAFAH1B1, WDR35, PPP2R2D, WDR33, NBEAL1, GEMIN5, WDFY3, TBL1XR1, RBBP4, IFT80, TAF5, STRN3, KCTD3, HERC1, DNAIC2, WDR92, BRWD3, WDR47, TULP4, BRWD1, WDR26, GNB1, LYST, ATG16L2, WDR46	993	259	9131	1.34913	1	0.489086	49.7073
SMART	SM00225:BTB	28	1.41486	0.0511346	BACH1, KCNC1, ZBTB12, ZBTB38, KLHL8, KLHL28, ZFP295, KLHL24, RHOBTB3, ZBTB7A, LZTR1, KCNB1, ENC1, BTBD7, KCTD20, GAN, KCTD3, BTBD9, ZBTB43, ZBTB4, KCTD12B, ZBTB5, KBTBD11, ANKFY1, MYNN, ZBTB1, TNFAIP1, ZFP161	993	180	9131	1.43039	1	0.490626	51.1762
SMART	SM00338:BRLZ	11	0.555836	0.0629868	MAFG, MAF, BACH1, FOS, FOSL2, CREB1, CEBPG, TEF, CREB5, NFIL3, ATF1	993	54	9131	1.87313	1	0.553472	58.8787
SMART	SM00343:ZnF_C2HC	10	0.505306	0.0706945	ZCCHC4, ARIH2, ZCCHC11, RBM4, CLIP1, SLU7, DDX41, XRN2, ZCCHC14, SENP6	993	48	9131	1.9157	1	0.584089	63.266
SMART	SM00384:AT_hook	7	0.353714	0.0760796	MECP2, PHF20, MLL3, HMGA2, GLYR1, BAZ2A, SRCAP	993	28	9131	2.29884	1	0.599589	66.0693
SMART	SM00355:ZnF_C2H2	86	4.34563	0.0796065	ZFP385B, DZIP1, AI854703, RBM5, PHF20, ZKSCAN1, REST, ZFP640, ZFP871, ZBTB38, ZFP783, ZFP784, ZFP644, ZFP91, ZFP93, ZFP882, ZFP622, ZC3H7A, CIZ1, A530054K11RIK, ZHX1, 5730601F06RIK, ZFR2, ZFP592, ZFP654, ZFP826, 2700081O15RIK, MTF1, ZFP462, ZIM1, ZFP263, PRDM1, MYNN, ZFP825, ZFP513, ZFP161, ZFP397, SCAPER, ZBTB12, ZFP712, ZFP398, EEA1, CBLL1, ZFP318, ZFP458, ZFP759, ZFP111, ZFP451, ZFP668, 633041…	993	676	9131	1.16982	1	0.604873	67.7964
SMART	SM00218:ZU5	4	0.202122	0.0857369	ANK2, UNC5B, ANK3, UNC5C	993	10	9131	3.67815	1	0.621674	70.6059
SMART	SM00064:FYVE	7	0.353714	0.0998701	WDFY3, MTMR3, PLEKHF2, EEA1, ANKFY1, MTMR4, RUFY2	993	30	9131	2.14559	1	0.669241	76.2403
SP_PIR_KEYWORDS	phosphoprotein	932	47.0945	1.92796e-73	MEF2A, VPS54, PPP2R5C, ITSN2, SART3, BTK, CUL5, MAP3K9, STAG2, STAG1, IKBKAP, BRAF, KIF5B, KIF5C, ANKS3, PIK3CD, MECP2, BTBD7, MED13, MYH9, NCAPD3, NCAPD2, MED19, EIF2AK1, MED15, ADSL, PPP2R5E, UNC13C, EIF2AK3, EIF2AK4, RAD23B, SDAD1, TNRC18, RAD23A, CACNB4, SFRS18, ARIH2, TMEM127, ISY1, DHX8, ASXL2, ZC3H15, LAPTM4A, TAOK1, TAOK3, ATR, SFMBT1, BFAR, RGS2, LASP1, PKP4, A830010M20RIK, BACH1, ELF2, …	1662	6311	17854	1.58643	8.69511e-71	8.69511e-71	2.73606e-70
SP_PIR_KEYWORDS	alternative splicing	629	31.7837	6.18843e-34	MEF2A, VPS54, 1700019O17RIK, PPP2R5C, RORB, ITSN2, REST, SART3, MED20, ACBD5, AI314180, HIST1H2BP, SH3YL1, WDR76, INTS6, LUC7L2, LUC7L3, MAP2K5, MAGI2, ROCK1, BRAF, RCOR3, MAGI1, SKP2, MECP2, BTBD7, HMG20A, PCM1, PTPDC1, NCAPD2, CCDC134, SMARCAL1, PRMT10, FCHSD1, MYO18A, EIF2AK4, SDAD1, TNRC18, CACNB4, DAAM1, RIC3, SDHAF2, FAM19A5, PVRL4, NAA30, LPCAT1, PVRL3, PRPF40A, ZC3H15, SFMBT2, BFAR, CD300…	1662	4481	17854	1.50793	2.79098e-31	1.39549e-31	8.78229e-31
SP_PIR_KEYWORDS	nucleus	533	26.9328	3.44248e-27	MEF2A, XRCC6, PPP2R5C, NAA15, 2310003H01RIK, H1FX, RORB, REST, SART3, MED20, BTK, AI314180, PGR, INTS8, HIST1H2BP, INTS6, TLK1, DHX36, LUC7L3, STAG2, STAG1, H1F0, IKBKAP, RCOR3, MAGI1, RCOR1, ZHX1, MECP2, HMG20A, MED13, TOX2, NCAPD3, NCAPD2, MED19, AQR, MED15, SMARCAL1, VGLL4, RAD23B, SDAD1, RAD23A, SFRS18, ARIH2, ISY1, UNC45A, PRPF40A, ASXL2, DHX8, DNMT3A, ZC3H15, KLF12, CLCC1, ATR, TRPS1, H3F3A…	1662	3808	17854	1.50361	1.55256e-24	5.1752e-25	4.88539e-24
SP_PIR_KEYWORDS	acetylation	363	18.3426	7.17685e-26	SYT1, 2610101N10RIK, MEF2A, FASTKD1, PNMA2, VAPA, VAPB, PDLIM5, EHHADH, XRCC6, PITPNB, S100A9, NAA15, STOML2, LUZP1, CCT3, PRKG1, SART3, VPS33B, BTK, HOOK1, HIST1H2BP, ABCB10, LUC7L2, GNG2, DHX36, CAB39, FAM40A, LUC7L3, STAG1, GTPBP4, KIF5B, BRAF, ROCK1, MECP2, PCM1, MYH9, DCTN4, PGM2, 2310035C23RIK, RFC3, AQR, GAPVD1, MED15, BAZ1B, RFC1, HUWE1, SERBP1, EIF2S1, EIF2S2, RAB14, ADSL, RAB10, EIF2AK4…	1662	2325	17854	1.67721	3.23676e-23	8.09189e-24	1.0185e-22
SP_PIR_KEYWORDS	cytoplasm	401	20.2628	4.60538e-15	LDHC, NAA15, STOML2, ITSN2, SART3, BTK, AI314180, PGR, CAB39, MAP2K5, IKBKAP, KIF5B, MAGI1, ROCK1, PCM1, NCAPD2, ST13, MED15, RPS10, PPP2R5E, UNC13C, MYO18A, RAD23B, HMGCS1, DAAM1, NAA35, NAA30, RAC2, PPP2R2D, UNC45A, DNMT3A, ZC3H15, TAOK1, UBE2CBP, TAOK3, DVL1, LASP1, ARF3, SMURF2, SH3RF1, TSG101, HSF2, COPB1, GUCY1A3, DPP8, SRPK2, AIFM2, GMEB2, ARHGEF18, GMEB1, FBLIM1, PDE10A, FLNB, FLNA, JMY, …	1662	3029	17854	1.42216	2.05291e-12	4.1056e-13	6.4615e-12
SP_PIR_KEYWORDS	transcription regulation	224	11.3188	5.82898e-12	ITGB3BP, MEF2A, NAA15, HIRA, BBX, RORB, REST, MED20, PGR, ZFP91, ZFP93, IKBKAP, RCOR3, RCOR1, ZHX1, MECP2, HMG20A, MED13, PPARGC1B, MED19, MED15, MTF1, RFC1, BAZ1B, PIAS3, VGLL4, PRDM1, GPBP1L1, ZFP451, PBRM1, SUPT7L, BCOR, TCF25, HNRNPAB, ASXL2, DNMT3A, KLF12, CREBBP, ZFP445, ZBTB43, CSRNP3, DMTF1, TRPS1, NOTCH4, SUPT16H, RBPJ, NCOR1, ENY2, BACH1, ELF2, EZH1, TAF1D, PHF20, RLIM, KCNIP3, HIF1AN, …	1662	1546	17854	1.55648	2.62888e-09	4.38147e-10	8.27222e-09
SP_PIR_KEYWORDS	Transcription	248	12.5316	1.13236e-11	ITGB3BP, MEF2A, NAA15, HIRA, BBX, RORB, REST, MED20, PGR, ZFP91, ZFP93, IKBKAP, RCOR3, RCOR1, ZHX1, MECP2, HMG20A, MED13, PPARGC1B, MED19, MED15, RFC1, MTF1, BAZ1B, PIAS3, ZIM1, VGLL4, PRDM1, ZFP825, GPBP1L1, ZFP458, ZFP759, ZFP451, PBRM1, SUPT7L, BCOR, TCF25, HNRNPAB, ASXL2, DNMT3A, KLF12, CREBBP, ZFP445, ZBTB43, CSRNP3, DMTF1, TRPS1, NOTCH4, SUPT16H, RBPJ, NCOR1, ENY2, BACH1, ELF2, EZH1, TAF1D,…	1662	1769	17854	1.50601	5.10695e-09	7.29564e-10	1.60699e-08
SP_PIR_KEYWORDS	coiled coil	243	12.2789	1.79353e-11	ITGB3BP, 2610101N10RIK, TMEM18, DZIP3, VAPA, VAPB, CHMP5, DZIP1, VPS54, 4930455F23RIK, RNF216, LUZP1, ITSN2, PRKG1, SART3, ACBD5, FAM92A, HOOK3, HOOK1, KIF13A, N4BP2L2, HOOK2, ACBD3, COL4A3BP, LUC7L2, TLK1, DHX36, LUC7L3, 2810006K23RIK, DAB2IP, KIF5B, RCOR3, ROCK1, STRN3, RCOR1, KIF5C, ANKS3, RINT1, HMG20A, NAV3, PCM1, MYH9, DCTN4, VTI1A, NCAPD3, CCDC134, 2310035C23RIK, NAV1, BAZ1B, SMARCAL1, KRT…	1662	1732	17854	1.50717	8.08883e-09	1.0111e-09	2.54529e-08
SP_PIR_KEYWORDS	protein transport	85	4.2951	1.29928e-09	COPA, AP1G2, TSG101, CHMP5, VPS54, XPO4, UNC50, VPS37A, AP3S2, VPS33B, VPS33A, HOOK3, HOOK1, KIF13A, HOOK2, AP1S2, COPB1, RANBP3, RAB6B, VPS13A, RANBP2, VPS13B, AGAP1, SAR1A, KPNB1, AP3B1, ZW10, SCAMP5, RAB39B, RINT1, STXBP1, IPO9, IPO8, NUPL2, RPH3A, VTI1A, ATG4A, LYST, ARCN1, RAB14, PDCD6IP, RAB10, KPNA1, SDAD1, SNX6, NAPG, ARF6, LMAN1, SEC62, MIA3, NUP214, TOMM7, EXOC4, SEC22A, RAB11B, TMED10,…	1662	461	17854	1.98072	5.85973e-07	6.51082e-08	1.84386e-06
SP_PIR_KEYWORDS	zinc-finger	173	8.74179	4.3029e-09	DZIP3, DZIP1, RBM4, LNX2, RBM5, RNF216, RORB, REST, NR2E1, CNOT4, BTK, PGR, ZFP784, ZFP91, TRIM47, MLL5, ZFP93, RNF141, TRIM44, RNF38, RC3H2, LUC7L2, MLL3, RNF32, MYST3, ZFP622, ROCK1, CIZ1, ZHX1, TRIM41, UBR1, RPH3A, NUPL2, ZFP592, RNF130, MTF1, BAZ1B, PIAS3, MORC2B, EIF2S2, PYGO1, SLU7, PRDM1, AMFR, UNC13C, ANKFY1, MYNN, XRN2, ZFP513, FUS, ZC3H4, RIMS2, TRIM43A, TTC3, NR2C2, NR2C1, TRIM65, ZFP4…	1662	1204	17854	1.54356	1.9406e-06	1.94061e-07	6.10644e-06
SP_PIR_KEYWORDS	atp-binding	182	9.19656	5.3639e-09	ADCY3, D5ERTD579E, PRPF4B, TBK1, XRCC6, INO80, RPS6KB1, CCT3, PRKG1, C230081A13RIK, BTK, KIF13A, ATP2B2, TOP1, ACSS1, DDX28, CSNK2A1, MAP3K9, STARD9, ABCB10, PIK3CA, TLK1, DDX21, DHX36, STK39, PRKACB, KIF13B, MAP2K5, KIF5B, MAGI1, ROCK1, DARS, BRAF, KIF5C, PIK3CD, WNK1, RPS6KC1, CDKL3, MYH9, STK4, STK3, HNRNPU, EARS2, NVL, DDX39, RFC3, EIF2AK1, ABCB1A, RFC1, NAV1, BAZ1B, ATP2C1, ASCC3, SMARCAL1, …	1662	1287	17854	1.51914	2.41912e-06	2.1992e-07	7.61217e-06
SP_PIR_KEYWORDS	zinc	246	12.4305	1.49607e-08	DZIP3, DZIP1, PDLIM5, S100A9, RNF216, RORB, REST, BTK, PGR, ZFP91, ZFP93, BRPF3, LUC7L2, ZFP622, ROCK1, BRAF, ZHX1, UBR1, MTF1, BAZ1B, PIAS3, EIF2S2, ZIM1, AMFR, PRDM1, UNC13C, ADAMTS5, ZFP825, FUS, ERMP1, ASAP2, AKAP13, RIMS2, ZFP458, ZFP759, ZFP451, RPS27, ARIH2, DMD, ASXL2, ZC3H13, DNMT3A, ZC3H15, KLF12, ANKMY2, CREBBP, AFG3L2, ZFP445, ZBTB43, BFAR, LASP1, TRPS1, PRKRIR, ZFP385B, SH3RF1, HELZ,…	1662	1886	17854	1.40119	6.74724e-06	5.62272e-07	2.12314e-05
SP_PIR_KEYWORDS	nucleotide-binding	217	10.9651	2.65757e-08	ADCY3, XRCC6, CCT3, PRKG1, C230081A13RIK, BTK, KIF13A, ATP2B2, MAP3K9, NT5C2, PIK3CA, ABCB10, TLK1, DHX36, KIF13B, MAP2K5, GTPBP2, GTPBP4, KIF5B, MAGI1, ROCK1, BRAF, PIK3CD, KIF5C, WNK1, MYH9, RFC3, EIF2AK1, RFC1, NAV1, ABCB1A, BAZ1B, ATP2C1, SMARCAL1, RAB14, AMFR, RAB10, EIF2AK3, MYO18A, EIF2AK4, CHKA, CLCN3, GNAI1, NEK1, ARF6, RAC2, SUPV3L1, DHX8, TAOK1, TAOK3, ATR, AFG3L2, ATP13A3, UBE2L3, DDX…	1662	1631	17854	1.42926	1.19856e-05	9.21973e-07	3.77149e-05
SP_PIR_KEYWORDS	ubl conjugation pathway	84	4.24457	2.92492e-08	DZIP3, SENP8, RNF216, RLIM, SENP7, SENP6, CNOT4, ZYG11B, CUL5, DCAF11, WWP2, USP12, FBXL14, RANBP2, ITCH, DCAF17, CUL1, FBXL17, ANAPC1, TBL1XR1, BRCC3, SOCS3, USP1, ENC1, SKP2, TRIM41, GAN, UBR1, HERC2, HERC1, UBE2B, PJA2, ASB8, DCUN1D1, SENP1, DCUN1D2, HUWE1, UBE2K, PIAS3, ATG4A, CAND2, CAND1, AMFR, ASB5, USP24, USP7, RAD23B, OTUD5, USP8, WDR5B, UBE3A, USP9X, ANAPC10, CBLL1, LOC100045866, MYCBP2…	1662	484	17854	1.8644	1.31913e-05	9.42242e-07	4.15089e-05
SP_PIR_KEYWORDS	bromodomain	16	0.808489	1.0689e-07	BRD1, BRD2, BRD3, CREBBP, BRWD3, PHIP, BRWD1, BAZ1B, BPTF, BRPF3, PBRM1, BRD4, BAZ2B, BAZ2A, BRD8, SMARCA4	1662	34	17854	5.05528	4.82063e-05	3.21383e-06	0.000151693
SP_PIR_KEYWORDS	chromatin regulator	41	2.07175	8.97211e-07	ING5, ENY2, ING3, UTY, EZH1, HIRA, CBX3, NR3C1, CHD8, MLL5, ASH2L, PRMT6, PBRM1, CHD1, TLK1, RNF168, MLL3, KDM5A, BCOR, BAZ2A, MYSM1, KDM5C, CHD4, BRD8, MYST3, SETDB1, TBL1XR1, DNMT3A, BRCC3, RBBP4, RBL2, RCOR1, HMG20A, SUV39H2, HDAC4, SMARCC1, SMARCA5, SETD8, NCOR1, KDM6B, SMARCA4	1662	192	17854	2.29397	0.00040456	2.52898e-05	0.00127327
SP_PIR_KEYWORDS	repressor	67	3.38555	1.37552e-06	ITGB3BP, BACH1, EZH1, HIRA, CBX3, REST, NR2E1, KCNIP3, PCGF3, MIER2, PCGF6, LRRFIP1, NFIL3, MYST3, TBL1XR1, RBBP4, RBL2, RCOR3, RCOR1, ZHX1, ARID5A, MECP2, CCNC, MED13, MXD3, FOXN3, NRIP1, SLTM, HNRPDL, PA2G4, MGA, PRDM1, CUX1, ZFP161, BCLAF1, NFIX, ZFP318, MED12L, TSC22D1, CHD8, ZFP191, BCL11A, GATAD2B, HBP1, BCOR, TCF25, BAZ2A, HNRNPAB, MAFG, ASXL2, MAF, SETDB1, ZBTB7A, DNMT3A, KLF12, ZFP148, S…	1662	391	17854	1.84078	0.000620166	3.6491e-05	0.00195204
SP_PIR_KEYWORDS	metal-binding	312	15.7655	8.66412e-06	ADCY3, SYT1, PDP2, DZIP3, GBGT1, DZIP1, PDLIM5, RORB, RNF216, REST, BTK, PGR, ATP2B2, ZFP91, ZFP93, BRPF3, PLOD3, NT5C2, LUC7L2, MAP2K5, ZFP622, BRAF, ROCK1, ZHX1, UBR1, PGM2, BAZ1B, MTF1, PIAS3, ATP2C1, EIF2S2, ZIM1, PRDM1, AMFR, UNC13C, ADAMTS5, ZFP825, FUS, ERMP1, NEK1, ASAP2, AKAP13, RIMS2, ZFP458, ZFP759, ZFP451, RPS27, ARIH2, DMD, ASXL2, ZC3H13, DNMT3A, ZC3H15, KLF12, ANKMY2, CREBBP, ATP13A…	1662	2682	17854	1.24968	0.00389991	0.000217062	0.012295
SP_PIR_KEYWORDS	ubl conjugation	80	4.04245	1.13193e-05	ABCF1, SH3RF1, MEF2A, TSG101, HIRA, RNF216, CNOT4, FUBP1, PGR, HIST1H2BP, TOP1, FOS, CUL5, RANBP9, TPP2, SPRED2, ACIN1, RANBP2, KPNB1, CUL1, ICAM1, RBBP4, SLC25A4, HIST1H1C, USP1, ENC1, TRIM41, GAN, MBD1, NKTR, JMY, TARS, CCND1, UBE2K, PIAS3, SH3KBP1, CAND2, GNAS, EPN2, USP7, DCC, TNRC18, RAD23A, GON4L, NR3C1, RIC3, CHD8, N4BP1, ZFP191, SUPT7L, RPS20, TRAF6, RBM25, APC, MAFG, SETDB1, TRP53, STAMB…	1662	524	17854	1.64007	0.00509202	0.00026865	0.0160625
SP_PIR_KEYWORDS	helicase	28	1.41486	1.18866e-05	XRCC6, INO80, HELZ, 0610007P08RIK, FANCM, CHD8, DDX28, DDX46, DDX3X, DDX3Y, CHD1, SUPV3L1, DDX21, DHX36, DDX41, CHD6, RTEL1, CHD4, DHX8, DDX4, DDX6, ATRX, DDX39, ASCC3, HELB, SMARCAL1, SMARCA5, SMARCA4	1662	120	17854	2.50658	0.00534655	0.000268009	0.0168675
SP_PIR_KEYWORDS	dna-binding	178	8.99444	1.20422e-05	MEF2A, XRCC6, BBX, INO80, LEMD3, H1FX, 2310003H01RIK, RORB, NR2E1, PNN, PGR, ZFP784, ZFP91, TOP1, HIST1H2BP, ZFP93, MIER2, SRRM1, RC3H2, MLL3, LUC7L3, H1F0, RBL2, ZHX1, MECP2, HMG20A, SIX4, TOX2, FOXN3, HNRNPU, ZFP592, ASCL1, RFC3, HUWE1, MTF1, RFC1, GTF2IRD1, MGA, PRDM1, MYNN, ZFP513, FUS, GPBP1L1, SOX3, SOX4, MEIS1, NR2C2, ATF1, ARNT, NR2C1, ZFP451, DDX3X, TEF, PBRM1, RAD51L3, TCF25, HNRNPAB, T…	1662	1404	17854	1.36194	0.00541633	0.000258588	0.0170882
SP_PIR_KEYWORDS	activator	75	3.78979	1.30715e-05	ITGB3BP, E2F1, BACH1, ENY2, MEF2A, CHURC1, ELF2, RORB, NR2E1, MED20, PNN, HSF2, NFIL3, MLL3, MYST3, TBL1XR1, CCNC, MED13, PPARGC1B, PURA, MED19, HNRPDL, SS18, ASCL1, RBPMS, BRWD1, NCOA2, RFC1, MED15, MTF1, RBM39, CLOCK, MED1, SMARCA4, ING5, SOX4, NFIX, MEIS1, ATF1, ARNT, MED12L, CHD8, POU2F2, NFAT5, TEF, CEBPZ, POU3F2, ETV4, MYSM1, NFATC1, D14ERTD668E, MAF, TRP53, LPP, CREB1, CEBPG, CREBBP, AFF3,…	1662	484	17854	1.66464	0.00587792	0.000267931	0.0185487
SP_PIR_KEYWORDS	mrna processing	44	2.22335	2.09872e-05	FIP1L1, PRPF4B, RBM4, RBM5, WBP11, SF3B5, SMNDC1, PNN, DDX46, CNOT6L, SRRM2, NUDT21, ISY1, SRRM1, PPIL3, DDX41, TSEN2, LUC7L3, RBM25, PRPF40A, GEMIN5, DHX8, SRPK2, PRPF31, ADARB1, AFF2, SNW1, HNRNPU, QK, SLBP, DDX39, AQR, SFPQ, CPSF7, LSM11, SLU7, CPSF6, LSM10, RBM39, THOC2, 1110037F02RIK, PRPF38B, XRN2, PRPF38A	1662	240	17854	1.96945	0.00942066	0.000411451	0.0297798
SP_PIR_KEYWORDS	cytoskeleton	85	4.2951	3.33913e-05	ENAH, S100A9, STOML2, TTLL1, ARL2BP, CEP70, AI314180, HOOK3, HOOK1, ACTR3, HOOK2, ANK2, ACTR1A, SNTB1, MTAP9, SNTB2, MTAP6, NOS3, ZW10, TWF1, KIF5B, ROCK1, IFT80, CEP110, ENC1, LDB3, FBLIM1, DCTN5, GAN, PCM1, BICD2, FLNB, DCTN4, FLNA, JMY, KIF1B, NDEL1, NAV1, RIF1, SH3KBP1, CLIP1, PDE4DIP, PDCD6IP, MAPRE1, MYO18A, DST, SPAST, ADD1, KALRN, CEP97, HAUS4, SHROOM1, BBS4, PARD3, SDCCAG8, SHROOM3, CDC4…	1662	583	17854	1.56623	0.0149469	0.000627292	0.0473767
SP_PIR_KEYWORDS	rna-binding	71	3.58767	0.000137213	2610101N10RIK, DZIP3, CPEB3, CPEB4, UNC50, RBM4, RBM5, SART3, CNOT4, ANKRD17, PARN, DDX28, TIA1, SRRM1, DDX21, PUM2, RBM12, PRPF31, SNUPN, MBNL1, EXOSC1, PPARGC1B, HNRNPU, QK, EARS2, SLTM, EIF4G1, HNRPDL, RBPMS, EIF4G3, PA2G4, AQR, EIF2S1, SERBP1, CPSF7, CPSF6, RBM39, THOC2, EIF2C3, EIF2C4, FUS, RBM34, FIP1L1, EIF4E3, HDLBP, STAU2, HNRNPL, DDX46, DDX3X, NUDT21, DDX3Y, MSI1, MSI2, SNRNP70, DDX41, …	1662	485	17854	1.57261	0.060011	0.00247242	0.194549
SP_PIR_KEYWORDS	er-golgi transport	19	0.960081	0.000275454	RAB2B, COPA, NAPG, RINT1, ARF6, LMAN1, MIA3, COPB1, TRAPPC6B, ARF3, ARCN1, SEC22A, TMED10, YIPF5, RAB6B, SEC22C, GOSR1, SAR1A, ZW10	1662	79	17854	2.58363	0.116838	0.00476732	0.3902
SP_PIR_KEYWORDS	endosome	35	1.76857	0.000336652	CLCN3, MMGT1, CYTIP, AP1G2, CHMP5, TSG101, VPS37A, D6WSU116E, RABEPK, ARF6, EEA1, VPS33B, VPS33A, AI314180, EHD2, VPS39, SCAMP5, STAMBP, FAM125B, RILP, CLCN4-2, SNX27, H2-DMB1, OCIAD1, ARHGAP32, GAPVD1, RABEP2, RABEP1, TOM1L1, GOLPH3, BACE1, STEAP2, ANKFY1, ATP6V0A2, SPAST	1662	198	17854	1.89892	0.140888	0.0056085	0.4767
SP_PIR_KEYWORDS	mrna splicing	34	1.71804	0.000364437	PRPF4B, RBM4, RBM5, WBP11, SF3B5, SMNDC1, PNN, DDX46, SRRM2, ISY1, PPIL3, SRRM1, DDX41, RBM25, LUC7L3, PRPF40A, GEMIN5, DHX8, PRPF31, SRPK2, AFF2, SNW1, HNRNPU, QK, DDX39, AQR, SFPQ, SLU7, LSM10, RBM39, THOC2, 1110037F02RIK, PRPF38B, PRPF38A	1662	191	17854	1.91227	0.15159	0.0058539	0.515948
SP_PIR_KEYWORDS	DNA damage	34	1.71804	0.000486141	RAD23B, NBN, RAD23A, XRCC6, CEP164, 2310003H01RIK, RRM2B, 0610007P08RIK, FANCM, PRMT6, PMS2, TLK1, RNF168, RAD51L3, ATRIP, RTEL1, FANCC, BRCC3, USP1, TREX2, SMG1, TREX1, ATR, UBE2B, JMY, ATRX, DCLRE1A, BAZ1B, RIF1, SFPQ, SUPT16H, SMC1A, OGG1, ALKBH2	1662	194	17854	1.8827	0.196922	0.00753365	0.687698
SP_PIR_KEYWORDS	tpr repeat	27	1.36433	0.000536972	BBS4, TTC22, UTY, TTC9C, NAA15, KLC4, NAA16, CEP70, INTS8, P4HA1, VPS13A, RANBP2, ASPH, APPBP2, DNAJC3, TTC39C, UNC45A, DYX1C1, TTC37, 9130404D08RIK, SGTB, CDC27, 2700050L05RIK, CTR9, ST13, TOMM70A, PRMT10	1662	141	17854	2.05707	0.215132	0.00804213	0.759349
SP_PIR_KEYWORDS	kinase	93	4.69934	0.000571121	PRPF4B, NUAK2, TBK1, ITPKB, RPS6KB1, PRKG1, FES, MOBKL2C, C230081A13RIK, INSRR, BTK, PAK7, CSNK2A1, SLK, PAK3, MAP3K9, CDK12, PIK3CA, STK39, TLK1, MASTL, PRKACB, IP6K1, CDK13, MAP2K5, PRKCA, SRPK2, ROCK1, BRAF, TRPM7, MADD, PIK3CD, WNK1, SKP2, PKN2, RPS6KC1, PKDCC, PI4KB, CDKL3, STK4, STK3, BC021891, PDIK1L, MAST4, PANK2, PANK3, EIF2AK1, BAZ1B, HIPK1, NCK1, LCK, SH3KBP1, EIF2AK3, EIF2AK4, KALRN, …	1662	707	17854	1.41308	0.227134	0.00827682	0.807459
SP_PIR_KEYWORDS	dna repair	31	1.56645	0.000618705	RAD23B, NBN, RAD23A, XRCC6, CEP164, 2310003H01RIK, RRM2B, 0610007P08RIK, FANCM, PRMT6, PMS2, RNF168, RAD51L3, ATRIP, RTEL1, FANCC, BRCC3, USP1, TREX2, SMG1, TREX1, ATR, UBE2B, JMY, ATRX, DCLRE1A, SFPQ, SUPT16H, SMC1A, OGG1, ALKBH2	1662	173	17854	1.92495	0.243553	0.00868464	0.874459
SP_PIR_KEYWORDS	transport	183	9.24709	0.000838047	KCNC1, SLC44A2, AP1G2, AQP9, CHMP5, ATP1B2, XPO4, VPS54, UNC50, PITPNB, AQP4, AQP6, VPS33B, VPS33A, ACBD5, SLC7A6, HOOK3, HOOK1, KIF13A, ATP2B2, HOOK2, ATCAY, ERO1LB, STARD4, COL4A3BP, KCNK5, ABCB10, SLC25A27, CYGB, VPS13A, VPS13B, SLC4A4, SAR1A, SCAMP5, SCN2B, RINT1, SCN2A1, RPH3A, NUPL2, VTI1A, TTPAL, NDEL1, ABCB1A, ATP2C1, LYST, SLC25A36, RAB14, PDCD6IP, RAB10, CLCN3, SLC38A3, HDLBP, SCN1A, SD…	1662	1571	17854	1.25135	0.31485	0.0113927	1.18276
SP_PIR_KEYWORDS	isopeptide bond	43	2.17281	0.00107791	ABCF1, MEF2A, TNRC18, RAD23A, GON4L, NR3C1, RIC3, PGR, FOS, TOP1, HIST1H2BP, CUL5, CHD8, TPP2, ACIN1, RPS20, RANBP2, TRAF6, KPNB1, CUL1, RBM25, MAFG, SETDB1, TRP53, GPR158, RBBP4, HIST1H1C, SLC25A4, CREBBP, MBD1, NKTR, ATAD1, BAT2L, HDAC4, TARS, SP1, UBE2K, RPS6KA2, TRPS1, PKP4, GNAS, HIST1H3D, CALM1	1662	277	17854	1.66761	0.385164	0.014204	1.51888
SP_PIR_KEYWORDS	s-adenosyl-l-methionine	19	0.960081	0.00108254	SETDB1, DNMT3A, EZH1, RSAD1, ICMT, CDKAL1, SUV39H2, MLL5, TYW1, MTR, PRMT6, TFB2M, SETD8, METT5D1, MLL3, NSUN3, AMD1, METTL11A, NSUN4	1662	88	17854	2.3194	0.386447	0.0138599	1.52536
SP_PIR_KEYWORDS	golgi apparatus	74	3.73926	0.00139735	COPA, SH3RF1, AP1G2, GBGT1, LMAN2L, UNC50, PITPNB, TGOLN1, AP3S2, WHAMM, KCNIP3, HOOK3, HS2ST1, ACBD3, ST6GALNAC4, CHIC2, AP1S2, TRAPPC6B, COL4A3BP, COPB1, RAB6B, MTAP6, NOS3, GOLGA5, FNDC3A, SAR1A, GOLGA4, DHCR24, AP3B1, SCAMP5, ROCK1, GALNTL2, CHST2, PI4KB, BICD2, VTI1A, BICD1, PJA2, MGAT2, ARHGAP32, MGAT3, ATP2C1, ARCN1, BACE1, PDE4DIP, CUX1, GALNT2, MMGT1, ASAP2, LRBA, ARF6, ITM2B, LMAN1, GAD…	1662	553	17854	1.43751	0.467752	0.0173654	1.96487
SP_PIR_KEYWORDS	serine/threonine-protein kinase	55	2.77918	0.0014083	PRPF4B, NUAK2, TBK1, RPS6KB1, PRKG1, PAK7, CSNK2A1, SLK, PAK3, MAP3K9, CDK12, STK39, TLK1, PRKACB, MASTL, CDK13, MAP2K5, PRKCA, SRPK2, BRAF, ROCK1, TRPM7, PKN2, WNK1, RPS6KC1, CDKL3, STK4, STK3, MAST4, PDIK1L, BC021891, EIF2AK1, HIPK1, EIF2AK3, EIF2AK4, KALRN, STK11, NEK1, BMPR2, TTBK2, MAP3K2, PRKAA2, STK38L, DCLK1, TAOK1, TAOK3, RAF1, SMG1, ATR, PLK4, RPS6KA2, GSK3B, MAPK14, DYRK1A, BMPR1A	1662	384	17854	1.53864	0.470378	0.0170314	1.98013
SP_PIR_KEYWORDS	thiol protease	22	1.11167	0.00375981	USP7, CAPN7, OTUD5, SOLH, USP8, USP1, USP9X, CAPN8, SENP8, SENP7, SENP6, CTSL, ATXN3, SENP1, ATG4A, CASP12, USP12, USP37, USP36, USP48, USP24, USP45	1662	121	17854	1.95318	0.81711	0.0437225	5.2054
SP_PIR_KEYWORDS	cell cycle	60	3.03183	0.0038221	E2F1, NBN, TSG101, MLL5, MTAP9, TLK1, PARD3B, STAG2, ZW10, STAG1, ANAPC1, RBBP4, RBL2, CEP110, RINT1, HMGA2, FOXN3, NCAPD3, NCAPD2, MCM6, CCND1, DCLRE1A, RIF1, CCND2, PSME3, PDCD6IP, MAPRE1, SPAST, HAUS4, PPP6C, CKS1B, PARD3, STK11, USP9X, NEK1, NEDD9, ANAPC10, CEP164, SPC25, HJURP, RB1CC1, RAB11B, PAFAH1B1, THAP1, CLASP2, LMLN, TERF2, TRP53, CKAP5, TET2, 9130404D08RIK, CDC25A, SUV39H2, CDKN1B, R…	1662	447	17854	1.44194	0.822196	0.0433177	5.28949
SP_PIR_KEYWORDS	wd repeat	39	1.97069	0.00422875	COPA, WDR5B, LRBA, HIRA, FBXW9, PHIP, FBXW7, DCAF11, GRWD1, WDR76, FBXW2, WDR12, PAFAH1B1, WDR35, PPP2R2D, WDR33, NBEAL1, GEMIN5, WDFY3, TBL1XR1, RBBP4, IFT80, TAF5, STRN3, KCTD3, HERC2, HERC1, DNAIC2, BC068281, WDR92, BRWD3, WDR47, TULP4, BRWD1, WDR26, GNB1, LYST, ATG16L2, WDR46	1662	263	17854	1.59299	0.852098	0.0466567	5.83667
SP_PIR_KEYWORDS	microtubule	34	1.71804	0.00443287	HAUS4, SHROOM1, SHROOM3, KLC4, TTLL1, STAU2, HOOK3, KIF13A, HOOK1, HOOK2, STARD9, SNTB2, MTAP9, PAFAH1B1, MTAP6, ODF2, CLASP2, MTAP7, APPBP2, KIF13B, DNM3, KIF5B, KIF5C, DYNLT3, DNAIC2, MID2, NDEL1, KIF1B, NAV1, INVS, MTAP1B, CLIP1, MAPRE1, SPAST	1662	221	17854	1.65269	0.86516	0.047695	6.11023
SP_PIR_KEYWORDS	CBS domain	7	0.353714	0.00601988	CNNM2, CNNM3, CNNM4, CLCN3, CLCN4-2, CLCNKA, CNNM1	1662	19	17854	3.95776	0.934334	0.0627802	8.21205
SP_PIR_KEYWORDS	chromosomal protein	23	1.1622	0.00724519	H1F0, ITGB3BP, SETDB1, THAP7, NBN, SMG6, HIST1H1C, XRCC6, H1FX, CEP164, ATR, HMGA2, SUV39H2, HIST1H2BP, RIF1, HJURP, TELO2, SUPT16H, H3F3A, SETD8, RNF168, HIST1H3D, TERF2	1662	136	17854	1.81674	0.962352	0.0734311	9.80482
SP_PIR_KEYWORDS	transferase	156	7.88277	0.00748063	PRPF4B, GBGT1, TBK1, RPS6KB1, PRKG1, C230081A13RIK, HS2ST1, BTK, MLL5, CSNK2A1, MAP3K9, TFB2M, PIK3CA, TLK1, STK39, PRKACB, TGS1, MLL3, MYST3, MAP2K5, ROCK1, BRAF, UGCG, PIK3CD, WNK1, RPS6KC1, CDKL3, STK4, STK3, MGAT2, MGAT3, EIF2AK1, BAZ1B, PRMT10, UGGT1, EIF2AK3, EIF2AK4, KALRN, NMNAT1, CHKA, CCBL1, GNE, STK11, NEK1, FN3K, HMGCS1, BMPR2, HADHB, NAA30, TTBK2, LPCAT1, PCYT1A, PCYT1B, STK38L, PGGT…	1662	1385	17854	1.20998	0.966171	0.0740775	10.1079
SP_PIR_KEYWORDS	ligase	41	2.07175	0.00754274	SH3RF1, VARS2, GCLC, DZIP3, UBE3A, RNF216, HLCS, CBLL1, RLIM, TTLL1, CNOT4, MYCBP2, IARS, TRIM65, WARS, UBE2D3, ACSS1, WWP2, NARS2, RNF168, ITCH, TRAF6, DARS, UBE2CBP, TRIM41, HACE1, UBR1, HERC2, UBE2L3, UBE2B, UBE2Q1, EARS2, PJA2, TARS, HUWE1, UBA1, NEDD4, UBE2K, SMURF2, AMFR, RNF111	1662	290	17854	1.51876	0.967113	0.073074	10.1877
SP_PIR_KEYWORDS	cytoplasmic vesicle	34	1.71804	0.00919951	SYT1, COPA, ZP3R, CLCN3, CLTB, AP1G2, GRIP1, SYT8, AP3S2, ESD, AQP6, WHAMM, PCSK2, DAB2, GAD2, CHIC1, AP1S2, COPB1, SPRED2, SNTB2, RAB6B, SV2C, SCAMP5, AP3B1, RILP, KIF1B, ARCN1, SH3KBP1, ATP6V0A1, YIPF5, GNAS, VAMP2, GGNBP2, ATP8A1	1662	232	17854	1.57433	0.98452	0.0866285	12.2921
SP_PIR_KEYWORDS	Initiation factor	12	0.606367	0.0113449	EIF3C, EIF4G1, EIF4E3, EIF4G3, EIF2AK1, EIF2S1, EIF2S2, EIF5, EIF3J, EIF2AK3, EIF2C3, EIF2AK4	1662	55	17854	2.34381	0.994176	0.103704	14.9492
SP_PIR_KEYWORDS	methyltransferase	23	1.1622	0.0118854	SETDB1, ZCCHC4, DNMT3A, EZH1, ICMT, SUV39H2, MTRR, N6AMT1, CCDC76, MLL5, METTL13, TRMT6, MTR, PRMT6, PRMT10, TFB2M, SETD8, METT5D1, NSUN3, MLL3, TGS1, METTL11A, NSUN4	1662	142	17854	1.73998	0.995449	0.106262	15.6067
SP_PIR_KEYWORDS	cell division	36	1.8191	0.0134634	HAUS4, CKS1B, PARD3, TSG101, USP9X, NEK1, NEDD9, CEP164, ANAPC10, SPC25, MTAP9, PAFAH1B1, CLASP2, PARD3B, LMLN, STAG2, STAG1, ZW10, ANAPC1, CKAP5, CEP110, 9130404D08RIK, HMGA2, CDC27, NCAPD3, CDC25A, NCAPD2, CCND1, DCLRE1A, CCND2, 4933424B01RIK, SETD8, MAPRE1, PDCD6IP, SMC1A, SPAST	1662	256	17854	1.51066	0.997787	0.117291	17.4992
SP_PIR_KEYWORDS	methylation	32	1.61698	0.0136726	FUS, S100A9, MBP, HIST1H2BP, RAC2, PRMT6, RAB11B, TMED10, RALA, GNG2, RAB6B, GOLGA5, HNRNPAB, RHEBL1, RAP2B, TRP53, RAP2C, MYO1C, RAB39B, HIST1H1C, CREBBP, ILF3, UBL3, HNRNPU, QK, HNRPDL, SFPQ, THRAP3, RAB14, H3F3A, HIST1H3D, CALM1	1662	221	17854	1.55547	0.997989	0.116777	17.7472
SP_PIR_KEYWORDS	Spliceosome	19	0.960081	0.0138726	DHX8, PRPF31, PRPF4B, RBM5, SNW1, SF3B5, HNRNPU, SMNDC1, PNN, AQR, SRRM2, ISY1, SLU7, PPIL3, SRRM1, DDX41, PRPF38B, GEMIN5, PRPF38A	1662	111	17854	1.8388	0.998164	0.11621	17.9836
SP_PIR_KEYWORDS	actin-binding	32	1.61698	0.018346	SHROOM1, ENAH, SHROOM3, CAPZA2, UTRN, RDX, DAAM1, WHAMM, ACTR3, MACF1, DMD, SPNB2, SNTB1, SNTB2, STK38L, PLEC, TWF1, MYO1C, BAIAP2L1, ENC1, MYH9, FLNB, FLNA, JMY, EPB4.1L2, SYNE1, SYNE2, LASP1, TMOD2, TMOD3, DST, ADD1	1662	226	17854	1.52106	0.999764	0.148362	23.1085
SP_PIR_KEYWORDS	endoplasmic reticulum	80	4.04245	0.0210838	RTN4, GRIP1, LMAN2L, PDIA5, AI314180, OS9, KCNIP3, SC4MOL, ERO1LB, CISD2, PIGL, H13, P4HA1, TRAPPC6B, COL4A3BP, PLOD3, SRD5A1, ASPH, DNAJC3, SAR1A, DHCR24, DLG1, ZW10, TOR1AIP2, LPGAT1, RINT1, UGCG, PI4KB, SRPRB, LPIN2, PNPLA6, PJA2, ARHGAP32, DGAT1, BACE1, LRMP, AMFR, EIF2AK3, UGGT1, SPAST, ERMP1, MTDH, FKBP7, MMGT1, LRBA, RIC3, LMAN1, SEC62, STAU2, MIA3, PTPLB, LPCAT1, SEC22A, PKD2, TOR1B, SEC2…	1662	678	17854	1.26755	0.999933	0.16584	26.0965
SP_PIR_KEYWORDS	sh3 domain	29	1.46539	0.0238661	SH3RF1, ASAP2, NEDD9, CACNB4, ITSN2, BTK, MIA3, SH3YL1, MACF1, MAP3K9, RASA1, DLG1, CASKIN1, BAIAP2L1, MPP7, DOCK4, BC021891, ARHGAP32, LASP1, NCK1, LCK, SH3KBP1, MAPK8IP2, FCHSD1, CRK, ABL2, DST, KALRN, SRGAP2	1662	204	17854	1.52712	0.999981	0.182695	29.0221
SP_PIR_KEYWORDS	ank repeat	31	1.56645	0.024142	ASAP2, ANKRD56, KANK2, ANKRD52, ANKRD17, ANK2, ANK3, TRIM44, ANKRD11, PPP1R12A, TNKS, AGAP1, BCOR, GABPB2, HECTD1, CASKIN1, ANKS3, ANKMY2, HACE1, ANKHD1, TNKS2, ANKRD45, ASB8, ANKRD26, ANKRD44, ANKRD13C, INVS, ZDHHC13, NOTCH4, ASB5, ANKFY1	1662	222	17854	1.50008	0.999984	0.181591	29.3064
SP_PIR_KEYWORDS	neurogenesis	22	1.11167	0.0256492	MEF2A, ENAH, SOX11, 2510003E04RIK, RUFY3, BZW2, SEMA6A, MYT1L, ASCL1, ZFP91, NDEL1, CNTF, SEMA6D, NAV1, SEMA4F, SMARCC1, 6530402F18RIK, SEMA4B, PAFAH1B1, DCX, DCLK1, SPAST, SMARCA4	1662	144	17854	1.64121	0.999992	0.188818	30.8401
SP_PIR_KEYWORDS	mitosis	26	1.31379	0.0260403	HAUS4, NEK1, USP9X, NEDD9, CEP164, ANAPC10, SPC25, MTAP9, PAFAH1B1, CLASP2, LMLN, STAG2, STAG1, ZW10, ANAPC1, CKAP5, HMGA2, 9130404D08RIK, CDC25A, NCAPD3, NCAPD2, DCLRE1A, 4933424B01RIK, SETD8, MAPRE1, SMC1A	1662	179	17854	1.56036	0.999993	0.188417	31.2331
SP_PIR_KEYWORDS	telomere	5	0.252653	0.0349804	NBN, SMG6, RIF1, TELO2, TERF2	1662	14	17854	3.8366	1	0.24185	39.6684
SP_PIR_KEYWORDS	cell junction	47	2.37494	0.0597224	SYT1, PARD3, ENAH, MTDH, SHROOM3, GRIP1, RPS6KB1, RIMS2, GJC1, PNN, PVRL4, GAD2, SYN2, SNTB1, SNTB2, PARD3B, SV2C, SCAMP5, APC, DTNA, SHC4, DLG1, INADL, GABRG3, MAGI2, TMEM204, MAGI1, LPP, DLGAP2, GJB3, FBLIM1, LIN7C, MPP7, RPH3A, SSPN, LIN7A, PJA2, IGSF5, ARHGAP32, PRUNE, DSG2, PKP4, SH3KBP1, CHRNB2, SYNM, VAMP2, UNC13C	1662	392	17854	1.288	1	0.375449	58.2685
SP_PIR_KEYWORDS	translation regulation	11	0.555836	0.0645908	EIF4G1, EIF4E3, EIF4G3, PA2G4, EIF2S1, PUM2, ANKHD1, EIF2AK3, EIF2C3, QK, EIF2C4	1662	63	17854	1.87567	1	0.394619	61.2323
SP_PIR_KEYWORDS	nucleotide binding	11	0.555836	0.0704703	GNA13, KIF1B, DDX3X, ABCB1A, RAC2, ARF3, KIF5C, GNAS, ARF6, ABCA1, SAR1A	1662	64	17854	1.84636	1	0.417419	64.5506
SP_PIR_KEYWORDS	P-loop	11	0.555836	0.076677	GNA13, KIF1B, DDX3X, ABCB1A, RAC2, ARF3, KIF5C, GNAS, ARF6, ABCA1, SAR1A	1662	65	17854	1.81796	1	0.440274	67.7657
SP_PIR_KEYWORDS	Synaptosome	7	0.353714	0.0808953	MAGI2, SH3KBP1, LIN7C, RPS6KB1, VAMP2, RIMS2, LIN7A	1662	33	17854	2.27871	1	0.453312	69.7938
SP_PIR_KEYWORDS	alternative initiation	9	0.454775	0.0889816	DCC, LAPTM4A, NFS1, PALM2, IFT81, RPS6KB1, NR3C1, KALRN, NFATC1	1662	50	17854	1.93365	1	0.481447	73.3541
SP_PIR_KEYWORDS	Apoptosis	40	2.02122	0.0908402	DCC, E2F1, ITGB3BP, MEF2A, NUAK2, GM3837, RBM5, RNF216, PTEN, PDCD1, SMNDC1, KCNIP3, PRUNE2, UNC5B, SLK, TIA1, UNC5C, ACIN1, API5, RBM25, TRP53, ROCK1, TM2D1, MADD, STK4, STK3, WDR92, CIDEC, SLTM, RNF130, BFAR, TNFSF10, RABEP1, CSRNP3, CASP12, BNIP3L, SH3KBP1, PSME3, PDCD6IP, PDCD7	1662	337	17854	1.27507	1	0.483552	74.1152
SP_PIR_KEYWORDS	protein biosynthesis	19	0.960081	0.0942776	EIF4E3, VARS2, DARS, EIF5, EARS2, IARS, EIF4G1, EIF3C, WARS, TARS, EIF4G3, GSPT1, NARS2, EIF2S1, GSPT2, EIF2S2, SEPSECS, EIF3J, EEF1D	1662	139	17854	1.4684	1	0.491685	75.47
UP_SEQ_FEATURE	splice variant	628	31.7332	2.28592e-25	MEF2A, VPS54, 1700019O17RIK, PPP2R5C, RORB, ITSN2, REST, SART3, MED20, ACBD5, AI314180, HIST1H2BP, SH3YL1, WDR76, INTS6, LUC7L2, LUC7L3, MAP2K5, MAGI2, ROCK1, BRAF, RCOR3, MAGI1, SKP2, MECP2, BTBD7, HMG20A, PCM1, PTPDC1, NCAPD2, CCDC134, SMARCAL1, PRMT10, FCHSD1, MYO18A, EIF2AK4, SDAD1, TNRC18, CACNB4, DAAM1, RIC3, SDHAF2, FAM19A5, PVRL4, NAA30, LPCAT1, PVRL3, PRPF40A, DNMT3A, LAPTM4A, ZC3H15, SF…	1609	4448	16021	1.40582	8.6225e-22	8.6225e-22	4.22115e-22
UP_SEQ_FEATURE	compositionally biased region:Lys-rich	33	1.66751	3.04702e-09	NKAP, SYT1, PARD3, BBX, CEP164, PHF20, REST, MYCBP2, PHIP, ESF1, TOP1, SRRM2, SRRM3, REXO1, SRRM1, LRRFIP1, BRD4, SLC4A4, PLCB1, KDM5A, TGS1, BAZ2A, CHD4, MYST3, TAF2, BRD3, NUCKS1, CCDC50, MED19, PHF2, BAZ1B, SETD6, MED1	1609	103	16021	3.19014	1.14933e-05	5.74666e-06	5.62657e-06
UP_SEQ_FEATURE	compositionally biased region:Ser-rich	75	3.78979	1.61341e-08	SCHIP1, 2610101N10RIK, D5ERTD579E, CYTIP, ARID4B, WWC1, RLIM, PNN, ANKRD17, CHIC1, ANK2, SRRM2, SRRM3, CDK12, SRRM1, ACIN1, ASPH, PUM2, BRD4, GOLGA5, MYST3, MADD, NAV3, MED13, NUPL2, PPARGC1B, FOXN3, ZCCHC14, BRWD3, MYT1L, BRWD1, SENP1, 9030624J02RIK, GTF2IRD1, D930015E06RIK, MGA, CLIP1, USP24, KDM6B, MED1, SHROOM3, TNRC18, RIMS2, MYCBP2, TSC22D1, SFRS18, CHD8, FAM102A, TTBK2, NFAT5, REXO1, PPP1R…	1609	380	16021	1.96522	6.0856e-05	2.02857e-05	2.9793e-05
UP_SEQ_FEATURE	compositionally biased region:Glu-rich	54	2.72865	6.87391e-08	ABCF1, RTN4, 2610101N10RIK, SOLH, ARID4B, WWC1, RASSF8, PNN, ESF1, ZFP91, SLK, PCGF6, TRIM44, HOMEZ, BAT2L2, ACIN1, GOLGA4, LUC7L3, ARGLU1, ROCK1, SOX12, TRIM41, DNAIC2, PPARGC1B, STK3, FAM123B, SLTM, HUWE1, LIMCH1, GNAS, 1110037F02RIK, SMARCA4, FIP1L1, SDCCAG8, STK11IP, TNRC18, SPOCK2, FAM193A, TMX4, GON4L, RDX, CEP164, FAM13B, BCL11A, RNF168, CHD4, RBM25, STAMBP, BRD2, IWS1, SAFB2, CNTF, CSRNP3…	1609	247	16021	2.17686	0.00025925	6.48189e-05	0.000126932
UP_SEQ_FEATURE	compositionally biased region:Poly-Lys	36	1.8191	6.43447e-07	PCDHA6, SBNO1, PCDHA7, CDV3, MTDH, PCDHA9, DZIP3, PCDHA2, FAM193A, PCDHA4, PCDHA5, HIRA, BBX, GON4L, PHF20, WBP11, PCDHA1, PCDHAC2, PCDHAC1, SLK, PCDHA10, DDX21, PCDHA11, PCDHA12, ASPH, 4932438A13RIK, GEMIN5, TAF2, UTP23, BRD2, RALBP1, SWAP70, CEP110, PPP1R10, TTF1, ILF3, NAV3, CTR9, BRWD3, ATRX, HEATR6, PRICKLE1, ZFP770, NAV1, PKP4, EIF2S2, MYNN	1609	145	16021	2.47211	0.00242414	0.000485299	0.00118817
UP_SEQ_FEATURE	compositionally biased region:Pro-rich	107	5.40677	1.44665e-05	ENAH, 2610101N10RIK, FNDC3C1, REST, C230081A13RIK, PNN, ZFP784, TRIM47, MLL5, SRRM2, RNF38, SRRM1, RC3H2, PARD3B, ACIN1, MLL3, FNDC3A, RBM12, FAM40A, CASKIN1, DAB2IP, RCOR3, BTBD7, MECP2, RPH3A, MED19, MGAT3, MTF1, PIAS3, PYGO1, PDCD6IP, FCHSD1, 1110037F02RIK, SMARCA4, 5730559C18RIK, CHKA, FIP1L1, ZC3H4, TNRC18, ASAP2, DAAM1, HNRNPL, SFRS18, MIA3, LAPTM5, PBRM1, LPP, SNW1, DOCK4, SEMA6A, SMARCC1,…	1609	707	16021	1.50695	0.0531058	0.00905342	0.0267102
UP_SEQ_FEATURE	compositionally biased region:Gln-rich	30	1.51592	1.53285e-05	USP7, SDCCAG8, TNRC18, CPEB3, TOLLIP, FAM63B, MED12L, PNN, TSC22D1, PHC3, SFRS18, ACBD3, ANKRD17, CHD8, PALM2, BRD4, BAT2L2, PUM2, MLL3, ETV4, MYST3, TET2, SGTB, BAT2L, HDAC4, SS18, WDR47, PAXIP1, RABEP2, CLOCK	1609	126	16021	2.37074	0.0561799	0.00822594	0.0283016
UP_SEQ_FEATURE	compositionally biased region:Arg-rich	24	1.21273	1.931e-05	NKAP, DHX8, ARGLU1, FIP1L1, DAB2IP, RBM5, MBD2, SAFB2, PNN, ACBD3, DDX46, MRPL15, SRRM2, THRAP3, SRRM3, CPSF7, CPSF6, SRRM1, BAT2L2, RBM25, PDCD7, PRPF38B, RBM26, PRPF38A	1609	90	16021	2.65523	0.0702486	0.00906343	0.0356515
UP_SEQ_FEATURE	compositionally biased region:Poly-Gln	30	1.51592	2.86809e-05	NBN, HIRA, LEMD3, NR3C1, ARNT, TSC22D1, NFAT5, POU3F2, NR2F2, ASXL2, MAGI1, HTT, CREBBP, NAV3, MED13, LIN7A, HNRPDL, ATRX, ASCL1, BRWD1, ATXN3, RABEP2, MED15, LASP1, ATXN7, SFPQ, SMURF2, NCOR1, CLOCK, KALRN	1609	130	16021	2.2978	0.102539	0.0119487	0.0529483
UP_SEQ_FEATURE	repeat:HEAT 1	16	0.808489	4.39171e-05	PPP4R4, CKAP5, HTT, BC046331, ATR, NCAPD3, AI314180, HEATR6, 2310035C23RIK, EIF4G3, CAND2, CAND1, CLASP2, PSME4, TNPO1, KPNB1	1609	48	16021	3.31904	0.152665	0.0164294	0.0810654
UP_SEQ_FEATURE	repeat:HEAT 2	16	0.808489	4.39171e-05	PPP4R4, CKAP5, HTT, BC046331, ATR, NCAPD3, AI314180, HEATR6, 2310035C23RIK, EIF4G3, CAND2, CAND1, CLASP2, PSME4, TNPO1, KPNB1	1609	48	16021	3.31904	0.152665	0.0164294	0.0810654
UP_SEQ_FEATURE	domain:Helicase ATP-binding	23	1.1622	5.04885e-05	DHX8, INO80, DDX4, DDX6, ATRX, 0610007P08RIK, FANCM, DDX39, CHD8, DDX28, DDX46, DDX3X, DDX3Y, SMARCAL1, SMARCA5, CHD1, DHX36, DDX21, SUPV3L1, DDX41, RTEL1, CHD4, SMARCA4	1609	89	16021	2.57319	0.173411	0.0171644	0.09319
UP_SEQ_FEATURE	compositionally biased region:Poly-Asp	21	1.06114	6.28263e-05	PPP2R3A, NUCKS1, 1200011I18RIK, NAA15, D6WSU116E, IPO8, GPCPD1, MEIS1, FAM123B, ATRX, DDX46, GOLPH3, HOMEZ, PKD2, PBRM1, CAND2, BTF3, ZC3H11A, HBP1, CTDP1, KPNB1	1609	78	16021	2.68076	0.211	0.0195553	0.11595
UP_SEQ_FEATURE	domain:Bromo 1	7	0.353714	6.51103e-05	BRWD3, PHIP, BRWD1, BRD2, BRD3, PBRM1, BRD4	1609	9	16021	7.74442	0.217768	0.0187153	0.120163
UP_SEQ_FEATURE	domain:Bromo 2	7	0.353714	6.51103e-05	BRWD3, PHIP, BRWD1, BRD2, BRD3, PBRM1, BRD4	1609	9	16021	7.74442	0.217768	0.0187153	0.120163
UP_SEQ_FEATURE	domain:Helicase C-terminal	22	1.11167	8.98149e-05	DHX8, INO80, DDX4, DDX6, ATRX, 0610007P08RIK, FANCM, DDX39, CHD8, DDX28, DDX46, DDX3X, DDX3Y, SMARCAL1, SMARCA5, CHD1, DHX36, DDX21, SUPV3L1, DDX41, CHD4, SMARCA4	1609	86	16021	2.54717	0.287373	0.0239093	0.165721
UP_SEQ_FEATURE	compositionally biased region:Poly-Glu	60	3.03183	0.000349465	SCHIP1, MEF2A, PNMA2, DZIP3, ATP10A, D6WSU116E, BBX, NAA16, LEMD3, C230081A13RIK, ATP2B2, ACBD3, CHIC1, CHIC2, MAP3K9, FRAT2, RANBP2, DCAF17, GABPB2, MYST3, PRPF31, ZFP622, MAGI1, RBL2, STK4, PPARGC1B, STK3, FAM123B, ZFP654, EIF2AK3, CTDP1, SMARCA4, IL4RA, GON4L, APLP2, PHIP, EIF3C, MIA3, ARIH2, DDX46, SLC4A8, ISY1, BAZ2A, WDFY3, CNKSR2, BRD2, BRD3, HTT, TAOK1, CREBBP, TAOK3, SMEK2, CTR9, ATRX, H…	1609	376	16021	1.5889	0.732441	0.0841422	0.643351
UP_SEQ_FEATURE	nucleotide phosphate-binding region:ATP	123	6.21526	0.000427505	D5ERTD579E, PRPF4B, TBK1, INO80, RPS6KB1, PRKG1, C230081A13RIK, BTK, KIF13A, CSNK2A1, DDX28, MAP3K9, ABCB10, STK39, DHX36, DDX21, TLK1, PRKACB, MAP2K5, KIF5B, MAGI1, BRAF, ROCK1, KIF5C, WNK1, RPS6KC1, CDKL3, MYH9, STK4, STK3, HNRNPU, EARS2, NVL, DDX39, EIF2AK1, RFC1, SMARCAL1, SMARCA5, MYO18A, EIF2AK3, EIF2AK4, SMARCA4, NMNAT1, KALRN, CHKA, CLCN3, GNE, STK11, NEK1, BMPR2, DDX46, DDX3X, TTBK2, DDX…	1609	907	16021	1.3503	0.80069	0.0958914	0.786483
UP_SEQ_FEATURE	repeat:ANK 15	6	0.303183	0.000437092	ANKRD52, ANKRD17, ANKRD44, ANK2, INVS, ANKFY1	1609	8	16021	7.46784	0.807771	0.0924477	0.804052
UP_SEQ_FEATURE	repeat:ANK 16	6	0.303183	0.000437092	ANKRD52, ANKRD17, ANKRD44, ANK2, INVS, ANKFY1	1609	8	16021	7.46784	0.807771	0.0924477	0.804052
UP_SEQ_FEATURE	repeat:HEAT 3	13	0.656897	0.000496448	HTT, CKAP5, NCAPD3, AI314180, HEATR6, 2310035C23RIK, EIF4G3, CAND2, CAND1, CLASP2, PSME4, KPNB1, TNPO1	1609	41	16021	3.15713	0.846348	0.098828	0.912768
UP_SEQ_FEATURE	repeat:HEAT 4	12	0.606367	0.000730623	HEATR6, EIF4G3, CKAP5, HTT, CAND2, CAND1, PSME4, CLASP2, KPNB1, TNPO1, NCAPD3, AI314180	1609	37	16021	3.22933	0.936513	0.135065	1.34058
UP_SEQ_FEATURE	repeat:ANK 14	6	0.303183	0.000902068	ANKRD52, ANKRD17, ANKRD44, ANK2, INVS, ANKFY1	1609	9	16021	6.63808	0.966765	0.15651	1.65269
UP_SEQ_FEATURE	repeat:ANK 13	6	0.303183	0.000902068	ANKRD52, ANKRD17, ANKRD44, ANK2, INVS, ANKFY1	1609	9	16021	6.63808	0.966765	0.15651	1.65269
UP_SEQ_FEATURE	compositionally biased region:Poly-Asn	7	0.353714	0.00149377	IRS2, FAM193A, FNDC3C1, BMPR2, MAPK8IP2, LEMD3, C230081A13RIK	1609	14	16021	4.97856	0.996443	0.235482	2.72267
UP_SEQ_FEATURE	domain:Actin-binding	7	0.353714	0.00149377	MACF1, SPNB2, DMD, DST, FLNB, FLNA, PLEC	1609	14	16021	4.97856	0.996443	0.235482	2.72267
UP_SEQ_FEATURE	repeat:ANK 12	6	0.303183	0.00165524	ANKRD52, ANKRD17, ANKRD44, ANK2, INVS, ANKFY1	1609	10	16021	5.97427	0.998067	0.247258	3.01275
UP_SEQ_FEATURE	domain:PDZ 3	9	0.454775	0.00170841	PARD3, INADL, MAGI2, MAGI1, IL16, GRIP1, LNX2, PARD3B, DLG1	1609	24	16021	3.73392	0.998419	0.244533	3.1081
UP_SEQ_FEATURE	compositionally biased region:Poly-Thr	13	0.656897	0.00186435	RAD23B, SNAP91, HTT, BMPR2, NRXN1, PHC3, ANKRD17, TTBK2, NUP62, RB1CC1, SP4, NFAT5, MGA	1609	47	16021	2.7541	0.999123	0.254192	3.38719
UP_SEQ_FEATURE	compositionally biased region:Poly-Ser	57	2.88024	0.00204924	IGDCC4, MEF2A, D5ERTD579E, ARID4B, D6WSU116E, AMMECR1, RLIM, SPRY4, CBX5, ANK2, MAP3K9, BAT2L2, RANBP2, STAG2, IRS2, BRAF, SOX11, ANKS3, SIX4, ZCCHC14, BRWD3, RALGAPA1, KRBA1, D930015E06RIK, MGA, CAND2, CTDP1, IQCE, ING3, BCLAF1, SNAP91, FAM193A, BMPR2, SOX4, ARNT, PRUNE2, DDX3X, MACF1, SYN2, NFAT5, HBP1, FBXO42, 4932438A13RIK, FCHO2, WDFY3, KCNB1, TET2, DVL1, ATRX, PPIG, HELB, ATXN7, DYRK1A, SP4…	1609	379	16021	1.49751	0.999564	0.266191	3.71713
UP_SEQ_FEATURE	repeat:HEAT 5	10	0.505306	0.00204947	EIF4G3, CKAP5, HTT, CAND2, CAND1, PSME4, CLASP2, KPNB1, TNPO1, AI314180	1609	30	16021	3.31904	0.999564	0.257429	3.71754
UP_SEQ_FEATURE	repeat:ANK 18	5	0.252653	0.00275806	ANKRD52, ANKRD17, ANKRD44, ANK2, ANKFY1	1609	7	16021	7.11223	0.99997	0.320123	4.97216
UP_SEQ_FEATURE	repeat:ANK 20	5	0.252653	0.00275806	ANKRD52, ANKRD17, ANKRD44, ANK2, ANKFY1	1609	7	16021	7.11223	0.99997	0.320123	4.97216
UP_SEQ_FEATURE	repeat:ANK 17	5	0.252653	0.00275806	ANKRD52, ANKRD17, ANKRD44, ANK2, ANKFY1	1609	7	16021	7.11223	0.99997	0.320123	4.97216
UP_SEQ_FEATURE	repeat:ANK 19	5	0.252653	0.00275806	ANKRD52, ANKRD17, ANKRD44, ANK2, ANKFY1	1609	7	16021	7.11223	0.99997	0.320123	4.97216
UP_SEQ_FEATURE	repeat:ANK 21	5	0.252653	0.00275806	ANKRD52, ANKRD17, ANKRD44, ANK2, ANKFY1	1609	7	16021	7.11223	0.99997	0.320123	4.97216
UP_SEQ_FEATURE	repeat:TPR 3	23	1.1622	0.00310299	TTC22, BBS4, DYX1C1, UTY, TTC9C, NAA15, KLC4, NAA16, 9130404D08RIK, CDC27, SGTB, CTR9, ST13, INTS8, TOMM70A, PRMT10, VPS13A, RANBP2, ASPH, APPBP2, DNAJC3, TTC39C, UNC45A	1609	118	16021	1.94079	0.999992	0.342076	5.57726
UP_SEQ_FEATURE	domain:HECT	8	0.404245	0.00331838	HUWE1, NEDD4, WWP2, UBE3A, HACE1, SMURF2, ITCH, HERC2	1609	21	16021	3.79319	0.999996	0.351009	5.95328
UP_SEQ_FEATURE	region of interest:Sufficient for interaction with microtubules	4	0.202122	0.00373415	HOOK1, HOOK2, SPAST, HOOK3	1609	4	16021	9.95712	0.999999	0.375239	6.67509
UP_SEQ_FEATURE	repeat:TPR 1	24	1.21273	0.00499357	TTC22, BBS4, DYX1C1, UTY, TTC9C, NAA15, KLC4, NAA16, 9130404D08RIK, 2700050L05RIK, CDC27, SGTB, CTR9, ST13, INTS8, TOMM70A, PRMT10, VPS13A, RANBP2, ASPH, APPBP2, DNAJC3, TTC39C, UNC45A	1609	130	16021	1.83824	1	0.456174	8.82973
UP_SEQ_FEATURE	repeat:TPR 2	24	1.21273	0.00499357	TTC22, BBS4, DYX1C1, UTY, TTC9C, NAA15, KLC4, NAA16, 9130404D08RIK, 2700050L05RIK, CDC27, SGTB, CTR9, ST13, INTS8, TOMM70A, PRMT10, VPS13A, RANBP2, ASPH, APPBP2, DNAJC3, TTC39C, UNC45A	1609	130	16021	1.83824	1	0.456174	8.82973
UP_SEQ_FEATURE	domain:WW 1	9	0.454775	0.00502223	MAGI2, MAGI1, NEDD4, WWP2, WWC1, WWC2, SMURF2, ITCH, PRPF40A	1609	28	16021	3.2005	1	0.447602	8.87821
UP_SEQ_FEATURE	domain:WW 2	9	0.454775	0.00502223	MAGI2, MAGI1, NEDD4, WWP2, WWC1, WWC2, SMURF2, ITCH, PRPF40A	1609	28	16021	3.2005	1	0.447602	8.87821
UP_SEQ_FEATURE	cross-link:Glycyl lysine isopeptide (Lys-Gly) (interchain with G-Cter in ubiquitin)	29	1.46539	0.00502399	ABCF1, TNRC18, RAD23A, GON4L, NR3C1, RIC3, FOS, HIST1H2BP, TPP2, RPS20, ACIN1, KPNB1, CUL1, RBM25, SETDB1, TRP53, GPR158, RBBP4, HIST1H1C, SLC25A4, ATAD1, NKTR, BAT2L, TARS, RPS6KA2, PKP4, HIST1H3D, GNAS, CALM1	1609	168	16021	1.71879	1	0.437691	8.88119
UP_SEQ_FEATURE	compositionally biased region:Arg/Ser-rich	5	0.252653	0.00507903	2610101N10RIK, LUC7L2, LUC7L, NKTR, LUC7L3	1609	8	16021	6.2232	1	0.431588	8.97423
UP_SEQ_FEATURE	domain:MBD	5	0.252653	0.00507903	SETDB1, MECP2, MBD2, MBD1, BAZ2A	1609	8	16021	6.2232	1	0.431588	8.97423
UP_SEQ_FEATURE	domain:Chromo 1	5	0.252653	0.00507903	CHD8, CBX3, CHD1, CHD4, CBX5	1609	8	16021	6.2232	1	0.431588	8.97423
UP_SEQ_FEATURE	domain:CBS 1	7	0.353714	0.00649903	CNNM2, CNNM3, CNNM4, CLCN3, CLCN4-2, CLCNKA, CNNM1	1609	18	16021	3.87221	1	0.504752	11.3436
UP_SEQ_FEATURE	domain:CBS 2	7	0.353714	0.00649903	CNNM2, CNNM3, CNNM4, CLCN3, CLCN4-2, CLCNKA, CNNM1	1609	18	16021	3.87221	1	0.504752	11.3436
UP_SEQ_FEATURE	domain:PDZ 4	6	0.303183	0.00653832	INADL, MAGI2, MAGI1, IL16, GRIP1, LNX2	1609	13	16021	4.59559	1	0.497078	11.4083
UP_SEQ_FEATURE	active site:Glycyl thioester intermediate	14	0.707428	0.00667032	UBE3A, HACE1, HERC2, UBE2L3, UBE2B, UBE2Q1, UBE2D3, HUWE1, UBE2K, WWP2, NEDD4, UBA1, SMURF2, ITCH	1609	61	16021	2.28524	1	0.494542	11.6254
UP_SEQ_FEATURE	domain:C2	15	0.757959	0.00684839	PRKCA, DAB2IP, ABR, TOLLIP, WWC1, PKN2, WWC2, ITSN2, WWP2, NEDD4, PIK3CA, SMURF2, PLCD1, ITCH, PLCB1	1609	68	16021	2.19642	1	0.494462	11.9175
UP_SEQ_FEATURE	repeat:Spectrin 5	5	0.252653	0.0084206	MACF1, SPNB2, DMD, DST, KALRN	1609	9	16021	5.53173	1	0.55863	14.4571
UP_SEQ_FEATURE	repeat:ANK 24	4	0.202122	0.00863758	ANKRD52, ANKRD17, ANKRD44, ANK2	1609	5	16021	7.96569	1	0.558714	14.8021
UP_SEQ_FEATURE	repeat:Spectrin 4	6	0.303183	0.00934085	MACF1, SPNB2, DMD, DST, KALRN, PLEC	1609	14	16021	4.26734	1	0.578273	15.9112
UP_SEQ_FEATURE	domain:LisH	8	0.404245	0.00960633	WDR47, TBL1XR1, 2310035C23RIK, RANBP9, WDR26, TAF5, ARMC9, PAFAH1B1	1609	25	16021	3.18628	1	0.579752	16.3264
UP_SEQ_FEATURE	repeat:WD 5	32	1.61698	0.0109969	COPA, WDR5B, HIRA, LRBA, PHIP, FBXW7, DCAF11, GRWD1, WDR76, WDR12, PAFAH1B1, WDR35, PPP2R2D, GEMIN5, WDFY3, TBL1XR1, RBBP4, IFT80, TAF5, STRN3, KCTD3, HERC2, DNAIC2, WDR92, BRWD3, WDR47, BRWD1, WDR26, GNB1, LYST, ATG16L2, WDR46	1609	202	16021	1.57736	1	0.620917	18.4694
UP_SEQ_FEATURE	zinc finger region:C3H1-type	7	0.353714	0.0113983	TIPARP, PPP1R10, RC3H2, HELZ, NUPL2, CNOT4, RBM26	1609	20	16021	3.48499	1	0.625723	19.0783
UP_SEQ_FEATURE	compositionally biased region:Gly-rich	30	1.51592	0.011841	FUS, OTUD5, CDV3, ZC3H4, MYCBP2, HNRNPL, FUBP1, ANKRD17, DHX36, ASPH, GATAD1, RBM12, FBXL17, HNRNPAB, MAF, ASXL2, CACNG8, SOX12, PPP1R10, MBD2, DDX4, ZCCHC14, HNRNPU, SAFB2, PURA, HNRPDL, BRWD3, UNC80, USP24, ZFP513	1609	187	16021	1.5974	1	0.631553	19.7447
UP_SEQ_FEATURE	short sequence motif:Q motif	9	0.454775	0.0143021	DDX39, DDX28, DDX46, DDX3X, DDX3Y, DDX21, DDX41, DDX4, DDX6	1609	33	16021	2.71558	1	0.693101	23.3565
UP_SEQ_FEATURE	short sequence motif:DEAH box	9	0.454775	0.0143021	DHX8, 0610007P08RIK, FANCM, CHD8, SMARCA5, CHD1, DHX36, RTEL1, CHD4	1609	33	16021	2.71558	1	0.693101	23.3565
UP_SEQ_FEATURE	domain:PDZ 2	9	0.454775	0.0143021	PARD3, INADL, MAGI2, MAGI1, IL16, GRIP1, LNX2, PARD3B, DLG1	1609	33	16021	2.71558	1	0.693101	23.3565
UP_SEQ_FEATURE	domain:CH 2	7	0.353714	0.0146303	MACF1, SPNB2, DMD, DST, FLNB, FLNA, PLEC	1609	21	16021	3.31904	1	0.693591	23.8265
UP_SEQ_FEATURE	domain:CH 1	7	0.353714	0.0146303	MACF1, SPNB2, DMD, DST, FLNB, FLNA, PLEC	1609	21	16021	3.31904	1	0.693591	23.8265
UP_SEQ_FEATURE	repeat:TPR 4	16	0.808489	0.0155915	TTC22, BBS4, UTY, NAA15, KLC4, NAA16, 9130404D08RIK, CDC27, SGTB, CTR9, INTS8, TOMM70A, VPS13A, ASPH, APPBP2, DNAJC3	1609	82	16021	1.94285	1	0.709132	25.187
UP_SEQ_FEATURE	domain:PDZ 6	4	0.202122	0.015991	INADL, MAGI2, MAGI1, GRIP1	1609	6	16021	6.63808	1	0.710884	25.7456
UP_SEQ_FEATURE	domain:L27	4	0.202122	0.015991	INADL, LIN7C, LIN7A, DLG1	1609	6	16021	6.63808	1	0.710884	25.7456
UP_SEQ_FEATURE	repeat:ANK 22	4	0.202122	0.015991	ANKRD52, ANKRD17, ANKRD44, ANK2	1609	6	16021	6.63808	1	0.710884	25.7456
UP_SEQ_FEATURE	repeat:ANK 23	4	0.202122	0.015991	ANKRD52, ANKRD17, ANKRD44, ANK2	1609	6	16021	6.63808	1	0.710884	25.7456
UP_SEQ_FEATURE	repeat:TPR 5	13	0.656897	0.0168029	TTC22, BBS4, UTY, NAA15, NAA16, KLC4, CDC27, CTR9, TOMM70A, VPS13A, ASPH, APPBP2, DNAJC3	1609	61	16021	2.12201	1	0.721512	26.8689
UP_SEQ_FEATURE	domain:PDZ 1	9	0.454775	0.0171006	PARD3, INADL, MAGI2, MAGI1, IL16, GRIP1, LNX2, PARD3B, DLG1	1609	34	16021	2.63571	1	0.720769	27.2767
UP_SEQ_FEATURE	repeat:HEAT 8	6	0.303183	0.0172038	CKAP5, CAND2, CAND1, KPNB1, TNPO1, AI314180	1609	16	16021	3.73392	1	0.716004	27.4175
UP_SEQ_FEATURE	repeat:ANK 11	6	0.303183	0.0172038	ANKRD52, ANKRD17, ANKRD44, ANK2, INVS, ANKFY1	1609	16	16021	3.73392	1	0.716004	27.4175
UP_SEQ_FEATURE	repeat:Spectrin 3	6	0.303183	0.0172038	MACF1, SPNB2, DMD, DST, KALRN, PLEC	1609	16	16021	3.73392	1	0.716004	27.4175
UP_SEQ_FEATURE	repeat:WD 6	26	1.31379	0.0181796	COPA, WDR5B, HIRA, LRBA, PHIP, FBXW7, DCAF11, WDR76, WDR12, PAFAH1B1, PPP2R2D, GEMIN5, TBL1XR1, RBBP4, IFT80, TAF5, STRN3, HERC2, WDR92, BRWD3, WDR47, BRWD1, WDR26, GNB1, LYST, ATG16L2	1609	161	16021	1.60798	1	0.729028	28.7367
UP_SEQ_FEATURE	repeat:WD 4	33	1.66751	0.0182306	COPA, WDR5B, LRBA, HIRA, PHIP, FBXW7, DCAF11, GRWD1, WDR76, WDR12, FBXW2, PAFAH1B1, WDR35, PPP2R2D, GEMIN5, WDFY3, TBL1XR1, RBBP4, IFT80, TAF5, STRN3, KCTD3, HERC2, DNAIC2, WDR92, BRWD3, WDR47, BRWD1, WDR26, GNB1, LYST, ATG16L2, WDR46	1609	218	16021	1.50727	1	0.723402	28.8051
UP_SEQ_FEATURE	repeat:WD 1	35	1.76857	0.0187127	COPA, WDR5B, LRBA, HIRA, PHIP, FBXW7, DCAF11, GRWD1, WDR76, WDR12, FBXW2, PAFAH1B1, WDR35, PPP2R2D, GEMIN5, WDFY3, TBL1XR1, RBBP4, IFT80, TAF5, STRN3, KCTD3, HERC2, DNAIC2, BC068281, WDR92, BRWD3, WDR47, TULP4, BRWD1, WDR26, GNB1, LYST, ATG16L2, WDR46	1609	235	16021	1.48297	1	0.726241	29.4479
UP_SEQ_FEATURE	repeat:WD 2	35	1.76857	0.0187127	COPA, WDR5B, LRBA, HIRA, PHIP, FBXW7, DCAF11, GRWD1, WDR76, WDR12, FBXW2, PAFAH1B1, WDR35, PPP2R2D, GEMIN5, WDFY3, TBL1XR1, RBBP4, IFT80, TAF5, STRN3, KCTD3, HERC2, DNAIC2, BC068281, WDR92, BRWD3, WDR47, TULP4, BRWD1, WDR26, GNB1, LYST, ATG16L2, WDR46	1609	235	16021	1.48297	1	0.726241	29.4479
UP_SEQ_FEATURE	repeat:TPR 6	12	0.606367	0.0191773	BBS4, TTC22, TOMM70A, UTY, NAA15, NAA16, KLC4, VPS13A, APPBP2, DNAJC3, CDC27, CTR9	1609	55	16021	2.17246	1	0.728631	30.0623
UP_SEQ_FEATURE	compositionally biased region:His-rich	13	0.656897	0.0213861	MAF, TAF2, PRPF4B, CPEB4, MECP2, FAM113A, CREB5, ZCCHC14, TSC22D1, GCAP14, CHD8, SENP1, RNF111	1609	63	16021	2.05464	1	0.760832	32.9141
UP_SEQ_FEATURE	repeat:TPR 7	11	0.555836	0.0218234	BBS4, TTC22, TOMM70A, UTY, NAA15, NAA16, KLC4, APPBP2, DNAJC3, CDC27, CTR9	1609	49	16021	2.23527	1	0.761883	33.4655
UP_SEQ_FEATURE	repeat:WD 3	34	1.71804	0.0239757	COPA, WDR5B, LRBA, HIRA, PHIP, FBXW7, DCAF11, GRWD1, WDR76, WDR12, FBXW2, PAFAH1B1, WDR35, PPP2R2D, GEMIN5, WDFY3, TBL1XR1, RBBP4, IFT80, TAF5, STRN3, KCTD3, HERC2, DNAIC2, WDR92, BRWD3, WDR47, TULP4, BRWD1, WDR26, GNB1, LYST, ATG16L2, WDR46	1609	231	16021	1.46555	1	0.788069	36.1175
UP_SEQ_FEATURE	domain:ARID	5	0.252653	0.0259017	ARID5B, ARID4B, ARID5A, KDM5A, KDM5C	1609	12	16021	4.1488	1	0.807915	38.4057
UP_SEQ_FEATURE	repeat:Spectrin 7	4	0.202122	0.0259157	MACF1, SPNB2, DMD, DST	1609	7	16021	5.68978	1	0.802823	38.422
UP_SEQ_FEATURE	repeat:Spectrin 12	4	0.202122	0.0259157	MACF1, SPNB2, DMD, DST	1609	7	16021	5.68978	1	0.802823	38.422
UP_SEQ_FEATURE	repeat:Spectrin 8	4	0.202122	0.0259157	MACF1, SPNB2, DMD, DST	1609	7	16021	5.68978	1	0.802823	38.422
UP_SEQ_FEATURE	zinc finger region:THAP-type	4	0.202122	0.0259157	THAP7, THAP4, THAP1, PRKRIR	1609	7	16021	5.68978	1	0.802823	38.422
UP_SEQ_FEATURE	domain:W2	4	0.202122	0.0259157	BZW2, EIF4G1, EIF4G3, EIF5	1609	7	16021	5.68978	1	0.802823	38.422
UP_SEQ_FEATURE	domain:PDZ 5	4	0.202122	0.0259157	INADL, MAGI2, MAGI1, GRIP1	1609	7	16021	5.68978	1	0.802823	38.422
UP_SEQ_FEATURE	repeat:Spectrin 9	4	0.202122	0.0259157	MACF1, SPNB2, DMD, DST	1609	7	16021	5.68978	1	0.802823	38.422
UP_SEQ_FEATURE	repeat:Spectrin 15	4	0.202122	0.0259157	MACF1, SPNB2, DMD, DST	1609	7	16021	5.68978	1	0.802823	38.422
UP_SEQ_FEATURE	repeat:Spectrin 17	4	0.202122	0.0259157	MACF1, SPNB2, DMD, DST	1609	7	16021	5.68978	1	0.802823	38.422
UP_SEQ_FEATURE	repeat:Spectrin 11	4	0.202122	0.0259157	MACF1, SPNB2, DMD, DST	1609	7	16021	5.68978	1	0.802823	38.422
UP_SEQ_FEATURE	region of interest:Protease	4	0.202122	0.0259157	SENP1, SENP8, SENP7, SENP6	1609	7	16021	5.68978	1	0.802823	38.422
UP_SEQ_FEATURE	repeat:Spectrin 10	4	0.202122	0.0259157	MACF1, SPNB2, DMD, DST	1609	7	16021	5.68978	1	0.802823	38.422
UP_SEQ_FEATURE	repeat:Spectrin 13	4	0.202122	0.0259157	MACF1, SPNB2, DMD, DST	1609	7	16021	5.68978	1	0.802823	38.422
UP_SEQ_FEATURE	repeat:Spectrin 14	4	0.202122	0.0259157	MACF1, SPNB2, DMD, DST	1609	7	16021	5.68978	1	0.802823	38.422
UP_SEQ_FEATURE	repeat:Spectrin 16	4	0.202122	0.0259157	MACF1, SPNB2, DMD, DST	1609	7	16021	5.68978	1	0.802823	38.422
UP_SEQ_FEATURE	compositionally biased region:Asp-rich	8	0.404245	0.0261715	2610101N10RIK, CHD8, RRP1, HUWE1, CAND1, WBP11, GON4L, MLL3	1609	30	16021	2.65523	1	0.800801	38.72
UP_SEQ_FEATURE	zinc finger region:FYVE-type	9	0.454775	0.0278249	WDFY3, MTMR3, PLEKHF2, EEA1, RPH3A, RIMS2, ANKFY1, MTMR4, RUFY2	1609	37	16021	2.422	1	0.815403	40.613
UP_SEQ_FEATURE	repeat:HEAT 24	3	0.151592	0.0281857	CAND2, CAND1, AI314180	1609	3	16021	9.95712	1	0.814565	41.0186
UP_SEQ_FEATURE	repeat:HEAT 25	3	0.151592	0.0281857	CAND2, CAND1, AI314180	1609	3	16021	9.95712	1	0.814565	41.0186
UP_SEQ_FEATURE	repeat:HEAT 17	3	0.151592	0.0281857	CAND2, CAND1, AI314180	1609	3	16021	9.95712	1	0.814565	41.0186
UP_SEQ_FEATURE	repeat:HEAT 18	3	0.151592	0.0281857	CAND2, CAND1, AI314180	1609	3	16021	9.95712	1	0.814565	41.0186
UP_SEQ_FEATURE	repeat:HEAT 21	3	0.151592	0.0281857	CAND2, CAND1, AI314180	1609	3	16021	9.95712	1	0.814565	41.0186
UP_SEQ_FEATURE	repeat:HEAT 16	3	0.151592	0.0281857	CAND2, CAND1, AI314180	1609	3	16021	9.95712	1	0.814565	41.0186
UP_SEQ_FEATURE	repeat:HEAT 19	3	0.151592	0.0281857	CAND2, CAND1, AI314180	1609	3	16021	9.95712	1	0.814565	41.0186
UP_SEQ_FEATURE	repeat:HEAT 22	3	0.151592	0.0281857	CAND2, CAND1, AI314180	1609	3	16021	9.95712	1	0.814565	41.0186
UP_SEQ_FEATURE	repeat:HEAT 23	3	0.151592	0.0281857	CAND2, CAND1, AI314180	1609	3	16021	9.95712	1	0.814565	41.0186
UP_SEQ_FEATURE	repeat:HEAT 20	3	0.151592	0.0281857	CAND2, CAND1, AI314180	1609	3	16021	9.95712	1	0.814565	41.0186
UP_SEQ_FEATURE	repeat:Spectrin 2	6	0.303183	0.0285181	MACF1, SPNB2, DMD, DST, KALRN, PLEC	1609	18	16021	3.31904	1	0.813436	41.39
UP_SEQ_FEATURE	repeat:Spectrin 1	6	0.303183	0.0285181	MACF1, SPNB2, DMD, DST, KALRN, PLEC	1609	18	16021	3.31904	1	0.813436	41.39
UP_SEQ_FEATURE	short sequence motif:Nuclear localization signal	40	2.02122	0.0343147	ITGB3BP, NBN, EZH1, SART3, HDGFRP3, SMNDC1, PGR, DDX28, SND1, RB1CC1, HOMEZ, STK39, RTEL1, TERF2, NFATC1, ASXL2, BRD2, NPEPPS, LPIN2, MBD1, QK, SAFB2, NRF1, PAXIP1, SENP1, CDKN1B, MED15, MTF1, RFC1, GTF2IRD1, PYGO1, MDM4, THOC2, ABL2, MYNN, KPNA1, ZFP161, SPAST, PHF6, NMNAT1	1609	289	16021	1.37815	1	0.864064	47.522
UP_SEQ_FEATURE	domain:WH1	5	0.252653	0.0345077	ENAH, SMEK2, SPRED2, SMEK1, SPRED1	1609	13	16021	3.82966	1	0.861522	47.7153
UP_SEQ_FEATURE	binding site:ATP	69	3.48661	0.0347461	PRPF4B, VARS2, NUAK2, TBK1, RPS6KB1, PRKG1, FES, C230081A13RIK, INSRR, BTK, PAK7, CSNK2A1, SLK, PAK3, MAP3K9, CDK12, STK39, TLK1, MASTL, PRKACB, TOP2A, CDK13, MAP2K5, PRKCA, SRPK2, ROCK1, BRAF, TRPM7, WNK1, PKN2, RPS6KC1, CDKL3, STK4, STK3, EARS2, BC021891, MAST4, PDIK1L, EIF2AK1, HIPK1, LCK, EIF2AK3, EIF2AK4, KALRN, CHKA, STK11, NEK1, BMPR2, IARS, TTBK2, MAP3K2, CKMT2, PRKAA2, STK38L, EHD2, DCLK…	1609	545	16021	1.26063	1	0.859376	47.9532
UP_SEQ_FEATURE	compositionally biased region:Poly-Ala	38	1.92016	0.0363479	RAD23B, SNAP91, HPS5, CPEB3, SOX3, RBM4, BMPR2, LEMD3, OXTR, MMRN2, PTPLB, PRRT1, SNTB1, CDK12, MSI1, MSI2, STK39, BAT2L2, HNRNPAB, TBL1XR1, DAB2IP, RBL2, GMEB2, BTBD7, NADK, NRXN1, SIX4, ABCB7, ASCL1, NRF1, ATXN7, SMARCC1, SP4, PBX1, RBM39, NCOR1, EIF2AK3, ADAMTS5	1609	273	16021	1.38597	1	0.867878	49.5252
UP_SEQ_FEATURE	repeat:Spectrin 6	4	0.202122	0.0384177	MACF1, SPNB2, DMD, DST	1609	8	16021	4.97856	1	0.878881	51.49
UP_SEQ_FEATURE	domain:WW 3	4	0.202122	0.0384177	NEDD4, WWP2, SMURF2, ITCH	1609	8	16021	4.97856	1	0.878881	51.49
UP_SEQ_FEATURE	repeat:HEAT 6	7	0.353714	0.040349	CKAP5, CAND2, CAND1, PSME4, KPNB1, TNPO1, AI314180	1609	26	16021	2.68076	1	0.887866	53.258
UP_SEQ_FEATURE	domain:Importin N-terminal	5	0.252653	0.0445745	IPO9, IPO8, XPO7, KPNB1, TNPO1	1609	14	16021	3.55611	1	0.908265	56.9158
UP_SEQ_FEATURE	short sequence motif:Bipartite nuclear localization signal	7	0.353714	0.0476296	TRP53, DYRK1A, NAA15, SLU7, ILF3, NOVA1, NCAPD2	1609	27	16021	2.58147	1	0.919671	59.39
UP_SEQ_FEATURE	zinc finger region:PHD-type	9	0.454775	0.0483157	ING5, ATRX, ING3, MLL5, PHF2, BAZ1B, PYGO1, PHF20, BAZ2A	1609	41	16021	2.18571	1	0.919884	59.9268
UP_SEQ_FEATURE	domain:PDZ	16	0.808489	0.0511049	CNKSR2, CYTIP, SHROOM3, SNX27, PDLIM5, LDB3, LIN7C, MPP7, STXBP4, RIMS2, LIN7A, DVL1, MAST4, SNTB1, SNTB2, MYO18A	1609	95	16021	1.67699	1	0.928513	62.0409
UP_SEQ_FEATURE	repeat:Spectrin 22	3	0.151592	0.0526372	MACF1, DMD, DST	1609	4	16021	7.46784	1	0.931693	63.157
UP_SEQ_FEATURE	repeat:ANK 25	3	0.151592	0.0526372	ANKRD52, ANKRD17, ANKRD44	1609	4	16021	7.46784	1	0.931693	63.157
UP_SEQ_FEATURE	repeat:HEAT 7	6	0.303183	0.0527313	CKAP5, CAND2, CAND1, KPNB1, TNPO1, AI314180	1609	21	16021	2.84489	1	0.929613	63.2245
UP_SEQ_FEATURE	domain:SAP	6	0.303183	0.0527313	SLTM, PIAS3, XRCC6, ACIN1, HNRNPU, SAFB2	1609	21	16021	2.84489	1	0.929613	63.2245
UP_SEQ_FEATURE	domain:TFIIS N-terminal	4	0.202122	0.0534162	PPP1R10, TCEB3, 2210012G02RIK, IWS1	1609	9	16021	4.42538	1	0.92968	63.7125
UP_SEQ_FEATURE	binding site:S-adenosyl-L-methionine	9	0.454775	0.0546497	MTR, PRMT6, SETD8, METT5D1, NSUN3, MLL3, TGS1, METTL11A, NSUN4	1609	42	16021	2.13367	1	0.931667	64.5758
UP_SEQ_FEATURE	domain:RRM 2	15	0.757959	0.0551151	RBM34, CPEB3, CPEB4, RBM4, RBM5, HNRPDL, HNRNPL, SFPQ, TIA1, MSI1, MSI2, RBM39, RBM12, HNRNPAB, RBM26	1609	88	16021	1.69724	1	0.930958	64.8964
UP_SEQ_FEATURE	domain:RRM 1	15	0.757959	0.0551151	RBM34, CPEB3, CPEB4, RBM4, RBM5, HNRPDL, HNRNPL, SFPQ, TIA1, MSI1, MSI2, RBM39, RBM12, HNRNPAB, RBM26	1609	88	16021	1.69724	1	0.930958	64.8964
UP_SEQ_FEATURE	region of interest:S-adenosyl-L-methionine binding	7	0.353714	0.0556699	MTR, SETD8, METT5D1, NSUN3, MLL3, METTL11A, NSUN4	1609	28	16021	2.48928	1	0.930566	65.2751
UP_SEQ_FEATURE	domain:BTB	18	0.90955	0.0584903	BACH1, ZBTB7A, ENC1, KCTD20, KCTD3, GAN, BTBD9, ZBTB43, KLHL8, KLHL28, ZBTB5, KLHL24, ZBTB1, MYNN, ANKFY1, KBTBD11, TNFAIP1, ZFP161	1609	113	16021	1.58609	1	0.937491	67.1411
UP_SEQ_FEATURE	repeat:TPR 9	6	0.303183	0.0628147	BBS4, TOMM70A, NAA15, DNAJC3, CDC27, CTR9	1609	22	16021	2.71558	1	0.947569	69.819
UP_SEQ_FEATURE	zinc finger region:C2H2-type 1; atypical	5	0.252653	0.0690691	TRPS1, ZBTB1, ZBTB43, ZFP592, REPIN1	1609	16	16021	3.1116	1	0.959798	73.3293
UP_SEQ_FEATURE	domain:PI3K/PI4K	5	0.252653	0.0690691	PIK3CD, SMG1, PIK3CA, PI4KB, ATR	1609	16	16021	3.1116	1	0.959798	73.3293
UP_SEQ_FEATURE	repeat:WD 7	19	0.960081	0.0700191	TBL1XR1, IFT80, WDR5B, HIRA, HERC2, PHIP, BRWD3, WDR47, FBXW7, BRWD1, DCAF11, GNB1, WDR76, LYST, WDR12, PAFAH1B1, ATG16L2, PPP2R2D, GEMIN5	1609	124	16021	1.52569	1	0.960099	73.8274
UP_SEQ_FEATURE	domain:AGC-kinase C-terminal	10	0.505306	0.0795467	PRKCA, MAST4, ROCK1, RPS6KA2, PKN2, RPS6KB1, MASTL, PRKACB, PRKG1, STK38L	1609	53	16021	1.8787	1	0.973631	78.3597
UP_SEQ_FEATURE	domain:SET	8	0.404245	0.0809586	SETDB1, MLL5, EZH1, SETD6, SETD8, PRDM1, MLL3, SUV39H2	1609	38	16021	2.09623	1	0.974276	78.9645
UP_SEQ_FEATURE	repeat:TPR 8	8	0.404245	0.0809586	BBS4, TOMM70A, UTY, NAA15, APPBP2, DNAJC3, CDC27, CTR9	1609	38	16021	2.09623	1	0.974276	78.9645
UP_SEQ_FEATURE	repeat:HEAT 15	3	0.151592	0.0819703	CAND2, CAND1, AI314180	1609	5	16021	5.97427	1	0.97442	79.3881
UP_SEQ_FEATURE	repeat:Spectrin 21	3	0.151592	0.0819703	MACF1, DMD, DST	1609	5	16021	5.97427	1	0.97442	79.3881
UP_SEQ_FEATURE	repeat:Spectrin 18	3	0.151592	0.0819703	MACF1, DMD, DST	1609	5	16021	5.97427	1	0.97442	79.3881
UP_SEQ_FEATURE	domain:Chromo 2	3	0.151592	0.0819703	CHD8, CHD1, CHD4	1609	5	16021	5.97427	1	0.97442	79.3881
UP_SEQ_FEATURE	repeat:Spectrin 20	3	0.151592	0.0819703	MACF1, DMD, DST	1609	5	16021	5.97427	1	0.97442	79.3881
UP_SEQ_FEATURE	repeat:Spectrin 19	3	0.151592	0.0819703	MACF1, DMD, DST	1609	5	16021	5.97427	1	0.97442	79.3881
UP_SEQ_FEATURE	repeat:ANK 10	6	0.303183	0.0859831	ANKRD52, ANKRD17, ANKRD44, ANK2, INVS, ANKFY1	1609	24	16021	2.48928	1	0.977861	80.9897
UP_SEQ_FEATURE	zinc finger region:CCHC-type	6	0.303183	0.0859831	ZCCHC4, RBM4, SLU7, DDX41, XRN2, ZCCHC14	1609	24	16021	2.48928	1	0.977861	80.9897
UP_SEQ_FEATURE	DNA-binding region:HMG box	8	0.404245	0.0905467	SOX3, SOX11, SOX12, BBX, SOX4, PBRM1, HMG20A, HBP1	1609	39	16021	2.04249	1	0.981274	82.6681
UP_SEQ_FEATURE	repeat:Kelch 4	10	0.505306	0.0956608	KLHL8, LZTR1, KLHL28, ENC1, RABEPK, GAN, KLHL24, FBXO42, KBTBD11, KLHDC7A	1609	55	16021	1.81038	1	0.984515	84.3821
UP_SEQ_FEATURE	compositionally biased region:Asp/Glu-rich (acidic)	16	0.808489	0.0960225	UBE3A, XRCC6, MEIS1, HNRNPU, OS9, EIF3C, NRF1, ARIH2, GRWD1, NT5C2, MAPK8IP2, MDM4, GTF3C1, ZFP161, ETV4, APC	1609	104	16021	1.53186	1	0.984061	84.4971
UP_SEQ_FEATURE	zinc finger region:PHD-type 2	6	0.303183	0.0990253	PHF14, MLL3, KDM5A, KDM5C, CHD4, MYST3	1609	25	16021	2.38971	1	0.985439	85.4209
UP_SEQ_FEATURE	domain:Bromo	5	0.252653	0.099117	BAZ1B, CREBBP, BAZ2A, BRD8, SMARCA4	1609	18	16021	2.76587	1	0.984831	85.4483
UP_SEQ_FEATURE	short sequence motif:LXXLL motif 2	5	0.252653	0.099117	NCOA2, MED13, PPARGC1B, NRIP1, MED1	1609	18	16021	2.76587	1	0.984831	85.4483
UP_SEQ_FEATURE	domain:WW	5	0.252653	0.099117	DMD, CEP164, STXBP4, WWTR1, IQGAP1	1609	18	16021	2.76587	1	0.984831	85.4483
UP_SEQ_FEATURE	short sequence motif:LXXLL motif 1	5	0.252653	0.099117	NCOA2, MED13, PPARGC1B, NRIP1, MED1	1609	18	16021	2.76587	1	0.984831	85.4483

## Sheet: Tan
Category	Term	Count	%	PValue	Genes	List Total	Pop Hits	Pop Total	Fold Enrichment	Bonferroni	Benjamini	FDR
SP_PIR_KEYWORDS	differentiation	13	8.60927	0.000127251	BMP4, SRPK2, ENAH, NRP1, EFNB1, SUV39H1, BEX1, RGNEF, NOTCH1, PNOC, PBX1, SEMA4A, KIF2A	130	460	17854	3.8813	0.0253787	0.0253787	0.159638
UP_SEQ_FEATURE	mutagenesis site	17	11.2583	0.000143995	TUB, ENAH, TRIO, RRAD, SNAPIN, NIPA1, RGNEF, LPIN2, CD9, NOTCH1, XPR1, GRM8, OPALIN, HOPX, DYRK3, EHD1, CLOCK	125	723	16021	3.01363	0.0741497	0.0741497	0.209126
GOTERM_BP_FAT	GO:0048754~branching morphogenesis of a tube	6	3.97351	0.000580698	BMP4, PGR, NOTCH1, NRP1, PBX1, GREM1	100	93	13588	8.76645	0.446083	0.446083	0.915508
GOTERM_BP_FAT	GO:0035239~tube morphogenesis	7	4.63576	0.00155236	BMP4, PGR, NOTCH1, ENAH, NRP1, PBX1, GREM1	100	171	13588	5.56234	0.794021	0.546151	2.42986
GOTERM_BP_FAT	GO:0002009~morphogenesis of an epithelium	7	4.63576	0.001647	BMP4, PGR, NOTCH1, ENAH, NRP1, PBX1, GREM1	100	173	13588	5.49803	0.81295	0.428101	2.57618
GOTERM_BP_FAT	GO:0045665~negative regulation of neuron differentiation	4	2.64901	0.00190561	NOTCH1, BEX1, PBX1, CD24A	100	34	13588	15.9859	0.856275	0.384281	2.97501
GOTERM_BP_FAT	GO:0045596~negative regulation of cell differentiation	7	4.63576	0.00212829	BMP4, NOTCH1, NRP1, HOPX, BEX1, PBX1, CD24A	100	182	13588	5.22615	0.885454	0.35167	3.31719
GOTERM_BP_FAT	GO:0001763~morphogenesis of a branching structure	6	3.97351	0.0021826	BMP4, PGR, NOTCH1, NRP1, PBX1, GREM1	100	125	13588	6.52224	0.891622	0.30951	3.40046
GOTERM_CC_FAT	GO:0005886~plasma membrane	35	23.1788	0.00253641	QRFPR, ENAH, NRP1, GABRB1, RRAD, DLK1, CD24A, CD9, ATP2B4, OPALIN, CXCR7, SYN2, IPCEF1, GPR101, EHD1, DTNA, RECK, DLGAP1, NIPA1, SNAPIN, IGH-6, SEZ6L, RGNEF, NTSR2, ARHGAP26, CLDN23, SCGN, NOTCH1, SSTR2, RHCG, GRM8, ALG10B, XPR1, CACNA1D, GH	94	2906	12504	1.60211	0.342322	0.342322	3.03566
SP_PIR_KEYWORDS	cell membrane	24	15.894	0.00259106	QRFPR, RECK, TUB, DLGAP1, GABRB1, RRAD, NIPA1, IGH-6, SEZ6L, RGNEF, NTSR2, CD24A, CLDN23, NOTCH1, SSTR2, RHCG, GRM8, ALG10B, XPR1, OPALIN, CXCR7, GPR101, IPCEF1, EHD1	130	1713	17854	1.92418	0.407897	0.230517	3.20467
GOTERM_BP_FAT	GO:0030850~prostate gland development	4	2.64901	0.00283477	BMP4, NOTCH1, PRLR, CYP19A1	100	39	13588	13.9364	0.94426	0.337965	4.39534
GOTERM_BP_FAT	GO:0035295~tube development	8	5.29801	0.00314554	BMP4, PGR, NOTCH1, ENAH, NRP1, HOPX, PBX1, GREM1	100	264	13588	4.11758	0.959403	0.33002	4.86601
GOTERM_BP_FAT	GO:0048732~gland development	7	4.63576	0.00315764	BMP4, PGR, NOTCH1, NRP1, PRLR, PBX1, CYP19A1	100	197	13588	4.82822	0.959901	0.300492	4.8843
GOTERM_BP_FAT	GO:0060429~epithelium development	8	5.29801	0.00363336	BMP4, PGR, NOTCH1, ENAH, NRP1, PRLR, PBX1, GREM1	100	271	13588	4.01122	0.975322	0.309394	5.60047
SP_PIR_KEYWORDS	neurogenesis	6	3.97351	0.0039377	ENAH, NRP1, EFNB1, BEX1, SEMA4A, KIF2A	130	144	17854	5.72244	0.549314	0.233301	4.83262
GOTERM_BP_FAT	GO:0001655~urogenital system development	6	3.97351	0.0042596	BMP4, NOTCH1, PRLR, PBX1, GREM1, CYP19A1	100	146	13588	5.58411	0.98698	0.326091	6.53556
GOTERM_BP_FAT	GO:0007267~cell-cell signaling	8	5.29801	0.00524976	BMP4, DLGAP1, PNOC, GRM8, SYN2, SNAPIN, GREM1, CD24A	100	290	13588	3.74841	0.995266	0.359873	7.99634
SP_PIR_KEYWORDS	phosphoprotein	61	40.3974	0.00569101	1600021P15RIK, ENAH, NRP1, GABRB1, PDLIM2, WTAP, A730017C20RIK, PGR, MAP3K5, ATP2B4, YEATS2, ATP8B2, PRKACB, NALCN, BRD4, TUBB4, KIF2A, SRPK2, SGK2, RREB1, SLC25A5, EFNB1, LPIN2, GRHL1, ARHGAP26, FMN2, XPR1, 2900026A02RIK, LIN54, KPNA3, CLOCK, SEMA4A, KALRN, PPFIA2, PLXNC1, TMX4, BEX1, CD24A, TAGLN3, CD9, SYN2, TFDP2, NDRG1, DYRK3, EHD1, MLLT3, CYP19A1, DTNA, DLGAP1, SUV39H1, TRIO, SNAPIN, RGNEF,…	130	6311	17854	1.32747	0.68427	0.250401	6.91445
GOTERM_BP_FAT	GO:0042127~regulation of cell proliferation	11	7.28477	0.00576549	BMP4, PGR, CD9, NOTCH1, EFNB1, BEX1, BIRC6, PBX1, IGH-6, GAL, CD24A	100	538	13588	2.77822	0.997207	0.363865	8.7487
GOTERM_BP_FAT	GO:0060284~regulation of cell development	6	3.97351	0.00609539	BMP4, NOTCH1, NRP1, BEX1, PBX1, CD24A	100	159	13588	5.12755	0.998007	0.358625	9.22694
GOTERM_BP_FAT	GO:0019226~transmission of nerve impulse	7	4.63576	0.00614582	CD9, DLGAP1, PNOC, GRM8, SYN2, SNAPIN, CD24A	100	226	13588	4.20867	0.998107	0.34162	9.29984
GOTERM_BP_FAT	GO:0007242~intracellular signaling cascade	15	9.93377	0.00638333	SRPK2, RRAD, TRIO, IGH-6, FGF13, RGNEF, NTSR2, PGR, SSTR2, MAP3K5, PRLR, RPS6KA2, DGKG, PRKACB, CACNA1D	100	915	13588	2.22754	0.998515	0.334383	9.64243
GOTERM_BP_FAT	GO:0045664~regulation of neuron differentiation	5	3.31126	0.00653393	NOTCH1, NRP1, BEX1, PBX1, CD24A	100	102	13588	6.66078	0.998728	0.324408	9.85903
GOTERM_BP_FAT	GO:0048729~tissue morphogenesis	7	4.63576	0.00784771	BMP4, PGR, NOTCH1, ENAH, NRP1, PBX1, GREM1	100	238	13588	3.99647	0.999669	0.359268	11.7281
SP_PIR_KEYWORDS	alternative splicing	46	30.4636	0.00818103	ENAH, DZIP3, ATL3, PDLIM2, DLK1, WTAP, 2700078E11RIK, SYN2, YEATS2, TFDP2, IPCEF1, PRKACB, BRD4, NALCN, KIF2A, DTNA, TUB, DLGAP1, SGK2, RREB1, SUV39H1, TRIO, CORO6, PTPRT, IGH-6, SNAPIN, SEZ6L, RGNEF, LPIN2, GRHL1, RNF43, SSTR2, NOTCH1, SGSM1, PNOC, PRLR, XPR1, PLEKHA7, FAM120C, PBX1, GTDC1, LIN54, CACNA1D, FAM126B, CLOCK, KALRN	130	4481	17854	1.40986	0.80974	0.282421	9.79905
GOTERM_BP_FAT	GO:0030030~cell projection organization	8	5.29801	0.00869019	NOTCH1, ENAH, NRP1, EFNB1, TEKT2, RGNEF, CD24A, TUBB4	100	319	13588	3.40765	0.99986	0.373237	12.9075
GOTERM_BP_FAT	GO:0060562~epithelial tube morphogenesis	5	3.31126	0.00876361	BMP4, PGR, ENAH, PBX1, GREM1	100	111	13588	6.12072	0.999871	0.360836	13.0095
GOTERM_CC_FAT	GO:0045202~synapse	8	5.29801	0.00960197	DLGAP1, ENAH, GRM8, EFNB1, GABRB1, SYN2, SNAPIN, DTNA	94	319	12504	3.33596	0.796478	0.548866	11.0517
SMART	SM00220:S_TKc	7	4.63576	0.00961617	MAP3K5, SGK2, RPS6KA2, TRIO, DYRK3, PRKACB, KALRN	64	265	9131	3.76869	0.54282	0.54282	9.78537
GOTERM_BP_FAT	GO:0007268~synaptic transmission	6	3.97351	0.00968998	DLGAP1, PNOC, GRM8, SYN2, SNAPIN, CD24A	100	178	13588	4.58022	0.99995	0.375972	14.2879
INTERPRO	IPR002290:Serine/threonine protein kinase	7	4.63576	0.0107732	MAP3K5, SGK2, RPS6KA2, TRIO, DYRK3, PRKACB, KALRN	125	265	17763	3.75369	0.974015	0.974015	13.6972
GOTERM_BP_FAT	GO:0003006~reproductive developmental process	7	4.63576	0.012662	BMP4, PGR, NOTCH1, PRLR, RPS6KA2, PBX1, CYP19A1	100	264	13588	3.60288	0.999998	0.445156	18.2714
INTERPRO	IPR008271:Serine/threonine protein kinase, active site	8	5.29801	0.0132305	SRPK2, MAP3K5, SGK2, RPS6KA2, TRIO, DYRK3, PRKACB, KALRN	125	360	17763	3.15787	0.988762	0.89399	16.5676
SP_PIR_KEYWORDS	membrane	53	35.0993	0.0138865	QRFPR, NRP1, GABRB1, ATL3, RRAD, DLK1, TSPAN9, A730017C20RIK, ATP2B4, CXCR7, ST3GAL6, ATP8B2, NALCN, LEPROT, RECK, TUB, SLC25A5, EFNB1, CACNG5, PTPRT, SEZ6L, GALNTL1, LPIN2, TMEM26, NTSR2, SSTR2, RHCG, XPR1, ALG10B, GRM8, FAM159B, SEMA4A, PLXNC1, TMEM215, TMX4, CD24A, CD9, OPALIN, GPR101, IPCEF1, EHD1, CYP19A1, DLGAP1, SNAPIN, NIPA1, IGH-6, RGNEF, CLDN23, SCGN, RNF43, NOTCH1, PRLR, CACNA1D	130	5507	17854	1.32176	0.940675	0.37549	16.1011
UP_SEQ_FEATURE	topological domain:Extracellular	27	17.8808	0.0147352	QRFPR, PLXNC1, NRP1, GABRB1, TSPAN9, DLK1, CD9, CXCR7, ATP8B2, GPR101, NALCN, EFNB1, NIPA1, PTPRT, SEZ6L, NTSR2, CLDN23, RNF43, NOTCH1, SSTR2, PRLR, RHCG, GRM8, ALG10B, XPR1, CACNA1D, SEMA4A	125	2174	16021	1.59178	0.999645	0.981145	19.4108
GOTERM_BP_FAT	GO:0048608~reproductive structure development	5	3.31126	0.0149766	BMP4, PGR, NOTCH1, PRLR, CYP19A1	100	130	13588	5.22615	1	0.486875	21.2528
UP_SEQ_FEATURE	domain:DH 1	2	1.3245	0.0154203	TRIO, KALRN	125	2	16021	128.168	0.999755	0.937424	20.2215
UP_SEQ_FEATURE	domain:DH 2	2	1.3245	0.0154203	TRIO, KALRN	125	2	16021	128.168	0.999755	0.937424	20.2215
GOTERM_BP_FAT	GO:0050767~regulation of neurogenesis	5	3.31126	0.0157577	NOTCH1, NRP1, BEX1, PBX1, CD24A	100	132	13588	5.14697	1	0.489849	22.2358
INTERPRO	IPR017442:Serine/threonine protein kinase-related	8	5.29801	0.0160027	SRPK2, MAP3K5, SGK2, RPS6KA2, TRIO, DYRK3, PRKACB, KALRN	125	374	17763	3.03966	0.995645	0.836701	19.6994
GOTERM_BP_FAT	GO:0001658~branching involved in ureteric bud morphogenesis	3	1.98675	0.0175618	BMP4, PBX1, GREM1	100	28	13588	14.5586	1	0.513619	24.4623
GOTERM_BP_FAT	GO:0060675~ureteric bud morphogenesis	3	1.98675	0.0175618	BMP4, PBX1, GREM1	100	28	13588	14.5586	1	0.513619	24.4623
GOTERM_BP_FAT	GO:0007389~pattern specification process	7	4.63576	0.017562	BMP4, NOTCH1, NRP1, EFNB1, PBX1, GREM1, MLLT3	100	284	13588	3.34915	1	0.499951	24.4626
GOTERM_BP_FAT	GO:0008284~positive regulation of cell proliferation	7	4.63576	0.017562	NOTCH1, EFNB1, BEX1, BIRC6, PBX1, IGH-6, CD24A	100	284	13588	3.34915	1	0.499951	24.4626
UP_SEQ_FEATURE	compositionally biased region:Poly-Gln	5	3.31126	0.0183948	FMN2, TRIO, ZFHX3, CLOCK, KALRN	125	130	16021	4.92954	0.999951	0.916526	23.6546
SP_PIR_KEYWORDS	synapse	6	3.97351	0.0192978	DLGAP1, ENAH, GABRB1, SYN2, SNAPIN, DTNA	130	213	17854	3.86869	0.980479	0.430117	21.7014
GOTERM_BP_FAT	GO:0048666~neuron development	7	4.63576	0.0198445	NOTCH1, ENAH, TUG1, NRP1, EFNB1, RGNEF, CD24A	100	292	13588	3.2574	1	0.529986	27.1939
GOTERM_MF_FAT	GO:0030594~neurotransmitter receptor activity	4	2.64901	0.0199536	QRFPR, SSTR2, GABRB1, NTSR2	89	87	13288	6.86452	0.993775	0.993775	23.0616
GOTERM_MF_FAT	GO:0042165~neurotransmitter binding	4	2.64901	0.0199536	QRFPR, SSTR2, GABRB1, NTSR2	89	87	13288	6.86452	0.993775	0.993775	23.0616
GOTERM_BP_FAT	GO:0050670~regulation of lymphocyte proliferation	4	2.64901	0.0205737	EFNB1, IGH-6, GAL, CD24A	100	80	13588	6.794	1	0.530018	28.0468
GOTERM_BP_FAT	GO:0032944~regulation of mononuclear cell proliferation	4	2.64901	0.0205737	EFNB1, IGH-6, GAL, CD24A	100	80	13588	6.794	1	0.530018	28.0468
GOTERM_MF_FAT	GO:0004674~protein serine/threonine kinase activity	8	5.29801	0.0214808	SRPK2, MAP3K5, SGK2, RPS6KA2, TRIO, DYRK3, PRKACB, KALRN	89	421	13288	2.83712	0.995798	0.935176	24.6066
GOTERM_BP_FAT	GO:0031175~neuron projection development	6	3.97351	0.0215305	NOTCH1, ENAH, NRP1, EFNB1, RGNEF, CD24A	100	218	13588	3.73982	1	0.533873	29.1517
SP_PIR_KEYWORDS	serine/threonine-protein kinase	8	5.29801	0.0215732	SRPK2, MAP3K5, SGK2, RPS6KA2, TRIO, DYRK3, PRKACB, KALRN	130	384	17854	2.86122	0.98779	0.423445	23.9517
GOTERM_BP_FAT	GO:0070663~regulation of leukocyte proliferation	4	2.64901	0.0219476	EFNB1, IGH-6, GAL, CD24A	100	82	13588	6.62829	1	0.528723	29.6284
GOTERM_BP_FAT	GO:0051960~regulation of nervous system development	5	3.31126	0.0229338	NOTCH1, NRP1, BEX1, PBX1, CD24A	100	148	13588	4.59054	1	0.532865	30.7436
UP_SEQ_FEATURE	glycosylation site:O-linked (GalNAc...); partial	2	1.3245	0.0230417	DLK1, CD24A	125	3	16021	85.4453	0.999996	0.917447	28.7436
UP_SEQ_FEATURE	domain:YEATS	2	1.3245	0.0230417	YEATS2, MLLT3	125	3	16021	85.4453	0.999996	0.917447	28.7436
GOTERM_BP_FAT	GO:0006793~phosphorus metabolic process	13	8.60927	0.0232736	SRPK2, SGK2, TRIO, IGH-6, PTPRT, OCRL, GALK1, MAP3K5, RPS6KA2, DYRK3, BRD4, PRKACB, KALRN	100	866	13588	2.03977	1	0.526881	31.124
GOTERM_BP_FAT	GO:0006796~phosphate metabolic process	13	8.60927	0.0232736	SRPK2, SGK2, TRIO, IGH-6, PTPRT, OCRL, GALK1, MAP3K5, RPS6KA2, DYRK3, BRD4, PRKACB, KALRN	100	866	13588	2.03977	1	0.526881	31.124
GOTERM_BP_FAT	GO:0022612~gland morphogenesis	4	2.64901	0.0233706	BMP4, PGR, NOTCH1, NRP1	100	84	13588	6.47048	1	0.517508	31.2322
SP_PIR_KEYWORDS	cell junction	8	5.29801	0.0238134	DLGAP1, ENAH, GABRB1, SYN2, SNAPIN, CLDN23, ARHGAP26, DTNA	130	392	17854	2.80283	0.992315	0.417802	26.109
SP_PIR_KEYWORDS	activator	9	5.96026	0.0243315	NOTCH1, RREB1, TFDP2, PBX1, USP22, LIN54, ZFHX3, CLOCK, MLLT3	130	484	17854	2.55381	0.993097	0.391996	26.5999
GOTERM_MF_FAT	GO:0008047~enzyme activator activity	6	3.97351	0.0247262	MAP3K5, SGSM1, FGF13, AZIN1, CD24A, ARHGAP26	89	249	13288	3.59767	0.998181	0.877924	27.7952
GOTERM_MF_FAT	GO:0008188~neuropeptide receptor activity	3	1.98675	0.026124	QRFPR, SSTR2, NTSR2	89	38	13288	11.7871	0.998733	0.811318	29.1297
GOTERM_MF_FAT	GO:0042923~neuropeptide binding	3	1.98675	0.026124	QRFPR, SSTR2, NTSR2	89	38	13288	11.7871	0.998733	0.811318	29.1297
GOTERM_BP_FAT	GO:0030182~neuron differentiation	8	5.29801	0.0264566	BMP4, NOTCH1, ENAH, TUG1, NRP1, EFNB1, RGNEF, CD24A	100	399	13588	2.72441	1	0.551579	34.5934
INTERPRO	IPR005033:YEATS	2	1.3245	0.0276345	YEATS2, MLLT3	125	4	17763	71.052	0.999921	0.905672	31.69
GOTERM_BP_FAT	GO:0007243~protein kinase cascade	6	3.97351	0.0290389	SRPK2, MAP3K5, PRLR, RPS6KA2, FGF13, IGH-6	100	236	13588	3.45458	1	0.575261	37.2869
SP_PIR_KEYWORDS	disulfide bond	27	17.8808	0.0293694	NRP1, TMX4, GABRB1, CRHBP, DLK1, GREM1, CD9, CXCR7, GPR101, BMP4, RECK, EFNB1, TRIO, IGH-6, PTPRT, SEZ6L, GALNTL1, NTSR2, NOTCH1, SSTR2, PRLR, PNOC, MEGF6, CACNA1D, GH, SEMA4A, KALRN	130	2469	17854	1.50188	0.997574	0.421552	31.2187
GOTERM_BP_FAT	GO:0007409~axonogenesis	5	3.31126	0.0312166	NOTCH1, ENAH, NRP1, EFNB1, RGNEF	100	163	13588	4.1681	1	0.591771	39.4773
UP_SEQ_FEATURE	domain:EGF-like 6	3	1.98675	0.0331793	NOTCH1, DLK1, MEGF6	125	37	16021	10.392	1	0.950643	38.7693
SMART	SM00233:PH	6	3.97351	0.0336332	PLEKHA7, TRIO, IPCEF1, RGNEF, ARHGAP26, KALRN	64	261	9131	3.27981	0.937411	0.749821	30.553
SP_PIR_KEYWORDS	developmental protein	12	7.94702	0.0337756	BMP4, FMN2, NOTCH1, ENAH, NRP1, EFNB1, HOPX, BEX1, WTAP, GRHL1, SEMA4A, KIF2A	130	814	17854	2.02465	0.999032	0.439194	35.0374
GOTERM_BP_FAT	GO:0030326~embryonic limb morphogenesis	4	2.64901	0.0338141	BMP4, NOTCH1, PBX1, GREM1	100	97	13588	5.6033	1	0.611518	41.9963
GOTERM_BP_FAT	GO:0035113~embryonic appendage morphogenesis	4	2.64901	0.0338141	BMP4, NOTCH1, PBX1, GREM1	100	97	13588	5.6033	1	0.611518	41.9963
GOTERM_BP_FAT	GO:0016310~phosphorylation	11	7.28477	0.0360993	GALK1, SRPK2, MAP3K5, SGK2, RPS6KA2, TRIO, DYRK3, IGH-6, BRD4, PRKACB, KALRN	100	718	13588	2.08173	1	0.626187	44.1307
INTERPRO	IPR001849:Pleckstrin homology	6	3.97351	0.0362658	PLEKHA7, TRIO, IPCEF1, RGNEF, ARHGAP26, KALRN	125	261	17763	3.26676	0.999996	0.917068	39.4907
GOTERM_BP_FAT	GO:0048589~developmental growth	4	2.64901	0.0365158	BMP4, NOTCH1, PRLR, CYP19A1	100	100	13588	5.4352	1	0.620932	44.5118
GOTERM_BP_FAT	GO:0021700~developmental maturation	4	2.64901	0.0374404	PGR, RECK, NOTCH1, RPS6KA2	100	101	13588	5.38139	1	0.620993	45.3489
GOTERM_BP_FAT	GO:0001657~ureteric bud development	3	1.98675	0.0374624	BMP4, PBX1, GREM1	100	42	13588	9.70571	1	0.612137	45.3687
GOTERM_MF_FAT	GO:0004672~protein kinase activity	9	5.96026	0.0390271	SRPK2, MAP3K5, NRP1, SGK2, RPS6KA2, TRIO, DYRK3, PRKACB, KALRN	89	583	13288	2.30485	0.999956	0.865525	40.4174
GOTERM_BP_FAT	GO:0048812~neuron projection morphogenesis	5	3.31126	0.0396527	NOTCH1, ENAH, NRP1, EFNB1, RGNEF	100	176	13588	3.86023	1	0.624583	47.3042
UP_SEQ_FEATURE	domain:Ig-like C2-type	4	2.64901	0.0415172	TRIO, PTPRT, SEMA4A, KALRN	125	99	16021	5.17851	1	0.960869	46.0136
SP_PIR_KEYWORDS	transferase	17	11.2583	0.0415447	SRPK2, SGK2, SUV39H1, TRIO, GALNTL1, GALK1, MAP3K5, PRLR, ALG10B, RPS6KA2, DGKG, ST3GAL6, DYRK3, GTDC1, PRKACB, CLOCK, KALRN	130	1385	17854	1.68574	0.999811	0.482804	41.2989
GOTERM_BP_FAT	GO:0006468~protein amino acid phosphorylation	10	6.62252	0.0435104	SRPK2, MAP3K5, SGK2, RPS6KA2, TRIO, DYRK3, IGH-6, BRD4, PRKACB, KALRN	100	640	13588	2.12312	1	0.650807	50.5578
UP_SEQ_FEATURE	glycosylation site:O-linked (GalNAc...)	3	1.98675	0.0436634	OPALIN, DLK1, CD24A	125	43	16021	8.94195	1	0.949494	47.7445
GOTERM_BP_FAT	GO:0048667~cell morphogenesis involved in neuron differentiation	5	3.31126	0.0439448	NOTCH1, ENAH, NRP1, EFNB1, RGNEF	100	182	13588	3.73297	1	0.646092	50.9121
GOTERM_MF_FAT	GO:0032553~ribonucleotide binding	19	12.5828	0.0453375	SRPK2, SGK2, ATL3, TRIO, RRAD, N4BP2, GALK1, MAP3K5, ATP2B4, RPS6KA2, DGKG, SYN2, ATP8B2, DYRK3, PRKACB, EHD1, KALRN, TUBB4, KIF2A	89	1796	13288	1.57949	0.999992	0.85754	45.3107
GOTERM_MF_FAT	GO:0032555~purine ribonucleotide binding	19	12.5828	0.0453375	SRPK2, SGK2, ATL3, TRIO, RRAD, N4BP2, GALK1, MAP3K5, ATP2B4, RPS6KA2, DGKG, SYN2, ATP8B2, DYRK3, PRKACB, EHD1, KALRN, TUBB4, KIF2A	89	1796	13288	1.57949	0.999992	0.85754	45.3107
INTERPRO	IPR017441:Protein kinase, ATP binding site	8	5.29801	0.0454369	SRPK2, MAP3K5, SGK2, RPS6KA2, TRIO, DYRK3, PRKACB, KALRN	125	467	17763	2.43433	1	0.9266	46.8691
KEGG_PATHWAY	mmu04080:Neuroactive ligand-receptor interaction	6	3.97351	0.0472485	SSTR2, PRLR, GRM8, GABRB1, NTSR2, GH	45	260	5738	2.94256	0.952606	0.952606	38.7427
GOTERM_BP_FAT	GO:0051323~metaphase	2	1.3245	0.0499103	FMN2, RPS6KA2	100	7	13588	38.8229	1	0.685602	55.5438
GOTERM_MF_FAT	GO:0005509~calcium ion binding	11	7.28477	0.0505277	SCGN, NOTCH1, S100B, DGKG, CACNG5, DLK1, GALNTL1, MEGF6, EHD1, CACNA1D, DTNA	89	840	13288	1.95516	0.999998	0.845346	49.0544
KEGG_PATHWAY	mmu04010:MAPK signaling pathway	6	3.97351	0.0505702	MAP3K5, RPS6KA2, CACNG5, FGF13, PRKACB, CACNA1D	45	265	5738	2.88704	0.961967	0.80498	40.8712
GOTERM_MF_FAT	GO:0005524~ATP binding	16	10.596	0.0510601	SRPK2, SGK2, TRIO, N4BP2, GALK1, MAP3K5, ATP2B4, RPS6KA2, DGKG, SYN2, ATP8B2, DYRK3, PRKACB, EHD1, KALRN, KIF2A	89	1443	13288	1.65548	0.999998	0.808125	49.4247
GOTERM_BP_FAT	GO:0050671~positive regulation of lymphocyte proliferation	3	1.98675	0.0513517	EFNB1, IGH-6, CD24A	100	50	13588	8.1528	1	0.688236	56.5998
GOTERM_BP_FAT	GO:0032946~positive regulation of mononuclear cell proliferation	3	1.98675	0.0513517	EFNB1, IGH-6, CD24A	100	50	13588	8.1528	1	0.688236	56.5998
GOTERM_BP_FAT	GO:0006928~cell motion	7	4.63576	0.0515018	CD9, ENAH, NRP1, RSPH4A, EFNB1, TEKT2, CD24A	100	367	13588	2.59172	1	0.6815	56.7084
SMART	SM00133:S_TK_X	3	1.98675	0.0515604	SGK2, RPS6KA2, PRKACB	64	53	9131	8.07577	0.986266	0.760524	43.1167
GOTERM_BP_FAT	GO:0035107~appendage morphogenesis	4	2.64901	0.0516239	BMP4, NOTCH1, PBX1, GREM1	100	115	13588	4.72626	1	0.674705	56.7965
GOTERM_BP_FAT	GO:0035108~limb morphogenesis	4	2.64901	0.0516239	BMP4, NOTCH1, PBX1, GREM1	100	115	13588	4.72626	1	0.674705	56.7965
INTERPRO	IPR011993:Pleckstrin homology-type	6	3.97351	0.0521162	ENAH, TRIO, IPCEF1, RGNEF, ARHGAP26, KALRN	125	289	17763	2.95026	1	0.923981	51.7082
UP_SEQ_FEATURE	topological domain:Cytoplasmic	30	19.8675	0.0521246	QRFPR, PLXNC1, NRP1, GABRB1, ATL3, TSPAN9, DLK1, CD9, CXCR7, ST3GAL6, ATP8B2, GPR101, NALCN, EFNB1, NIPA1, PTPRT, SEZ6L, GALNTL1, NTSR2, CLDN23, RNF43, NOTCH1, SSTR2, PRLR, RHCG, GRM8, ALG10B, XPR1, CACNA1D, SEMA4A	125	2780	16021	1.38311	1	0.958505	54.0776
INTERPRO	IPR000961:AGC-kinase, C-terminal	3	1.98675	0.05288	SGK2, RPS6KA2, PRKACB	125	53	17763	8.04362	1	0.898594	52.2347
GOTERM_MF_FAT	GO:0000287~magnesium ion binding	7	4.63576	0.0539236	SRPK2, MAP3K5, RPS6KA2, ATP8B2, DYRK3, PRKACB, KALRN	89	409	13288	2.55531	0.999999	0.788196	51.3743
UP_SEQ_FEATURE	splice variant	44	29.1391	0.054309	ENAH, DZIP3, ATL3, DLK1, WTAP, 2700078E11RIK, SYN2, YEATS2, TFDP2, IPCEF1, PRKACB, BRD4, NALCN, KIF2A, DTNA, TUB, DLGAP1, SGK2, RREB1, SUV39H1, TRIO, CORO6, PTPRT, SNAPIN, SEZ6L, RGNEF, LPIN2, GRHL1, RNF43, SSTR2, NOTCH1, SGSM1, PNOC, PRLR, XPR1, PLEKHA7, FAM120C, PBX1, GTDC1, LIN54, CACNA1D, FAM126B, CLOCK, KALRN	125	4448	16021	1.26785	1	0.949582	55.5923
GOTERM_BP_FAT	GO:0019932~second-messenger-mediated signaling	4	2.64901	0.0549575	SSTR2, PRKACB, CACNA1D, NTSR2	100	118	13588	4.6061	1	0.690622	59.1394
GOTERM_BP_FAT	GO:0070665~positive regulation of leukocyte proliferation	3	1.98675	0.055072	EFNB1, IGH-6, CD24A	100	52	13588	7.83923	1	0.684056	59.2177
GOTERM_MF_FAT	GO:0032559~adenyl ribonucleotide binding	16	10.596	0.0555512	SRPK2, SGK2, TRIO, N4BP2, GALK1, MAP3K5, ATP2B4, RPS6KA2, DGKG, SYN2, ATP8B2, DYRK3, PRKACB, EHD1, KALRN, KIF2A	89	1460	13288	1.6362	0.999999	0.763138	52.4512
GOTERM_BP_FAT	GO:0048736~appendage development	4	2.64901	0.0560912	BMP4, NOTCH1, PBX1, GREM1	100	119	13588	4.56739	1	0.683718	59.9087
GOTERM_BP_FAT	GO:0060173~limb development	4	2.64901	0.0560912	BMP4, NOTCH1, PBX1, GREM1	100	119	13588	4.56739	1	0.683718	59.9087
INTERPRO	IPR000719:Protein kinase, core	8	5.29801	0.0565677	SRPK2, MAP3K5, SGK2, RPS6KA2, TRIO, DYRK3, PRKACB, KALRN	125	491	17763	2.31534	1	0.887005	54.7028
GOTERM_BP_FAT	GO:0048858~cell projection morphogenesis	5	3.31126	0.0600666	NOTCH1, ENAH, NRP1, EFNB1, RGNEF	100	202	13588	3.36337	1	0.702257	62.5002
GOTERM_CC_FAT	GO:0030054~cell junction	8	5.29801	0.060566	DLGAP1, ENAH, GABRB1, SYN2, SNAPIN, CLDN23, ARHGAP26, DTNA	94	470	12504	2.26419	0.999967	0.967816	53.1573
GOTERM_BP_FAT	GO:0007188~G-protein signaling, coupled to cAMP nucleotide second messenger	3	1.98675	0.0608241	SSTR2, PRKACB, CACNA1D	100	55	13588	7.41164	1	0.700049	62.9759
UP_SEQ_FEATURE	binding site:ATP	9	5.96026	0.0611266	SRPK2, MAP3K5, SGK2, RPS6KA2, TRIO, DYRK3, PRKACB, EHD1, KALRN	125	545	16021	2.11654	1	0.953473	60.0259
GOTERM_BP_FAT	GO:0045860~positive regulation of protein kinase activity	4	2.64901	0.0619262	MAP3K5, DGKG, IGH-6, CD24A	100	124	13588	4.38323	1	0.699993	63.6578
GOTERM_BP_FAT	GO:0001934~positive regulation of protein amino acid phosphorylation	3	1.98675	0.0627855	BMP4, IGH-6, CD24A	100	56	13588	7.27929	1	0.698507	64.1814
GOTERM_BP_FAT	GO:0007292~female gamete generation	3	1.98675	0.0627855	PGR, FMN2, RPS6KA2	100	56	13588	7.27929	1	0.698507	64.1814
GOTERM_MF_FAT	GO:0017076~purine nucleotide binding	19	12.5828	0.0632016	SRPK2, SGK2, ATL3, TRIO, RRAD, N4BP2, GALK1, MAP3K5, ATP2B4, RPS6KA2, DGKG, SYN2, ATP8B2, DYRK3, PRKACB, EHD1, KALRN, TUBB4, KIF2A	89	1871	13288	1.51618	1	0.775901	57.2246
UP_SEQ_FEATURE	domain:AGC-kinase C-terminal	3	1.98675	0.0634142	SGK2, RPS6KA2, PRKACB	125	53	16021	7.25479	1	0.946111	61.4187
UP_SEQ_FEATURE	repeat:3	4	2.64901	0.0649741	FMN2, ENAH, PNOC, NDRG1	125	119	16021	4.30817	1	0.937009	62.3424
GOTERM_BP_FAT	GO:0001656~metanephros development	3	1.98675	0.066772	BMP4, PBX1, GREM1	100	58	13588	7.02828	1	0.714927	66.5192
UP_SEQ_FEATURE	repeat:Spectrin 5	2	1.3245	0.0675568	TRIO, KALRN	125	9	16021	28.4818	1	0.930954	63.8266
GOTERM_BP_FAT	GO:0043406~positive regulation of MAP kinase activity	3	1.98675	0.0687963	MAP3K5, IGH-6, CD24A	100	59	13588	6.90915	1	0.719655	67.6507
GOTERM_BP_FAT	GO:0000904~cell morphogenesis involved in differentiation	5	3.31126	0.0691612	NOTCH1, ENAH, NRP1, EFNB1, RGNEF	100	212	13588	3.20472	1	0.715403	67.8508
GOTERM_BP_FAT	GO:0032990~cell part morphogenesis	5	3.31126	0.0691612	NOTCH1, ENAH, NRP1, EFNB1, RGNEF	100	212	13588	3.20472	1	0.715403	67.8508
GOTERM_BP_FAT	GO:0033674~positive regulation of kinase activity	4	2.64901	0.0692862	MAP3K5, DGKG, IGH-6, CD24A	100	130	13588	4.18092	1	0.709948	67.9192
SP_PIR_KEYWORDS	kinase	10	6.62252	0.0706141	GALK1, SRPK2, MAP3K5, SGK2, RPS6KA2, DGKG, TRIO, DYRK3, PRKACB, KALRN	130	707	17854	1.94255	1	0.652372	60.1231
GOTERM_BP_FAT	GO:0042327~positive regulation of phosphorylation	3	1.98675	0.0708407	BMP4, IGH-6, CD24A	100	60	13588	6.794	1	0.712175	68.7571
GOTERM_BP_FAT	GO:0007187~G-protein signaling, coupled to cyclic nucleotide second messenger	3	1.98675	0.0708407	SSTR2, PRKACB, CACNA1D	100	60	13588	6.794	1	0.712175	68.7571
GOTERM_BP_FAT	GO:0003002~regionalization	5	3.31126	0.0710612	BMP4, NOTCH1, PBX1, GREM1, MLLT3	100	214	13588	3.17477	1	0.707398	68.8743
UP_SEQ_FEATURE	active site:Proton acceptor	10	6.62252	0.0714478	RDH12, SRPK2, MAP3K5, SGK2, RPS6KA2, TRIO, DYRK3, PRKACB, KALRN, DHRS7	125	662	16021	1.93607	1	0.928918	65.9601
GOTERM_BP_FAT	GO:0044093~positive regulation of molecular function	6	3.97351	0.0727654	MAP3K5, DGKG, IGH-6, BRD4, CD24A, NTSR2	100	306	13588	2.66431	1	0.710396	69.7663
GOTERM_BP_FAT	GO:0019933~cAMP-mediated signaling	3	1.98675	0.0729048	SSTR2, PRKACB, CACNA1D	100	61	13588	6.68262	1	0.70536	69.8382
SMART	SM00325:RhoGEF	3	1.98675	0.0738784	TRIO, RGNEF, KALRN	64	65	9131	6.58486	0.998004	0.788638	55.8663
UP_SEQ_FEATURE	short sequence motif:Nuclear localization signal	6	3.97351	0.0739825	PGR, SGK2, TFDP2, LPIN2, KPNA3, MLLT3	125	289	16021	2.66093	1	0.92347	67.2862
GOTERM_BP_FAT	GO:0045937~positive regulation of phosphate metabolic process	3	1.98675	0.0749883	BMP4, IGH-6, CD24A	100	62	13588	6.57484	1	0.710227	70.8937
GOTERM_BP_FAT	GO:0010562~positive regulation of phosphorus metabolic process	3	1.98675	0.0749883	BMP4, IGH-6, CD24A	100	62	13588	6.57484	1	0.710227	70.8937
INTERPRO	IPR000219:Dbl homology (DH) domain	3	1.98675	0.0756712	TRIO, RGNEF, KALRN	125	65	17763	6.55865	1	0.929473	65.7037
GOTERM_BP_FAT	GO:0051347~positive regulation of transferase activity	4	2.64901	0.0757089	MAP3K5, DGKG, IGH-6, CD24A	100	135	13588	4.02607	1	0.708231	71.2507
GOTERM_MF_FAT	GO:0030295~protein kinase activator activity	2	1.3245	0.0766691	FGF13, CD24A	89	12	13288	24.8839	1	0.812714	64.5681
GOTERM_BP_FAT	GO:0050678~regulation of epithelial cell proliferation	3	1.98675	0.0770908	BMP4, PGR, NOTCH1	100	63	13588	6.47048	1	0.70951	71.9237
GOTERM_BP_FAT	GO:0001539~ciliary or flagellar motility	2	1.3245	0.077315	RSPH4A, TEKT2	100	11	13588	24.7055	1	0.705189	72.0315
KEGG_PATHWAY	mmu04360:Axon guidance	4	2.64901	0.0782746	PLXNC1, NRP1, EFNB1, SEMA4A	45	131	5738	3.89347	0.994113	0.819435	56.1902
GOTERM_MF_FAT	GO:0030554~adenyl nucleotide binding	16	10.596	0.0786741	SRPK2, SGK2, TRIO, N4BP2, GALK1, MAP3K5, ATP2B4, RPS6KA2, DGKG, SYN2, ATP8B2, DYRK3, PRKACB, EHD1, KALRN, KIF2A	89	1535	13288	1.55626	1	0.795749	65.5559
GOTERM_MF_FAT	GO:0005089~Rho guanyl-nucleotide exchange factor activity	3	1.98675	0.0803618	TRIO, RGNEF, KALRN	89	71	13288	6.30859	1	0.778637	66.3676
GOTERM_MF_FAT	GO:0001883~purine nucleoside binding	16	10.596	0.0832511	SRPK2, SGK2, TRIO, N4BP2, GALK1, MAP3K5, ATP2B4, RPS6KA2, DGKG, SYN2, ATP8B2, DYRK3, PRKACB, EHD1, KALRN, KIF2A	89	1548	13288	1.54319	1	0.76783	67.7164
GOTERM_BP_FAT	GO:0019935~cyclic-nucleotide-mediated signaling	3	1.98675	0.0835082	SSTR2, PRKACB, CACNA1D	100	66	13588	6.17636	1	0.728607	74.8605
GOTERM_CC_FAT	GO:0031410~cytoplasmic vesicle	8	5.29801	0.0838401	SCGN, NTS, RHCG, SYN2, SNAPIN, GAL, EHD1, GH	94	508	12504	2.09482	0.999999	0.973003	65.4542
UP_SEQ_FEATURE	transmembrane region	40	26.4901	0.0864345	QRFPR, PLXNC1, NRP1, TMEM215, TMX4, GABRB1, ATL3, DLK1, TSPAN9, A730017C20RIK, CD9, CXCR7, OPALIN, ST3GAL6, ATP8B2, GPR101, LEPROT, NALCN, SLC25A5, EFNB1, CACNG5, PTPRT, NIPA1, IGH-6, GALNTL1, SEZ6L, TMEM26, NTSR2, CLDN23, RNF43, SSTR2, NOTCH1, RHCG, PRLR, GRM8, XPR1, ALG10B, FAM159B, CACNA1D, SEMA4A	125	4113	16021	1.24647	1	0.941863	73.1306
GOTERM_MF_FAT	GO:0001882~nucleoside binding	16	10.596	0.0868893	SRPK2, SGK2, TRIO, N4BP2, GALK1, MAP3K5, ATP2B4, RPS6KA2, DGKG, SYN2, ATP8B2, DYRK3, PRKACB, EHD1, KALRN, KIF2A	89	1558	13288	1.53328	1	0.761085	69.3438
GOTERM_BP_FAT	GO:0043009~chordate embryonic development	7	4.63576	0.086896	BMP4, NOTCH1, ENAH, HOPX, BIRC6, PBX1, DLK1	100	421	13588	2.25929	1	0.73812	76.2922
GOTERM_BP_FAT	GO:0051249~regulation of lymphocyte activation	4	2.64901	0.0879048	EFNB1, IGH-6, GAL, CD24A	100	144	13588	3.77444	1	0.737312	76.7036
GOTERM_MF_FAT	GO:0042277~peptide binding	4	2.64901	0.0898559	QRFPR, SSTR2, CRHBP, NTSR2	89	160	13288	3.73258	1	0.752333	70.6143
GOTERM_BP_FAT	GO:0009792~embryonic development ending in birth or egg hatching	7	4.63576	0.0899482	BMP4, NOTCH1, ENAH, HOPX, BIRC6, PBX1, DLK1	100	425	13588	2.23802	1	0.740782	77.5164
GOTERM_BP_FAT	GO:0060736~prostate gland growth	2	1.3245	0.0907224	PRLR, CYP19A1	100	13	13588	20.9046	1	0.739031	77.8173
GOTERM_CC_FAT	GO:0031982~vesicle	8	5.29801	0.0914277	SCGN, NTS, RHCG, SYN2, SNAPIN, GAL, EHD1, GH	94	519	12504	2.05042	1	0.957746	68.7713
GOTERM_CC_FAT	GO:0044459~plasma membrane part	18	11.9205	0.0932099	DLGAP1, ENAH, GABRB1, IGH-6, SNAPIN, DLK1, CD24A, CLDN23, ARHGAP26, SCGN, NOTCH1, ATP2B4, RHCG, GRM8, SYN2, EHD1, CACNA1D, DTNA	94	1633	12504	1.46625	1	0.932168	69.5068
UP_SEQ_FEATURE	domain:MAM	2	1.3245	0.0961098	NRP1, PTPRT	125	13	16021	19.7182	1	0.95038	76.9836

## Sheet: Salmon
Category	Term	Count	%	PValue	Genes	List Total	Pop Hits	Pop Total	Fold Enrichment	Bonferroni	Benjamini	FDR
BIOCARTA	m_hSWI-SNFpathway:Chromatin Remodeling by hSWI/SNF ATP-dependent Complexes	2	1.44928	0.0865072	GTF2A1, NR3C1	8	15	1171	19.5167	0.691563	0.691563	45.0657
GOTERM_BP_FAT	GO:0006397~mRNA processing	7	5.07246	0.0101061	HNRNPF, DHX15, SNRNP40, DDX5, HNRNPH1, THOC1, SF3B2	96	262	13588	3.78165	0.99718	0.99718	13.8647
GOTERM_BP_FAT	GO:0008380~RNA splicing	6	4.34783	0.0133514	HNRNPF, DHX15, SNRNP40, DDX5, HNRNPH1, THOC1	96	201	13588	4.22512	0.999577	0.979443	17.9222
GOTERM_BP_FAT	GO:0045449~regulation of transcription	25	18.1159	0.017385	GM14288, ETOHI1, CNBP, BCLAF1, ZFP738, ZXDB, DMAP1, NR3C1, NR1H2, FUBP3, MEIS2, GTF2A1, POGZ, RUNX1T1, DDX5, ATF7IP2, SALL3, SARNP, ASH1L, BCL6B, ZFP71-RS1, ZFP800, PIAS2, 2610044O15RIK, THOC1	96	2227	13588	1.58893	0.99996	0.965918	22.7171
GOTERM_BP_FAT	GO:0016071~mRNA metabolic process	7	5.07246	0.0191602	HNRNPF, DHX15, SNRNP40, DDX5, HNRNPH1, THOC1, SF3B2	96	302	13588	3.28077	0.999986	0.938917	24.7434
GOTERM_BP_FAT	GO:0048246~macrophage chemotaxis	2	1.44928	0.0208296	NUP85, CX3CL1	96	3	13588	94.3611	0.999995	0.912256	26.6037
GOTERM_BP_FAT	GO:0006417~regulation of translation	4	2.89855	0.0329023	SARNP, CPEB2, PIWIL2, EIF2A	96	100	13588	5.66167	1	0.960161	38.8347
GOTERM_BP_FAT	GO:0006396~RNA processing	8	5.7971	0.0333052	HNRNPF, DHX15, PIWIL2, SNRNP40, DDX5, HNRNPH1, THOC1, SF3B2	96	437	13588	2.59115	1	0.939001	39.208
GOTERM_BP_FAT	GO:0018196~peptidyl-asparagine modification	2	1.44928	0.0412298	MGAT2, STT3A	96	6	13588	47.1806	1	0.952261	46.1336
GOTERM_BP_FAT	GO:0018279~protein amino acid N-linked glycosylation via asparagine	2	1.44928	0.0412298	MGAT2, STT3A	96	6	13588	47.1806	1	0.952261	46.1336
GOTERM_BP_FAT	GO:0043933~macromolecular complex subunit organization	7	5.07246	0.043606	GTF2A1, TUBA3B, TUBA3A, HIST1H3B, EIF2A, ETF1, HIST1H3H, COX15	96	367	13588	2.6997	1	0.942924	48.0623
GOTERM_BP_FAT	GO:0006730~one-carbon metabolic process	4	2.89855	0.0486772	MTHFD1, MAT2A, PIWIL2, ETF1	96	117	13588	4.83903	1	0.944108	51.9652
GOTERM_BP_FAT	GO:0006350~transcription	19	13.7681	0.0642731	GM14288, ETOHI1, BCLAF1, CNBP, ZFP738, RUNX1T1, ZXDB, NR3C1, DMAP1, ATF7IP2, NR1H2, SALL3, SARNP, GTF2A1, ASH1L, ZFP71-RS1, ZFP800, PIAS2, THOC1	96	1772	13588	1.51766	1	0.96952	62.3233
GOTERM_BP_FAT	GO:0009312~oligosaccharide biosynthetic process	2	1.44928	0.0677773	MGAT2, B3GALT2	96	10	13588	28.3083	1	0.96597	64.3442
GOTERM_BP_FAT	GO:0010608~posttranscriptional regulation of gene expression	4	2.89855	0.0851401	SARNP, CPEB2, PIWIL2, EIF2A	96	148	13588	3.82545	1	0.980868	72.9508
GOTERM_BP_FAT	GO:0065003~macromolecular complex assembly	6	4.34783	0.0880602	GTF2A1, TUBA3B, TUBA3A, HIST1H3B, EIF2A, HIST1H3H, COX15	96	338	13588	2.51257	1	0.977758	74.192
GOTERM_BP_FAT	GO:0034621~cellular macromolecular complex subunit organization	5	3.62319	0.0926633	TUBA3B, TUBA3A, HIST1H3B, EIF2A, ETF1, HIST1H3H	96	245	13588	2.88861	1	0.976413	76.0414
GOTERM_BP_FAT	GO:0000097~sulfur amino acid biosynthetic process	2	1.44928	0.0935972	MTHFD1, MAT2A	96	14	13588	20.2202	1	0.971277	76.4012
GOTERM_CC_FAT	GO:0005681~spliceosome	5	3.62319	0.00714241	HNRNPF, DHX15, SNRNP40, DDX5, HNRNPH1	78	124	12504	6.46402	0.670785	0.670785	8.24825
GOTERM_CC_FAT	GO:0030529~ribonucleoprotein complex	9	6.52174	0.00738484	GM5148, HNRNPF, DHX15, RPL27, PIWIL2, SNRNP40, DDX5, HNRNPH1, HNRNPR	78	462	12504	3.12288	0.683014	0.436985	8.51694
GOTERM_CC_FAT	GO:0031967~organelle envelope	9	6.52174	0.0177114	TOMM7, TOMM20, NUP85, MTMR6, COX5A, COX17, CPT1A, COX6C, COX15	78	540	12504	2.67179	0.93733	0.60279	19.3143
GOTERM_CC_FAT	GO:0031975~envelope	9	6.52174	0.0180689	TOMM7, TOMM20, NUP85, MTMR6, COX5A, COX17, CPT1A, COX6C, COX15	78	542	12504	2.66194	0.940768	0.506668	19.6663
GOTERM_CC_FAT	GO:0005740~mitochondrial envelope	7	5.07246	0.0331942	TOMM7, TOMM20, COX5A, COX17, CPT1A, COX6C, COX15	78	391	12504	2.86996	0.994659	0.64883	33.3295
GOTERM_CC_FAT	GO:0005739~mitochondrion	14	10.1449	0.0592818	PHYHIPL, YWHAZ, LYRM5, PRDX4, DCTN6, COX5A, CPT1A, COX6C, MTHFD1, TOMM7, TOMM20, ACAA1A, COX17, COX15	78	1322	12504	1.69766	0.999923	0.793761	51.9973
GOTERM_CC_FAT	GO:0031090~organelle membrane	10	7.24638	0.0598504	DAB2, TOMM7, STT3A, TOMM20, PEX11C, NUP85, COX5A, CPT1A, COX6C, COX15	78	809	12504	1.98155	0.99993	0.745021	52.3446
GOTERM_CC_FAT	GO:0043005~neuron projection	5	3.62319	0.064284	ANKS1B, KIF5B, SYT4, DNER, ABI1	78	245	12504	3.27159	0.999966	0.723996	54.9745
GOTERM_CC_FAT	GO:0031966~mitochondrial membrane	6	4.34783	0.076269	TOMM7, TOMM20, COX5A, CPT1A, COX6C, COX15	78	368	12504	2.61371	0.999995	0.744955	61.4323
GOTERM_CC_FAT	GO:0005741~mitochondrial outer membrane	3	2.17391	0.0870088	TOMM7, TOMM20, CPT1A	78	80	12504	6.01154	0.999999	0.756089	66.4858
GOTERM_MF_FAT	GO:0003723~RNA binding	12	8.69565	0.00606783	SARNP, CNBP, FUBP3, CPEB2, POLDIP3, HNRNPF, D19BWG1357E, PIWIL2, EIF2A, DDX5, HNRNPH1, THOC1	92	672	13288	2.57919	0.73143	0.73143	7.43382
GOTERM_MF_FAT	GO:0046914~transition metal ion binding	29	21.0145	0.00737634	GM14288, ETOHI1, CNBP, SORD, ZFP738, ZXDB, NR3C1, COX5A, NR1H2, ZFP644, TRIM9, SHARPIN, DNAJA1, ANKIB1, COX17, B3GALT2, POGZ, MAT2A, TRPM7, RUNX1T1, PPP1CB, TAX1BP1, SALL3, ZFAND2A, ASH1L, ZFP71-RS1, BCL6B, ZFP800, PIAS2	92	2608	13288	1.60606	0.797941	0.55049	8.96863
GOTERM_MF_FAT	GO:0008270~zinc ion binding	24	17.3913	0.0133199	GM14288, ETOHI1, CNBP, SORD, POGZ, TRPM7, ZFP738, RUNX1T1, ZXDB, NR3C1, TAX1BP1, NR1H2, SALL3, ZFP644, SHARPIN, TRIM9, ZFAND2A, ASH1L, DNAJA1, ZFP71-RS1, BCL6B, ANKIB1, ZFP800, PIAS2	92	2105	13288	1.64676	0.94478	0.619199	15.6495
GOTERM_MF_FAT	GO:0046872~metal ion binding	35	25.3623	0.0514553	GM14288, ETOHI1, CNBP, SORD, SYT4, ZFP738, ZXDB, NR3C1, COX5A, NR1H2, ZFP644, TRIM9, SHARPIN, DNER, DNAJA1, ANKIB1, COX17, PTX4, ARL1, B3GALT2, MAT2A, POGZ, TRPM7, RUNX1T1, PPP1CB, TAX1BP1, SALL3, MAST4, ZFAND2A, PGM1, ASH1L, ZFP71-RS1, BCL6B, ZFP800, PIAS2	92	3850	13288	1.31304	0.999989	0.942307	48.8527
GOTERM_MF_FAT	GO:0003677~DNA binding	19	13.7681	0.0561935	BCLAF1, CNBP, POGZ, RUNX1T1, ZXDB, NR3C1, DMAP1, NR1H2, SALL3, SARNP, FUBP3, MEIS2, ASH1L, BCL6B, HIST1H3B, ZFP800, PIAS2, HIST1H3H, THOC1	92	1781	13288	1.54085	0.999996	0.917786	52.0024
GOTERM_MF_FAT	GO:0043169~cation binding	35	25.3623	0.0577513	GM14288, ETOHI1, CNBP, SORD, SYT4, ZFP738, ZXDB, NR3C1, COX5A, NR1H2, ZFP644, TRIM9, SHARPIN, DNER, DNAJA1, ANKIB1, COX17, PTX4, ARL1, B3GALT2, MAT2A, POGZ, TRPM7, RUNX1T1, PPP1CB, TAX1BP1, SALL3, MAST4, ZFAND2A, PGM1, ASH1L, ZFP71-RS1, BCL6B, ZFP800, PIAS2	92	3885	13288	1.30121	0.999997	0.882521	52.9982
GOTERM_MF_FAT	GO:0008320~protein transmembrane transporter activity	2	1.44928	0.0664323	TOMM7, TOMM20	92	10	13288	28.887	1	0.880109	58.2076
GOTERM_MF_FAT	GO:0015450~P-P-bond-hydrolysis-driven protein transmembrane transporter activity	2	1.44928	0.0664323	TOMM7, TOMM20	92	10	13288	28.887	1	0.880109	58.2076
GOTERM_MF_FAT	GO:0022884~macromolecule transmembrane transporter activity	2	1.44928	0.0664323	TOMM7, TOMM20	92	10	13288	28.887	1	0.880109	58.2076
GOTERM_MF_FAT	GO:0043167~ion binding	35	25.3623	0.067518	GM14288, ETOHI1, CNBP, SORD, SYT4, ZFP738, ZXDB, NR3C1, COX5A, NR1H2, ZFP644, TRIM9, SHARPIN, DNER, DNAJA1, ANKIB1, COX17, PTX4, ARL1, B3GALT2, MAT2A, POGZ, TRPM7, RUNX1T1, PPP1CB, TAX1BP1, SALL3, MAST4, ZFAND2A, PGM1, ASH1L, ZFP71-RS1, BCL6B, ZFP800, PIAS2	92	3934	13288	1.28501	1	0.848542	58.8203
GOTERM_MF_FAT	GO:0008565~protein transporter activity	3	2.17391	0.0750674	TOMM7, TOMM20, NUTF2	92	66	13288	6.56522	1	0.846311	62.8571
INTERPRO	IPR003034:DNA-binding SAP	3	2.17391	0.00987948	SARNP, PIAS2, SF3B2	123	22	17763	19.6929	0.936086	0.936086	12.2836
INTERPRO	IPR015880:Zinc finger, C2H2-like	11	7.97101	0.0180824	GM14288, SALL3, ZFP644, ETOHI1, POGZ, ZFP738, ZFP71-RS1, BCL6B, ZFP800, ZXDB, TAX1BP1	123	676	17763	2.34994	0.993621	0.920128	21.4064
INTERPRO	IPR012996:Zinc finger, CHHC-type	2	1.44928	0.0204646	HNRNPF, HNRNPH1	123	3	17763	96.2764	0.996745	0.851796	23.8864
INTERPRO	IPR000164:Histone H3	2	1.44928	0.0338763	HIST1H3B, HIST1H3H	123	5	17763	57.7659	0.999929	0.908057	36.5508
INTERPRO	IPR004166:MHCK/EF2 kinase	2	1.44928	0.0405137	ALPK2, TRPM7	123	6	17763	48.1382	0.999989	0.898854	42.0698
INTERPRO	IPR007087:Zinc finger, C2H2-type	10	7.24638	0.0450525	GM14288, SALL3, ZFP644, ETOHI1, POGZ, ZFP738, ZFP71-RS1, BCL6B, ZFP800, ZXDB	123	681	17763	2.12063	0.999997	0.880953	45.5846
INTERPRO	IPR000504:RNA recognition motif, RNP-1	5	3.62319	0.0584984	CPEB2, POLDIP3, HNRNPF, HNRNPH1, HNRNPR	123	212	17763	3.40601	1	0.907942	54.8739
INTERPRO	IPR012677:Nucleotide-binding, alpha-beta plait	5	3.62319	0.0593148	CPEB2, POLDIP3, HNRNPF, HNRNPH1, HNRNPR	123	213	17763	3.39001	1	0.879633	55.3877
KEGG_PATHWAY	mmu03040:Spliceosome	5	3.62319	0.0123402	DHX15, SNRNP40, DDX5, THOC1, SF3B2	43	124	5738	5.38072	0.507257	0.507257	11.5807
KEGG_PATHWAY	mmu00190:Oxidative phosphorylation	4	2.89855	0.0688112	COX5A, COX17, COX6C, COX15	43	130	5738	4.1059	0.982815	0.868908	50.6717
PIR_SUPERFAMILY	PIRSF002051:histone H3	2	1.44928	0.0285591	HIST1H3B, HIST1H3H	48	5	8136	67.8	0.834112	0.834112	25.353
SMART	SM00513:SAP	3	2.17391	0.0138277	SARNP, PIAS2, SF3B2	76	22	9131	16.3834	0.657733	0.657733	13.6627
SMART	SM00428:H3	2	1.44928	0.0404085	HIST1H3B, HIST1H3H	76	5	9131	48.0579	0.95825	0.795672	35.2856
SMART	SM00811:Alpha_kinase	2	1.44928	0.0482946	ALPK2, TRPM7	76	6	9131	40.0482	0.977885	0.719307	40.6817
SMART	SM00355:ZnF_C2H2	11	7.97101	0.0488124	GM14288, SALL3, ZFP644, ETOHI1, POGZ, ZFP738, ZFP71-RS1, BCL6B, ZFP800, ZXDB, TAX1BP1	76	676	9131	1.95502	0.978792	0.618386	41.0212
SMART	SM00360:RRM	5	3.62319	0.0963593	CPEB2, POLDIP3, HNRNPF, HNRNPH1, HNRNPR	76	212	9131	2.8336	0.999591	0.789944	65.6656
SP_PIR_KEYWORDS	acetylation	35	25.3623	1.17825e-05	CNBP, YWHAZ, BCLAF1, SORD, EIF2A, ABI1, 1110028C15RIK, MTHFD1, GTF2A1, TRAPPC6B, GM5148, HNRNPF, DHX15, DNAJA1, FBXO22, USP15, KIF5B, POGZ, MAT2A, RPL27, NUP85, DDX5, ETF1, PPP1CB, CPT1A, COX6C, SARNP, PSMA1, POLDIP3, PGM1, HIST1H3B, NUTF2, HNRNPH1, HIST1H3H, THOC1	124	2325	17854	2.1675	0.00208334	0.00208334	0.0144714
SP_PIR_KEYWORDS	phosphoprotein	62	44.9275	0.000789666	GJA1, ZXDB, EIF2A, DMAP1, GPCPD1, SLC7A4, MTHFD1, DAB2, GTF2A1, SHARPIN, TRIM9, EPSTI1, BC005624, AKIRIN1, USP15, ANKS1B, KIF5B, POGZ, TRPM7, RUNX1T1, PPP1CB, RP2H, SARNP, MAST4, PSMA1, PGM1, ASH1L, TOMM20, THOC1, YWHAZ, BCLAF1, SORD, TUBA3B, TUBA3A, ABI1, NR3C1, FBF1, FAM13C, SERINC3, MEIS2, HNRNPF, DNER, RASAL3, DHX15, DNAJA1, ANKIB1, MTMR6, TRAM1, CRIM1, MAT2A, BECN1, ALPK2, RGS19, DDX5, ATF7I…	124	6311	17854	1.41451	0.130491	0.0675251	0.96563
SP_PIR_KEYWORDS	metal-binding	31	22.4638	0.00418533	GM14288, ETOHI1, CNBP, SORD, SYT4, ZFP738, ZXDB, NR3C1, COX5A, NR1H2, TRIM9, SHARPIN, DNAJA1, ANKIB1, COX17, PTX4, ARL1, MAT2A, POGZ, TRPM7, RUNX1T1, PPP1CB, SALL3, MAST4, ZFAND2A, PGM1, ASH1L, ZFP71-RS1, BCL6B, ZFP800, PIAS2	124	2682	17854	1.66424	0.52401	0.219213	5.02114
SP_PIR_KEYWORDS	translation regulation	4	2.89855	0.00938199	SARNP, CPEB2, PIWIL2, EIF2A	124	63	17854	9.14183	0.811461	0.341053	10.9331
SP_PIR_KEYWORDS	zinc	23	16.6667	0.00940005	GM14288, ETOHI1, CNBP, SORD, POGZ, TRPM7, ZFP738, RUNX1T1, ZXDB, NR3C1, PPP1CB, NR1H2, SALL3, SHARPIN, TRIM9, ZFAND2A, ASH1L, DNAJA1, ZFP71-RS1, BCL6B, ANKIB1, ZFP800, PIAS2	124	1886	17854	1.7559	0.812069	0.284187	10.953
SP_PIR_KEYWORDS	mrna splicing	6	4.34783	0.010406	HNRNPF, DHX15, SNRNP40, DDX5, HNRNPH1, THOC1	124	191	17854	4.52305	0.843001	0.265515	12.0574
SP_PIR_KEYWORDS	nucleus	38	27.5362	0.0140376	GM14288, ETOHI1, BCLAF1, ZFP738, ZXDB, ABI1, DMAP1, NR3C1, NR1H2, MEIS2, GTF2A1, HNRNPF, DHX15, D19BWG1357E, MTMR6, AKIRIN1, ANKS1B, POGZ, RUNX1T1, NUP85, DDX5, PPP1CB, ATF7IP2, SARNP, SALL3, PSMA1, ZFAND2A, POLDIP3, ASH1L, ZFP71-RS1, HIST1H3B, BCL6B, ZFP800, PIAS2, SNRNP40, HNRNPH1, HIST1H3H, THOC1	124	3808	17854	1.43681	0.9181	0.300553	15.9404
SP_PIR_KEYWORDS	zinc-finger	16	11.5942	0.0184758	CNBP, POGZ, RUNX1T1, ZXDB, NR3C1, NR1H2, SALL3, SHARPIN, TRIM9, ZFAND2A, ASH1L, DNAJA1, BCL6B, ZFP800, ANKIB1, PIAS2	124	1204	17854	1.91341	0.963146	0.338073	20.4718
SP_PIR_KEYWORDS	rna-binding	9	6.52174	0.0190846	SARNP, CPEB2, POLDIP3, HNRNPF, D19BWG1357E, PIWIL2, DDX5, HNRNPH1, THOC1	124	485	17854	2.67187	0.966979	0.315426	21.0756
SP_PIR_KEYWORDS	mrna processing	6	4.34783	0.0253305	HNRNPF, DHX15, SNRNP40, DDX5, HNRNPH1, THOC1	124	240	17854	3.5996	0.98934	0.364997	27.0314
SP_PIR_KEYWORDS	myristate	4	2.89855	0.0395455	RP2H, ARL1, ARF4, PCMTD2	124	109	17854	5.28381	0.999209	0.477561	39.0794
SP_PIR_KEYWORDS	Spliceosome	4	2.89855	0.0413775	HNRNPF, SNRNP40, DDX5, HNRNPH1	124	111	17854	5.18861	0.999436	0.46383	40.4914
SP_PIR_KEYWORDS	Transcription	19	13.7681	0.059561	GM14288, ETOHI1, BCLAF1, CNBP, ZFP738, RUNX1T1, ZXDB, NR3C1, DMAP1, ATF7IP2, NR1H2, SALL3, SARNP, GTF2A1, ASH1L, ZFP71-RS1, ZFP800, PIAS2, THOC1	124	1769	17854	1.54646	0.999981	0.566603	52.9648
SP_PIR_KEYWORDS	methylation	5	3.62319	0.0666608	HIST1H3B, PIWIL2, DDX5, HNRNPH1, HIST1H3H	124	221	17854	3.25755	0.999995	0.581964	57.1453
SP_PIR_KEYWORDS	mitochondrion outer membrane	3	2.17391	0.0819812	TOMM7, TOMM20, CPT1A	124	69	17854	6.26017	1	0.635541	65.0289
SP_PIR_KEYWORDS	golgi apparatus	8	5.7971	0.0878413	SERINC3, ARL1, MGAT2, B3GALT2, BECN1, TRAPPC6B, ARF4, SURF4	124	553	17854	2.08295	1	0.638358	67.6742
SP_PIR_KEYWORDS	one-carbon metabolism	2	1.44928	0.0985373	MTHFD1, MAT2A	124	15	17854	19.1978	1	0.660432	72.0342
UP_SEQ_FEATURE	topological domain:Mitochondrial intermembrane	4	2.89855	0.00498875	TOMM7, TOMM20, CPT1A, COX6C	119	47	16021	11.4579	0.866746	0.866746	6.74508
UP_SEQ_FEATURE	compositionally biased region:Poly-Gln	5	3.62319	0.0156114	SALL3, NR1H2, GTF2A1, DHX15, NR3C1	119	130	16021	5.17809	0.998237	0.958018	19.7244
UP_SEQ_FEATURE	domain:Alpha-type protein kinase	2	1.44928	0.0433929	ALPK2, TRPM7	119	6	16021	44.8768	1	0.997418	46.1756
UP_SEQ_FEATURE	lipid moiety-binding region:N-myristoyl glycine	4	2.89855	0.043497	RP2H, ARL1, ARF4, PCMTD2	119	106	16021	5.08039	1	0.988672	46.2574
UP_SEQ_FEATURE	zinc finger region:C2H2-type 5	5	3.62319	0.0494972	SALL3, POGZ, BCL6B, ZFP800, ZXDB	119	187	16021	3.59974	1	0.983287	50.7781
UP_SEQ_FEATURE	domain:Fibronectin type-III	3	2.17391	0.0542822	PHYHIPL, TRIM9, ATF7IP2	119	51	16021	7.91943	1	0.97645	54.1274
UP_SEQ_FEATURE	zinc finger region:C2H2-type 4	5	3.62319	0.0658993	SALL3, POGZ, BCL6B, ZFP800, ZXDB	119	206	16021	3.26772	1	0.980252	61.3988
UP_SEQ_FEATURE	zinc finger region:C2H2-type 7	4	2.89855	0.068664	SALL3, POGZ, ZFP800, ZXDB	119	128	16021	4.2072	1	0.97222	62.9639

## Sheet: Royalblue
Category	Term	Count	%	PValue	Genes	List Total	Pop Hits	Pop Total	Fold Enrichment	Bonferroni	Benjamini	FDR
GOTERM_BP_FAT	GO:0031175~neuron projection development	3	7.89474	0.044052	GPRIN1, WNT3A, GALR2	22	218	13588	8.49958	0.999817	0.999817	42.9029
GOTERM_BP_FAT	GO:0006350~transcription	7	18.4211	0.046722	MBD3L1, CD3EAP, NOTCH2, CRTC1, VGLL2, FOXD2, ZFP128	22	1772	13588	2.43987	0.999893	0.989637	44.8554
GOTERM_BP_FAT	GO:0007368~determination of left/right symmetry	2	5.26316	0.0644402	NOTCH2, WNT3A	22	43	13588	28.7273	0.999997	0.985605	56.3336
GOTERM_BP_FAT	GO:0009855~determination of bilateral symmetry	2	5.26316	0.0658907	NOTCH2, WNT3A	22	44	13588	28.0744	0.999998	0.961409	57.1683
GOTERM_BP_FAT	GO:0009799~determination of symmetry	2	5.26316	0.0658907	NOTCH2, WNT3A	22	44	13588	28.0744	0.999998	0.961409	57.1683
GOTERM_BP_FAT	GO:0006357~regulation of transcription from RNA polymerase II promoter	4	10.5263	0.0672194	MBD3L1, CRTC1, VGLL2, ZFP128	22	616	13588	4.01063	0.999998	0.929923	57.9201
GOTERM_BP_FAT	GO:0006355~regulation of transcription, DNA-dependent	6	15.7895	0.0680255	MBD3L1, FOSL2, CRTC1, VGLL2, FOXD2, ZFP128	22	1465	13588	2.52957	0.999999	0.893823	58.3702
GOTERM_BP_FAT	GO:0051252~regulation of RNA metabolic process	6	15.7895	0.0718347	MBD3L1, FOSL2, CRTC1, VGLL2, FOXD2, ZFP128	22	1488	13588	2.49047	0.999999	0.869192	60.4381
GOTERM_BP_FAT	GO:0048666~neuron development	3	7.89474	0.0739364	GPRIN1, WNT3A, GALR2	22	292	13588	6.34558	1	0.84021	61.5381
GOTERM_BP_FAT	GO:0030030~cell projection organization	3	7.89474	0.0861172	GPRIN1, WNT3A, GALR2	22	319	13588	5.80849	1	0.852086	67.3787
GOTERM_CC_FAT	GO:0005886~plasma membrane	11	28.9474	0.00810261	GPRIN1, CYB5R3, PRX, NOTCH2, PTGER1, P2RX6, GALR2, PTGDR, SNTB1, RGS6, KCNMB1	21	2906	12504	2.25386	0.420208	0.420208	8.0055
GOTERM_MF_FAT	GO:0004955~prostaglandin receptor activity	2	5.26316	0.0134688	PTGER1, PTGDR	21	9	13288	140.614	0.648008	0.648008	13.3306
GOTERM_MF_FAT	GO:0004954~prostanoid receptor activity	2	5.26316	0.0149547	PTGER1, PTGDR	21	10	13288	126.552	0.686579	0.440159	14.698
GOTERM_MF_FAT	GO:0004953~icosanoid receptor activity	2	5.26316	0.0149547	PTGER1, PTGDR	21	10	13288	126.552	0.686579	0.440159	14.698
INTERPRO	IPR008365:Prostanoid receptor	2	5.26316	0.012098	PTGER1, PTGDR	28	8	17763	158.598	0.593719	0.593719	11.9617
KEGG_PATHWAY	mmu04080:Neuroactive ligand-receptor interaction	4	10.5263	0.00870543	PTGER1, P2RX6, GALR2, PTGDR	11	260	5738	8.02517	0.115214	0.115214	5.76646
SP_PIR_KEYWORDS	membrane	15	39.4737	0.0498326	GPRIN1, PRX, CYB5R3, PTGER1, DUOXA1, STX1B, KCNMB1, TNFRSF9, NOTCH2, P2RX6, GALR2, PTGDR, 4930544O15RIK, RGS6, SNTB1	31	5507	17854	1.56874	0.973466	0.973466	41.1721
SP_PIR_KEYWORDS	cell membrane	7	18.4211	0.0620506	GPRIN1, PRX, NOTCH2, PTGER1, GALR2, PTGDR, SNTB1	31	1713	17854	2.3535	0.989414	0.897111	48.5666
SP_PIR_KEYWORDS	nucleus	11	28.9474	0.0876885	MBD3L1, CD3EAP, PRX, NOTCH2, FOSL2, CRTC1, 1700011F03RIK, VGLL2, COPS8, FOXD2, ZFP128	31	3808	17854	1.66368	0.99852	0.886048	61.4238
UP_SEQ_FEATURE	topological domain:Extracellular	8	21.0526	0.0883855	TNFRSF9, NOTCH2, PTGER1, P2RX6, DUOXA1, GALR2, PTGDR, KCNMB1	30	2174	16021	1.96516	1	1	67.8757

## Sheet: Red
Category	Term	Count	%	PValue	Genes	List Total	Pop Hits	Pop Total	Fold Enrichment	Bonferroni	Benjamini	FDR
GOTERM_BP_FAT	GO:0033555~multicellular organismal response to stress	5	1.25313	0.00305026	BDNF, NMUR2, NEUROD2, RUNX1, DBH	224	37	13588	8.19739	0.986283	0.986283	4.91058
GOTERM_BP_FAT	GO:0060429~epithelium development	12	3.00752	0.00519919	EGFR, E2F4, NKX2-6, ELF5, RXRA, MAP3K7, FOXF1A, SPRR2A1, SFRP1, KRT17, SPRR2A3, KRT14, TRAF6	224	271	13588	2.68608	0.999337	0.974251	8.23313
GOTERM_BP_FAT	GO:0006952~defense response	16	4.01003	0.00725226	H2-K1, CXCL1, MASP1, FGR, TNFRSF4, CCL4, STAT3, WFDC12, IFNA2, MEFV, CXCL13, NEUROD2, IFNA11, CFD, DEFA-RS10, SPN	224	448	13588	2.16645	0.999964	0.96684	11.3053
GOTERM_BP_FAT	GO:0007631~feeding behavior	5	1.25313	0.00965953	BDNF, NMUR2, LEPR, ADM2, STAT3	224	51	13588	5.94713	0.999999	0.966859	14.7845
GOTERM_BP_FAT	GO:0042981~regulation of apoptosis	18	4.51128	0.0097675	HTATIP2, NKX2-6, SKP2, BIRC7, ITSN1, RPS6, DBH, TNFRSF4, LOC639593, MAP3K7, GM16409, BDNF, GM13654, CARD14, 5730403B10RIK, PSEN1, CASP9, LCK, DLG5, TRAF6, SPN	224	553	13588	1.97449	0.999999	0.936467	14.9375
GOTERM_BP_FAT	GO:0043067~regulation of programmed cell death	18	4.51128	0.0109699	HTATIP2, NKX2-6, SKP2, BIRC7, ITSN1, RPS6, DBH, TNFRSF4, LOC639593, MAP3K7, GM16409, BDNF, GM13654, CARD14, 5730403B10RIK, PSEN1, CASP9, LCK, DLG5, TRAF6, SPN	224	560	13588	1.94981	1	0.924312	16.624
GOTERM_BP_FAT	GO:0060216~definitive hemopoiesis	3	0.75188	0.0110633	HOXB3, HOXA9, RUNX1	224	10	13588	18.1982	1	0.892616	16.7537
GOTERM_BP_FAT	GO:0010941~regulation of cell death	18	4.51128	0.0117703	HTATIP2, NKX2-6, SKP2, BIRC7, ITSN1, RPS6, DBH, TNFRSF4, LOC639593, MAP3K7, GM16409, BDNF, GM13654, CARD14, 5730403B10RIK, PSEN1, CASP9, LCK, DLG5, TRAF6, SPN	224	563	13588	1.93942	1	0.874813	17.7293
GOTERM_BP_FAT	GO:0019221~cytokine-mediated signaling pathway	5	1.25313	0.0133272	5730403B10RIK, CSF2RB2, DUOX1, CSF2RB, STAT3	224	56	13588	5.41614	1	0.876687	19.8397
GOTERM_BP_FAT	GO:0030855~epithelial cell differentiation	7	1.75439	0.0158563	FOXF1A, E2F4, KRT17, SPRR2A1, RXRA, ELF5, SPRR2A3, KRT14	224	123	13588	3.45224	1	0.893973	23.16
GOTERM_BP_FAT	GO:0007610~behavior	14	3.50877	0.0163699	ADCY5, LEPR, ATP1A3, CXCR2, DBH, CCL4, STAT3, BDNF, PSEN1, CXCL13, NMUR2, NEUROD2, ADM2, RUNX1	224	405	13588	2.09691	1	0.87836	23.8183
GOTERM_BP_FAT	GO:0043009~chordate embryonic development	14	3.50877	0.0217672	MDFI, EGFR, NKX2-6, GM8096, SLC34A2, MAP3K7, HOXB3, FOXF1A, TULP3, SFRP1, PSEN1, HOXA9, RUNX1, TRAF6	224	421	13588	2.01722	1	0.923837	30.4231
GOTERM_BP_FAT	GO:0009792~embryonic development ending in birth or egg hatching	14	3.50877	0.0234497	MDFI, EGFR, NKX2-6, GM8096, SLC34A2, MAP3K7, HOXB3, FOXF1A, TULP3, SFRP1, PSEN1, HOXA9, RUNX1, TRAF6	224	425	13588	1.99824	1	0.922906	32.3695
GOTERM_BP_FAT	GO:0042755~eating behavior	3	0.75188	0.0244625	NMUR2, LEPR, STAT3	224	15	13588	12.1321	1	0.91657	33.5164
GOTERM_BP_FAT	GO:0030500~regulation of bone mineralization	3	0.75188	0.0276592	BGLAP, BGLAP-RS1, BGLAP2	224	16	13588	11.3739	1	0.927588	37.0176
GOTERM_BP_FAT	GO:0070167~regulation of biomineral formation	3	0.75188	0.0276592	BGLAP, BGLAP-RS1, BGLAP2	224	16	13588	11.3739	1	0.927588	37.0176
GOTERM_BP_FAT	GO:0046578~regulation of Ras protein signal transduction	8	2.00501	0.0297345	ARFGAP2, TBC1D12, TBC1D9, CYTH3, RGNEF, ITSN1, TBC1D22B, E130112L23RIK	224	181	13588	2.68114	1	0.929263	39.197
GOTERM_BP_FAT	GO:0030182~neuron differentiation	13	3.25815	0.0320954	SCLT1, SOX5, PIP5K1C, RGNEF, STAT3, GM8096, BDNF, TULP3, PSEN1, NEUROD2, 2610109H07RIK, RUNX1, SS18L1	224	399	13588	1.97641	1	0.932402	41.5901
GOTERM_BP_FAT	GO:0051056~regulation of small GTPase mediated signal transduction	9	2.25564	0.0347826	ARFGAP2, TBC1D12, TBC1D9, CYTH3, RGNEF, ITSN1, TBC1D22B, RAPGEF1, E130112L23RIK	224	228	13588	2.3945	1	0.936794	44.2063
GOTERM_BP_FAT	GO:0048598~embryonic morphogenesis	12	3.00752	0.0349654	MDFI, RPS6, LOC639593, MAP3K7, GM16409, HOXB3, FAM48A, FOXF1A, GM13654, TULP3, DKK1, PSEN1, HOXA9, TRAF6, TLX2	224	359	13588	2.02766	1	0.927922	44.3802
GOTERM_BP_FAT	GO:0048265~response to pain	3	0.75188	0.0381711	NMUR2, RUNX1, DBH	224	19	13588	9.57801	1	0.934917	47.3485
GOTERM_BP_FAT	GO:0042596~fear response	3	0.75188	0.0381711	BDNF, NEUROD2, DBH	224	19	13588	9.57801	1	0.934917	47.3485
GOTERM_BP_FAT	GO:0021510~spinal cord development	4	1.00251	0.0394981	TULP3, RFX4, 2610109H07RIK, GM8096	224	46	13588	5.27484	1	0.93241	48.5331
GOTERM_BP_FAT	GO:0048534~hemopoietic or lymphoid organ development	10	2.50627	0.0424835	RPS6, LOC639593, GM16409, HOXB3, GM13654, ANK1, PSEN1, CXCL13, LCK, HOXA9, TRAF6, RUNX1, SPN	224	281	13588	2.15874	1	0.937369	51.1072
GOTERM_BP_FAT	GO:0001501~skeletal system development	10	2.50627	0.0459053	HOXB3, MDFI, TULP3, PSEN1, SOX5, UBC, HOXA9, RUNX1, TRAF6, IGFBP5	224	285	13588	2.12845	1	0.94322	53.9088
GOTERM_BP_FAT	GO:0006955~immune response	14	3.50877	0.0472437	H2-K1, CXCL1, MASP1, OAS3, DBH, RPS6, CCL4, LOC639593, GM16409, GM13654, PSEN1, CXCL13, IGH-2, TRAF6, CFD, SPON2, PAG1, IGH-VJ558	224	471	13588	1.80308	1	0.941057	54.963
GOTERM_BP_FAT	GO:0021915~neural tube development	5	1.25313	0.0475493	MAP3K7, TULP3, PSEN1, TRAF6, GM8096	224	83	13588	3.65426	1	0.935167	55.2005
GOTERM_BP_FAT	GO:0001568~blood vessel development	9	2.25564	0.0483148	MAP3K7, FOXF1A, HTATIP2, PSEN1, FOXM1, LEPR, DBH, TNFAIP2, RAPGEF1	224	244	13588	2.23749	1	0.931033	55.7903
GOTERM_BP_FAT	GO:0045104~intermediate filament cytoskeleton organization	3	0.75188	0.0499448	KRT17, KRT14, RGNEF	224	22	13588	8.27192	1	0.930347	57.0219
GOTERM_BP_FAT	GO:0048666~neuron development	10	2.50627	0.051827	SCLT1, BDNF, PSEN1, NEUROD2, 2610109H07RIK, PIP5K1C, RGNEF, RUNX1, SS18L1, GM8096	224	292	13588	2.07742	1	0.930645	58.404
GOTERM_BP_FAT	GO:0001944~vasculature development	9	2.25564	0.0544534	MAP3K7, FOXF1A, HTATIP2, PSEN1, FOXM1, LEPR, DBH, TNFAIP2, RAPGEF1	224	250	13588	2.18379	1	0.933516	60.2629
GOTERM_BP_FAT	GO:0002520~immune system development	10	2.50627	0.0545923	RPS6, LOC639593, GM16409, HOXB3, GM13654, ANK1, PSEN1, CXCL13, LCK, HOXA9, TRAF6, RUNX1, SPN	224	295	13588	2.0563	1	0.927727	60.359
GOTERM_BP_FAT	GO:0030097~hemopoiesis	9	2.25564	0.0552614	HOXB3, GM16409, GM13654, ANK1, PSEN1, LCK, HOXA9, RUNX1, RPS6, TRAF6, LOC639593, SPN	224	251	13588	2.17509	1	0.923817	60.8189
GOTERM_BP_FAT	GO:0007611~learning or memory	5	1.25313	0.0586514	BDNF, PSEN1, NEUROD2, ATP1A3, DBH	224	89	13588	3.40791	1	0.929482	63.073
GOTERM_BP_FAT	GO:0045103~intermediate filament-based process	3	0.75188	0.0628344	KRT17, KRT14, RGNEF	224	25	13588	7.27929	1	0.936771	65.6865
GOTERM_BP_FAT	GO:0007586~digestion	3	0.75188	0.0673553	MOGAT2, PRSS2, ADM2	224	26	13588	6.99931	1	0.943836	68.3153
GOTERM_BP_FAT	GO:0007498~mesoderm development	4	1.00251	0.0726284	FOXH1, NUP133, FOXF1A, TLX2	224	59	13588	4.11259	1	0.951425	71.1422
GOTERM_BP_FAT	GO:0000082~G1/S transition of mitotic cell cycle	3	0.75188	0.0767052	GM16409, GM13654, E2F4, SKP2, RPS6, LOC639593	224	28	13588	6.49936	1	0.955509	73.1635
GOTERM_BP_FAT	GO:0006954~inflammatory response	8	2.00501	0.077839	CXCL1, MASP1, MEFV, CXCL13, CFD, TNFRSF4, CCL4, STAT3	224	225	13588	2.15683	1	0.953809	73.7016
GOTERM_BP_FAT	GO:0006893~Golgi to plasma membrane transport	2	0.501253	0.0794195	BLZF1, CHIC2	224	5	13588	24.2643	1	0.952991	74.4347
GOTERM_BP_FAT	GO:0007613~memory	3	0.75188	0.0815252	PSEN1, ATP1A3, DBH	224	29	13588	6.27525	1	0.953181	75.3816
GOTERM_BP_FAT	GO:0007059~chromosome segregation	4	1.00251	0.0878244	EBNA1BP2, STRA8, INCENP, STAG1	224	64	13588	3.79129	1	0.960303	78.0216
GOTERM_BP_FAT	GO:0010578~regulation of adenylate cyclase activity involved in G-protein signaling	3	0.75188	0.0965127	ADCY5, ADM2, GCGR	224	32	13588	5.68694	1	0.969054	81.2289
GOTERM_BP_FAT	GO:0007189~activation of adenylate cyclase activity by G-protein signaling pathway	3	0.75188	0.0965127	ADCY5, ADM2, GCGR	224	32	13588	5.68694	1	0.969054	81.2289
GOTERM_BP_FAT	GO:0010579~positive regulation of adenylate cyclase activity by G-protein signaling pathway	3	0.75188	0.0965127	ADCY5, ADM2, GCGR	224	32	13588	5.68694	1	0.969054	81.2289
GOTERM_BP_FAT	GO:0048729~tissue morphogenesis	8	2.00501	0.0974982	EGFR, MAP3K7, FOXF1A, KRT17, SFRP1, RXRA, TRAF6, TLX2	224	238	13588	2.03902	1	0.967589	81.5636
GOTERM_CC_FAT	GO:0005576~extracellular region	50	12.5313	1.55724e-05	MASP1, A430110N23RIK, LEPR, BPIL1, BDNF, EMID1, IGLL1, LTF, SPON2, CFD, GPIHBP1, SPN, CRISP4, WFDC12, APOL7C, FAM108A, SRCRB4D, TFPI, SLPI, APOL7A, MFAP5, CXCL1, SVS5, ADAMTS16, ACP6, ELN, CCL4, IFNA2, ACE, PRSS2, PLA2G12B, ADAM33, IGH-VJ558, BGLAP2, BGLAP, 5430419D17RIK, HAPLN3, PLAC1, GM8221, BGLAP-RS1, DKK1, SFRP1, CXCL13, PRSS29, IGH-2, 2610109H07RIK, IFNA11, ADM2, INS1, DEFA-RS10, TLL1, IGFB…	201	1680	12504	1.85146	0.00357526	0.00357526	0.0199626
GOTERM_CC_FAT	GO:0044421~extracellular region part	22	5.51378	0.0122737	CXCL1, HAPLN3, MASP1, SVS5, ADAMTS16, LEPR, ELN, CCL4, IFNA2, CXCL13, PRSS2, EMID1, IGH-2, IFNA11, ADAM33, CFD, SPON2, MFAP5, GPIHBP1, DEFA-RS10, SPN, IGH-VJ558, IGFBP5	201	774	12504	1.76821	0.941599	0.758338	14.643
GOTERM_CC_FAT	GO:0005929~cilium	7	1.75439	0.0213232	NPHP4, TULP3, PSEN1, TTLL9, ARR3, TTLL5, RHO	201	135	12504	3.22565	0.992969	0.808422	24.1437
GOTERM_CC_FAT	GO:0005882~intermediate filament	7	1.75439	0.0227337	KRTAP12-1, KRT17, KRT14, MNS1, KRT32, 5430421N21RIK, KRTAP26-1	201	137	12504	3.17856	0.994954	0.733472	25.5334
GOTERM_CC_FAT	GO:0045111~intermediate filament cytoskeleton	7	1.75439	0.0249652	KRTAP12-1, KRT17, KRT14, MNS1, KRT32, 5430421N21RIK, KRTAP26-1	201	140	12504	3.11045	0.997017	0.687446	27.6842
GOTERM_CC_FAT	GO:0005615~extracellular space	15	3.7594	0.0351196	CXCL1, MASP1, SVS5, LEPR, CCL4, IFNA2, CXCL13, PRSS2, IGH-2, IFNA11, CFD, DEFA-RS10, GPIHBP1, SPN, IGH-VJ558, IGFBP5	201	511	12504	1.82609	0.999732	0.74601	36.7671
GOTERM_CC_FAT	GO:0044430~cytoskeletal part	19	4.7619	0.0705622	SH3PXD2A, TTLL9, KIF15, TUBB2C, TTLL5, KRT32, KRTAP26-1, KRTAP12-1, NPHP4, PSEN1, INVS, KRT17, MEFV, INCENP, KRT14, LCK, MNS1, MARCKS, 5430421N21RIK	201	774	12504	1.52709	1	0.909674	60.8644
GOTERM_CC_FAT	GO:0005856~cytoskeleton	25	6.26566	0.0868557	HIP1R, TTLL9, TUBB2C, TTLL5, KRTAP12-1, NPHP4, ANK1, MEFV, INCENP, MNS1, 5430421N21RIK, CDC42EP5, SH3PXD2A, KIF15, KRT32, ARHGAP26, KRTAP26-1, SPRR2A1, KRT17, INVS, PSEN1, SPRR2A3, LCK, KRT14, GAS2L1, MARCKS	201	1122	12504	1.38612	1	0.926632	68.804
GOTERM_CC_FAT	GO:0043228~non-membrane-bounded organelle	39	9.77444	0.0916693	HIP1R, TTLL9, XIST, TUBB2C, TTLL5, GM16409, KRTAP12-1, EBNA1BP2, NPHP4, TCP11, ANK1, MEFV, INCENP, MNS1, ASF1B, 5430421N21RIK, SS18L1, CDC42EP5, NOL6, NUP133, SH3PXD2A, HIST1H1C, KIF15, RPS6, KRT32, ARHGAP26, LOC639593, SUV39H2, KRTAP26-1, GM13654, HILS1, KRT17, INVS, SPRR2A1, PSEN1, SPRR2A3, LCK, KRT14, UBC, GAS2L1, RPL37A, MARCKS, RNF40	201	1919	12504	1.26428	1	0.914316	70.8479
GOTERM_CC_FAT	GO:0043232~intracellular non-membrane-bounded organelle	39	9.77444	0.0916693	HIP1R, TTLL9, XIST, TUBB2C, TTLL5, GM16409, KRTAP12-1, EBNA1BP2, NPHP4, TCP11, ANK1, MEFV, INCENP, MNS1, ASF1B, 5430421N21RIK, SS18L1, CDC42EP5, NOL6, NUP133, SH3PXD2A, HIST1H1C, KIF15, RPS6, KRT32, ARHGAP26, LOC639593, SUV39H2, KRTAP26-1, GM13654, HILS1, KRT17, INVS, SPRR2A1, PSEN1, SPRR2A3, LCK, KRT14, UBC, GAS2L1, RPL37A, MARCKS, RNF40	201	1919	12504	1.26428	1	0.914316	70.8479
GOTERM_MF_FAT	GO:0008289~lipid binding	13	3.25815	0.00759396	BC018465, SH3PXD2A, HIP1R, RXRA, CYTH3, RGNEF, BPIL1, GM8221, PLEKHA4, STARD5, APOL7C, APOL7A, GPIHBP1, FABP6	207	345	13288	2.41888	0.929006	0.929006	9.88863
GOTERM_MF_FAT	GO:0005198~structural molecule activity	13	3.25815	0.0477076	ELN, TUBB2C, RPS6, KRT32, LIM2, LOC639593, GM16409, GM13654, KRT17, SPRR2A1, SPRR2A3, KRT14, UBC, MOSPD3, RPL37A, MFAP5, 5430421N21RIK	207	450	13288	1.85447	1	0.999793	48.7117
GOTERM_MF_FAT	GO:0019955~cytokine binding	5	1.25313	0.0478076	CSF2RB2, LEPR, CSF2RB, CXCR2, TNFRSF4	207	88	13288	3.64734	1	0.996539	48.7853
GOTERM_MF_FAT	GO:0008236~serine-type peptidase activity	8	2.00501	0.0479551	CELA3B, LONP2, MASP1, PRSS2, PRSS29, PRSS50, LTF, CFD	207	212	13288	2.42239	1	0.985922	48.8935
GOTERM_MF_FAT	GO:0017171~serine hydrolase activity	8	2.00501	0.0484155	CELA3B, LONP2, MASP1, PRSS2, PRSS29, PRSS50, LTF, CFD	207	213	13288	2.41101	1	0.968066	49.2301
GOTERM_MF_FAT	GO:0004896~cytokine receptor activity	4	1.00251	0.0535243	CSF2RB2, LEPR, CSF2RB, CXCR2	207	55	13288	4.6686	1	0.958473	52.8293
GOTERM_MF_FAT	GO:0005083~small GTPase regulator activity	8	2.00501	0.0589759	ARFGAP2, TBC1D12, TBC1D9, CYTH3, RGNEF, ITSN1, TBC1D22B, E130112L23RIK	207	223	13288	2.3029	1	0.95087	56.4082
GOTERM_MF_FAT	GO:0004175~endopeptidase activity	12	3.00752	0.0643865	CELA3B, LONP2, MASP1, PSEN1, CASP9, ADAMTS16, PRSS2, PRSS29, PRSS50, ADAM33, CFD, TLL1	207	421	13288	1.82974	1	0.944242	59.7099
GOTERM_MF_FAT	GO:0004252~serine-type endopeptidase activity	7	1.75439	0.0741376	CELA3B, LONP2, MASP1, PRSS2, PRSS29, PRSS50, CFD	207	189	13288	2.37753	1	0.948693	65.0821
GOTERM_MF_FAT	GO:0005487~nucleocytoplasmic transporter activity	2	0.501253	0.0895011	NUP133, NUP54	207	6	13288	21.3977	1	0.961364	72.2166
GOTERM_MF_FAT	GO:0003700~transcription factor activity	18	4.51128	0.0946961	E2F4, EVX2, NKX2-6, RCOR2, FOXM1, GLIS2, ELF5, RXRA, MTA3, SOX5, STAT3, HOXB3, FOXH1, FOXF1A, HOXA9, RUNX1, TLX2, SS18L1	207	776	13288	1.48902	1	0.956643	74.3054
INTERPRO	IPR002384:Bone matrix, Gla protein	3	0.75188	0.00144451	BGLAP, BGLAP-RS1, BGLAP2	280	4	17763	47.5795	0.56447	0.56447	2.10017
INTERPRO	IPR001452:Src homology-3 domain	10	2.50627	0.00634955	BC021891, SH3PXD2A, ZDHHC6, FGR, LCK, DLG5, BIN1, ITSN1, PPP1R13L, ARHGAP26	280	211	17763	3.0066	0.974335	0.839797	8.92884
INTERPRO	IPR003531:Short hematopoietin receptor, family 1, conserved site	3	0.75188	0.010179	CSF2RB2, LEPR, CSF2RB	280	10	17763	19.0318	0.997213	0.859277	13.9486
INTERPRO	IPR000949:ELM2	3	0.75188	0.0171051	RCOR2, MTA3, C130039O16RIK	280	13	17763	14.6398	0.999951	0.916268	22.3789
INTERPRO	IPR000294:Gamma-carboxyglutamic acid-rich (GLA) domain	3	0.75188	0.0255157	BGLAP, BGLAP-RS1, BGLAP2	280	16	17763	11.8949	1	0.948819	31.5806
INTERPRO	IPR011365:Cytokine IL-3/IL-5/GM-CSF receptor common beta chain	2	0.501253	0.0311678	CSF2RB2, CSF2RB	280	2	17763	63.4393	1	0.951899	37.1819
INTERPRO	IPR003597:Immunoglobulin C1-set	5	1.25313	0.0417212	H2-K1, SIRPB1A, IGH-2, IGLL1, IGH-VJ558, LOC544903	280	83	17763	3.82164	1	0.969822	46.5138
INTERPRO	IPR017884:SANT, eukarya	3	0.75188	0.0500813	RCOR2, MTA3, C130039O16RIK	280	23	17763	8.27469	1	0.975099	52.971
INTERPRO	IPR001315:Caspase Recruitment	3	0.75188	0.0624041	CARD14, CASP9, DLG5	280	26	17763	7.31992	1	0.983703	61.1759
INTERPRO	IPR002110:Ankyrin	8	2.00501	0.0637274	ANKRD17, ANK1, INVS, ANKMY2, PLA2G6, BAT4, PPP1R13L, ASB6	280	223	17763	2.27585	1	0.977321	61.9728
INTERPRO	IPR003006:Immunoglobulin/major histocompatibility complex, conserved site	5	1.25313	0.0686272	H2-K1, IGH-2, IGLL1, ARHGAP26, IGH-VJ558, LOC544903	280	98	17763	3.2367	1	0.975678	64.7925
INTERPRO	IPR017448:Speract/scavenger receptor related	3	0.75188	0.0711271	5430419D17RIK, A430110N23RIK, SRCRB4D	280	28	17763	6.79707	1	0.970854	66.1549
INTERPRO	IPR001314:Peptidase S1A, chymotrypsin	6	1.50376	0.0752157	CELA3B, MASP1, PRSS2, PRSS29, PRSS50, CFD	280	143	17763	2.66179	1	0.968527	68.2777
INTERPRO	IPR001190:Speract/scavenger receptor	3	0.75188	0.0756284	5430419D17RIK, A430110N23RIK, SRCRB4D	280	29	17763	6.56268	1	0.960439	68.4849
INTERPRO	IPR006536:HnRNP-L/PTB/hephaestus splicing factor	2	0.501253	0.0761137	HNRNPL, PTBP1	280	5	17763	25.3757	1	0.951911	68.727
INTERPRO	IPR004088:K Homology, type 1	3	0.75188	0.0848911	ANKRD17, IGF2BP1, IGF2BP3	280	31	17763	6.13929	1	0.95875	72.817
INTERPRO	IPR002957:Keratin, type I	3	0.75188	0.0896449	KRT17, KRT14, KRT32	280	32	17763	5.94743	1	0.958278	74.8183
INTERPRO	IPR018111:K Homology, type 1, subgroup	3	0.75188	0.0944753	ANKRD17, IGF2BP1, IGF2BP3	280	33	17763	5.76721	1	0.958004	76.7106
INTERPRO	IPR016044:Filament	4	1.00251	0.0976696	KRT17, KRT14, KRT32, 5430421N21RIK	280	70	17763	3.6251	1	0.955412	77.8882
KEGG_PATHWAY	mmu04060:Cytokine-cytokine receptor interaction	11	2.75689	0.00210975	EGFR, CXCL1, IFNA2, CXCL13, CSF2RB2, LEPR, IFNA11, CSF2RB, CXCR2, TNFRSF4, CCL4	82	244	5738	3.15464	0.208978	0.208978	2.36181
KEGG_PATHWAY	mmu04620:Toll-like receptor signaling pathway	6	1.50376	0.0125872	MAP3K7, IFNA2, IFNA11, TRAF6, MAP2K7, CCL4	82	99	5738	4.24095	0.754891	0.504915	13.3554
KEGG_PATHWAY	mmu04630:Jak-STAT signaling pathway	7	1.75439	0.0198853	IFNA2, CBLC, CSF2RB2, LEPR, IFNA11, CSF2RB, STAT3	82	152	5738	3.22256	0.892419	0.524396	20.3327
KEGG_PATHWAY	mmu04062:Chemokine signaling pathway	7	1.75439	0.0428137	CXCL1, FGR, CXCL13, ADCY5, CXCR2, CCL4, STAT3	82	182	5738	2.69137	0.992227	0.703071	39.0554
KEGG_PATHWAY	mmu04912:GnRH signaling pathway	5	1.25313	0.0475566	EGFR, ADCY5, PLA2G12B, PLA2G6, MAP2K7	82	97	5738	3.60699	0.995521	0.660977	42.387
KEGG_PATHWAY	mmu04621:NOD-like receptor signaling pathway	4	1.00251	0.0565779	CXCL1, MAP3K7, MEFV, TRAF6	82	62	5738	4.51456	0.998443	0.659543	48.2696
KEGG_PATHWAY	mmu04144:Endocytosis	7	1.75439	0.0648236	H2-K1, EGFR, ARFGAP2, CBLC, PIP5K1C, CXCR2, TRAF6	82	202	5738	2.4249	0.999412	0.654495	53.1619
KEGG_PATHWAY	mmu04622:RIG-I-like receptor signaling pathway	4	1.00251	0.070663	MAP3K7, IFNA2, IFNA11, TRAF6	82	68	5738	4.11621	0.999707	0.638254	56.3672
KEGG_PATHWAY	mmu05320:Autoimmune thyroid disease	4	1.00251	0.0808489	H2-K1, IFNA2, IGH-2, IFNA11, IGH-VJ558	82	72	5738	3.88753	0.999914	0.64646	61.4836
KEGG_PATHWAY	mmu04140:Regulation of autophagy	3	0.75188	0.0826052	IFNA2, IFNA11, INS1	82	34	5738	6.17432	0.99993	0.615962	62.3083
KEGG_PATHWAY	mmu04650:Natural killer cell mediated cytotoxicity	5	1.25313	0.0930376	H2-K1, IFNA2, LCK, IGH-2, IFNA11, IGH-VJ558	82	122	5738	2.86785	0.99998	0.626718	66.8843
PIR_SUPERFAMILY	PIRSF002577:osteocalcin	3	0.75188	0.00126962	BGLAP, BGLAP-RS1, BGLAP2	121	4	8136	50.4298	0.161876	0.161876	1.48594
PIR_SUPERFAMILY	PIRSF001956:IL3R_beta_c	2	0.501253	0.0292828	CSF2RB2, CSF2RB	121	2	8136	67.2397	0.983935	0.873251	29.5471
PIR_SUPERFAMILY	PIRSF001956:cytokine IL-3/IL-5/GM-CSF receptor common beta chain	2	0.501253	0.0292828	CSF2RB2, CSF2RB	121	2	8136	67.2397	0.983935	0.873251	29.5471
PIR_SUPERFAMILY	PIRSF028911:Caenorhabditis elegans hypothetical protein C44B7.2	2	0.501253	0.057715	HNRNPL, PTBP1	121	4	8136	33.6198	0.999742	0.936353	50.3682
SMART	SM00326:SH3	10	2.50627	0.0164279	BC021891, SH3PXD2A, ZDHHC6, FGR, LCK, DLG5, BIN1, ITSN1, PPP1R13L, ARHGAP26	170	211	9131	2.54558	0.899986	0.899986	17.7328
SMART	SM00069:GLA	3	0.75188	0.0344749	BGLAP, BGLAP-RS1, BGLAP2	170	16	9131	10.071	0.992377	0.912689	33.862
SMART	SM00407:IGc1	5	1.25313	0.0676127	H2-K1, SIRPB1A, IGH-2, IGLL1, IGH-VJ558, LOC544903	170	83	9131	3.23565	0.999941	0.960979	56.1754
SMART	SM00114:CARD	3	0.75188	0.082871	CARD14, CASP9, DLG5	170	26	9131	6.19751	0.999994	0.950517	63.9194
SMART	SM00202:SR	3	0.75188	0.0941347	5430419D17RIK, A430110N23RIK, SRCRB4D	170	28	9131	5.75483	0.999999	0.935972	68.8089
SP_PIR_KEYWORDS	Secreted	44	11.0276	2.72012e-05	CXCL1, A430110N23RIK, MASP1, SVS5, ADAMTS16, ACP6, LEPR, ELN, CCL4, BPIL1, IFNA2, ACE, BDNF, EMID1, PRSS2, PLA2G12B, IGLL1, LTF, SPON2, CFD, BGLAP2, BGLAP, 5430419D17RIK, HAPLN3, PLAC1, WFDC12, TULP3, BGLAP-RS1, DKK1, FAM108A, SFRP1, CXCL13, PRSS29, SRCRB4D, TFPI, 2610109H07RIK, IFNA11, SLPI, ADM2, INS1, MFAP5, DEFA-RS10, IGFBP5, TLL1	283	1420	17854	1.95485	0.00780344	0.00780344	0.0361166
SP_PIR_KEYWORDS	disulfide bond	62	15.5388	0.000209883	MASP1, A430110N23RIK, LEPR, CXCR2, BDNF, EMID1, NMUR2, CSF2RB, IGLL1, LTF, SPON2, CFD, GPIHBP1, H2-K1, EGFR, BTNL2, SLC34A2, WFDC12, SRCRB4D, TFPI, SLPI, MFAP5, CXCL1, CSF2RB2, ADAMTS16, GCNT7, ELN, TNFRSF4, CCL4, GCGR, IFNA2, ACE, PRSS2, PVRL2, LRFN1, CD22, ADAM33, IGH-VJ558, BGLAP2, BGLAP, 5430419D17RIK, HAVCR1, HAPLN3, ALPK3, OLFR140, NLGN2, DBH, LIM2, LOC544903, BGLAP-RS1, DKK1, SFRP1, SEMA6D…	283	2469	17854	1.58424	0.0586617	0.0297741	0.278362
SP_PIR_KEYWORDS	developmental protein	28	7.01754	0.000233437	HTATIP2, PRR15, EVX2, GLIS2, ADCYAP1R1, TCP11, HOXA9, TLX2, SPATA24, MDFI, ALPK3, NKX2-6, PLAC1, HOXB3, FAM48A, ICK, DKK1, HILS1, TULP3, SFRP1, SEMA6D, INVS, NEUROD2, HHAT, 2610109H07RIK, BIN1, TNFAIP2, TLL1	283	814	17854	2.17011	0.065027	0.0221633	0.309556
SP_PIR_KEYWORDS	signal	68	17.0426	0.00123329	MASP1, A430110N23RIK, LEPR, BPIL1, GPR172B, BDNF, EMID1, CSF2RB, IGLL1, LTF, SPON2, CFD, GPIHBP1, SPN, H2-K1, EGFR, WFDC12, FAM108A, SRCRB4D, TFPI, SLPI, MFAP5, CXCL1, SLC39A14, SVS5, CSF2RB2, ADAMTS16, ACP6, ADCYAP1R1, ELN, TNFRSF4, GCGR, CCL4, IFNA2, ACE, PRSS2, PLA2G12B, PVRL2, LRFN1, CD22, ADAM33, IGH-VJ558, BGLAP2, BGLAP, 5430419D17RIK, HAVCR1, HAPLN3, PLAC1, TMEM167, NLGN2, LOC544903, BGLAP…	283	2970	17854	1.44445	0.299111	0.0850185	1.62544
SP_PIR_KEYWORDS	alternative splicing	93	23.3083	0.00255632	HTATIP2, MASP1, TTLL9, LEPR, ADCY5, TTLL5, PIP5K1C, ITSN1, GPR172B, ANKRD17, MAMSTR, BLZF1, LONP2, ANK1, 5730403B10RIK, WDR76, EMID1, INCENP, CFD, MAP2K7, PQLC2, SIK3, E130112L23RIK, SPATA24, H2-K1, NOL6, NWD1, SH3PXD2A, ZDHHC6, MTA3, SKP2, BTNL2, INCA1, CYP2B10, PNPLA5, KRTCAP3, FAM48A, DOK3, KDM2A, PSEN1, FAM108A, TLCD2, TFPI, HHAT, PLA2G6, BIN1, ARFGAP2, SLC39A14, CAB39L, TMEM214, FKBP6, TBC1D…	283	4481	17854	1.30935	0.521531	0.137079	3.34197
SP_PIR_KEYWORDS	transmembrane protein	14	3.50877	0.00614719	EGFR, H2-K1, CSF2RB2, LEPR, CXCR2, CYP2B10, GCGR, CYP2A12, ACE, PVRL2, CSF2RB, SPN, RHO, CHRNG	283	370	17854	2.38713	0.830661	0.256194	7.86225
SP_PIR_KEYWORDS	duplication	7	1.75439	0.012023	H2-K1, CSF2RB2, PVRL2, IGH-2, UBC, LTF, CSF2RB, IGH-VJ558	283	120	17854	3.68015	0.969304	0.392047	14.8394
SP_PIR_KEYWORDS	differentiation	15	3.7594	0.0149524	MDFI, HTATIP2, ADCYAP1R1, GLIS2, RGNEF, SUV39H2, TCP11, HILS1, SEMA6D, SFRP1, NEUROD2, BIN1, TNFAIP2, TLL1, SPATA24	283	460	17854	2.05723	0.986948	0.418621	18.1323
SP_PIR_KEYWORDS	cytoplasm	63	15.7895	0.0166657	HTATIP2, TTLL9, HIP1R, TTLL5, GSTM7, ANKRD17, BLZF1, ANK1, STRA8, INCENP, MAP2K7, SIK3, E130112L23RIK, SPATA24, SH3PXD2A, MTA3, KIF15, ARHGAP26, CARD14, DOK3, FAM114A1, KRT17, SPRR2A1, SPRR2A3, KRT14, LCK, GM12669, UBC, UBL4B, PLA2G6, BIN1, DUS2L, ASB6, CUEDC2, GLRX3, ARFGAP2, HSPBAP1, GLIS2, IGF2BP1, IGF2BP3, HNRNPL, NPHP4, MEFV, ECD, MSI2, TRAF6, CAR1, CDC42EP5, TNPO3, MDFI, OMP, SMYD1, RGNEF, …	283	3029	17854	1.31217	0.992094	0.415967	20.0031
SP_PIR_KEYWORDS	nucleus	75	18.797	0.0272642	HTATIP2, E2F4, EVX2, ELF5, TTLL5, ZFP787, RNGTT, ANKRD17, EBNA1BP2, MAMSTR, BLZF1, SMARCD2, INCENP, CCDC101, MAP2K7, SS18L1, STAG1, NOL6, NUP133, SOX13, HIST1H1C, RCOR2, NKX2-6, RXRA, MTA3, PTBP1, INCA1, KDM2A, KRT14, UBC, BIN1, CUEDC2, ZFP418, POLR2E, FOXM1, GLIS2, SOX5, IGF2BP1, CDC73, IGF2BP3, SF3B4, HNRNPL, FOXH1, TCP11, ECD, MNS1, HOXA9, SUPV3L1, NUP54, RUNX1, ASF1B, TRAF6, TLX2, ZFP526, TNP…	283	3808	17854	1.24255	0.999651	0.54892	30.7253
SP_PIR_KEYWORDS	keratin	6	1.50376	0.0293809	KRTAP12-1, KRT17, KRT14, KRT32, 5430421N21RIK, KRTAP26-1	283	109	17854	3.47275	0.999814	0.541948	32.7007
SP_PIR_KEYWORDS	Protease	15	3.7594	0.0319181	CELA3B, MASP1, ADAMTS16, PRSS50, ACE, LONP2, CASP9, PSEN1, PRSS29, PRSS2, LTF, ADAM33, SLPI, CFD, TLL1	283	509	17854	1.85918	0.999912	0.540918	34.9997
SP_PIR_KEYWORDS	gamma-carboxyglutamic acid	3	0.75188	0.0322012	BGLAP, BGLAP-RS1, BGLAP2	283	18	17854	10.5147	0.999919	0.515733	35.2516
SP_PIR_KEYWORDS	biomineralization	3	0.75188	0.0428557	BGLAP, BGLAP-RS1, BGLAP2	283	21	17854	9.01262	0.999997	0.593858	44.1037
SP_PIR_KEYWORDS	sh3 domain	8	2.00501	0.0435914	BC021891, SH3PXD2A, FGR, LCK, BIN1, ITSN1, PPP1R13L, ARHGAP26	283	204	17854	2.47405	0.999997	0.575034	44.6715
SP_PIR_KEYWORDS	Serine protease	7	1.75439	0.0460893	CELA3B, LONP2, MASP1, PRSS2, PRSS29, LTF, CFD	283	164	17854	2.69279	0.999999	0.5723	46.56
SP_PIR_KEYWORDS	ribosome	3	0.75188	0.0505841	GM16409, GM13654, UBC, RPL37A, RPS6, LOC639593	283	23	17854	8.22891	1	0.584963	49.8089
SP_PIR_KEYWORDS	myristylation	3	0.75188	0.0505841	FGR, ARF3, MARCKS	283	23	17854	8.22891	1	0.584963	49.8089
SP_PIR_KEYWORDS	ank repeat	8	2.00501	0.0629718	ANKRD17, ANK1, INVS, ANKMY2, PLA2G6, BAT4, PPP1R13L, ASB6	283	222	17854	2.27345	1	0.646782	57.8419
SP_PIR_KEYWORDS	activator	13	3.25815	0.0836175	E2F4, RFX4, ELF5, GLIS2, FOXM1, SOX5, STAT3, FOXH1, MAMSTR, FOXF1A, ECD, SS18L1, KLF3	283	484	17854	1.69452	1	0.733827	68.6392
SP_PIR_KEYWORDS	cleavage on pair of basic residues	8	2.00501	0.0840013	BDNF, BGLAP, BGLAP-RS1, ADAMTS16, ADAM33, ADM2, INS1, BGLAP2	283	238	17854	2.12062	1	0.717326	68.8132
SP_PIR_KEYWORDS	chromatin regulator	7	1.75439	0.0840717	HILS1, SMARCD2, KDM2A, ASF1B, RNF40, SS18L1, SUV39H2	283	192	17854	2.3001	1	0.700113	68.845
SP_PIR_KEYWORDS	blocked amino end	3	0.75188	0.0857053	FGR, ARF3, MARCKS	283	31	17854	6.10532	1	0.690555	69.5749
SP_PIR_KEYWORDS	cell projection	7	1.75439	0.0909582	NPHP4, SH3PXD2A, TULP3, TAS2R108, TTLL9, TTLL5, ITSN1	283	196	17854	2.25315	1	0.697031	71.8161
SP_PIR_KEYWORDS	cilium	4	1.00251	0.0925971	NPHP4, TAS2R108, TTLL9, TTLL5	283	68	17854	3.71108	1	0.688397	72.4834
UP_SEQ_FEATURE	disulfide bond	60	15.0376	0.0022899	MASP1, A430110N23RIK, LEPR, CXCR2, BDNF, NMUR2, EMID1, CSF2RB, IGLL1, LTF, SPON2, CFD, GPIHBP1, H2-K1, EGFR, BTNL2, SLC34A2, WFDC12, SRCRB4D, TFPI, SLPI, CXCL1, CSF2RB2, ADAMTS16, GCNT7, ELN, TNFRSF4, CCL4, GCGR, IFNA2, ACE, PRSS2, PVRL2, LRFN1, CD22, ADAM33, IGH-VJ558, BGLAP2, BGLAP, 5430419D17RIK, HAVCR1, HAPLN3, ALPK3, OLFR140, NLGN2, DBH, LOC544903, BGLAP-RS1, DKK1, SFRP1, SEMA6D, CXCL13, PRS…	278	2379	16021	1.45346	0.85655	0.85655	3.48331
UP_SEQ_FEATURE	repeat:ANK 16	3	0.75188	0.00778586	ANKRD17, ANK1, INVS	278	8	16021	21.6111	0.998667	0.963492	11.386
UP_SEQ_FEATURE	repeat:ANK 15	3	0.75188	0.00778586	ANKRD17, ANK1, INVS	278	8	16021	21.6111	0.998667	0.963492	11.386
UP_SEQ_FEATURE	repeat:ANK 13	3	0.75188	0.00989679	ANKRD17, ANK1, INVS	278	9	16021	19.2098	0.999781	0.939681	14.2572
UP_SEQ_FEATURE	repeat:ANK 14	3	0.75188	0.00989679	ANKRD17, ANK1, INVS	278	9	16021	19.2098	0.999781	0.939681	14.2572
UP_SEQ_FEATURE	signal peptide	68	17.0426	0.010185	MASP1, A430110N23RIK, LEPR, BPIL1, GPR172B, BDNF, EMID1, CSF2RB, IGLL1, LTF, SPON2, CFD, GPIHBP1, SPN, H2-K1, EGFR, WFDC12, FAM108A, SRCRB4D, TFPI, SLPI, MFAP5, CXCL1, SLC39A14, SVS5, CSF2RB2, ADAMTS16, ACP6, ADCYAP1R1, ELN, TNFRSF4, GCGR, CCL4, IFNA2, ACE, PRSS2, PLA2G12B, PVRL2, LRFN1, CD22, ADAM33, IGH-VJ558, BGLAP2, BGLAP, 5430419D17RIK, HAVCR1, HAPLN3, PLAC1, TMEM167, NLGN2, LOC544903, BGLAP…	278	2963	16021	1.32258	0.999829	0.885564	14.6424
UP_SEQ_FEATURE	repeat:ANK 12	3	0.75188	0.0122308	ANKRD17, ANK1, INVS	278	10	16021	17.2888	0.99997	0.875652	17.3303
UP_SEQ_FEATURE	domain:SRCR 2	3	0.75188	0.0175351	5430419D17RIK, A430110N23RIK, SRCRB4D	278	12	16021	14.4074	1	0.917696	23.9356
UP_SEQ_FEATURE	domain:SRCR 3	3	0.75188	0.0175351	5430419D17RIK, A430110N23RIK, SRCRB4D	278	12	16021	14.4074	1	0.917696	23.9356
UP_SEQ_FEATURE	domain:SRCR 1	3	0.75188	0.0175351	5430419D17RIK, A430110N23RIK, SRCRB4D	278	12	16021	14.4074	1	0.917696	23.9356
UP_SEQ_FEATURE	domain:RRM 1	6	1.50376	0.01824	HNRNPL, PTBP1, MSI2, IGF2BP1, IGF2BP3, SF3B4	278	88	16021	3.92928	1	0.892194	24.7752
UP_SEQ_FEATURE	domain:RRM 2	6	1.50376	0.01824	HNRNPL, PTBP1, MSI2, IGF2BP1, IGF2BP3, SF3B4	278	88	16021	3.92928	1	0.892194	24.7752
UP_SEQ_FEATURE	mutagenesis site	21	5.26316	0.026208	LEPR, GLIS2, PIP5K1C, RGNEF, STAT3, RNGTT, CYP2A12, BDNF, ACE, DKK1, DOK3, INVS, KRT17, LCK, CD22, MARCKS, RUNX1, GPIHBP1, PAG1, KLF3, CDC42EP5	278	723	16021	1.67389	1	0.939902	33.6825
UP_SEQ_FEATURE	domain:Gla	3	0.75188	0.0269645	BGLAP, BGLAP-RS1, BGLAP2	278	15	16021	11.5259	1	0.923656	34.4748
UP_SEQ_FEATURE	repeat:ANK 11	3	0.75188	0.0304704	ANKRD17, ANK1, INVS	278	16	16021	10.8055	1	0.927269	38.0324
UP_SEQ_FEATURE	binding site:Chloride 1	2	0.501253	0.0342817	ACE, RUNX1	278	2	16021	57.6295	1	0.931847	41.6944
UP_SEQ_FEATURE	binding site:Chloride 2	2	0.501253	0.0342817	ACE, RUNX1	278	2	16021	57.6295	1	0.931847	41.6944
UP_SEQ_FEATURE	chain:Osteocalcin	2	0.501253	0.0342817	BGLAP, BGLAP2	278	2	16021	57.6295	1	0.931847	41.6944
UP_SEQ_FEATURE	splice variant	92	23.0576	0.034438	HTATIP2, MASP1, TTLL9, LEPR, ADCY5, TTLL5, PIP5K1C, ITSN1, GPR172B, ANKRD17, MAMSTR, BLZF1, LONP2, ANK1, 5730403B10RIK, WDR76, EMID1, INCENP, CFD, MAP2K7, PQLC2, SIK3, E130112L23RIK, SPATA24, H2-K1, NOL6, NWD1, SH3PXD2A, ZDHHC6, MTA3, SKP2, BTNL2, INCA1, CYP2B10, PNPLA5, KRTCAP3, FAM48A, KDM2A, PSEN1, FAM108A, TLCD2, TFPI, HHAT, PLA2G6, BIN1, ARFGAP2, SLC39A14, CAB39L, TMEM214, FKBP6, TBC1D9, FOX…	278	4448	16021	1.19198	1	0.915718	41.8401
UP_SEQ_FEATURE	compositionally biased region:Gly-rich	8	2.00501	0.0437372	HOXB3, HNRNPL, ANKRD17, GLIS2, UBL4B, NUP54, TLX2, KLHDC10	278	187	16021	2.46543	1	0.945733	49.9246
UP_SEQ_FEATURE	repeat:ANK 6	5	1.25313	0.0461462	ANKRD17, ANK1, INVS, PLA2G6, ASB6	278	78	16021	3.6942	1	0.942635	51.8403
UP_SEQ_FEATURE	repeat:ANK 1	8	2.00501	0.0480546	ANKRD17, ANK1, INVS, ANKMY2, PLA2G6, BAT4, PPP1R13L, ASB6	278	191	16021	2.4138	1	0.938014	53.3091
UP_SEQ_FEATURE	repeat:ANK 2	8	2.00501	0.0480546	ANKRD17, ANK1, INVS, ANKMY2, PLA2G6, BAT4, PPP1R13L, ASB6	278	191	16021	2.4138	1	0.938014	53.3091
UP_SEQ_FEATURE	glycosylation site:C-linked (Man)	2	0.501253	0.0509809	SPON2, LIM2	278	3	16021	38.4197	1	0.93734	55.4801
UP_SEQ_FEATURE	repeat:ANK 7	4	1.00251	0.063678	ANKRD17, ANK1, INVS, PLA2G6	278	53	16021	4.3494	1	0.962303	63.8518
UP_SEQ_FEATURE	repeat:ANK 10	3	0.75188	0.064065	ANKRD17, ANK1, INVS	278	24	16021	7.20369	1	0.955644	64.0821
UP_SEQ_FEATURE	short sequence motif:Box 1 motif	3	0.75188	0.0688641	CSF2RB2, LEPR, CSF2RB	278	25	16021	6.91554	1	0.958444	66.8272
UP_SEQ_FEATURE	domain:SH3 5	2	0.501253	0.083521	SH3PXD2A, ITSN1	278	5	16021	23.0518	1	0.975118	74.0451
UP_SEQ_FEATURE	metal ion-binding site:Calcium; via carbonyl oxygen	3	0.75188	0.089148	PRSS2, PLA2G12B, SPON2	278	29	16021	5.96167	1	0.976858	76.4031
UP_SEQ_FEATURE	sequence variant	11	2.75689	0.0989462	H2-K1, BGLAP, HAVCR1, PSEN1, LEPR, IGH-2, CD22, SMYD1, LIM2, BGLAP2, IGH-VJ558, HSPA9	278	362	16021	1.75117	1	0.981891	80.0376
UP_SEQ_FEATURE	repeat:ANK 22	2	0.501253	0.0993717	ANKRD17, ANK1	278	6	16021	19.2098	1	0.978812	80.1828
UP_SEQ_FEATURE	domain:KH 4	2	0.501253	0.0993717	IGF2BP1, IGF2BP3	278	6	16021	19.2098	1	0.978812	80.1828
UP_SEQ_FEATURE	repeat:ANK 23	2	0.501253	0.0993717	ANKRD17, ANK1	278	6	16021	19.2098	1	0.978812	80.1828
UP_SEQ_FEATURE	metal ion-binding site:Calcium 3	3	0.75188	0.0998713	BGLAP, MASP1, BGLAP2	278	31	16021	5.57705	1	0.975603	80.3522
UP_SEQ_FEATURE	short sequence motif:WSXWS motif	3	0.75188	0.0998713	CSF2RB2, LEPR, CSF2RB	278	31	16021	5.57705	1	0.975603	80.3522

## Sheet: Purple
Category	Term	Count	%	PValue	Genes	List Total	Pop Hits	Pop Total	Fold Enrichment	Bonferroni	Benjamini	FDR
BIOCARTA	m_il3Pathway:IL 3 signaling pathway	3	1.85185	0.0646446	PTPN6, CSF2RB, SHC1	32	16	1171	6.86133	0.997557	0.997557	51.6649
GOTERM_BP_FAT	GO:0006955~immune response	26	16.0494	2.20087e-13	TNFAIP8L2, TLR2, TLR4, PRDX1, CCL6, SLC11A1, TMEM173, FCER1G, AF251705, INPP5D, PTPN6, PTPRC, IL6, NCF1, TNFRSF13B, MYO1F, FCGR3, C1QA, LAT2, CCR5, P2RY14, IRF8, CLEC7A, CLEC5A, CD14, LCP1	119	471	13588	6.3032	2.66476e-10	2.66476e-10	3.56148e-10
GOTERM_BP_FAT	GO:0006952~defense response	24	14.8148	4.58153e-12	TNFAIP8L2, PTPN6, PTPRC, IL6, LYZ2, LYZ1, NCF1, HCK, TLR2, MYO1F, ITGB2, TLR4, CLIC1, PRDX1, FCGR3, C1QA, SLC11A1, TMEM173, CCR5, CD44, IRF8, FCER1G, CLEC7A, CD14	119	448	13588	6.11705	5.54827e-09	2.77413e-09	7.41527e-09
GOTERM_BP_FAT	GO:0001775~cell activation	16	9.87654	3.30984e-09	FYB, PTPRC, IKZF1, PLEK, MYO1F, ITGB2, TLR4, WAS, FCGR3, CD48, SLC11A1, LAT2, CD86, FCER1G, ENTPD1, LCP1	119	246	13588	7.42666	4.00821e-06	1.33607e-06	5.35699e-06
GOTERM_BP_FAT	GO:0002684~positive regulation of immune system process	14	8.64198	2.63264e-08	PTPRC, PTPN6, IL6, IKZF1, UNC93B1, TLR2, TLR4, FCGR3, C1QA, SLC11A1, LAT2, FCER1G, CLEC7A, INPP5D	119	206	13588	7.76014	3.18807e-05	7.97027e-06	4.26093e-05
GOTERM_BP_FAT	GO:0042742~defense response to bacterium	11	6.79012	3.14398e-08	SLC11A1, LYZ2, LYZ1, CCR5, NCF1, HCK, IRF8, TLR2, MYO1F, FCER1G, TLR4	119	108	13588	11.6299	3.80729e-05	7.61469e-06	5.08854e-05
GOTERM_BP_FAT	GO:0045321~leukocyte activation	14	8.64198	5.43415e-08	FYB, PTPRC, IKZF1, MYO1F, ITGB2, TLR4, WAS, FCGR3, CD48, SLC11A1, LAT2, CD86, FCER1G, LCP1	119	219	13588	7.29949	6.58054e-05	1.09679e-05	8.79519e-05
GOTERM_BP_FAT	GO:0002443~leukocyte mediated immunity	10	6.17284	7.33287e-08	C1QA, PTPN6, SLC11A1, LAT2, NCF1, MYO1F, FCER1G, INPP5D, PRDX1, FCGR3	119	89	13588	12.8298	8.87972e-05	1.26858e-05	0.000118683
GOTERM_BP_FAT	GO:0009617~response to bacterium	12	7.40741	1.14006e-07	SLC11A1, LYZ2, LYZ1, CCR5, NCF1, HCK, IRF8, TLR2, MYO1F, FCER1G, TLR4, CD14	119	157	13588	8.72751	0.000138052	1.72575e-05	0.000184519
GOTERM_BP_FAT	GO:0002252~immune effector process	11	6.79012	1.37262e-07	C1QA, PTPN6, PTPRC, SLC11A1, LAT2, NCF1, MYO1F, FCER1G, INPP5D, PRDX1, FCGR3	119	126	13588	9.96852	0.000166211	1.84692e-05	0.000222159
GOTERM_BP_FAT	GO:0050778~positive regulation of immune response	11	6.79012	2.81642e-07	C1QA, PTPN6, PTPRC, SLC11A1, LAT2, TLR2, UNC93B1, FCER1G, TLR4, CLEC7A, FCGR3	119	136	13588	9.23554	0.000341011	3.41063e-05	0.000455838
GOTERM_BP_FAT	GO:0009611~response to wounding	16	9.87654	3.16282e-07	PTPN6, IL6, PLEK, NCF1, TLR2, ITGB2, TLR4, FCGR3, C1QA, SLC11A1, CCR5, CD44, CLEC7A, ENTPD1, LCP1, CD14	119	347	13588	5.26501	0.000382945	3.48192e-05	0.000511903
GOTERM_BP_FAT	GO:0002274~myeloid leukocyte activation	7	4.32099	4.98754e-07	FYB, SLC11A1, LAT2, MYO1F, FCER1G, TLR4, FCGR3	119	35	13588	22.837	0.000603808	5.03313e-05	0.000807232
GOTERM_BP_FAT	GO:0048584~positive regulation of response to stimulus	12	7.40741	6.30848e-07	C1QA, PTPN6, PTPRC, SLC11A1, LAT2, IL16, TLR2, UNC93B1, FCER1G, TLR4, CLEC7A, FCGR3	119	186	13588	7.36677	0.000763666	5.87642e-05	0.00102103
GOTERM_BP_FAT	GO:0002253~activation of immune response	9	5.55556	7.68503e-07	C1QA, PTPN6, PTPRC, LAT2, TLR2, UNC93B1, FCER1G, TLR4, CLEC7A	119	86	13588	11.9496	0.000930224	6.64733e-05	0.00124382
GOTERM_BP_FAT	GO:0050830~defense response to Gram-positive bacterium	6	3.7037	1.34686e-06	LYZ2, LYZ1, NCF1, HCK, TLR2, MYO1F	119	23	13588	29.7874	0.00162972	0.000108731	0.00217988
GOTERM_BP_FAT	GO:0032680~regulation of tumor necrosis factor production	6	3.7037	3.14292e-06	TLR2, FCER1G, TLR4, CLEC7A, CD14, FCGR3	119	27	13588	25.3744	0.00379885	0.000237852	0.00508671
GOTERM_BP_FAT	GO:0002757~immune response-activating signal transduction	7	4.32099	3.43953e-06	PTPN6, PTPRC, LAT2, TLR2, UNC93B1, FCER1G, CLEC7A	119	48	13588	16.652	0.00415662	0.000244987	0.00556675
GOTERM_BP_FAT	GO:0006909~phagocytosis	7	4.32099	3.89187e-06	SLC11A1, HCK, IRF8, FCER1G, CLEC7A, MERTK, FCGR3	119	49	13588	16.3121	0.00470197	0.000261802	0.00629882
GOTERM_BP_FAT	GO:0045087~innate immune response	9	5.55556	4.05787e-06	TNFAIP8L2, C1QA, PTPN6, SLC11A1, TMEM173, TLR2, TLR4, CLEC7A, PRDX1	119	107	13588	9.60434	0.00490204	0.000258603	0.00656748
GOTERM_BP_FAT	GO:0006954~inflammatory response	12	7.40741	4.06709e-06	C1QA, SLC11A1, IL6, CCR5, CD44, NCF1, TLR2, TLR4, ITGB2, CLEC7A, CD14, FCGR3	119	225	13588	6.08986	0.00491314	0.000246232	0.00658239
GOTERM_BP_FAT	GO:0002764~immune response-regulating signal transduction	7	4.32099	5.54719e-06	PTPN6, PTPRC, LAT2, TLR2, UNC93B1, FCER1G, CLEC7A	119	52	13588	15.371	0.00669515	0.000319838	0.00897777
GOTERM_BP_FAT	GO:0032760~positive regulation of tumor necrosis factor production	5	3.08642	6.85142e-06	TLR2, FCER1G, TLR4, CLEC7A, CD14	119	15	13588	38.0616	0.00826277	0.000377069	0.0110885
GOTERM_BP_FAT	GO:0045576~mast cell activation	5	3.08642	6.85142e-06	FYB, LAT2, FCER1G, TLR4, FCGR3	119	15	13588	38.0616	0.00826277	0.000377069	0.0110885
GOTERM_BP_FAT	GO:0002429~immune response-activating cell surface receptor signaling pathway	6	3.7037	2.64779e-05	PTPN6, PTPRC, LAT2, TLR2, FCER1G, CLEC7A	119	41	13588	16.71	0.0315565	0.00139317	0.042846
GOTERM_BP_FAT	GO:0001817~regulation of cytokine production	9	5.55556	2.7835e-05	SLC11A1, IL6, TLR2, FCER1G, TLR4, INPP5D, CLEC7A, CD14, FCGR3	119	139	13588	7.39327	0.0331469	0.00140354	0.0450416
GOTERM_BP_FAT	GO:0002768~immune response-regulating cell surface receptor signaling pathway	6	3.7037	3.75827e-05	PTPN6, PTPRC, LAT2, TLR2, FCER1G, CLEC7A	119	44	13588	15.5707	0.0444933	0.00181889	0.0608104
GOTERM_BP_FAT	GO:0002449~lymphocyte mediated immunity	7	4.32099	5.02886e-05	C1QA, PTPN6, SLC11A1, FCER1G, INPP5D, PRDX1, FCGR3	119	76	13588	10.517	0.0590836	0.0023396	0.0813612
GOTERM_BP_FAT	GO:0050865~regulation of cell activation	9	5.55556	6.34225e-05	PTPN6, PTPRC, IL6, IKZF1, PLEK, TNFRSF13B, FCER1G, TLR4, INPP5D	119	156	13588	6.58759	0.0739315	0.00284066	0.1026
GOTERM_BP_FAT	GO:0042110~T cell activation	8	4.93827	6.6514e-05	CD48, PTPRC, SLC11A1, CD86, IKZF1, ITGB2, WAS, LCP1	119	116	13588	7.87482	0.0773923	0.00287269	0.107599
GOTERM_BP_FAT	GO:0050829~defense response to Gram-negative bacterium	4	2.46914	7.32816e-05	SLC11A1, LYZ2, LYZ1, TLR4	119	10	13588	45.6739	0.0849232	0.00305557	0.118541
GOTERM_BP_FAT	GO:0007155~cell adhesion	16	9.87654	0.000101666	PTPRC, PLEK, ITGB5, PCDH15, ITGB2, CD84, COL19A1, LAMA3, CD44, SIGLEC5, CD34, CD33, TGFBI, SHC1, SCARB2, CLEC7A	119	561	13588	3.25661	0.115845	0.0040957	0.164419
GOTERM_BP_FAT	GO:0022610~biological adhesion	16	9.87654	0.000103697	PTPRC, PLEK, ITGB5, PCDH15, ITGB2, CD84, COL19A1, LAMA3, CD44, SIGLEC5, CD34, CD33, TGFBI, SHC1, SCARB2, CLEC7A	119	562	13588	3.25081	0.118018	0.00404289	0.167702
GOTERM_BP_FAT	GO:0002819~regulation of adaptive immune response	6	3.7037	0.000121668	PTPN6, PTPRC, SLC11A1, IL6, FCER1G, FCGR3	119	56	13588	12.2341	0.137007	0.00459405	0.196738
GOTERM_BP_FAT	GO:0002822~regulation of adaptive immune response based on somatic recombination of immune receptors built from immunoglobulin superfamily domains	6	3.7037	0.000121668	PTPN6, PTPRC, SLC11A1, IL6, FCER1G, FCGR3	119	56	13588	12.2341	0.137007	0.00459405	0.196738
GOTERM_BP_FAT	GO:0031349~positive regulation of defense response	6	3.7037	0.000132449	TLR2, UNC93B1, FCER1G, TLR4, CLEC7A, FCGR3	119	57	13588	12.0195	0.148202	0.00484899	0.214153
GOTERM_BP_FAT	GO:0001909~leukocyte mediated cytotoxicity	4	2.46914	0.000132654	PTPN6, NCF1, PRDX1, FCGR3	119	12	13588	38.0616	0.148414	0.00471399	0.214485
GOTERM_BP_FAT	GO:0001819~positive regulation of cytokine production	6	3.7037	0.000197751	SLC11A1, TLR2, FCER1G, TLR4, CLEC7A, CD14	119	62	13588	11.0501	0.212978	0.00681949	0.31958
GOTERM_BP_FAT	GO:0002218~activation of innate immune response	4	2.46914	0.000216713	TLR2, UNC93B1, TLR4, CLEC7A	119	14	13588	32.6242	0.230849	0.00726428	0.350175
GOTERM_BP_FAT	GO:0048002~antigen processing and presentation of peptide antigen	5	3.08642	0.00022983	SLC11A1, UNC93B1, FCER1G, IFI30, FCGR3	119	35	13588	16.3121	0.242973	0.00749492	0.371333
GOTERM_BP_FAT	GO:0050867~positive regulation of cell activation	7	4.32099	0.000244487	PTPRC, IL6, IKZF1, PLEK, FCER1G, TLR4, INPP5D	119	101	13588	7.9138	0.256295	0.0077621	0.39497
GOTERM_BP_FAT	GO:0046649~lymphocyte activation	9	5.55556	0.000257657	CD48, PTPRC, SLC11A1, CD86, LAT2, IKZF1, ITGB2, WAS, LCP1	119	191	13588	5.38044	0.268065	0.0079697	0.416205
GOTERM_BP_FAT	GO:0008283~cell proliferation	10	6.17284	0.000299412	IFNAR2, PTPRC, SLC11A1, CD86, IL6, NCF1, ITGB2, MDM4, PRDX1, HDGFRP3	119	247	13588	4.62287	0.304164	0.00902507	0.483499
GOTERM_BP_FAT	GO:0001906~cell killing	4	2.46914	0.000329203	PTPN6, NCF1, PRDX1, FCGR3	119	16	13588	28.5462	0.328829	0.009678	0.531487
GOTERM_BP_FAT	GO:0006935~chemotaxis	7	4.32099	0.000369303	C3AR1, IL16, CMTM7, FCER1G, ITGB2, FCGR3, CCL6	119	109	13588	7.33297	0.360654	0.0105937	0.596046
GOTERM_BP_FAT	GO:0042330~taxis	7	4.32099	0.000369303	C3AR1, IL16, CMTM7, FCER1G, ITGB2, FCGR3, CCL6	119	109	13588	7.33297	0.360654	0.0105937	0.596046
GOTERM_BP_FAT	GO:0002694~regulation of leukocyte activation	8	4.93827	0.000386266	PTPN6, PTPRC, IL6, IKZF1, TNFRSF13B, FCER1G, TLR4, INPP5D	119	154	13588	5.93168	0.373658	0.0108214	0.623343
GOTERM_BP_FAT	GO:0002444~myeloid leukocyte mediated immunity	4	2.46914	0.000397221	LAT2, NCF1, MYO1F, FCGR3	119	17	13588	26.867	0.381916	0.0108752	0.640969
GOTERM_BP_FAT	GO:0050900~leukocyte migration	5	3.08642	0.000513497	IL16, CD34, FCER1G, ITGB2, FCGR3	119	43	13588	13.2773	0.463133	0.0137272	0.827865
GOTERM_BP_FAT	GO:0051240~positive regulation of multicellular organismal process	8	4.93827	0.000543415	SLC11A1, IKZF1, TLR2, FCER1G, TLR4, CLEC7A, CD14, TRADD	119	163	13588	5.60417	0.482246	0.014208	0.875899
GOTERM_BP_FAT	GO:0045088~regulation of innate immune response	5	3.08642	0.000665537	TLR2, UNC93B1, MYO1F, TLR4, CLEC7A	119	46	13588	12.4114	0.553463	0.0170076	1.07175
GOTERM_BP_FAT	GO:0070391~response to lipoteichoic acid	3	1.85185	0.000735117	TLR2, TLR4, CD14	119	5	13588	68.5109	0.589572	0.0183822	1.18317
GOTERM_BP_FAT	GO:0002478~antigen processing and presentation of exogenous peptide antigen	4	2.46914	0.000995974	UNC93B1, FCER1G, IFI30, FCGR3	119	23	13588	19.8582	0.700825	0.0243263	1.59985
GOTERM_BP_FAT	GO:0050766~positive regulation of phagocytosis	4	2.46914	0.000995974	SLC11A1, FCER1G, CLEC7A, FCGR3	119	23	13588	19.8582	0.700825	0.0243263	1.59985
GOTERM_BP_FAT	GO:0050764~regulation of phagocytosis	4	2.46914	0.00127723	SLC11A1, FCER1G, CLEC7A, FCGR3	119	25	13588	18.2696	0.787265	0.03048	2.04727
GOTERM_BP_FAT	GO:0050864~regulation of B cell activation	5	3.08642	0.00130999	PTPN6, PTPRC, TNFRSF13B, TLR4, INPP5D	119	55	13588	10.3804	0.795551	0.0306468	2.09926
GOTERM_BP_FAT	GO:0008219~cell death	13	8.02469	0.0015041	IL6, LYZ2, LYZ1, NCF1, STK17B, BIRC3, TRADD, TMEM173, NAIP2, CASP8, NAIP5, INPP5D, MDM4	119	507	13588	2.92782	0.838434	0.0344473	2.40679
GOTERM_BP_FAT	GO:0051249~regulation of lymphocyte activation	7	4.32099	0.00159015	PTPN6, PTPRC, IL6, IKZF1, TNFRSF13B, TLR4, INPP5D	119	144	13588	5.55065	0.854445	0.0357091	2.54282
GOTERM_BP_FAT	GO:0045619~regulation of lymphocyte differentiation	5	3.08642	0.00159741	PTPN6, PTPRC, IL6, IKZF1, INPP5D	119	58	13588	9.84352	0.855721	0.0352169	2.55429
GOTERM_BP_FAT	GO:0030595~leukocyte chemotaxis	4	2.46914	0.00160391	IL16, FCER1G, ITGB2, FCGR3	119	27	13588	16.9163	0.856855	0.0347263	2.56456
GOTERM_BP_FAT	GO:0060326~cell chemotaxis	4	2.46914	0.00160391	IL16, FCER1G, ITGB2, FCGR3	119	27	13588	16.9163	0.856855	0.0347263	2.56456
GOTERM_BP_FAT	GO:0002696~positive regulation of leukocyte activation	6	3.7037	0.00169458	PTPRC, IL6, IKZF1, FCER1G, TLR4, INPP5D	119	99	13588	6.9203	0.871764	0.036012	2.70768
GOTERM_BP_FAT	GO:0042098~T cell proliferation	4	2.46914	0.00178508	PTPRC, SLC11A1, CD86, ITGB2	119	28	13588	16.3121	0.885096	0.0372475	2.85033
GOTERM_BP_FAT	GO:0019884~antigen processing and presentation of exogenous antigen	4	2.46914	0.00178508	UNC93B1, FCER1G, IFI30, FCGR3	119	28	13588	16.3121	0.885096	0.0372475	2.85033
GOTERM_BP_FAT	GO:0016265~death	13	8.02469	0.00183076	IL6, LYZ2, LYZ1, NCF1, STK17B, BIRC3, TRADD, TMEM173, NAIP2, CASP8, NAIP5, INPP5D, MDM4	119	519	13588	2.86012	0.891291	0.0375373	2.92226
GOTERM_BP_FAT	GO:0002889~regulation of immunoglobulin mediated immune response	4	2.46914	0.00218454	PTPN6, PTPRC, FCER1G, FCGR3	119	30	13588	15.2246	0.929234	0.0438951	3.47765
GOTERM_BP_FAT	GO:0002712~regulation of B cell mediated immunity	4	2.46914	0.00218454	PTPN6, PTPRC, FCER1G, FCGR3	119	30	13588	15.2246	0.929234	0.0438951	3.47765
GOTERM_BP_FAT	GO:0010627~regulation of protein kinase cascade	7	4.32099	0.00230757	PTPN6, PTPRC, IL6, HCLS1, TLR4, PRDX1, TRADD	119	155	13588	5.15674	0.93905	0.0455578	3.67008
GOTERM_BP_FAT	GO:0002263~cell activation during immune response	4	2.46914	0.0024034	SLC11A1, LAT2, MYO1F, LCP1	119	31	13588	14.7335	0.945743	0.0466478	3.81973
GOTERM_BP_FAT	GO:0002366~leukocyte activation during immune response	4	2.46914	0.0024034	SLC11A1, LAT2, MYO1F, LCP1	119	31	13588	14.7335	0.945743	0.0466478	3.81973
GOTERM_BP_FAT	GO:0016192~vesicle-mediated transport	12	7.40741	0.0024192	SLC11A1, LAT2, NKD2, PLEK, HCK, IRF8, MYO1F, FCER1G, CLEC7A, MERTK, WAS, FCGR3	119	466	13588	2.94038	0.946774	0.046208	3.84438
GOTERM_BP_FAT	GO:0032675~regulation of interleukin-6 production	4	2.46914	0.00263537	TLR2, FCER1G, TLR4, INPP5D	119	32	13588	14.2731	0.95906	0.0494595	4.18106
[truncated: 312 more rows]

## Sheet: Pink
Category	Term	Count	%	PValue	Genes	List Total	Pop Hits	Pop Total	Fold Enrichment	Bonferroni	Benjamini	FDR
[truncated: 143 more rows]

[truncated: 17 more sheets: Orange, Midnightblue, Magenta, Lightyellow, Lightgreen, Lightcyan, Grey60, Greenyellow, Green, Darkturquoise, Darkred, Darkgrey, Darkgreen, Cyan, Brown, Blue, Black]
