# Supplementary material for: Time-Course Analysis of Brain Regional Expression Network Responses to Chronic Intermittent Ethanol and Withdrawal: Implications for Mechanisms Underlying Excessive Ethanol Consumption
Source: PLoS One. 2016 Jan 5;11(1):e0146257. doi: 10.1371/journal.pone.0146257 (PMC4701666; doi:10.1371/journal.pone.0146257)
Supplement: S13 Table — Also contains statistical verification of all modules by topological overlap analysis versus permuted random modules. (XLSX) [file pone.0146257.s023.xlsx]

## Sheet: PFC
					Limma Results:	Time Period	e.0h-c.0h				e.8h-c.8h				e.72h-c.72h				e.7d-c.7d
						# CIE-responsive	3277				1527				238				427
Module	Module_AvgTopologicalOverlap	AvgTopologicalOverlap_randomGenes	Z-score	p-value	FDR	Module size	# Overlap	Odds ratio	pval	Representation Factor	# Overlap	Odds ratio	pval	Representation Factor	#	Odds ratio	pval	Representation Factor	# Overlap	Odds ratio	pval	Representaiton Factor
black	0.0225723	0.0068225	14.6749	0	0	357	84	1.59984	0.0002448	1.86684	103	4.5366	2.2e-16	4.91251	1	0.298971	0.3907	0.306005	0	0	0.005119	0
blue	0.0154314	0.00797683	12.7091	0	0	1167	224	1.24948	0.003636	1.52291	326	4.20363	2.2e-16	4.75643	85	7.50108	2.2e-16	7.95691	41	2.00464	0.0001309	2.13923
brown	0.0174604	0.0077272	12.3377	0	0	685	438	4.21457	2.2e-16	5.07318	49	1.11204	0.4796	1.21798	1	0.153844	0.02362	0.15948	3	0.255243	0.005895	0.266671
cyan	0.0191735	0.00648293	11.6482	0	0	253	228	6.11592	2.2e-16	7.15009	8	0.501363	0.04751	0.538398	0	0	0.1803	0	0	0	0.02425	0
darkgreen	0.0247538	0.00588867	12.5857	0	0	97	0	0	3.75e-06	0	6	0.98718	1	1.05321	0	0	1	0	0	0	0.4138	0
darkgrey	0.0201743	0.00584798	7.59178	1.57652e-14	1.75169e-14	73	8	0.757199	0.614	0.869489	20	4.37381	4.45e-07	4.66489	3	4.43482	0.03371	4.48947	0	0	0.6357	0
darkorange	0.0264116	0.00551574	12.4944	0	0	68	10	1.01622	0.8658	1.16678	21	4.93086	4.27e-08	5.25829	0	0	1	0	5	4.39036	0.007373	4.4772
darkred	0.0242818	0.00586542	11.3971	0	0	108	57	3.63243	5.83e-13	4.18743	17	2.50971	0.001635	2.68015	1	0.998042	1	1.01152	0	0	0.4283	0
darkturquoise	0.0194393	0.0056005	9.39494	0	0	82	38	3.1962	5.02e-08	3.67677	7	1.36314	0.3692	1.45351	0	0	1	0	0	0	0.6475	0
green	0.0137724	0.0072061	7.82428	2.55351e-15	3.06422e-15	480	352	4.89845	2.2e-16	5.81833	43	1.40502	0.04073	1.52532	0	0	0.02508	0	15	1.83535	0.03224	1.90281
greenyellow	0.0165571	0.00682655	8.5367	0	0	272	18	0.453026	0.0004871	0.52505	69	4.00887	2.2e-16	4.31931	29	11.3986	2.2e-16	11.6473	14	3.04782	0.0004148	3.13404
grey	0.00201612	0.00762953	-8.35218	1	1	706	59	0.55998	6.27e-06	0.663047	103	2.26066	5.64e-12	2.48409	1	0.149144	0.02459	0.154736	3	0.247442	0.004247	0.258739
grey60	0.0857971	0.00624055	63.8883	0	0	188	12	0.438715	0.002684	0.506431	22	1.85943	0.0116	1.9925	0	0	0.4241	0	0	0	0.08019	0
lightcyan	0.0142705	0.00648089	5.76756	4.02139e-09	4.02139e-09	197	5	0.174434	5.76e-07	0.201373	120	9.63451	2.2e-16	10.3717	2	1.09043	0.707	1.10907	0	0	0.08255	0
lightgreen	0.018724	0.00619265	11.4302	0	0	186	45	1.6605	0.00386	1.91954	29	2.47672	3.78e-05	2.65472	28	16.1523	2.2e-16	16.4453	14	4.47207	8.95e-06	4.58311
lightyellow	0.0177427	0.006176	7.67505	8.21565e-15	9.4796e-15	150	87	3.97995	2.2e-16	4.60177	7	0.74312	0.6082	0.794586	2	1.43468	0.6535	1.45658	15	5.94929	1.61e-07	6.08899
magenta	0.0310386	0.00666534	27.0759	0	0	302	13	0.294358	3.44e-07	0.341534	14	0.733369	0.3358	0.789324	27	9.55139	2.2e-16	9.76682	95	18.5389	2.2e-16	19.1541
midnightblue	0.0179735	0.0064516	9.96855	0	0	241	23	0.654081	0.05085	0.757195	142	9.29409	2.2e-16	10.0324	0	0	0.1792	0	6	1.47658	0.3118	1.51593
orange	0.0187874	0.00581784	7.56831	1.88738e-14	2.02219e-14	71	40	3.88731	3.19e-10	4.46991	2	0.450124	0.4475	0.47963	0	0	1	0	0	0	0.6337	0
pink	0.0246354	0.00685674	15.9583	0	0	312	133	2.89782	2.2e-16	3.38216	1	0.0507273	1.82e-07	0.0545732	1	0.342703	0.3776	0.35014	18	3.41029	1.79e-05	3.51288
purple	0.0164025	0.0066901	8.72471	0	0	272	80	2.00782	3.38e-07	2.33355	8	0.465995	0.02906	0.50079	24	9.43877	4.66e-15	9.63915	7	1.52441	0.2386	1.56702
red	0.0183858	0.00717668	12.2762	0	0	460	145	2.12748	3.26e-13	2.50096	12	0.410038	0.0007547	0.444179	7	1.61727	0.2174	1.6624	79	10.0641	2.2e-16	10.4572
royalblue	0.0266393	0.00612365	13.6905	0	0	126	13	0.711054	0.3049	0.818596	26	3.28632	1.14e-06	3.51348	0	0	0.6339	0	0	0	0.2772	0
saddlebrown	0.0464902	0.00551523	21.0053	0	0	52	0	0	0.001361	0	0	0	0.07433	0	0	0	1	0	0	0	1	0
salmon	0.0150597	0.0065446	7.08112	7.14984e-13	7.39638e-13	266	118	3.02386	2.2e-16	3.51963	22	1.30991	0.2113	1.40824	2	0.805402	1	0.821381	2	0.445591	0.3351	0.457819
skyblue	0.0218104	0.00547088	9.1131	0	0	55	0	0	0.0008916	0	0	0	0.07683	0	0	0	1	0	0	0	1	0
steelblue	0.0210076	0.00550663	7.84694	2.10942e-15	2.63678e-15	52	0	0	0.001361	0	39	11.9724	2.2e-16	12.7701	3	6.23021	0.01448	6.30252	0	0	1	0
tan	0.0197447	0.00662604	12.0084	0	0	268	44	1.12277	0.4944	1.30261	5	0.295681	0.00176	0.317665	18	7.1889	5.9e-10	7.33726	65	14.3343	2.2e-16	14.7681
turquoise	0.0683831	0.00821415	126.987	0	0	1958	24	0.0775837	2.2e-16	0.0972513	59	0.443141	1.67e-11	0.513066	0	0	1.58e-08	0	3	0.0847286	3.25e-11	0.0932941
white	0.0221419	0.00563464	9.01651	0	0	60	17	1.95802	0.0235	2.24799	1	0.266456	0.267	0.283781	1	1.79967	0.431	1.82073	4	3.98225	0.0217	4.05933
yellow	0.0202579	0.00732652	14.9466	0	0	508	330	4.33819	2.2e-16	5.15403	28	0.864021	0.5193	0.938488	2	0.417729	0.3415	0.430093	36	4.15343	1.75e-11	4.31503

## Sheet: NAC
					Limma Results:	Time Period	e.0h-c.0h				e.8h-c.8h				e.72h-c.72h				e.7d-c.7d
						# CIE-responsive	717				28				0				0
Module	Module_AvgTopologicalOverlap	AvgTopologicalOverlap_randomGenes	Z-score	p-value	FDR	Module Size	# Overlap	Odds Ratio	pval	Representation Factor	# Overlap	Odds Ratio	pval	Representation Factor	# Overlap	Odds Ratio	pval	Representation Factor	# Overlap	Odds Ratio	pval	Representation Factor
black	0.0218539	0.0106697	4.14399	1.7066e-05	2.84434e-05	285	0	0	0.0007209	0	0	0	1	0	0	0	1	NA	0	0	1	NA
blue	0.0236484	0.0123116	5.32044	5.17581e-08	9.41056e-08	557	199	12.2182	2.2e-16	12.9554	1	1.62947	0.4671	1.66709	0	0	1	NA	0	0	1	NA
brown	0.0287223	0.0125736	7.40154	6.72795e-14	1.68199e-13	554	127	7.86489	2.2e-16	8.31282	1	1.63848	0.4653	1.67612	0	0	1	NA	0	0	1	NA
cyan	0.0100847	0.00946111	0.166575	0.433852	0.456687	112	0	0	0.07895	0	0	0	1	0	0	0	1	NA	0	0	1	NA
green	0.0396616	0.0126642	11.3684	0	0	492	2	0.140526	0.0002326	0.147407	0	0	1	0	0	0	1	NA	0	0	1	NA
greenyellow	0.0101882	0.00998046	0.0622704	0.475174	0.475174	152	0	0	0.02376	0	0	0	1	0	0	0	1	NA	0	0	1	NA
grey	0.0010266	0.0153157	-14.0314	1	1	2782	7	0.0789416	2.2e-16	0.0912421	4	1.1906	0.7718	1.33511	0	0	1	NA	0	0	1	NA
grey60	0.0418495	0.00847374	7.16732	3.82361e-13	7.64722e-13	59	16	9.53177	2.46e-10	9.83382	0	0	1	0	0	0	1	NA	0	0	1	NA
lightcyan	0.024153	0.00897048	3.16651	0.000771391	0.00110199	64	0	0	0.4257	0	0	0	1	0	0	0	1	NA	0	0	1	NA
lightgreen	0.042202	0.00746405	9.47231	0	0	56	11	6.90667	2.37e-06	7.12293	0	0	1	0	0	0	1	NA	0	0	1	NA
lightyellow	0.0148001	0.00644177	2.0693	0.019259	0.0256787	35	0	0	1	0	0	0	1	0	0	0	1	NA	0	0	1	NA
magenta	0.0460869	0.0106141	11.2294	0	0	228	24	3.67407	2.83e-07	3.81707	2	8.06252	0.02881	8.14536	0	0	1	NA	0	0	1	NA
midnightblue	0.0121118	0.00866688	0.86991	0.192175	0.213527	83	0	0	0.1772	0	0	0	1	0	0	0	1	NA	0	0	1	NA
pink	0.0321336	0.0103335	7.35463	9.57012e-14	2.12669e-13	229	48	7.3072	2.2e-16	7.60081	15	60.2064	2.2e-16	60.8235	0	0	1	NA	0	0	1	NA
purple	0.0167717	0.010531	1.7656	0.0387312	0.0455661	206	1	0.169751	0.04998	0.17603	0	0	1	0	0	0	1	NA	0	0	1	NA
red	0.068108	0.0119782	21.9035	0	0	403	2	0.172189	0.00186	0.179961	1	2.26575	0.3652	2.30415	0	0	1	NA	0	0	1	NA
royalblue	0.0167615	0.00691789	1.96999	0.02442	0.0305249	33	0	0	1	0	0	0	1	0	0	0	1	NA	0	0	1	NA
salmon	0.0419071	0.00854717	12.079	0	0	121	44	12.7348	2.2e-16	13.1863	2	15.2522	0.008856	15.3483	0	0	1	NA	0	0	1	NA
tan	0.0242882	0.00956705	3.79177	7.47895e-05	0.000115061	127	0	0	0.05308	0	0	0	1	0	0	0	1	NA	0	0	1	NA
turquoise	0.103297	0.0156194	92.0232	0	0	2963	10	0.105019	2.2e-16	0.122383	1	0.277333	0.2463	0.313389	0	0	1	NA	0	0	1	NA
yellow	0.0390289	0.0128793	11.4971	0	0	531	22	1.42896	0.1183	1.50239	0	0	1	0	0	0	1	NA	0	0	1	NA

## Sheet: HPC
					Limma Results:	Time Period	e.0h-c.0h				e.8h-c.8h				e.72h-c.72h				e.7d-c.7d
						# CIE-responsive	865				967				3				604
module	Module_AvgTopologicalOverlap	AvgTopologicalOverlap_randomGenes	Z-score	p-value	FDR	Module Size	# Overlap	Odds ratio	pval	Representation Factor	# Overlap	Odds ratio	pval	Representation Factor	# Overlap	Odds ratio	pval	Representation Factor	# Overlap	Odds ratio	pval	Representation Factor
black	0.0193518	0.0132802	1.88458	0.0297432	0.0703022	259	24	2.66214	4.54e-05	2.78528	22	2.17404	0.001397	2.28386	0	0	1	0	0	0	0.005334	0
blue	0.024627	0.0163987	3.35009	0.00040392	0.00131274	687	19	0.781065	0.3428	0.831293	351	12.6736	2.2e-16	13.7372	0	0	1	0	27	1.60597	0.02523	1.69178
brown	0.0556656	0.0155882	16.7808	0	0	617	158	7.21167	2.2e-16	7.69714	247	10.0034	2.2e-16	10.7636	0	0	1	0	50	3.31755	7.65e-12	3.48836
cyan	0.0168458	0.0113246	0.962942	0.167788	0.242361	63	17	7.81574	1.22e-09	8.11084	1	0.409868	0.7339	0.426782	0	0	1	0	0	0	0.4073	0
darkgreen	0.0253998	0.00904397	2.84539	0.00221787	0.00576646	41	0	0	0.647	0	11	6.92964	2.96e-06	7.21366	0	0	1	0	0	0	1	0
darkgrey	0.0103896	0.0100504	0.0655137	0.473883	0.492838	39	0	0	0.641	0	0	0	0.4039	0	0	0	1	0	0	0	1	0
darkorange	0.0105271	0.00946022	0.159239	0.43674	0.473135	31	0	0	0.626	0	0	0	0.63	0	0	0	1	0	0	0	1	0
darkred	0.0110164	0.0100456	0.183745	0.427107	0.473135	45	0	0	0.406	0	0	0	0.4155	0	0	0	1	0	0	0	0.6281	0
darkturquoise	0.0154566	0.0091231	1.09949	0.135776	0.207658	41	0	0	0.647	0	0	0	0.406	0	0	0	1	0	0	0	1	0
green	0.0427022	0.0146571	9.35949	0	0	421	4	0.271423	0.00247	0.285585	1	0.0604667	3.21e-06	0.0638653	0	0	1	0	0	0	0.0001039	0
greenyellow	0.0328165	0.0117721	4.50583	3.30571e-06	1.71897e-05	122	2	0.474017	0.447	0.492751	0	0	0.01557	0	0	0	1	0	3	1.02885	0.7687	1.05852
grey	0.00088991	0.018853	-16.6989	1	1	2648	24	0.235374	2.2e-16	0.272427	17	0.148507	2.2e-16	0.172615	1	2.93884	0.3494	3.27291	9	0.12796	2.2e-16	0.146306
grey60	0.0122246	0.00994877	0.490913	0.311744	0.385969	50	0	0	0.415	0	0	0	0.2647	0	0	0	1	0	0	0	0.6326	0
lightcyan	0.0252065	0.00908406	3.2716	0.000534695	0.00154468	52	0	0	0.421	0	1	0.496784	0.724	0	0	0	1	0	0	0	0.6354	0
lightgreen	0.011058	0.00931193	0.305197	0.380108	0.449219	49	0	0	0.413	0	0	0	0.2643	0	0	0	1	0	0	0	0.6313	0
lightyellow	0.0252474	0.00830926	3.45833	0.000271772	0.00117101	45	0	0	0.406	0	15	8.60708	4.42e-09	8.96243	0	0	1	0	0	0	0.6281	0
magenta	0.0182782	0.0128556	1.35328	0.0879838	0.152505	148	5	0.975708	1	1.01547	7	1.2168	0.5252	1.2717	0	0	1	0	15	4.23393	8.84e-06	4.36281
midnightblue	0.0277729	0.00995244	3.41812	0.000315273	0.00117101	58	26	12.979	2.2e-16	13.4742	1	0.44529	0.7269	0.463574	0	0	1	0	0	0	0.6469	0
orange	0.0151848	0.0106967	0.64725	0.258735	0.34303	32	9	8.1583	7e-06	8.45376	1	0.807916	1	0.840228	0	0	1	0	0	0	1	0
pink	0.0184813	0.0126401	1.37939	0.0838867	0.152505	156	0	0	0.0111	0	1	0.164894	0.03273	0.172354	0	0	1	0	0	0	0.05496	0
purple	0.0193533	0.012442	1.59138	0.0557626	0.111525	147	1	0.196504	0.1	0.204475	0	0	0.007153	0	0	0	1	0	0	0	0.05305	0
red	0.0127642	0.0145128	-0.610331	0.729179	0.729179	296	0	0	0.0001026	0	0	0	3.11e-05	0	0	0	1	0	0	0	0.001529	0
royalblue	0.0139048	0.0102613	0.631462	0.263869	0.34303	45	0	0	0.406	0	0	0	0.4155	0	0	0	1	0	0	0	0.6281	0
salmon	0.0167264	0.0106579	1.22023	0.111189	0.180683	68	26	11.0674	2.2e-16	11.4927	0	0	0.1844	0	0	0	1	0	0	0	0.4118	0
tan	0.0187623	0.0106175	1.64245	0.0502488	0.108872	88	6	1.97374	0.1362	2.0494	0	0	0.08098	0	0	0	1	0	8	3.80775	0.001944	3.91331
turquoise	0.103612	0.0190071	93.6303	0	0	3313	461	3.43607	2.2e-16	4.18251	191	1.28353	0.002728	1.5501	2	4.56406	0.1249	5.23191	408	4.41922	2.2e-16	5.30121
yellow	0.0329093	0.0153771	6.81086	4.85079e-12	3.15301e-11	511	14	0.779479	0.4626	0.823501	12	0.59522	0.08074	0.631404	0		1	0	36	2.89815	1.1e-07	3.03262

## Sheet: BNST
					Limma Results:	Time Period	e.0h-c.0h				e.8h-c.8h				e.72h-c.72h				e.7d-c.7d
						# CIE-responsive	1079				251				195				0
module	Module_AvgTopologicalOverlap	AvgTopologicalOverlap_randomGenes	Z-score	p-value	FDR	Module Size	# Overlap	Odds Ratio	pval	Representation Factor	# Overlap	Odds Ratio	pval	Representation Factor	# Overlap	Odds Ratio	pval	Representation Factor	# Overlap	Odds Ratio	pval	Representation Factor
black	0.0550837	0.00851926	31.8022	0	0	418	202	10.8834	2.2e-16	11.6447	74	17.8064	2.2e-16	18.3381	2	0.622877	0.7747	0.637959	0	0	1	NA
blue	0.0146745	0.00925288	4.74937	1.02023e-06	1.59411e-06	819	0	0	7.75e-16	0	1	0.121296	0.005596	0.126478	0	0	0.00327	0	0	0	1	NA
brown	0.0358139	0.00922048	21.3876	0	0	610	301	10.9743	2.2e-16	11.8902	43	7.04565	2.2e-16	7.30194	5	1.05888	0.8138	1.0929	0	0	1	NA
cyan	0.0136527	0.00691976	3.03889	0.00118724	0.00134913	129	0	0	0.006943	0	0	0	0.6396	0	0	0	1	0	0	0	1	NA
darkgreen	0.0142483	0.00557455	2.8472	0.00220528	0.00236442	38	0	0	0.4078	0	0	0	1	0	0	0	1	0	0	0	1	NA
darkgrey	0.0110367	0.0062394	1.03997	0.149178	0.149178	34	0	0	0.4024	0	0	0	1	0	0	0	1	0	0	0	1	NA
darkred	0.014111	0.0060172	2.838	0.00226984	0.00236442	41	4	2.24917	0.1167	2.35087	1	2.49786	0.3359	2.52648	0	0	1	0	0	0	1	NA
darkturquoise	0.032324	0.00575138	6.29755	1.51189e-10	3.43611e-10	38	0	0	0.4078	0	0	0	1	0	18	62.569	2.2e-16	63.1579	0	0	1	NA
green	0.0289386	0.00928905	12.6774	0	0	529	90	3.83176	2.2e-16	4.09957	8	1.51897	0.2639	1.56651	1	0.245003	0.1961	0.252048	0	0	1	NA
greenyellow	0.0139087	0.00773954	3.17992	0.00073658	0.00087688	191	0	0	0.0006934	0	0	0	0.2699	0	0	0	0.4095	0	0	0	1	NA
grey	0.00108636	0.0104534	-12.6947	1	1	1997	15	0.159483	2.2e-16	0.180994	7	0.331612	0.000953	0.363094	2	0.12227	3.88e-05	0.133534	0	0	1	NA
grey60	0.0248376	0.00667667	5.95823	1.27491e-09	2.45174e-09	78	1	0.295177	0.2647	0.308928	0	0	1	0	2	3.38232	0.1232	3.4188	0	0	1	NA
lightcyan	0.0167037	0.00666026	4.04712	2.59258e-05	3.6008e-05	98	0	0	0.0362	0	0	0	1	0	0	0	1	0	0	0	1	NA
lightgreen	0.0379454	0.00629368	12.9939	0	0	71	0	0	0.1232	0	0	0	1	0	31	57.4732	2.2e-16	58.216	0	0	1	NA
lightyellow	0.0209006	0.00630286	5.56422	1.31664e-08	2.19439e-08	71	0	0	0.1232	0	0	0	1	0	0	0	1	0	0	0	1	NA
magenta	0.0378886	0.00737684	18.8625	0	0	219	14	1.46263	0.1855	1.54041	0	0	0.2809	0	0	0	0.4179	0	0	0	1	NA
midnightblue	0.0211683	0.00729944	5.79832	3.34912e-09	5.98057e-09	122	60	11.2722	2.2e-16	11.8507	0	0	0.6351	0	0	0	1	0	0	0	1	NA
orange	0.0172596	0.00583645	3.83469	6.28602e-05	8.27108e-05	34	0	0	0.4024	0	0	0	1	0	0	0	1	0	0	0	1	NA
pink	0.0511085	0.00752258	25.0885	0	0	222	115	11.7983	2.2e-16	12.4824	26	11.8967	2.2e-16	12.1317	6	3.54432	0.008798	3.6036	0	0	1	NA
purple	0.0439833	0.0075902	15.3193	0	0	195	2	0.235021	0.0189	0	0	0	0.27	0	5	3.36655	0.0195	0	0	0	1	NA
red	0.0152887	0.00867499	4.66921	1.51179e-06	2.22322e-06	475	1	0.0477059	7.35e-08	0.0507292	0	0	0.01632	0	0	0	0.0545	0	0	0	1	NA
royalblue	0.0155288	0.00557359	3.57701	0.000173775	0.000217219	42	0	0	0.421	0	0	0	1	0	0	0	1	0	0	0	1	NA
salmon	0.0198208	0.00714415	6.19903	2.84054e-10	5.91779e-10	144	0	0	0.00492	0	0	0	0.6522	0	0	0	0.631	0	0	0	1	NA
tan	0.0279963	0.00697847	10.7665	0	0	171	6	0.804647	0.8491	0.845487	0	0	0.4184	0	64	49.0112	2.2e-16	49.9025	0	0	1	NA
turquoise	0.0699896	0.010729	98.2574	0	0	2696	13	0.0992675	2.2e-16	0.116192	18	0.612737	0.04443	0.691596	8	0.351542	0.001122	0.395648	0	0	1	NA
yellow	0.0439245	0.00896224	26.7195	0	0	590	43	1.64049	0.00382	1.75618	66	11.18	2.2e-16	11.5875	2	0.438306	0.335	0.451977	0	0	1	NA

## Sheet: CEA
					Limma Results:	Time Period	e.0h-c.0h				e.8h-c.8h				e.72h-c.72h				e.7d-c.7d
						# CIE-responsive	62				79				0				1
Module	Module_AvgTopologicalOverlap	AvgTopologicalOverlap_randomGenes	Z-score	p-value	FDR	Module Size	# Overlap	Odds Ratio	pval	Representation Factor	# Overlap	Odds Ratio	pval	Representation Factor	# Overlap	Odds Ratio	pval	Representation Factor	# Overlap	Odds Ratio	pval	Representation Factor
black	0.0270879	0.0141563	5.02407	2.52941e-07	3.07143e-07	249	1	1.66389	0.4563	1.68416	1	1.305	0.5389	1.32174	0	0	1	NA	0	0	1	0
blue	0.101903	0.0188448	83.8907	0	0	2138	10	1.79466	0.0863	1.96144	5	0.703879	0.5539	0.769677	0	0	1		0	0	1	0
brown	0.059818	0.0171409	25.1967	0	0	863	1	0.46863	0.7252	0.485927	0	0	0.1166	0	0	0	1		1	26.0865	0.06536	30.1275
cyan	0.0831625	0.0103615	16.8923	0	0	63	0	0	1	0	0	0	1	0	0	0	1		0	0	1	0
green	0.0775931	0.0159978	25.8038	0	0	518	0	0	0.6377	0	0	0	0.4121	0	0	0	1		0	0	1	0
greenyellow	0.0178383	0.0119265	1.64279	0.0502135	0.0502135	98	0	0	1	0	0	0	1	0	0	0	1		0	0	1	0
grey	0.000956178	0.0189756	-19.226	1	1	2178	6	1.05547	0.8265	1.15525	1	0.13799	0.01384	0.151108	0	0	1		0	0	1	0
grey60	0.0355986	0.00947331	5.77415	3.8672e-09	5.47853e-09	37	0	0	1	0	1	8.85276	0.1106	8.89497	0	0	1		0	0	1	0
lightcyan	0.038818	0.00955239	6.54631	2.94879e-11	4.55721e-11	45	0	0	1	0	0	0	1	0	0	0	1		0	0	1	0
magenta	0.0998179	0.0129155	26.5631	0	0	153	14	37.9794	2.2e-16	38.3723	15	31.9324	2.2e-16	32.2661	0	0	1		0	0	1	0
midnightblue	0.02543	0.0101239	3.28682	0.000506632	0.000538296	47	0	0	1	0	0	0	1	0	0	0	1		0	0	1	0
pink	0.0751534	0.0135015	24.8694	0	0	224	1	1.85145	0.422	1.87212	10	14.5124	7.86e-09	14.6926	0	0	1		0	0	1	0
purple	0.0397068	0.0114005	8.84854	0	0	101	0	0	1	0	0	0	1	0	0	0	1		0	0	1	0
red	0.0271879	0.0143963	5.18118	1.10246e-07	1.44168e-07	275	0	0	1	0	0	0	1	0	0	0	1		0	0	1	0
salmon	0.0320519	0.0120136	4.56087	2.54709e-06	2.8867e-06	81	18	92.3611	2.2e-16	93.19	28	112.77	2.2e-16	113.768	0	0	1		0	0	1	0
tan	0.0561523	0.0113515	11.6101	0	0	88	0	0	1	0	10	37.0774	1.44e-12	37.3993	0	0	1		0	0	1	0
turquoise	0.0769869	0.0189674	64.9315	0	0	2159	0	0	0.009123	0	0	0	0.001729	0	0	0	1		0	0	1	0
yellow	0.0296929	0.0169213	6.98627	1.41143e-12	2.39943e-12	754	9	4.84625	0.0002256	5.00556	0	0	0.177	0	0	0	1		0	0	1	0
