# Supplementary material for: Time-Course Analysis of Brain Regional Expression Network Responses to Chronic Intermittent Ethanol and Withdrawal: Implications for Mechanisms Underlying Excessive Ethanol Consumption
Source: PLoS One. 2016 Jan 5;11(1):e0146257. doi: 10.1371/journal.pone.0146257 (PMC4701666; doi:10.1371/journal.pone.0146257)
Supplement: S15 Table — (XLSX) [file pone.0146257.s025.xlsx]

## Sheet: Yellow
Top 933 miRNAs Complementary to the Weeder Motif UUGUAC
miRNA Name	miRNA Seed	Seed Model	Length of Complementarity	Complementarity	Viterbi P-Value
mmu-let-7c-1*	TTGTAC	6mer_1	6	UUGUAC |||||| AACAUG	0.000244
mmu-miR-150*	TGTACC	6mer_1	5	UUGUAC- ||||| -ACAUGG	0.001221
mmu-let-7g*	TGTACA	6mer_1	5	UUGUAC- ||||| -ACAUGU	0.001221
mmu-miR-493*	TGTACA	6mer_2	5	UUGUAC- ||||| -ACAUGU	0.001221
mmu-let-7a-2*	TGTACA	6mer_2	5	UUGUAC- ||||| -ACAUGU	0.001221
mmu-miR-1b-3p	TGTACC	6mer_1	5	UUGUAC- ||||| -ACAUGG	0.001221
mmu-miR-381	TTGTAT	6mer_2	6	UUGUAC |||||| AACAUA	0.001709
mmu-let-7c-2*_mmu-let-7f-1*_mmu-let-7b*_mmu-miR-98*_mmu-let-7a-1*	TTGTAT	6mer_1	6	UUGUAC |||||| AACAUA	0.001709
mmu-miR-539-3p	TTGTAT	6mer_2	6	UUGUAC |||||| AACAUA	0.001709
mmu-miR-487b	GTACGA	6mer_1	4	UUGUAC-- |||| --CAUGCU	0.006348
mmu-miR-3107_mmu-miR-486	GTACAG	6mer_1	4	UUGUAC-- |||| --CAUGUC	0.006348
mmu-miR-101c	GTACTG	6mer_2	4	UUGUAC-- |||| --CAUGAC	0.006348
mmu-miR-101a_mmu-miR-101b	GTACTG	6mer_1	4	UUGUAC-- |||| --CAUGAC	0.006348
mmu-miR-126-3p	GTACGA	6mer_3	4	UUGUAC-- |||| --CAUGCU	0.006348
mmu-miR-547	GTACCA	6mer_1	4	UUGUAC-- |||| --CAUGGU	0.006348
mmu-miR-568	TTATAC	6mer_1	6	UUGUAC |||||| AAUAUG	0.007568
mmu-miR-301b_mmu-miR-301a_mmu-miR-130a_mmu-miR-130b_mmu-miR-721	TTGCAC	6mer_1	6	UUGUAC |||||| AACGUG	0.009521
mmu-miR-19b_mmu-miR-19a	TTGCAC	6mer_2	6	UUGUAC |||||| AACGUG	0.009521
mmu-miR-5098	TGTAAC	6mer_3	5	UUGUAC- ||||| -ACAUUG	0.010498
mmu-miR-466f-3p	TGTATG	6mer_3	5	UUGUAC- ||||| -ACAUAC	0.011719
mmu-miR-297a-5*_mmu-miR-669l*_mmu-miR-467b*_mmu-miR-467e*_mmu-miR-669d-2*_mmu-miR-669m-3p_mmu-miR-467c*_mmu-miR-467d*	TGTATA	6mer_2	5	UUGUAC- ||||| -ACAUAU	0.011719
mmu-miR-466m-3p_mmu-miR-466o-3p	TGTATG	6mer_1	5	UUGUAC- ||||| -ACAUAC	0.011719
mmu-let-7f-2*	TGTATA	6mer_2	5	UUGUAC- ||||| -ACAUAU	0.011719
mmu-miR-374c	TGTATT	6mer_1	5	UUGUAC- ||||| -ACAUAA	0.011719
mmu-miR-466n-3p	TGTATA	6mer_3	5	UUGUAC- ||||| -ACAUAU	0.011719
mmu-miR-467f	TGTATA	6mer_2	5	UUGUAC- ||||| -ACAUAU	0.011719
mmu-miR-297a*_mmu-miR-467g_mmu-miR-297b-3p_mmu-miR-466e-3p_mmu-miR-669d*_mmu-miR-466a-3p_mmu-miR-466d-3p_mmu-miR-297c*	TGTATA	6mer_3	5	UUGUAC- ||||| -ACAUAU	0.011719
mmu-miR-669b*_mmu-miR-467a*_mmu-miR-669f-3p	TGTATA	6mer_1	5	UUGUAC- ||||| -ACAUAU	0.011719
mmu-miR-3101	TGGTAC	6mer_2	6	UUGUAC |||||| ACCAUG	0.011963
mmu-miR-30c_mmu-miR-30b_mmu-miR-30a_mmu-miR-30e_mmu-miR-30d_mmu-miR-384-5p	TTTACA	6mer_3	5	UUGUAC- ||||| -AAAUGU	0.012939
mmu-miR-201*	TGTTCA	6mer_3	5	UUGUAC- ||||| -ACAAGU	0.013916
mmu-miR-1839-5p	TACCTT	6mer_3	3	UUGUAC--- ||| ---AUGGAA	0.029541
mmu-miR-16-1*	TACTGG	6mer_3	3	UUGUAC--- ||| ---AUGACC	0.029541
mmu-miR-511-3p	TACACA	6mer_1	3	UUGUAC--- ||| ---AUGUGU	0.029541
mmu-miR-1957	TACCAC	6mer_1	3	UUGUAC--- ||| ---AUGGUG	0.029541
mmu-miR-802	TACTGA	6mer_3	3	UUGUAC--- ||| ---AUGACU	0.029541
mmu-miR-196a_mmu-miR-196b	TACCTA	6mer_3	3	UUGUAC--- ||| ---AUGGAU	0.029541
mmu-miR-331-5p	TACCTA	6mer_2	3	UUGUAC--- ||| ---AUGGAU	0.029541
mmu-miR-376a	TACGAT	6mer_3	3	UUGUAC--- ||| ---AUGCUA	0.029541
mmu-let-7d	TACCTC	6mer_2	3	UUGUAC--- ||| ---AUGGAG	0.029541
mmu-miR-99a_mmu-miR-100	TACGGG	6mer_1	3	UUGUAC--- ||| ---AUGCCC	0.029541
mmu-miR-496	TACTCA	6mer_3	3	UUGUAC--- ||| ---AUGAGU	0.029541
mmu-miR-223*	TACACG	6mer_3	3	UUGUAC--- ||| ---AUGUGC	0.029541
mmu-miR-471-5p	TACGTA	6mer_3	3	UUGUAC--- ||| ---AUGCAU	0.029541
mmu-miR-380-3p	TACATA	6mer_3	3	UUGUAC--- ||| ---AUGUAU	0.029541
mmu-miR-411*_mmu-miR-379*	TACATA	6mer_3	3	UUGUAC--- ||| ---AUGUAU	0.029541
mmu-miR-99b	TACGGG	6mer_1	3	UUGUAC--- ||| ---AUGCCC	0.029541
mmu-miR-199b_mmu-miR-199a-3p	TACTGT	6mer_3	3	UUGUAC--- ||| ---AUGACA	0.029541
mmu-miR-470*	TACTGG	6mer_1	3	UUGUAC--- ||| ---AUGACC	0.029541
mmu-miR-137*	TACCCG	6mer_2	3	UUGUAC--- ||| ---AUGGGC	0.029541
mmu-miR-144	TACTGT	6mer_2	3	UUGUAC--- ||| ---AUGACA	0.029541
mmu-let-7g_mmu-let-7c_mmu-let-7b_mmu-let-7a_mmu-miR-98_mmu-let-7f_mmu-let-7e_mmu-let-7i_mmu-miR-1961	TACCTC	6mer_2	3	UUGUAC--- ||| ---AUGGAG	0.029541
mmu-miR-374*	TACAAC	6mer_2	3	UUGUAC--- ||| ---AUGUUG	0.029541
mmu-miR-202-3p	TACCTC	6mer_2	3	UUGUAC--- ||| ---AUGGAG	0.029541
mmu-miR-222*	TACTGA	6mer_3	3	UUGUAC--- ||| ---AUGACU	0.029541
mmu-miR-26a_mmu-miR-26b	TACTTG	6mer_1	3	UUGUAC--- ||| ---AUGAAC	0.029541
mmu-miR-325*	TACTAG	6mer_2	3	UUGUAC--- ||| ---AUGAUC	0.029541
mmu-miR-3962	TACTAC	6mer_1	3	UUGUAC--- ||| ---AUGAUG	0.029541
mmu-miR-3964	TACCTT	6mer_1	3	UUGUAC--- ||| ---AUGGAA	0.029541
mmu-miR-741*	TACGTA	6mer_3	3	UUGUAC--- ||| ---AUGCAU	0.029541
mmu-miR-133a*	TACCAG	6mer_2	3	UUGUAC--- ||| ---AUGGUC	0.029541
mmu-miR-221_mmu-miR-222_mmu-miR-1928	TGTAGC	6mer_2	5	UUGUAC- ||||| -ACAUCG	0.030518
mmu-miR-676*	TGTAGA	6mer_1	5	UUGUAC- ||||| -ACAUCU	0.030518
mmu-miR-187*	TGTAGC	6mer_1	5	UUGUAC- ||||| -ACAUCG	0.030518
mmu-miR-139-5p	TGTAGA	6mer_3	5	UUGUAC- ||||| -ACAUCU	0.030518
mmu-miR-3095-3p	TGTCCA	6mer_3	5	UUGUAC- ||||| -ACAGGU	0.031494
mmu-miR-3093-3p	TGTCCA	6mer_1	5	UUGUAC- ||||| -ACAGGU	0.031494
mmu-miR-1197	TGTCCT	6mer_2	5	UUGUAC- ||||| -ACAGGA	0.031494
mmu-miR-3069-3p	TGTCCA	6mer_2	5	UUGUAC- ||||| -ACAGGU	0.031494
mmu-miR-3062*	TGTCCC	6mer_1	5	UUGUAC- ||||| -ACAGGG	0.031494
mmu-miR-466q	TGTGCA	6mer_2	5	UUGUAC- ||||| -ACACGU	0.032715
mmu-miR-376a*	TCTACC	6mer_3	5	UUGUAC- ||||| -AGAUGG	0.033691
mmu-miR-411	TCTACT	6mer_2	5	UUGUAC- ||||| -AGAUGA	0.033691
mmu-miR-5123	TCTACA	6mer_3	5	UUGUAC- ||||| -AGAUGU	0.033691
mmu-miR-379_mmu-miR-1193-5p	TCTACC	6mer_2	5	UUGUAC- ||||| -AGAUGG	0.033691
mmu-miR-124*	TGAACA	6mer_1	5	UUGUAC- ||||| -ACUUGU	0.034668
mmu-miR-743b-5p	TGAACA	6mer_3	5	UUGUAC- ||||| -ACUUGU	0.034668
mmu-miR-3089-5p	TGAACT	6mer_1	5	UUGUAC- ||||| -ACUUGA	0.034668
mmu-miR-152_mmu-miR-148b_mmu-miR-148a	TGCACT	6mer_1	5	UUGUAC- ||||| -ACGUGA	0.037109
mmu-miR-291b-3p_mmu-miR-350*	TGCACT	6mer_1	5	UUGUAC- ||||| -ACGUGA	0.037109
mmu-miR-669k*	TGCACA	6mer_3	5	UUGUAC- ||||| -ACGUGU	0.037109
mmu-miR-143*_mmu-miR-1930*	TGCACC	6mer_3	5	UUGUAC- ||||| -ACGUGG	0.037109
mmu-miR-466j_mmu-miR-466m-5p_mmu-miR-669m-5p_mmu-miR-466h-5p	TGCACA	6mer_1	5	UUGUAC- ||||| -ACGUGU	0.037109
mmu-miR-429*	GTAAGA	6mer_2	4	UUGUAC-- |||| --CAUUCU	0.044189
mmu-miR-323-3p	GTAATG	6mer_1	4	UUGUAC-- |||| --CAUUAC	0.044189
mmu-miR-200b*_mmu-miR-200a*	GTAAGA	6mer_1	4	UUGUAC-- |||| --CAUUCU	0.044189
mmu-miR-299*	GTAAAC	6mer_1	4	UUGUAC-- |||| --CAUUUG	0.044189
mmu-miR-872	GTAACC	6mer_1	4	UUGUAC-- |||| --CAUUGG	0.044189
mmu-miR-409-5p	GTAACC	6mer_2	4	UUGUAC-- |||| --CAUUGG	0.044189
mmu-miR-216b*	GTAAGT	6mer_1	4	UUGUAC-- |||| --CAUUCA	0.044189
mmu-miR-200c*	GTAAGA	6mer_1	4	UUGUAC-- |||| --CAUUCU	0.044189
mmu-miR-1192_mmu-miR-495	TTGTTT	6mer_3	6	UUGUAC |||||| AACAAA	0.044434
mmu-miR-455	TGGACT	6mer_1	5	UUGUAC- ||||| -ACCUGA	0.04541
mmu-miR-1956	TGGACT	6mer_3	5	UUGUAC- ||||| -ACCUGA	0.04541
mmu-miR-5124	TGGACC	6mer_3	5	UUGUAC- ||||| -ACCUGG	0.04541
mmu-miR-350	TTGTGA	6mer_2	6	UUGUAC |||||| AACACU	0.045898
mmu-let-7d*	GTATAG	6mer_3	4	UUGUAC-- |||| --CAUAUC	0.050049
mmu-miR-369-3p	GTATTA	6mer_1	4	UUGUAC-- |||| --CAUAAU	0.050049
mmu-miR-1b-5p	GTATGT	6mer_2	4	UUGUAC-- |||| --CAUACA	0.050049
mmu-miR-1949	GTATAG	6mer_3	4	UUGUAC-- |||| --CAUAUC	0.050049
mmu-miR-154*	GTATGA	6mer_1	4	UUGUAC-- |||| --CAUACU	0.050049
mmu-miR-429_mmu-miR-200c_mmu-miR-200b	GTATTA	6mer_3	4	UUGUAC-- |||| --CAUAAU	0.050049
mmu-miR-1a-2*_mmu-miR-1a-1*	GTATGT	6mer_3	4	UUGUAC-- |||| --CAUACA	0.050049
mmu-miR-466b-3p_mmu-miR-466p-3p_mmu-miR-466c-3p	GTATGT	6mer_1	4	UUGUAC-- |||| --CAUACA	0.050049
mmu-miR-485*	GTATGA	6mer_1	4	UUGUAC-- |||| --CAUACU	0.050049
mmu-let-7e*	GTATAG	6mer_3	4	UUGUAC-- |||| --CAUAUC	0.050049
mmu-miR-340-5p	TTATAA	6mer_3	6	UUGUAC |||||| AAUAUU	0.05127
mmu-miR-654-5p	TTACCA	6mer_3	4	UUGUAC-- |||| --AAUGGU	0.055176
mmu-miR-7a-2*_mmu-miR-7b*	TTGTTG	6mer_3	6	UUGUAC |||||| AACAAC	0.055908
mmu-miR-7a-1*	TTGTTG	6mer_3	6	UUGUAC |||||| AACAAC	0.055908
mmu-miR-3065	TTGTTG	6mer_2	6	UUGUAC |||||| AACAAC	0.055908
mmu-miR-3112	TTCTAT	6mer_1	6	UUGUAC |||||| AAGAUA	0.056641
mmu-miR-146b_mmu-miR-146a	GTTCTC	6mer_2	4	UUGUAC-- |||| --CAAGAG	0.060547
mmu-miR-1247*	GTTCCC	6mer_2	4	UUGUAC-- |||| --CAAGGG	0.060547
mmu-miR-345-3p	GTTCAG	6mer_2	4	UUGUAC-- |||| --CAAGUC	0.060547
mmu-miR-541*	GTTCGC	6mer_1	4	UUGUAC-- |||| --CAAGCG	0.060547
mmu-miR-1912	GTTCTG	6mer_1	4	UUGUAC-- |||| --CAAGAC	0.060547
mmu-miR-298*	GTTCCT	6mer_2	4	UUGUAC-- |||| --CAAGGA	0.060547
mmu-miR-2183	GTTCAA	6mer_3	4	UUGUAC-- |||| --CAAGUU	0.060547
mmu-miR-3100-5p	GTTCCC	6mer_1	4	UUGUAC-- |||| --CAAGGG	0.060547
mmu-miR-434-3p	GTTCAA	6mer_2	4	UUGUAC-- |||| --CAAGUU	0.060547
mmu-miR-873	GTTCCT	6mer_1	4	UUGUAC-- |||| --CAAGGA	0.060547
mmu-miR-377*	ACCTCT	6mer_3	2	UUGUAC---- || ----UGGAGA	0.123779
mmu-miR-218-2*	ACCATG	6mer_3	2	UUGUAC---- || ----UGGUAC	0.123779
mmu-miR-132*	ACGGTT	6mer_3	2	UUGUAC---- || ----UGCCAA	0.123779
mmu-miR-9	ACCAAA	6mer_1	2	UUGUAC---- || ----UGGUUU	0.123779
mmu-miR-125b-2-3p	ACTTGT	6mer_3	2	UUGUAC---- || ----UGAACA	0.123779
mmu-miR-433*	ACCGTA	6mer_3	2	UUGUAC---- || ----UGGCAU	0.123779
mmu-miR-142-3p	ACTACA	6mer_3	2	UUGUAC---- || ----UGAUGU	0.123779
mmu-miR-466f	ACACGT	6mer_3	2	UUGUAC---- || ----UGUGCA	0.123779
mmu-miR-878-5p	ACTAGA	6mer_1	2	UUGUAC---- || ----UGAUCU	0.123779
mmu-miR-1934	ACCAGA	6mer_3	2	UUGUAC---- || ----UGGUCU	0.123779
mmu-miR-1a_mmu-miR-206	ACATTC	6mer_1	2	UUGUAC---- || ----UGUAAG	0.123779
mmu-miR-544-5p	ACAAGA	6mer_3	2	UUGUAC---- || ----UGUUCU	0.123779
mmu-miR-17*_mmu-miR-20b*_mmu-miR-106a*	ACTGCA	6mer_1	2	UUGUAC---- || ----UGACGU	0.123779
mmu-miR-451	ACGGTT	6mer_2	2	UUGUAC---- || ----UGCCAA	0.123779
mmu-miR-10a_mmu-miR-10b	ACAGGG	6mer_1	2	UUGUAC---- || ----UGUCCC	0.123779
mmu-miR-540-5p	ACCCTT	6mer_2	2	UUGUAC---- || ----UGGGAA	0.123779
mmu-miR-133a_mmu-miR-133b	ACCAAA	6mer_3	2	UUGUAC---- || ----UGGUUU	0.123779
mmu-miR-423-3p	ACCGAG	6mer_1	2	UUGUAC---- || ----UGGCUC	0.123779
mmu-miR-187	ACACGA	6mer_3	2	UUGUAC---- || ----UGUGCU	0.123779
mmu-miR-190b_mmu-miR-190	ACATAT	6mer_1	2	UUGUAC---- || ----UGUAUA	0.123779
mmu-miR-20a_mmu-miR-106b	ACTTTA	6mer_3	2	UUGUAC---- || ----UGAAAU	0.123779
mmu-miR-33*	ACATTG	6mer_3	2	UUGUAC---- || ----UGUAAC	0.123779
mmu-miR-804	ACTCAC	6mer_2	2	UUGUAC---- || ----UGAGUG	0.123779
mmu-miR-201	ACTGAG	6mer_1	2	UUGUAC---- || ----UGACUC	0.123779
mmu-miR-34c_mmu-miR-34b-5p_mmu-miR-449b_mmu-miR-449c	ACTGCC	6mer_2	2	UUGUAC---- || ----UGACGG	0.123779
mmu-miR-466l-5p	ACACAA	6mer_3	2	UUGUAC---- || ----UGUGUU	0.123779
mmu-miR-466n-5p	ACACAC	6mer_3	2	UUGUAC---- || ----UGUGUG	0.123779
mmu-miR-467b	ACTTAC	6mer_3	2	UUGUAC---- || ----UGAAUG	0.123779
mmu-miR-671-3p	ACCGGA	6mer_3	2	UUGUAC---- || ----UGGCCU	0.123779
mmu-miR-297c_mmu-miR-297a_mmu-miR-297b-5p	ACATAC	6mer_1	2	UUGUAC---- || ----UGUAUG	0.123779
mmu-miR-1188	ACACCA	6mer_3	2	UUGUAC---- || ----UGUGGU	0.123779
mmu-miR-3102-5p.2	ACCACC	6mer_3	2	UUGUAC---- || ----UGGUGG	0.123779
mmu-miR-133b*	ACCAGC	6mer_3	2	UUGUAC---- || ----UGGUCG	0.123779
mmu-miR-1942	ACATCT	6mer_1	2	UUGUAC---- || ----UGUAGA	0.123779
mmu-miR-599	ACACAA	6mer_3	2	UUGUAC---- || ----UGUGUU	0.123779
mmu-miR-669n	ACAAAT	6mer_3	2	UUGUAC---- || ----UGUUUA	0.123779
mmu-miR-592	ACACAA	6mer_2	2	UUGUAC---- || ----UGUGUU	0.123779
mmu-miR-669c	ACAACT	6mer_1	2	UUGUAC---- || ----UGUUGA	0.123779
mmu-miR-669g	ACAATG	6mer_1	2	UUGUAC---- || ----UGUUAC	0.123779
mmu-miR-669d	ACAAGT	6mer_3	2	UUGUAC---- || ----UGUUCA	0.123779
mmu-miR-669e	ACAAGA	6mer_1	2	UUGUAC---- || ----UGUUCU	0.123779
mmu-miR-466c-5p_mmu-miR-466o-5p_mmu-miR-466b-5p	ACATCA	6mer_3	2	UUGUAC---- || ----UGUAGU	0.123779
mmu-miR-122	ACTCCA	6mer_3	2	UUGUAC---- || ----UGAGGU	0.123779
mmu-miR-128	ACTGTG	6mer_2	2	UUGUAC---- || ----UGACAC	0.123779
mmu-miR-5121	ACAAGC	6mer_2	2	UUGUAC---- || ----UGUUCG	0.123779
mmu-miR-29b-1*	ACCAGC	6mer_3	2	UUGUAC---- || ----UGGUCG	0.123779
mmu-miR-466f-5p	ACACGT	6mer_2	2	UUGUAC---- || ----UGUGCA	0.123779
mmu-miR-219-5p	ACAATC	6mer_2	2	UUGUAC---- || ----UGUUAG	0.123779
mmu-miR-125a-3p	ACCTGT	6mer_3	2	UUGUAC---- || ----UGGACA	0.123779
mmu-miR-224*	ACCATT	6mer_2	2	UUGUAC---- || ----UGGUAA	0.123779
mmu-miR-3102*	ACTCAC	6mer_3	2	UUGUAC---- || ----UGAGUG	0.123779
mmu-miR-759	ACTCTG	6mer_2	2	UUGUAC---- || ----UGAGAC	0.123779
mmu-miR-1901	ACGAGC	6mer_1	2	UUGUAC---- || ----UGCUCG	0.123779
mmu-miR-696	ACACGC	6mer_3	2	UUGUAC---- || ----UGUGCG	0.123779
mmu-miR-409-3p	ACATTC	6mer_3	2	UUGUAC---- || ----UGUAAG	0.123779
mmu-miR-1843b-5p	ACCTCC	6mer_1	2	UUGUAC---- || ----UGGAGG	0.123779
mmu-miR-3090*	ACCCAG	6mer_1	2	UUGUAC---- || ----UGGGUC	0.123779
mmu-miR-881	ACAGTT	6mer_3	2	UUGUAC---- || ----UGUCAA	0.123779
mmu-miR-493	ACCTTC	6mer_2	2	UUGUAC---- || ----UGGAAG	0.123779
mmu-miR-669o-5p	ACAACT	6mer_2	2	UUGUAC---- || ----UGUUGA	0.123779
mmu-miR-5117	ACTAAC	6mer_3	2	UUGUAC---- || ----UGAUUG	0.123779
mmu-miR-18a_mmu-miR-18b	ACCTTA	6mer_3	2	UUGUAC---- || ----UGGAAU	0.123779
mmu-miR-17_mmu-miR-93_mmu-miR-20b_mmu-miR-106a	ACTTTG	6mer_3	2	UUGUAC---- || ----UGAAAC	0.123779
mmu-miR-3058*	ACAGGA	6mer_2	2	UUGUAC---- || ----UGUCCU	0.123779
mmu-miR-342-5p	ACCCCT	6mer_3	2	UUGUAC---- || ----UGGGGA	0.123779
mmu-miR-712*	ACTCGC	6mer_2	2	UUGUAC---- || ----UGAGCG	0.123779
mmu-miR-679-5p	ACAGTC	6mer_2	2	UUGUAC---- || ----UGUCAG	0.123779
mmu-miR-710	ACTTGG	6mer_3	2	UUGUAC---- || ----UGAACC	0.123779
mmu-miR-3970	ACAACC	6mer_1	2	UUGUAC---- || ----UGUUGG	0.123779
mmu-miR-1198-5p	ACACAT	6mer_2	2	UUGUAC---- || ----UGUGUA	0.123779
mmu-miR-876-3p	ACCACT	6mer_2	2	UUGUAC---- || ----UGGUGA	0.123779
mmu-miR-615-5p	ACCCCC	6mer_3	2	UUGUAC---- || ----UGGGGG	0.123779
mmu-miR-1905	ACTGGT	6mer_2	2	UUGUAC---- || ----UGACCA	0.123779
mmu-miR-704	ACATGT	6mer_1	2	UUGUAC---- || ----UGUACA	0.123779
mmu-miR-217*	ACTGAT	6mer_2	2	UUGUAC---- || ----UGACUA	0.123779
mmu-miR-344f-5p	ACTGAC	6mer_2	2	UUGUAC---- || ----UGACUG	0.123779
mmu-miR-669f-5p_mmu-miR-669l_mmu-miR-669p_mmu-miR-669a-5p	ACAACT	6mer_3	2	UUGUAC---- || ----UGUUGA	0.123779
mmu-miR-3090	ACCTGG	6mer_1	2	UUGUAC---- || ----UGGACC	0.123779
mmu-miR-431*	ACGACC	6mer_1	2	UUGUAC---- || ----UGCUGG	0.123779
mmu-miR-210	ACGCAC	6mer_1	2	UUGUAC---- || ----UGCGUG	0.123779
mmu-miR-216a*	ACTGTG	6mer_3	2	UUGUAC---- || ----UGACAC	0.123779
mmu-miR-339-5p	ACAGGG	6mer_2	2	UUGUAC---- || ----UGUCCC	0.123779
mmu-miR-138	ACCAGC	6mer_2	2	UUGUAC---- || ----UGGUCG	0.123779
mmu-miR-668*	ACTTAC	6mer_3	2	UUGUAC---- || ----UGAAUG	0.123779
mmu-miR-323-5p	ACCACC	6mer_2	2	UUGUAC---- || ----UGGUGG	0.123779
mmu-miR-3091-5p	ACCCAT	6mer_2	2	UUGUAC---- || ----UGGGUA	0.123779
mmu-miR-5097	ACATGA	6mer_1	2	UUGUAC---- || ----UGUACU	0.123779
mmu-miR-223	ACTGAC	6mer_2	2	UUGUAC---- || ----UGACUG	0.123779
mmu-miR-1948*	ACTCAT	6mer_1	2	UUGUAC---- || ----UGAGUA	0.123779
mmu-miR-3082-5p	ACTCTG	6mer_1	2	UUGUAC---- || ----UGAGAC	0.123779
mmu-miR-410*_mmu-miR-494*	ACAACC	6mer_2	2	UUGUAC---- || ----UGUUGG	0.123779
mmu-miR-2136	ACCCAG	6mer_3	2	UUGUAC---- || ----UGGGUC	0.123779
mmu-miR-682	ACTGCA	6mer_2	2	UUGUAC---- || ----UGACGU	0.123779
mmu-miR-30e*_mmu-miR-30d*_mmu-miR-30a*	ACTGAA	6mer_1	2	UUGUAC---- || ----UGACUU	0.123779
mmu-miR-142-5p	ACTTTA	6mer_1	2	UUGUAC---- || ----UGAAAU	0.123779
mmu-miR-1843b-3p	ACGATC	6mer_1	2	UUGUAC---- || ----UGCUAG	0.123779
mmu-miR-5106	ACAGAC	6mer_1	2	UUGUAC---- || ----UGUCUG	0.123779
mmu-miR-1247	ACGGGT	6mer_3	2	UUGUAC---- || ----UGCCCA	0.123779
mmu-miR-3068	ACTCCA	6mer_2	2	UUGUAC---- || ----UGAGGU	0.123779
mmu-miR-3073-3p	ACATCA	6mer_2	2	UUGUAC---- || ----UGUAGU	0.123779
mmu-miR-382	ACAACT	6mer_1	2	UUGUAC---- || ----UGUUGA	0.123779
mmu-miR-3112*	ACAAAC	6mer_1	2	UUGUAC---- || ----UGUUUG	0.123779
mmu-miR-145	ACTGGA	6mer_2	2	UUGUAC---- || ----UGACCU	0.123779
mmu-miR-140	ACCACT	6mer_2	2	UUGUAC---- || ----UGGUGA	0.123779
mmu-miR-3086-5p	ACAATC	6mer_1	2	UUGUAC---- || ----UGUUAG	0.123779
mmu-miR-199a-5p_mmu-miR-199b*	ACTGGG	6mer_3	2	UUGUAC---- || ----UGACCC	0.123779
mmu-miR-582-5p	ACTGTA	6mer_3	2	UUGUAC---- || ----UGACAU	0.123779
mmu-miR-683	ACAGCA	6mer_1	2	UUGUAC---- || ----UGUCGU	0.123779
mmu-miR-296-3p	ACCCTC	6mer_3	2	UUGUAC---- || ----UGGGAG	0.123779
mmu-miR-381*	ACCTCG	6mer_1	2	UUGUAC---- || ----UGGAGC	0.123779
mmu-miR-1902	ACCTCT	6mer_3	2	UUGUAC---- || ----UGGAGA	0.123779
mmu-miR-679-3p	ACCTTG	6mer_1	2	UUGUAC---- || ----UGGAAC	0.123779
mmu-miR-219-3p	ACAATT	6mer_1	2	UUGUAC---- || ----UGUUAA	0.123779
mmu-miR-34a_mmu-miR-449a	ACTGCC	6mer_2	2	UUGUAC---- || ----UGACGG	0.123779
mmu-miR-3967	ACAAGC	6mer_2	2	UUGUAC---- || ----UGUUCG	0.123779
mmu-miR-214*	ACAGGC	6mer_2	2	UUGUAC---- || ----UGUCCG	0.123779
mmu-miR-27b_mmu-miR-27a	ACTGTG	6mer_1	2	UUGUAC---- || ----UGACAC	0.123779
mmu-miR-212-3p_mmu-miR-132	ACTGTT	6mer_2	2	UUGUAC---- || ----UGACAA	0.123779
mmu-miR-136*	ACGATG	6mer_1	2	UUGUAC---- || ----UGCUAC	0.123779
mmu-miR-466e-5p	ACACAT	6mer_2	2	UUGUAC---- || ----UGUGUA	0.123779
mmu-miR-105	ACTTGG	6mer_3	2	UUGUAC---- || ----UGAACC	0.123779
mmu-miR-669b	ACAAAA	6mer_1	2	UUGUAC---- || ----UGUUUU	0.123779
mmu-miR-471-3p	ACCTTT	6mer_1	2	UUGUAC---- || ----UGGAAA	0.123779
mmu-miR-3060*	ACTCCC	6mer_3	2	UUGUAC---- || ----UGAGGG	0.123779
mmu-miR-1199	ACTCAG	6mer_2	2	UUGUAC---- || ----UGAGUC	0.123779
mmu-miR-1194	ACTCAT	6mer_1	2	UUGUAC---- || ----UGAGUA	0.123779
mmu-miR-203*	ACCACT	6mer_3	2	UUGUAC---- || ----UGGUGA	0.123779
mmu-miR-125b-1-3p	ACCCGT	6mer_3	2	UUGUAC---- || ----UGGGCA	0.123779
mmu-miR-574-5p	ACACTC	6mer_2	2	UUGUAC---- || ----UGUGAG	0.123779
mmu-miR-344d-2*	ACCAGA	6mer_1	2	UUGUAC---- || ----UGGUCU	0.123779
mmu-miR-3069-5p	ACTGCC	6mer_1	2	UUGUAC---- || ----UGACGG	0.123779
mmu-miR-467e_mmu-miR-467h	ACTTAT	6mer_3	2	UUGUAC---- || ----UGAAUA	0.123779
mmu-miR-193b*	ACCCCG	6mer_3	2	UUGUAC---- || ----UGGGGC	0.123779
mmu-miR-466k_mmu-miR-466i-5p_mmu-miR-466d-5p	ACACAC	6mer_2	2	UUGUAC---- || ----UGUGUG	0.123779
mmu-miR-329*	ACCTCT	6mer_3	2	UUGUAC---- || ----UGGAGA	0.123779
mmu-miR-672	ACCTCA	6mer_3	2	UUGUAC---- || ----UGGAGU	0.123779
mmu-miR-677	ACTGAA	6mer_3	2	UUGUAC---- || ----UGACUU	0.123779
mmu-miR-3097-5p	ACCTGT	6mer_2	2	UUGUAC---- || ----UGGACA	0.123779
mmu-miR-678	ACCGAG	6mer_1	2	UUGUAC---- || ----UGGCUC	0.123779
mmu-miR-1187_mmu-miR-466p-5p_mmu-miR-466a-5p	ACACAT	6mer_2	2	UUGUAC---- || ----UGUGUA	0.123779
mmu-miR-410	TTATAT	6mer_2	6	UUGUAC |||||| AAUAUA	0.124023
mmu-miR-374	TTATAT	6mer_3	6	UUGUAC |||||| AAUAUA	0.124023
mmu-miR-344d_mmu-miR-344e	TTATAT	6mer_2	6	UUGUAC |||||| AAUAUA	0.124023
mmu-miR-466g	CTGTAT	6mer_3	6	UUGUAC |||||| GACAUA	0.124512
mmu-miR-155*	GTAGGA	6mer_2	4	UUGUAC-- |||| --CAUCCU	0.128418
mmu-miR-138-1*	GTAGCC	6mer_2	4	UUGUAC-- |||| --CAUCGG	0.128418
mmu-miR-3102-3p.2	GTAGAG	6mer_3	4	UUGUAC-- |||| --CAUCUC	0.128418
mmu-miR-1839-3p	GTAGGT	6mer_1	4	UUGUAC-- |||| --CAUCCA	0.128418
mmu-miR-24-1*_mmu-miR-24-2*	GTAGGC	6mer_1	4	UUGUAC-- |||| --CAUCCG	0.128418
mmu-miR-1196	GTAGAT	6mer_1	4	UUGUAC-- |||| --CAUCUA	0.128418
mmu-miR-466i-3p	GTGTAT	6mer_3	5	-UUGUAC ||||| C-ACAUA	0.130615
mmu-miR-1981_mmu-miR-1971	CTTTAC	6mer_3	6	UUGUAC |||||| GAAAUG	0.130859
mmu-miR-291b-5p	TTGATC	6mer_3	6	UUGUAC |||||| AACUAG	0.131104
mmu-miR-92b*	GTCCCT	6mer_3	4	UUGUAC-- |||| --CAGGGA	0.13501
mmu-miR-1933-3p	GTCCTG	6mer_2	4	UUGUAC-- |||| --CAGGAC	0.13501
mmu-miR-3077*	GTCCGC	6mer_1	4	UUGUAC-- |||| --CAGGCG	0.13501
mmu-miR-378b	GTCCAG	6mer_3	4	UUGUAC-- |||| --CAGGUC	0.13501
mmu-miR-1224	GTCCTC	6mer_1	4	UUGUAC-- |||| --CAGGAG	0.13501
mmu-miR-5115	GTCCAG	6mer_3	4	UUGUAC-- |||| --CAGGUC	0.13501
mmu-miR-378	GTCCAG	6mer_2	4	UUGUAC-- |||| --CAGGUC	0.13501
mmu-miR-211*	GTCCTT	6mer_1	4	UUGUAC-- |||| --CAGGAA	0.13501
mmu-miR-3072*	GTCCCT	6mer_3	4	UUGUAC-- |||| --CAGGGA	0.13501
mmu-miR-1963	GTCCCA	6mer_3	4	UUGUAC-- |||| --CAGGGU	0.13501
mmu-miR-365-1*_mmu-miR-365-2*	GTCCCT	6mer_3	4	UUGUAC-- |||| --CAGGGA	0.13501
mmu-miR-300	TTGCAT	6mer_2	6	UUGUAC |||||| AACGUA	0.135742
mmu-miR-1931	TTGCAT	6mer_3	6	UUGUAC |||||| AACGUA	0.135742
mmu-miR-338-5p	ATTGTT	6mer_3	5	-UUGUAC ||||| UAACAA-	0.137207
mmu-miR-183	GTGCCA	6mer_1	4	UUGUAC-- |||| --CACGGU	0.141113
mmu-miR-191*	GTGCAG	6mer_2	4	UUGUAC-- |||| --CACGUC	0.141113
mmu-miR-106b*	GTGCGG	6mer_3	4	UUGUAC-- |||| --CACGCC	0.141113
mmu-miR-124	GTGCCT	6mer_1	4	UUGUAC-- |||| --CACGGA	0.141113
mmu-miR-96	GTGCCA	6mer_1	4	UUGUAC-- |||| --CACGGU	0.141113
mmu-miR-367_mmu-miR-363-3p	GTGCAA	6mer_1	4	UUGUAC-- |||| --CACGUU	0.141113
mmu-miR-3065*	GTGCTG	6mer_2	4	UUGUAC-- |||| --CACGAC	0.141113
mmu-miR-501-3p_mmu-miR-500	GTGCAT	6mer_2	4	UUGUAC-- |||| --CACGUA	0.141113
mmu-miR-29a_mmu-miR-29c_mmu-miR-29b	GTGCTA	6mer_3	4	UUGUAC-- |||| --CACGAU	0.141113
mmu-miR-92b_mmu-miR-32_mmu-miR-92a	GTGCAA	6mer_1	4	UUGUAC-- |||| --CACGUU	0.141113
mmu-miR-3102	GTGCTC	6mer_3	4	UUGUAC-- |||| --CACGAG	0.141113
mmu-miR-25	GTGCAA	6mer_1	4	UUGUAC-- |||| --CACGUU	0.141113
mmu-miR-466h-3p	GTGCGT	6mer_2	4	UUGUAC-- |||| --CACGCA	0.141113
mmu-miR-448-5p	ATGTTC	6mer_3	6	UUGUAC |||||| UACAAG	0.142822
mmu-miR-499*	ATGTTC	6mer_3	6	UUGUAC |||||| UACAAG	0.142822
mmu-miR-135b*	CTACAT	6mer_3	4	UUGUAC-- |||| --GAUGUA	0.146729
mmu-miR-203	TTTCAC	6mer_3	6	UUGUAC |||||| AAAGUG	0.146973
mmu-miR-26b*_mmu-miR-26a-2*	GAACAG	6mer_2	4	UUGUAC-- |||| --CUUGUC	0.150879
mmu-miR-148b*	GAACTT	6mer_2	4	UUGUAC-- |||| --CUUGAA	0.150879
mmu-miR-182*	GAACCA	6mer_2	4	UUGUAC-- |||| --CUUGGU	0.150879
mmu-miR-23a*	GAACCC	6mer_2	4	UUGUAC-- |||| --CUUGGG	0.150879
mmu-miR-375	GAACAA	6mer_2	4	UUGUAC-- |||| --CUUGUU	0.150879
mmu-miR-23b*	GAACCC	6mer_3	4	UUGUAC-- |||| --CUUGGG	0.150879
mmu-miR-152*	GAACCT	6mer_2	4	UUGUAC-- |||| --CUUGGA	0.150879
mmu-miR-1195	GAACTC	6mer_2	4	UUGUAC-- |||| --CUUGAG	0.150879
mmu-miR-148a*	GAACTT	6mer_2	4	UUGUAC-- |||| --CUUGAA	0.150879
mmu-miR-302a*	TTTAAG	6mer_2	5	UUGUAC- ||||| -AAAUUC	0.152344
mmu-miR-3094*	TTTAAA	6mer_1	5	UUGUAC- ||||| -AAAUUU	0.152344
mmu-miR-503*	ATACTC	6mer_3	4	UUGUAC-- |||| --UAUGAG	0.156494
mmu-miR-675-3p	ATACAG	6mer_3	4	UUGUAC-- |||| --UAUGUC	0.156494
mmu-miR-3062	TTCTCC	6mer_3	6	UUGUAC |||||| AAGAGG	0.156738
mmu-miR-539-5p	TTCTCC	6mer_3	6	UUGUAC |||||| AAGAGG	0.156738
mmu-miR-351*	TTGACC	6mer_3	6	UUGUAC |||||| AACUGG	0.156982
mmu-miR-1898	TTGACC	6mer_2	6	UUGUAC |||||| AACUGG	0.156982
mmu-miR-3105-5p	TTGCTC	6mer_2	6	UUGUAC |||||| AACGAG	0.157227
mmu-miR-669p*	TGTTAT	6mer_2	5	UUGUAC- ||||| -ACAAUA	0.1604
mmu-miR-194	TGTTAC	6mer_2	5	UUGUAC- ||||| -ACAAUG	0.1604
mmu-miR-3098-5p	TGTTAG	6mer_1	5	UUGUAC- ||||| -ACAAUC	0.1604
mmu-miR-669a-3p_mmu-miR-669o-3p_mmu-miR-669a-3-3p	TGTTAT	6mer_1	5	UUGUAC- ||||| -ACAAUA	0.1604
mmu-miR-653	TTCAAC	6mer_1	6	UUGUAC |||||| AAGUUG	0.162842
mmu-miR-3084*	TTCAAC	6mer_3	6	UUGUAC |||||| AAGUUG	0.162842
mmu-miR-466l-3p	TTTATA	6mer_3	5	UUGUAC- ||||| -AAAUAU	0.164307
mmu-miR-667*	GCACCG	6mer_3	4	UUGUAC-- |||| --CGUGGC	0.168457
mmu-miR-1186	GCACTC	6mer_3	4	UUGUAC-- |||| --CGUGAG	0.168457
mmu-miR-3070b-3p_mmu-miR-3070a	GCACCA	6mer_3	4	UUGUAC-- |||| --CGUGGU	0.168457
mmu-miR-675-5p	GCACCA	6mer_3	4	UUGUAC-- |||| --CGUGGU	0.168457
mmu-miR-467d_mmu-miR-467c	GCACTT	6mer_2	4	UUGUAC-- |||| --CGUGAA	0.168457
mmu-miR-3085-5p	GCACCT	6mer_3	4	UUGUAC-- |||| --CGUGGA	0.168457
mmu-miR-5104	GCACAG	6mer_3	4	UUGUAC-- |||| --CGUGUC	0.168457
mmu-miR-295_mmu-miR-294_mmu-miR-291a-3p	GCACTT	6mer_2	4	UUGUAC-- |||| --CGUGAA	0.168457
mmu-miR-218	GCACAA	6mer_3	4	UUGUAC-- |||| --CGUGUU	0.168457
mmu-miR-455*	GCACAT	6mer_2	4	UUGUAC-- |||| --CGUGUA	0.168457
mmu-miR-292-3p_mmu-miR-290-3p	GCACTT	6mer_2	4	UUGUAC-- |||| --CGUGAA	0.168457
mmu-miR-1943*	GCACCT	6mer_2	4	UUGUAC-- |||| --CGUGGA	0.168457
mmu-miR-302c	GCACTT	6mer_3	4	UUGUAC-- |||| --CGUGAA	0.168457
mmu-miR-147	GCACAC	6mer_3	4	UUGUAC-- |||| --CGUGUG	0.168457
mmu-miR-1960	GCACTG	6mer_2	4	UUGUAC-- |||| --CGUGAC	0.168457
mmu-miR-467a	GCACTT	6mer_2	4	UUGUAC-- |||| --CGUGAA	0.168457
mmu-miR-302b_mmu-miR-302a_mmu-miR-302d	GCACTT	6mer_2	4	UUGUAC-- |||| --CGUGAA	0.168457
mmu-miR-101a*	TAACTG	6mer_2	3	UUGUAC--- ||| ---AUUGAC	0.184082
mmu-miR-3096-3p	TAACCC	6mer_2	3	UUGUAC--- ||| ---AUUGGG	0.184082
mmu-miR-27a*	TAAGCC	6mer_1	3	UUGUAC--- ||| ---AUUCGG	0.184082
mmu-miR-154	TAACCT	6mer_2	3	UUGUAC--- ||| ---AUUGGA	0.184082
mmu-miR-32*	TAAATT	6mer_2	3	UUGUAC--- ||| ---AUUUAA	0.184082
mmu-miR-590-3p	TAAAAT	6mer_1	3	UUGUAC--- ||| ---AUUUUA	0.184082
mmu-miR-101b*	TAACCG	6mer_2	3	UUGUAC--- ||| ---AUUGGC	0.184082
mmu-miR-126-5p	TAATAA	6mer_1	3	UUGUAC--- ||| ---AUUAUU	0.184082
mmu-miR-1191	TAAGAC	6mer_1	3	UUGUAC--- ||| ---AUUCUG	0.184082
mmu-miR-3105-3p	TAAGCA	6mer_1	3	UUGUAC--- ||| ---AUUCGU	0.184082
mmu-miR-1186b	TAATCC	6mer_1	3	UUGUAC--- ||| ---AUUAGG	0.184082
mmu-miR-302b*_mmu-miR-302d*	TAAAGT	6mer_3	3	UUGUAC--- ||| ---AUUUCA	0.184082
mmu-miR-183*	TAATTC	6mer_1	3	UUGUAC--- ||| ---AUUAAG	0.184082
mmu-miR-5118	TAACCT	6mer_2	3	UUGUAC--- ||| ---AUUGGA	0.184082
mmu-miR-465a-5p_mmu-miR-465b-5p_mmu-miR-465c-5p	TAAATA	6mer_3	3	UUGUAC--- ||| ---AUUUAU	0.184082
mmu-miR-590-5p	TAAGCT	6mer_2	3	UUGUAC--- ||| ---AUUCGA	0.184082
mmu-miR-344b	TAAATG	6mer_3	3	UUGUAC--- ||| ---AUUUAC	0.184082
mmu-miR-421*	TAATGA	6mer_2	3	UUGUAC--- ||| ---AUUACU	0.184082
mmu-miR-21	TAAGCT	6mer_2	3	UUGUAC--- ||| ---AUUCGA	0.184082
mmu-miR-487b*	TAACCA	6mer_3	3	UUGUAC--- ||| ---AUUGGU	0.184082
mmu-miR-3965	TAAGCA	6mer_3	3	UUGUAC--- ||| ---AUUCGU	0.184082
mmu-miR-3066*	TAAGTG	6mer_3	3	UUGUAC--- ||| ---AUUCAC	0.184082
mmu-miR-1941-3p	TAAGAT	6mer_2	3	UUGUAC--- ||| ---AUUCUA	0.184082
mmu-miR-302c*	TAAAGC	6mer_3	3	UUGUAC--- ||| ---AUUUCG	0.184082
mmu-miR-27b*	TAAGCT	6mer_1	3	UUGUAC--- ||| ---AUUCGA	0.184082
mmu-miR-877	CTCTAC	6mer_3	6	UUGUAC |||||| GAGAUG	0.186768
mmu-miR-5108	CTCTAC	6mer_3	6	UUGUAC |||||| GAGAUG	0.186768
mmu-miR-147*	TGTTTC	6mer_1	5	UUGUAC- ||||| -ACAAAG	0.188232
mmu-miR-494	TGTTTC	6mer_2	5	UUGUAC- ||||| -ACAAAG	0.188232
mmu-miR-5111	TTGCGC	6mer_1	6	UUGUAC |||||| AACGCG	0.19043
mmu-let-7i*	TTGCGC	6mer_1	6	UUGUAC |||||| AACGCG	0.19043
mmu-miR-878-3p	TGTCAT	6mer_1	5	UUGUAC- ||||| -ACAGUA	0.191406
mmu-miR-425_mmu-miR-489	TGTCAT	6mer_2	5	UUGUAC- ||||| -ACAGUA	0.191406
mmu-miR-542-3p	TGTCAC	6mer_2	5	UUGUAC- ||||| -ACAGUG	0.191406
mmu-miR-3100-3p	TGTCAC	6mer_1	5	UUGUAC- ||||| -ACAGUG	0.191406
mmu-miR-1264-5p	GGACCT	6mer_3	4	UUGUAC-- |||| --CCUGGA	0.196777
mmu-miR-676	GGACGG	6mer_3	4	UUGUAC-- |||| --CCUGCC	0.196777
mmu-miR-16-2*	TATTGG	6mer_2	3	UUGUAC--- ||| ---AUAACC	0.211914
mmu-miR-195*	TATTGG	6mer_3	3	UUGUAC--- ||| ---AUAACC	0.211914
mmu-miR-153	TATGCA	6mer_2	3	UUGUAC--- ||| ---AUACGU	0.211914
mmu-miR-376b	TATGAT	6mer_3	3	UUGUAC--- ||| ---AUACUA	0.211914
mmu-miR-669k_mmu-miR-669h-3p	TATGCA	6mer_1	3	UUGUAC--- ||| ---AUACGU	0.211914
mmu-miR-488*	TATCTG	6mer_1	3	UUGUAC--- ||| ---AUAGAC	0.211914
mmu-miR-190*	TATAGT	6mer_3	3	UUGUAC--- ||| ---AUAUCA	0.211914
mmu-miR-5116	TATCAA	6mer_2	3	UUGUAC--- ||| ---AUAGUU	0.211914
mmu-miR-669j_mmu-miR-669i	TATGCA	6mer_3	3	UUGUAC--- ||| ---AUACGU	0.211914
mmu-miR-448-3p	TATGCA	6mer_2	3	UUGUAC--- ||| ---AUACGU	0.211914
mmu-miR-376c	TATGTT	6mer_3	3	UUGUAC--- ||| ---AUACAA	0.211914
mmu-miR-669e*	TATTCA	6mer_3	3	UUGUAC--- ||| ---AUAAGU	0.211914
mmu-miR-376c*_mmu-miR-376b*	TATCCA	6mer_2	3	UUGUAC--- ||| ---AUAGGU	0.211914
mmu-miR-342-3p	TGTGAG	6mer_2	5	UUGUAC- ||||| -ACACUC	0.212891
mmu-miR-742*	TGTGAG	6mer_1	5	UUGUAC- ||||| -ACACUC	0.212891
mmu-miR-377	TGTGAT	6mer_3	5	UUGUAC- ||||| -ACACUA	0.212891
mmu-miR-673-5p	TGTGAG	6mer_3	5	UUGUAC- ||||| -ACACUC	0.212891
mmu-miR-23b_mmu-miR-23a	TGTGAT	6mer_3	5	UUGUAC- ||||| -ACACUA	0.212891
mmu-miR-694	TTTTCA	6mer_2	5	UUGUAC- ||||| -AAAAGU	0.213623
mmu-miR-875-3p	TTTTCA	6mer_1	5	UUGUAC- ||||| -AAAAGU	0.213623
mmu-miR-3096b-5p	TTGGCC	6mer_3	6	UUGUAC |||||| AACCGG	0.215088
mmu-miR-3096-5p	TTGGCC	6mer_2	6	UUGUAC |||||| AACCGG	0.215088
mmu-miR-205*	TGAAAT	6mer_2	5	UUGUAC- ||||| -ACUUUA	0.217041
mmu-miR-3074-2-3p	TGAAAC	6mer_2	5	UUGUAC- ||||| -ACUUUG	0.217041
mmu-miR-335-3p	TGAAAA	6mer_2	5	UUGUAC- ||||| -ACUUUU	0.217041
mmu-miR-743b-3p_mmu-miR-743a	TGTCTT	6mer_1	5	UUGUAC- ||||| -ACAGAA	0.219238
mmu-miR-717	TGTCTG	6mer_1	5	UUGUAC- ||||| -ACAGAC	0.219238
mmu-miR-3969	TTTAGG	6mer_2	5	UUGUAC- ||||| -AAAUCC	0.220215
mmu-miR-329_mmu-miR-362-3p	TGTGTT	6mer_3	5	UUGUAC- ||||| -ACACAA	0.221924
mmu-miR-669c*	TGTGTA	6mer_3	5	UUGUAC- ||||| -ACACAU	0.221924
mmu-miR-672*	TGTGTG	6mer_2	5	UUGUAC- ||||| -ACACAC	0.221924
mmu-miR-3572	AGTGTA	6mer_3	5	-UUGUAC ||||| UCACAU-	0.2229
mmu-miR-33	ATGCAC	6mer_3	6	UUGUAC |||||| UACGUG	0.223145
mmu-miR-767	TGGTGC	6mer_2	6	UUGUAC |||||| ACCACG	0.223389
mmu-miR-770-5p	TGGTGC	6mer_2	6	UUGUAC |||||| ACCACG	0.223389
mmu-miR-1953	TTCCCA	6mer_3	3	UUGUAC--- ||| ---AAGGGU	0.236572
mmu-miR-1958	TTCCTA	6mer_3	3	UUGUAC--- ||| ---AAGGAU	0.236572
mmu-miR-190b*	TTCAGT	6mer_3	3	UUGUAC--- ||| ---AAGUCA	0.236572
mmu-miR-186	TTCTTT	6mer_2	3	UUGUAC--- ||| ---AAGAAA	0.236572
mmu-miR-3092*	TTCCCC	6mer_2	3	UUGUAC--- ||| ---AAGGGG	0.236572
mmu-miR-706	TTCTCT	6mer_3	3	UUGUAC--- ||| ---AAGAGA	0.236572
mmu-miR-146a*	TTCACA	6mer_1	3	UUGUAC--- ||| ---AAGUGU	0.236572
mmu-miR-191	TTCCGT	6mer_1	3	UUGUAC--- ||| ---AAGGCA	0.236572
mmu-miR-3063	TTCCTC	6mer_2	3	UUGUAC--- ||| ---AAGGAG	0.236572
mmu-miR-3083*	TTCGGA	6mer_3	3	UUGUAC--- ||| ---AAGCCU	0.236572
mmu-miR-425*	TTCCCG	6mer_1	3	UUGUAC--- ||| ---AAGGGC	0.236572
mmu-miR-3068*	TTCACC	6mer_3	3	UUGUAC--- ||| ---AAGUGG	0.236572
mmu-miR-450b-3p_mmu-miR-450a-1*	TTCCCA	6mer_1	3	UUGUAC--- ||| ---AAGGGU	0.236572
mmu-miR-204*	TTCCCA	6mer_1	3	UUGUAC--- ||| ---AAGGGU	0.236572
mmu-miR-421	TGTTGA	6mer_2	5	UUGUAC- ||||| -ACAACU	0.237549
mmu-miR-505-3p	TGTTGA	6mer_1	5	UUGUAC- ||||| -ACAACU	0.237549
mmu-miR-367*	CAACAG	6mer_2	1	UUGUAC----- | -----GUUGUC	0.477783
mmu-miR-19a*	CAAAAC	6mer_1	1	UUGUAC----- | -----GUUUUG	0.477783
mmu-miR-3080-5p	CGCTTC	6mer_2	1	UUGUAC----- | -----GCGAAG	0.477783
mmu-miR-615-3p	CTCGGA	6mer_3	1	UUGUAC----- | -----GAGCCU	0.477783
mmu-miR-1843-5p	CTCCAT	6mer_2	1	UUGUAC----- | -----GAGGUA	0.477783
mmu-miR-1962_mmu-miR-485	CAGCCT	6mer_1	1	UUGUAC----- | -----GUCGGA	0.477783
mmu-miR-1904	CAGAAC	6mer_3	1	UUGUAC----- | -----GUCUUG	0.477783
mmu-miR-3081*	CCAGTC	6mer_3	1	UUGUAC----- | -----GGUCAG	0.477783
mmu-miR-1951	CACTAC	6mer_3	1	UUGUAC----- | -----GUGAUG	0.477783
mmu-miR-1982*	CTCCCA	6mer_2	1	UUGUAC----- | -----GAGGGU	0.477783
mmu-miR-5133	CTCCAG	6mer_2	1	UUGUAC----- | -----GAGGUC	0.477783
mmu-miR-5130	CTCCAG	6mer_3	1	UUGUAC----- | -----GAGGUC	0.477783
mmu-miR-5136	CGCATA	6mer_2	1	UUGUAC----- | -----GCGUAU	0.477783
mmu-miR-5134	CTGCCA	6mer_2	1	UUGUAC----- | -----GACGGU	0.477783
mmu-miR-5135	CTAGAC	6mer_1	1	UUGUAC----- | -----GAUCUG	0.477783
mmu-miR-2861	CAGGCC	6mer_1	1	UUGUAC----- | -----GUCCGG	0.477783
mmu-miR-1251	CTAGAG	6mer_2	1	UUGUAC----- | -----GAUCUC	0.477783
mmu-miR-3075	CAGACA	6mer_3	1	UUGUAC----- | -----GUCUGU	0.477783
mmu-miR-202-5p	CATAGG	6mer_1	1	UUGUAC----- | -----GUAUCC	0.477783
mmu-miR-764-3p	CCTCCT	6mer_3	1	UUGUAC----- | -----GGAGGA	0.477783
mmu-miR-3960	CGCCGC	6mer_2	1	UUGUAC----- | -----GCGGCG	0.477783
mmu-miR-293	CGGCAC	6mer_2	1	UUGUAC----- | -----GCCGUG	0.477783
mmu-miR-664*	CAGCCA	6mer_2	1	UUGUAC----- | -----GUCGGU	0.477783
mmu-miR-25*	CCGCCT	6mer_3	1	UUGUAC----- | -----GGCGGA	0.477783
mmu-miR-155	CATTAA	6mer_3	1	UUGUAC----- | -----GUAAUU	0.477783
mmu-miR-883a-3p_mmu-miR-883b-3p	CAGTTA	6mer_3	1	UUGUAC----- | -----GUCAAU	0.477783
mmu-miR-598*	CACCGC	6mer_3	1	UUGUAC----- | -----GUGGCG	0.477783
mmu-miR-873*	CAGTCT	6mer_2	1	UUGUAC----- | -----GUCAGA	0.477783
mmu-miR-3091-3p	CAGGCC	6mer_1	1	UUGUAC----- | -----GUCCGG	0.477783
mmu-miR-300*	CTTCAA	6mer_3	1	UUGUAC----- | -----GAAGUU	0.477783
mmu-miR-325	CAATAA	6mer_2	1	UUGUAC----- | -----GUUAUU	0.477783
mmu-miR-327	CTCAAG	6mer_2	1	UUGUAC----- | -----GAGUUC	0.477783
mmu-miR-326	CAGAGG	6mer_3	1	UUGUAC----- | -----GUCUCC	0.477783
mmu-miR-490-5p	CCATGG	6mer_3	1	UUGUAC----- | -----GGUACC	0.477783
mmu-miR-320	CAGCTT	6mer_1	1	UUGUAC----- | -----GUCGAA	0.477783
mmu-miR-509-3p	CAATCA	6mer_3	1	UUGUAC----- | -----GUUAGU	0.477783
mmu-miR-341*	CGACCG	6mer_3	1	UUGUAC----- | -----GCUGGC	0.477783
mmu-miR-1946b	CCCGGC	6mer_3	1	UUGUAC----- | -----GGGCCG	0.477783
mmu-miR-3103*	CCCTCC	6mer_3	1	UUGUAC----- | -----GGGAGG	0.477783
mmu-miR-1946a	CCGGCT	6mer_3	1	UUGUAC----- | -----GGCCGA	0.477783
mmu-miR-582-3p	CAACAG	6mer_2	1	UUGUAC----- | -----GUUGUC	0.477783
mmu-miR-412-5p	CGACCA	6mer_3	1	UUGUAC----- | -----GCUGGU	0.477783
mmu-miR-1983	CAGGTG	6mer_1	1	UUGUAC----- | -----GUCCAC	0.477783
mmu-miR-770-3p	CCCACG	6mer_3	1	UUGUAC----- | -----GGGUGC	0.477783
mmu-miR-330*	CTTTGC	6mer_3	1	UUGUAC----- | -----GAAACG	0.477783
mmu-miR-378*	CAGGAG	6mer_3	1	UUGUAC----- | -----GUCCUC	0.477783
mmu-miR-741	CTCTCA	6mer_3	1	UUGUAC----- | -----GAGAGU	0.477783
mmu-miR-744	CCCGCA	6mer_3	1	UUGUAC----- | -----GGGCGU	0.477783
mmu-miR-3473b	CAGCCC	6mer_3	1	UUGUAC----- | -----GUCGGG	0.477783
mmu-miR-881*	CTCTCT	6mer_2	1	UUGUAC----- | -----GAGAGA	0.477783
mmu-miR-344d-1*_mmu-miR-344g-5p_mmu-miR-344c*_mmu-miR-344d-3*_mmu-miR-344*_mmu-miR-344b*	CTGACT	6mer_3	1	UUGUAC----- | -----GACUGA	0.477783
mmu-miR-185*	CAGCCC	6mer_1	1	UUGUAC----- | -----GUCGGG	0.477783
mmu-miR-542-5p	CCCGAG	6mer_3	1	UUGUAC----- | -----GGGCUC	0.477783
mmu-miR-384-3p	CTAGGA	6mer_1	1	UUGUAC----- | -----GAUCCU	0.477783
mmu-miR-299	CACATA	6mer_3	1	UUGUAC----- | -----GUGUAU	0.477783
mmu-miR-298	CTCTGC	6mer_2	1	UUGUAC----- | -----GAGACG	0.477783
mmu-miR-339-3p	CGCTCA	6mer_3	1	UUGUAC----- | -----GCGAGU	0.477783
mmu-miR-1945	CGAAGA	6mer_3	1	UUGUAC----- | -----GCUUCU	0.477783
mmu-miR-218-1*	CATGTT	6mer_2	1	UUGUAC----- | -----GUACAA	0.477783
mmu-miR-30b*	CATCCC	6mer_1	1	UUGUAC----- | -----GUAGGG	0.477783
mmu-miR-5132	CCACGC	6mer_3	1	UUGUAC----- | -----GGUGCG	0.477783
mmu-miR-1966	CTCCCT	6mer_2	1	UUGUAC----- | -----GAGGGA	0.477783
mmu-miR-1955-3p	CAATGC	6mer_1	1	UUGUAC----- | -----GUUACG	0.477783
mmu-miR-3098-3p	CAGCAG	6mer_1	1	UUGUAC----- | -----GUCGUC	0.477783
mmu-miR-361	CTGATA	6mer_2	1	UUGUAC----- | -----GACUAU	0.477783
mmu-miR-1197*	CAACCG	6mer_3	1	UUGUAC----- | -----GUUGGC	0.477783
mmu-miR-677*	CTGGCT	6mer_1	1	UUGUAC----- | -----GACCGA	0.477783
mmu-miR-330	CAGAGA	6mer_3	1	UUGUAC----- | -----GUCUCU	0.477783
mmu-miR-708_mmu-miR-28	CTCCTT	6mer_3	1	UUGUAC----- | -----GAGGAA	0.477783
mmu-miR-34a*	CTGATT	6mer_3	1	UUGUAC----- | -----GACUAA	0.477783
mmu-miR-153*_mmu-miR-758	CACAAA	6mer_3	1	UUGUAC----- | -----GUGUUU	0.477783
mmu-miR-194-2*	CACTGG	6mer_3	1	UUGUAC----- | -----GUGACC	0.477783
mmu-miR-762	CAGCCC	6mer_2	1	UUGUAC----- | -----GUCGGG	0.477783
mmu-miR-1947*_mmu-miR-674	CAGTGC	6mer_3	1	UUGUAC----- | -----GUCACG	0.477783
mmu-miR-1249*	CCTCCT	6mer_3	1	UUGUAC----- | -----GGAGGA	0.477783
mmu-miR-5122	CCGCGG	6mer_3	1	UUGUAC----- | -----GGCGCC	0.477783
mmu-miR-346*	CTGCCT	6mer_3	1	UUGUAC----- | -----GACGGA	0.477783
mmu-miR-1938	CCACCG	6mer_3	1	UUGUAC----- | -----GGUGGC	0.477783
mmu-miR-709	CTGCCT	6mer_1	1	UUGUAC----- | -----GACGGA	0.477783
mmu-miR-707	CATGAC	6mer_1	1	UUGUAC----- | -----GUACUG	0.477783
mmu-miR-705	CCCACC	6mer_3	1	UUGUAC----- | -----GGGUGG	0.477783
mmu-miR-3057-3p	CTGTGG	6mer_1	1	UUGUAC----- | -----GACACC	0.477783
mmu-miR-701	CGGCTA	6mer_2	1	UUGUAC----- | -----GCCGAU	0.477783
mmu-miR-700	CGCGTG	6mer_3	1	UUGUAC----- | -----GCGCAC	0.477783
mmu-miR-450b-5p	CTGCAA	6mer_1	1	UUGUAC----- | -----GACGUU	0.477783
mmu-miR-665	CCTGGT	6mer_3	1	UUGUAC----- | -----GGACCA	0.477783
mmu-miR-5109	CGCAAC	6mer_2	1	UUGUAC----- | -----GCGUUG	0.477783
mmu-miR-322_mmu-miR-497	CTGCTG	6mer_3	1	UUGUAC----- | -----GACGAC	0.477783
mmu-miR-149*	CTCCCT	6mer_2	1	UUGUAC----- | -----GAGGGA	0.477783
mmu-miR-3101*	CAAAGC	6mer_1	1	UUGUAC----- | -----GUUUCG	0.477783
mmu-miR-3109*	CATCCA	6mer_1	1	UUGUAC----- | -----GUAGGU	0.477783
mmu-miR-7a_mmu-miR-7b	CTTCCA	6mer_3	1	UUGUAC----- | -----GAAGGU	0.477783
mmu-miR-99b*_mmu-miR-99a*	CGAGCT	6mer_1	1	UUGUAC----- | -----GCUCGA	0.477783
mmu-miR-763	CAGCTG	6mer_2	1	UUGUAC----- | -----GUCGAC	0.477783
mmu-miR-760-3p	CAGAGC	6mer_1	1	UUGUAC----- | -----GUCUCG	0.477783
mmu-miR-3078*	CAGCAA	6mer_3	1	UUGUAC----- | -----GUCGUU	0.477783
mmu-miR-186*	CTTAGG	6mer_1	1	UUGUAC----- | -----GAAUCC	0.477783
mmu-miR-1943	CTCCCT	6mer_2	1	UUGUAC----- | -----GAGGGA	0.477783
mmu-miR-10b*	CGAATC	6mer_1	1	UUGUAC----- | -----GCUUAG	0.477783
mmu-miR-1948	CCTAAA	6mer_3	1	UUGUAC----- | -----GGAUUU	0.477783
mmu-miR-3083	CAGCCT	6mer_3	1	UUGUAC----- | -----GUCGGA	0.477783
mmu-miR-3070b-5p_mmu-miR-3070a*	CAGGGG	6mer_1	1	UUGUAC----- | -----GUCCCC	0.477783
mmu-miR-3088	CATGAA	6mer_3	1	UUGUAC----- | -----GUACUU	0.477783
mmu-miR-3104-5p	CCCCTA	6mer_3	1	UUGUAC----- | -----GGGGAU	0.477783
mmu-miR-653*	CAGTGA	6mer_2	1	UUGUAC----- | -----GUCACU	0.477783
mmu-miR-3076-5p	CCTGTG	6mer_3	1	UUGUAC----- | -----GGACAC	0.477783
mmu-miR-1893	CGCGCC	6mer_3	1	UUGUAC----- | -----GCGCGG	0.477783
mmu-miR-1892	CCAAAT	6mer_3	1	UUGUAC----- | -----GGUUUA	0.477783
mmu-miR-1843-3p	CGATCA	6mer_1	1	UUGUAC----- | -----GCUAGU	0.477783
mmu-miR-3074-1-3p	CTGATA	6mer_1	1	UUGUAC----- | -----GACUAU	0.477783
mmu-miR-324-3p	CAGTGG	6mer_3	1	UUGUAC----- | -----GUCACC	0.477783
mmu-miR-1899	CATCGC	6mer_2	1	UUGUAC----- | -----GUAGCG	0.477783
mmu-miR-151-3p	CAGTCT	6mer_1	1	UUGUAC----- | -----GUCAGA	0.477783
mmu-miR-802*	CTCCGT	6mer_3	1	UUGUAC----- | -----GAGGCA	0.477783
mmu-miR-450a	CGCAAA	6mer_2	1	UUGUAC----- | -----GCGUUU	0.477783
mmu-miR-1188*	CTCGGA	6mer_3	1	UUGUAC----- | -----GAGCCU	0.477783
mmu-miR-380-5p	CAACCA	6mer_2	1	UUGUAC----- | -----GUUGGU	0.477783
mmu-miR-1298*	CAGATG	6mer_3	1	UUGUAC----- | -----GUCUAC	0.477783
mmu-miR-9*	CTTTAT	6mer_3	1	UUGUAC----- | -----GAAAUA	0.477783
mmu-miR-5129	CCACAT	6mer_3	1	UUGUAC----- | -----GGUGUA	0.477783
mmu-miR-5128	CAATTG	6mer_3	1	UUGUAC----- | -----GUUAAC	0.477783
mmu-miR-5125	CAGGCA	6mer_1	1	UUGUAC----- | -----GUCCGU	0.477783
mmu-miR-5126	CGCCCG	6mer_2	1	UUGUAC----- | -----GCGGGC	0.477783
mmu-miR-5120	CCCAAA	6mer_3	1	UUGUAC----- | -----GGGUUU	0.477783
mmu-miR-335-5p	CTCTTG	6mer_2	1	UUGUAC----- | -----GAGAAC	0.477783
mmu-miR-3066	CAACCA	6mer_2	1	UUGUAC----- | -----GUUGGU	0.477783
mmu-miR-129-5p	CAAAAA	6mer_2	1	UUGUAC----- | -----GUUUUU	0.477783
mmu-miR-666-3p	CTGCAG	6mer_1	1	UUGUAC----- | -----GACGUC	0.477783
mmu-miR-671-5p	CTTCCT	6mer_3	1	UUGUAC----- | -----GAAGGA	0.477783
mmu-miR-208b_mmu-miR-208a-3p	CGTCTT	6mer_1	1	UUGUAC----- | -----GCAGAA	0.477783
mmu-miR-139-3p	CGTCTC	6mer_1	1	UUGUAC----- | -----GCAGAG	0.477783
mmu-miR-1936	CAGTTA	6mer_3	1	UUGUAC----- | -----GUCAAU	0.477783
mmu-miR-880*	CTGAGT	6mer_2	1	UUGUAC----- | -----GACUCA	0.477783
mmu-miR-96*	CATGAT	6mer_1	1	UUGUAC----- | -----GUACUA	0.477783
mmu-miR-450a-2*	CCCAAT	6mer_3	1	UUGUAC----- | -----GGGUUA	0.477783
mmu-miR-490-3p	CAGGTT	6mer_2	1	UUGUAC----- | -----GUCCAA	0.477783
mmu-miR-465c-3p_mmu-miR-465b-3p_mmu-miR-465a-3p	CTGATC	6mer_3	1	UUGUAC----- | -----GACUAG	0.477783
mmu-miR-698	CGAGAA	6mer_1	1	UUGUAC----- | -----GCUCUU	0.477783
mmu-miR-200a_mmu-miR-141	CAGTGT	6mer_1	1	UUGUAC----- | -----GUCACA	0.477783
mmu-miR-383*	CTGTGG	6mer_3	1	UUGUAC----- | -----GACACC	0.477783
mmu-miR-1907	CTGCTC	6mer_3	1	UUGUAC----- | -----GACGAG	0.477783
mmu-miR-1906	CTGCTG	6mer_1	1	UUGUAC----- | -----GACGAC	0.477783
mmu-miR-28*	CTAGTG	6mer_3	1	UUGUAC----- | -----GAUCAC	0.477783
mmu-miR-301a*_mmu-miR-301b*	CAGAGC	6mer_3	1	UUGUAC----- | -----GUCUCG	0.477783
mmu-miR-1897-3p	CGAGTT	6mer_1	1	UUGUAC----- | -----GCUCAA	0.477783
mmu-miR-491	CCCACT	6mer_3	1	UUGUAC----- | -----GGGUGA	0.477783
mmu-miR-361*	CTGGGG	6mer_1	1	UUGUAC----- | -----GACCCC	0.477783
mmu-miR-423-5p	CCCTCA	6mer_3	1	UUGUAC----- | -----GGGAGU	0.477783
mmu-miR-3088*	CATAGC	6mer_3	1	UUGUAC----- | -----GUAUCG	0.477783
mmu-miR-1954	CTGCAG	6mer_2	1	UUGUAC----- | -----GACGUC	0.477783
mmu-miR-1251*	CAAAGC	6mer_2	1	UUGUAC----- | -----GUUUCG	0.477783
mmu-miR-1932	CGCAAC	6mer_3	1	UUGUAC----- | -----GCGUUG	0.477783
mmu-miR-1894-3p	CCTTGC	6mer_3	1	UUGUAC----- | -----GGAACG	0.477783
mmu-miR-3085-3p_mmu-miR-3064-5p	CAGCCA	6mer_1	1	UUGUAC----- | -----GUCGGU	0.477783
mmu-miR-5114	CTCCAG	6mer_2	1	UUGUAC----- | -----GAGGUC	0.477783
mmu-miR-5110	CTCCTC	6mer_2	1	UUGUAC----- | -----GAGGAG	0.477783
mmu-miR-5112	CTGAGC	6mer_1	1	UUGUAC----- | -----GACUCG	0.477783
mmu-miR-128-2*	CGGCCC	6mer_1	1	UUGUAC----- | -----GCCGGG	0.477783
mmu-miR-1941-5p	CTCCCT	6mer_3	1	UUGUAC----- | -----GAGGGA	0.477783
mmu-miR-363-5p	CACCTG	6mer_3	1	UUGUAC----- | -----GUGGAC	0.477783
mmu-miR-135a-2*	CCTACA	6mer_3	1	UUGUAC----- | -----GGAUGU	0.477783
mmu-miR-140*	CTGTGG	6mer_1	1	UUGUAC----- | -----GACACC	0.477783
mmu-miR-31	CTTGCC	6mer_2	1	UUGUAC----- | -----GAACGG	0.477783
mmu-miR-1934*	CATCCT	6mer_3	1	UUGUAC----- | -----GUAGGA	0.477783
mmu-miR-543*	CAACTT	6mer_3	1	UUGUAC----- | -----GUUGAA	0.477783
mmu-miR-3475	CTCCAG	6mer_2	1	UUGUAC----- | -----GAGGUC	0.477783
mmu-miR-3474	CCAGGG	6mer_3	1	UUGUAC----- | -----GGUCCC	0.477783
mmu-miR-219-3p*	CAACTC	6mer_2	1	UUGUAC----- | -----GUUGAG	0.477783
mmu-miR-3472	CTATTA	6mer_3	1	UUGUAC----- | -----GAUAAU	0.477783
mmu-miR-181d*	CGGTGG	6mer_2	1	UUGUAC----- | -----GCCACC	0.477783
mmu-miR-718	CGGAAG	6mer_3	1	UUGUAC----- | -----GCCUUC	0.477783
mmu-miR-719	CGAGAT	6mer_3	1	UUGUAC----- | -----GCUCUA	0.477783
mmu-miR-714	CTCGTC	6mer_2	1	UUGUAC----- | -----GAGCAG	0.477783
mmu-miR-711	CGGGTC	6mer_1	1	UUGUAC----- | -----GCCCAG	0.477783
mmu-miR-3067*	CGCTTG	6mer_2	1	UUGUAC----- | -----GCGAAC	0.477783
mmu-miR-652	CGCCAT	6mer_2	1	UUGUAC----- | -----GCGGUA	0.477783
mmu-miR-21*	CTGTTG	6mer_3	1	UUGUAC----- | -----GACAAC	0.477783
mmu-miR-194-1*	CACTGG	6mer_3	1	UUGUAC----- | -----GUGACC	0.477783
mmu-miR-871-5p_mmu-miR-743a*	CTGAAT	6mer_2	1	UUGUAC----- | -----GACUUA	0.477783
mmu-miR-3082-3p	CATGTG	6mer_3	1	UUGUAC----- | -----GUACAC	0.477783
mmu-miR-3108*	CTAGAC	6mer_2	1	UUGUAC----- | -----GAUCUG	0.477783
mmu-miR-695	CAATCT	6mer_3	1	UUGUAC----- | -----GUUAGA	0.477783
mmu-miR-5046	CGGGAG	6mer_1	1	UUGUAC----- | -----GCCCUC	0.477783
mmu-miR-654-3p	CAGACA	6mer_1	1	UUGUAC----- | -----GUCUGU	0.477783
mmu-miR-874	CAGGGC	6mer_1	1	UUGUAC----- | -----GUCCCG	0.477783
mmu-miR-29c*	CGGTCA	6mer_3	1	UUGUAC----- | -----GCCAGU	0.477783
mmu-miR-3094	CCAACA	6mer_3	1	UUGUAC----- | -----GGUUGU	0.477783
mmu-miR-3092	CCATTC	6mer_3	1	UUGUAC----- | -----GGUAAG	0.477783
mmu-miR-758*	CAACCA	6mer_3	1	UUGUAC----- | -----GUUGGU	0.477783
mmu-miR-3099	CTAGCC	6mer_1	1	UUGUAC----- | -----GAUCGG	0.477783
mmu-miR-495*	CAACTT	6mer_2	1	UUGUAC----- | -----GUUGAA	0.477783
mmu-miR-134	CAGTCA	6mer_1	1	UUGUAC----- | -----GUCAGU	0.477783
mmu-miR-137	CAATAA	6mer_3	1	UUGUAC----- | -----GUUAUU	0.477783
mmu-miR-760-5p	CTGAGG	6mer_1	1	UUGUAC----- | -----GACUCC	0.477783
mmu-miR-713	CAGTGC	6mer_2	1	UUGUAC----- | -----GUCACG	0.477783
mmu-miR-3075*	CAAGGA	6mer_2	1	UUGUAC----- | -----GUUCCU	0.477783
mmu-miR-882	CTCTCC	6mer_2	1	UUGUAC----- | -----GAGAGG	0.477783
mmu-miR-1955-5p	CTGGGA	6mer_1	1	UUGUAC----- | -----GACCCU	0.477783
mmu-miR-291a-5p	CTTTGA	6mer_1	1	UUGUAC----- | -----GAAACU	0.477783
mmu-miR-547*	CAAGTG	6mer_3	1	UUGUAC----- | -----GUUCAC	0.477783
mmu-miR-30c-2*_mmu-miR-30c-1*	CTCCCA	6mer_2	1	UUGUAC----- | -----GAGGGU	0.477783
mmu-miR-375*	CGTCGC	6mer_3	1	UUGUAC----- | -----GCAGCG	0.477783
mmu-miR-470	CAAGAA	6mer_3	1	UUGUAC----- | -----GUUCUU	0.477783
mmu-miR-92a-1*	CAACCT	6mer_3	1	UUGUAC----- | -----GUUGGA	0.477783
mmu-miR-5099	CGATCT	6mer_1	1	UUGUAC----- | -----GCUAGA	0.477783
mmu-miR-1306-3p	CAACGT	6mer_3	1	UUGUAC----- | -----GUUGCA	0.477783
mmu-miR-509-5p	CTGGAG	6mer_1	1	UUGUAC----- | -----GACCUC	0.477783
mmu-miR-10a*	CGAATT	6mer_1	1	UUGUAC----- | -----GCUUAA	0.477783
mmu-miR-3061-5p	CCACTG	6mer_3	1	UUGUAC----- | -----GGUGAC	0.477783
mmu-miR-691	CAGGAA	6mer_2	1	UUGUAC----- | -----GUCCUU	0.477783
mmu-miR-369-5p	CGATCT	6mer_3	1	UUGUAC----- | -----GCUAGA	0.477783
mmu-miR-146b*	CTAGGG	6mer_2	1	UUGUAC----- | -----GAUCCC	0.477783
mmu-miR-708*	CTAGTT	6mer_2	1	UUGUAC----- | -----GAUCAA	0.477783
mmu-miR-185_mmu-miR-3473	CTCTCC	6mer_2	1	UUGUAC----- | -----GAGAGG	0.477783
mmu-miR-145*	CAGGAA	6mer_2	1	UUGUAC----- | -----GUCCUU	0.477783
mmu-miR-453_mmu-miR-496*	CAACCT	6mer_3	1	UUGUAC----- | -----GUUGGA	0.477783
mmu-miR-328*	CCCCCC	6mer_3	1	UUGUAC----- | -----GGGGGG	0.477783
mmu-miR-374c*	CTAAGT	6mer_3	1	UUGUAC----- | -----GAUUCA	0.477783
mmu-miR-3057-5p	CTCCAA	6mer_2	1	UUGUAC----- | -----GAGGUU	0.477783
mmu-miR-1935	CTGCCT	6mer_3	1	UUGUAC----- | -----GACGGA	0.477783
mmu-miR-761	CTGCTG	6mer_2	1	UUGUAC----- | -----GACGAC	0.477783
mmu-miR-688	CTGCGA	6mer_3	1	UUGUAC----- | -----GACGCU	0.477783
mmu-miR-687	CAGGAT	6mer_1	1	UUGUAC----- | -----GUCCUA	0.477783
mmu-miR-2139	CGCAGC	6mer_2	1	UUGUAC----- | -----GCGUCG	0.477783
mmu-miR-681	CGAGGC	6mer_1	1	UUGUAC----- | -----GCUCCG	0.477783
mmu-miR-3087*	CTGCCC	6mer_1	1	UUGUAC----- | -----GACGGG	0.477783
mmu-miR-1895	CGGGGG	6mer_3	1	UUGUAC----- | -----GCCCCC	0.477783
mmu-miR-1896	CAGAGA	6mer_2	1	UUGUAC----- | -----GUCUCU	0.477783
mmu-miR-488	CTTTCA	6mer_2	1	UUGUAC----- | -----GAAAGU	0.477783
mmu-miR-3074-5p	CAGGAA	6mer_2	1	UUGUAC----- | -----GUCCUU	0.477783
mmu-miR-483	CGTCTT	6mer_3	1	UUGUAC----- | -----GCAGAA	0.477783
mmu-miR-127*	CTTCAG	6mer_3	1	UUGUAC----- | -----GAAGUC	0.477783
mmu-miR-135a-1*	CCTATA	6mer_3	1	UUGUAC----- | -----GGAUAU	0.477783
mmu-miR-491*	CATAAG	6mer_3	1	UUGUAC----- | -----GUAUUC	0.477783
mmu-miR-3080-3p	CGAGGA	6mer_3	1	UUGUAC----- | -----GCUCCU	0.477783
mmu-miR-3107*_mmu-miR-486*	CTGCCC	6mer_1	1	UUGUAC----- | -----GACGGG	0.477783
mmu-miR-5107	CTGCCC	6mer_2	1	UUGUAC----- | -----GACGGG	0.477783
mmu-miR-5105	CGGCGC	6mer_2	1	UUGUAC----- | -----GCCGCG	0.477783
mmu-miR-5103	CGGATG	6mer_2	1	UUGUAC----- | -----GCCUAC	0.477783
mmu-miR-5102	CAGAAG	6mer_2	1	UUGUAC----- | -----GUCUUC	0.477783
mmu-miR-5101	CAAACA	6mer_1	1	UUGUAC----- | -----GUUUGU	0.477783
mmu-miR-433	CATGAT	6mer_3	1	UUGUAC----- | -----GUACUA	0.477783
mmu-miR-3060	CTATGG	6mer_3	1	UUGUAC----- | -----GAUACC	0.477783
mmu-miR-383	CTGATC	6mer_2	1	UUGUAC----- | -----GACUAG	0.477783
mmu-miR-326*	CTGCCC	6mer_1	1	UUGUAC----- | -----GACGGG	0.477783
mmu-miR-143	CATCTC	6mer_2	1	UUGUAC----- | -----GUAGAG	0.477783
mmu-miR-221*	CCAGGT	6mer_3	1	UUGUAC----- | -----GGUCCA	0.477783
mmu-miR-331-3p	CAGGGG	6mer_2	1	UUGUAC----- | -----GUCCCC	0.477783
mmu-miR-22	CAGCTT	6mer_3	1	UUGUAC----- | -----GUCGAA	0.477783
mmu-miR-24	CTGAGC	6mer_1	1	UUGUAC----- | -----GACUCG	0.477783
mmu-miR-181c*_mmu-miR-181a-1*	CGATGG	6mer_2	1	UUGUAC----- | -----GCUACC	0.477783
mmu-miR-151-5p	CCTCGA	6mer_3	1	UUGUAC----- | -----GGAGCU	0.477783
mmu-miR-31*	CATAGC	6mer_2	1	UUGUAC----- | -----GUAUCG	0.477783
mmu-miR-92a-2*	CCACCT	6mer_3	1	UUGUAC----- | -----GGUGGA	0.477783
mmu-miR-5113	CTCTGT	6mer_3	1	UUGUAC----- | -----GAGACA	0.477783
mmu-miR-2137	CGCCGG	6mer_2	1	UUGUAC----- | -----GCGGCC	0.477783
mmu-miR-412-3p	CAGGTG	6mer_1	1	UUGUAC----- | -----GUCCAC	0.477783
mmu-miR-3086-3p	CATTGG	6mer_2	1	UUGUAC----- | -----GUAACC	0.477783
mmu-miR-673-3p	CCCGGA	6mer_3	1	UUGUAC----- | -----GGGCCU	0.477783
mmu-miR-504	CAGGGT	6mer_1	1	UUGUAC----- | -----GUCCCA	0.477783
mmu-miR-3059*	CTAGAG	6mer_2	1	UUGUAC----- | -----GAUCUC	0.477783
mmu-miR-720	CGAGAT	6mer_3	1	UUGUAC----- | -----GCUCUA	0.477783
mmu-miR-503	CTGCTA	6mer_3	1	UUGUAC----- | -----GACGAU	0.477783
mmu-miR-3089-3p	CAGATG	6mer_1	1	UUGUAC----- | -----GUCUAC	0.477783
mmu-miR-592*	CGTGAT	6mer_1	1	UUGUAC----- | -----GCACUA	0.477783
mmu-miR-666-5p	CCCGCT	6mer_3	1	UUGUAC----- | -----GGGCGA	0.477783
mmu-miR-432	CCAAGA	6mer_3	1	UUGUAC----- | -----GGUUCU	0.477783
mmu-miR-1947	CGTCCT	6mer_3	1	UUGUAC----- | -----GCAGGA	0.477783
mmu-miR-744*	CAACAG	6mer_3	1	UUGUAC----- | -----GUUGUC	0.477783
mmu-miR-871-3p	CAGTCA	6mer_3	1	UUGUAC----- | -----GUCAGU	0.477783
mmu-miR-337-5p	CCGTTC	6mer_3	1	UUGUAC----- | -----GGCAAG	0.477783
mmu-miR-3113*	CCAGGA	6mer_3	1	UUGUAC----- | -----GGUCCU	0.477783
mmu-miR-1940	CTCCAT	6mer_3	1	UUGUAC----- | -----GAGGUA	0.477783
mmu-miR-1933-5p	CATGAC	6mer_2	1	UUGUAC----- | -----GUACUG	0.477783
mmu-miR-19b-2*_mmu-miR-19b-1*	CAAAAC	6mer_2	1	UUGUAC----- | -----GUUUUG	0.477783
mmu-miR-669h-5p	CATGCA	6mer_2	1	UUGUAC----- | -----GUACGU	0.477783
mmu-miR-1969	CATCTT	6mer_3	1	UUGUAC----- | -----GUAGAA	0.477783
mmu-miR-1968	CAGCTG	6mer_1	1	UUGUAC----- | -----GUCGAC	0.477783
mmu-miR-1964-5p	CCAGCT	6mer_3	1	UUGUAC----- | -----GGUCGA	0.477783
mmu-miR-1965	CGGCTT	6mer_3	1	UUGUAC----- | -----GCCGAA	0.477783
mmu-miR-540-3p	CTGACC	6mer_2	1	UUGUAC----- | -----GACUGG	0.477783
mmu-miR-196b*	CTGTCG	6mer_2	1	UUGUAC----- | -----GACAGC	0.477783
mmu-miR-184	CGTCCA	6mer_3	1	UUGUAC----- | -----GCAGGU	0.477783
mmu-miR-879*	CATAAG	6mer_2	1	UUGUAC----- | -----GUAUUC	0.477783
mmu-miR-212-5p	CAAGGT	6mer_3	1	UUGUAC----- | -----GUUCCA	0.477783
mmu-miR-134*	CCACAG	6mer_3	1	UUGUAC----- | -----GGUGUC	0.477783
mmu-miR-1198-3p	CTAGCT	6mer_2	1	UUGUAC----- | -----GAUCGA	0.477783
mmu-miR-3104-3p	CAGAGC	6mer_1	1	UUGUAC----- | -----GUCUCG	0.477783
mmu-miR-3473d	CAGTGG	6mer_3	1	UUGUAC----- | -----GUCACC	0.477783
mmu-miR-346	CAGACA	6mer_3	1	UUGUAC----- | -----GUCUGU	0.477783
mmu-miR-1897-5p	CCAAAG	6mer_3	1	UUGUAC----- | -----GGUUUC	0.477783
mmu-miR-322*	CATGTT	6mer_2	1	UUGUAC----- | -----GUACAA	0.477783
mmu-miR-341	CGACCG	6mer_2	1	UUGUAC----- | -----GCUGGC	0.477783
mmu-miR-883b-5p	CTCAGT	6mer_2	1	UUGUAC----- | -----GAGUCA	0.477783
mmu-miR-15b_mmu-miR-15a_mmu-miR-16_mmu-miR-195	CTGCTA	6mer_3	1	UUGUAC----- | -----GACGAU	0.477783
mmu-miR-546	CACCAT	6mer_3	1	UUGUAC----- | -----GUGGUA	0.477783
mmu-miR-463	CTATCA	6mer_3	1	UUGUAC----- | -----GAUAGU	0.477783
mmu-miR-344f-3p	CTAGAG	6mer_3	1	UUGUAC----- | -----GAUCUC	0.477783
mmu-miR-468	CAGTCA	6mer_1	1	UUGUAC----- | -----GUCAGU	0.477783
mmu-miR-1298	CGAATG	6mer_1	1	UUGUAC----- | -----GCUUAC	0.477783
mmu-miR-3470b	CAGAGT	6mer_1	1	UUGUAC----- | -----GUCUCA	0.477783
mmu-miR-93*	CAGCAG	6mer_2	1	UUGUAC----- | -----GUCGUC	0.477783
mmu-miR-544-3p	CAGAAT	6mer_3	1	UUGUAC----- | -----GUCUUA	0.477783
mmu-miR-3470a	CAAAGT	6mer_1	1	UUGUAC----- | -----GUUUCA	0.477783
mmu-miR-1190	CAGCTG	6mer_2	1	UUGUAC----- | -----GUCGAC	0.477783
mmu-miR-214	CTGCTG	6mer_2	1	UUGUAC----- | -----GACGAC	0.477783
mmu-miR-504*	CTCCCT	6mer_3	1	UUGUAC----- | -----GAGGGA	0.477783
mmu-miR-181b-1*_mmu-miR-181b-2*	CAGTGA	6mer_2	1	UUGUAC----- | -----GUCACU	0.477783
mmu-miR-344c_mmu-miR-344	CTAGAT	6mer_1	1	UUGUAC----- | -----GAUCUA	0.477783
mmu-miR-1199*	CGGCCG	6mer_1	1	UUGUAC----- | -----GCCGGC	0.477783
mmu-miR-370	CAGCAG	6mer_1	1	UUGUAC----- | -----GUCGUC	0.477783
mmu-miR-125b-5p_mmu-miR-351_mmu-miR-125a-5p	CAGGGA	6mer_3	1	UUGUAC----- | -----GUCCCU	0.477783
mmu-miR-500*_mmu-miR-362-5p	CAAGGA	6mer_1	1	UUGUAC----- | -----GUUCCU	0.477783
mmu-miR-452-5p	CAAACA	6mer_3	1	UUGUAC----- | -----GUUUGU	0.477783
mmu-miR-210*	CAGTGG	6mer_1	1	UUGUAC----- | -----GUCACC	0.477783
mmu-miR-883a-5p	CTCAGC	6mer_2	1	UUGUAC----- | -----GAGUCG	0.477783
mmu-miR-431	CAAGAC	6mer_2	1	UUGUAC----- | -----GUUCUG	0.477783
mmu-miR-193_mmu-miR-193b	CCAGTT	6mer_3	1	UUGUAC----- | -----GGUCAA	0.477783
mmu-miR-670	CAGGGA	6mer_2	1	UUGUAC----- | -----GUCCCU	0.477783
mmu-miR-1927	CAGAGG	6mer_1	1	UUGUAC----- | -----GUCUCC	0.477783
mmu-miR-1929	CTAGAA	6mer_3	1	UUGUAC----- | -----GAUCUU	0.477783
mmu-miR-181a-2*	CGGTCG	6mer_1	1	UUGUAC----- | -----GCCAGC	0.477783
mmu-miR-128-1*	CGGCCC	6mer_1	1	UUGUAC----- | -----GCCGGG	0.477783
mmu-miR-3113	CAGGAC	6mer_3	1	UUGUAC----- | -----GUCCUG	0.477783
mmu-miR-181d_mmu-miR-181a_mmu-miR-181c_mmu-miR-181b	TGAATG	6mer_1	5	UUGUAC- ||||| -ACUUAC	0.480713
mmu-miR-664	TGAATA	6mer_3	5	UUGUAC- ||||| -ACUUAU	0.480713
mmu-miR-382*	TGAATG	6mer_2	5	UUGUAC- ||||| -ACUUAC	0.480713
mmu-miR-652*	TAGGGT	6mer_1	3	UUGUAC--- ||| ---AUCCCA	0.496826
mmu-miR-690	TAGCCT	6mer_1	3	UUGUAC--- ||| ---AUCGGA	0.496826
mmu-miR-1981*	TAGATG	6mer_3	3	UUGUAC--- ||| ---AUCUAC	0.496826
mmu-miR-192	TAGGTC	6mer_1	3	UUGUAC--- ||| ---AUCCAG	0.496826
mmu-miR-449a*	TAGCTG	6mer_3	3	UUGUAC--- ||| ---AUCGAC	0.496826
mmu-miR-3106*	TAGGCA	6mer_1	3	UUGUAC--- ||| ---AUCCGU	0.496826
mmu-miR-463*	TAGGTA	6mer_3	3	UUGUAC--- ||| ---AUCCAU	0.496826
mmu-miR-3108	TAGAGA	6mer_2	3	UUGUAC--- ||| ---AUCUCU	0.496826
mmu-miR-872*	TAGTTC	6mer_2	3	UUGUAC--- ||| ---AUCAAG	0.496826
mmu-miR-1982.2	TAGGGT	6mer_1	3	UUGUAC--- ||| ---AUCCCA	0.496826
mmu-miR-701*	TAGATA	6mer_3	3	UUGUAC--- ||| ---AUCUAU	0.496826
mmu-miR-215	TAGGTC	6mer_1	3	UUGUAC--- ||| ---AUCCAG	0.496826
mmu-miR-34c*_mmu-miR-34b-3p	TAGTGA	6mer_1	3	UUGUAC--- ||| ---AUCACU	0.496826
mmu-miR-3096b-3p	TCCTTT	6mer_3	3	UUGUAC--- ||| ---AGGAAA	0.517822
mmu-miR-1967	TCCTCA	6mer_3	3	UUGUAC--- ||| ---AGGAGU	0.517822
mmu-miR-541	TCCCTT	6mer_3	3	UUGUAC--- ||| ---AGGGAA	0.517822
mmu-miR-196a-1*	TGTCGT	6mer_1	5	UUGUAC- ||||| -ACAGCA	0.519043
mmu-miR-1950	TGCAGA	6mer_3	3	UUGUAC--- ||| ---ACGUCU	0.534424
mmu-miR-182	TGCCAA	6mer_2	3	UUGUAC--- ||| ---ACGGUU	0.534424
mmu-miR-196a-2*	TGCCGA	6mer_3	3	UUGUAC--- ||| ---ACGGCU	0.534424
mmu-miR-20a*	TGCAGT	6mer_3	3	UUGUAC--- ||| ---ACGUCA	0.534424
mmu-miR-103_mmu-miR-107	TGCTGC	6mer_2	3	UUGUAC--- ||| ---ACGACG	0.534424
mmu-miR-338-3p	TGCTGG	6mer_2	3	UUGUAC--- ||| ---ACGACC	0.534424
mmu-miR-217	TGCAGT	6mer_2	3	UUGUAC--- ||| ---ACGUCA	0.534424
mmu-miR-2182	TGTGGC	6mer_1	5	UUGUAC- ||||| -ACACCG	0.536377
mmu-miR-693-5p	TGTGGC	6mer_1	5	UUGUAC- ||||| -ACACCG	0.536377
mmu-miR-188-3p	TGTGGG	6mer_1	5	UUGUAC- ||||| -ACACCC	0.536377
mmu-miR-3064-3p	TGTGGC	6mer_2	5	UUGUAC- ||||| -ACACCG	0.536377
mmu-miR-875-5p	GGTATA	6mer_3	4	-UUGUAC- |||| C--CAUAU	0.53833
mmu-miR-29b-2*	AACCAG	6mer_3	3	UUGUAC--- ||| ---UUGGUC	0.555176
mmu-miR-205	TGAAGG	6mer_2	5	UUGUAC- ||||| -ACUUCC	0.556152
mmu-miR-712	TGAAGG	6mer_1	5	UUGUAC- ||||| -ACUUCC	0.556152
mmu-miR-3063*	TCTCCA	6mer_3	5	UUGUAC- ||||| -AGAGGU	0.560059
mmu-miR-370*	TGACCT	6mer_2	5	UUGUAC- ||||| -ACUGGA	0.561279
mmu-miR-1193-3p	TGACCT	6mer_2	5	UUGUAC- ||||| -ACUGGA	0.561279
mmu-miR-3073-5p	TGACCA	6mer_2	5	UUGUAC- ||||| -ACUGGU	0.561279
mmu-miR-574-3p	TGAGCG	6mer_1	5	UUGUAC- ||||| -ACUCGC	0.568115
mmu-miR-3079-3p	TGAGCC	6mer_1	5	UUGUAC- ||||| -ACUCGG	0.568115
mmu-miR-764-5p	TGAGCA	6mer_1	5	UUGUAC- ||||| -ACUCGU	0.568115
mmu-miR-1912*	TGAGCA	6mer_3	5	UUGUAC- ||||| -ACUCGU	0.568115
mmu-miR-3106	TGAGCC	6mer_2	5	UUGUAC- ||||| -ACUCGG	0.568115
mmu-miR-215*	GACAGA	6mer_3	2	-UUGUAC--- || C----UGUCU	0.58374
mmu-miR-598	GACGTA	6mer_3	2	-UUGUAC--- || C----UGCAU	0.58374
mmu-miR-340-3p	GACGGA	6mer_3	2	-UUGUAC--- || C----UGCCU	0.58374
mmu-miR-452-3p	GACTGA	6mer_3	2	-UUGUAC--- || C----UGACU	0.58374
mmu-miR-1970	GACACA	6mer_3	2	-UUGUAC--- || C----UGUGU	0.58374
mmu-miR-224	GACTTA	6mer_3	2	-UUGUAC--- || C----UGAAU	0.58374
mmu-miR-193*	GACCCA	6mer_3	2	-UUGUAC--- || C----UGGGU	0.58374
mmu-miR-294*	TTTTGA	6mer_1	6	UUGUAC |||||| AAAACU	0.591064
mmu-miR-3071	AATGAG	6mer_2	2	UUGUAC---- || ----UUACUC	0.638184
mmu-miR-135b_mmu-miR-135a	AAGCCA	6mer_1	2	UUGUAC---- || ----UUCGGU	0.638184
mmu-miR-208a-5p	AAGCTC	6mer_3	2	UUGUAC---- || ----UUCGAG	0.638184
mmu-miR-29a*	AATCAG	6mer_2	2	UUGUAC---- || ----UUAGUC	0.638184
mmu-miR-100*	AAGCTT	6mer_1	2	UUGUAC---- || ----UUCGAA	0.638184
mmu-miR-26a-1*	AATAGG	6mer_3	2	UUGUAC---- || ----UUAUCC	0.638184
mmu-miR-876-5p	AATCCA	6mer_3	2	UUGUAC---- || ----UUAGGU	0.638184
mmu-miR-684	AAAACT	6mer_3	2	UUGUAC---- || ----UUUUGA	0.638184
mmu-miR-703	AAGGTT	6mer_1	2	UUGUAC---- || ----UUCCAA	0.638184
mmu-miR-1264-3p	AAGATT	6mer_1	2	UUGUAC---- || ----UUCUAA	0.638184
mmu-miR-103-2*_mmu-miR-107*	AAGAAG	6mer_1	2	UUGUAC---- || ----UUCUUC	0.638184
mmu-miR-206*	AAGCAT	6mer_1	2	UUGUAC---- || ----UUCGUA	0.638184
mmu-miR-130b*	AAGAGT	6mer_3	2	UUGUAC---- || ----UUCUCA	0.638184
mmu-miR-138-2*	AATAGC	6mer_3	2	UUGUAC---- || ----UUAUCG	0.638184
mmu-miR-692	AAGAGA	6mer_2	2	UUGUAC---- || ----UUCUCU	0.638184
mmu-miR-3061-3p	AAGGTA	6mer_2	2	UUGUAC---- || ----UUCCAU	0.638184
mmu-miR-204_mmu-miR-211	AAGGGA	6mer_2	2	UUGUAC---- || ----UUCCCU	0.638184
mmu-miR-1964-3p	AAGTCG	6mer_2	2	UUGUAC---- || ----UUCAGC	0.638184
mmu-miR-129-2-3p_mmu-miR-129-1-3p	AAGGGC	6mer_1	2	UUGUAC---- || ----UUCCCG	0.638184
mmu-miR-136	AATGGA	6mer_1	2	UUGUAC---- || ----UUACCU	0.638184
mmu-miR-22*	AAGAAC	6mer_2	2	UUGUAC---- || ----UUCUUG	0.638184
mmu-miR-343	AAGGGA	6mer_1	2	UUGUAC---- || ----UUCCCU	0.638184
mmu-miR-693-3p	AAGCTG	6mer_2	2	UUGUAC---- || ----UUCGAC	0.638184
mmu-miR-686	AAGCAA	6mer_2	2	UUGUAC---- || ----UUCGUU	0.638184
mmu-miR-130a*	AAGAGC	6mer_3	2	UUGUAC---- || ----UUCUCG	0.638184
mmu-miR-1249	AAGGGC	6mer_1	2	UUGUAC---- || ----UUCCCG	0.638184
mmu-miR-501-5p	AAGGAT	6mer_2	2	UUGUAC---- || ----UUCCUA	0.638184
mmu-miR-141*	AAGATG	6mer_3	2	UUGUAC---- || ----UUCUAC	0.638184
mmu-miR-1903	AAGAAG	6mer_2	2	UUGUAC---- || ----UUCUUC	0.638184
mmu-miR-511-5p	AAGGCA	6mer_2	2	UUGUAC---- || ----UUCCGU	0.638184
mmu-miR-344e*	AAGCCT	6mer_2	2	UUGUAC---- || ----UUCGGA	0.638184
mmu-miR-3099*	AAGCTG	6mer_2	2	UUGUAC---- || ----UUCGAC	0.638184
mmu-miR-103-1*	AAGAAG	6mer_1	2	UUGUAC---- || ----UUCUUC	0.638184
mmu-miR-543	AATGTT	6mer_2	2	UUGUAC---- || ----UUACAA	0.638184
mmu-miR-3095-5p	AAGCTT	6mer_3	2	UUGUAC---- || ----UUCGAA	0.638184
mmu-miR-532-5p	AAGGCA	6mer_1	2	UUGUAC---- || ----UUCCGU	0.638184
mmu-miR-188-5p	AAGGGA	6mer_1	2	UUGUAC---- || ----UUCCCU	0.638184
mmu-miR-879	AAGCCT	6mer_1	2	UUGUAC---- || ----UUCGGA	0.638184
mmu-miR-208b*	AAGCTT	6mer_3	2	UUGUAC---- || ----UUCGAA	0.638184
mmu-miR-1952	TGGAGA	6mer_3	5	UUGUAC- ||||| -ACCUCU	0.643555
mmu-miR-3473c	TGGAGA	6mer_1	5	UUGUAC- ||||| -ACCUCU	0.643555
mmu-miR-1930	TGGAGG	6mer_2	5	UUGUAC- ||||| -ACCUCC	0.643555
mmu-miR-3110*	TGGAGT	6mer_1	5	UUGUAC- ||||| -ACCUCA	0.643555
mmu-miR-880	TGGAGT	6mer_2	5	UUGUAC- ||||| -ACCUCA	0.643555
mmu-miR-293*_mmu-miR-290-5p_mmu-miR-292-5p	GTTTGA	6mer_1	4	UUGUAC-- |||| --CAAACU	0.646973
mmu-miR-3076-3p	AGTGCG	6mer_3	4	-UUGUAC- |||| U--CACGC	0.648926
mmu-miR-3093-5p	GGTGCG	6mer_3	4	-UUGUAC- |||| C--CACGC	0.648926
mmu-miR-15b*	ATGATT	6mer_1	2	UUGUAC---- || ----UACUAA	0.700928
mmu-miR-15a*	ATGGCC	6mer_1	2	UUGUAC---- || ----UACCGG	0.700928
mmu-miR-127	ATCCGA	6mer_3	2	UUGUAC---- || ----UAGGCU	0.700928
mmu-miR-144*	ATATCC	6mer_3	2	UUGUAC---- || ----UAUAGG	0.700928
mmu-miR-5119	ATGAGA	6mer_1	2	UUGUAC---- || ----UACUCU	0.700928
mmu-miR-3471	ATCTCA	6mer_3	2	UUGUAC---- || ----UAGAGU	0.700928
mmu-miR-295*	ATTTGA	6mer_1	2	UUGUAC---- || ----UAAACU	0.700928
mmu-miR-680	ATGCCC	6mer_3	2	UUGUAC---- || ----UACGGG	0.700928
mmu-miR-5100	ATTCGA	6mer_3	2	UUGUAC---- || ----UAAGCU	0.700928
mmu-miR-3079-5p	ATCAAA	6mer_3	2	UUGUAC---- || ----UAGUUU	0.700928
mmu-miR-192*	ATTGGC	6mer_1	2	UUGUAC---- || ----UAACCG	0.700928
mmu-miR-345-5p	GTCAGC	6mer_3	4	UUGUAC-- |||| --CAGUCG	0.704834
mmu-miR-3109	TGGCCC	6mer_1	5	UUGUAC- ||||| -ACCGGG	0.707031
mmu-miR-3067	AGAACT	6mer_3	4	-UUGUAC- |||| U--CUUGA	0.708984
mmu-miR-668	GTGACA	6mer_3	4	UUGUAC-- |||| --CACUGU	0.712646
mmu-miR-3087	GTGAGT	6mer_1	4	UUGUAC-- |||| --CACUCA	0.712646
mmu-miR-1982.1	GTGAGA	6mer_3	4	UUGUAC-- |||| --CACUCU	0.712646
mmu-miR-702	TGGGCA	6mer_3	5	UUGUAC- ||||| -ACCCGU	0.716309
mmu-miR-3963	GATACA	6mer_3	4	-UUGUAC- |||| C--UAUGU	0.717285
mmu-miR-551b*	TTGATT	6mer_1	6	UUGUAC |||||| AACUAA	0.721436
mmu-miR-3097-3p	GTCTGA	6mer_2	4	UUGUAC-- |||| --CAGACU	0.726074
mmu-miR-499	GTCTTA	6mer_2	4	UUGUAC-- |||| --CAGAAU	0.726074
mmu-miR-434-5p	TCGAGC	6mer_3	2	UUGUAC---- || ----AGCUCG	0.76709
mmu-miR-667	GTGTCA	6mer_3	4	UUGUAC-- |||| --CACAGU	0.769287
mmu-miR-3072	AGGGGG	6mer_1	2	UUGUAC---- || ----UCCCCC	0.827148
mmu-miR-328	AGGGCC	6mer_1	2	UUGUAC---- || ----UCCCGG	0.827148
mmu-miR-1968*	AGGTGG	6mer_2	2	UUGUAC---- || ----UCCACC	0.827148
mmu-miR-670*	AGGAAA	6mer_3	2	UUGUAC---- || ----UCCUUU	0.827148
mmu-miR-877*	AGGACA	6mer_3	2	UUGUAC---- || ----UCCUGU	0.827148
mmu-miR-207	AGAAGC	6mer_3	2	UUGUAC---- || ----UCUUCG	0.827148
mmu-miR-3078	AGGCTT	6mer_1	2	UUGUAC---- || ----UCCGAA	0.827148
mmu-miR-1224*	AGGTGG	6mer_1	2	UUGUAC---- || ----UCCACC	0.827148
mmu-miR-3077	AGTCAG	6mer_3	2	UUGUAC---- || ----UCAGUC	0.827148
mmu-miR-216a	AGATTA	6mer_3	2	UUGUAC---- || ----UCUAAU	0.827148
mmu-miR-216b	AGATTT	6mer_3	2	UUGUAC---- || ----UCUAAA	0.827148
mmu-miR-483*	AGGAGT	6mer_1	2	UUGUAC---- || ----UCCUCA	0.827148
mmu-miR-3081	AGCGCA	6mer_2	2	UUGUAC---- || ----UCGCGU	0.827148
mmu-miR-674*	AGCTGT	6mer_2	2	UUGUAC---- || ----UCGACA	0.827148
mmu-miR-700*	AGCCTT	6mer_2	2	UUGUAC---- || ----UCGGAA	0.827148
mmu-miR-697	AGGATG	6mer_1	2	UUGUAC---- || ----UCCUAC	0.827148
mmu-miR-320*	AGAAGG	6mer_2	2	UUGUAC---- || ----UCUUCC	0.827148
mmu-miR-337-3p	AGCTGA	6mer_2	2	UUGUAC---- || ----UCGACU	0.827148
mmu-miR-18a*	AGGGCA	6mer_1	2	UUGUAC---- || ----UCCCGU	0.827148
mmu-miR-484	AGCCTG	6mer_2	2	UUGUAC---- || ----UCGGAC	0.827148
mmu-miR-3103	AGGTTA	6mer_3	2	UUGUAC---- || ----UCCAAU	0.827148
mmu-miR-3110	AGGCAG	6mer_1	2	UUGUAC---- || ----UCCGUC	0.827148
mmu-miR-665*	AGGCCC	6mer_1	2	UUGUAC---- || ----UCCGGG	0.827148
mmu-miR-149	AGCCAG	6mer_2	2	UUGUAC---- || ----UCGGUC	0.827148
mmu-miR-3961	AGGGCA	6mer_3	2	UUGUAC---- || ----UCCCGU	0.827148
mmu-miR-344g-3p	AGCCTG	6mer_3	2	UUGUAC---- || ----UCGGAC	0.827148
mmu-miR-28c_mmu-miR-28b	AGCTCC	6mer_2	2	UUGUAC---- || ----UCGAGG	0.827148
mmu-miR-3059	AGGAAA	6mer_3	2	UUGUAC---- || ----UCCUUU	0.827148
mmu-miR-1306-5p	AGGTGG	6mer_1	2	UUGUAC---- || ----UCCACC	0.827148
mmu-miR-5131	GCGCCG	6mer_3	2	UUGUAC---- || ----CGCGGC	0.891846
mmu-miR-365	GCATTA	6mer_3	2	UUGUAC---- || ----CGUAAU	0.891846
mmu-miR-3084	GCAGAA	6mer_3	2	UUGUAC---- || ----CGUCUU	0.891846
mmu-miR-122*	GCGTTT	6mer_3	2	UUGUAC---- || ----CGCAAA	0.891846
mmu-miR-505-5p	GCTCCC	6mer_3	2	UUGUAC---- || ----CGAGGG	0.891846
mmu-miR-1900	GCGGCC	6mer_3	2	UUGUAC---- || ----CGCCGG	0.891846
mmu-miR-18b*	GCAGTA	6mer_3	2	UUGUAC---- || ----CGUCAU	0.891846
mmu-miR-3966	GCAGCT	6mer_3	2	UUGUAC---- || ----CGUCGA	0.891846
mmu-miR-742	GCTTTC	6mer_3	2	UUGUAC---- || ----CGAAAG	0.891846
mmu-miR-3071*	TTGATG	6mer_1	6	UUGUAC |||||| AACUAC	0.892334
mmu-miR-497*	GTGGTT	6mer_1	4	UUGUAC-- |||| --CACCAA	0.906494
mmu-miR-532-3p	GTGGGA	6mer_1	4	UUGUAC-- |||| --CACCCU	0.906494
mmu-miR-3971	GTGGGG	6mer_1	4	UUGUAC-- |||| --CACCCC	0.906494
mmu-miR-3058	GTGGCT	6mer_1	4	UUGUAC-- |||| --CACCGA	0.906494
mmu-miR-150_mmu-miR-5127	TTGGGA	6mer_1	6	UUGUAC |||||| AACCCU	0.911377
mmu-miR-3968	GGATTC	6mer_2	4	UUGUAC-- |||| --CCUAAG	0.915283
mmu-miR-324-5p	GGATGC	6mer_2	4	UUGUAC-- |||| --CCUACG	0.915283
mmu-miR-551b	GGTCGC	6mer_3	4	UUGUAC-- |||| --CCAGCG	0.92749
mmu-miR-874*	TGGGGC	6mer_1	1	UUGUAC----- | -----ACCCCG	0.939941
mmu-miR-1894-5p	GGAGAG	6mer_3	4	UUGUAC-- |||| --CCUCUC	0.944092
mmu-miR-296-5p	GGCCCT	6mer_3	4	UUGUAC-- |||| --CCGGGA	0.948486
Position of Putative miRNA Binding Sites in Submitted Genes for the Weeder Motif UUGUAC
Gene	Gene Symbol	Sequence of Site	Start Relative to Stop Codon (bp)	% Similarity to Consensus Motif	Minimum Free Energy (MFE) of miRNA-mRNA Duplex
71887	Ppm1j	[TTGAAC]	103	85.59	-0.1
68837	Foxk2	[TTGAAC]	212	85.59	-0.1
68837	Foxk2	[TTTTAC]	297	88.43	0.4
68837	Foxk2	[TTGTTC]	465	87.88	-0.5
68837	Foxk2	[TTCTAC]	548	85.69	0.5
68837	Foxk2	[TTGTGC]	733	86.17	-4.2
68837	Foxk2	[TTGTAG]	741	87.16	-2.5
68837	Foxk2	[TTGTCC]	890	86.5	-0.5
68837	Foxk2	[TTGTGC]	1834	86.17	-4.2
68837	Foxk2	[TTGTTC]	1983	87.88	-0.5
68837	Foxk2	[TTGAAC]	2547	85.59	-0.1
68837	Foxk2	[TTGTAT]	2624	89.11	-2.9
68837	Foxk2	[TTGTCC]	2701	86.5	-0.5
19267	Ptpre	TTGTAA	47	90.16	-2.5
19267	Ptpre	[TTGTAT]	116	89.11	-2.9
19267	Ptpre	TTGTAA	167	90.16	-2.5
19267	Ptpre	[TTATAC]	814	85.31	0.3
19267	Ptpre	[CTGTAC]	965	85.07	-4.1
19267	Ptpre	TTGTAA	1214	90.16	-2.5
19267	Ptpre	TTGTAA	1234	90.16	-2.5
19267	Ptpre	TTGTAC	1265	100	-4.2
19267	Ptpre	[TTGAAC]	1564	85.59	-0.1
19267	Ptpre	[TTGTTC]	1669	87.88	-0.5
19267	Ptpre	[TTGTTC]	1675	87.88	-0.5
19267	Ptpre	[TTGTAT]	2127	89.11	-2.9
19267	Ptpre	TTGTAC	2317	100	-4.2
19267	Ptpre	[TTGTGC]	2538	86.17	-4.2
19267	Ptpre	TTGTAA	2781	90.16	-2.5
56218	Patz1	[TTCTAC]	587	85.69	0.5
56218	Patz1	[TTGTAG]	684	87.16	-2.5
56218	Patz1	TTGTAA	729	90.16	-2.5
70362	1700007I08Rik	[TTGAAC]	10	85.59	-0.1
70362	1700007I08Rik	[CTGTAC]	58	85.07	-4.1
54215	Cd160	[TTATAC]	395	85.31	0.3
54215	Cd160	[TTCTAC]	1333	85.69	0.5
54215	Cd160	TTGTAA	1343	90.16	-2.5
54215	Cd160	[TTTTAC]	1394	88.43	0.4
54215	Cd160	[TTGTAT]	1483	89.11	-2.9
54215	Cd160	[TTTTAC]	1828	88.43	0.4
69150	Snx4	[TTATAC]	75	85.31	0.3
69150	Snx4	[CTGTAC]	92	85.07	-4.1
69150	Snx4	[TTGTAG]	370	87.16	-2.5
69150	Snx4	[CTGTAC]	492	85.07	-4.1
69150	Snx4	[TTATAC]	564	85.31	0.3
69150	Snx4	TTGTAA	846	90.16	-2.5
69150	Snx4	[TTGTGC]	867	86.17	-4.2
69150	Snx4	[TTTTAC]	1005	88.43	0.4
69150	Snx4	[TTGTGC]	1034	86.17	-4.2
329872	Frem1	[TTCTAC]	364	85.69	0.5
329872	Frem1	[TTGTGC]	672	86.17	-4.2
329872	Frem1	[TTGTAG]	1052	87.16	-2.5
329872	Frem1	[TTTTAC]	1410	88.43	0.4
329872	Frem1	[TTGTAG]	1511	87.16	-2.5
329872	Frem1	TTGTAA	1612	90.16	-2.5
329872	Frem1	[TTCTAC]	1627	85.69	0.5
329872	Frem1	[TTGTTC]	2160	87.88	-0.5
329872	Frem1	[TTGTAT]	2285	89.11	-2.9
329872	Frem1	[CTGTAC]	2414	85.07	-4.1
329872	Frem1	[CTGTAC]	2474	85.07	-4.1
76781	Mettl4	[TTGTGC]	9	86.17	-4.2
76781	Mettl4	TTGTAC	54	100	-4.2
76781	Mettl4	[TTTTAC]	86	88.43	0.4
76781	Mettl4	[TTATAC]	121	85.31	0.3
76781	Mettl4	[TTGTTC]	399	87.88	-0.5
66169	Tomm7	[TTGAAC]	8	85.59	-0.1
66169	Tomm7	[TTGTGC]	665	86.17	-4.2
66169	Tomm7	[TTGTAG]	680	87.16	-2.5
67972	Atp2b1	TTGTAA	2	90.16	-2.5
67972	Atp2b1	TTGTAA	33	90.16	-2.5
67972	Atp2b1	TTGTAC	123	100	-4.2
67972	Atp2b1	[TTGTCC]	277	86.5	-0.5
67972	Atp2b1	[TTGTAG]	453	87.16	-2.5
67972	Atp2b1	[TTGTTC]	468	87.88	-0.5
67972	Atp2b1	[CTGTAC]	576	85.07	-4.1
67972	Atp2b1	[TTGTTC]	849	87.88	-0.5
67972	Atp2b1	TTGTAA	1160	90.16	-2.5
67972	Atp2b1	[TTATAC]	1431	85.31	0.3
67972	Atp2b1	[CTGTAC]	1912	85.07	-4.1
67972	Atp2b1	[TTTTAC]	1920	88.43	0.4
67972	Atp2b1	[TTGTAG]	1937	87.16	-2.5
67972	Atp2b1	[TTTTAC]	2317	88.43	0.4
67972	Atp2b1	[TTCTAC]	2419	85.69	0.5
67972	Atp2b1	[TTGTAT]	2623	89.11	-2.9
67972	Atp2b1	TTGTAA	2672	90.16	-2.5
67972	Atp2b1	[TTGAAC]	2762	85.59	-0.1
67972	Atp2b1	TTGTAA	2968	90.16	-2.5
319322	Sf3b2	[TTGTAT]	35	89.11	-2.9
319322	Sf3b2	TTGTAA	123	90.16	-2.5
319322	Sf3b2	[TTGAAC]	168	85.59	-0.1
319322	Sf3b2	[TTGTCC]	351	86.5	-0.5
319322	Sf3b2	[TTGTTC]	514	87.88	-0.5
67026	Thap4	[TTGTCC]	68	86.5	-0.5
67026	Thap4	TTGTAA	82	90.16	-2.5
67026	Thap4	[CTGTAC]	158	85.07	-4.1
67026	Thap4	[TTCTAC]	266	85.69	0.5
67026	Thap4	[TTGTGC]	744	86.17	-4.2
16348	Invs	[CTGTAC]	283	85.07	-4.1
16348	Invs	[TTTTAC]	813	88.43	0.4
16348	Invs	TTGTAA	1009	90.16	-2.5
14343	Fut1	[CTGTAC]	1258	85.07	-4.1
18019	Nfatc2	[TTCTAC]	536	85.69	0.5
18019	Nfatc2	[TTCTAC]	1305	85.69	0.5
18019	Nfatc2	[TTGTCC]	1429	86.5	-0.5
18019	Nfatc2	[TTGAAC]	2521	85.59	-0.1
18019	Nfatc2	[TTTTAC]	2868	88.43	0.4
18019	Nfatc2	[TTGTAG]	2892	87.16	-2.5
18019	Nfatc2	TTGTAA	2901	90.16	-2.5
18019	Nfatc2	[TTGTAG]	2907	87.16	-2.5
18019	Nfatc2	[TTATAC]	3084	85.31	0.3
18019	Nfatc2	[CTGTAC]	3471	85.07	-4.1
18019	Nfatc2	[TTGTAT]	3546	89.11	-2.9
18019	Nfatc2	[TTGTAG]	3819	87.16	-2.5
18019	Nfatc2	[TTATAC]	5011	85.31	0.3
26374	Rfwd2	[TTATAC]	358	85.31	0.3
26374	Rfwd2	[TTATAC]	876	85.31	0.3
26374	Rfwd2	[TTGTAT]	1120	89.11	-2.9
26374	Rfwd2	[TTTTAC]	1195	88.43	0.4
26374	Rfwd2	[TTGAAC]	1387	85.59	-0.1
26374	Rfwd2	[TTATAC]	1601	85.31	0.3
26374	Rfwd2	[TTTTAC]	2138	88.43	0.4
26374	Rfwd2	TTGTAA	2616	90.16	-2.5
26374	Rfwd2	[TTTTAC]	2643	88.43	0.4
26374	Rfwd2	[TTGTAG]	2671	87.16	-2.5
26373	Clcn7	[TTGTCC]	154	86.5	-0.5
26373	Clcn7	[TTGTCC]	490	86.5	-0.5
26373	Clcn7	[CTGTAC]	516	85.07	-4.1
26373	Clcn7	[CTGTAC]	681	85.07	-4.1
26373	Clcn7	TTGTAA	863	90.16	-2.5
26373	Clcn7	[TTGTCC]	954	86.5	-0.5
15117	Has2	[TTGTAG]	6	87.16	-2.5
15117	Has2	[TTGAAC]	138	85.59	-0.1
15117	Has2	[TTGTTC]	301	87.88	-0.5
15117	Has2	[TTGTTC]	459	87.88	-0.5
15117	Has2	TTGTAC	534	100	-4.2
15117	Has2	[TTGTAT]	553	89.11	-2.9
15117	Has2	[TTTTAC]	598	88.43	0.4
15117	Has2	[TTGTTC]	624	87.88	-0.5
15117	Has2	TTGTAC	1018	100	-4.2
15117	Has2	[TTTTAC]	1157	88.43	0.4
15117	Has2	[TTATAC]	1366	85.31	0.3
15117	Has2	TTGTAA	1515	90.16	-2.5
15117	Has2	[TTGTAT]	1942	89.11	-2.9
15117	Has2	TTGTAA	2008	90.16	-2.5
22072	Prss2	[TTTTAC]	433	88.43	0.4
216169	Fam108a	[TTGTCC]	281	86.5	-0.5
19014	Med1	[TTGTTC]	180	87.88	-0.5
19014	Med1	[TTGTTC]	600	87.88	-0.5
19014	Med1	[TTCTAC]	1543	85.69	0.5
19014	Med1	[TTGTGC]	2182	86.17	-4.2
114873	Dscaml1	TTGTAC	151	100	-4.2
114873	Dscaml1	TTGTAC	168	100	-4.2
114873	Dscaml1	[TTTTAC]	437	88.43	0.4
114873	Dscaml1	[TTCTAC]	545	85.69	0.5
114873	Dscaml1	[CTGTAC]	604	85.07	-4.1
114873	Dscaml1	[TTGTTC]	691	87.88	-0.5
20737	Spn	[TTGTTC]	623	87.88	-0.5
12523	Cd84	TTGTAC	78	100	-4.2
12523	Cd84	[TTGTCC]	136	86.5	-0.5
12523	Cd84	[TTTTAC]	710	88.43	0.4
66264	Ccdc28b	[TTTTAC]	44	88.43	0.4
66264	Ccdc28b	[TTGTTC]	134	87.88	-0.5
66264	Ccdc28b	[TTGTTC]	740	87.88	-0.5
244810	AW551984	[TTGTAT]	95	89.11	-2.9
244810	AW551984	[TTGTAG]	138	87.16	-2.5
244810	AW551984	[TTTTAC]	280	88.43	0.4
244810	AW551984	[TTGTAG]	377	87.16	-2.5
244810	AW551984	TTGTAA	622	90.16	-2.5
244810	AW551984	[TTTTAC]	876	88.43	0.4
244810	AW551984	[TTCTAC]	900	85.69	0.5
244810	AW551984	[TTGTTC]	999	87.88	-0.5
244810	AW551984	TTGTAC	1108	100	-4.2
244810	AW551984	[TTGTAG]	1304	87.16	-2.5
16682	Krt4	[TTCTAC]	360	85.69	0.5
16682	Krt4	[TTGTAG]	715	87.16	-2.5
27416	Abcc5	TTGTAC	79	100	-4.2
27416	Abcc5	[TTGAAC]	253	85.59	-0.1
27416	Abcc5	[TTGTAT]	534	89.11	-2.9
27416	Abcc5	TTGTAC	862	100	-4.2
27416	Abcc5	[TTGAAC]	1036	85.59	-0.1
27416	Abcc5	[TTGTAT]	1317	89.11	-2.9
27416	Abcc5	TTGTAC	1645	100	-4.2
27416	Abcc5	[TTGAAC]	1819	85.59	-0.1
27416	Abcc5	[TTGTAT]	2100	89.11	-2.9
27416	Abcc5	TTGTAC	2428	100	-4.2
27416	Abcc5	[TTGAAC]	2602	85.59	-0.1
27416	Abcc5	[TTGTAT]	2883	89.11	-2.9
27416	Abcc5	[TTGTAT]	3298	89.11	-2.9
27416	Abcc5	[TTGTTC]	3337	87.88	-0.5
27416	Abcc5	[CTGTAC]	3441	85.07	-4.1
27416	Abcc5	TTGTAC	3538	100	-4.2
27416	Abcc5	[TTGTAG]	4027	87.16	-2.5
27416	Abcc5	TTGTAC	4192	100	-4.2
27416	Abcc5	[TTGTGC]	4261	86.17	-4.2
27416	Abcc5	TTGTAA	4426	90.16	-2.5
109697	Cpa1	TTGTAA	67	90.16	-2.5
109697	Cpa1	[TTGTAG]	90	87.16	-2.5
109697	Cpa1	[TTGAAC]	178	85.59	-0.1
109697	Cpa1	[TTGTTC]	253	87.88	-0.5
11600	Angpt1	TTGTAA	546	90.16	-2.5
11600	Angpt1	TTGTAC	873	100	-4.2
11600	Angpt1	[TTATAC]	1032	85.31	0.3
11600	Angpt1	TTGTAC	1076	100	-4.2
11600	Angpt1	[TTATAC]	1090	85.31	0.3
11600	Angpt1	[TTCTAC]	1256	85.69	0.5
11600	Angpt1	TTGTAA	1263	90.16	-2.5
11600	Angpt1	TTGTAC	1302	100	-4.2
11600	Angpt1	[TTCTAC]	1803	85.69	0.5
11600	Angpt1	[TTGTAT]	2107	89.11	-2.9
229521	Syt11	[TTATAC]	253	85.31	0.3
229521	Syt11	[TTGTGC]	334	86.17	-4.2
229521	Syt11	[TTGTAT]	344	89.11	-2.9
229521	Syt11	TTGTAA	436	90.16	-2.5
229521	Syt11	[TTTTAC]	847	88.43	0.4
229521	Syt11	[TTTTAC]	966	88.43	0.4
229521	Syt11	[TTGTAG]	1618	87.16	-2.5
229521	Syt11	[CTGTAC]	1744	85.07	-4.1
229521	Syt11	[TTGTAT]	1875	89.11	-2.9
229521	Syt11	[TTCTAC]	2234	85.69	0.5
229521	Syt11	TTGTAA	2802	90.16	-2.5
229521	Syt11	[TTGTAT]	2934	89.11	-2.9
19645	Rb1	TTGTAA	151	90.16	-2.5
19645	Rb1	[TTGTGC]	196	86.17	-4.2
19645	Rb1	[TTCTAC]	472	85.69	0.5
19645	Rb1	[TTCTAC]	515	85.69	0.5
19645	Rb1	[TTTTAC]	575	88.43	0.4
19645	Rb1	[TTGAAC]	694	85.59	-0.1
19645	Rb1	[TTCTAC]	983	85.69	0.5
19645	Rb1	[TTGAAC]	1039	85.59	-0.1
19645	Rb1	[TTGTCC]	1353	86.5	-0.5
19645	Rb1	[TTTTAC]	1374	88.43	0.4
19645	Rb1	TTGTAC	1615	100	-4.2
19645	Rb1	[TTGTTC]	1694	87.88	-0.5
20965	Syn2	[TTGTGC]	187	86.17	-4.2
20965	Syn2	TTGTAA	193	90.16	-2.5
20965	Syn2	[TTCTAC]	202	85.69	0.5
20965	Syn2	[TTGAAC]	463	85.59	-0.1
20965	Syn2	[TTATAC]	707	85.31	0.3
20965	Syn2	[TTTTAC]	729	88.43	0.4
20965	Syn2	[TTGTCC]	1219	86.5	-0.5
20965	Syn2	TTGTAA	1626	90.16	-2.5
20965	Syn2	[TTGTTC]	1780	87.88	-0.5
20965	Syn2	[TTGTCC]	2110	86.5	-0.5
20965	Syn2	TTGTAC	2123	100	-4.2
20965	Syn2	TTGTAC	2195	100	-4.2
20965	Syn2	[TTGTGC]	2364	86.17	-4.2
20965	Syn2	[TTGTGC]	2378	86.17	-4.2
20965	Syn2	[CTGTAC]	2897	85.07	-4.1
20965	Syn2	[CTGTAC]	3169	85.07	-4.1
20965	Syn2	[TTCTAC]	3261	85.69	0.5
20965	Syn2	[TTTTAC]	3484	88.43	0.4
20842	Stag1	[TTGTAT]	70	89.11	-2.9
20842	Stag1	TTGTAA	112	90.16	-2.5
20842	Stag1	TTGTAC	224	100	-4.2
20842	Stag1	[TTATAC]	327	85.31	0.3
20842	Stag1	TTGTAC	391	100	-4.2
20842	Stag1	TTGTAA	526	90.16	-2.5
20842	Stag1	[CTGTAC]	726	85.07	-4.1
20842	Stag1	[TTGTTC]	789	87.88	-0.5
20842	Stag1	[TTCTAC]	812	85.69	0.5
20842	Stag1	[TTTTAC]	1368	88.43	0.4
20842	Stag1	TTGTAC	1483	100	-4.2
20842	Stag1	[TTTTAC]	1533	88.43	0.4
20842	Stag1	[TTGTAT]	1851	89.11	-2.9
20842	Stag1	TTGTAC	1899	100	-4.2
20842	Stag1	TTGTAC	1933	100	-4.2
27204	Syn3	[TTGAAC]	29	85.59	-0.1
27204	Syn3	[TTGAAC]	724	85.59	-0.1
27204	Syn3	[TTCTAC]	1415	85.69	0.5
27204	Syn3	[TTGAAC]	1551	85.59	-0.1
27204	Syn3	[TTCTAC]	1676	85.69	0.5
27204	Syn3	[TTGTGC]	1689	86.17	-4.2
27204	Syn3	[TTTTAC]	1736	88.43	0.4
27204	Syn3	TTGTAA	2301	90.16	-2.5
27204	Syn3	TTGTAA	2326	90.16	-2.5
27204	Syn3	[TTGTGC]	3734	86.17	-4.2
27204	Syn3	[TTGTAG]	4130	87.16	-2.5
27204	Syn3	[TTTTAC]	5100	88.43	0.4
27204	Syn3	[TTGAAC]	6145	85.59	-0.1
27204	Syn3	[TTGTAG]	6151	87.16	-2.5
27204	Syn3	[TTGTTC]	6586	87.88	-0.5
27204	Syn3	TTGTAA	6686	90.16	-2.5
27204	Syn3	[TTTTAC]	6729	88.43	0.4
27204	Syn3	TTGTAC	6811	100	-4.2
27204	Syn3	[TTCTAC]	7512	85.69	0.5
27204	Syn3	TTGTAA	7560	90.16	-2.5
27204	Syn3	[TTGTTC]	7626	87.88	-0.5
27204	Syn3	[TTTTAC]	8162	88.43	0.4
27204	Syn3	[TTTTAC]	8645	88.43	0.4
27204	Syn3	[TTGTAT]	9231	89.11	-2.9
27204	Syn3	[TTGTAT]	9755	89.11	-2.9
27204	Syn3	[TTGTAG]	9783	87.16	-2.5
109676	Ank2	[TTGTTC]	2205	87.88	-0.5
109676	Ank2	TTGTAC	2301	100	-4.2
22184	Zrsr2	[TTTTAC]	421	88.43	0.4
22184	Zrsr2	[CTGTAC]	430	85.07	-4.1
22184	Zrsr2	[TTATAC]	655	85.31	0.3
22184	Zrsr2	[TTCTAC]	2247	85.69	0.5
22184	Zrsr2	TTGTAC	2887	100	-4.2
22184	Zrsr2	[TTGTAT]	3131	89.11	-2.9
22184	Zrsr2	TTGTAA	3312	90.16	-2.5
22184	Zrsr2	[TTTTAC]	3934	88.43	0.4
22234	Ugcg	[CTGTAC]	412	85.07	-4.1
22234	Ugcg	[TTGTAG]	532	87.16	-2.5
22234	Ugcg	TTGTAA	566	90.16	-2.5
22234	Ugcg	[TTGAAC]	758	85.59	-0.1
22234	Ugcg	[TTGAAC]	842	85.59	-0.1
22234	Ugcg	TTGTAC	953	100	-4.2
22234	Ugcg	[TTGTAG]	970	87.16	-2.5
22234	Ugcg	[TTTTAC]	1230	88.43	0.4
22234	Ugcg	[TTGTAT]	1263	89.11	-2.9
22234	Ugcg	[TTGTAT]	1274	89.11	-2.9
22234	Ugcg	[TTTTAC]	1944	88.43	0.4
22234	Ugcg	[TTGTCC]	1989	86.5	-0.5
22234	Ugcg	[TTTTAC]	2172	88.43	0.4
55987	Cpxm2	[TTGTTC]	197	87.88	-0.5
55987	Cpxm2	[TTGAAC]	220	85.59	-0.1
140795	P2ry14	TTGTAC	353	100	-4.2
15982	Ifrd1	[TTGTAT]	130	89.11	-2.9
15982	Ifrd1	[TTGTAG]	324	87.16	-2.5
20452	St8sia4	TTGTAA	451	90.16	-2.5
20452	St8sia4	TTGTAA	664	90.16	-2.5
20452	St8sia4	TTGTAA	758	90.16	-2.5
20452	St8sia4	[TTGAAC]	2677	85.59	-0.1
20452	St8sia4	[TTGTTC]	3058	87.88	-0.5
20452	St8sia4	[TTGAAC]	3320	85.59	-0.1
20452	St8sia4	[TTGTAT]	3675	89.11	-2.9
20452	St8sia4	[TTGTGC]	3832	86.17	-4.2
20452	St8sia4	[TTGTAT]	4038	89.11	-2.9
20452	St8sia4	[TTGTAG]	4332	87.16	-2.5
20452	St8sia4	[TTATAC]	4635	85.31	0.3
20452	St8sia4	[TTGTGC]	4708	86.17	-4.2
20452	St8sia4	TTGTAC	4743	100	-4.2
20452	St8sia4	TTGTAA	4751	90.16	-2.5
66877	Crnkl1	[CTGTAC]	403	85.07	-4.1
66877	Crnkl1	[TTGTTC]	504	87.88	-0.5
66877	Crnkl1	[TTGTAG]	702	87.16	-2.5
23794	Adamts5	[TTTTAC]	367	88.43	0.4
23794	Adamts5	TTGTAA	376	90.16	-2.5
23794	Adamts5	[TTGTAT]	560	89.11	-2.9
23794	Adamts5	[TTGTAT]	789	89.11	-2.9
23794	Adamts5	[TTGTAT]	866	89.11	-2.9
23794	Adamts5	[TTGTAT]	923	89.11	-2.9
23794	Adamts5	[TTGAAC]	1178	85.59	-0.1
23794	Adamts5	[TTTTAC]	1385	88.43	0.4
23794	Adamts5	[TTTTAC]	1541	88.43	0.4
23794	Adamts5	[TTTTAC]	1850	88.43	0.4
23794	Adamts5	[TTGTAG]	1882	87.16	-2.5
23794	Adamts5	[CTGTAC]	1984	85.07	-4.1
23794	Adamts5	[TTATAC]	2215	85.31	0.3
23794	Adamts5	[TTGTCC]	2938	86.5	-0.5
23794	Adamts5	[TTGTAT]	3019	89.11	-2.9
23794	Adamts5	[TTTTAC]	3030	88.43	0.4
23794	Adamts5	[TTTTAC]	3661	88.43	0.4
23794	Adamts5	[TTCTAC]	3970	85.69	0.5
23794	Adamts5	[TTGTAT]	4183	89.11	-2.9
110542	Amhr2	[TTGAAC]	7	85.59	-0.1
110542	Amhr2	[CTGTAC]	16	85.07	-4.1
110542	Amhr2	[TTTTAC]	145	88.43	0.4
16770	Lalba	TTGTAC	120	100	-4.2
16770	Lalba	[TTTTAC]	236	88.43	0.4
16770	Lalba	[TTCTAC]	309	85.69	0.5
16770	Lalba	[TTGTTC]	464	87.88	-0.5
16770	Lalba	TTGTAA	504	90.16	-2.5
66404	2410001C21Rik	TTGTAC	1097	100	-4.2
74718	Snx16	[TTGTAT]	173	89.11	-2.9
74718	Snx16	[TTATAC]	652	85.31	0.3
74718	Snx16	[TTCTAC]	691	85.69	0.5
74718	Snx16	[CTGTAC]	901	85.07	-4.1
74718	Snx16	[TTGTGC]	967	86.17	-4.2
74718	Snx16	[TTGTCC]	1088	86.5	-0.5
74718	Snx16	[CTGTAC]	1106	85.07	-4.1
74718	Snx16	TTGTAA	1196	90.16	-2.5
71767	Tysnd1	[TTGTTC]	231	87.88	-0.5
71767	Tysnd1	[TTGTAG]	467	87.16	-2.5
71767	Tysnd1	[TTGTGC]	627	86.17	-4.2
66395	Ahnak	[TTGTAT]	57	89.11	-2.9
66395	Ahnak	[TTTTAC]	368	88.43	0.4
66395	Ahnak	TTGTAA	419	90.16	-2.5
66395	Ahnak	[TTGTCC]	659	86.5	-0.5
66395	Ahnak	[TTGTTC]	919	87.88	-0.5
66395	Ahnak	[TTGTTC]	934	87.88	-0.5
66395	Ahnak	[TTGTAG]	1036	87.16	-2.5
66395	Ahnak	[TTGTTC]	1208	87.88	-0.5
66395	Ahnak	[TTGTCC]	1483	86.5	-0.5
16775	Lama4	[TTGTCC]	372	86.5	-0.5
16775	Lama4	[TTGTAG]	681	87.16	-2.5
320492	A830018L16Rik	TTGTAA	30	90.16	-2.5
320492	A830018L16Rik	[CTGTAC]	184	85.07	-4.1
320492	A830018L16Rik	[TTGTAG]	482	87.16	-2.5
320492	A830018L16Rik	TTGTAA	777	90.16	-2.5
320492	A830018L16Rik	[TTGTTC]	1556	87.88	-0.5
320492	A830018L16Rik	[TTGTCC]	1678	86.5	-0.5
320492	A830018L16Rik	[TTGTAG]	1852	87.16	-2.5
320492	A830018L16Rik	TTGTAA	1943	90.16	-2.5
320492	A830018L16Rik	[CTGTAC]	2623	85.07	-4.1
320492	A830018L16Rik	[TTGTTC]	3446	87.88	-0.5
320492	A830018L16Rik	[CTGTAC]	3598	85.07	-4.1
320492	A830018L16Rik	[TTGTAG]	3725	87.16	-2.5
320492	A830018L16Rik	TTGTAC	3737	100	-4.2
320492	A830018L16Rik	[CTGTAC]	4901	85.07	-4.1
320492	A830018L16Rik	[TTGTAT]	4934	89.11	-2.9
320492	A830018L16Rik	[TTGTTC]	5094	87.88	-0.5
320492	A830018L16Rik	TTGTAC	5104	100	-4.2
320492	A830018L16Rik	TTGTAA	5216	90.16	-2.5
320492	A830018L16Rik	TTGTAA	5457	90.16	-2.5
320492	A830018L16Rik	[TTGTCC]	5519	86.5	-0.5
320492	A830018L16Rik	TTGTAA	5595	90.16	-2.5
320492	A830018L16Rik	[TTCTAC]	5771	85.69	0.5
320492	A830018L16Rik	[TTATAC]	5820	85.31	0.3
320492	A830018L16Rik	TTGTAC	6083	100	-4.2
320492	A830018L16Rik	[TTATAC]	6200	85.31	0.3
320492	A830018L16Rik	[TTGTAT]	6356	89.11	-2.9
70998	Phf6	[TTGTAT]	88	89.11	-2.9
70998	Phf6	[TTCTAC]	131	85.69	0.5
70998	Phf6	[TTGTAT]	153	89.11	-2.9
70998	Phf6	[TTGTTC]	252	87.88	-0.5
70998	Phf6	[TTTTAC]	299	88.43	0.4
70998	Phf6	TTGTAA	416	90.16	-2.5
70998	Phf6	[TTTTAC]	424	88.43	0.4
70998	Phf6	[TTGAAC]	452	85.59	-0.1
70998	Phf6	TTGTAC	641	100	-4.2
70998	Phf6	TTGTAC	705	100	-4.2
70998	Phf6	[CTGTAC]	968	85.07	-4.1
70998	Phf6	[TTGTGC]	1204	86.17	-4.2
70998	Phf6	[TTGTGC]	1303	86.17	-4.2
70998	Phf6	[CTGTAC]	1586	85.07	-4.1
70998	Phf6	[TTGTCC]	1682	86.5	-0.5
70998	Phf6	[TTGTGC]	1812	86.17	-4.2
70998	Phf6	[CTGTAC]	1944	85.07	-4.1
70998	Phf6	[TTGTAT]	2210	89.11	-2.9
70998	Phf6	[TTGTTC]	2412	87.88	-0.5
70998	Phf6	TTGTAC	2463	100	-4.2
70998	Phf6	[CTGTAC]	2562	85.07	-4.1
70998	Phf6	[TTGTTC]	2890	87.88	-0.5
70998	Phf6	[TTGAAC]	3072	85.59	-0.1
70998	Phf6	[TTGTAG]	3114	87.16	-2.5
70998	Phf6	TTGTAA	3194	90.16	-2.5
70998	Phf6	[TTGTTC]	3256	87.88	-0.5
70998	Phf6	[TTGTAG]	3288	87.16	-2.5
70998	Phf6	[TTGTAG]	3295	87.16	-2.5
64074	Smoc2	TTGTAC	93	100	-4.2
64074	Smoc2	[TTGTAG]	117	87.16	-2.5
64074	Smoc2	[TTCTAC]	724	85.69	0.5
64074	Smoc2	[CTGTAC]	958	85.07	-4.1
64074	Smoc2	[TTGTTC]	1040	87.88	-0.5
64074	Smoc2	[TTGAAC]	1117	85.59	-0.1
13417	Dnahc8	[TTGAAC]	312	85.59	-0.1
13417	Dnahc8	[TTGTTC]	642	87.88	-0.5
29816	Hip1r	[TTGTGC]	34	86.17	-4.2
26409	Map3k7	[TTGTGC]	505	86.17	-4.2
26409	Map3k7	[TTTTAC]	651	88.43	0.4
26409	Map3k7	TTGTAA	761	90.16	-2.5
26409	Map3k7	[TTATAC]	871	85.31	0.3
26409	Map3k7	[TTGAAC]	1025	85.59	-0.1
26409	Map3k7	TTGTAA	1231	90.16	-2.5
26409	Map3k7	[TTGTCC]	1808	86.5	-0.5
26409	Map3k7	[TTCTAC]	2119	85.69	0.5
26409	Map3k7	[TTATAC]	2176	85.31	0.3
26409	Map3k7	[TTGTGC]	2259	86.17	-4.2
26409	Map3k7	TTGTAA	2620	90.16	-2.5
26409	Map3k7	[TTGTGC]	2647	86.17	-4.2
26409	Map3k7	[TTTTAC]	3262	88.43	0.4
26409	Map3k7	[TTCTAC]	3408	85.69	0.5
26409	Map3k7	[TTCTAC]	3479	85.69	0.5
544678	2010015L04Rik	[TTGTAG]	610	87.16	-2.5
544678	2010015L04Rik	[TTGTAG]	643	87.16	-2.5
66489	Rpl35	[TTTTAC]	48	88.43	0.4
66489	Rpl35	TTGTAC	383	100	-4.2
66489	Rpl35	[TTGTCC]	550	86.5	-0.5
66489	Rpl35	[TTGTAG]	738	87.16	-2.5
66489	Rpl35	[TTGTCC]	764	86.5	-0.5
381409	Cdh26	[TTGTTC]	57	87.88	-0.5
381409	Cdh26	[TTGTAT]	537	89.11	-2.9
11670	Aldh3a1	[TTGTTC]	139	87.88	-0.5
11670	Aldh3a1	[TTTTAC]	212	88.43	0.4
11670	Aldh3a1	[TTGTCC]	543	86.5	-0.5
11670	Aldh3a1	[TTTTAC]	581	88.43	0.4
170725	Capn8	TTGTAA	235	90.16	-2.5
170725	Capn8	[TTGTTC]	774	87.88	-0.5
170725	Capn8	TTGTAC	1010	100	-4.2
170725	Capn8	[TTGAAC]	1095	85.59	-0.1
170725	Capn8	TTGTAC	1140	100	-4.2
170725	Capn8	[TTGTAT]	1372	89.11	-2.9
170725	Capn8	[TTGTCC]	1377	86.5	-0.5
11642	Akap3	[TTGTCC]	146	86.5	-0.5
11642	Akap3	[TTGTCC]	317	86.5	-0.5
11642	Akap3	[TTTTAC]	377	88.43	0.4
11642	Akap3	[TTTTAC]	425	88.43	0.4
11642	Akap3	[CTGTAC]	513	85.07	-4.1
11642	Akap3	[TTCTAC]	638	85.69	0.5
213673	9530068E07Rik	[TTGTGC]	279	86.17	-4.2
213673	9530068E07Rik	[TTGTAT]	1598	89.11	-2.9
103573	Xpo1	[TTGTTC]	41	87.88	-0.5
103573	Xpo1	TTGTAA	96	90.16	-2.5
103573	Xpo1	[TTGTAT]	142	89.11	-2.9
103573	Xpo1	[TTTTAC]	250	88.43	0.4
103573	Xpo1	TTGTAA	314	90.16	-2.5
103573	Xpo1	TTGTAA	348	90.16	-2.5
103573	Xpo1	[TTGTCC]	458	86.5	-0.5
103573	Xpo1	TTGTAA	562	90.16	-2.5
103573	Xpo1	[TTTTAC]	601	88.43	0.4
103573	Xpo1	[TTATAC]	826	85.31	0.3
103573	Xpo1	TTGTAA	962	90.16	-2.5
103573	Xpo1	[TTGTGC]	1179	86.17	-4.2
103573	Xpo1	[TTTTAC]	1230	88.43	0.4
23961	Oas1b	[TTGTCC]	325	86.5	-0.5
223774	Alg12	[CTGTAC]	660	85.07	-4.1
140494	Atp6v0a4	[TTTTAC]	297	88.43	0.4
14999	H2-DMb1	[TTGTCC]	300	86.5	-0.5
77766	Elp4	[TTCTAC]	169	85.69	0.5
77766	Elp4	TTGTAC	181	100	-4.2
77766	Elp4	[TTGTGC]	514	86.17	-4.2
77766	Elp4	[TTGTGC]	805	86.17	-4.2
77766	Elp4	[TTATAC]	1127	85.31	0.3
77766	Elp4	[TTGTAT]	1548	89.11	-2.9
77766	Elp4	[TTTTAC]	1733	88.43	0.4
77766	Elp4	[TTGAAC]	1939	85.59	-0.1
77766	Elp4	[TTGTCC]	2156	86.5	-0.5
77766	Elp4	[TTGTTC]	2211	87.88	-0.5
77766	Elp4	[TTGTAT]	2386	89.11	-2.9
77766	Elp4	[TTTTAC]	2562	88.43	0.4
77766	Elp4	TTGTAA	2598	90.16	-2.5
246102	Rttn	[TTGTAT]	59	89.11	-2.9
246102	Rttn	[TTGTTC]	174	87.88	-0.5
246102	Rttn	[TTATAC]	255	85.31	0.3
246102	Rttn	TTGTAA	279	90.16	-2.5
15218	Foxn1	[TTGTCC]	694	86.5	-0.5
15218	Foxn1	[TTGAAC]	708	85.59	-0.1
12305	Ddr1	[TTGTAG]	636	87.16	-2.5
12305	Ddr1	TTGTAC	676	100	-4.2
12305	Ddr1	[TTTTAC]	709	88.43	0.4
66479	1700029F12Rik	[TTTTAC]	735	88.43	0.4
328573	4930407I10Rik	[TTGTTC]	131	87.88	-0.5
328573	4930407I10Rik	[TTCTAC]	176	85.69	0.5
328573	4930407I10Rik	[TTGAAC]	354	85.59	-0.1
22428	Dctn6	TTGTAA	104	90.16	-2.5
22428	Dctn6	[TTGTTC]	151	87.88	-0.5
22428	Dctn6	[TTATAC]	187	85.31	0.3
22428	Dctn6	[TTGTGC]	388	86.17	-4.2
22428	Dctn6	TTGTAA	702	90.16	-2.5
11471	Actl7b	[TTGTTC]	600	87.88	-0.5
11471	Actl7b	TTGTAC	731	100	-4.2
72461	Prcp	TTGTAA	335	90.16	-2.5
72461	Prcp	[TTGTCC]	664	86.5	-0.5
19411	Rarg	[TTGTGC]	413	86.17	-4.2
19411	Rarg	[CTGTAC]	574	85.07	-4.1
19411	Rarg	[TTCTAC]	731	85.69	0.5
59057	Zfp191	[TTATAC]	169	85.31	0.3
59057	Zfp191	TTGTAA	384	90.16	-2.5
59057	Zfp191	[TTGTTC]	445	87.88	-0.5
59057	Zfp191	[TTTTAC]	637	88.43	0.4
59057	Zfp191	TTGTAA	698	90.16	-2.5
59057	Zfp191	[TTCTAC]	948	85.69	0.5
59057	Zfp191	[CTGTAC]	976	85.07	-4.1
59057	Zfp191	[TTGTAG]	1076	87.16	-2.5
59057	Zfp191	TTGTAA	1238	90.16	-2.5
59057	Zfp191	[CTGTAC]	1260	85.07	-4.1
59057	Zfp191	[TTCTAC]	1432	85.69	0.5
59057	Zfp191	[TTGTTC]	1676	87.88	-0.5
59057	Zfp191	[TTATAC]	1776	85.31	0.3
243328	Slc29a4	[TTGTCC]	143	86.5	-0.5
243328	Slc29a4	[TTGTCC]	152	86.5	-0.5
243328	Slc29a4	[TTGTTC]	459	87.88	-0.5
243328	Slc29a4	[CTGTAC]	921	85.07	-4.1
18412	Sqstm1	[TTGTAG]	32	87.16	-2.5
18412	Sqstm1	[TTGTAG]	93	87.16	-2.5
18412	Sqstm1	[TTATAC]	499	85.31	0.3
18412	Sqstm1	TTGTAA	596	90.16	-2.5
18412	Sqstm1	[TTGTTC]	706	87.88	-0.5
71778	Klhl5	[TTGTCC]	11	86.5	-0.5
71778	Klhl5	[TTGTAT]	205	89.11	-2.9
71778	Klhl5	[TTGTTC]	261	87.88	-0.5
71778	Klhl5	[TTTTAC]	356	88.43	0.4
71778	Klhl5	[TTGTCC]	731	86.5	-0.5
71778	Klhl5	[TTGTTC]	787	87.88	-0.5
71778	Klhl5	[TTGTGC]	821	86.17	-4.2
71778	Klhl5	TTGTAA	831	90.16	-2.5
71778	Klhl5	TTGTAC	913	100	-4.2
71778	Klhl5	TTGTAA	921	90.16	-2.5
71778	Klhl5	TTGTAA	975	90.16	-2.5
71778	Klhl5	[TTGTAT]	1000	89.11	-2.9
19344	Rab5b	[TTGTCC]	292	86.5	-0.5
19344	Rab5b	[TTGTCC]	724	86.5	-0.5
19344	Rab5b	[TTCTAC]	1285	85.69	0.5
19344	Rab5b	[CTGTAC]	1322	85.07	-4.1
19344	Rab5b	[TTGTCC]	1467	86.5	-0.5
19344	Rab5b	[TTGTAT]	1514	89.11	-2.9
19344	Rab5b	[TTTTAC]	1900	88.43	0.4
19344	Rab5b	[TTGTTC]	2154	87.88	-0.5
68957	Paqr6	[TTGTTC]	287	87.88	-0.5
75723	Amotl1	[TTGTAG]	219	87.16	-2.5
75723	Amotl1	[TTGTAT]	230	89.11	-2.9
75723	Amotl1	[TTGTTC]	314	87.88	-0.5
75723	Amotl1	[TTGTAT]	656	89.11	-2.9
75723	Amotl1	[TTGTAT]	1043	89.11	-2.9
75723	Amotl1	[TTGTTC]	1899	87.88	-0.5
75723	Amotl1	[TTGTTC]	2241	87.88	-0.5
75723	Amotl1	TTGTAA	2311	90.16	-2.5
75723	Amotl1	[TTGTTC]	2520	87.88	-0.5
75723	Amotl1	[TTGAAC]	2624	85.59	-0.1
75723	Amotl1	[TTGTCC]	2981	86.5	-0.5
75723	Amotl1	[TTGTTC]	3196	87.88	-0.5
75723	Amotl1	[TTGTTC]	3334	87.88	-0.5
75723	Amotl1	[TTGTTC]	3413	87.88	-0.5
75723	Amotl1	[TTCTAC]	4023	85.69	0.5
75723	Amotl1	[TTGTTC]	4555	87.88	-0.5
75723	Amotl1	[TTGTAT]	5398	89.11	-2.9
75723	Amotl1	[CTGTAC]	5681	85.07	-4.1
75723	Amotl1	[TTGTGC]	5783	86.17	-4.2
75723	Amotl1	TTGTAA	5796	90.16	-2.5
234072	Adprhl1	[TTGTCC]	162	86.5	-0.5
70357	Kcnip1	[TTGTTC]	64	87.88	-0.5
70357	Kcnip1	[TTTTAC]	73	88.43	0.4
70357	Kcnip1	[TTTTAC]	105	88.43	0.4
70357	Kcnip1	[TTCTAC]	139	85.69	0.5
70357	Kcnip1	[TTCTAC]	418	85.69	0.5
70357	Kcnip1	[CTGTAC]	715	85.07	-4.1
70357	Kcnip1	[TTATAC]	723	85.31	0.3
104836	Cbll1	[TTGAAC]	10	85.59	-0.1
104836	Cbll1	TTGTAA	249	90.16	-2.5
104836	Cbll1	TTGTAA	374	90.16	-2.5
104836	Cbll1	[TTTTAC]	433	88.43	0.4
72898	Asphd2	[CTGTAC]	469	85.07	-4.1
11807	Apoa2	[TTGAAC]	505	85.59	-0.1
67097	Rps10	[TTGTAT]	14	89.11	-2.9
67097	Rps10	[TTGAAC]	313	85.59	-0.1
67097	Rps10	TTGTAA	411	90.16	-2.5
15436	Hoxd4	[TTGTTC]	630	87.88	-0.5
353025	Caps2	TTGTAA	77	90.16	-2.5
353025	Caps2	[TTATAC]	218	85.31	0.3
353025	Caps2	[TTATAC]	243	85.31	0.3
353025	Caps2	[TTATAC]	311	85.31	0.3
353025	Caps2	[TTATAC]	318	85.31	0.3
353025	Caps2	[TTATAC]	327	85.31	0.3
353025	Caps2	[TTGTAT]	404	89.11	-2.9
353025	Caps2	[TTGTTC]	694	87.88	-0.5
353025	Caps2	TTGTAC	855	100	-4.2
235459	Gtf2a2	TTGTAA	392	90.16	-2.5
235459	Gtf2a2	[TTTTAC]	447	88.43	0.4
235459	Gtf2a2	[TTGTTC]	682	87.88	-0.5
13542	Dvl1	TTGTAA	243	90.16	-2.5
13542	Dvl1	TTGTAC	622	100	-4.2
216850	Kdm6b	[TTGTTC]	561	87.88	-0.5
216850	Kdm6b	[CTGTAC]	881	85.07	-4.1
68393	Mogat1	[TTATAC]	169	85.31	0.3
68393	Mogat1	[TTGTAT]	607	89.11	-2.9
72543	Fam125b	[TTGTTC]	201	87.88	-0.5
72543	Fam125b	[TTGAAC]	970	85.59	-0.1
72543	Fam125b	[CTGTAC]	1709	85.07	-4.1
72543	Fam125b	[TTGTAG]	2060	87.16	-2.5
72543	Fam125b	[TTGTTC]	2526	87.88	-0.5
72543	Fam125b	[TTGAAC]	3277	85.59	-0.1
72543	Fam125b	[TTGTTC]	3314	87.88	-0.5
66889	Rnf128	[TTGAAC]	23	85.59	-0.1
66889	Rnf128	[TTATAC]	131	85.31	0.3
66889	Rnf128	[TTCTAC]	1063	85.69	0.5
66889	Rnf128	[TTGTTC]	1086	87.88	-0.5
66889	Rnf128	TTGTAC	1182	100	-4.2
66889	Rnf128	TTGTAC	1221	100	-4.2
217262	Abca9	[TTGTCC]	424	86.5	-0.5
217262	Abca9	[TTGTAT]	593	89.11	-2.9
217262	Abca9	TTGTAA	788	90.16	-2.5
244864	Layn	[CTGTAC]	152	85.07	-4.1
244864	Layn	[TTGTTC]	679	87.88	-0.5
66867	Hmg20a	[TTGTGC]	39	86.17	-4.2
66867	Hmg20a	[TTGAAC]	70	85.59	-0.1
66867	Hmg20a	[TTGTAG]	1214	87.16	-2.5
66867	Hmg20a	[TTGAAC]	1503	85.59	-0.1
66867	Hmg20a	[TTGTAT]	2014	89.11	-2.9
66867	Hmg20a	[CTGTAC]	2318	85.07	-4.1
140481	Man2a2	[TTCTAC]	22	85.69	0.5
140481	Man2a2	TTGTAA	40	90.16	-2.5
12393	Runx2	[TTGAAC]	506	85.59	-0.1
12393	Runx2	[TTTTAC]	586	88.43	0.4
12393	Runx2	[TTGAAC]	1343	85.59	-0.1
12393	Runx2	[TTGTCC]	2036	86.5	-0.5
12393	Runx2	TTGTAA	2252	90.16	-2.5
12393	Runx2	TTGTAC	2448	100	-4.2
12393	Runx2	[TTGTTC]	3385	87.88	-0.5
12393	Runx2	[TTGTAG]	3634	87.16	-2.5
12393	Runx2	TTGTAC	3721	100	-4.2
12393	Runx2	[TTGTGC]	3730	86.17	-4.2
12393	Runx2	[TTGTGC]	3737	86.17	-4.2
12393	Runx2	[TTGTAT]	3792	89.11	-2.9
12393	Runx2	[TTGTAT]	3797	89.11	-2.9
12393	Runx2	TTGTAA	3848	90.16	-2.5
13386	Dlk1	[TTGTGC]	428	86.17	-4.2
13386	Dlk1	[CTGTAC]	865	85.07	-4.1
13386	Dlk1	[TTGTTC]	1213	87.88	-0.5
13386	Dlk1	[TTCTAC]	2158	85.69	0.5
67252	Cap2	[TTTTAC]	69	88.43	0.4
67252	Cap2	[TTTTAC]	201	88.43	0.4
67252	Cap2	[TTTTAC]	371	88.43	0.4
67252	Cap2	[TTGTGC]	401	86.17	-4.2
67252	Cap2	[TTTTAC]	435	88.43	0.4
67252	Cap2	[TTTTAC]	500	88.43	0.4
67252	Cap2	TTGTAA	702	90.16	-2.5
67252	Cap2	[TTGTGC]	1073	86.17	-4.2
67252	Cap2	[TTGAAC]	1230	85.59	-0.1
67252	Cap2	[TTATAC]	1243	85.31	0.3
67252	Cap2	TTGTAC	1799	100	-4.2
268566	Gphn	[TTGAAC]	123	85.59	-0.1
268566	Gphn	[TTATAC]	376	85.31	0.3
268566	Gphn	[TTGTTC]	449	87.88	-0.5
268566	Gphn	[TTGAAC]	615	85.59	-0.1
268566	Gphn	TTGTAC	683	100	-4.2
268566	Gphn	TTGTAC	717	100	-4.2
268566	Gphn	[CTGTAC]	788	85.07	-4.1
14294	Fpr3	[TTGTCC]	24	86.5	-0.5
14294	Fpr3	[TTGTAG]	248	87.16	-2.5
14294	Fpr3	[TTGTCC]	395	86.5	-0.5
68929	Mospd3	TTGTAC	330	100	-4.2
54525	Syt7	[TTGTAG]	924	87.16	-2.5
54525	Syt7	[TTCTAC]	1466	85.69	0.5
54525	Syt7	[TTCTAC]	1529	85.69	0.5
54525	Syt7	[TTGTCC]	1688	86.5	-0.5
54525	Syt7	TTGTAA	1794	90.16	-2.5
54525	Syt7	TTGTAA	1822	90.16	-2.5
54525	Syt7	[TTGTAT]	1838	89.11	-2.9
54525	Syt7	[TTGTAT]	2919	89.11	-2.9
54525	Syt7	[CTGTAC]	3977	85.07	-4.1
226182	Taf5	[TTGTTC]	273	87.88	-0.5
226182	Taf5	TTGTAC	424	100	-4.2
226182	Taf5	TTGTAC	774	100	-4.2
226182	Taf5	TTGTAA	800	90.16	-2.5
56338	Txnip	[TTGAAC]	54	85.59	-0.1
56338	Txnip	TTGTAA	431	90.16	-2.5
56338	Txnip	[TTTTAC]	610	88.43	0.4
56338	Txnip	TTGTAA	637	90.16	-2.5
56338	Txnip	[TTCTAC]	1001	85.69	0.5
56338	Txnip	[TTGTCC]	1136	86.5	-0.5
56338	Txnip	[TTGTAT]	1214	89.11	-2.9
56338	Txnip	[TTGTAT]	1233	89.11	-2.9
56338	Txnip	[TTCTAC]	1255	85.69	0.5
56338	Txnip	TTGTAA	1300	90.16	-2.5
67246	2810474O19Rik	[TTTTAC]	25	88.43	0.4
67246	2810474O19Rik	[TTGAAC]	249	85.59	-0.1
67246	2810474O19Rik	[TTATAC]	635	85.31	0.3
67246	2810474O19Rik	TTGTAC	785	100	-4.2
67246	2810474O19Rik	TTGTAA	795	90.16	-2.5
67246	2810474O19Rik	[TTATAC]	823	85.31	0.3
71801	Plekhf2	[TTCTAC]	200	85.69	0.5
71801	Plekhf2	TTGTAA	230	90.16	-2.5
71801	Plekhf2	[TTGTAT]	264	89.11	-2.9
71801	Plekhf2	[TTTTAC]	658	88.43	0.4
71801	Plekhf2	[TTCTAC]	772	85.69	0.5
71801	Plekhf2	[TTTTAC]	791	88.43	0.4
71801	Plekhf2	[TTGTAT]	1121	89.11	-2.9
71801	Plekhf2	[TTTTAC]	1126	88.43	0.4
71801	Plekhf2	TTGTAA	1164	90.16	-2.5
71801	Plekhf2	[TTGTAT]	1175	89.11	-2.9
71801	Plekhf2	[TTGTCC]	1255	86.5	-0.5
71801	Plekhf2	[TTTTAC]	1604	88.43	0.4
71801	Plekhf2	[TTGTTC]	1699	87.88	-0.5
71801	Plekhf2	[TTTTAC]	1725	88.43	0.4
71801	Plekhf2	[TTTTAC]	1901	88.43	0.4
242748	Ptchd2	[TTGTGC]	914	86.17	-4.2
242748	Ptchd2	[TTGTGC]	1008	86.17	-4.2
242748	Ptchd2	[TTGTGC]	1188	86.17	-4.2
242748	Ptchd2	[TTGTTC]	2244	87.88	-0.5
242748	Ptchd2	TTGTAA	3963	90.16	-2.5
20533	Slc4a1	[TTGTTC]	437	87.88	-0.5
20533	Slc4a1	[CTGTAC]	552	85.07	-4.1
20533	Slc4a1	TTGTAA	883	90.16	-2.5
20533	Slc4a1	[TTGAAC]	1355	85.59	-0.1
22022	Tpst2	[TTGAAC]	345	85.59	-0.1
16553	Kif13a	[TTGTTC]	161	87.88	-0.5
16553	Kif13a	TTGTAC	288	100	-4.2
16553	Kif13a	[TTTTAC]	1188	88.43	0.4
16553	Kif13a	[CTGTAC]	1226	85.07	-4.1
16553	Kif13a	[CTGTAC]	1296	85.07	-4.1
16553	Kif13a	[TTTTAC]	1398	88.43	0.4
16553	Kif13a	[TTGTAT]	1454	89.11	-2.9
94220	Cnnm4	[TTGTAG]	1219	87.16	-2.5
94220	Cnnm4	[TTGTAT]	1998	89.11	-2.9
74855	4930417G10Rik	[TTGTAG]	393	87.16	-2.5
74855	4930417G10Rik	[TTGTAT]	399	89.11	-2.9
74855	4930417G10Rik	[CTGTAC]	545	85.07	-4.1
74855	4930417G10Rik	TTGTAA	957	90.16	-2.5
74855	4930417G10Rik	[TTGTAT]	1208	89.11	-2.9
74855	4930417G10Rik	[TTATAC]	1610	85.31	0.3
74855	4930417G10Rik	[CTGTAC]	1629	85.07	-4.1
74855	4930417G10Rik	[TTATAC]	1708	85.31	0.3
66421	2410004B18Rik	[TTGTGC]	47	86.17	-4.2
66421	2410004B18Rik	[CTGTAC]	154	85.07	-4.1
66421	2410004B18Rik	[TTGTAT]	320	89.11	-2.9
66421	2410004B18Rik	TTGTAC	325	100	-4.2
66421	2410004B18Rik	[CTGTAC]	361	85.07	-4.1
66421	2410004B18Rik	[TTGTGC]	529	86.17	-4.2
66421	2410004B18Rik	[TTGTAT]	741	89.11	-2.9
57266	Cxcl14	[TTTTAC]	144	88.43	0.4
57266	Cxcl14	[TTGTAT]	291	89.11	-2.9
57266	Cxcl14	[TTGTCC]	297	86.5	-0.5
57266	Cxcl14	[TTCTAC]	526	85.69	0.5
19290	Pura	[TTGTCC]	209	86.5	-0.5
19290	Pura	TTGTAC	365	100	-4.2
19290	Pura	[TTGTAG]	673	87.16	-2.5
19290	Pura	[TTATAC]	732	85.31	0.3
17354	Mllt10	TTGTAA	124	90.16	-2.5
17354	Mllt10	[TTGAAC]	200	85.59	-0.1
17354	Mllt10	[TTGTTC]	410	87.88	-0.5
17354	Mllt10	[TTGTAT]	466	89.11	-2.9
17354	Mllt10	[TTATAC]	488	85.31	0.3
17354	Mllt10	[TTGTCC]	548	86.5	-0.5
17354	Mllt10	[CTGTAC]	797	85.07	-4.1
17354	Mllt10	[TTGTGC]	818	86.17	-4.2
17354	Mllt10	[TTGAAC]	852	85.59	-0.1
17354	Mllt10	TTGTAA	1266	90.16	-2.5
17354	Mllt10	TTGTAA	1308	90.16	-2.5
17354	Mllt10	[TTGTAG]	1398	87.16	-2.5
17354	Mllt10	[TTGTAT]	1471	89.11	-2.9
17354	Mllt10	[TTTTAC]	1505	88.43	0.4
319448	Fndc3a	[TTTTAC]	70	88.43	0.4
319448	Fndc3a	[TTGTTC]	461	87.88	-0.5
319448	Fndc3a	[TTCTAC]	502	85.69	0.5
319448	Fndc3a	TTGTAC	1305	100	-4.2
319448	Fndc3a	TTGTAC	1528	100	-4.2
319448	Fndc3a	TTGTAA	1580	90.16	-2.5
319448	Fndc3a	[TTGTCC]	1743	86.5	-0.5
319448	Fndc3a	[TTTTAC]	2020	88.43	0.4
319448	Fndc3a	[CTGTAC]	2034	85.07	-4.1
319448	Fndc3a	[TTGTAT]	2100	89.11	-2.9
319448	Fndc3a	[TTGAAC]	2110	85.59	-0.1
319448	Fndc3a	[TTGTAT]	2200	89.11	-2.9
210530	Leprel1	TTGTAC	62	100	-4.2
15400	Hoxa3	[TTGTTC]	324	87.88	-0.5
15400	Hoxa3	TTGTAC	402	100	-4.2
15400	Hoxa3	[CTGTAC]	597	85.07	-4.1
15400	Hoxa3	[TTGTTC]	608	87.88	-0.5
15400	Hoxa3	[TTGTTC]	633	87.88	-0.5
15400	Hoxa3	TTGTAA	759	90.16	-2.5
15400	Hoxa3	[TTTTAC]	811	88.43	0.4
20534	Slc4a1ap	TTGTAA	89	90.16	-2.5
207259	Zbtb7c	[TTGTAG]	178	87.16	-2.5
207259	Zbtb7c	[TTCTAC]	1179	85.69	0.5
207259	Zbtb7c	[TTGTAT]	1336	89.11	-2.9
207259	Zbtb7c	TTGTAA	1772	90.16	-2.5
207259	Zbtb7c	TTGTAC	1878	100	-4.2
207259	Zbtb7c	TTGTAA	1885	90.16	-2.5
22416	Wnt3a	[TTGTAT]	1082	89.11	-2.9
22416	Wnt3a	TTGTAA	1434	90.16	-2.5
26425	Nubp1	[TTGAAC]	225	85.59	-0.1
26425	Nubp1	[TTGTCC]	554	86.5	-0.5
26425	Nubp1	[CTGTAC]	622	85.07	-4.1
26425	Nubp1	[CTGTAC]	680	85.07	-4.1
26425	Nubp1	[TTGTTC]	791	87.88	-0.5
234847	Spg7	[TTGAAC]	109	85.59	-0.1
234847	Spg7	[TTATAC]	668	85.31	0.3
13436	Dnmt3b	[TTCTAC]	2	85.69	0.5
13436	Dnmt3b	[CTGTAC]	113	85.07	-4.1
13436	Dnmt3b	[TTTTAC]	291	88.43	0.4
13436	Dnmt3b	[TTGTAG]	622	87.16	-2.5
13436	Dnmt3b	[TTTTAC]	976	88.43	0.4
13436	Dnmt3b	[TTTTAC]	1084	88.43	0.4
13436	Dnmt3b	TTGTAA	1173	90.16	-2.5
13436	Dnmt3b	TTGTAA	1197	90.16	-2.5
13436	Dnmt3b	[TTGTAT]	1317	89.11	-2.9
60534	Fancg	[TTGAAC]	19	85.59	-0.1
60534	Fancg	[TTGTAT]	648	89.11	-2.9
210673	Prrt3	[CTGTAC]	17	85.07	-4.1
210673	Prrt3	[TTGTCC]	309	86.5	-0.5
210673	Prrt3	[TTGTGC]	331	86.17	-4.2
210673	Prrt3	[TTGTAG]	642	87.16	-2.5
66899	Fip1l1	[CTGTAC]	14	85.07	-4.1
66899	Fip1l1	[TTGTTC]	92	87.88	-0.5
66899	Fip1l1	TTGTAA	177	90.16	-2.5
66899	Fip1l1	[TTGTAT]	509	89.11	-2.9
234515	Inpp4b	[TTCTAC]	25	85.69	0.5
234515	Inpp4b	TTGTAA	64	90.16	-2.5
234515	Inpp4b	[TTCTAC]	73	85.69	0.5
234515	Inpp4b	[TTGTTC]	208	87.88	-0.5
234515	Inpp4b	[TTTTAC]	225	88.43	0.4
234515	Inpp4b	[TTGTGC]	362	86.17	-4.2
234515	Inpp4b	TTGTAA	564	90.16	-2.5
234515	Inpp4b	TTGTAA	584	90.16	-2.5
234515	Inpp4b	TTGTAC	688	100	-4.2
234515	Inpp4b	[TTATAC]	901	85.31	0.3
234515	Inpp4b	TTGTAA	1058	90.16	-2.5
234515	Inpp4b	[TTTTAC]	1115	88.43	0.4
234515	Inpp4b	[TTGAAC]	1145	85.59	-0.1
66229	Rpl7l1	[TTGAAC]	355	85.59	-0.1
66229	Rpl7l1	[TTTTAC]	381	88.43	0.4
66229	Rpl7l1	[TTGTCC]	1467	86.5	-0.5
12807	Hps3	[TTGTAT]	280	89.11	-2.9
12807	Hps3	[TTGTAG]	874	87.16	-2.5
12807	Hps3	[TTGTAG]	911	87.16	-2.5
12807	Hps3	[TTGTGC]	1051	86.17	-4.2
12807	Hps3	[TTGTAT]	1284	89.11	-2.9
12807	Hps3	TTGTAA	1294	90.16	-2.5
56697	Akap10	TTGTAC	1181	100	-4.2
56697	Akap10	[TTTTAC]	1422	88.43	0.4
170748	BC017612	[TTGTCC]	489	86.5	-0.5
170748	BC017612	[TTGTCC]	520	86.5	-0.5
170748	BC017612	[TTGTTC]	766	87.88	-0.5
18294	Ogg1	[TTGTTC]	34	87.88	-0.5
18294	Ogg1	[TTTTAC]	152	88.43	0.4
18294	Ogg1	[TTGTAT]	247	89.11	-2.9
18294	Ogg1	[TTGTTC]	532	87.88	-0.5
100689	Spon2	TTGTAA	249	90.16	-2.5
100689	Spon2	[TTGTAT]	593	89.11	-2.9
17973	Nck1	TTGTAC	75	100	-4.2
17973	Nck1	[TTGTAT]	261	89.11	-2.9
17973	Nck1	TTGTAA	336	90.16	-2.5
17973	Nck1	TTGTAA	413	90.16	-2.5
17973	Nck1	TTGTAA	503	90.16	-2.5
17973	Nck1	[TTGTGC]	525	86.17	-4.2
17973	Nck1	[TTGTAT]	554	89.11	-2.9
17973	Nck1	[TTGTGC]	759	86.17	-4.2
67157	2610301B20Rik	[TTGTGC]	70	86.17	-4.2
67157	2610301B20Rik	[TTTTAC]	188	88.43	0.4
67157	2610301B20Rik	[TTGTAT]	372	89.11	-2.9
67157	2610301B20Rik	[TTGAAC]	431	85.59	-0.1
67157	2610301B20Rik	TTGTAA	495	90.16	-2.5
67157	2610301B20Rik	[TTTTAC]	917	88.43	0.4
67157	2610301B20Rik	[TTGTAT]	1318	89.11	-2.9
66656	Eef1d	[TTGTCC]	118	86.5	-0.5
66656	Eef1d	[TTGTCC]	149	86.5	-0.5
66656	Eef1d	[CTGTAC]	290	85.07	-4.1
66656	Eef1d	[TTGTTC]	438	87.88	-0.5
225583	A730017C20Rik	[TTGTCC]	112	86.5	-0.5
225583	A730017C20Rik	[TTGTCC]	198	86.5	-0.5
225583	A730017C20Rik	[TTTTAC]	493	88.43	0.4
225583	A730017C20Rik	[CTGTAC]	855	85.07	-4.1
80294	Pofut2	[CTGTAC]	634	85.07	-4.1
80294	Pofut2	TTGTAC	856	100	-4.2
26383	Fto	[TTGTAT]	1287	89.11	-2.9
26383	Fto	[TTGTTC]	1455	87.88	-0.5
26383	Fto	[TTGTGC]	1781	86.17	-4.2
26383	Fto	TTGTAA	1820	90.16	-2.5
26383	Fto	[TTGTAT]	1942	89.11	-2.9
26383	Fto	[TTGTTC]	1965	87.88	-0.5
27401	Skp2	[TTGTAT]	1151	89.11	-2.9
27401	Skp2	[TTGAAC]	1179	85.59	-0.1
27401	Skp2	[TTTTAC]	1215	88.43	0.4
27401	Skp2	[TTGTAG]	1301	87.16	-2.5
27401	Skp2	TTGTAC	1563	100	-4.2
27401	Skp2	[TTCTAC]	1640	85.69	0.5
27401	Skp2	[TTCTAC]	1741	85.69	0.5
27401	Skp2	TTGTAC	1780	100	-4.2
27401	Skp2	[TTGTAG]	2900	87.16	-2.5
27401	Skp2	[TTCTAC]	3905	85.69	0.5
27401	Skp2	[TTTTAC]	4129	88.43	0.4
27401	Skp2	[TTGAAC]	4232	85.59	-0.1
27401	Skp2	[TTGTAT]	4810	89.11	-2.9
27401	Skp2	[TTCTAC]	4821	85.69	0.5
22095	Tshr	[TTGTAT]	391	89.11	-2.9
22095	Tshr	[TTGAAC]	832	85.59	-0.1
22095	Tshr	[TTGAAC]	1051	85.59	-0.1
22095	Tshr	[TTATAC]	1094	85.31	0.3
22095	Tshr	[TTGTGC]	1325	86.17	-4.2
22095	Tshr	[TTCTAC]	1854	85.69	0.5
22095	Tshr	[TTGTAT]	2011	89.11	-2.9
171166	Mcoln3	[TTGTGC]	271	86.17	-4.2
171166	Mcoln3	[TTGTAG]	767	87.16	-2.5
229211	Acad9	[TTGTAG]	531	87.16	-2.5
229211	Acad9	[TTATAC]	625	85.31	0.3
229211	Acad9	[TTTTAC]	791	88.43	0.4
229211	Acad9	[TTGTAG]	1062	87.16	-2.5
229211	Acad9	[TTATAC]	1095	85.31	0.3
229211	Acad9	[TTGTAG]	1140	87.16	-2.5
229211	Acad9	[TTGTAG]	1180	87.16	-2.5
269704	Zfp664	[TTCTAC]	350	85.69	0.5
269704	Zfp664	TTGTAA	546	90.16	-2.5
117589	Asb7	[TTGTGC]	714	86.17	-4.2
117589	Asb7	[TTGTGC]	815	86.17	-4.2
117589	Asb7	[TTGTGC]	878	86.17	-4.2
117589	Asb7	[TTCTAC]	1043	85.69	0.5
117589	Asb7	TTGTAA	1155	90.16	-2.5
117589	Asb7	[TTGTTC]	1613	87.88	-0.5
117589	Asb7	TTGTAA	2091	90.16	-2.5
117589	Asb7	[TTGTGC]	2207	86.17	-4.2
117589	Asb7	[TTATAC]	2379	85.31	0.3
117589	Asb7	TTGTAA	2709	90.16	-2.5
117589	Asb7	TTGTAA	2927	90.16	-2.5
117589	Asb7	[TTGTAT]	3123	89.11	-2.9
117589	Asb7	TTGTAA	3151	90.16	-2.5
58176	Rhbg	[TTGTGC]	75	86.17	-4.2
58176	Rhbg	[TTCTAC]	357	85.69	0.5
58176	Rhbg	[TTGTCC]	408	86.5	-0.5
18053	Ngfr	[TTCTAC]	266	85.69	0.5
18053	Ngfr	[TTGTAG]	585	87.16	-2.5
18053	Ngfr	[TTGTGC]	717	86.17	-4.2
18053	Ngfr	[TTGTGC]	1617	86.17	-4.2
23894	Gtf2h2	TTGTAA	51	90.16	-2.5
23894	Gtf2h2	TTGTAA	301	90.16	-2.5
23894	Gtf2h2	[TTTTAC]	656	88.43	0.4
23894	Gtf2h2	[TTGAAC]	721	85.59	-0.1
58172	Sertad2	[TTTTAC]	112	88.43	0.4
58172	Sertad2	TTGTAA	181	90.16	-2.5
58172	Sertad2	TTGTAC	553	100	-4.2
58172	Sertad2	[TTATAC]	604	85.31	0.3
58172	Sertad2	TTGTAC	679	100	-4.2
58172	Sertad2	TTGTAA	696	90.16	-2.5
58172	Sertad2	[TTGAAC]	984	85.59	-0.1
58172	Sertad2	[TTTTAC]	1290	88.43	0.4
58172	Sertad2	[TTTTAC]	1305	88.43	0.4
58172	Sertad2	[TTGTTC]	1422	87.88	-0.5
58172	Sertad2	[TTTTAC]	2163	88.43	0.4
58172	Sertad2	[TTGTAG]	2296	87.16	-2.5
58172	Sertad2	[TTGTAG]	2383	87.16	-2.5
58172	Sertad2	[CTGTAC]	2566	85.07	-4.1
58172	Sertad2	TTGTAA	2681	90.16	-2.5
58172	Sertad2	[TTATAC]	2827	85.31	0.3
58172	Sertad2	[TTGTAG]	3191	87.16	-2.5
58172	Sertad2	[TTGTGC]	3712	86.17	-4.2
58172	Sertad2	[TTGAAC]	3775	85.59	-0.1
58172	Sertad2	[TTTTAC]	3783	88.43	0.4
58172	Sertad2	[TTGTCC]	3822	86.5	-0.5
58172	Sertad2	[TTGTAG]	4247	87.16	-2.5
58172	Sertad2	[TTATAC]	4260	85.31	0.3
70719	Hmha1	TTGTAA	597	90.16	-2.5
16529	Kcnk5	[TTGTCC]	49	86.5	-0.5
16529	Kcnk5	TTGTAC	320	100	-4.2
16529	Kcnk5	[TTGTGC]	382	86.17	-4.2
16529	Kcnk5	[TTGTTC]	839	87.88	-0.5
16529	Kcnk5	[TTATAC]	1086	85.31	0.3
16529	Kcnk5	[TTGTCC]	1151	86.5	-0.5
16529	Kcnk5	[TTGTCC]	1169	86.5	-0.5
16529	Kcnk5	[TTGTAG]	1357	87.16	-2.5
16529	Kcnk5	[TTTTAC]	1497	88.43	0.4
66825	Rnf186	[TTGTAT]	295	89.11	-2.9
66825	Rnf186	TTGTAC	309	100	-4.2
66825	Rnf186	TTGTAA	365	90.16	-2.5
66825	Rnf186	TTGTAA	609	90.16	-2.5
66825	Rnf186	[TTGTCC]	683	86.5	-0.5
77031	Slc9a8	[TTGTCC]	191	86.5	-0.5
77031	Slc9a8	[TTTTAC]	625	88.43	0.4
77031	Slc9a8	[TTTTAC]	827	88.43	0.4
77031	Slc9a8	[CTGTAC]	896	85.07	-4.1
77031	Slc9a8	[TTGTAT]	916	89.11	-2.9
77031	Slc9a8	[CTGTAC]	1082	85.07	-4.1
77031	Slc9a8	[TTGTTC]	1220	87.88	-0.5
77031	Slc9a8	[TTTTAC]	1545	88.43	0.4
77031	Slc9a8	[CTGTAC]	1770	85.07	-4.1
77031	Slc9a8	[TTGTGC]	1921	86.17	-4.2
77031	Slc9a8	[TTGTAG]	2062	87.16	-2.5
77031	Slc9a8	TTGTAC	2444	100	-4.2
77031	Slc9a8	[TTGTTC]	2552	87.88	-0.5
14958	H1f0	[TTGTGC]	170	86.17	-4.2
14958	H1f0	TTGTAA	200	90.16	-2.5
14958	H1f0	[TTGTCC]	385	86.5	-0.5
14958	H1f0	TTGTAC	764	100	-4.2
14958	H1f0	[TTTTAC]	859	88.43	0.4
14958	H1f0	[CTGTAC]	1053	85.07	-4.1
14958	H1f0	TTGTAA	1158	90.16	-2.5
67236	Cinp	[TTGTGC]	67	86.17	-4.2
67236	Cinp	TTGTAC	265	100	-4.2
67236	Cinp	[TTGTAT]	896	89.11	-2.9
269423	3110057O12Rik	[TTGTAT]	15	89.11	-2.9
269423	3110057O12Rik	TTGTAA	199	90.16	-2.5
269423	3110057O12Rik	[TTATAC]	228	85.31	0.3
269423	3110057O12Rik	TTGTAA	339	90.16	-2.5
269423	3110057O12Rik	[TTGTTC]	363	87.88	-0.5
269423	3110057O12Rik	[TTATAC]	848	85.31	0.3
269423	3110057O12Rik	TTGTAC	909	100	-4.2
24088	Tlr2	[TTGTAT]	79	89.11	-2.9
24088	Tlr2	TTGTAA	523	90.16	-2.5
24088	Tlr2	[TTCTAC]	669	85.69	0.5
20377	Sfrp1	TTGTAA	340	90.16	-2.5
20377	Sfrp1	[TTGTTC]	379	87.88	-0.5
20377	Sfrp1	[TTGAAC]	663	85.59	-0.1
20377	Sfrp1	[TTCTAC]	710	85.69	0.5
20377	Sfrp1	[TTGTAT]	757	89.11	-2.9
[truncated: 2,680 more rows]

## Sheet: Tan
Top 933 miRNAs Complementary to the Weeder Motif GACGUGUU
miRNA Name	miRNA Seed	Seed Model	Length of Complementarity	Complementarity	Viterbi P-Value
mmu-miR-7a-2*_mmu-miR-7b*	ACTTGTT	7mer-a1	7	GACGUGUU ||||||| -UGAACAA	0.000671
mmu-miR-125b-2-3p	GACTTGT	7mer-m8	7	GACGUGUU ||||||| CUGAACA-	0.000854
mmu-miR-200a_mmu-miR-141	GTGTTA	6mer_3	5	GACGUGUU- ||||| ---CACAAU	0.001709
mmu-miR-3572	AAGTGT	6mer_2	6	GACGUGUU |||||| -UUCACA-	0.002197
mmu-miR-216b*	AAGTGT	6mer_3	6	GACGUGUU |||||| -UUCACA-	0.002197
mmu-miR-329_mmu-miR-362-3p	TGTGTT	6mer_3	6	GACGUGUU |||||| --ACACAA	0.002686
mmu-miR-218-1*	CATGTT	6mer_2	6	GACGUGUU |||||| --GUACAA	0.00293
mmu-miR-322*	CATGTT	6mer_2	6	GACGUGUU |||||| --GUACAA	0.00293
mmu-miR-704	ACATGT	6mer_1	6	GACGUGUU |||||| -UGUACA-	0.003418
mmu-miR-710	GACTTG	6mer_2	6	GACGUGUU |||||| CUGAAC--	0.004639
mmu-miR-667	AGGTGT	6mer_1	6	GACGUGUU |||||| -UCCACA-	0.005127
mmu-miR-421	TGTTGAT	7mer-m8	4	GACGUGUU--- |||| ----ACAACUA	0.008667
mmu-miR-147*	TGTTTCC	7mer-a1	4	GACGUGUU--- |||| ----ACAAAGG	0.008667
mmu-miR-505-3p	TGTTGAC	7mer-a1	4	GACGUGUU--- |||| ----ACAACUG	0.008667
mmu-miR-669p*	TGTTATG	7mer-m8	4	GACGUGUU--- |||| ----ACAAUAC	0.008667
mmu-miR-194	TGTTACA	7mer-m8	4	GACGUGUU--- |||| ----ACAAUGU	0.008667
mmu-miR-494	TGTTTCA	7mer-m8	4	GACGUGUU--- |||| ----ACAAAGU	0.008667
mmu-miR-3098-5p	TGTTAGG	7mer-a1	4	GACGUGUU--- |||| ----ACAAUCC	0.008667
mmu-miR-30c_mmu-miR-30b_mmu-miR-30a_mmu-miR-30e_mmu-miR-30d_mmu-miR-384-5p	TGTTTAC	7mer-a1	4	GACGUGUU--- |||| ----ACAAAUG	0.008667
mmu-miR-669a-3p_mmu-miR-669o-3p_mmu-miR-669a-3-3p	TGTTATG	7mer-a1	4	GACGUGUU--- |||| ----ACAAUAC	0.008667
mmu-miR-201*	TGTTCA	6mer_3	4	GACGUGUU-- |||| ----ACAAGU	0.009033
mmu-miR-3065	TGTTGA	6mer_3	4	GACGUGUU-- |||| ----ACAACU	0.009033
mmu-miR-7a-1*	ATTTGTT	7mer-a1	7	GACGUGUU ||||||| -UAAACAA	0.009155
mmu-miR-99a_mmu-miR-100	ACGGGTT	7mer-m8	7	GACGUGUU ||||||| -UGCCCAA	0.009521
mmu-miR-125a-3p	ACCTGT	6mer_3	6	GACGUGUU |||||| -UGGACA-	0.009521
mmu-miR-3097-5p	ACCTGT	6mer_2	6	GACGUGUU |||||| -UGGACA-	0.009521
mmu-miR-1247	GACGGGT	7mer-m8	7	GACGUGUU ||||||| CUGCCCA-	0.009705
mmu-miR-1968*	GAGGTG	6mer_1	6	GACGUGUU |||||| CUCCAC--	0.009766
mmu-miR-370*	GACCTG	6mer_3	6	GACGUGUU |||||| CUGGAC--	0.01001
mmu-miR-431*	GACCTG	6mer_3	6	GACGUGUU |||||| CUGGAC--	0.01001
mmu-miR-674*	GAGCTGT	7mer-a1	7	GACGUGUU ||||||| CUCGACA-	0.012268
mmu-miR-448-5p	ATGTTC	6mer_3	5	GACGUGUU- ||||| ---UACAAG	0.012695
mmu-miR-543	ATGTTT	6mer_3	5	GACGUGUU- ||||| ---UACAAA	0.012695
mmu-miR-499*	ATGTTC	6mer_3	5	GACGUGUU- ||||| ---UACAAG	0.012695
mmu-miR-1192_mmu-miR-495	TTGTTT	6mer_3	5	GACGUGUU- ||||| ---AACAAA	0.013916
mmu-miR-3082-3p	GCCATGT	7mer-a1	7	GACGUGUU ||||||| CGGUACA-	0.013977
mmu-miR-21*	CTGTTG	6mer_3	5	GACGUGUU- ||||| ---GACAAC	0.015869
mmu-miR-212-3p_mmu-miR-132	CTGTTA	6mer_3	5	GACGUGUU- ||||| ---GACAAU	0.015869
mmu-miR-703	AGGTTTT	7mer-m8	7	GACGUGUU ||||||| -UCCAAAA	0.016113
mmu-miR-208b_mmu-miR-208a-3p	CGTCTTAT	8mer	6	GACGUGUU-- |||||| --GCAGAAUA	0.016266
mmu-miR-483	CGTCTT	6mer_3	6	GACGUGUU |||||| --GCAGAA	0.016357
mmu-miR-181d_mmu-miR-181a_mmu-miR-181c_mmu-miR-181b	AATGTT	6mer_3	6	GACGUGUU |||||| --UUACAA	0.01709
mmu-miR-338-5p	ATTGTT	6mer_3	6	GACGUGUU |||||| --UAACAA	0.017578
mmu-miR-592*	CGTGATGA	8mer	6	GACGUGUU-- |||||| --GCACUACU	0.018829
mmu-miR-376c	TATGTT	6mer_3	6	GACGUGUU |||||| --AUACAA	0.020264
mmu-miR-541*	GTTCGCCA	8mer	3	GACGUGUU----- ||| -----CAAGCGGU	0.036407
mmu-miR-1912	GTTCTGTG	8mer	3	GACGUGUU----- ||| -----CAAGACAC	0.036407
mmu-miR-802	GTTACTGA	8mer	3	GACGUGUU----- ||| -----CAAUGACU	0.036407
mmu-miR-410	GTTATATT	8mer	3	GACGUGUU----- ||| -----CAAUAUAA	0.036407
mmu-miR-706	GTTTCTCT	8mer	3	GACGUGUU----- ||| -----CAAAGAGA	0.036407
mmu-miR-1981*	GTTAGATG	8mer	3	GACGUGUU----- ||| -----CAAUCUAC	0.036407
mmu-miR-302b*_mmu-miR-302d*	GTTAAAGT	8mer	3	GACGUGUU----- ||| -----CAAUUUCA	0.036407
mmu-miR-449a*	GTTAGCTG	8mer	3	GACGUGUU----- ||| -----CAAUCGAC	0.036407
mmu-miR-196a-2*	GTTGCCGA	8mer	3	GACGUGUU----- ||| -----CAACGGCU	0.036407
mmu-miR-302a*	GTTTAAGT	8mer	3	GACGUGUU----- ||| -----CAAAUUCA	0.036407
mmu-miR-3100-5p	GTTCCCAA	8mer	3	GACGUGUU----- ||| -----CAAGGGUU	0.036407
mmu-miR-411*_mmu-miR-379*	GTTACATA	8mer	3	GACGUGUU----- ||| -----CAAUGUAU	0.036407
mmu-miR-3083*	GTTTCGGA	8mer	3	GACGUGUU----- ||| -----CAAAGCCU	0.036407
mmu-miR-873	GTTCCTGC	8mer	3	GACGUGUU----- ||| -----CAAGGACG	0.036407
mmu-miR-293*_mmu-miR-290-5p_mmu-miR-292-5p	GTTTGAGT	8mer	3	GACGUGUU----- ||| -----CAAACUCA	0.036407
mmu-miR-344d_mmu-miR-344e	GTTATATC	8mer	3	GACGUGUU----- ||| -----CAAUAUAG	0.036407
mmu-miR-302c*	GTTAAAGC	8mer	3	GACGUGUU----- ||| -----CAAUUUCG	0.036407
mmu-miR-146b_mmu-miR-146a	GTTCTCA	7mer-m8	3	GACGUGUU---- ||| -----CAAGAGU	0.036987
mmu-miR-1247*	GTTCCCG	7mer-m8	3	GACGUGUU---- ||| -----CAAGGGC	0.036987
mmu-miR-345-3p	GTTCAGG	7mer-m8	3	GACGUGUU---- ||| -----CAAGUCC	0.036987
mmu-miR-298*	GTTCCTC	7mer-m8	3	GACGUGUU---- ||| -----CAAGGAG	0.036987
mmu-miR-434-3p	GTTCAAA	7mer-m8	3	GACGUGUU---- ||| -----CAAGUUU	0.036987
mmu-miR-2183	GTTCAA	6mer_3	3	GACGUGUU--- ||| -----CAAGUU	0.037109
mmu-miR-582-5p	AACTGT	6mer_2	6	GACGUGUU |||||| -UUGACA-	0.037354
mmu-miR-466q	GTGTGCAC	8mer	5	GACGUGUU--- ||||| ---CACACGUG	0.037552
mmu-miR-342-3p	GTGTGAGA	8mer	5	GACGUGUU--- ||||| ---CACACUCU	0.037552
mmu-miR-3064-3p	GTGTGGCA	8mer	5	GACGUGUU--- ||||| ---CACACCGU	0.037552
mmu-miR-466i-3p	GTGTGTAT	8mer	5	GACGUGUU--- ||||| ---CACACAUA	0.037552
mmu-miR-669c*	GTGTGTA	7mer-m8	5	GACGUGUU-- ||||| ---CACACAU	0.038208
mmu-miR-377	GTGTGAT	7mer-m8	5	GACGUGUU-- ||||| ---CACACUA	0.038208
mmu-miR-1897-3p	CGAGTTGA	8mer	6	GACGUGUU-- |||||| --GCUCAACU	0.038528
mmu-miR-672*	GTGTGT	6mer_3	5	GACGUGUU- ||||| ---CACACA	0.038574
mmu-miR-1264-3p	GATTTG	6mer_3	6	GACGUGUU |||||| CUAAAC--	0.038818
mmu-miR-23b_mmu-miR-23a	ATGTGAT	7mer-m8	7	GACGUGUU ||||||| -UACACUA	0.039734
mmu-miR-99b	ACGGGT	6mer_2	6	GACGUGUU |||||| -UGCCCA-	0.040039
mmu-miR-697	GATGTT	6mer_3	6	GACGUGUU |||||| --CUACAA	0.040283
mmu-miR-1306-5p	AGGTGGTG	8mer	7	GACGUGUU- ||||||| -UCCACCAC	0.041397
mmu-miR-5119	GAGATG	6mer_3	6	GACGUGUU |||||| CUCUAC--	0.04248
mmu-miR-598	GACGTA	6mer_3	6	GACGUGUU |||||| CUGCAU--	0.042725
mmu-miR-467f	GTGTATAT	8mer	5	GACGUGUU--- ||||| ---CACAUAUA	0.043427
mmu-miR-466f-3p	GTGTATG	7mer-m8	5	GACGUGUU-- ||||| ---CACAUAC	0.044189
mmu-miR-3065*	GTGCTGA	7mer-m8	5	GACGUGUU-- ||||| ---CACGACU	0.045288
mmu-miR-470*	ACTGGTT	7mer-m8	7	GACGUGUU ||||||| -UGACCAA	0.045837
mmu-miR-7a_mmu-miR-7b	GTCTTCCA	8mer	5	GACGUGUU--- ||||| ---CAGAAGGU	0.046661
mmu-miR-29a_mmu-miR-29c_mmu-miR-29b	GTGCTA	6mer_3	5	GACGUGUU- ||||| ---CACGAU	0.046875
mmu-miR-3102	GTGCTC	6mer_3	5	GACGUGUU- ||||| ---CACGAG	0.046875
mmu-miR-743b-3p_mmu-miR-743a	GTCTTTC	7mer-m8	5	GACGUGUU-- ||||| ---CAGAAAG	0.047729
mmu-miR-499	GTCTTAA	7mer-m8	5	GACGUGUU-- ||||| ---CAGAAUU	0.047729
mmu-miR-1905	GACTGGT	7mer-a1	7	GACGUGUU ||||||| CUGACCA-	0.048096
mmu-miR-324-3p	GCAGTG	6mer_2	6	GACGUGUU |||||| CGUCAC--	0.049072
mmu-miR-497*	GTGGTTTG	8mer	5	GACGUGUU--- ||||| ---CACCAAAC	0.049286
mmu-miR-770-5p	GTGGTGCT	8mer	5	GACGUGUU--- ||||| ---CACCACGA	0.049286
mmu-miR-337-3p	GAGCTG	6mer_1	6	GACGUGUU |||||| CUCGAC--	0.049316
mmu-miR-547*	CAAGTG	6mer_3	6	GACGUGUU |||||| GUUCAC--	0.049561
mmu-miR-3470a	AAAGTG	6mer_2	6	GACGUGUU |||||| UUUCAC--	0.050293
mmu-miR-425_mmu-miR-489	GTGTCATT	8mer	5	GACGUGUU--- ||||| ---CACAGUAA	0.051453
mmu-miR-1197	GTGTCCTA	8mer	5	GACGUGUU--- ||||| ---CACAGGAU	0.051453
mmu-miR-3069-3p	GTGTCCAA	8mer	5	GACGUGUU--- ||||| ---CACAGGUU	0.051453
mmu-miR-140*	GTGGTA	6mer_3	5	GACGUGUU- ||||| ---CACCAU	0.051758
mmu-miR-3095-3p	GTGTCCA	7mer-m8	5	GACGUGUU-- ||||| ---CACAGGU	0.052551
mmu-miR-3066*	TAAGTG	6mer_3	6	GACGUGUU |||||| AUUCAC--	0.052734
mmu-miR-383*	GCTGTG	6mer_2	6	GACGUGUU |||||| CGACAC--	0.054688
mmu-miR-673-5p	GCTGTG	6mer_1	6	GACGUGUU |||||| CGACAC--	0.054688
mmu-miR-875-5p	GAGGTAT	7mer-a1	7	GACGUGUU ||||||| CUCCAUA-	0.055664
mmu-miR-34c*_mmu-miR-34b-3p	GTGATT	6mer_3	5	GACGUGUU- ||||| ---CACUAA	0.055664
mmu-miR-323-3p	AATGTG	6mer_3	6	GACGUGUU |||||| UUACAC--	0.057617
mmu-miR-105	CACTTG	6mer_2	6	GACGUGUU |||||| GUGAAC--	0.05835
mmu-miR-294*	TTTTGAGT	8mer	4	GACGUGUU---- |||| ----AAAACUCA	0.059418
mmu-miR-875-3p	TTTTCAGG	8mer	4	GACGUGUU---- |||| ----AAAAGUCC	0.059418
mmu-miR-694	TTTTCAG	7mer-m8	4	GACGUGUU--- |||| ----AAAAGUC	0.060852
mmu-miR-122*	GGCGTTT	7mer-m8	7	GACGUGUU ||||||| CCGCAAA-	0.061646
mmu-miR-471-3p	ACCTTT	6mer_1	6	GACGUGUU |||||| -UGGAAA-	0.063965
mmu-miR-3103	GAGGTT	6mer_2	6	GACGUGUU |||||| CUCCAA--	0.064697
mmu-miR-3076-5p	CCCTGT	6mer_2	6	GACGUGUU |||||| -GGGACA-	0.06543
mmu-miR-26a_mmu-miR-26b	TACTTG	6mer_1	6	GACGUGUU |||||| AUGAAC--	0.06665
mmu-miR-2182	TGTGGCGT	8mer	4	GACGUGUU---- |||| ----ACACCGCA	0.066849
mmu-miR-742*	TGTGAGTA	8mer	4	GACGUGUU---- |||| ----ACACUCAU	0.066849
mmu-miR-693-5p	TGTGGCTG	8mer	4	GACGUGUU---- |||| ----ACACCGAC	0.066849
mmu-miR-188-3p	TGTGGGAG	8mer	4	GACGUGUU---- |||| ----ACACCCUC	0.066849
mmu-miR-5098	CATGTAAC	8mer	6	GACGUGUU-- |||||| --GUACAUUG	0.068497
mmu-miR-466n-3p	CATGTATA	8mer	6	GACGUGUU-- |||||| --GUACAUAU	0.068497
mmu-miR-3057-3p	TGTGGGA	7mer-m8	4	GACGUGUU--- |||| ----ACACCCU	0.068542
mmu-miR-652*	GGGTTG	6mer_3	5	GACGUGUU- ||||| ---CCCAAC	0.068604
mmu-miR-3087	GAGTTA	6mer_3	5	GACGUGUU- ||||| ---CUCAAU	0.068604
mmu-miR-369-3p	GTATTATT	8mer	5	GACGUGUU--- ||||| ---CAUAAUAA	0.069519
mmu-miR-148a*	GAACTTT	7mer-m8	7	GACGUGUU ||||||| CUUGAAA-	0.069824
mmu-miR-381	CTTGTATA	8mer	6	GACGUGUU-- |||||| --GAACAUAU	0.070633
mmu-miR-539-3p	CTTGTATG	8mer	6	GACGUGUU-- |||||| --GAACAUAC	0.070633
mmu-miR-3105-5p	CTTGCTCT	8mer	6	GACGUGUU-- |||||| --GAACGAGA	0.071335
mmu-miR-374c	GTATTAT	7mer-m8	5	GACGUGUU-- ||||| ---CAUAAUA	0.071594
mmu-miR-451	ACGGTTT	7mer-m8	7	GACGUGUU ||||||| -UGCCAAA	0.071716
mmu-miR-27b_mmu-miR-27a	TGTGAA	6mer_3	4	GACGUGUU-- |||| ----ACACUU	0.072021
mmu-miR-350	TGTGAA	6mer_3	4	GACGUGUU-- |||| ----ACACUU	0.072021
mmu-miR-493	GACCTT	6mer_1	6	GACGUGUU |||||| CUGGAA--	0.072266
mmu-miR-1983	CAGGTG	6mer_1	6	GACGUGUU |||||| GUCCAC--	0.072754
mmu-miR-412-3p	CAGGTG	6mer_1	6	GACGUGUU |||||| GUCCAC--	0.072754
mmu-miR-3087*	GCCCTG	6mer_3	6	GACGUGUU |||||| CGGGAC--	0.072998
mmu-miR-1964-3p	GAAGTC	6mer_1	6	GACGUGUU |||||| CUUCAG--	0.073242
mmu-miR-429_mmu-miR-200c_mmu-miR-200b	GTATTA	6mer_3	5	GACGUGUU- ||||| ---CAUAAU	0.075195
mmu-miR-216b	GAGATTT	7mer-m8	7	GACGUGUU ||||||| CUCUAAA-	0.075256
mmu-miR-363-5p	CACCTG	6mer_3	6	GACGUGUU |||||| GUGGAC--	0.076416
mmu-miR-1943*	CACCTG	6mer_3	6	GACGUGUU |||||| GUGGAC--	0.076416
mmu-miR-679-3p	CTTGCT	6mer_3	6	GACGUGUU |||||| --GAACGA	0.077393
mmu-miR-1969	CATCTT	6mer_3	6	GACGUGUU |||||| --GUAGAA	0.079346
mmu-miR-1942	ACATCT	6mer_1	6	GACGUGUU |||||| -UGUAGA-	0.080322
mmu-miR-878-3p	GTCATG	6mer_2	6	GACGUGUU |||||| CAGUAC--	0.080566
mmu-miR-3096-3p	TTAACCCA	8mer	2	GACGUGUU------ || ------AAUUGGGU	0.131195
mmu-miR-182	TTGCCAAA	8mer	2	GACGUGUU------ || ------AACGGUUU	0.131195
mmu-miR-551b*	TTGATTTC	8mer	2	GACGUGUU------ || ------AACUAAAG	0.131195
mmu-miR-3092*	TTTCCCCT	8mer	2	GACGUGUU------ || ------AAAGGGGA	0.131195
mmu-miR-568	TTATACAT	8mer	2	GACGUGUU------ || ------AAUAUGUA	0.131195
mmu-let-7c-1*	TTGTACAG	8mer	2	GACGUGUU------ || ------AACAUGUC	0.131195
mmu-miR-146a*	TTCACAGG	8mer	2	GACGUGUU------ || ------AAGUGUCC	0.131195
mmu-miR-191	TTCCGTTG	8mer	2	GACGUGUU------ || ------AAGGCAAC	0.131195
mmu-miR-5111	TTGCGCTT	8mer	2	GACGUGUU------ || ------AACGCGAA	0.131195
mmu-miR-3112	TTCTATGT	8mer	2	GACGUGUU------ || ------AAGAUACA	0.131195
mmu-miR-653	TTCAACAC	8mer	2	GACGUGUU------ || ------AAGUUGUG	0.131195
mmu-miR-3094*	TTTAAAGG	8mer	2	GACGUGUU------ || ------AAAUUUCC	0.131195
mmu-miR-425*	TTCCCGAT	8mer	2	GACGUGUU------ || ------AAGGGCUA	0.131195
mmu-miR-450b-3p_mmu-miR-450a-1*	TTCCCAAT	8mer	2	GACGUGUU------ || ------AAGGGUUA	0.131195
mmu-miR-421*	TTAATGAG	8mer	2	GACGUGUU------ || ------AAUUACUC	0.131195
mmu-miR-3071*	TTGATGAT	8mer	2	GACGUGUU------ || ------AACUACUA	0.131195
mmu-miR-301b_mmu-miR-301a_mmu-miR-130a_mmu-miR-130b_mmu-miR-721	TTGCACTG	8mer	2	GACGUGUU------ || ------AACGUGAC	0.131195
mmu-miR-3108	TTAGAGAC	8mer	2	GACGUGUU------ || ------AAUCUCUG	0.131195
mmu-miR-204*	TTCCCAGC	8mer	2	GACGUGUU------ || ------AAGGGUCG	0.131195
mmu-miR-150_mmu-miR-5127	TTGGGAGA	8mer	2	GACGUGUU------ || ------AACCCUCU	0.131195
mmu-let-7c-2*_mmu-let-7f-1*_mmu-let-7b*_mmu-miR-98*_mmu-let-7a-1*	TTGTATAG	8mer	2	GACGUGUU------ || ------AACAUAUC	0.131195
mmu-let-7i*	TTGCGCAG	8mer	2	GACGUGUU------ || ------AACGCGUC	0.131195
mmu-miR-19b_mmu-miR-19a	TTTGCACA	8mer	2	GACGUGUU------ || ------AAACGUGU	0.131195
mmu-miR-133a*	TTACCAGC	8mer	2	GACGUGUU------ || ------AAUGGUCG	0.131195
mmu-miR-1953	TTTCCCA	7mer-m8	2	GACGUGUU----- || ------AAAGGGU	0.133179
mmu-miR-1958	TTTCCTA	7mer-m8	2	GACGUGUU----- || ------AAAGGAU	0.133179
mmu-miR-186	TTCTTTG	7mer-m8	2	GACGUGUU----- || ------AAGAAAC	0.133179
mmu-miR-340-5p	TTTATAA	7mer-m8	2	GACGUGUU----- || ------AAAUAUU	0.133179
mmu-miR-186*	TTAGGGC	7mer-m8	2	GACGUGUU----- || ------AAUCCCG	0.133179
mmu-miR-3096-5p	TTGGCCA	7mer-m8	2	GACGUGUU----- || ------AACCGGU	0.133179
mmu-miR-300	TTGCATA	7mer-m8	2	GACGUGUU----- || ------AACGUAU	0.133179
mmu-miR-463*	TTAGGTA	7mer-m8	2	GACGUGUU----- || ------AAUCCAU	0.133179
mmu-miR-3063	TTCCTCA	7mer-m8	2	GACGUGUU----- || ------AAGGAGU	0.133179
mmu-miR-291a-5p	TTTGATG	7mer-m8	2	GACGUGUU----- || ------AAACUAC	0.133179
mmu-miR-295*	TTTGAGT	7mer-m8	2	GACGUGUU----- || ------AAACUCA	0.133179
mmu-miR-291b-5p	TTTGATC	7mer-m8	2	GACGUGUU----- || ------AAACUAG	0.133179
mmu-miR-1898	TTGACCT	7mer-m8	2	GACGUGUU----- || ------AACUGGA	0.133179
mmu-miR-3969	TTTAGGG	7mer-m8	2	GACGUGUU----- || ------AAAUCCC	0.133179
mmu-miR-539-5p	TTTCTCC	7mer-m8	2	GACGUGUU----- || ------AAAGAGG	0.133179
mmu-miR-192*	TTGGCAG	7mer-m8	2	GACGUGUU----- || ------AACCGUC	0.133179
mmu-miR-150*	TGTACCAG	8mer	4	GACGUGUU---- |||| ----ACAUGGUC	0.138336
mmu-let-7g*	TGTACAGT	8mer	4	GACGUGUU---- |||| ----ACAUGUCA	0.138336
mmu-miR-676*	TGTAGAGT	8mer	4	GACGUGUU---- |||| ----ACAUCUCA	0.138336
mmu-miR-1b-3p	TGTACCCA	8mer	4	GACGUGUU---- |||| ----ACAUGGGU	0.138336
mmu-miR-187*	TGTAGCCT	8mer	4	GACGUGUU---- |||| ----ACAUCGGA	0.138336
mmu-miR-466m-3p_mmu-miR-466o-3p	TGTATGTA	8mer	4	GACGUGUU---- |||| ----ACAUACAU	0.138336
mmu-miR-669b*_mmu-miR-467a*_mmu-miR-669f-3p	TGTATATG	8mer	4	GACGUGUU---- |||| ----ACAUAUAC	0.138336
mmu-miR-190b*	TTCAGT	6mer_3	2	GACGUGUU---- || ------AAGUCA	0.138428
mmu-miR-203	TTTCAC	6mer_3	2	GACGUGUU---- || ------AAAGUG	0.138428
mmu-miR-351*	TTGACC	6mer_3	2	GACGUGUU---- || ------AACUGG	0.138428
mmu-miR-3096b-5p	TTGGCC	6mer_3	2	GACGUGUU---- || ------AACCGG	0.138428
mmu-miR-654-5p	TTACCA	6mer_3	2	GACGUGUU---- || ------AAUGGU	0.138428
mmu-miR-374	TTATAT	6mer_3	2	GACGUGUU---- || ------AAUAUA	0.138428
mmu-miR-31	TTGCCT	6mer_3	2	GACGUGUU---- || ------AACGGA	0.138428
mmu-miR-466l-3p	TTTATA	6mer_3	2	GACGUGUU---- || ------AAAUAU	0.138428
mmu-miR-3068*	TTCACC	6mer_3	2	GACGUGUU---- || ------AAGUGG	0.138428
mmu-miR-1931	TTGCAT	6mer_3	2	GACGUGUU---- || ------AACGUA	0.138428
mmu-miR-488	TTTCAA	6mer_3	2	GACGUGUU---- || ------AAAGUU	0.138428
mmu-miR-142-5p	TTTATG	6mer_3	2	GACGUGUU---- || ------AAAUAC	0.138428
mmu-miR-3062	TTCTCC	6mer_3	2	GACGUGUU---- || ------AAGAGG	0.138428
mmu-miR-3084*	TTCAAC	6mer_3	2	GACGUGUU---- || ------AAGUUG	0.138428
mmu-miR-483*	GGAGTG	6mer_2	6	GACGUGUU |||||| CCUCAC--	0.138916
mmu-miR-3110*	GGAGTG	6mer_2	6	GACGUGUU |||||| CCUCAC--	0.138916
mmu-miR-3073-3p	GACATC	6mer_1	6	GACGUGUU |||||| CUGUAG--	0.13916
mmu-miR-493*	TGTACAA	7mer-m8	4	GACGUGUU--- |||| ----ACAUGUU	0.140381
mmu-let-7a-2*	TGTACAG	7mer-m8	4	GACGUGUU--- |||| ----ACAUGUC	0.140381
mmu-miR-297a-5*_mmu-miR-669l*_mmu-miR-467b*_mmu-miR-467e*_mmu-miR-669d-2*_mmu-miR-669m-3p_mmu-miR-467c*_mmu-miR-467d*	TGTATAT	7mer-m8	4	GACGUGUU--- |||| ----ACAUAUA	0.140381
mmu-miR-221_mmu-miR-222_mmu-miR-1928	TGTAGCT	7mer-m8	4	GACGUGUU--- |||| ----ACAUCGA	0.140381
mmu-let-7f-2*	TGTATAG	7mer-m8	4	GACGUGUU--- |||| ----ACAUAUC	0.140381
mmu-miR-330*	TGCTTTGC	8mer	4	GACGUGUU---- |||| ----ACGAAACG	0.142746
mmu-miR-34a*	TGCTGATT	8mer	4	GACGUGUU---- |||| ----ACGACUAA	0.142746
mmu-miR-322_mmu-miR-497	TGCTGCTG	8mer	4	GACGUGUU---- |||| ----ACGACGAC	0.142746
mmu-miR-1907	TGCTGCTC	8mer	4	GACGUGUU---- |||| ----ACGACGAG	0.142746
mmu-miR-374c*	TGCTAAGT	8mer	4	GACGUGUU---- |||| ----ACGAUUCA	0.142746
mmu-miR-5108	TGCTCTAC	8mer	4	GACGUGUU---- |||| ----ACGAGAUG	0.142746
mmu-miR-3060	TGCTATGG	8mer	4	GACGUGUU---- |||| ----ACGAUACC	0.142746
mmu-miR-15b_mmu-miR-15a_mmu-miR-16_mmu-miR-195	TGCTGCTA	8mer	4	GACGUGUU---- |||| ----ACGACGAU	0.142746
mmu-miR-96*	CATGATTG	8mer	6	GACGUGUU-- |||||| --GUACUAAC	0.144028
mmu-miR-761	CCTGCTGC	8mer	6	GACGUGUU-- |||||| --GGACGACG	0.144272
mmu-miR-214	CCTGCTGT	8mer	6	GACGUGUU-- |||||| --GGACGACA	0.144272
mmu-miR-1906	TGCTGCA	7mer-m8	4	GACGUGUU--- |||| ----ACGACGU	0.144958
mmu-miR-103_mmu-miR-107	TGCTGCT	7mer-m8	4	GACGUGUU--- |||| ----ACGACGA	0.144958
mmu-miR-338-3p	TGCTGGA	7mer-m8	4	GACGUGUU--- |||| ----ACGACCU	0.144958
mmu-miR-139-5p	TGTAGA	6mer_3	4	GACGUGUU-- |||| ----ACAUCU	0.145508
mmu-miR-297a*_mmu-miR-467g_mmu-miR-297b-3p_mmu-miR-466e-3p_mmu-miR-669d*_mmu-miR-466a-3p_mmu-miR-466d-3p_mmu-miR-297c*	TGTATA	6mer_3	4	GACGUGUU-- |||| ----ACAUAU	0.145508
mmu-miR-320	AGCTTTT	7mer-m8	7	GACGUGUU ||||||| -UCGAAAA	0.148438
mmu-miR-433	CATGAT	6mer_3	6	GACGUGUU |||||| --GUACUA	0.150879
mmu-miR-1839-3p	AGGTCT	6mer_3	6	GACGUGUU |||||| -UCCAGA-	0.151855
mmu-miR-337-5p	GCCGTT	6mer_2	6	GACGUGUU |||||| CGGCAA--	0.1521
mmu-miR-5097	ACATGA	6mer_1	6	GACGUGUU |||||| -UGUACU-	0.152344
mmu-miR-300*	TCTTCAA	7mer-m8	4	GACGUGUU--- |||| ----AGAAGUU	0.152527
mmu-miR-206*	GCATGT	6mer_3	6	GACGUGUU |||||| -CGUACA-	0.15332
mmu-miR-130b*	AAGAGT	6mer_3	6	GACGUGUU |||||| -UUCUCA-	0.154053
mmu-miR-101c	GTACTGT	7mer-m8	7	GACGUGUU ||||||| CAUGACA-	0.156738
mmu-miR-101a_mmu-miR-101b	GTACTGT	7mer-a1	7	GACGUGUU ||||||| CAUGACA-	0.156738
mmu-miR-1949	TGGTATAG	8mer	4	GACGUGUU---- |||| ----ACCAUAUC	0.157883
mmu-miR-335-5p	TCTTGA	6mer_3	4	GACGUGUU-- |||| ----AGAACU	0.157959
mmu-miR-100*	GCTTGT	6mer_3	6	GACGUGUU |||||| -CGAACA-	0.158447
mmu-miR-377*	ACCTCT	6mer_3	6	GACGUGUU |||||| -UGGAGA-	0.160156
mmu-let-7d	ACCTCT	6mer_3	6	GACGUGUU |||||| -UGGAGA-	0.160156
mmu-miR-202-3p	ACCTCT	6mer_3	6	GACGUGUU |||||| -UGGAGA-	0.160156
mmu-miR-1902	ACCTCT	6mer_3	6	GACGUGUU |||||| -UGGAGA-	0.160156
mmu-miR-329*	ACCTCT	6mer_3	6	GACGUGUU |||||| -UGGAGA-	0.160156
mmu-miR-1933-3p	GTCCTG	6mer_2	6	GACGUGUU |||||| CAGGAC--	0.160889
mmu-miR-767	TGGTGCA	7mer-m8	4	GACGUGUU--- |||| ----ACCACGU	0.16095
mmu-miR-3101	TGGTACC	7mer-m8	4	GACGUGUU--- |||| ----ACCAUGG	0.16095
mmu-miR-1927	GAGGTC	6mer_3	6	GACGUGUU |||||| CUCCAG--	0.161133
mmu-miR-1a-2*_mmu-miR-1a-1*	AAGTAT	6mer_1	6	GACGUGUU |||||| -UUCAUA-	0.161865
mmu-miR-532-5p	GGCATG	6mer_3	6	GACGUGUU |||||| CCGUAC--	0.162109
mmu-miR-1224*	AGGTGG	6mer_1	6	GACGUGUU |||||| -UCCACC-	0.162354
mmu-miR-490-3p	CAGGTTG	7mer-m8	6	GACGUGUU- |||||| --GUCCAAC	0.164673
mmu-miR-3089-3p	AGATGCT	7mer-m8	7	GACGUGUU ||||||| -UCUACGA	0.164734
mmu-miR-3093-3p	TGTCCACA	8mer	4	GACGUGUU---- |||| ----ACAGGUGU	0.165436
mmu-miR-196a-1*	TGTCGTTG	8mer	4	GACGUGUU---- |||| ----ACAGCAAC	0.165436
mmu-miR-717	TGTCTGAG	8mer	4	GACGUGUU---- |||| ----ACAGACUC	0.165436
mmu-miR-3062*	TGTCCCCG	8mer	4	GACGUGUU---- |||| ----ACAGGGGC	0.165436
mmu-miR-3100-3p	TGTCACAG	8mer	4	GACGUGUU---- |||| ----ACAGUGUC	0.165436
mmu-miR-665	CCTGGT	6mer_3	6	GACGUGUU |||||| --GGACCA	0.16748
mmu-miR-3090	ACCTGG	6mer_1	6	GACGUGUU |||||| -UGGACC-	0.168213
mmu-miR-542-3p	TGTCACA	7mer-m8	4	GACGUGUU--- |||| ----ACAGUGU	0.168579
mmu-miR-144*	TGATATCC	8mer	4	GACGUGUU---- |||| ----ACUAUAGG	0.169586
mmu-miR-3071	ATGAGT	6mer_3	6	GACGUGUU |||||| -UACUCA-	0.170898
mmu-miR-15b*	TGATTCG	7mer-m8	4	GACGUGUU--- |||| ----ACUAAGC	0.172913
mmu-miR-3074-1-3p	TGATATC	7mer-m8	4	GACGUGUU--- |||| ----ACUAUAG	0.172913
mmu-miR-708*	CTAGTTG	7mer-m8	6	GACGUGUU- |||||| --GAUCAAC	0.17395
mmu-miR-465c-3p_mmu-miR-465b-3p_mmu-miR-465a-3p	CCTGATC	7mer-m8	6	GACGUGUU- |||||| --GGACUAG	0.174316
mmu-miR-196b*	TGTCGA	6mer_3	4	GACGUGUU-- |||| ----ACAGCU	0.174561
mmu-miR-669d	ACAAGT	6mer_3	6	GACGUGUU |||||| -UGUUCA-	0.175049
mmu-miR-217*	AACTGATG	8mer	7	GACGUGUU- ||||||| -UUGACUAC	0.17514
mmu-miR-466h-3p	CGTGCGTA	8mer	6	GACGUGUU-- |||||| --GCACGCAU	0.178665
mmu-miR-361	TGATAA	6mer_3	4	GACGUGUU-- |||| ----ACUAUU	0.178955
mmu-miR-383	TGATCT	6mer_3	4	GACGUGUU-- |||| ----ACUAGA	0.178955
mmu-miR-466b-3p_mmu-miR-466p-3p_mmu-miR-466c-3p	ATGTAT	6mer_3	6	GACGUGUU |||||| -UACAUA-	0.182617
mmu-miR-3093-5p	GGGGTG	6mer_1	6	GACGUGUU |||||| CCCCAC--	0.182861
mmu-miR-190b_mmu-miR-190	ACATAT	6mer_1	6	GACGUGUU |||||| -UGUAUA-	0.183594
mmu-miR-3058*	GACAGG	6mer_1	6	GACGUGUU |||||| CUGUCC--	0.184326
mmu-miR-339-5p	GACAGG	6mer_1	6	GACGUGUU |||||| CUGUCC--	0.184326
mmu-miR-3967	GACAAG	6mer_1	6	GACGUGUU |||||| CUGUUC--	0.184326
mmu-miR-214*	GACAGG	6mer_1	6	GACGUGUU |||||| CUGUCC--	0.184326
mmu-miR-467e_mmu-miR-467h	ACTTAT	6mer_3	6	GACGUGUU |||||| -UGAAUA-	0.186035
mmu-miR-15a*	GGCCTG	6mer_3	6	GACGUGUU |||||| CCGGAC--	0.187012
mmu-miR-654-3p	GACATA	6mer_3	6	GACGUGUU |||||| CUGUAU--	0.188477
mmu-miR-128	CTGTGA	6mer_3	5	GACGUGUU- ||||| ---GACACU	0.191162
mmu-miR-224	GACTTA	6mer_3	6	GACGUGUU |||||| CUGAAU--	0.191406
mmu-miR-872*	AGTTCA	6mer_3	4	GACGUGUU-- |||| ----UCAAGU	0.199219
mmu-miR-16-2*	TATTGGT	7mer-m8	4	GACGUGUU--- |||| ----AUAACCA	0.200256
mmu-miR-193_mmu-miR-193b	CCAGTT	6mer_3	6	GACGUGUU |||||| --GGUCAA	0.200684
mmu-miR-1955-3p	ATGCTC	6mer_3	5	GACGUGUU- ||||| ---UACGAG	0.20459
mmu-miR-760-5p	GAGGGG	6mer_3	6	GACGUGUU |||||| CUCCCC--	0.206055
mmu-miR-195*	TATTGG	6mer_3	4	GACGUGUU-- |||| ----AUAACC	0.210938
mmu-miR-669e*	TATTCA	6mer_3	4	GACGUGUU-- |||| ----AUAAGU	0.210938
mmu-miR-25	GCAATG	6mer_3	6	GACGUGUU |||||| CGUUAC--	0.213623
mmu-miR-1934	GACCAG	6mer_2	6	GACGUGUU |||||| CUGGUC--	0.214111
mmu-miR-133b*	GACCAG	6mer_2	6	GACGUGUU |||||| CUGGUC--	0.214111
mmu-miR-10a*	GAATTT	6mer_2	6	GACGUGUU |||||| CUUAAA--	0.214355
mmu-miR-1193-3p	GACCTA	6mer_3	6	GACGUGUU |||||| CUGGAU--	0.216797
mmu-miR-5128	CAATTG	6mer_3	6	GACGUGUU |||||| GUUAAC--	0.217285
mmu-miR-1930	GGAGGT	6mer_3	5	-GACGUGUU ||||| CCUCCA---	0.218262
mmu-miR-32*	AAATTG	6mer_3	6	GACGUGUU |||||| UUUAAC--	0.220459
mmu-miR-5135	AGACCT	6mer_3	5	-GACGUGUU ||||| UCUGGA---	0.224365
mmu-miR-1264-5p	GGACCT	6mer_3	5	-GACGUGUU ||||| CCUGGA---	0.224365
mmu-miR-5106	AGACCT	6mer_3	5	-GACGUGUU ||||| UCUGGA---	0.224365
mmu-miR-540-3p	TGACCT	6mer_3	5	-GACGUGUU ||||| ACUGGA---	0.224365
mmu-miR-183	GTGCCATA	8mer	3	GACGUGUU----- ||| -----CACGGUAU	0.224533
mmu-miR-532-3p	GTGGGAGG	8mer	3	GACGUGUU----- ||| -----CACCCUCC	0.224533
mmu-miR-124	GTGCCTTA	8mer	3	GACGUGUU----- ||| -----CACGGAAU	0.224533
mmu-miR-96	GTGCCAAA	8mer	3	GACGUGUU----- ||| -----CACGGUUU	0.224533
mmu-miR-367_mmu-miR-363-3p	GTGCAATT	8mer	3	GACGUGUU----- ||| -----CACGUUAA	0.224533
mmu-miR-3971	GTGGGGAG	8mer	3	GACGUGUU----- ||| -----CACCCCUC	0.224533
mmu-miR-1970	GTGACACA	8mer	3	GACGUGUU----- ||| -----CACUGUGU	0.224533
mmu-miR-382*	GTGAATGA	8mer	3	GACGUGUU----- ||| -----CACUUACU	0.224533
mmu-miR-3073-5p	GTGACCAC	8mer	3	GACGUGUU----- ||| -----CACUGGUG	0.224533
mmu-miR-92b_mmu-miR-32_mmu-miR-92a	GTGCAATA	8mer	3	GACGUGUU----- ||| -----CACGUUAU	0.224533
mmu-miR-3058	GTGGCTGA	8mer	3	GACGUGUU----- ||| -----CACCGACU	0.224533
mmu-miR-344b	TAAATG	6mer_3	6	GACGUGUU |||||| AUUUAC--	0.224609
mmu-miR-216a*	CACTGT	6mer_2	6	GACGUGUU |||||| -GUGACA-	0.225098
mmu-miR-466g	CTGTAT	6mer_3	5	GACGUGUU- ||||| ---GACAUA	0.226074
mmu-miR-700	CGCGTG	6mer_3	6	GACGUGUU |||||| GCGCAC--	0.227783
mmu-miR-154*	ATGATT	6mer_3	5	GACGUGUU- ||||| ---UACUAA	0.22876
mmu-miR-1952	GTGGAGA	7mer-m8	3	GACGUGUU---- ||| -----CACCUCU	0.229431
mmu-miR-191*	GTGCAGC	7mer-m8	3	GACGUGUU---- ||| -----CACGUCG	0.229431
mmu-miR-702	GTGGGCA	7mer-m8	3	GACGUGUU---- ||| -----CACCCGU	0.229431
mmu-miR-501-3p_mmu-miR-500	GTGCATT	7mer-m8	3	GACGUGUU---- ||| -----CACGUAA	0.229431
mmu-miR-503	CTGCTA	6mer_3	5	GACGUGUU- ||||| ---GACGAU	0.229736
mmu-miR-148b*	GAACTT	6mer_2	6	GACGUGUU |||||| CUUGAA--	0.231445
mmu-miR-3078	GCTTTG	6mer_3	6	GACGUGUU |||||| CGAAAC--	0.231689
mmu-miR-574-3p	AGCGTG	6mer_3	6	GACGUGUU |||||| UCGCAC--	0.231934
mmu-miR-132*	ACGGTT	6mer_3	6	GACGUGUU |||||| -UGCCAA-	0.232422
mmu-miR-487b	ACGATT	6mer_3	6	GACGUGUU |||||| -UGCUAA-	0.232422
mmu-miR-1947	CGTCCT	6mer_3	6	GACGUGUU |||||| --GCAGGA	0.233154
mmu-miR-106b*	GTGCGG	6mer_3	3	GACGUGUU--- ||| -----CACGCC	0.241943
mmu-miR-668	GTGACA	6mer_3	3	GACGUGUU--- ||| -----CACUGU	0.241943
mmu-miR-1982.1	GTGAGA	6mer_3	3	GACGUGUU--- ||| -----CACUCU	0.241943
mmu-miR-210*	GTGGCT	6mer_3	3	GACGUGUU--- ||| -----CACCGA	0.241943
mmu-miR-152_mmu-miR-148b_mmu-miR-148a	GCACTG	6mer_2	6	GACGUGUU |||||| CGUGAC--	0.243652
mmu-miR-1960	GCACTG	6mer_2	6	GACGUGUU |||||| CGUGAC--	0.243652
mmu-miR-1196	AGATTT	6mer_3	6	GACGUGUU |||||| -UCUAAA-	0.244385
mmu-let-7e*	CCGTAT	6mer_1	6	GACGUGUU |||||| -GGCAUA-	0.249023
mmu-miR-669j_mmu-miR-669i	TATATG	6mer_1	6	GACGUGUU |||||| AUAUAC--	0.249268
mmu-miR-3112*	AAACTG	6mer_3	6	GACGUGUU |||||| UUUGAC--	0.249512
mmu-miR-719	GCCGAG	6mer_1	6	GACGUGUU |||||| CGGCUC--	0.25
mmu-miR-3082-5p	CTCTGT	6mer_2	6	GACGUGUU |||||| -GAGACA-	0.250244
mmu-miR-5113	CTCTGT	6mer_3	6	GACGUGUU |||||| -GAGACA-	0.250244
mmu-miR-216a	GAGATT	6mer_2	6	GACGUGUU |||||| CUCUAA--	0.250977
mmu-miR-1839-5p	TCTACCTT	8mer	1	GACGUGUU------- | -------AGAUGGAA	0.379532
mmu-miR-1951	TCCACTAC	8mer	1	GACGUGUU------- | -------AGGUGAUG	0.379532
mmu-let-7d*	TCGTATAG	8mer	1	GACGUGUU------- | -------AGCAUAUC	0.379532
mmu-miR-5136	TCGCATAT	8mer	1	GACGUGUU------- | -------AGCGUAUA	0.379532
mmu-miR-5134	TCTGCCAA	8mer	1	GACGUGUU------- | -------AGACGGUU	0.379532
mmu-miR-433*	TCACCGTA	8mer	1	GACGUGUU------- | -------AGUGGCAU	0.379532
mmu-miR-27a*	TAAGCCCT	8mer	1	GACGUGUU------- | -------AUUCGGGA	0.379532
mmu-miR-690	TAGCCTTT	8mer	1	GACGUGUU------- | -------AUCGGAAA	0.379532
mmu-miR-883a-3p_mmu-miR-883b-3p	TGCAGTTA	8mer	1	GACGUGUU------- | -------ACGUCAAU	0.379532
mmu-miR-544-5p	TAACAAGA	8mer	1	GACGUGUU------- | -------AUUGUUCU	0.379532
mmu-miR-873*	TCAGTCTC	8mer	1	GACGUGUU------- | -------AGUCAGAG	0.379532
mmu-miR-455	TGGACTGC	8mer	1	GACGUGUU------- | -------ACCUGACG	0.379532
mmu-miR-325	TCAATAAA	8mer	1	GACGUGUU------- | -------AGUUAUUU	0.379532
mmu-miR-590-3p	TAAAATTA	8mer	1	GACGUGUU------- | -------AUUUUAAU	0.379532
mmu-miR-1946b	TGCCCGGC	8mer	1	GACGUGUU------- | -------ACGGGCCG	0.379532
mmu-miR-582-3p	TCAACAGG	8mer	1	GACGUGUU------- | -------AGUUGUCC	0.379532
mmu-miR-3079-3p	TGAGCCTG	8mer	1	GACGUGUU------- | -------ACUCGGAC	0.379532
mmu-miR-511-3p	TACACATT	8mer	1	GACGUGUU------- | -------AUGUGUAA	0.379532
mmu-miR-3473c	TGGAGAGA	8mer	1	GACGUGUU------- | -------ACCUCUCU	0.379532
mmu-miR-3473b	TCCAGCCC	8mer	1	GACGUGUU------- | -------AGGUCGGG	0.379532
mmu-miR-1957	TACCACTG	8mer	1	GACGUGUU------- | -------AUGGUGAC	0.379532
mmu-miR-881*	TCTCTCTG	8mer	1	GACGUGUU------- | -------AGAGAGAC	0.379532
mmu-miR-542-5p	TCCCCGAG	8mer	1	GACGUGUU------- | -------AGGGGCUC	0.379532
mmu-miR-670*	TGAGGAAA	8mer	1	GACGUGUU------- | -------ACUCCUUU	0.379532
mmu-miR-551b	TGGGTCGC	8mer	1	GACGUGUU------- | -------ACCCAGCG	0.379532
mmu-miR-1249*	TCCCTCCT	8mer	1	GACGUGUU------- | -------AGGGAGGA	0.379532
mmu-miR-5122	TCCCGCGG	8mer	1	GACGUGUU------- | -------AGGGCGCC	0.379532
mmu-miR-376a	TCTACGAT	8mer	1	GACGUGUU------- | -------AGAUGCUA	0.379532
mmu-miR-3070b-3p_mmu-miR-3070a	TAGCACCA	8mer	1	GACGUGUU------- | -------AUCGUGGU	0.379532
mmu-miR-376b	TCTATGAT	8mer	1	GACGUGUU------- | -------AGAUACUA	0.379532
mmu-miR-126-5p	TAATAATG	8mer	1	GACGUGUU------- | -------AUUAUUAC	0.379532
mmu-miR-1938	TCCCACCG	8mer	1	GACGUGUU------- | -------AGGGUGGC	0.379532
mmu-miR-1188	TCACACCA	8mer	1	GACGUGUU------- | -------AGUGUGGU	0.379532
mmu-miR-669k_mmu-miR-669h-3p	TATGCATA	8mer	1	GACGUGUU------- | -------AUACGUAU	0.379532
mmu-miR-1948	TGCCTAAA	8mer	1	GACGUGUU------- | -------ACGGAUUU	0.379532
mmu-miR-599	TGACACAA	8mer	1	GACGUGUU------- | -------ACUGUGUU	0.379532
mmu-miR-3084	TGGCAGAA	8mer	1	GACGUGUU------- | -------ACCGUCUU	0.379532
mmu-miR-1191	TAAGACTG	8mer	1	GACGUGUU------- | -------AUUCUGAC	0.379532
mmu-miR-450a	TCGCAAAA	8mer	1	GACGUGUU------- | -------AGCGUUUU	0.379532
mmu-miR-380-5p	TCAACCAT	8mer	1	GACGUGUU------- | -------AGUUGGUA	0.379532
mmu-miR-3105-3p	TAAGCAGT	8mer	1	GACGUGUU------- | -------AUUCGUCA	0.379532
mmu-miR-488*	TATCTGGG	8mer	1	GACGUGUU------- | -------AUAGACCC	0.379532
mmu-miR-1186b	TAATCCCA	8mer	1	GACGUGUU------- | -------AUUAGGGU	0.379532
mmu-miR-880*	TCTGAGTA	8mer	1	GACGUGUU------- | -------AGACUCAU	0.379532
mmu-miR-450a-2*	TCCCCAAT	8mer	1	GACGUGUU------- | -------AGGGGUUA	0.379532
mmu-miR-192	TAGGTCAG	8mer	1	GACGUGUU------- | -------AUCCAGUC	0.379532
mmu-miR-3085-5p	TGGCACCT	8mer	1	GACGUGUU------- | -------ACCGUGGA	0.379532
mmu-miR-190*	TATATAGT	8mer	1	GACGUGUU------- | -------AUAUAUCA	0.379532
mmu-miR-491	TCCCCACT	8mer	1	GACGUGUU------- | -------AGGGGUGA	0.379532
mmu-miR-3088*	TGCATAGC	8mer	1	GACGUGUU------- | -------ACGUAUCG	0.379532
mmu-miR-1954	TCTGCAGT	8mer	1	GACGUGUU------- | -------AGACGUCA	0.379532
mmu-miR-1932	TCCGCAAC	8mer	1	GACGUGUU------- | -------AGGCGUUG	0.379532
mmu-miR-183*	TAATTCAC	8mer	1	GACGUGUU------- | -------AUUAAGUG	0.379532
mmu-miR-1894-3p	TCCCTTGC	8mer	1	GACGUGUU------- | -------AGGGAACG	0.379532
mmu-miR-5104	TAGCACAG	8mer	1	GACGUGUU------- | -------AUCGUGUC	0.379532
mmu-miR-5114	TCTCCAGT	8mer	1	GACGUGUU------- | -------AGAGGUCA	0.379532
mmu-miR-5117	TCACTAAC	8mer	1	GACGUGUU------- | -------AGUGAUUG	0.379532
mmu-miR-505-5p	TGGCTCCC	8mer	1	GACGUGUU------- | -------ACCGAGGG	0.379532
mmu-miR-291b-3p_mmu-miR-350*	TGCACTTT	8mer	1	GACGUGUU------- | -------ACGUGAAA	0.379532
mmu-miR-135a-2*	TCCCTACA	8mer	1	GACGUGUU------- | -------AGGGAUGU	0.379532
mmu-miR-874*	TGGGGCCG	8mer	1	GACGUGUU------- | -------ACCCCGGC	0.379532
mmu-miR-3474	TCCCAGGG	8mer	1	GACGUGUU------- | -------AGGGUCCC	0.379532
mmu-miR-3106*	TAGGCAGC	8mer	1	GACGUGUU------- | -------AUCCGUCG	0.379532
mmu-miR-194-1*	TCCACTGG	8mer	1	GACGUGUU------- | -------AGGUGACC	0.379532
mmu-miR-871-5p_mmu-miR-743a*	TCTGAATA	8mer	1	GACGUGUU------- | -------AGACUUAU	0.379532
mmu-miR-465a-5p_mmu-miR-465b-5p_mmu-miR-465c-5p	TCTAAATA	8mer	1	GACGUGUU------- | -------AGAUUUAU	0.379532
mmu-miR-877	TCCTCTAC	8mer	1	GACGUGUU------- | -------AGGAGAUG	0.379532
mmu-miR-764-5p	TGAGCACC	8mer	1	GACGUGUU------- | -------ACUCGUGG	0.379532
mmu-miR-712	TGAAGGAG	8mer	1	GACGUGUU------- | -------ACUUCCUC	0.379532
mmu-miR-713	TCAGTGCA	8mer	1	GACGUGUU------- | -------AGUCACGU	0.379532
mmu-miR-882	TCTCTCCT	8mer	1	GACGUGUU------- | -------AGAGAGGA	0.379532
mmu-miR-30c-2*_mmu-miR-30c-1*	TCTCCCAG	8mer	1	GACGUGUU------- | -------AGAGGGUC	0.379532
mmu-miR-470	TCCAAGAA	8mer	1	GACGUGUU------- | -------AGGUUCUU	0.379532
mmu-miR-691	TCAGGAAT	8mer	1	GACGUGUU------- | -------AGUCCUUA	0.379532
mmu-miR-185_mmu-miR-3473	TCTCTCCA	8mer	1	GACGUGUU------- | -------AGAGAGGU	0.379532
mmu-miR-328*	TGCCCCCC	8mer	1	GACGUGUU------- | -------ACGGGGGG	0.379532
mmu-miR-1896	TCAGAGAG	8mer	1	GACGUGUU------- | -------AGUCUCUC	0.379532
mmu-miR-3109	TGGCCCTA	8mer	1	GACGUGUU------- | -------ACCGGGAU	0.379532
mmu-miR-135a-1*	TCCCTATA	8mer	1	GACGUGUU------- | -------AGGGAUAU	0.379532
mmu-miR-491*	TGCATAAG	8mer	1	GACGUGUU------- | -------ACGUAUUC	0.379532
mmu-miR-5107	TCTGCCCA	8mer	1	GACGUGUU------- | -------AGACGGGU	0.379532
mmu-miR-124*	TGAACACG	8mer	1	GACGUGUU------- | -------ACUUGUGC	0.379532
mmu-miR-3067	TGAGAACT	8mer	1	GACGUGUU------- | -------ACUCUUGA	0.379532
mmu-miR-143	TCATCTCA	8mer	1	GACGUGUU------- | -------AGUAGAGU	0.379532
mmu-miR-221*	TGCCAGGT	8mer	1	GACGUGUU------- | -------ACGGUCCA	0.379532
mmu-miR-181c*_mmu-miR-181a-1*	TCGATGGT	8mer	1	GACGUGUU------- | -------AGCUACCA	0.379532
mmu-miR-3086-3p	TCATTGGG	8mer	1	GACGUGUU------- | -------AGUAACCC	0.379532
mmu-miR-1982.2	TAGGGTGA	8mer	1	GACGUGUU------- | -------AUCCCACU	0.379532
mmu-miR-743b-5p	TCTGAACA	8mer	1	GACGUGUU------- | -------AGACUUGU	0.379532
mmu-miR-666-5p	TGCCCGCT	8mer	1	GACGUGUU------- | -------ACGGGCGA	0.379532
mmu-miR-3962	TACTACCT	8mer	1	GACGUGUU------- | -------AUGAUGGA	0.379532
mmu-miR-3961	TGAGGGCA	8mer	1	GACGUGUU------- | -------ACUCCCGU	0.379532
mmu-miR-3966	TGGCAGCT	8mer	1	GACGUGUU------- | -------ACCGUCGA	0.379532
mmu-miR-3964	TACCTTAT	8mer	1	GACGUGUU------- | -------AUGGAAUA	0.379532
mmu-miR-742	TGGCTTTC	8mer	1	GACGUGUU------- | -------ACCGAAAG	0.379532
mmu-miR-1940	TCCTCCAT	8mer	1	GACGUGUU------- | -------AGGAGGUA	0.379532
mmu-miR-1963	TCGTCCCA	8mer	1	GACGUGUU------- | -------AGCAGGGU	0.379532
mmu-miR-184	TCCGTCCA	8mer	1	GACGUGUU------- | -------AGGCAGGU	0.379532
mmu-miR-215	TAGGTCAT	8mer	1	GACGUGUU------- | -------AUCCAGUA	0.379532
mmu-miR-3089-5p	TGAACTCA	8mer	1	GACGUGUU------- | -------ACUUGAGU	0.379532
mmu-miR-341	TCGACCGA	8mer	1	GACGUGUU------- | -------AGCUGGCU	0.379532
mmu-miR-883b-5p	TCTCAGTA	8mer	1	GACGUGUU------- | -------AGAGUCAU	0.379532
mmu-miR-93*	TCAGCAGT	8mer	1	GACGUGUU------- | -------AGUCGUCA	0.379532
mmu-miR-544-3p	TGCAGAAT	8mer	1	GACGUGUU------- | -------ACGUCUUA	0.379532
mmu-miR-1190	TCAGCTGA	8mer	1	GACGUGUU------- | -------AGUCGACU	0.379532
mmu-miR-181b-1*_mmu-miR-181b-2*	TCAGTGAG	8mer	1	GACGUGUU------- | -------AGUCACUC	0.379532
mmu-miR-125b-1-3p	TAACCCGT	8mer	1	GACGUGUU------- | -------AUUGGGCA	0.379532
mmu-miR-466j_mmu-miR-466m-5p_mmu-miR-669m-5p_mmu-miR-466h-5p	TGCACACA	8mer	1	GACGUGUU------- | -------ACGUGUGU	0.379532
mmu-miR-741*	TCTACGTA	8mer	1	GACGUGUU------- | -------AGAUGCAU	0.379532
mmu-miR-452-5p	TGCAAACA	8mer	1	GACGUGUU------- | -------ACGUUUGU	0.379532
mmu-miR-27b*	TAAGCTCT	8mer	1	GACGUGUU------- | -------AUUCGAGA	0.379532
mmu-miR-883a-5p	TCTCAGCA	8mer	1	GACGUGUU------- | -------AGAGUCGU	0.379532
mmu-miR-670	TCAGGGAT	8mer	1	GACGUGUU------- | -------AGUCCCUA	0.379532
mmu-miR-677	TCACTGAA	8mer	1	GACGUGUU------- | -------AGUGACUU	0.379532
mmu-miR-1929	TCCTAGAA	8mer	1	GACGUGUU------- | -------AGGAUCUU	0.379532
mmu-miR-101a*	TAACTGA	7mer-m8	1	GACGUGUU------ | -------AUUGACU	0.384033
mmu-miR-3081*	TCCAGTC	7mer-m8	1	GACGUGUU------ | -------AGGUCAG	0.384033
mmu-miR-153	TATGCAA	7mer-m8	1	GACGUGUU------ | -------AUACGUU	0.384033
mmu-miR-25*	TCCGCCT	7mer-m8	1	GACGUGUU------ | -------AGGCGGA	0.384033
mmu-miR-154	TAACCTA	7mer-m8	1	GACGUGUU------ | -------AUUGGAU	0.384033
mmu-miR-598*	TCACCGC	7mer-m8	1	GACGUGUU------ | -------AGUGGCG	0.384033
mmu-miR-490-5p	TCCATGG	7mer-m8	1	GACGUGUU------ | -------AGGUACC	0.384033
mmu-miR-509-3p	TCAATCA	7mer-m8	1	GACGUGUU------ | -------AGUUAGU	0.384033
mmu-miR-3103*	TCCCTCC	7mer-m8	1	GACGUGUU------ | -------AGGGAGG	0.384033
mmu-miR-412-5p	TCGACCA	7mer-m8	1	GACGUGUU------ | -------AGCUGGU	0.384033
mmu-miR-378*	TCAGGAG	7mer-m8	1	GACGUGUU------ | -------AGUCCUC	0.384033
mmu-miR-741	TCTCTCA	7mer-m8	1	GACGUGUU------ | -------AGAGAGU	0.384033
mmu-miR-101b*	TAACCGA	7mer-m8	1	GACGUGUU------ | -------AUUGGCU	0.384033
mmu-miR-215*	TGACAGA	7mer-m8	1	GACGUGUU------ | -------ACUGUCU	0.384033
mmu-miR-3077*	TCCGCAG	7mer-m8	1	GACGUGUU------ | -------AGGCGUC	0.384033
mmu-miR-384-3p	TAGGAAT	7mer-m8	1	GACGUGUU------ | -------AUCCUUA	0.384033
mmu-miR-411	TCTACTA	7mer-m8	1	GACGUGUU------ | -------AGAUGAU	0.384033
mmu-miR-1197*	TCAACCG	7mer-m8	1	GACGUGUU------ | -------AGUUGGC	0.384033
mmu-miR-677*	TGGCTTC	7mer-m8	1	GACGUGUU------ | -------ACCGAAG	0.384033
mmu-miR-205	TGAAGGA	7mer-m8	1	GACGUGUU------ | -------ACUUCCU	0.384033
mmu-miR-153*_mmu-miR-758	TCACAAA	7mer-m8	1	GACGUGUU------ | -------AGUGUUU	0.384033
mmu-miR-331-5p	TACCTAG	7mer-m8	1	GACGUGUU------ | -------AUGGAUC	0.384033
mmu-miR-1947*_mmu-miR-674	TCAGTGC	7mer-m8	1	GACGUGUU------ | -------AGUCACG	0.384033
mmu-miR-200b*_mmu-miR-200a*	TAAGATG	7mer-m8	1	GACGUGUU------ | -------AUUCUAC	0.384033
mmu-miR-709	TGCCTCC	7mer-m8	1	GACGUGUU------ | -------ACGGAGG	0.384033
mmu-miR-705	TCCCACC	7mer-m8	1	GACGUGUU------ | -------AGGGUGG	0.384033
mmu-miR-450b-5p	TGCAAAA	7mer-m8	1	GACGUGUU------ | -------ACGUUUU	0.384033
mmu-miR-3088	TCATGAA	7mer-m8	1	GACGUGUU------ | -------AGUACUU	0.384033
mmu-miR-802*	TCTCCGT	7mer-m8	1	GACGUGUU------ | -------AGAGGCA	0.384033
mmu-miR-666-3p	TGCAGCC	7mer-m8	1	GACGUGUU------ | -------ACGUCGG	0.384033
mmu-miR-1936	TCAGTTA	7mer-m8	1	GACGUGUU------ | -------AGUCAAU	0.384033
mmu-miR-28*	TCTAGTG	7mer-m8	1	GACGUGUU------ | -------AGAUCAC	0.384033
mmu-miR-1224	TCCTCAC	7mer-m8	1	GACGUGUU------ | -------AGGAGUG	0.384033
mmu-miR-301a*_mmu-miR-301b*	TCAGAGC	7mer-m8	1	GACGUGUU------ | -------AGUCUCG	0.384033
mmu-miR-361*	TGGGGGA	7mer-m8	1	GACGUGUU------ | -------ACCCCCU	0.384033
mmu-miR-3107_mmu-miR-486	TACAGGA	7mer-m8	1	GACGUGUU------ | -------AUGUCCU	0.384033
mmu-miR-5116	TATCAAA	7mer-m8	1	GACGUGUU------ | -------AUAGUUU	0.384033
mmu-miR-5112	TGAGCTA	7mer-m8	1	GACGUGUU------ | -------ACUCGAU	0.384033
mmu-miR-1941-5p	TCTCCCT	7mer-m8	1	GACGUGUU------ | -------AGAGGGA	0.384033
mmu-miR-5118	TAACCTT	7mer-m8	1	GACGUGUU------ | -------AUUGGAA	0.384033
mmu-miR-299*	TAAACCA	7mer-m8	1	GACGUGUU------ | -------AUUUGGU	0.384033
mmu-miR-1934*	TCATCCT	7mer-m8	1	GACGUGUU------ | -------AGUAGGA	0.384033
mmu-miR-205*	TGAAATC	7mer-m8	1	GACGUGUU------ | -------ACUUUAG	0.384033
mmu-miR-211*	TCCTTGC	7mer-m8	1	GACGUGUU------ | -------AGGAACG	0.384033
mmu-miR-448-3p	TATGCAA	7mer-m8	1	GACGUGUU------ | -------AUACGUU	0.384033
mmu-miR-3074-2-3p	TGAAACA	7mer-m8	1	GACGUGUU------ | -------ACUUUGU	0.384033
mmu-miR-872	TAACCTT	7mer-m8	1	GACGUGUU------ | -------AUUGGAA	0.384033
mmu-miR-29c*	TCGGTCA	7mer-m8	1	GACGUGUU------ | -------AGCCAGU	0.384033
mmu-miR-758*	TCAACCA	7mer-m8	1	GACGUGUU------ | -------AGUUGGU	0.384033
mmu-miR-3099	TAGCCTA	7mer-m8	1	GACGUGUU------ | -------AUCGGAU	0.384033
mmu-miR-880	TGGAGTA	7mer-m8	1	GACGUGUU------ | -------ACCUCAU	0.384033
mmu-miR-1955-5p	TGGGACT	7mer-m8	1	GACGUGUU------ | -------ACCCUGA	0.384033
mmu-miR-375*	TCGTCGC	7mer-m8	1	GACGUGUU------ | -------AGCAGCG	0.384033
mmu-miR-509-5p	TGGAGTA	7mer-m8	1	GACGUGUU------ | -------ACCUCAU	0.384033
mmu-miR-137*	TACCCGT	7mer-m8	1	GACGUGUU------ | -------AUGGGCA	0.384033
mmu-miR-144	TACTGTA	7mer-m8	1	GACGUGUU------ | -------AUGACAU	0.384033
mmu-miR-369-5p	TCGATCT	7mer-m8	1	GACGUGUU------ | -------AGCUAGA	0.384033
mmu-miR-590-5p	TAAGCTC	7mer-m8	1	GACGUGUU------ | -------AUUCGAG	0.384033
mmu-miR-335-3p	TGAAAAA	7mer-m8	1	GACGUGUU------ | -------ACUUUUU	0.384033
mmu-miR-379_mmu-miR-1193-5p	TCTACCA	7mer-m8	1	GACGUGUU------ | -------AGAUGGU	0.384033
mmu-let-7g_mmu-let-7c_mmu-let-7b_mmu-let-7a_mmu-miR-98_mmu-let-7f_mmu-let-7e_mmu-let-7i_mmu-miR-1961	TACCTCA	7mer-m8	1	GACGUGUU------ | -------AUGGAGU	0.384033
mmu-miR-1935	TCTGCCT	7mer-m8	1	GACGUGUU------ | -------AGACGGA	0.384033
mmu-miR-1895	TCGGGGG	7mer-m8	1	GACGUGUU------ | -------AGCCCCC	0.384033
mmu-miR-374*	TACAACC	7mer-m8	1	GACGUGUU------ | -------AUGUUGG	0.384033
mmu-miR-485*	TATGACT	7mer-m8	1	GACGUGUU------ | -------AUACUGA	0.384033
mmu-miR-3107*_mmu-miR-486*	TGCCCCG	7mer-m8	1	GACGUGUU------ | -------ACGGGGC	0.384033
mmu-miR-325*	TACTAGG	7mer-m8	1	GACGUGUU------ | -------AUGAUCC	0.384033
mmu-miR-3106	TGAGCCA	7mer-m8	1	GACGUGUU------ | -------ACUCGGU	0.384033
mmu-miR-24-1*_mmu-miR-24-2*	TAGGCAC	7mer-m8	1	GACGUGUU------ | -------AUCCGUG	0.384033
mmu-miR-326*	TGCCCCC	7mer-m8	1	GACGUGUU------ | -------ACGGGGG	0.384033
mmu-miR-21	TAAGCTA	7mer-m8	1	GACGUGUU------ | -------AUUCGAU	0.384033
mmu-miR-24	TGAGCCA	7mer-m8	1	GACGUGUU------ | -------ACUCGGU	0.384033
mmu-miR-151-5p	TCCTCGA	7mer-m8	1	GACGUGUU------ | -------AGGAGCU	0.384033
mmu-miR-432	TCCAAGA	7mer-m8	1	GACGUGUU------ | -------AGGUUCU	0.384033
mmu-miR-1964-5p	TCCAGCT	7mer-m8	1	GACGUGUU------ | -------AGGUCGA	0.384033
mmu-miR-3473d	TCAGTGG	7mer-m8	1	GACGUGUU------ | -------AGUCACC	0.384033
mmu-miR-1897-5p	TCCAAAG	7mer-m8	1	GACGUGUU------ | -------AGGUUUC	0.384033
mmu-miR-1941-3p	TAAGATG	7mer-m8	1	GACGUGUU------ | -------AUUCUAC	0.384033
mmu-miR-547	TACCAAG	7mer-m8	1	GACGUGUU------ | -------AUGGUUC	0.384033
mmu-miR-463	TCTATCA	7mer-m8	1	GACGUGUU------ | -------AGAUAGU	0.384033
mmu-miR-217	TGCAGTA	7mer-m8	1	GACGUGUU------ | -------ACGUCAU	0.384033
mmu-miR-200c*	TAAGACG	7mer-m8	1	GACGUGUU------ | -------AUUCUGC	0.384033
mmu-miR-504*	TCTCCCT	7mer-m8	1	GACGUGUU------ | -------AGAGGGA	0.384033
mmu-miR-344c_mmu-miR-344	TAGATCA	7mer-m8	1	GACGUGUU------ | -------AUCUAGU	0.384033
mmu-miR-125b-5p_mmu-miR-351_mmu-miR-125a-5p	TCAGGGA	7mer-m8	1	GACGUGUU------ | -------AGUCCCU	0.384033
mmu-miR-376c*_mmu-miR-376b*	TATCCAC	7mer-m8	1	GACGUGUU------ | -------AUAGGUG	0.384033
mmu-miR-139-3p	CGTCTCCA	8mer	6	GACGUGUU-- |||||| --GCAGAGGU	0.38739
mmu-miR-1843-5p	TCCATA	6mer_3	1	GACGUGUU----- | -------AGGUAU	0.396484
mmu-miR-429*	TAAGAC	6mer_3	1	GACGUGUU----- | -------AUUCUG	0.396484
mmu-miR-1950	TGCAGA	6mer_3	1	GACGUGUU----- | -------ACGUCU	0.396484
mmu-miR-376a*	TCTACC	6mer_3	1	GACGUGUU----- | -------AGAUGG	0.396484
mmu-miR-1982*	TCCCAA	6mer_3	1	GACGUGUU----- | -------AGGGUU	0.396484
mmu-miR-5133	TCCAGC	6mer_3	1	GACGUGUU----- | -------AGGUCG	0.396484
mmu-miR-155*	TAGGAG	6mer_3	1	GACGUGUU----- | -------AUCCUC	0.396484
mmu-miR-3063*	TCTCCA	6mer_3	1	GACGUGUU----- | -------AGAGGU	0.396484
mmu-miR-1251	TAGAGT	6mer_3	1	GACGUGUU----- | -------AUCUCA	0.396484
mmu-miR-202-5p	TAGGAA	6mer_3	1	GACGUGUU----- | -------AUCCUU	0.396484
mmu-miR-878-5p	TAGATA	6mer_3	1	GACGUGUU----- | -------AUCUAU	0.396484
mmu-miR-17*_mmu-miR-20b*_mmu-miR-106a*	TGCAGT	6mer_3	1	GACGUGUU----- | -------ACGUCA	0.396484
mmu-miR-327	TCAAGT	6mer_3	1	GACGUGUU----- | -------AGUUCA	0.396484
mmu-miR-16-1*	TACTGG	6mer_3	1	GACGUGUU----- | -------AUGACC	0.396484
mmu-miR-138-1*	TAGCCG	6mer_3	1	GACGUGUU----- | -------AUCGGC	0.396484
mmu-miR-1956	TGGACT	6mer_3	1	GACGUGUU----- | -------ACCUGA	0.396484
mmu-miR-298	TCTGCC	6mer_3	1	GACGUGUU----- | -------AGACGG	0.396484
mmu-miR-30b*	TCCCAG	6mer_3	1	GACGUGUU----- | -------AGGGUC	0.396484
mmu-miR-1966	TCCCTT	6mer_3	1	GACGUGUU----- | -------AGGGAA	0.396484
mmu-miR-196a_mmu-miR-196b	TACCTA	6mer_3	1	GACGUGUU----- | -------AUGGAU	0.396484
mmu-miR-201	TGAGTA	6mer_3	1	GACGUGUU----- | -------ACUCAU	0.396484
mmu-miR-1b-5p	TATGTA	6mer_3	1	GACGUGUU----- | -------AUACAU	0.396484
mmu-miR-707	TGACTG	6mer_3	1	GACGUGUU----- | -------ACUGAC	0.396484
mmu-miR-664	TGAATA	6mer_3	1	GACGUGUU----- | -------ACUUAU	0.396484
mmu-miR-149*	TCCCTC	6mer_3	1	GACGUGUU----- | -------AGGGAG	0.396484
mmu-miR-3109*	TCCATT	6mer_3	1	GACGUGUU----- | -------AGGUAA	0.396484
mmu-miR-1943	TCCCTT	6mer_3	1	GACGUGUU----- | -------AGGGAA	0.396484
mmu-miR-3097-3p	TCTGAG	6mer_3	1	GACGUGUU----- | -------AGACUC	0.396484
mmu-miR-5124	TGGACC	6mer_3	1	GACGUGUU----- | -------ACCUGG	0.396484
mmu-miR-5123	TCTACA	6mer_3	1	GACGUGUU----- | -------AGAUGU	0.396484
mmu-miR-496	TACTCA	6mer_3	1	GACGUGUU----- | -------AUGAGU	0.396484
mmu-miR-223*	TACACG	6mer_3	1	GACGUGUU----- | -------AUGUGC	0.396484
mmu-miR-5110	TCCTCC	6mer_3	1	GACGUGUU----- | -------AGGAGG	0.396484
mmu-miR-471-5p	TACGTA	6mer_3	1	GACGUGUU----- | -------AUGCAU	0.396484
mmu-miR-378	TCCAGT	6mer_3	1	GACGUGUU----- | -------AGGUCA	0.396484
mmu-miR-380-3p	TACATA	6mer_3	1	GACGUGUU----- | -------AUGUAU	0.396484
mmu-miR-3475	TCCAGA	6mer_3	1	GACGUGUU----- | -------AGGUCU	0.396484
mmu-miR-714	TCGTCG	6mer_3	1	GACGUGUU----- | -------AGCAGC	0.396484
mmu-miR-3108*	TAGACG	6mer_3	1	GACGUGUU----- | -------AUCUGC	0.396484
mmu-miR-669k*	TGCACA	6mer_3	1	GACGUGUU----- | -------ACGUGU	0.396484
mmu-miR-199b_mmu-miR-199a-3p	TACTGT	6mer_3	1	GACGUGUU----- | -------AUGACA	0.396484
mmu-miR-136	TGGAGT	6mer_3	1	GACGUGUU----- | -------ACCUCA	0.396484
mmu-miR-1912*	TGAGCA	6mer_3	1	GACGUGUU----- | -------ACUCGU	0.396484
mmu-miR-409-5p	TAACCT	6mer_3	1	GACGUGUU----- | -------AUUGGA	0.396484
mmu-miR-143*_mmu-miR-1930*	TGCACC	6mer_3	1	GACGUGUU----- | -------ACGUGG	0.396484
mmu-miR-146b*	TAGGGC	6mer_3	1	GACGUGUU----- | -------AUCCCG	0.396484
mmu-miR-1948*	TCATAT	6mer_3	1	GACGUGUU----- | -------AGUAUA	0.396484
mmu-miR-3057-5p	TCCAAT	6mer_3	1	GACGUGUU----- | -------AGGUUA	0.396484
mmu-miR-20a*	TGCAGT	6mer_3	1	GACGUGUU----- | -------ACGUCA	0.396484
mmu-miR-30e*_mmu-miR-30d*_mmu-miR-30a*	TGAAAG	6mer_3	1	GACGUGUU----- | -------ACUUUC	0.396484
mmu-miR-222*	TACTGA	6mer_3	1	GACGUGUU----- | -------AUGACU	0.396484
mmu-miR-3059*	TAGAGG	6mer_3	1	GACGUGUU----- | -------AUCUCC	0.396484
mmu-miR-487b*	TAACCA	6mer_3	1	GACGUGUU----- | -------AUUGGU	0.396484
mmu-miR-3096b-3p	TCCTTT	6mer_3	1	GACGUGUU----- | -------AGGAAA	0.396484
mmu-miR-3965	TAAGCA	6mer_3	1	GACGUGUU----- | -------AUUCGU	0.396484
mmu-miR-1967	TCCTCA	6mer_3	1	GACGUGUU----- | -------AGGAGU	0.396484
mmu-miR-701*	TAGATA	6mer_3	1	GACGUGUU----- | -------AUCUAU	0.396484
mmu-miR-1198-3p	TAGCTT	6mer_3	1	GACGUGUU----- | -------AUCGAA	0.396484
mmu-miR-434-5p	TCGAGC	6mer_3	1	GACGUGUU----- | -------AGCUCG	0.396484
mmu-miR-541	TCCCTT	6mer_3	1	GACGUGUU----- | -------AGGGAA	0.396484
mmu-miR-1194	TCATTC	6mer_3	1	GACGUGUU----- | -------AGUAAG	0.396484
mmu-miR-3069-5p	TGCCAA	6mer_3	1	GACGUGUU----- | -------ACGGUU	0.396484
mmu-miR-466f	ACACGT	6mer_3	6	GACGUGUU |||||| -UGUGCA-	0.398438
mmu-miR-466f-5p	ACACGT	6mer_2	6	GACGUGUU |||||| -UGUGCA-	0.398438
mmu-miR-219-3p	AATTCT	6mer_3	6	GACGUGUU |||||| -UUAAGA-	0.400635
mmu-miR-1298*	CAGATG	6mer_3	6	GACGUGUU |||||| GUCUAC--	0.403564
mmu-miR-876-5p	GAAATC	6mer_1	6	GACGUGUU |||||| CUUUAG--	0.405518
mmu-miR-324-5p	GATGCG	6mer_3	6	GACGUGUU |||||| CUACGC--	0.406006
mmu-miR-141*	AAGATG	6mer_3	6	GACGUGUU |||||| UUCUAC--	0.406494
mmu-miR-187	GACACG	6mer_2	6	GACGUGUU |||||| CUGUGC--	0.408691
mmu-miR-9*	AGCTTT	6mer_1	6	GACGUGUU |||||| -UCGAAA-	0.411865
mmu-miR-10b*	AATCTG	6mer_3	6	GACGUGUU |||||| UUAGAC--	0.412109
mmu-miR-712*	GACTCG	6mer_1	6	GACGUGUU |||||| CUGAGC--	0.412354
mmu-miR-615-3p	GCTCGGA	7mer-m8	3	GACGUGUU---- ||| -----CGAGCCU	0.427002
mmu-miR-5130	GCTCCAG	7mer-m8	3	GACGUGUU---- ||| -----CGAGGUC	0.427002
mmu-miR-708_mmu-miR-28	GCTCCTT	7mer-m8	3	GACGUGUU---- ||| -----CGAGGAA	0.427002
mmu-miR-671-5p	GCTTCCT	7mer-m8	3	GACGUGUU---- ||| -----CGAAGGA	0.427002
mmu-miR-3472	GCTATTA	7mer-m8	3	GACGUGUU---- ||| -----CGAUAAU	0.427002
mmu-miR-127*	GCTTCAG	7mer-m8	3	GACGUGUU---- ||| -----CGAAGUC	0.427002
mmu-miR-344f-3p	GCTAGAG	7mer-m8	3	GACGUGUU---- ||| -----CGAUCUC	0.427002
mmu-miR-3102-3p.2	GTAGAG	6mer_3	3	GACGUGUU--- ||| -----CAUCUC	0.427734
mmu-miR-126-3p	GTACGA	6mer_3	3	GACGUGUU--- ||| -----CAUGCU	0.427734
mmu-miR-99b*_mmu-miR-99a*	CGAGCTTG	8mer	6	GACGUGUU-- |||||| --GCUCGAAC	0.439117
mmu-miR-3080-5p	GCTTCA	6mer_3	3	GACGUGUU--- ||| -----CGAAGU	0.442627
mmu-miR-3067*	GCTTGG	6mer_3	3	GACGUGUU--- ||| -----CGAACC	0.442627
mmu-miR-1968	GCTGCA	6mer_3	3	GACGUGUU--- ||| -----CGACGU	0.442627
mmu-miR-28c_mmu-miR-28b	GCTCCT	6mer_3	3	GACGUGUU--- ||| -----CGAGGA	0.442627
mmu-miR-1306-3p	CAACGT	6mer_3	5	-GACGUGUU ||||| GUUGCA---	0.44458
mmu-miR-129-2-3p_mmu-miR-129-1-3p	AAGGGCTT	8mer	7	GACGUGUU- ||||||| -UUCCCGAA	0.446136
mmu-miR-1981_mmu-miR-1971	CTTTAC	6mer_3	3	GACGUGUU--- ||| -----GAAAUG	0.459229
mmu-miR-219-3p*	AACTCT	6mer_3	6	GACGUGUU |||||| -UUGAGA-	0.459473
mmu-miR-423-3p	CGAGCT	6mer_3	6	GACGUGUU |||||| --GCUCGA	0.460938
mmu-miR-653*	CCAGTG	6mer_1	6	GACGUGUU |||||| GGUCAC--	0.461182
mmu-miR-3072*	GGTCCCT	7mer-m8	3	GACGUGUU---- ||| -----CCAGGGA	0.46167
mmu-miR-345-5p	GGTCAGC	7mer-m8	3	GACGUGUU---- ||| -----CCAGUCG	0.46167
mmu-miR-181a-2*	GGTCGGT	7mer-m8	3	GACGUGUU---- ||| -----CCAGCCA	0.46167
mmu-miR-224*	ACCATTT	7mer-m8	7	GACGUGUU ||||||| -UGGUAAA	0.463684
mmu-miR-1901	ACGAGC	6mer_1	6	GACGUGUU |||||| -UGCUCG-	0.464355
mmu-miR-763	CAGCTG	6mer_2	6	GACGUGUU |||||| GUCGAC--	0.467285
mmu-miR-680	AGATGC	6mer_1	6	GACGUGUU |||||| -UCUACG-	0.467773
mmu-miR-1965	CGGCTT	6mer_3	6	GACGUGUU |||||| --GCCGAA	0.46875
mmu-miR-1195	GAACTC	6mer_2	6	GACGUGUU |||||| CUUGAG--	0.468994
mmu-miR-693-3p	AAGCTG	6mer_2	6	GACGUGUU |||||| UUCGAC--	0.469971
mmu-miR-3099*	AAGCTG	6mer_2	6	GACGUGUU |||||| UUCGAC--	0.469971
mmu-miR-181d*	GGTGGG	6mer_3	3	GACGUGUU--- ||| -----CCACCC	0.479492
mmu-miR-711	GGTCCC	6mer_3	3	GACGUGUU--- ||| -----CCAGGG	0.479492
mmu-miR-145	AACTGG	6mer_1	6	GACGUGUU |||||| -UUGACC-	0.479736
mmu-miR-652	GCCATT	6mer_3	6	GACGUGUU |||||| CGGUAA--	0.482666
mmu-miR-3061-3p	AAAGGT	6mer_1	6	GACGUGUU |||||| -UUUCCA-	0.483398
mmu-miR-1843-3p	GATCAGA	7mer-m8	3	GACGUGUU---- ||| -----CUAGUCU	0.493164
mmu-miR-127	GATCCGA	7mer-m8	3	GACGUGUU---- ||| -----CUAGGCU	0.493164
mmu-miR-3471	GATCTCA	7mer-m8	3	GACGUGUU---- ||| -----CUAGAGU	0.493164
mmu-miR-5099	GATCTAA	7mer-m8	3	GACGUGUU---- ||| -----CUAGAUU	0.493164
mmu-miR-5100	GATTCGA	7mer-m8	3	GACGUGUU---- ||| -----CUAAGCU	0.493164
mmu-miR-3079-5p	GATCAAA	7mer-m8	3	GACGUGUU---- ||| -----CUAGUUU	0.493164
mmu-miR-92b*	GTCCCT	6mer_3	3	GACGUGUU--- ||| -----CAGGGA	0.496094
mmu-miR-378b	GTCCAG	6mer_3	3	GACGUGUU--- ||| -----CAGGUC	0.496094
mmu-miR-151-3p	GTCTAG	6mer_3	3	GACGUGUU--- ||| -----CAGAUC	0.496094
mmu-miR-5115	GTCCAG	6mer_3	3	GACGUGUU--- ||| -----CAGGUC	0.496094
mmu-miR-134	GTCACA	6mer_3	3	GACGUGUU--- ||| -----CAGUGU	0.496094
mmu-miR-468	GTCATA	6mer_3	3	GACGUGUU--- ||| -----CAGUAU	0.496094
mmu-miR-365-1*_mmu-miR-365-2*	GTCCCT	6mer_3	3	GACGUGUU--- ||| -----CAGGGA	0.496094
mmu-miR-188-5p	AAGGGATG	8mer	7	GACGUGUU- ||||||| -UUCCCUAC	0.49614
mmu-miR-382	ACAACTTC	8mer	7	GACGUGUU- ||||||| -UGUUGAAG	0.496536
mmu-miR-5121	ACAAGCT	7mer-m8	7	GACGUGUU ||||||| -UGUUCGA	0.499451
mmu-miR-10a_mmu-miR-10b	ACAGGGTA	8mer	7	GACGUGUU- ||||||| -UGUCCCAU	0.502533
mmu-miR-692	AAGAGAT	7mer-m8	7	GACGUGUU ||||||| -UUCUCUA	0.503113
mmu-miR-20a_mmu-miR-106b	GCACTTT	7mer-a1	7	GACGUGUU ||||||| CGUGAAA-	0.507874
mmu-miR-17_mmu-miR-93_mmu-miR-20b_mmu-miR-106a	GCACTTT	7mer-a1	7	GACGUGUU ||||||| CGUGAAA-	0.507874
mmu-miR-295_mmu-miR-294_mmu-miR-291a-3p	GCACTTT	7mer-m8	7	GACGUGUU ||||||| CGUGAAA-	0.507874
mmu-miR-292-3p_mmu-miR-290-3p	GCACTTT	7mer-m8	7	GACGUGUU ||||||| CGUGAAA-	0.507874
mmu-miR-1843b-3p	GATCGG	6mer_3	3	GACGUGUU--- ||| -----CUAGCC	0.509277
mmu-miR-3968	GATTCG	6mer_3	3	GACGUGUU--- ||| -----CUAAGC	0.509277
mmu-miR-3963	GATACA	6mer_3	3	GACGUGUU--- ||| -----CUAUGU	0.509277
mmu-miR-136*	GATGAT	6mer_3	3	GACGUGUU--- ||| -----CUACUA	0.509277
mmu-miR-223	AACTGA	6mer_1	6	GACGUGUU |||||| -UUGACU-	0.509766
mmu-miR-3076-3p	GAGTGCG	7mer-m8	5	GACGUGUU-- ||||| ---CUCACGC	0.51001
mmu-miR-3091-5p	CCCATG	6mer_3	6	GACGUGUU |||||| GGGUAC--	0.510986
mmu-miR-33*	AACATT	6mer_2	6	GACGUGUU |||||| UUGUAA--	0.511475
mmu-miR-409-3p	AACATT	6mer_2	6	GACGUGUU |||||| UUGUAA--	0.511475
mmu-miR-218-2*	ACCATG	6mer_3	6	GACGUGUU |||||| UGGUAC--	0.513184
mmu-miR-540-5p	CCCTTG	6mer_3	6	GACGUGUU |||||| GGGAAC--	0.513428
mmu-miR-720	CGAGAT	6mer_3	6	GACGUGUU |||||| --GCUCUA	0.515137
mmu-miR-3095-5p	GAAAGCTT	8mer	8	GACGUGUU |||||||| CUUUCGAA	0.515274
mmu-miR-26a-1*	GAATAG	6mer_2	6	GACGUGUU |||||| CUUAUC--	0.515869
mmu-miR-138-2*	GAAATA	6mer_1	6	GACGUGUU |||||| CUUUAU--	0.518311
mmu-miR-3070b-5p_mmu-miR-3070a*	AGGGGCT	7mer-m8	7	GACGUGUU ||||||| -UCCCCGA	0.523499
mmu-miR-881	ACAGTT	6mer_3	6	GACGUGUU |||||| --UGUCAA	0.524658
mmu-miR-367*	AACAGT	6mer_3	6	GACGUGUU |||||| -UUGUCA-	0.525635
mmu-miR-138	ACCAGCT	7mer-m8	7	GACGUGUU ||||||| -UGGUCGA	0.527161
mmu-miR-18a_mmu-miR-18b	CACCTT	6mer_2	6	GACGUGUU |||||| GUGGAA--	0.52832
mmu-miR-1a_mmu-miR-206	ACATTC	6mer_1	6	GACGUGUU |||||| -UGUAAG-	0.528809
mmu-miR-3470b	GAGTGA	6mer_3	5	GACGUGUU- ||||| ---CUCACU	0.530273
mmu-miR-501-5p	AAGGATT	7mer-m8	7	GACGUGUU ||||||| -UUCCUAA	0.532471
mmu-miR-500*_mmu-miR-362-5p	AAGGATT	7mer-m8	7	GACGUGUU ||||||| -UUCCUAA	0.532471
mmu-miR-669h-5p	CCATGC	6mer_1	6	GACGUGUU |||||| -GGUACG-	0.532959
mmu-miR-669c	AACTAT	6mer_3	6	GACGUGUU |||||| -UUGAUA-	0.543945
mmu-miR-26b*_mmu-miR-26a-2*	GAACAG	6mer_2	6	GACGUGUU |||||| CUUGUC--	0.544922
mmu-miR-688	CCTGCGA	7mer-m8	6	GACGUGUU- |||||| --GGACGCU	0.546143
mmu-miR-1249	GGGCGT	6mer_3	5	-GACGUGUU ||||| CCCGCA---	0.546631
mmu-miR-29a*	ATCAGT	6mer_3	6	GACGUGUU |||||| -UAGUCA-	0.550781
mmu-miR-207	GAGAAG	6mer_2	6	GACGUGUU |||||| CUCUUC--	0.552246
mmu-miR-320*	GAGAAG	6mer_1	6	GACGUGUU |||||| CUCUUC--	0.552246
mmu-miR-22*	AGAACT	6mer_3	5	-GACGUGUU ||||| UCUUGA---	0.553223
mmu-miR-340-3p	GACGGA	6mer_3	6	GACGUGUU |||||| CUGCCU--	0.554688
mmu-miR-466c-5p_mmu-miR-466o-5p_mmu-miR-466b-5p	CACATC	6mer_2	6	GACGUGUU |||||| GUGUAG--	0.556641
mmu-miR-466e-5p	CACATC	6mer_3	6	GACGUGUU |||||| GUGUAG--	0.556641
mmu-miR-344e*	GAAGCCT	7mer-a1	7	GACGUGUU ||||||| CUUCGGA-	0.559326
mmu-miR-1933-5p	CCATGA	6mer_1	6	GACGUGUU |||||| -GGUACU-	0.560303
mmu-miR-346*	CCCTGC	6mer_1	6	GACGUGUU |||||| -GGGACG-	0.560547
mmu-miR-676	GGACGG	6mer_3	5	-GACGUGUU ||||| CCUGCC---	0.562256
mmu-miR-504	CAGGGT	6mer_1	6	GACGUGUU |||||| -GUCCCA-	0.563232
mmu-miR-495*	AACTTC	6mer_3	6	GACGUGUU |||||| UUGAAG--	0.56543
mmu-miR-365	GGCATT	6mer_2	6	GACGUGUU |||||| CCGUAA--	0.569092
mmu-miR-18b*	GCAGTA	6mer_3	6	GACGUGUU |||||| CGUCAU--	0.57959
mmu-miR-204_mmu-miR-211	AAAGGG	6mer_1	6	GACGUGUU |||||| UUUCCC--	0.581055
mmu-miR-130a*	AAAGAG	6mer_2	6	GACGUGUU |||||| UUUCUC--	0.581055
mmu-miR-3970	AACCTC	6mer_3	6	GACGUGUU |||||| UUGGAG--	0.585693
mmu-miR-672	AACCTC	6mer_2	6	GACGUGUU |||||| UUGGAG--	0.585693
mmu-miR-3077	GAGTCAG	7mer-m8	5	GACGUGUU-- ||||| ---CUCAGUC	0.600342
mmu-miR-344d-1*_mmu-miR-344g-5p_mmu-miR-344c*_mmu-miR-344d-3*_mmu-miR-344*_mmu-miR-344b*	CTGACT	6mer_3	2	GACGUGUU---- || ------GACUGA	0.621826
mmu-miR-804	CTCACA	6mer_3	2	GACGUGUU---- || ------GAGUGU	0.621826
mmu-miR-34c_mmu-miR-34b-5p_mmu-miR-449b_mmu-miR-449c	CTGCCT	6mer_3	2	GACGUGUU---- || ------GACGGA	0.621826
mmu-miR-1188*	CTCGGA	6mer_3	2	GACGUGUU---- || ------GAGCCU	0.621826
mmu-miR-759	CTCTGC	6mer_3	2	GACGUGUU---- || ------GAGACG	0.621826
mmu-miR-1843b-5p	CTCCAT	6mer_3	2	GACGUGUU---- || ------GAGGUA	0.621826
mmu-miR-344f-5p	CTGACT	6mer_3	2	GACGUGUU---- || ------GACUGA	0.621826
mmu-miR-682	CTGCAG	6mer_3	2	GACGUGUU---- || ------GACGUC	0.621826
mmu-miR-135b*	CTACAT	6mer_3	2	GACGUGUU---- || ------GAUGUA	0.621826
mmu-miR-3068	CTCCAA	6mer_3	2	GACGUGUU---- || ------GAGGUU	0.621826
mmu-miR-381*	CTCGCT	6mer_3	2	GACGUGUU---- || ------GAGCGA	0.621826
mmu-miR-34a_mmu-miR-449a	CTGCCA	6mer_3	2	GACGUGUU---- || ------GACGGU	0.621826
mmu-miR-1199	CTCAGA	6mer_3	2	GACGUGUU---- || ------GAGUCU	0.621826
mmu-miR-18a*	GGCAGT	6mer_3	5	-GACGUGUU ||||| CCGUCA---	0.622314
mmu-miR-219-5p	GACAAT	6mer_1	6	GACGUGUU |||||| CUGUUA--	0.624268
mmu-miR-5046	GGAGCT	6mer_3	5	-GACGUGUU ||||| CCUCGA---	0.628662
mmu-miR-3113*	GCCAGG	6mer_2	6	GACGUGUU |||||| CGGUCC--	0.629395
mmu-miR-212-5p	GCCAAG	6mer_1	6	GACGUGUU |||||| CGGUUC--	0.629395
mmu-miR-3113	GCCAGG	6mer_1	6	GACGUGUU |||||| CGGUCC--	0.629395
mmu-miR-135b_mmu-miR-135a	GCCATA	6mer_3	6	GACGUGUU |||||| CGGUAU--	0.634277
mmu-miR-194-2*	CACTGG	6mer_3	6	GACGUGUU |||||| GUGACC--	0.635986
mmu-miR-199a-5p_mmu-miR-199b*	CACTGG	6mer_2	6	GACGUGUU |||||| GUGACC--	0.635986
mmu-miR-700*	GCCTTA	6mer_3	6	GACGUGUU |||||| CGGAAU--	0.638428
mmu-miR-299	CACATA	6mer_3	6	GACGUGUU |||||| GUGUAU--	0.639404
mmu-miR-1198-5p	CACATA	6mer_3	6	GACGUGUU |||||| GUGUAU--	0.639404
mmu-miR-455*	CACATA	6mer_3	6	GACGUGUU |||||| GUGUAU--	0.639404
mmu-miR-1187_mmu-miR-466p-5p_mmu-miR-466a-5p	CACATA	6mer_3	6	GACGUGUU |||||| GUGUAU--	0.639404
mmu-miR-484	AGCCTG	6mer_2	6	GACGUGUU |||||| UCGGAC--	0.639893
mmu-miR-344g-3p	AGCCTG	6mer_3	6	GACGUGUU |||||| UCGGAC--	0.639893
mmu-miR-764-3p	CCTCCT	6mer_3	6	GACGUGUU |||||| --GGAGGA	0.640625
mmu-miR-467b	CACTTA	6mer_2	6	GACGUGUU |||||| GUGAAU--	0.644043
mmu-miR-467d_mmu-miR-467c	CACTTA	6mer_3	6	GACGUGUU |||||| GUGAAU--	0.644043
mmu-miR-668*	CACTTA	6mer_2	6	GACGUGUU |||||| GUGAAU--	0.644043
mmu-miR-467a	CACTTA	6mer_3	6	GACGUGUU |||||| GUGAAU--	0.644043
mmu-miR-302b_mmu-miR-302a_mmu-miR-302d	CACTTA	6mer_3	6	GACGUGUU |||||| GUGAAU--	0.644043
mmu-miR-671-3p	GAACCG	6mer_1	6	GACGUGUU |||||| CUUGGC--	0.64624
mmu-miR-5129	CCACAT	6mer_3	5	-GACGUGUU ||||| GGUGUA---	0.646973
mmu-miR-208a-5p	AAAAGCTC	8mer	7	GACGUGUU- ||||||| -UUUUCGAG	0.657135
mmu-miR-208b*	AAAAGCTT	8mer	7	GACGUGUU- ||||||| -UUUUCGAA	0.657135
mmu-miR-1946a	GCCCGGCT	8mer	8	GACGUGUU |||||||| CGGGCCGA	0.661469
mmu-miR-339-3p	GCGCTCA	7mer-m8	5	GACGUGUU-- ||||| ---CGCGAGU	0.677002
mmu-miR-297c_mmu-miR-297a_mmu-miR-297b-5p	ATACAT	6mer_3	2	GACGUGUU---- || ------UAUGUA	0.678955
mmu-miR-1899	ATCGCT	6mer_3	2	GACGUGUU---- || ------UAGCGA	0.678955
mmu-miR-33	ATGCAC	6mer_3	2	GACGUGUU---- || ------UACGUG	0.678955
mmu-miR-503*	ATACTC	6mer_3	2	GACGUGUU---- || ------UAUGAG	0.678955
mmu-miR-31*	ATAGCA	6mer_3	2	GACGUGUU---- || ------UAUCGU	0.678955
mmu-miR-675-3p	ATACAG	6mer_3	2	GACGUGUU---- || ------UAUGUC	0.678955
mmu-miR-879*	ATAAGC	6mer_3	2	GACGUGUU---- || ------UAUUCG	0.678955
mmu-miR-687	CAGGATAG	8mer	6	GACGUGUU-- |||||| --GUCCUAUC	0.679672
mmu-miR-684	GAAAACT	7mer-m8	7	GACGUGUU ||||||| CUUUUGA-	0.679749
mmu-miR-302c	GCACTT	6mer_3	5	-GACGUGUU ||||| CGUGAA---	0.681641
mmu-miR-331-3p	CAGGGG	6mer_2	6	GACGUGUU |||||| GUCCCC--	0.682129
mmu-miR-543*	CAACTT	6mer_3	5	-GACGUGUU ||||| GUUGAA---	0.685791
mmu-miR-410*_mmu-miR-494*	GACAACCT	8mer	8	GACGUGUU |||||||| CUGUUGGA	0.689316
mmu-miR-669g	ACAATG	6mer_1	6	GACGUGUU |||||| UGUUAC--	0.692139
mmu-miR-29b-2*	AACCAG	6mer_3	6	GACGUGUU |||||| UUGGUC--	0.693604
mmu-miR-29b-1*	AACCAG	6mer_2	6	GACGUGUU |||||| UUGGUC--	0.693604
mmu-miR-22	CAGCTT	6mer_3	6	GACGUGUU |||||| --GUCGAA	0.695801
mmu-miR-343	AAGGGA	6mer_1	6	GACGUGUU |||||| -UUCCCU-	0.696533
mmu-miR-669o-5p	ACAACT	6mer_2	6	GACGUGUU |||||| -UGUUGA-	0.697266
mmu-miR-669f-5p_mmu-miR-669l_mmu-miR-669p_mmu-miR-669a-5p	ACAACT	6mer_3	6	GACGUGUU |||||| -UGUUGA-	0.697266
mmu-miR-296-5p	GGCCCT	6mer_3	5	-GACGUGUU ||||| CCGGGA---	0.699463
mmu-miR-1962_mmu-miR-485	GCCTCT	6mer_3	6	GACGUGUU |||||| -CGGAGA-	0.700684
mmu-miR-879	GCCTCT	6mer_3	6	GACGUGUU |||||| -CGGAGA-	0.700684
mmu-miR-152*	AACCTA	6mer_3	6	GACGUGUU |||||| UUGGAU--	0.700928
mmu-miR-323-5p	CCACCT	6mer_3	5	-GACGUGUU ||||| GGUGGA---	0.703613
mmu-miR-92a-2*	CCACCT	6mer_3	5	-GACGUGUU ||||| GGUGGA---	0.703613
mmu-miR-1894-5p	GGAGAG	6mer_3	6	GACGUGUU |||||| CCUCUC--	0.704834
mmu-miR-92a-1*	CAACCT	6mer_3	5	-GACGUGUU ||||| GUUGGA---	0.708008
mmu-miR-453_mmu-miR-496*	CAACCT	6mer_3	5	-GACGUGUU ||||| GUUGGA---	0.708008
mmu-miR-103-2*_mmu-miR-107*	GAAGCT	6mer_3	6	GACGUGUU |||||| CUUCGA--	0.709961
mmu-miR-701	GGCTAA	6mer_3	4	GACGUGUU-- |||| ----CCGAUU	0.718506
mmu-miR-3061-5p	CCACTG	6mer_3	6	GACGUGUU |||||| GGUGAC--	0.720459
mmu-miR-140	CCACTG	6mer_3	6	GACGUGUU |||||| GGUGAC--	0.720459
mmu-miR-669e	ACAAGA	6mer_1	6	GACGUGUU |||||| -UGUUCU-	0.722412
mmu-miR-760-3p	GAGCCG	6mer_3	6	GACGUGUU |||||| CUCGGC--	0.723877
mmu-miR-695	CAATCT	6mer_3	6	GACGUGUU |||||| -GUUAGA-	0.727783
mmu-miR-3086-5p	CAATCT	6mer_2	6	GACGUGUU |||||| -GUUAGA-	0.727783
mmu-miR-1251*	AAAGCG	6mer_3	6	GACGUGUU |||||| UUUCGC--	0.728271
mmu-miR-876-3p	ACCACT	6mer_2	6	GACGUGUU |||||| -UGGUGA-	0.72876
mmu-miR-203*	ACCACT	6mer_3	6	GACGUGUU |||||| -UGGUGA-	0.72876
mmu-miR-3080-3p	CCCGAG	6mer_1	6	GACGUGUU |||||| GGGCUC--	0.730225
mmu-miR-877*	GAGGAC	6mer_2	6	GACGUGUU |||||| CUCCUG--	0.730957
mmu-miR-3075*	AAGGAT	6mer_3	6	GACGUGUU |||||| -UUCCUA-	0.732178
mmu-miR-3072	AGGGGG	6mer_1	6	GACGUGUU |||||| -UCCCCC-	0.733154
mmu-miR-678	ACCGAG	6mer_1	6	GACGUGUU |||||| UGGCUC--	0.733887
mmu-miR-5131	GGGCGCCG	8mer	1	GACGUGUU------- | -------CCCGCGGC	0.774216
mmu-miR-293	GCGGCACT	8mer	1	GACGUGUU------- | -------CGCCGUGA	0.774216
mmu-miR-341*	GCCGACCG	8mer	1	GACGUGUU------- | -------CGGCUGGC	0.774216
mmu-miR-133a_mmu-miR-133b	GGACCAAA	8mer	1	GACGUGUU------- | -------CCUGGUUU	0.774216
mmu-miR-770-3p	GGCCCACG	8mer	1	GACGUGUU------- | -------CCGGGUGC	0.774216
mmu-miR-744	GCCCCGCA	8mer	1	GACGUGUU------- | -------CGGGGCGU	0.774216
mmu-miR-466n-5p	GCACACAC	8mer	1	GACGUGUU------- | -------CGUGUGUG	0.774216
mmu-miR-23a*	GGAACCCC	8mer	1	GACGUGUU------- | -------CCUUGGGG	0.774216
mmu-miR-3102-5p.2	GCACCACC	8mer	1	GACGUGUU------- | -------CGUGGUGG	0.774216
mmu-miR-592	GACACAAT	8mer	1	GACGUGUU------- | -------CUGUGUUA	0.774216
mmu-miR-3081	GAGCGCAA	8mer	1	GACGUGUU------- | -------CUCGCGUU	0.774216
mmu-miR-3104-5p	GCCCCCTA	8mer	1	GACGUGUU------- | -------CGGGGGAU	0.774216
mmu-miR-5120	GCCCCAAA	8mer	1	GACGUGUU------- | -------CGGGGUUU	0.774216
mmu-miR-3066	GCAACCAA	8mer	1	GACGUGUU------- | -------CGUUGGUU	0.774216
mmu-miR-129-5p	GCAAAAAG	8mer	1	GACGUGUU------- | -------CGUUUUUC	0.774216
mmu-miR-452-3p	GAGACTGA	8mer	1	GACGUGUU------- | -------CUCUGACU	0.774216
mmu-miR-696	GCACACGC	8mer	1	GACGUGUU------- | -------CGUGUGCG	0.774216
mmu-miR-423-5p	GCCCCTCA	8mer	1	GACGUGUU------- | -------CGGGGAGU	0.774216
mmu-miR-342-5p	GCACCCCT	8mer	1	GACGUGUU------- | -------CGUGGGGA	0.774216
mmu-miR-718	GGCGGAAG	8mer	1	GACGUGUU------- | -------CCGCCUUC	0.774216
mmu-miR-1900	GGGCGGCC	8mer	1	GACGUGUU------- | -------CCCGCCGG	0.774216
mmu-miR-615-5p	GGACCCCC	8mer	1	GACGUGUU------- | -------CCUGGGGG	0.774216
mmu-miR-686	GAAGCAAT	8mer	1	GACGUGUU------- | -------CUUCGUUA	0.774216
mmu-miR-2139	GCGCAGCT	8mer	1	GACGUGUU------- | -------CGCGUCGA	0.774216
mmu-miR-3074-5p	GCAGGAAC	8mer	1	GACGUGUU------- | -------CGUCCUUG	0.774216
mmu-miR-5105	GCGGCGCC	8mer	1	GACGUGUU------- | -------CGCCGCGG	0.774216
mmu-miR-149	GAGCCAGA	8mer	1	GACGUGUU------- | -------CUCGGUCU	0.774216
mmu-miR-1903	GAAGAAGG	8mer	1	GACGUGUU------- | -------CUUCUUCC	0.774216
mmu-miR-673-3p	GCCCCGGA	8mer	1	GACGUGUU------- | -------CGGGGCCU	0.774216
mmu-miR-744*	GGCAACAG	8mer	1	GACGUGUU------- | -------CCGUUGUC	0.774216
mmu-miR-871-3p	GCCAGTCA	8mer	1	GACGUGUU------- | -------CGGUCAGU	0.774216
mmu-miR-19b-2*_mmu-miR-19b-1*	GCAAAACT	8mer	1	GACGUGUU------- | -------CGUUUUGA	0.774216
mmu-miR-134*	GCCCACAG	8mer	1	GACGUGUU------- | -------CGGGUGUC	0.774216
mmu-miR-346	GGCAGACA	8mer	1	GACGUGUU------- | -------CCGUCUGU	0.774216
mmu-miR-546	GCCACCAT	8mer	1	GACGUGUU------- | -------CGGUGGUA	0.774216
mmu-miR-3060*	GCACTCCC	8mer	1	GACGUGUU------- | -------CGUGAGGG	0.774216
mmu-miR-431	GCAAGACA	8mer	1	GACGUGUU------- | -------CGUUCUGU	0.774216
mmu-miR-1904	GCAGAAC	7mer-m8	1	GACGUGUU------ | -------CGUCUUG	0.780823
mmu-miR-155	GCATTAA	7mer-m8	1	GACGUGUU------ | -------CGUAAUU	0.780823
mmu-miR-328	GGGCCAG	7mer-m8	1	GACGUGUU------ | -------CCCGGUC	0.780823
mmu-miR-182*	GAACCAC	7mer-m8	1	GACGUGUU------ | -------CUUGGUG	0.780823
mmu-miR-1945	GCGAAGA	7mer-m8	1	GACGUGUU------ | -------CGCUUCU	0.780823
mmu-miR-698	GAGAATG	7mer-m8	1	GACGUGUU------ | -------CUCUUAC	0.780823
mmu-miR-128-2*	GGCCCCC	7mer-m8	1	GACGUGUU------ | -------CCGGGGG	0.780823
mmu-miR-375	GAACAAA	7mer-m8	1	GACGUGUU------ | -------CUUGUUU	0.780823
mmu-miR-23b*	GGAACCC	7mer-m8	1	GACGUGUU------ | -------CCUUGGG	0.780823
mmu-miR-137	GCAATAA	7mer-m8	1	GACGUGUU------ | -------CGUUAUU	0.780823
mmu-miR-681	GAGGCTG	7mer-m8	1	GACGUGUU------ | -------CUCCGAC	0.780823
mmu-miR-3110	GGCAGAA	7mer-m8	1	GACGUGUU------ | -------CCGUCUU	0.780823
mmu-miR-665*	GGCCCCT	7mer-m8	1	GACGUGUU------ | -------CCGGGGA	0.780823
mmu-miR-1298	GAATGAA	7mer-m8	1	GACGUGUU------ | -------CUUACUU	0.780823
mmu-miR-1199*	GGCCGCA	7mer-m8	1	GACGUGUU------ | -------CCGGCGU	0.780823
mmu-miR-3059	GAGGAAA	7mer-m8	1	GACGUGUU------ | -------CUCCUUU	0.780823
mmu-miR-128-1*	GGCCCCG	7mer-m8	1	GACGUGUU------ | -------CCGGGGC	0.780823
mmu-miR-5103	CCGGATGA	8mer	6	GACGUGUU-- |||||| --GGCCUACU	0.789078
mmu-miR-2861	GGCCCC	6mer_3	1	GACGUGUU----- | -------CCGGGG	0.799805
mmu-miR-3960	GCCGCC	6mer_3	1	GACGUGUU----- | -------CGGCGG	0.799805
mmu-miR-3091-3p	GGCCCG	6mer_3	1	GACGUGUU----- | -------CCGGGC	0.799805
mmu-miR-185*	GCCCCT	6mer_3	1	GACGUGUU----- | -------CGGGGA	0.799805
mmu-miR-3098-3p	GCAGAA	6mer_3	1	GACGUGUU----- | -------CGUCUU	0.799805
mmu-miR-667*	GCACCG	6mer_3	1	GACGUGUU----- | -------CGUGGC	0.799805
mmu-miR-1186	GCACTC	6mer_3	1	GACGUGUU----- | -------CGUGAG	0.799805
mmu-miR-5109	GCAACA	6mer_3	1	GACGUGUU----- | -------CGUUGU	0.799805
mmu-miR-675-5p	GCACCA	6mer_3	1	GACGUGUU----- | -------CGUGGU	0.799805
mmu-miR-5125	GGCAGA	6mer_3	1	GACGUGUU----- | -------CCGUCU	0.799805
mmu-miR-5126	GCCCGC	6mer_3	1	GACGUGUU----- | -------CGGGCG	0.799805
mmu-miR-3085-3p_mmu-miR-3064-5p	GCCAGA	6mer_3	1	GACGUGUU----- | -------CGGUCU	0.799805
mmu-miR-218	GCACAA	6mer_3	1	GACGUGUU----- | -------CGUGUU	0.799805
mmu-miR-874	GGGCAG	6mer_3	1	GACGUGUU----- | -------CCCGUC	0.799805
mmu-miR-210	GCACAG	6mer_3	1	GACGUGUU----- | -------CGUGUC	0.799805
mmu-miR-193*	GACCCA	6mer_3	1	GACGUGUU----- | -------CUGGGU	0.799805
mmu-miR-147	GCACAC	6mer_3	1	GACGUGUU----- | -------CGUGUG	0.799805
mmu-miR-2137	GCCGGC	6mer_3	1	GACGUGUU----- | -------CGGCCG	0.799805
mmu-miR-3104-3p	GAGCGT	6mer_3	1	GACGUGUU----- | -------CUCGCA	0.799805
mmu-miR-103-1*	GAAGCC	6mer_3	1	GACGUGUU----- | -------CUUCGG	0.799805
mmu-miR-370	GCAGGC	6mer_3	1	GACGUGUU----- | -------CGUCCG	0.799805
mmu-miR-511-5p	AGGCAT	6mer_3	5	-GACGUGUU ||||| UCCGUA---	0.815674
mmu-miR-344d-2*	ACCAGA	6mer_1	6	GACGUGUU |||||| -UGGUCU-	0.818359
mmu-miR-669n	ACAAAT	6mer_3	6	GACGUGUU |||||| -UGUUUA-	0.822021
mmu-miR-9	ACCAAAGA	8mer	1	GACGUGUU------- | -------UGGUUUCU	0.897141
mmu-miR-142-3p	ACACTACA	8mer	1	GACGUGUU------- | -------UGUGAUGU	0.897141
mmu-miR-466l-5p	ACACACAA	8mer	1	GACGUGUU------- | -------UGUGUGUU	0.897141
mmu-miR-122	ACACTCCA	8mer	1	GACGUGUU------- | -------UGUGAGGU	0.897141
mmu-miR-3090*	ACCCAGAC	8mer	1	GACGUGUU------- | -------UGGGUCUG	0.897141
mmu-miR-2136	ACACCCAG	8mer	1	GACGUGUU------- | -------UGUGGGUC	0.897141
mmu-miR-683	ACAGCAGG	8mer	1	GACGUGUU------- | -------UGUCGUCC	0.897141
mmu-miR-669b	ACAAAACT	8mer	1	GACGUGUU------- | -------UGUUUUGA	0.897141
mmu-miR-193b*	AAACCCCG	8mer	1	GACGUGUU------- | -------UUUGGGGC	0.897141
mmu-miR-19a*	AAAACTA	7mer-m8	1	GACGUGUU------ | -------UUUUGAU	0.900696
mmu-miR-3101*	AAAGCTA	7mer-m8	1	GACGUGUU------ | -------UUUCGAU	0.900696
mmu-miR-679-5p	ACAGTCC	7mer-m8	1	GACGUGUU------ | -------UGUCAGG	0.900696
mmu-miR-5101	AAACAAA	7mer-m8	1	GACGUGUU------ | -------UUUGUUU	0.900696
mmu-miR-296-3p	AACCCTC	7mer-m8	1	GACGUGUU------ | -------UUGGGAG	0.900696
mmu-miR-574-5p	ACACTCA	7mer-m8	1	GACGUGUU------ | -------UGUGAGU	0.900696
mmu-miR-466k_mmu-miR-466i-5p_mmu-miR-466d-5p	ACACACA	7mer-m8	1	GACGUGUU------ | -------UGUGUGU	0.900696
mmu-miR-664*	AGCCAG	6mer_3	1	GACGUGUU----- | -------UCGGUC	0.908447
mmu-miR-762	AGCCCC	6mer_3	1	GACGUGUU----- | -------UCGGGG	0.908447
mmu-miR-3102*	ACTCAC	6mer_3	1	GACGUGUU----- | -------UGAGUG	0.908447
mmu-miR-145*	AGGAAT	6mer_3	1	GACGUGUU----- | -------UCCUUA	0.908447
mmu-miR-5102	AGAAGC	6mer_3	1	GACGUGUU----- | -------UCUUCG	0.908447
mmu-miR-3092	CCCATT	6mer_2	6	GACGUGUU |||||| GGGUAA--	0.913818
mmu-miR-3075	CCCAGACA	8mer	1	GACGUGUU------- | -------GGGUCUGU	1
mmu-miR-326	CCCAGAGG	8mer	1	GACGUGUU------- | -------GGGUCUCC	1
mmu-miR-5132	CCCCACGC	8mer	1	GACGUGUU------- | -------GGGGUGCG	1
mmu-miR-330	CCCAGAGA	8mer	1	GACGUGUU------- | -------GGGUCUCU	1
mmu-miR-3078*	CCCAGCAA	8mer	1	GACGUGUU------- | -------GGGUCGUU	1
mmu-miR-3083	CCCAGCCT	8mer	1	GACGUGUU------- | -------GGGUCGGA	1
mmu-miR-1893	CCCGCGCC	8mer	1	GACGUGUU------- | -------GGGCGCGG	1
mmu-miR-1892	CCCCAAAT	8mer	1	GACGUGUU------- | -------GGGGUUUA	1
mmu-miR-3094	CCCCAACA	8mer	1	GACGUGUU------- | -------GGGGUUGU	1
Position of Putative miRNA Binding Sites in Submitted Genes for the Weeder Motif GACGUGUU
Gene	Gene Symbol	Sequence of Site	Start Relative to Stop Codon (bp)	% Similarity to Consensus Motif	Minimum Free Energy (MFE) of miRNA-mRNA Duplex
12483	Cd22	GATGTGTT	409	93.17	-8
20840	Stac	GACATGTT	1113	93.09	-4.1
18019	Nfatc2	[CACGTGTT]	1937	89.71	-7.3
54357	Epb4.1l4b	[GGCGTGTT]	1285	86.5	-9.2
54357	Epb4.1l4b	[AACGTGTT]	1346	89.5	-7.3
240590	Dmrt3	[CACGTGTT]	560	89.71	-7.3
12523	Cd84	GACATGTT	1067	93.09	-4.1
77963	Hook1	GAGGTGTT	1090	92.1	-6.2
77963	Hook1	GAAGTGTT	1331	94.14	-4.7
69386	Hist1h4h	GAGGTGTT	436	92.1	-6.2
19317	Qk	GAAGTGTT	436	94.14	-4.7
19317	Qk	[GACGTGTG]	7623	89.56	-9.9
71453	Krtap2-4	[GATATGTT]	297	86.26	-2.9
71453	Krtap2-4	[GAAATGTT]	460	87.23	-1.7
232345	A2m	GAAGTGTT	17	94.14	-4.7
245555	C77370	GATGTGTT	587	93.17	-8
245555	C77370	[GAGATGTT]	2622	85.19	-3.4
245555	C77370	[GAAATGTT]	3930	87.23	-1.7
245555	C77370	[GAGATGTT]	4214	85.19	-3.4
75739	Mpp7	[CACGTGTT]	1674	89.71	-7.3
26401	Map3k1	[GAGATGTT]	1362	85.19	-3.4
243923	Rgs9bp	[AACGTGTT]	139	89.5	-7.3
13684	Eif4e	GATGTGTT	256	93.17	-8
27376	Slc25a10	[GAACTGTT]	2148	85.9	-1
74156	Acot12	[GAAATGTT]	1143	87.23	-1.7
383103	Fam18a	GAGGTGTT	3133	92.1	-6.2
13090	Cyp2b19	[CACGTGTT]	264	89.71	-7.3
64380	Ms4a4c	GACCTGTT	254	91.76	-4.1
51944	D2Ertd750e	[GACGTGTG]	1805	89.56	-9.9
71778	Klhl5	GACTTGTT	258	92.89	-4.1
71778	Klhl5	GACATGTT	858	93.09	-4.1
71778	Klhl5	[GAATTGTT]	961	87.03	-0.8
99377	Sall4	[GCCGTGTT]	1359	89.96	-6.1
99377	Sall4	GACTTGTT	1416	92.89	-4.1
14050	Eya3	[GAACTGTT]	1555	85.9	-1
14050	Eya3	GAGGTGTT	1997	92.1	-6.2
14055	Ezh1	[GACGGGTT]	1652	85.4	-5.1
380714	Rph3al	[GACGTGCT]	129	87.86	-8.1
72650	2810006K23Rik	GACGTGTT	711	100	-9.8
74480	Samd4	GACCTGTT	1011	91.76	-4.1
74480	Samd4	GAAGTGTT	2246	94.14	-4.7
74480	Samd4	[GAGATGTT]	3786	85.19	-3.4
243659	Styk1	GAGGTGTT	497	92.1	-6.2
66420	Polr2e	[GACGGGTT]	210	85.4	-5.1
64292	Ptges	GACCTGTT	751	91.76	-4.1
74585	Sppl3	[GCCGTGTT]	600	89.96	-6.1
73689	Bloc1s2	GACCTGTT	300	91.76	-4.1
73689	Bloc1s2	[GAATTGTT]	392	87.03	-0.8
99683	Sec24b	GAGGTGTT	67	92.1	-6.2
80877	Lrba	GACTTGTT	276	92.89	-4.1
80877	Lrba	[GACGTGTA]	2093	87.96	-9.9
18571	Pdcd6ip	[AACGTGTT]	1349	89.5	-7.3
237781	Smcr7	GACATGTT	21	93.09	-4.1
72567	Bclaf1	[GAATTGTT]	398	87.03	-0.8
72567	Bclaf1	GAAGTGTT	1417	94.14	-4.7
72567	Bclaf1	[GAATTGTT]	2269	87.03	-0.8
22035	Tnfsf10	GACTTGTT	2592	92.89	-4.1
22035	Tnfsf10	[GAAATGTT]	3922	87.23	-1.7
70083	Metrn	[GACGTGCT]	563	87.86	-8.1
67727	Stx17	GAAGTGTT	58	94.14	-4.7
67727	Stx17	GATGTGTT	112	93.17	-8
67727	Stx17	GAAGTGTT	1841	94.14	-4.7
67727	Stx17	GAAGTGTT	2222	94.14	-4.7
68662	Scgb3a1	GACCTGTT	517	91.76	-4.1
68662	Scgb3a1	[GAAATGTT]	770	87.23	-1.7
215114	Hip1	GACGTTTT	868	90.13	-5
22421	Wnt7a	[GAATTGTT]	644	87.03	-0.8
22421	Wnt7a	[GACGTGCT]	661	87.86	-8.1
69852	Tcf23	[GAGATGTT]	514	85.19	-3.4
69852	Tcf23	[GCCGTGTT]	1580	89.96	-6.1
235441	Usp3	[TACGTGTT]	626	89.14	-7.2
71785	Pdgfd	[GAAATGTT]	95	87.23	-1.7
243219	2900026A02Rik	GAGGTGTT	1562	92.1	-6.2
110172	Slc35b1	GATGTGTT	182	93.17	-8
218035	Vps41	GACGTGTT	87	100	-9.8
218035	Vps41	[GATTTGTT]	226	86.05	-2.7
72198	Skiv2l2	[GAACTGTT]	201	85.9	-1
330938	Dixdc1	[GTCGTGTT]	334	87.89	-5.9
330938	Dixdc1	GACTTGTT	506	92.89	-4.1
330938	Dixdc1	[TACGTGTT]	814	89.14	-7.2
330938	Dixdc1	[GAATTGTT]	1303	87.03	-0.8
72293	Nkd2	[GACGGGTT]	588	85.4	-5.1
71795	Pitpnc1	GATGTGTT	416	93.17	-8
266632	Irak4	[GACGAGTT]	184	85.4	-5.1
56079	Astn2	[GAATTGTT]	406	87.03	-0.8
69034	4930579G22Rik	GACCTGTT	83	91.76	-4.1
208076	Pknox2	[GATTTGTT]	322	86.05	-2.7
12611	Cebpg	[GACGAGTT]	2449	85.4	-5.1
242083	Ppm1l	[GACGTGCT]	1070	87.86	-8.1
67027	Mkrn2	[GACGTGGT]	81	86.98	-9
21817	Tgm2	[AACGTGTT]	1228	89.5	-7.3
18526	Pcdh10	[GAATTGTT]	1160	87.03	-0.8
18526	Pcdh10	[GAAATGTT]	5016	87.23	-1.7
18526	Pcdh10	[GCCGTGTT]	6472	89.96	-6.1
18526	Pcdh10	[GAGATGTT]	7221	85.19	-3.4
56375	B4galt4	GAAGTGTT	210	94.14	-4.7
56375	B4galt4	[GATATGTT]	381	86.26	-2.9
65254	Dpysl5	GACTTGTT	742	92.89	-4.1
65254	Dpysl5	[GGCGTGTT]	1754	86.5	-9.2
170826	Ppargc1b	GAGGTGTT	617	92.1	-6.2
19726	Rfx3	GACGTGTT	3000	100	-9.8
19726	Rfx3	GACGTGTT	3840	100	-9.8
19726	Rfx3	[GAAATGTT]	5416	87.23	-1.7
80384	Tex21	[GACGTGAT]	20	86.53	-8.8
229658	Vangl1	[GAATTGTT]	107	87.03	-0.8
56093	Pfpl	GATGTGTT	1370	93.17	-8
110749	Chaf1b	[GAACTGTT]	725	85.9	-1

## Sheet: Salmon
Top 933 miRNAs Complementary of the Weeder Motif AACGUU
miRNA Name	miRNA Seed	Seed Model	Length of Complementarity	Complementarity	Viterbi P-Value
mmu-miR-181d_mmu-miR-181a_mmu-miR-181c_mmu-miR-181b	AATGTT	6mer_3	6	AACGUU |||||| UUACAA	0.001709
mmu-miR-543	AATGTT	6mer_2	6	AACGUU |||||| UUACAA	0.001709
mmu-miR-148a*	AACTTT	6mer_3	6	AACGUU |||||| UUGAAA	0.001953
mmu-miR-33*	AACATT	6mer_2	6	AACGUU |||||| UUGUAA	0.002197
mmu-miR-409-3p	AACATT	6mer_2	6	AACGUU |||||| UUGUAA	0.002197
mmu-miR-5118	AACCTT	6mer_3	6	AACGUU |||||| UUGGAA	0.002441
mmu-miR-872	AACCTT	6mer_3	6	AACGUU |||||| UUGGAA	0.002441
mmu-miR-703	AAGGTT	6mer_1	6	AACGUU |||||| UUCCAA	0.002686
mmu-miR-1247*	CGTTCC	6mer_1	4	AACGUU-- |||| --GCAAGG	0.006592
mmu-miR-669p*	ATGTTA	6mer_1	5	AACGUU- ||||| -UACAAU	0.008545
mmu-miR-218-1*	ATGTTT	6mer_3	5	AACGUU- ||||| -UACAAA	0.008545
mmu-miR-494	ATGTTT	6mer_1	5	AACGUU- ||||| -UACAAA	0.008545
mmu-miR-448-5p	ATGTTC	6mer_3	5	AACGUU- ||||| -UACAAG	0.008545
mmu-miR-322*	ATGTTT	6mer_3	5	AACGUU- ||||| -UACAAA	0.008545
mmu-miR-499*	ATGTTC	6mer_3	5	AACGUU- ||||| -UACAAG	0.008545
mmu-miR-20a_mmu-miR-106b	ACTTTA	6mer_3	5	AACGUU- ||||| -UGAAAU	0.009521
mmu-miR-17_mmu-miR-93_mmu-miR-20b_mmu-miR-106a	ACTTTG	6mer_3	5	AACGUU- ||||| -UGAAAC	0.009521
mmu-miR-142-5p	ACTTTA	6mer_1	5	AACGUU- ||||| -UGAAAU	0.009521
mmu-miR-1a_mmu-miR-206	ACATTC	6mer_1	5	AACGUU- ||||| -UGUAAG	0.010742
mmu-miR-590-3p	AAAATT	6mer_2	6	AACGUU |||||| UUUUAA	0.01123
mmu-miR-195*	AATATT	6mer_1	6	AACGUU |||||| UUAUAA	0.011475
mmu-miR-1306-3p	CAACGT	6mer_3	5	-AACGUU ||||| GUUGCA-	0.012451
mmu-miR-493	ACCTTC	6mer_2	5	AACGUU- ||||| -UGGAAG	0.01416
mmu-miR-18a_mmu-miR-18b	ACCTTA	6mer_3	5	AACGUU- ||||| -UGGAAU	0.01416
mmu-miR-679-3p	ACCTTG	6mer_1	5	AACGUU- ||||| -UGGAAC	0.01416
mmu-miR-3964	ACCTTA	6mer_2	5	AACGUU- ||||| -UGGAAU	0.01416
mmu-miR-471-3p	ACCTTT	6mer_1	5	AACGUU- ||||| -UGGAAA	0.01416
mmu-miR-490-3p	AGGTTG	6mer_3	5	AACGUU- ||||| -UCCAAC	0.015381
mmu-miR-3103	AGGTTA	6mer_3	5	AACGUU- ||||| -UCCAAU	0.015381
mmu-miR-146b_mmu-miR-146a	GTTCTC	6mer_2	3	AACGUU--- ||| ---CAAGAG	0.031494
mmu-miR-421	GTTGAT	6mer_3	3	AACGUU--- ||| ---CAACUA	0.031494
mmu-miR-345-3p	GTTCAG	6mer_2	3	AACGUU--- ||| ---CAAGUC	0.031494
mmu-miR-541*	GTTCGC	6mer_1	3	AACGUU--- ||| ---CAAGCG	0.031494
mmu-miR-147*	GTTTCC	6mer_2	3	AACGUU--- ||| ---CAAAGG	0.031494
mmu-miR-1912	GTTCTG	6mer_1	3	AACGUU--- ||| ---CAAGAC	0.031494
mmu-miR-505-3p	GTTGAC	6mer_2	3	AACGUU--- ||| ---CAACUG	0.031494
mmu-miR-298*	GTTCCT	6mer_2	3	AACGUU--- ||| ---CAAGGA	0.031494
mmu-miR-802	GTTACT	6mer_1	3	AACGUU--- ||| ---CAAUGA	0.031494
mmu-miR-410	GTTATA	6mer_1	3	AACGUU--- ||| ---CAAUAU	0.031494
mmu-miR-2183	GTTCAA	6mer_3	3	AACGUU--- ||| ---CAAGUU	0.031494
mmu-miR-706	GTTTCT	6mer_1	3	AACGUU--- ||| ---CAAAGA	0.031494
mmu-miR-1981*	GTTAGA	6mer_1	3	AACGUU--- ||| ---CAAUCU	0.031494
mmu-miR-194	GTTACA	6mer_3	3	AACGUU--- ||| ---CAAUGU	0.031494
mmu-miR-302b*_mmu-miR-302d*	GTTAAA	6mer_1	3	AACGUU--- ||| ---CAAUUU	0.031494
mmu-miR-449a*	GTTAGC	6mer_1	3	AACGUU--- ||| ---CAAUCG	0.031494
mmu-miR-196a-2*	GTTGCC	6mer_1	3	AACGUU--- ||| ---CAACGG	0.031494
mmu-miR-302a*	GTTTAA	6mer_1	3	AACGUU--- ||| ---CAAAUU	0.031494
mmu-miR-3098-5p	GTTAGG	6mer_2	3	AACGUU--- ||| ---CAAUCC	0.031494
mmu-miR-3100-5p	GTTCCC	6mer_1	3	AACGUU--- ||| ---CAAGGG	0.031494
mmu-miR-411*_mmu-miR-379*	GTTACA	6mer_1	3	AACGUU--- ||| ---CAAUGU	0.031494
mmu-miR-30c_mmu-miR-30b_mmu-miR-30a_mmu-miR-30e_mmu-miR-30d_mmu-miR-384-5p	GTTTAC	6mer_2	3	AACGUU--- ||| ---CAAAUG	0.031494
mmu-miR-3083*	GTTTCG	6mer_1	3	AACGUU--- ||| ---CAAAGC	0.031494
mmu-miR-434-3p	GTTCAA	6mer_2	3	AACGUU--- ||| ---CAAGUU	0.031494
mmu-miR-873	GTTCCT	6mer_1	3	AACGUU--- ||| ---CAAGGA	0.031494
mmu-miR-669a-3p_mmu-miR-669o-3p_mmu-miR-669a-3-3p	GTTATG	6mer_2	3	AACGUU--- ||| ---CAAUAC	0.031494
mmu-miR-1192_mmu-miR-495	GTTTGT	6mer_1	3	AACGUU--- ||| ---CAAACA	0.031494
mmu-miR-293*_mmu-miR-290-5p_mmu-miR-292-5p	GTTTGA	6mer_1	3	AACGUU--- ||| ---CAAACU	0.031494
mmu-miR-344d_mmu-miR-344e	GTTATA	6mer_1	3	AACGUU--- ||| ---CAAUAU	0.031494
mmu-miR-302c*	GTTAAA	6mer_1	3	AACGUU--- ||| ---CAAUUU	0.031494
mmu-miR-1264-3p	AAGATT	6mer_1	6	AACGUU |||||| UUCUAA	0.031738
mmu-miR-100*	AAGCTT	6mer_1	6	AACGUU |||||| UUCGAA	0.032471
mmu-miR-3095-5p	AAGCTT	6mer_3	6	AACGUU |||||| UUCGAA	0.032471
mmu-miR-208b*	AAGCTT	6mer_3	6	AACGUU |||||| UUCGAA	0.032471
mmu-miR-1897-3p	AGTTGA	6mer_3	4	AACGUU-- |||| --UCAACU	0.036377
mmu-miR-872*	AGTTCA	6mer_3	4	AACGUU-- |||| --UCAAGU	0.036377
mmu-miR-201*	TGTTCA	6mer_3	4	AACGUU-- |||| --ACAAGU	0.040283
mmu-miR-3065	TGTTGA	6mer_3	4	AACGUU-- |||| --ACAACU	0.040283
mmu-miR-1953	CTTTCC	6mer_1	4	AACGUU-- |||| --GAAAGG	0.044189
mmu-miR-1958	CTTTCC	6mer_1	4	AACGUU-- |||| --GAAAGG	0.044189
mmu-miR-330*	CTTTGC	6mer_3	4	AACGUU-- |||| --GAAACG	0.044189
mmu-miR-340-5p	CTTTAT	6mer_1	4	AACGUU-- |||| --GAAAUA	0.044189
mmu-miR-9*	CTTTAT	6mer_3	4	AACGUU-- |||| --GAAAUA	0.044189
mmu-miR-291a-5p	CTTTGA	6mer_1	4	AACGUU-- |||| --GAAACU	0.044189
mmu-miR-291b-5p	CTTTGA	6mer_1	4	AACGUU-- |||| --GAAACU	0.044189
mmu-miR-488	CTTTCA	6mer_2	4	AACGUU-- |||| --GAAAGU	0.044189
mmu-miR-1981_mmu-miR-1971	CTTTAC	6mer_3	4	AACGUU-- |||| --GAAAUG	0.044189
mmu-miR-3969	CTTTAG	6mer_1	4	AACGUU-- |||| --GAAAUC	0.044189
mmu-miR-10a*	AATTTG	6mer_3	5	AACGUU- ||||| -UUAAAC	0.045166
mmu-miR-451	AACGGT	6mer_1	6	AACGUU |||||| UUGCCA	0.04541
mmu-miR-155	CATTAA	6mer_3	4	AACGUU-- |||| --GUAAUU	0.049316
mmu-miR-190b*	CATTCA	6mer_1	4	AACGUU-- |||| --GUAAGU	0.049316
mmu-miR-203	CATTTC	6mer_1	4	AACGUU-- |||| --GUAAAG	0.049316
mmu-miR-3062	CATTCT	6mer_1	4	AACGUU-- |||| --GUAAGA	0.049316
mmu-miR-3086-3p	CATTGG	6mer_2	4	AACGUU-- |||| --GUAACC	0.049316
mmu-miR-694	ATTTTC	6mer_1	5	AACGUU- ||||| -UAAAAG	0.050537
mmu-miR-32*	AAATTG	6mer_3	5	AACGUU- ||||| -UUUAAC	0.05127
mmu-miR-16-2*	ATATTG	6mer_1	5	AACGUU- ||||| -UAUAAC	0.05249
mmu-miR-338-5p	ATATTG	6mer_1	5	AACGUU- ||||| -UAUAAC	0.05249
mmu-miR-669e*	ATATTC	6mer_2	5	AACGUU- ||||| -UAUAAG	0.05249
mmu-miR-196a-1*	TCGTTG	6mer_3	4	-AACGUU- |||| A--GCAAC	0.05542
mmu-miR-191	CCGTTG	6mer_3	4	-AACGUU- |||| G--GCAAC	0.05542
mmu-miR-122*	GCGTTT	6mer_3	4	-AACGUU- |||| C--GCAAA	0.05542
mmu-miR-337-5p	CCGTTC	6mer_3	4	-AACGUU- |||| G--GCAAG	0.05542
mmu-miR-3096-3p	TTAACC	6mer_1	2	AACGUU---- || ----AAUUGG	0.11792
mmu-miR-182	TTGCCA	6mer_1	2	AACGUU---- || ----AACGGU	0.11792
mmu-miR-186	TTCTTT	6mer_2	2	AACGUU---- || ----AAGAAA	0.11792
mmu-miR-551b*	TTGATT	6mer_1	2	AACGUU---- || ----AACUAA	0.11792
mmu-miR-7a-2*_mmu-miR-7b*	TTGTTG	6mer_3	2	AACGUU---- || ----AACAAC	0.11792
mmu-miR-3092*	TTCCCC	6mer_2	2	AACGUU---- || ----AAGGGG	0.11792
mmu-miR-351*	TTGACC	6mer_3	2	AACGUU---- || ----AACUGG	0.11792
mmu-miR-3096b-5p	TTGGCC	6mer_3	2	AACGUU---- || ----AACCGG	0.11792
mmu-miR-186*	TTAGGG	6mer_2	2	AACGUU---- || ----AAUCCC	0.11792
mmu-miR-7a-1*	TTGTTG	6mer_3	2	AACGUU---- || ----AACAAC	0.11792
mmu-miR-294*	TTGAGT	6mer_3	2	AACGUU---- || ----AACUCA	0.11792
mmu-miR-654-5p	TTACCA	6mer_3	2	AACGUU---- || ----AAUGGU	0.11792
mmu-miR-568	TTATAC	6mer_1	2	AACGUU---- || ----AAUAUG	0.11792
mmu-let-7c-1*	TTGTAC	6mer_1	2	AACGUU---- || ----AACAUG	0.11792
mmu-miR-146a*	TTCACA	6mer_1	2	AACGUU---- || ----AAGUGU	0.11792
mmu-miR-3096-5p	TTGGCC	6mer_2	2	AACGUU---- || ----AACCGG	0.11792
mmu-miR-5111	TTGCGC	6mer_1	2	AACGUU---- || ----AACGCG	0.11792
mmu-miR-3112	TTCTAT	6mer_1	2	AACGUU---- || ----AAGAUA	0.11792
mmu-miR-374	TTATAT	6mer_3	2	AACGUU---- || ----AAUAUA	0.11792
mmu-miR-31	TTGCCT	6mer_3	2	AACGUU---- || ----AACGGA	0.11792
mmu-miR-466l-3p	TTTATA	6mer_3	2	AACGUU---- || ----AAAUAU	0.11792
mmu-miR-300	TTGCAT	6mer_2	2	AACGUU---- || ----AACGUA	0.11792
mmu-miR-653	TTCAAC	6mer_1	2	AACGUU---- || ----AAGUUG	0.11792
mmu-miR-3094*	TTAAAG	6mer_2	2	AACGUU---- || ----AAUUUC	0.11792
mmu-miR-463*	TTAGGT	6mer_2	2	AACGUU---- || ----AAUCCA	0.11792
mmu-miR-3063	TTCCTC	6mer_2	2	AACGUU---- || ----AAGGAG	0.11792
mmu-miR-425*	TTCCCG	6mer_1	2	AACGUU---- || ----AAGGGC	0.11792
mmu-miR-3068*	TTCACC	6mer_3	2	AACGUU---- || ----AAGUGG	0.11792
mmu-miR-295*	TTGAGT	6mer_3	2	AACGUU---- || ----AACUCA	0.11792
mmu-miR-450b-3p_mmu-miR-450a-1*	TTCCCA	6mer_1	2	AACGUU---- || ----AAGGGU	0.11792
mmu-miR-1931	TTGCAT	6mer_3	2	AACGUU---- || ----AACGUA	0.11792
mmu-miR-1898	TTGACC	6mer_2	2	AACGUU---- || ----AACUGG	0.11792
mmu-miR-421*	TTAATG	6mer_1	2	AACGUU---- || ----AAUUAC	0.11792
mmu-miR-3071*	TTGATG	6mer_1	2	AACGUU---- || ----AACUAC	0.11792
mmu-miR-301b_mmu-miR-301a_mmu-miR-130a_mmu-miR-130b_mmu-miR-721	TTGCAC	6mer_1	2	AACGUU---- || ----AACGUG	0.11792
mmu-miR-381	TTGTAT	6mer_2	2	AACGUU---- || ----AACAUA	0.11792
mmu-miR-3108	TTAGAG	6mer_1	2	AACGUU---- || ----AAUCUC	0.11792
mmu-miR-204*	TTCCCA	6mer_1	2	AACGUU---- || ----AAGGGU	0.11792
mmu-miR-150_mmu-miR-5127	TTGGGA	6mer_1	2	AACGUU---- || ----AACCCU	0.11792
mmu-let-7c-2*_mmu-let-7f-1*_mmu-let-7b*_mmu-miR-98*_mmu-let-7a-1*	TTGTAT	6mer_1	2	AACGUU---- || ----AACAUA	0.11792
mmu-miR-539-5p	TTCTCC	6mer_3	2	AACGUU---- || ----AAGAGG	0.11792
mmu-let-7i*	TTGCGC	6mer_1	2	AACGUU---- || ----AACGCG	0.11792
mmu-miR-3105-5p	TTGCTC	6mer_2	2	AACGUU---- || ----AACGAG	0.11792
mmu-miR-875-3p	TTCAGG	6mer_3	2	AACGUU---- || ----AAGUCC	0.11792
mmu-miR-3084*	TTCAAC	6mer_3	2	AACGUU---- || ----AAGUUG	0.11792
mmu-miR-19b_mmu-miR-19a	TTGCAC	6mer_2	2	AACGUU---- || ----AACGUG	0.11792
mmu-miR-3066*	TTAAGT	6mer_2	2	AACGUU---- || ----AAUUCA	0.11792
mmu-miR-350	TTGTGA	6mer_2	2	AACGUU---- || ----AACACU	0.11792
mmu-miR-133a*	TTACCA	6mer_1	2	AACGUU---- || ----AAUGGU	0.11792
mmu-miR-539-3p	TTGTAT	6mer_2	2	AACGUU---- || ----AACAUA	0.11792
mmu-miR-192*	TTGGCA	6mer_2	2	AACGUU---- || ----AACCGU	0.11792
mmu-miR-3470a	CAAAGT	6mer_1	5	-AACGUU ||||| GUUUCA-	0.119141
mmu-miR-1894-3p	CCTTGC	6mer_3	4	AACGUU-- |||| --GGAACG	0.123779
mmu-miR-211*	CCTTGC	6mer_3	4	AACGUU-- |||| --GGAACG	0.123779
mmu-miR-323-3p	TAATGT	6mer_2	5	-AACGUU ||||| AUUACA-	0.124756
mmu-miR-148b*	GAACTT	6mer_2	5	-AACGUU ||||| CUUGAA-	0.125488
mmu-miR-543*	CAACTT	6mer_3	5	-AACGUU ||||| GUUGAA-	0.125488
mmu-miR-495*	CAACTT	6mer_2	5	-AACGUU ||||| GUUGAA-	0.125488
mmu-miR-382	CAACTT	6mer_2	5	-AACGUU ||||| GUUGAA-	0.125488
mmu-miR-697	GATGTT	6mer_3	5	-AACGUU ||||| C-UACAA	0.126221
mmu-miR-376c	TATGTT	6mer_3	5	-AACGUU ||||| A-UACAA	0.126221
mmu-miR-291b-3p_mmu-miR-350*	CACTTT	6mer_3	5	-AACGUU ||||| G-UGAAA	0.126953
mmu-miR-295_mmu-miR-294_mmu-miR-291a-3p	CACTTT	6mer_3	5	-AACGUU ||||| G-UGAAA	0.126953
mmu-miR-292-3p_mmu-miR-290-3p	CACTTT	6mer_3	5	-AACGUU ||||| G-UGAAA	0.126953
mmu-miR-497*	GGTTTG	6mer_3	4	AACGUU-- |||| --CCAAAC	0.132812
mmu-miR-511-3p	CACATT	6mer_3	5	-AACGUU ||||| G-UGUAA	0.134521
mmu-miR-23b_mmu-miR-23a	AATGTG	6mer_1	6	AACGUU |||||| UUACAC	0.135986
mmu-miR-216a	AGATTA	6mer_3	5	AACGUU- ||||| -UCUAAU	0.136963
mmu-miR-216b	AGATTT	6mer_3	5	AACGUU- ||||| -UCUAAA	0.136963
mmu-miR-1196	AGATTT	6mer_3	5	AACGUU- ||||| -UCUAAA	0.136963
mmu-miR-377*	CAACCT	6mer_1	5	-AACGUU ||||| GUUGGA-	0.138184
mmu-miR-154	TAACCT	6mer_2	5	-AACGUU ||||| AUUGGA-	0.138184
mmu-miR-3970	CAACCT	6mer_2	5	-AACGUU ||||| GUUGGA-	0.138184
mmu-miR-152*	GAACCT	6mer_2	5	-AACGUU ||||| CUUGGA-	0.138184
mmu-miR-409-5p	TAACCT	6mer_3	5	-AACGUU ||||| AUUGGA-	0.138184
mmu-miR-92a-1*	CAACCT	6mer_3	5	-AACGUU ||||| GUUGGA-	0.138184
mmu-miR-453_mmu-miR-496*	CAACCT	6mer_3	5	-AACGUU ||||| GUUGGA-	0.138184
mmu-miR-410*_mmu-miR-494*	CAACCT	6mer_3	5	-AACGUU ||||| GUUGGA-	0.138184
mmu-miR-329*	AAACCT	6mer_1	5	-AACGUU ||||| UUUGGA-	0.138184
mmu-miR-672	CAACCT	6mer_1	5	-AACGUU ||||| GUUGGA-	0.138184
mmu-miR-1839-5p	TACCTT	6mer_3	5	-AACGUU ||||| A-UGGAA	0.138916
mmu-miR-369-3p	ATTATT	6mer_3	3	AACGUU--- ||| ---UAAUAA	0.154541
mmu-miR-183*	ATTCAC	6mer_3	3	AACGUU--- ||| ---UAAGUG	0.154541
mmu-miR-5100	ATTCGA	6mer_3	3	AACGUU--- ||| ---UAAGCU	0.154541
mmu-miR-3061-3p	AAAGGT	6mer_1	5	-AACGUU ||||| UUUCCA-	0.155762
mmu-miR-212-5p	CAAGGT	6mer_3	5	-AACGUU ||||| GUUCCA-	0.155762
mmu-miR-320	AGCTTT	6mer_2	5	AACGUU- ||||| -UCGAAA	0.157715
mmu-miR-99b*_mmu-miR-99a*	AGCTTG	6mer_3	5	AACGUU- ||||| -UCGAAC	0.157715
mmu-miR-127*	AGCTTC	6mer_1	5	AACGUU- ||||| -UCGAAG	0.157715
mmu-miR-200a_mmu-miR-141	AGTGTT	6mer_2	6	AACGUU |||||| UCACAA	0.158936
mmu-miR-300*	CTTCAA	6mer_3	3	AACGUU--- ||| ---GAAGUU	0.170898
mmu-miR-7a_mmu-miR-7b	CTTCCA	6mer_3	3	AACGUU--- ||| ---GAAGGU	0.170898
mmu-miR-671-5p	CTTCCT	6mer_3	3	AACGUU--- ||| ---GAAGGA	0.170898
mmu-miR-26a_mmu-miR-26b	CTTGAA	6mer_3	3	AACGUU--- ||| ---GAACUU	0.170898
mmu-miR-132*	ACGGTT	6mer_3	5	AACGUU- ||||| -UGCCAA	0.171875
mmu-miR-219-3p	AATTCT	6mer_3	4	AACGUU-- |||| --UUAAGA	0.176025
mmu-miR-582-5p	AACTGT	6mer_2	6	AACGUU |||||| UUGACA	0.176758
mmu-miR-374c	TATTAT	6mer_3	4	AACGUU-- |||| --AUAAUA	0.180908
mmu-miR-881	ACAGTT	6mer_3	6	AACGUU |||||| UGUCAA	0.181396
mmu-miR-367*	AACAGT	6mer_3	6	AACGUU |||||| UUGUCA	0.181885
mmu-miR-212-3p_mmu-miR-132	ACTGTT	6mer_2	6	AACGUU |||||| UGACAA	0.182617
mmu-miR-1843-5p	TCCATA	6mer_3	1	AACGUU----- | -----AGGUAU	0.358887
mmu-miR-101a*	TAACTG	6mer_2	1	AACGUU----- | -----AUUGAC	0.358887
mmu-miR-574-3p	TGAGCG	6mer_1	1	AACGUU----- | -----ACUCGC	0.358887
mmu-miR-3081*	TCCAGT	6mer_2	1	AACGUU----- | -----AGGUCA	0.358887
mmu-miR-329_mmu-miR-362-3p	TGTGTT	6mer_3	1	AACGUU----- | -----ACACAA	0.358887
mmu-miR-429*	TAAGAC	6mer_3	1	AACGUU----- | -----AUUCUG	0.358887
mmu-miR-1950	TGCAGA	6mer_3	1	AACGUU----- | -----ACGUCU	0.358887
mmu-miR-1951	TCCACT	6mer_1	1	AACGUU----- | -----AGGUGA	0.358887
mmu-miR-1952	TGGAGA	6mer_3	1	AACGUU----- | -----ACCUCU	0.358887
mmu-let-7d*	TCGTAT	6mer_1	1	AACGUU----- | -----AGCAUA	0.358887
mmu-miR-376a*	TCTACC	6mer_3	1	AACGUU----- | -----AGAUGG	0.358887
mmu-miR-1982*	TCCCAA	6mer_3	1	AACGUU----- | -----AGGGUU	0.358887
mmu-miR-5133	TCCAGC	6mer_3	1	AACGUU----- | -----AGGUCG	0.358887
mmu-miR-5136	TCGCAT	6mer_1	1	AACGUU----- | -----AGCGUA	0.358887
mmu-miR-5134	TGCCAA	6mer_3	1	AACGUU----- | -----ACGGUU	0.358887
mmu-miR-5135	TAGACC	6mer_2	1	AACGUU----- | -----AUCUGG	0.358887
mmu-miR-125b-2-3p	TGACTT	6mer_1	1	AACGUU----- | -----ACUGAA	0.358887
mmu-miR-155*	TAGGAG	6mer_3	1	AACGUU----- | -----AUCCUC	0.358887
mmu-miR-3063*	TCTCCA	6mer_3	1	AACGUU----- | -----AGAGGU	0.358887
mmu-miR-433*	TCACCG	6mer_1	1	AACGUU----- | -----AGUGGC	0.358887
mmu-miR-1251	TAGAGT	6mer_3	1	AACGUU----- | -----AUCUCA	0.358887
mmu-miR-202-5p	TAGGAA	6mer_3	1	AACGUU----- | -----AUCCUU	0.358887
mmu-miR-27a*	TAAGCC	6mer_1	1	AACGUU----- | -----AUUCGG	0.358887
mmu-miR-652*	TAGGGT	6mer_1	1	AACGUU----- | -----AUCCCA	0.358887
mmu-miR-466g	TCTGTA	6mer_2	1	AACGUU----- | -----AGACAU	0.358887
mmu-miR-690	TAGCCT	6mer_1	1	AACGUU----- | -----AUCGGA	0.358887
mmu-miR-466q	TGTGCA	6mer_2	1	AACGUU----- | -----ACACGU	0.358887
mmu-miR-153	TATGCA	6mer_2	1	AACGUU----- | -----AUACGU	0.358887
mmu-miR-25*	TCCGCC	6mer_2	1	AACGUU----- | -----AGGCGG	0.358887
mmu-miR-878-5p	TAGATA	6mer_3	1	AACGUU----- | -----AUCUAU	0.358887
mmu-miR-883a-3p_mmu-miR-883b-3p	TGCAGT	6mer_1	1	AACGUU----- | -----ACGUCA	0.358887
mmu-miR-152_mmu-miR-148b_mmu-miR-148a	TGCACT	6mer_1	1	AACGUU----- | -----ACGUGA	0.358887
mmu-miR-1933-3p	TCCTGG	6mer_3	1	AACGUU----- | -----AGGACC	0.358887
mmu-miR-598*	TCACCG	6mer_2	1	AACGUU----- | -----AGUGGC	0.358887
mmu-miR-544-5p	TAACAA	6mer_1	1	AACGUU----- | -----AUUGUU	0.358887
mmu-miR-466f-3p	TGTATG	6mer_3	1	AACGUU----- | -----ACAUAC	0.358887
mmu-miR-17*_mmu-miR-20b*_mmu-miR-106a*	TGCAGT	6mer_3	1	AACGUU----- | -----ACGUCA	0.358887
mmu-miR-873*	TCAGTC	6mer_1	1	AACGUU----- | -----AGUCAG	0.358887
mmu-miR-455	TGGACT	6mer_1	1	AACGUU----- | -----ACCUGA	0.358887
mmu-miR-370*	TGACCT	6mer_2	1	AACGUU----- | -----ACUGGA	0.358887
mmu-miR-325	TCAATA	6mer_1	1	AACGUU----- | -----AGUUAU	0.358887
mmu-miR-327	TCAAGT	6mer_3	1	AACGUU----- | -----AGUUCA	0.358887
mmu-miR-490-5p	TCCATG	6mer_2	1	AACGUU----- | -----AGGUAC	0.358887
mmu-miR-16-1*	TACTGG	6mer_3	1	AACGUU----- | -----AUGACC	0.358887
mmu-miR-509-3p	TCAATC	6mer_2	1	AACGUU----- | -----AGUUAG	0.358887
mmu-miR-1946b	TGCCCG	6mer_1	1	AACGUU----- | -----ACGGGC	0.358887
mmu-miR-3103*	TCCCTC	6mer_2	1	AACGUU----- | -----AGGGAG	0.358887
mmu-miR-582-3p	TCAACA	6mer_1	1	AACGUU----- | -----AGUUGU	0.358887
mmu-miR-3079-3p	TGAGCC	6mer_1	1	AACGUU----- | -----ACUCGG	0.358887
mmu-miR-3095-3p	TGTCCA	6mer_3	1	AACGUU----- | -----ACAGGU	0.358887
mmu-miR-412-5p	TCGACC	6mer_2	1	AACGUU----- | -----AGCUGG	0.358887
mmu-miR-183	TGCCAT	6mer_2	1	AACGUU----- | -----ACGGUA	0.358887
mmu-miR-138-1*	TAGCCG	6mer_3	1	AACGUU----- | -----AUCGGC	0.358887
mmu-miR-378*	TCAGGA	6mer_2	1	AACGUU----- | -----AGUCCU	0.358887
mmu-miR-741	TCTCTC	6mer_2	1	AACGUU----- | -----AGAGAG	0.358887
mmu-miR-101b*	TAACCG	6mer_2	1	AACGUU----- | -----AUUGGC	0.358887
mmu-miR-3473c	TGGAGA	6mer_1	1	AACGUU----- | -----ACCUCU	0.358887
mmu-miR-3473b	TCCAGC	6mer_1	1	AACGUU----- | -----AGGUCG	0.358887
mmu-miR-1956	TGGACT	6mer_3	1	AACGUU----- | -----ACCUGA	0.358887
mmu-miR-487b	TACGAT	6mer_2	1	AACGUU----- | -----AUGCUA	0.358887
mmu-miR-191*	TGCAGC	6mer_3	1	AACGUU----- | -----ACGUCG	0.358887
mmu-miR-1957	TACCAC	6mer_1	1	AACGUU----- | -----AUGGUG	0.358887
mmu-miR-881*	TCTCTG	6mer_3	1	AACGUU----- | -----AGAGAC	0.358887
mmu-miR-1193-3p	TGACCT	6mer_2	1	AACGUU----- | -----ACUGGA	0.358887
mmu-miR-215*	TGACAG	6mer_2	1	AACGUU----- | -----ACUGUC	0.358887
mmu-miR-3077*	TCCGCA	6mer_2	1	AACGUU----- | -----AGGCGU	0.358887
mmu-miR-542-5p	TCCCCG	6mer_1	1	AACGUU----- | -----AGGGGC	0.358887
mmu-miR-342-3p	TGTGAG	6mer_2	1	AACGUU----- | -----ACACUC	0.358887
mmu-miR-384-3p	TAGGAA	6mer_2	1	AACGUU----- | -----AUCCUU	0.358887
mmu-miR-15b*	TGATTC	6mer_2	1	AACGUU----- | -----ACUAAG	0.358887
mmu-miR-298	TCTGCC	6mer_3	1	AACGUU----- | -----AGACGG	0.358887
mmu-miR-30b*	TCCCAG	6mer_3	1	AACGUU----- | -----AGGGUC	0.358887
mmu-miR-1966	TCCCTT	6mer_3	1	AACGUU----- | -----AGGGAA	0.358887
mmu-miR-150*	TACCAG	6mer_3	1	AACGUU----- | -----AUGGUC	0.358887
mmu-miR-196a_mmu-miR-196b	TACCTA	6mer_3	1	AACGUU----- | -----AUGGAU	0.358887
mmu-miR-670*	TGAGGA	6mer_1	1	AACGUU----- | -----ACUCCU	0.358887
mmu-miR-411	TCTACT	6mer_2	1	AACGUU----- | -----AGAUGA	0.358887
mmu-miR-361	TGATAA	6mer_3	1	AACGUU----- | -----ACUAUU	0.358887
mmu-miR-1197*	TCAACC	6mer_2	1	AACGUU----- | -----AGUUGG	0.358887
mmu-miR-677*	TGGCTT	6mer_2	1	AACGUU----- | -----ACCGAA	0.358887
mmu-miR-201	TGAGTA	6mer_3	1	AACGUU----- | -----ACUCAU	0.358887
mmu-miR-205	TGAAGG	6mer_2	1	AACGUU----- | -----ACUUCC	0.358887
mmu-miR-2182	TGGCGT	6mer_3	1	AACGUU----- | -----ACCGCA	0.358887
mmu-miR-34a*	TGCTGA	6mer_1	1	AACGUU----- | -----ACGACU	0.358887
mmu-miR-153*_mmu-miR-758	TCACAA	6mer_2	1	AACGUU----- | -----AGUGUU	0.358887
mmu-miR-331-5p	TACCTA	6mer_2	1	AACGUU----- | -----AUGGAU	0.358887
mmu-miR-551b	TGGGTC	6mer_1	1	AACGUU----- | -----ACCCAG	0.358887
mmu-miR-742*	TGAGTA	6mer_3	1	AACGUU----- | -----ACUCAU	0.358887
mmu-miR-1930	TGGAGG	6mer_2	1	AACGUU----- | -----ACCUCC	0.358887
mmu-miR-1947*_mmu-miR-674	TCAGTG	6mer_2	1	AACGUU----- | -----AGUCAC	0.358887
mmu-miR-1b-5p	TATGTA	6mer_3	1	AACGUU----- | -----AUACAU	0.358887
mmu-miR-532-3p	TGGGAG	6mer_2	1	AACGUU----- | -----ACCCUC	0.358887
mmu-miR-1249*	TCCCTC	6mer_1	1	AACGUU----- | -----AGGGAG	0.358887
mmu-miR-5122	TCCCGC	6mer_1	1	AACGUU----- | -----AGGGCG	0.358887
mmu-miR-200b*_mmu-miR-200a*	TAAGAT	6mer_2	1	AACGUU----- | -----AUUCUA	0.358887
mmu-miR-376a	TACGAT	6mer_3	1	AACGUU----- | -----AUGCUA	0.358887
mmu-miR-3070b-3p_mmu-miR-3070a	TAGCAC	6mer_1	1	AACGUU----- | -----AUCGUG	0.358887
mmu-miR-376b	TATGAT	6mer_3	1	AACGUU----- | -----AUACUA	0.358887
mmu-miR-126-5p	TAATAA	6mer_1	1	AACGUU----- | -----AUUAUU	0.358887
mmu-miR-1938	TCCCAC	6mer_1	1	AACGUU----- | -----AGGGUG	0.358887
mmu-miR-709	TGCCTC	6mer_2	1	AACGUU----- | -----ACGGAG	0.358887
mmu-miR-707	TGACTG	6mer_3	1	AACGUU----- | -----ACUGAC	0.358887
mmu-miR-705	TCCCAC	6mer_2	1	AACGUU----- | -----AGGGUG	0.358887
mmu-miR-3057-3p	TGTGGG	6mer_2	1	AACGUU----- | -----ACACCC	0.358887
mmu-miR-702	TGGGCA	6mer_3	1	AACGUU----- | -----ACCCGU	0.358887
mmu-miR-450b-5p	TGCAAA	6mer_2	1	AACGUU----- | -----ACGUUU	0.358887
mmu-miR-664	TGAATA	6mer_3	1	AACGUU----- | -----ACUUAU	0.358887
mmu-miR-665	TCCTGG	6mer_2	1	AACGUU----- | -----AGGACC	0.358887
mmu-miR-3093-3p	TCCACA	6mer_3	1	AACGUU----- | -----AGGUGU	0.358887
mmu-miR-322_mmu-miR-497	TGCTGC	6mer_1	1	AACGUU----- | -----ACGACG	0.358887
mmu-miR-149*	TCCCTC	6mer_3	1	AACGUU----- | -----AGGGAG	0.358887
mmu-miR-1188	TCACAC	6mer_1	1	AACGUU----- | -----AGUGUG	0.358887
mmu-let-7g*	TACAGT	6mer_3	1	AACGUU----- | -----AUGUCA	0.358887
mmu-miR-743b-3p_mmu-miR-743a	TCTTTC	6mer_3	1	AACGUU----- | -----AGAAAG	0.358887
mmu-miR-3109*	TCCATT	6mer_3	1	AACGUU----- | -----AGGUAA	0.358887
mmu-miR-15a*	TGGCCT	6mer_2	1	AACGUU----- | -----ACCGGA	0.358887
mmu-miR-133b*	TGACCA	6mer_1	1	AACGUU----- | -----ACUGGU	0.358887
mmu-miR-669k_mmu-miR-669h-3p	TGCATA	6mer_3	1	AACGUU----- | -----ACGUAU	0.358887
mmu-miR-493*	TGTACA	6mer_2	1	AACGUU----- | -----ACAUGU	0.358887
mmu-miR-1943	TCCCTT	6mer_3	1	AACGUU----- | -----AGGGAA	0.358887
mmu-miR-3097-3p	TCTGAG	6mer_3	1	AACGUU----- | -----AGACUC	0.358887
mmu-miR-1949	TGGTAT	6mer_1	1	AACGUU----- | -----ACCAUA	0.358887
mmu-miR-1948	TGCCTA	6mer_1	1	AACGUU----- | -----ACGGAU	0.358887
mmu-miR-598	TGACGT	6mer_2	1	AACGUU----- | -----ACUGCA	0.358887
mmu-miR-599	TGACAC	6mer_1	1	AACGUU----- | -----ACUGUG	0.358887
mmu-miR-3084	TGGCAG	6mer_1	1	AACGUU----- | -----ACCGUC	0.358887
mmu-miR-154*	TATGAT	6mer_2	1	AACGUU----- | -----AUACUA	0.358887
mmu-miR-3087	TGAGTT	6mer_2	1	AACGUU----- | -----ACUCAA	0.358887
mmu-miR-3088	TCATGA	6mer_2	1	AACGUU----- | -----AGUACU	0.358887
mmu-miR-693-5p	TGGCTG	6mer_3	1	AACGUU----- | -----ACCGAC	0.358887
mmu-miR-3074-1-3p	TGATAT	6mer_2	1	AACGUU----- | -----ACUAUA	0.358887
mmu-miR-124	TGCCTT	6mer_2	1	AACGUU----- | -----ACGGAA	0.358887
mmu-miR-1191	TAAGAC	6mer_1	1	AACGUU----- | -----AUUCUG	0.358887
mmu-miR-802*	TCTCCG	6mer_2	1	AACGUU----- | -----AGAGGC	0.358887
mmu-miR-450a	TCGCAA	6mer_1	1	AACGUU----- | -----AGCGUU	0.358887
mmu-miR-380-5p	TCAACC	6mer_1	1	AACGUU----- | -----AGUUGG	0.358887
mmu-miR-3105-3p	TAAGCA	6mer_1	1	AACGUU----- | -----AUUCGU	0.358887
mmu-miR-669c*	TGTGTA	6mer_3	1	AACGUU----- | -----ACACAU	0.358887
mmu-miR-96	TGCCAA	6mer_2	1	AACGUU----- | -----ACGGUU	0.358887
mmu-miR-5124	TGGACC	6mer_3	1	AACGUU----- | -----ACCUGG	0.358887
mmu-miR-5123	TCTACA	6mer_3	1	AACGUU----- | -----AGAUGU	0.358887
mmu-let-7d	TACCTC	6mer_2	1	AACGUU----- | -----AUGGAG	0.358887
mmu-miR-878-3p	TCATGC	6mer_3	1	AACGUU----- | -----AGUACG	0.358887
mmu-miR-335-5p	TCTTGA	6mer_3	1	AACGUU----- | -----AGAACU	0.358887
mmu-miR-488*	TCTGGG	6mer_3	1	AACGUU----- | -----AGACCC	0.358887
mmu-miR-99a_mmu-miR-100	TACGGG	6mer_1	1	AACGUU----- | -----AUGCCC	0.358887
mmu-miR-367_mmu-miR-363-3p	TGCAAT	6mer_2	1	AACGUU----- | -----ACGUUA	0.358887
mmu-miR-188-3p	TGGGAG	6mer_3	1	AACGUU----- | -----ACCCUC	0.358887
mmu-miR-666-3p	TGCAGC	6mer_2	1	AACGUU----- | -----ACGUCG	0.358887
mmu-miR-208b_mmu-miR-208a-3p	TCTTAT	6mer_3	1	AACGUU----- | -----AGAAUA	0.358887
mmu-miR-139-3p	TCTCCA	6mer_3	1	AACGUU----- | -----AGAGGU	0.358887
mmu-miR-3110*	TGGAGT	6mer_1	1	AACGUU----- | -----ACCUCA	0.358887
mmu-miR-144*	TGATAT	6mer_1	1	AACGUU----- | -----ACUAUA	0.358887
mmu-miR-1936	TCAGTT	6mer_2	1	AACGUU----- | -----AGUCAA	0.358887
mmu-miR-3065*	TGCTGA	6mer_3	1	AACGUU----- | -----ACGACU	0.358887
mmu-miR-1186b	TAATCC	6mer_1	1	AACGUU----- | -----AUUAGG	0.358887
mmu-miR-125a-3p	TCACCT	6mer_1	1	AACGUU----- | -----AGUGGA	0.358887
mmu-miR-880*	TGAGTA	6mer_3	1	AACGUU----- | -----ACUCAU	0.358887
mmu-miR-96*	TGATTG	6mer_3	1	AACGUU----- | -----ACUAAC	0.358887
mmu-miR-450a-2*	TCCCCA	6mer_1	1	AACGUU----- | -----AGGGGU	0.358887
mmu-miR-192	TAGGTC	6mer_1	1	AACGUU----- | -----AUCCAG	0.358887
mmu-miR-501-3p_mmu-miR-500	TGCATT	6mer_3	1	AACGUU----- | -----ACGUAA	0.358887
mmu-miR-3085-5p	TGGCAC	6mer_1	1	AACGUU----- | -----ACCGUG	0.358887
mmu-miR-383*	TGCTGT	6mer_1	1	AACGUU----- | -----ACGACA	0.358887
mmu-let-7a-2*	TGTACA	6mer_2	1	AACGUU----- | -----ACAUGU	0.358887
mmu-miR-1907	TGCTGC	6mer_1	1	AACGUU----- | -----ACGACG	0.358887
mmu-miR-1906	TGCTGC	6mer_2	1	AACGUU----- | -----ACGACG	0.358887
mmu-miR-190*	TATAGT	6mer_3	1	AACGUU----- | -----AUAUCA	0.358887
mmu-miR-28*	TCTAGT	6mer_2	1	AACGUU----- | -----AGAUCA	0.358887
mmu-miR-1224	TCCTCA	6mer_2	1	AACGUU----- | -----AGGAGU	0.358887
mmu-miR-499	TCTTAA	6mer_3	1	AACGUU----- | -----AGAAUU	0.358887
mmu-miR-301a*_mmu-miR-301b*	TCAGAG	6mer_2	1	AACGUU----- | -----AGUCUC	0.358887
mmu-miR-496	TACTCA	6mer_3	1	AACGUU----- | -----AUGAGU	0.358887
mmu-miR-491	TCCCCA	6mer_1	1	AACGUU----- | -----AGGGGU	0.358887
mmu-miR-361*	TGGGGG	6mer_2	1	AACGUU----- | -----ACCCCC	0.358887
mmu-miR-3088*	TGCATA	6mer_1	1	AACGUU----- | -----ACGUAU	0.358887
mmu-miR-3107_mmu-miR-486	TACAGG	6mer_2	1	AACGUU----- | -----AUGUCC	0.358887
mmu-miR-1954	TGCAGT	6mer_3	1	AACGUU----- | -----ACGUCA	0.358887
mmu-miR-1932	TCCGCA	6mer_1	1	AACGUU----- | -----AGGCGU	0.358887
mmu-miR-223*	TACACG	6mer_3	1	AACGUU----- | -----AUGUGC	0.358887
mmu-miR-1839-3p	TAGGTC	6mer_2	1	AACGUU----- | -----AUCCAG	0.358887
mmu-miR-5104	TAGCAC	6mer_1	1	AACGUU----- | -----AUCGUG	0.358887
mmu-miR-5114	TCCAGT	6mer_3	1	AACGUU----- | -----AGGUCA	0.358887
mmu-miR-5116	TATCAA	6mer_2	1	AACGUU----- | -----AUAGUU	0.358887
mmu-miR-5117	TCACTA	6mer_1	1	AACGUU----- | -----AGUGAU	0.358887
mmu-miR-5110	TCCTCC	6mer_3	1	AACGUU----- | -----AGGAGG	0.358887
mmu-miR-5112	TGAGCT	6mer_2	1	AACGUU----- | -----ACUCGA	0.358887
mmu-miR-471-5p	TACGTA	6mer_3	1	AACGUU----- | -----AUGCAU	0.358887
mmu-miR-1941-5p	TCTCCC	6mer_2	1	AACGUU----- | -----AGAGGG	0.358887
mmu-miR-5119	TGAGAT	6mer_2	1	AACGUU----- | -----ACUCUA	0.358887
mmu-miR-299*	TAAACC	6mer_2	1	AACGUU----- | -----AUUUGG	0.358887
mmu-miR-505-5p	TGGCTC	6mer_1	1	AACGUU----- | -----ACCGAG	0.358887
mmu-miR-297a-5*_mmu-miR-669l*_mmu-miR-467b*_mmu-miR-467e*_mmu-miR-669d-2*_mmu-miR-669m-3p_mmu-miR-467c*_mmu-miR-467d*	TGTATA	6mer_2	1	AACGUU----- | -----ACAUAU	0.358887
mmu-miR-363-5p	TCCACC	6mer_1	1	AACGUU----- | -----AGGUGG	0.358887
mmu-miR-378	TCCAGT	6mer_3	1	AACGUU----- | -----AGGUCA	0.358887
mmu-miR-377	TGTGAT	6mer_3	1	AACGUU----- | -----ACACUA	0.358887
mmu-miR-221_mmu-miR-222_mmu-miR-1928	TGTAGC	6mer_2	1	AACGUU----- | -----ACAUCG	0.358887
mmu-miR-135a-2*	TCCCTA	6mer_1	1	AACGUU----- | -----AGGGAU	0.358887
mmu-miR-874*	TGGGGC	6mer_1	1	AACGUU----- | -----ACCCCG	0.358887
mmu-miR-140*	TGTGGT	6mer_2	1	AACGUU----- | -----ACACCA	0.358887
mmu-miR-669j_mmu-miR-669i	TATGCA	6mer_3	1	AACGUU----- | -----AUACGU	0.358887
mmu-miR-1934*	TCATCC	6mer_2	1	AACGUU----- | -----AGUAGG	0.358887
mmu-miR-205*	TGAAAT	6mer_2	1	AACGUU----- | -----ACUUUA	0.358887
mmu-miR-448-3p	TATGCA	6mer_2	1	AACGUU----- | -----AUACGU	0.358887
mmu-miR-380-3p	TACATA	6mer_3	1	AACGUU----- | -----AUGUAU	0.358887
mmu-miR-676*	TAGAGT	6mer_3	1	AACGUU----- | -----AUCUCA	0.358887
mmu-miR-425_mmu-miR-489	TGTCAT	6mer_2	1	AACGUU----- | -----ACAGUA	0.358887
mmu-miR-101c	TACTGT	6mer_3	1	AACGUU----- | -----AUGACA	0.358887
mmu-miR-3475	TCCAGA	6mer_3	1	AACGUU----- | -----AGGUCU	0.358887
mmu-miR-3474	TCCCAG	6mer_1	1	AACGUU----- | -----AGGGUC	0.358887
mmu-miR-714	TCGTCG	6mer_3	1	AACGUU----- | -----AGCAGC	0.358887
mmu-miR-101a_mmu-miR-101b	TACTGT	6mer_2	1	AACGUU----- | -----AUGACA	0.358887
mmu-miR-717	TCTGAG	6mer_3	1	AACGUU----- | -----AGACUC	0.358887
mmu-miR-3074-2-3p	TGAAAC	6mer_2	1	AACGUU----- | -----ACUUUG	0.358887
mmu-miR-3106*	TAGGCA	6mer_1	1	AACGUU----- | -----AUCCGU	0.358887
mmu-miR-21*	TGCTGT	6mer_1	1	AACGUU----- | -----ACGACA	0.358887
mmu-miR-194-1*	TCCACT	6mer_1	1	AACGUU----- | -----AGGUGA	0.358887
mmu-miR-871-5p_mmu-miR-743a*	TGAATA	6mer_3	1	AACGUU----- | -----ACUUAU	0.358887
mmu-miR-465a-5p_mmu-miR-465b-5p_mmu-miR-465c-5p	TAAATA	6mer_3	1	AACGUU----- | -----AUUUAU	0.358887
mmu-miR-3971	TGGGGA	6mer_2	1	AACGUU----- | -----ACCCCU	0.358887
mmu-miR-1b-3p	TACCCA	6mer_3	1	AACGUU----- | -----AUGGGU	0.358887
mmu-miR-3108*	TAGACG	6mer_3	1	AACGUU----- | -----AUCUGC	0.358887
mmu-miR-29a_mmu-miR-29c_mmu-miR-29b	TGGTGC	6mer_1	1	AACGUU----- | -----ACCACG	0.358887
mmu-miR-187*	TAGCCT	6mer_3	1	AACGUU----- | -----AUCGGA	0.358887
mmu-miR-1970	TGACAC	6mer_2	1	AACGUU----- | -----ACUGUG	0.358887
mmu-miR-669k*	TGCACA	6mer_3	1	AACGUU----- | -----ACGUGU	0.358887
mmu-miR-3064-3p	TGTGGC	6mer_2	1	AACGUU----- | -----ACACCG	0.358887
mmu-miR-99b	TACGGG	6mer_1	1	AACGUU----- | -----AUGCCC	0.358887
mmu-miR-877	TCCTCT	6mer_1	1	AACGUU----- | -----AGGAGA	0.358887
mmu-miR-199b_mmu-miR-199a-3p	TACTGT	6mer_3	1	AACGUU----- | -----AUGACA	0.358887
mmu-miR-29c*	TCGGTC	6mer_2	1	AACGUU----- | -----AGCCAG	0.358887
mmu-miR-470*	TACTGG	6mer_1	1	AACGUU----- | -----AUGACC	0.358887
mmu-miR-764-5p	TGAGCA	6mer_1	1	AACGUU----- | -----ACUCGU	0.358887
mmu-miR-758*	TCAACC	6mer_2	1	AACGUU----- | -----AGUUGG	0.358887
mmu-miR-3099	TAGCCT	6mer_2	1	AACGUU----- | -----AUCGGA	0.358887
mmu-miR-712	TGAAGG	6mer_1	1	AACGUU----- | -----ACUUCC	0.358887
mmu-miR-136	TGGAGT	6mer_3	1	AACGUU----- | -----ACCUCA	0.358887
mmu-miR-1197	TGTCCT	6mer_2	1	AACGUU----- | -----ACAGGA	0.358887
mmu-miR-760-5p	TGAGGG	6mer_2	1	AACGUU----- | -----ACUCCC	0.358887
mmu-miR-1912*	TGAGCA	6mer_3	1	AACGUU----- | -----ACUCGU	0.358887
mmu-miR-880	TGGAGT	6mer_2	1	AACGUU----- | -----ACCUCA	0.358887
mmu-miR-713	TCAGTG	6mer_1	1	AACGUU----- | -----AGUCAC	0.358887
mmu-miR-882	TCTCCT	6mer_3	1	AACGUU----- | -----AGAGGA	0.358887
mmu-miR-1955-5p	TGGGAC	6mer_2	1	AACGUU----- | -----ACCCUG	0.358887
mmu-miR-382*	TGAATG	6mer_2	1	AACGUU----- | -----ACUUAC	0.358887
mmu-miR-547*	TCAAGT	6mer_2	1	AACGUU----- | -----AGUUCA	0.358887
mmu-miR-30c-2*_mmu-miR-30c-1*	TCCCAG	6mer_3	1	AACGUU----- | -----AGGGUC	0.358887
mmu-miR-375*	TCGTCG	6mer_2	1	AACGUU----- | -----AGCAGC	0.358887
mmu-miR-3069-3p	TGTCCA	6mer_2	1	AACGUU----- | -----ACAGGU	0.358887
mmu-miR-466m-3p_mmu-miR-466o-3p	TATGTA	6mer_3	1	AACGUU----- | -----AUACAU	0.358887
mmu-miR-470	TCCAAG	6mer_1	1	AACGUU----- | -----AGGUUC	0.358887
mmu-miR-466i-3p	TGTGTA	6mer_2	1	AACGUU----- | -----ACACAU	0.358887
mmu-miR-5098	TGTAAC	6mer_3	1	AACGUU----- | -----ACAUUG	0.358887
mmu-miR-224	TGACTT	6mer_2	1	AACGUU----- | -----ACUGAA	0.358887
mmu-miR-509-5p	TGGAGT	6mer_2	1	AACGUU----- | -----ACCUCA	0.358887
mmu-miR-137*	TACCCG	6mer_2	1	AACGUU----- | -----AUGGGC	0.358887
mmu-miR-143*_mmu-miR-1930*	TGCACC	6mer_3	1	AACGUU----- | -----ACGUGG	0.358887
mmu-miR-144	TACTGT	6mer_2	1	AACGUU----- | -----AUGACA	0.358887
mmu-let-7f-2*	TGTATA	6mer_2	1	AACGUU----- | -----ACAUAU	0.358887
mmu-miR-691	TCAGGA	6mer_1	1	AACGUU----- | -----AGUCCU	0.358887
mmu-miR-369-5p	TCGATC	6mer_2	1	AACGUU----- | -----AGCUAG	0.358887
mmu-miR-146b*	TAGGGC	6mer_3	1	AACGUU----- | -----AUCCCG	0.358887
mmu-miR-708*	TAGTTG	6mer_3	1	AACGUU----- | -----AUCAAC	0.358887
mmu-miR-1948*	TCATAT	6mer_3	1	AACGUU----- | -----AGUAUA	0.358887
mmu-miR-466b-3p_mmu-miR-466p-3p_mmu-miR-466c-3p	TATGTA	6mer_2	1	AACGUU----- | -----AUACAU	0.358887
mmu-miR-185_mmu-miR-3473	TCTCCA	6mer_3	1	AACGUU----- | -----AGAGGU	0.358887
mmu-miR-3082-5p	TCTGTC	6mer_3	1	AACGUU----- | -----AGACAG	0.358887
mmu-miR-3073-5p	TGACCA	6mer_2	1	AACGUU----- | -----ACUGGU	0.358887
mmu-miR-590-5p	TAAGCT	6mer_2	1	AACGUU----- | -----AUUCGA	0.358887
mmu-miR-335-3p	TGAAAA	6mer_2	1	AACGUU----- | -----ACUUUU	0.358887
mmu-miR-328*	TGCCCC	6mer_1	1	AACGUU----- | -----ACGGGG	0.358887
mmu-miR-374c*	TGCTAA	6mer_1	1	AACGUU----- | -----ACGAUU	0.358887
mmu-miR-379_mmu-miR-1193-5p	TCTACC	6mer_2	1	AACGUU----- | -----AGAUGG	0.358887
mmu-let-7g_mmu-let-7c_mmu-let-7b_mmu-let-7a_mmu-miR-98_mmu-let-7f_mmu-let-7e_mmu-let-7i_mmu-miR-1961	TACCTC	6mer_2	1	AACGUU----- | -----AUGGAG	0.358887
mmu-miR-3057-5p	TCCAAT	6mer_3	1	AACGUU----- | -----AGGUUA	0.358887
mmu-miR-767	TGGTGC	6mer_2	1	AACGUU----- | -----ACCACG	0.358887
mmu-miR-1935	TCTGCC	6mer_2	1	AACGUU----- | -----AGACGG	0.358887
mmu-miR-761	TGCTGC	6mer_3	1	AACGUU----- | -----ACGACG	0.358887
mmu-miR-673-5p	TGTGAG	6mer_3	1	AACGUU----- | -----ACACUC	0.358887
mmu-miR-20a*	TGCAGT	6mer_3	1	AACGUU----- | -----ACGUCA	0.358887
mmu-miR-103_mmu-miR-107	TGCTGC	6mer_2	1	AACGUU----- | -----ACGACG	0.358887
mmu-miR-92b_mmu-miR-32_mmu-miR-92a	TGCAAT	6mer_2	1	AACGUU----- | -----ACGUUA	0.358887
mmu-miR-3087*	TGCCCT	6mer_2	1	AACGUU----- | -----ACGGGA	0.358887
mmu-miR-30e*_mmu-miR-30d*_mmu-miR-30a*	TGAAAG	6mer_3	1	AACGUU----- | -----ACUUUC	0.358887
mmu-miR-1895	TCGGGG	6mer_2	1	AACGUU----- | -----AGCCCC	0.358887
mmu-miR-1896	TCAGAG	6mer_1	1	AACGUU----- | -----AGUCUC	0.358887
mmu-miR-374*	TACAAC	6mer_2	1	AACGUU----- | -----AUGUUG	0.358887
mmu-miR-344b	TAAATG	6mer_3	1	AACGUU----- | -----AUUUAC	0.358887
mmu-miR-139-5p	TGTAGA	6mer_3	1	AACGUU----- | -----ACAUCU	0.358887
mmu-miR-202-3p	TACCTC	6mer_2	1	AACGUU----- | -----AUGGAG	0.358887
mmu-miR-542-3p	TGTCAC	6mer_2	1	AACGUU----- | -----ACAGUG	0.358887
mmu-miR-3109	TGGCCC	6mer_1	1	AACGUU----- | -----ACCGGG	0.358887
mmu-miR-485*	TATGAC	6mer_2	1	AACGUU----- | -----AUACUG	0.358887
mmu-miR-135a-1*	TCCCTA	6mer_1	1	AACGUU----- | -----AGGGAU	0.358887
mmu-miR-491*	TGCATA	6mer_1	1	AACGUU----- | -----ACGUAU	0.358887
mmu-miR-3107*_mmu-miR-486*	TGCCCC	6mer_2	1	AACGUU----- | -----ACGGGG	0.358887
mmu-miR-222*	TACTGA	6mer_3	1	AACGUU----- | -----AUGACU	0.358887
mmu-miR-325*	TACTAG	6mer_2	1	AACGUU----- | -----AUGAUC	0.358887
mmu-miR-5107	TGCCCA	6mer_3	1	AACGUU----- | -----ACGGGU	0.358887
mmu-miR-124*	TGAACA	6mer_1	1	AACGUU----- | -----ACUUGU	0.358887
mmu-miR-5108	TGCTCT	6mer_1	1	AACGUU----- | -----ACGAGA	0.358887
mmu-miR-3062*	TCCCCG	6mer_3	1	AACGUU----- | -----AGGGGC	0.358887
mmu-miR-672*	TGTGTG	6mer_2	1	AACGUU----- | -----ACACAC	0.358887
mmu-miR-3067	TGAGAA	6mer_1	1	AACGUU----- | -----ACUCUU	0.358887
mmu-miR-433	TCATGA	6mer_2	1	AACGUU----- | -----AGUACU	0.358887
mmu-miR-3060	TGCTAT	6mer_1	1	AACGUU----- | -----ACGAUA	0.358887
mmu-miR-383	TGATCT	6mer_3	1	AACGUU----- | -----ACUAGA	0.358887
mmu-miR-3106	TGAGCC	6mer_2	1	AACGUU----- | -----ACUCGG	0.358887
mmu-miR-3101	TGGTAC	6mer_2	1	AACGUU----- | -----ACCAUG	0.358887
mmu-miR-24-1*_mmu-miR-24-2*	TAGGCA	6mer_2	1	AACGUU----- | -----AUCCGU	0.358887
mmu-miR-326*	TGCCCC	6mer_2	1	AACGUU----- | -----ACGGGG	0.358887
mmu-miR-143	TCATCT	6mer_1	1	AACGUU----- | -----AGUAGA	0.358887
mmu-miR-221*	TGCCAG	6mer_1	1	AACGUU----- | -----ACGGUC	0.358887
mmu-miR-21	TAAGCT	6mer_2	1	AACGUU----- | -----AUUCGA	0.358887
mmu-miR-25	TGCAAT	6mer_2	1	AACGUU----- | -----ACGUUA	0.358887
mmu-miR-24	TGAGCC	6mer_2	1	AACGUU----- | -----ACUCGG	0.358887
mmu-miR-181c*_mmu-miR-181a-1*	TCGATG	6mer_1	1	AACGUU----- | -----AGCUAC	0.358887
mmu-miR-151-5p	TCCTCG	6mer_2	1	AACGUU----- | -----AGGAGC	0.358887
mmu-miR-5113	TCCTCT	6mer_1	1	AACGUU----- | -----AGGAGA	0.358887
mmu-miR-3059*	TAGAGG	6mer_3	1	AACGUU----- | -----AUCUCC	0.358887
mmu-miR-1982.2	TAGGGT	6mer_1	1	AACGUU----- | -----AUCCCA	0.358887
mmu-miR-487b*	TAACCA	6mer_3	1	AACGUU----- | -----AUUGGU	0.358887
mmu-miR-3096b-3p	TCCTTT	6mer_3	1	AACGUU----- | -----AGGAAA	0.358887
mmu-miR-743b-5p	TGAACA	6mer_3	1	AACGUU----- | -----ACUUGU	0.358887
mmu-miR-592*	TGATGA	6mer_3	1	AACGUU----- | -----ACUACU	0.358887
mmu-miR-666-5p	TGCCCG	6mer_1	1	AACGUU----- | -----ACGGGC	0.358887
mmu-miR-432	TCCAAG	6mer_2	1	AACGUU----- | -----AGGUUC	0.358887
mmu-miR-1947	TCGTCC	6mer_2	1	AACGUU----- | -----AGCAGG	0.358887
mmu-miR-3962	TACTAC	6mer_1	1	AACGUU----- | -----AUGAUG	0.358887
mmu-miR-3961	TGAGGG	6mer_1	1	AACGUU----- | -----ACUCCC	0.358887
mmu-miR-3966	TGGCAG	6mer_1	1	AACGUU----- | -----ACCGUC	0.358887
mmu-miR-3965	TAAGCA	6mer_3	1	AACGUU----- | -----AUUCGU	0.358887
mmu-miR-742	TGGCTT	6mer_1	1	AACGUU----- | -----ACCGAA	0.358887
mmu-miR-1940	TCCTCC	6mer_1	1	AACGUU----- | -----AGGAGG	0.358887
mmu-miR-1969	TCCATC	6mer_1	1	AACGUU----- | -----AGGUAG	0.358887
mmu-miR-1964-5p	TCCAGC	6mer_2	1	AACGUU----- | -----AGGUCG	0.358887
mmu-miR-1967	TCCTCA	6mer_3	1	AACGUU----- | -----AGGAGU	0.358887
mmu-miR-3100-3p	TCACAG	6mer_3	1	AACGUU----- | -----AGUGUC	0.358887
mmu-miR-1963	TCGTCC	6mer_1	1	AACGUU----- | -----AGCAGG	0.358887
mmu-miR-540-3p	TGACCT	6mer_3	1	AACGUU----- | -----ACUGGA	0.358887
mmu-miR-27b_mmu-miR-27a	TGTGAA	6mer_3	1	AACGUU----- | -----ACACUU	0.358887
mmu-miR-701*	TAGATA	6mer_3	1	AACGUU----- | -----AUCUAU	0.358887
mmu-miR-196b*	TGTCGA	6mer_3	1	AACGUU----- | -----ACAGCU	0.358887
mmu-miR-184	TCCGTC	6mer_1	1	AACGUU----- | -----AGGCAG	0.358887
mmu-miR-215	TAGGTC	6mer_1	1	AACGUU----- | -----AUCCAG	0.358887
mmu-miR-1198-3p	TAGCTT	6mer_3	1	AACGUU----- | -----AUCGAA	0.358887
mmu-miR-3473d	TCAGTG	6mer_2	1	AACGUU----- | -----AGUCAC	0.358887
mmu-miR-338-3p	TGCTGG	6mer_2	1	AACGUU----- | -----ACGACC	0.358887
mmu-miR-3089-5p	TGAACT	6mer_1	1	AACGUU----- | -----ACUUGA	0.358887
mmu-miR-216b*	TAAGTG	6mer_2	1	AACGUU----- | -----AUUCAC	0.358887
mmu-miR-1897-5p	TCCAAA	6mer_2	1	AACGUU----- | -----AGGUUU	0.358887
mmu-miR-466h-3p	TGCGTA	6mer_3	1	AACGUU----- | -----ACGCAU	0.358887
mmu-miR-466n-3p	TGTATA	6mer_3	1	AACGUU----- | -----ACAUAU	0.358887
mmu-miR-341	TCGACC	6mer_1	1	AACGUU----- | -----AGCUGG	0.358887
mmu-miR-883b-5p	TCAGTA	6mer_3	1	AACGUU----- | -----AGUCAU	0.358887
mmu-miR-1941-3p	TAAGAT	6mer_2	1	AACGUU----- | -----AUUCUA	0.358887
mmu-miR-15b_mmu-miR-15a_mmu-miR-16_mmu-miR-195	TGCTGC	6mer_1	1	AACGUU----- | -----ACGACG	0.358887
mmu-miR-434-5p	TCGAGC	6mer_3	1	AACGUU----- | -----AGCUCG	0.358887
mmu-miR-541	TCCCTT	6mer_3	1	AACGUU----- | -----AGGGAA	0.358887
mmu-miR-547	TACCAA	6mer_2	1	AACGUU----- | -----AUGGUU	0.358887
mmu-miR-463	TCTATC	6mer_2	1	AACGUU----- | -----AGAUAG	0.358887
mmu-miR-93*	TCAGCA	6mer_1	1	AACGUU----- | -----AGUCGU	0.358887
mmu-miR-544-3p	TGCAGA	6mer_1	1	AACGUU----- | -----ACGUCU	0.358887
mmu-miR-770-5p	TGGTGC	6mer_2	1	AACGUU----- | -----ACCACG	0.358887
mmu-miR-34c*_mmu-miR-34b-3p	TAGTGA	6mer_1	1	AACGUU----- | -----AUCACU	0.358887
mmu-miR-1190	TCAGCT	6mer_1	1	AACGUU----- | -----AGUCGA	0.358887
mmu-miR-214	TGCTGT	6mer_3	1	AACGUU----- | -----ACGACA	0.358887
mmu-miR-217	TGCAGT	6mer_2	1	AACGUU----- | -----ACGUCA	0.358887
mmu-miR-200c*	TAAGAC	6mer_2	1	AACGUU----- | -----AUUCUG	0.358887
mmu-miR-1194	TCATTC	6mer_3	1	AACGUU----- | -----AGUAAG	0.358887
mmu-miR-504*	TCTCCC	6mer_2	1	AACGUU----- | -----AGAGGG	0.358887
mmu-miR-3058	TGGCTG	6mer_2	1	AACGUU----- | -----ACCGAC	0.358887
mmu-miR-181b-1*_mmu-miR-181b-2*	TCAGTG	6mer_1	1	AACGUU----- | -----AGUCAC	0.358887
mmu-miR-344c_mmu-miR-344	TAGATC	6mer_2	1	AACGUU----- | -----AUCUAG	0.358887
mmu-miR-125b-1-3p	TAACCC	6mer_1	1	AACGUU----- | -----AUUGGG	0.358887
mmu-miR-466j_mmu-miR-466m-5p_mmu-miR-669m-5p_mmu-miR-466h-5p	TGCACA	6mer_1	1	AACGUU----- | -----ACGUGU	0.358887
mmu-miR-125b-5p_mmu-miR-351_mmu-miR-125a-5p	TCAGGG	6mer_2	1	AACGUU----- | -----AGUCCC	0.358887
mmu-miR-741*	TACGTA	6mer_3	1	AACGUU----- | -----AUGCAU	0.358887
mmu-miR-467f	TGTATA	6mer_2	1	AACGUU----- | -----ACAUAU	0.358887
mmu-miR-376c*_mmu-miR-376b*	TATCCA	6mer_2	1	AACGUU----- | -----AUAGGU	0.358887
mmu-miR-297a*_mmu-miR-467g_mmu-miR-297b-3p_mmu-miR-466e-3p_mmu-miR-669d*_mmu-miR-466a-3p_mmu-miR-466d-3p_mmu-miR-297c*	TGTATA	6mer_3	1	AACGUU----- | -----ACAUAU	0.358887
mmu-miR-3069-5p	TGCCAA	6mer_3	1	AACGUU----- | -----ACGGUU	0.358887
mmu-miR-452-5p	TGCAAA	6mer_1	1	AACGUU----- | -----ACGUUU	0.358887
mmu-miR-27b*	TAAGCT	6mer_1	1	AACGUU----- | -----AUUCGA	0.358887
mmu-miR-883a-5p	TCAGCA	6mer_3	1	AACGUU----- | -----AGUCGU	0.358887
mmu-miR-669b*_mmu-miR-467a*_mmu-miR-669f-3p	TATATG	6mer_3	1	AACGUU----- | -----AUAUAC	0.358887
mmu-miR-670	TCAGGG	6mer_1	1	AACGUU----- | -----AGUCCC	0.358887
mmu-miR-677	TCACTG	6mer_1	1	AACGUU----- | -----AGUGAC	0.358887
mmu-miR-1929	TCCTAG	6mer_1	1	AACGUU----- | -----AGGAUC	0.358887
mmu-miR-700*	AGCCTT	6mer_2	6	AACGUU |||||| UCGGAA	0.359131
mmu-miR-224*	ACCATT	6mer_2	6	AACGUU |||||| UGGUAA	0.361328
mmu-miR-208a-5p	AAAGCT	6mer_2	6	AACGUU |||||| UUUCGA	0.361572
mmu-miR-3101*	AAAGCT	6mer_2	6	AACGUU |||||| UUUCGA	0.361572
mmu-miR-693-3p	AAAGCT	6mer_1	6	AACGUU |||||| UUUCGA	0.361572
mmu-miR-3078	GCTTTG	6mer_3	4	-AACGUU- |||| C--GAAAC	0.364746
mmu-miR-1955-3p	AATGCT	6mer_2	6	AACGUU |||||| UUACGA	0.36499
mmu-miR-219-3p*	AACTCT	6mer_3	6	AACGUU |||||| UUGAGA	0.365234
mmu-miR-467b	ACTTAC	6mer_3	4	AACGUU-- |||| --UGAAUG	0.368164
mmu-miR-710	ACTTGG	6mer_3	4	AACGUU-- |||| --UGAACC	0.368164
mmu-miR-668*	ACTTAC	6mer_3	4	AACGUU-- |||| --UGAAUG	0.368164
mmu-miR-105	ACTTGG	6mer_3	4	AACGUU-- |||| --UGAACC	0.368164
mmu-miR-467e_mmu-miR-467h	ACTTAT	6mer_3	4	AACGUU-- |||| --UGAAUA	0.368164
mmu-miR-1843b-3p	ACGATC	6mer_1	5	AACGUU- ||||| -UGCUAG	0.369141
mmu-miR-136*	ACGATG	6mer_1	5	AACGUU- ||||| -UGCUAC	0.369141
mmu-miR-365	GCATTA	6mer_3	4	-AACGUU- |||| C--GUAAU	0.375977
mmu-miR-3092	CCATTC	6mer_3	4	-AACGUU- |||| G--GUAAG	0.375977
mmu-miR-3572	AAGTGT	6mer_2	5	AACGUU- ||||| -UUCACA	0.377441
mmu-miR-669c	AACTAT	6mer_3	6	AACGUU |||||| UUGAUA	0.380371
mmu-miR-704	ACATGT	6mer_1	5	AACGUU- ||||| -UGUACA	0.383545
mmu-miR-5097	ACATGA	6mer_1	5	AACGUU- ||||| -UGUACU	0.383545
mmu-miR-3968	GATTCG	6mer_3	4	AACGUU-- |||| --CUAAGC	0.387207
mmu-miR-540-5p	ACCCTT	6mer_2	6	AACGUU |||||| UGGGAA	0.387695
mmu-miR-296-3p	AACCCT	6mer_2	6	AACGUU |||||| UUGGGA	0.390381
mmu-miR-92b*	CGTCCC	6mer_2	4	AACGUU-- |||| --GCAGGG	0.394287
mmu-miR-5115	CGTCCA	6mer_2	4	AACGUU-- |||| --GCAGGU	0.394287
mmu-miR-483	CGTCTT	6mer_3	4	AACGUU-- |||| --GCAGAA	0.394287
mmu-miR-19a*	AAAACT	6mer_2	5	-AACGUU ||||| UUUUGA-	0.39502
mmu-miR-684	AAAACT	6mer_3	5	-AACGUU ||||| UUUUGA-	0.39502
mmu-miR-3112*	CAAACT	6mer_2	5	-AACGUU ||||| GUUUGA-	0.39502
mmu-miR-19b-2*_mmu-miR-19b-1*	AAAACT	6mer_3	5	-AACGUU ||||| UUUUGA-	0.39502
mmu-miR-669b	AAAACT	6mer_3	5	-AACGUU ||||| UUUUGA-	0.39502
mmu-miR-378b	AAGTCC	6mer_1	5	AACGUU- ||||| -UUCAGG	0.395996
mmu-miR-1964-3p	AAGTCG	6mer_2	5	AACGUU- ||||| -UUCAGC	0.395996
mmu-miR-365-1*_mmu-miR-365-2*	AAGTCC	6mer_1	5	AACGUU- ||||| -UUCAGG	0.395996
mmu-miR-10b*	GAATCT	6mer_2	5	-AACGUU ||||| CUUAGA-	0.399414
mmu-miR-695	CAATCT	6mer_3	5	-AACGUU ||||| GUUAGA-	0.399414
mmu-miR-3086-5p	CAATCT	6mer_2	5	-AACGUU ||||| GUUAGA-	0.399414
mmu-miR-218-2*	AACCAT	6mer_2	6	AACGUU |||||| UUGGUA	0.401123
mmu-miR-3090	ACCTGG	6mer_1	5	AACGUU- ||||| -UGGACC	0.4021
mmu-miR-3097-5p	ACCTGT	6mer_2	5	AACGUU- ||||| -UGGACA	0.4021
mmu-miR-3080-5p	GCTTCA	6mer_3	4	AACGUU-- |||| --CGAAGU	0.405029
mmu-miR-3067*	GCTTGG	6mer_3	4	AACGUU-- |||| --CGAACC	0.405029
mmu-miR-1942	ACATCT	6mer_1	5	AACGUU- ||||| -UGUAGA	0.406006
mmu-miR-466c-5p_mmu-miR-466o-5p_mmu-miR-466b-5p	ACATCA	6mer_3	5	AACGUU- ||||| -UGUAGU	0.406006
mmu-miR-3073-3p	ACATCA	6mer_2	5	AACGUU- ||||| -UGUAGU	0.406006
mmu-miR-466f	ACACGT	6mer_3	5	-AACGUU ||||| UGUGCA-	0.406982
mmu-miR-466f-5p	ACACGT	6mer_2	5	-AACGUU ||||| UGUGCA-	0.406982
mmu-miR-3075*	AAGGAT	6mer_3	6	AACGUU |||||| UUCCUA	0.407227
mmu-miR-501-5p	AAGGAT	6mer_2	6	AACGUU |||||| UUCCUA	0.407227
mmu-miR-500*_mmu-miR-362-5p	AAGGAT	6mer_2	6	AACGUU |||||| UUCCUA	0.407227
mmu-miR-1968*	AGGTGG	6mer_2	5	AACGUU- ||||| -UCCACC	0.408203
mmu-miR-1983	AGGTGA	6mer_2	5	AACGUU- ||||| -UCCACU	0.408203
mmu-miR-1224*	AGGTGG	6mer_1	5	AACGUU- ||||| -UCCACC	0.408203
mmu-miR-667	AGGTGT	6mer_1	5	AACGUU- ||||| -UCCACA	0.408203
mmu-miR-412-3p	AGGTGA	6mer_2	5	AACGUU- ||||| -UCCACU	0.408203
mmu-miR-1306-5p	AGGTGG	6mer_1	5	AACGUU- ||||| -UCCACC	0.408203
mmu-miR-141*	GAAGAT	6mer_2	5	-AACGUU ||||| CUUCUA-	0.408936
mmu-miR-181d*	CGGTGG	6mer_2	4	AACGUU-- |||| --GCCACC	0.412842
mmu-miR-126-3p	CGGTAC	6mer_1	4	AACGUU-- |||| --GCCAUG	0.412842
mmu-miR-181a-2*	CGGTCG	6mer_1	4	AACGUU-- |||| --GCCAGC	0.412842
mmu-let-7e*	CGTATA	6mer_2	4	AACGUU-- |||| --GCAUAU	0.416992
mmu-miR-106b*	GTGCGG	6mer_3	3	AACGUU--- ||| ---CACGCC	0.432129
mmu-miR-668	GTGACA	6mer_3	3	AACGUU--- ||| ---CACUGU	0.432129
mmu-miR-1982.1	GTGAGA	6mer_3	3	AACGUU--- ||| ---CACUCU	0.432129
mmu-miR-3102	GTGCTC	6mer_3	3	AACGUU--- ||| ---CACGAG	0.432129
mmu-miR-210*	GTGGCT	6mer_3	3	AACGUU--- ||| ---CACCGA	0.432129
mmu-miR-429_mmu-miR-200c_mmu-miR-200b	AGTATT	6mer_2	6	AACGUU |||||| UCAUAA	0.432617
mmu-miR-1a-2*_mmu-miR-1a-1*	AAGTAT	6mer_1	5	AACGUU- ||||| -UUCAUA	0.433594
mmu-miR-128	ACTGTG	6mer_2	5	AACGUU- ||||| -UGACAC	0.435059
mmu-miR-216a*	ACTGTG	6mer_3	5	AACGUU- ||||| -UGACAC	0.435059
mmu-miR-1843b-5p	ACCTCC	6mer_1	5	AACGUU- ||||| -UGGAGG	0.436035
mmu-miR-381*	ACCTCG	6mer_1	5	AACGUU- ||||| -UGGAGC	0.436035
mmu-miR-1902	ACCTCT	6mer_3	5	AACGUU- ||||| -UGGAGA	0.436035
mmu-miR-3104-3p	GAGCGT	6mer_3	5	-AACGUU ||||| CUCGCA-	0.437744
mmu-miR-103-2*_mmu-miR-107*	GAAGCT	6mer_3	5	-AACGUU ||||| CUUCGA-	0.438965
mmu-miR-5121	CAAGCT	6mer_3	5	-AACGUU ||||| GUUCGA-	0.438965
mmu-miR-3967	CAAGCT	6mer_3	5	-AACGUU ||||| GUUCGA-	0.438965
mmu-miR-3099*	GAAGCT	6mer_1	5	-AACGUU ||||| CUUCGA-	0.438965
mmu-miR-22	CAGCTT	6mer_3	5	-AACGUU ||||| G-UCGAA	0.439453
mmu-miR-679-5p	ACAGTC	6mer_2	5	AACGUU- ||||| -UGUCAG	0.440186
mmu-miR-190b_mmu-miR-190	ACATAT	6mer_1	5	AACGUU- ||||| -UGUAUA	0.442139
mmu-miR-297c_mmu-miR-297a_mmu-miR-297b-5p	ACATAC	6mer_1	5	AACGUU- ||||| -UGUAUG	0.442139
mmu-miR-5130	CGCTCC	6mer_1	4	AACGUU-- |||| --GCGAGG	0.446533
mmu-miR-339-3p	CGCTCA	6mer_3	4	AACGUU-- |||| --GCGAGU	0.446533
mmu-miR-503	CGCTGC	6mer_1	4	AACGUU-- |||| --GCGACG	0.446533
mmu-miR-759	ACTCTG	6mer_2	5	AACGUU- ||||| -UGAGAC	0.450684
mmu-miR-151-3p	GTCTAG	6mer_3	3	AACGUU--- ||| ---CAGAUC	0.469482
mmu-miR-3072*	GTCCCT	6mer_3	3	AACGUU--- ||| ---CAGGGA	0.469482
mmu-miR-134	GTCACA	6mer_3	3	AACGUU--- ||| ---CAGUGU	0.469482
mmu-miR-345-5p	GTCAGC	6mer_3	3	AACGUU--- ||| ---CAGUCG	0.469482
mmu-miR-468	GTCATA	6mer_3	3	AACGUU--- ||| ---CAGUAU	0.469482
mmu-miR-1843-3p	CGATCA	6mer_1	4	AACGUU-- |||| --GCUAGU	0.475342
mmu-miR-5099	CGATCT	6mer_1	4	AACGUU-- |||| --GCUAGA	0.475342
mmu-miR-142-3p	ACACTA	6mer_1	5	AACGUU- ||||| -UGUGAU	0.477539
mmu-miR-122	ACACTC	6mer_1	5	AACGUU- ||||| -UGUGAG	0.477539
mmu-miR-199a-5p_mmu-miR-199b*	ACACTG	6mer_1	5	AACGUU- ||||| -UGUGAC	0.477539
mmu-miR-574-5p	ACACTC	6mer_2	5	AACGUU- ||||| -UGUGAG	0.477539
mmu-miR-3076-3p	AGTGCG	6mer_3	4	AACGUU-- |||| --UCACGC	0.481445
mmu-miR-653*	AGTGAA	6mer_3	4	AACGUU-- |||| --UCACUU	0.481445
mmu-miR-5128	CAATTG	6mer_3	4	-AACGUU- |||| G--UUAAC	0.48291
mmu-miR-3472	CTATTA	6mer_3	4	-AACGUU- |||| G--AUAAU	0.490479
mmu-miR-503*	AATACT	6mer_2	6	AACGUU |||||| UUAUGA	0.490723
mmu-miR-10a_mmu-miR-10b	AGGGTA	6mer_3	5	AACGUU- ||||| -UCCCAU	0.491699
mmu-miR-504	AGGGTC	6mer_2	5	AACGUU- ||||| -UCCCAG	0.491699
mmu-miR-669g	ACAATG	6mer_1	5	AACGUU- ||||| -UGUUAC	0.492676
mmu-miR-219-5p	ACAATC	6mer_2	5	AACGUU- ||||| -UGUUAG	0.492676
mmu-miR-875-5p	AGGTAT	6mer_2	5	AACGUU- ||||| -UCCAUA	0.493652
mmu-miR-3082-3p	CATGTG	6mer_3	4	AACGUU-- |||| --GUACAC	0.497314
mmu-miR-1933-5p	CATGAC	6mer_2	4	AACGUU-- |||| --GUACUG	0.497314
mmu-miR-669h-5p	CATGCA	6mer_2	4	AACGUU-- |||| --GUACGU	0.497314
mmu-miR-3071	AAATGA	6mer_1	5	AACGUU- ||||| -UUUACU	0.499023
mmu-miR-615-3p	CTCGGA	6mer_3	1	-AACGUU---- | G-----AGCCU	0.594482
mmu-miR-344d-1*_mmu-miR-344g-5p_mmu-miR-344c*_mmu-miR-344d-3*_mmu-miR-344*_mmu-miR-344b*	CTGACT	6mer_3	1	-AACGUU---- | G-----ACUGA	0.594482
mmu-miR-29a*	ATCAGT	6mer_3	1	-AACGUU---- | U-----AGUCA	0.594482
mmu-miR-804	CTCACA	6mer_3	1	-AACGUU---- | G-----AGUGU	0.594482
mmu-miR-708_mmu-miR-28	CTCCTT	6mer_3	1	-AACGUU---- | G-----AGGAA	0.594482
mmu-miR-34c_mmu-miR-34b-5p_mmu-miR-449b_mmu-miR-449c	CTGCCT	6mer_3	1	-AACGUU---- | G-----ACGGA	0.594482
mmu-miR-346*	CTGCCT	6mer_3	1	-AACGUU---- | G-----ACGGA	0.594482
mmu-miR-3102-3p.2	GTAGAG	6mer_3	1	-AACGUU---- | C-----AUCUC	0.594482
mmu-miR-127	ATCCGA	6mer_3	1	-AACGUU---- | U-----AGGCU	0.594482
mmu-miR-1899	ATCGCT	6mer_3	1	-AACGUU---- | U-----AGCGA	0.594482
mmu-miR-1188*	CTCGGA	6mer_3	1	-AACGUU---- | G-----AGCCU	0.594482
mmu-miR-465c-3p_mmu-miR-465b-3p_mmu-miR-465a-3p	CTGATC	6mer_3	1	-AACGUU---- | G-----ACUAG	0.594482
mmu-miR-33	ATGCAC	6mer_3	1	-AACGUU---- | U-----ACGUG	0.594482
mmu-miR-712*	CTCGCA	6mer_3	1	-AACGUU---- | G-----AGCGU	0.594482
mmu-miR-3471	ATCTCA	6mer_3	1	-AACGUU---- | U-----AGAGU	0.594482
mmu-miR-1905	CTGGTG	6mer_3	1	-AACGUU---- | G-----ACCAC	0.594482
mmu-miR-217*	CTGATG	6mer_3	1	-AACGUU---- | G-----ACUAC	0.594482
mmu-miR-344f-5p	CTGACT	6mer_3	1	-AACGUU---- | G-----ACUGA	0.594482
mmu-miR-223	CTGACA	6mer_3	1	-AACGUU---- | G-----ACUGU	0.594482
mmu-miR-688	CTGCGA	6mer_3	1	-AACGUU---- | G-----ACGCU	0.594482
mmu-miR-682	CTGCAG	6mer_3	1	-AACGUU---- | G-----ACGUC	0.594482
mmu-miR-680	ATGCCC	6mer_3	1	-AACGUU---- | U-----ACGGG	0.594482
mmu-miR-135b*	CTACAT	6mer_3	1	-AACGUU---- | G-----AUGUA	0.594482
mmu-miR-3068	CTCCAA	6mer_3	1	-AACGUU---- | G-----AGGUU	0.594482
mmu-miR-145	CTGGAC	6mer_3	1	-AACGUU---- | G-----ACCUG	0.594482
mmu-miR-31*	ATAGCA	6mer_3	1	-AACGUU---- | U-----AUCGU	0.594482
mmu-miR-3079-5p	ATCAAA	6mer_3	1	-AACGUU---- | U-----AGUUU	0.594482
mmu-miR-34a_mmu-miR-449a	CTGCCA	6mer_3	1	-AACGUU---- | G-----ACGGU	0.594482
mmu-miR-675-3p	ATACAG	6mer_3	1	-AACGUU---- | U-----AUGUC	0.594482
mmu-miR-879*	ATAAGC	6mer_3	1	-AACGUU---- | U-----AUUCG	0.594482
mmu-miR-344f-3p	CTAGAG	6mer_3	1	-AACGUU---- | G-----AUCUC	0.594482
mmu-miR-1199	CTCAGA	6mer_3	1	-AACGUU---- | G-----AGUCU	0.594482
mmu-miR-711	GGTCCC	6mer_3	3	AACGUU--- ||| ---CCAGGG	0.607422
mmu-miR-3093-5p	GGTGCG	6mer_3	3	AACGUU--- ||| ---CCACGC	0.607422
mmu-miR-130b*	AAGAGT	6mer_3	6	AACGUU |||||| UUCUCA	0.607666
mmu-miR-467d_mmu-miR-467c	CACTTA	6mer_3	4	-AACGUU- |||| G--UGAAU	0.609131
mmu-miR-467a	CACTTA	6mer_3	4	-AACGUU- |||| G--UGAAU	0.609131
mmu-miR-302b_mmu-miR-302a_mmu-miR-302d	CACTTA	6mer_3	4	-AACGUU- |||| G--UGAAU	0.609131
mmu-miR-3077	AGTCAG	6mer_3	4	AACGUU-- |||| --UCAGUC	0.613525
mmu-miR-681	AGGCTG	6mer_3	5	AACGUU- ||||| -UCCGAC	0.616943
mmu-miR-3076-5p	CCTGTG	6mer_3	4	AACGUU-- |||| --GGACAC	0.622314
mmu-miR-687	AGGATA	6mer_2	5	AACGUU- ||||| -UCCUAU	0.627441
mmu-miR-876-5p	AAATCC	6mer_2	5	AACGUU- ||||| -UUUAGG	0.628174
mmu-miR-674*	GCTGTG	6mer_3	3	AACGUU--- ||| ---CGACAC	0.641357
mmu-miR-337-3p	GCTGAA	6mer_3	3	AACGUU--- ||| ---CGACUU	0.641357
mmu-miR-1968	GCTGCA	6mer_3	3	AACGUU--- ||| ---CGACGU	0.641357
mmu-miR-28c_mmu-miR-28b	GCTCCT	6mer_3	3	AACGUU--- ||| ---CGAGGA	0.641357
mmu-miR-669d	ACAAGT	6mer_3	5	-AACGUU ||||| UGUUCA-	0.642578
mmu-miR-206*	GCATGT	6mer_3	5	-AACGUU ||||| CGUACA-	0.643555
mmu-miR-302c	GCACTT	6mer_3	5	-AACGUU ||||| CGUGAA-	0.644043
mmu-miR-29b-2*	AACCAG	6mer_3	3	AAC---GUU ||| UUGGUC---	0.649902
mmu-miR-26b*_mmu-miR-26a-2*	AACAGG	6mer_3	3	AAC---GUU ||| UUGUCC---	0.649902
mmu-miR-182*	AACCAC	6mer_3	3	AAC---GUU ||| UUGGUG---	0.649902
mmu-miR-23a*	AACCCC	6mer_3	3	AAC---GUU ||| UUGGGG---	0.649902
mmu-miR-671-3p	AACCGG	6mer_2	3	AAC---GUU ||| UUGGCC---	0.649902
mmu-miR-3066	AACCAA	6mer_3	3	AAC---GUU ||| UUGGUU---	0.649902
mmu-miR-29b-1*	AACCAG	6mer_2	3	AAC---GUU ||| UUGGUC---	0.649902
mmu-miR-375	AACAAA	6mer_3	3	AAC---GUU ||| UUGUUU---	0.649902
mmu-miR-1198-5p	AACACA	6mer_1	3	AAC---GUU ||| UUGUGU---	0.649902
mmu-miR-876-3p	AACCAC	6mer_1	3	AAC---GUU ||| UUGGUG---	0.649902
mmu-miR-5101	AACAAA	6mer_3	3	AAC---GUU ||| UUGUUU---	0.649902
mmu-miR-140	AACCAC	6mer_1	3	AAC---GUU ||| UUGGUG---	0.649902
mmu-miR-1195	AACTCA	6mer_3	3	AAC---GUU ||| UUGAGU---	0.649902
mmu-miR-203*	AACCAC	6mer_2	3	AAC---GUU ||| UUGGUG---	0.649902
mmu-miR-193b*	AACCCC	6mer_2	3	AAC---GUU ||| UUGGGG---	0.649902
mmu-miR-3089-3p	GATGCT	6mer_3	3	AACGUU--- ||| ---CUACGA	0.662354
mmu-miR-3963	GATACA	6mer_3	3	AACGUU--- ||| ---CUAUGU	0.662354
mmu-miR-324-5p	GATGCG	6mer_3	3	AACGUU--- ||| ---CUACGC	0.662354
mmu-miR-299	CCACAT	6mer_2	5	-AACGUU ||||| GGUGUA-	0.663086
mmu-miR-5129	CCACAT	6mer_3	5	-AACGUU ||||| GGUGUA-	0.663086
mmu-miR-455*	GCACAT	6mer_2	5	-AACGUU ||||| CGUGUA-	0.663086
mmu-miR-466e-5p	ACACAT	6mer_2	5	-AACGUU ||||| UGUGUA-	0.663086
mmu-miR-1187_mmu-miR-466p-5p_mmu-miR-466a-5p	ACACAT	6mer_2	5	-AACGUU ||||| UGUGUA-	0.663086
mmu-miR-764-3p	CCTCCT	6mer_3	4	AACGUU-- |||| --GGAGGA	0.672363
mmu-miR-431*	GACCTG	6mer_3	5	-AACGUU ||||| C-UGGAC	0.673096
mmu-miR-1943*	CACCTG	6mer_3	5	-AACGUU ||||| G-UGGAC	0.673096
mmu-miR-344e*	AAGCCT	6mer_2	6	AACGUU |||||| UUCGGA	0.674316
mmu-miR-879	AAGCCT	6mer_1	6	AACGUU |||||| UUCGGA	0.674316
mmu-miR-324-3p	CAGTGG	6mer_3	4	AACGUU-- |||| --GUCACC	0.677246
mmu-miR-871-3p	CAGTCA	6mer_3	4	AACGUU-- |||| --GUCAGU	0.677246
mmu-miR-3470b	CAGAGT	6mer_1	5	-AACGUU ||||| GUCUCA-	0.677734
mmu-miR-138-2*	AAATAG	6mer_2	5	AACGUU- ||||| -UUUAUC	0.683594
mmu-miR-763	AGCTGG	6mer_3	4	AACGUU-- |||| --UCGACC	0.687012
mmu-miR-323-5p	CCACCT	6mer_3	5	-AACGUU ||||| GGUGGA-	0.687988
mmu-miR-92a-2*	CCACCT	6mer_3	5	-AACGUU ||||| GGUGGA-	0.687988
mmu-miR-1901	ACGAGC	6mer_1	3	AACG---UU ||| -UGCUCG--	0.697998
mmu-miR-210	ACGCAC	6mer_1	3	AACG---UU ||| -UGCGUG--	0.697998
mmu-miR-1247	ACGGGT	6mer_3	3	AACG---UU ||| -UGCCCA--	0.697998
mmu-miR-692	AAAGAG	6mer_1	4	AACG--UU |||| UUUCUC--	0.704102
mmu-miR-1251*	AAAGCG	6mer_3	4	AACG--UU |||| UUUCGC--	0.704102
mmu-miR-204_mmu-miR-211	AAAGGG	6mer_1	4	AACG--UU |||| UUUCCC--	0.704102
mmu-miR-130a*	AAAGAG	6mer_2	4	AACG--UU |||| UUUCUC--	0.704102
mmu-miR-511-5p	AAAGGC	6mer_1	4	AACG--UU |||| UUUCCG--	0.704102
mmu-miR-194-2*	CACTGG	6mer_3	4	AACGUU-- |||| --GUGACC	0.709717
mmu-miR-3102*	CACTCA	6mer_2	4	AACGUU-- |||| --GUGAGU	0.709717
mmu-miR-1960	CACTGG	6mer_3	4	AACGUU-- |||| --GUGACC	0.709717
mmu-miR-3060*	CACTCC	6mer_2	4	AACGUU-- |||| --GUGAGG	0.709717
mmu-miR-1298	AATGAA	6mer_3	4	AACG--UU |||| UUACUU--	0.714111
mmu-miR-193_mmu-miR-193b	CCAGTT	6mer_3	5	-AACGUU ||||| G-GUCAA	0.721924
mmu-miR-654-3p	AGACAT	6mer_2	5	-AACGUU ||||| UCUGUA-	0.725586
mmu-miR-744*	CAACAG	6mer_3	5	-AACGUU ||||| GUUGUC-	0.726318
mmu-miR-137	CAATAA	6mer_3	4	AACGUU-- |||| --GUUAUU	0.728271
mmu-miR-1927	GAGGTC	6mer_3	5	-AACGUU ||||| C-UCCAG	0.72876
mmu-miR-1962_mmu-miR-485	CAGCCT	6mer_1	5	-AACGUU ||||| GUCGGA-	0.731689
mmu-miR-3083	CAGCCT	6mer_3	5	-AACGUU ||||| GUCGGA-	0.731689
mmu-miR-484	GAGCCT	6mer_1	5	-AACGUU ||||| CUCGGA-	0.731689
mmu-miR-344g-3p	GAGCCT	6mer_2	5	-AACGUU ||||| CUCGGA-	0.731689
mmu-miR-546	CACCAT	6mer_3	5	-AACGUU ||||| GUGGUA-	0.73291
mmu-miR-652	GCCATT	6mer_3	5	-AACGUU ||||| C-GGUAA	0.734131
mmu-miR-423-5p	CCCTCA	6mer_3	4	AACGUU-- |||| --GGGAGU	0.738281
mmu-miR-135b_mmu-miR-135a	AAGCCA	6mer_1	2	AA----CGUU || UUCGGU----	0.753418
mmu-miR-26a-1*	AATAGG	6mer_3	2	AA----CGUU || UUAUCC----	0.753418
mmu-miR-669e	AAGACA	6mer_3	2	AA----CGUU || UUCUGU----	0.753418
mmu-miR-129-5p	AAAAAG	6mer_3	2	AA----CGUU || UUUUUC----	0.753418
mmu-miR-129-2-3p_mmu-miR-129-1-3p	AAGGGC	6mer_1	2	AA----CGUU || UUCCCG----	0.753418
mmu-miR-218	AAGCAC	6mer_1	2	AA----CGUU || UUCGUG----	0.753418
mmu-miR-22*	AAGAAC	6mer_2	2	AA----CGUU || UUCUUG----	0.753418
mmu-miR-343	AAGGGA	6mer_1	2	AA----CGUU || UUCCCU----	0.753418
mmu-miR-686	AAGCAA	6mer_2	2	AA----CGUU || UUCGUU----	0.753418
mmu-miR-193*	AAGACC	6mer_1	2	AA----CGUU || UUCUGG----	0.753418
mmu-miR-1249	AAGGGC	6mer_1	2	AA----CGUU || UUCCCG----	0.753418
mmu-miR-1903	AAGAAG	6mer_2	2	AA----CGUU || UUCUUC----	0.753418
mmu-miR-103-1*	AAGAAG	6mer_1	2	AA----CGUU || UUCUUC----	0.753418
mmu-miR-532-5p	AAGGCA	6mer_1	2	AA----CGUU || UUCCGU----	0.753418
mmu-miR-188-5p	AAGGGA	6mer_1	2	AA----CGUU || UUCCCU----	0.753418
mmu-miR-431	AAGACA	6mer_3	2	AA----CGUU || UUCUGU----	0.753418
mmu-miR-701	GGCTAA	6mer_3	4	AACGUU-- |||| --CCGAUU	0.760254
mmu-miR-1904	GCAGAA	6mer_2	1	AACGUU----- | -----CGUCUU	0.860596
mmu-miR-5131	GCGCCG	6mer_3	1	AACGUU----- | -----CGCGGC	0.860596
mmu-miR-2861	GGCCCC	6mer_3	1	AACGUU----- | -----CCGGGG	0.860596
mmu-miR-3072	GGGGCA	6mer_3	1	AACGUU----- | -----CCCCGU	0.860596
mmu-miR-3960	GCCGCC	6mer_3	1	AACGUU----- | -----CGGCGG	0.860596
mmu-miR-293	GGCACT	6mer_3	1	AACGUU----- | -----CCGUGA	0.860596
mmu-miR-1934	GACCAG	6mer_2	1	AACGUU----- | -----CUGGUC	0.860596
mmu-miR-3091-3p	GGCCCG	6mer_3	1	AACGUU----- | -----CCGGGC	0.860596
mmu-miR-328	GGCCAG	6mer_3	1	AACGUU----- | -----CCGGUC	0.860596
mmu-miR-341*	GCCGAC	6mer_1	1	AACGUU----- | -----CGGCUG	0.860596
mmu-miR-1946a	GCCCGG	6mer_1	1	AACGUU----- | -----CGGGCC	0.860596
mmu-miR-1264-5p	GGACCT	6mer_3	1	AACGUU----- | -----CCUGGA	0.860596
mmu-miR-133a_mmu-miR-133b	GACCAA	6mer_2	1	AACGUU----- | -----CUGGUU	0.860596
mmu-miR-770-3p	GCCCAC	6mer_2	1	AACGUU----- | -----CGGGUG	0.860596
mmu-miR-187	GACACG	6mer_2	1	AACGUU----- | -----CUGUGC	0.860596
mmu-miR-744	GCCCCG	6mer_1	1	AACGUU----- | -----CGGGGC	0.860596
mmu-miR-185*	GCCCCT	6mer_3	1	AACGUU----- | -----CGGGGA	0.860596
mmu-miR-1945	GCGAAG	6mer_2	1	AACGUU----- | -----CGCUUC	0.860596
mmu-miR-3098-3p	GCAGAA	6mer_3	1	AACGUU----- | -----CGUCUU	0.860596
mmu-miR-667*	GCACCG	6mer_3	1	AACGUU----- | -----CGUGGC	0.860596
mmu-miR-877*	GAGGAC	6mer_2	1	AACGUU----- | -----CUCCUG	0.860596
mmu-miR-207	GAGAAG	6mer_2	1	AACGUU----- | -----CUCUUC	0.860596
mmu-miR-1186	GCACTC	6mer_3	1	AACGUU----- | -----CGUGAG	0.860596
mmu-miR-466n-5p	GCACAC	6mer_1	1	AACGUU----- | -----CGUGUG	0.860596
mmu-miR-296-5p	GGCCCT	6mer_3	1	AACGUU----- | -----CCGGGA	0.860596
mmu-miR-5109	GCAACA	6mer_3	1	AACGUU----- | -----CGUUGU	0.860596
mmu-miR-3102-5p.2	GCACCA	6mer_1	1	AACGUU----- | -----CGUGGU	0.860596
mmu-miR-675-5p	GCACCA	6mer_3	1	AACGUU----- | -----CGUGGU	0.860596
mmu-miR-483*	GAGTGA	6mer_3	1	AACGUU----- | -----CUCACU	0.860596
mmu-miR-760-3p	GAGCCG	6mer_3	1	AACGUU----- | -----CUCGGC	0.860596
mmu-miR-592	GACACA	6mer_1	1	AACGUU----- | -----CUGUGU	0.860596
mmu-miR-3081	GCGCAA	6mer_3	1	AACGUU----- | -----CGCGUU	0.860596
mmu-miR-3070b-5p_mmu-miR-3070a*	GGGGCT	6mer_3	1	AACGUU----- | -----CCCCGA	0.860596
mmu-miR-3104-5p	GCCCCC	6mer_1	1	AACGUU----- | -----CGGGGG	0.860596
mmu-miR-340-3p	GACGGA	6mer_3	1	AACGUU----- | -----CUGCCU	0.860596
mmu-miR-5125	GGCAGA	6mer_3	1	AACGUU----- | -----CCGUCU	0.860596
mmu-miR-5126	GCCCGC	6mer_3	1	AACGUU----- | -----CGGGCG	0.860596
mmu-miR-5120	GCCCCA	6mer_1	1	AACGUU----- | -----CGGGGU	0.860596
mmu-miR-452-3p	GACTGA	6mer_3	1	AACGUU----- | -----CUGACU	0.860596
mmu-miR-698	GAGAAT	6mer_2	1	AACGUU----- | -----CUCUUA	0.860596
mmu-miR-696	GCACAC	6mer_1	1	AACGUU----- | -----CGUGUG	0.860596
mmu-miR-320*	GAAGGC	6mer_3	1	AACGUU----- | -----CUUCCG	0.860596
mmu-miR-3085-3p_mmu-miR-3064-5p	GCCAGA	6mer_3	1	AACGUU----- | -----CGGUCU	0.860596
mmu-miR-128-2*	GCCCCC	6mer_3	1	AACGUU----- | -----CGGGGG	0.860596
mmu-miR-3058*	GACAGG	6mer_1	1	AACGUU----- | -----CUGUCC	0.860596
mmu-miR-342-5p	GCACCC	6mer_1	1	AACGUU----- | -----CGUGGG	0.860596
mmu-miR-676	GGACGG	6mer_3	1	AACGUU----- | -----CCUGCC	0.860596
mmu-miR-23b*	GAACCC	6mer_3	1	AACGUU----- | -----CUUGGG	0.860596
mmu-miR-718	GCGGAA	6mer_2	1	AACGUU----- | -----CGCCUU	0.860596
mmu-miR-719	GCCGAG	6mer_1	1	AACGUU----- | -----CGGCUC	0.860596
mmu-miR-1900	GCGGCC	6mer_3	1	AACGUU----- | -----CGCCGG	0.860596
mmu-miR-18a*	GGCAGT	6mer_3	1	AACGUU----- | -----CCGUCA	0.860596
mmu-miR-5046	GGAGCT	6mer_3	1	AACGUU----- | -----CCUCGA	0.860596
mmu-miR-615-5p	GACCCC	6mer_2	1	AACGUU----- | -----CUGGGG	0.860596
mmu-miR-874	GGGCAG	6mer_3	1	AACGUU----- | -----CCCGUC	0.860596
mmu-miR-339-5p	GACAGG	6mer_1	1	AACGUU----- | -----CUGUCC	0.860596
mmu-miR-3091-5p	GACCCA	6mer_1	1	AACGUU----- | -----CUGGGU	0.860596
mmu-miR-3061-5p	GCCCAC	6mer_1	1	AACGUU----- | -----CGGGUG	0.860596
mmu-miR-2139	GCAGCT	6mer_3	1	AACGUU----- | -----CGUCGA	0.860596
mmu-miR-3074-5p	GCAGGA	6mer_1	1	AACGUU----- | -----CGUCCU	0.860596
mmu-miR-18b*	GCAGTA	6mer_3	1	AACGUU----- | -----CGUCAU	0.860596
mmu-miR-5105	GGCGCC	6mer_3	1	AACGUU----- | -----CCGCGG	0.860596
mmu-miR-5103	GGATGA	6mer_3	1	AACGUU----- | -----CCUACU	0.860596
mmu-miR-3110	GCAGAA	6mer_3	1	AACGUU----- | -----CGUCUU	0.860596
mmu-miR-665*	GCCCCT	6mer_3	1	AACGUU----- | -----CGGGGA	0.860596
mmu-miR-147	GCACAC	6mer_3	1	AACGUU----- | -----CGUGUG	0.860596
mmu-miR-149	GCCAGA	6mer_3	1	AACGUU----- | -----CGGUCU	0.860596
mmu-miR-2137	GCCGGC	6mer_3	1	AACGUU----- | -----CGGCCG	0.860596
mmu-miR-673-3p	GCCCCG	6mer_1	1	AACGUU----- | -----CGGGGC	0.860596
mmu-miR-720	GCGAGA	6mer_2	1	AACGUU----- | -----CGCUCU	0.860596
mmu-miR-3113*	GCCAGG	6mer_2	1	AACGUU----- | -----CGGUCC	0.860596
mmu-miR-214*	GACAGG	6mer_1	1	AACGUU----- | -----CUGUCC	0.860596
mmu-miR-134*	GCCCAC	6mer_1	1	AACGUU----- | -----CGGGUG	0.860596
mmu-miR-346	GCAGAC	6mer_2	1	AACGUU----- | -----CGUCUG	0.860596
mmu-miR-1894-5p	GGAGAG	6mer_3	1	AACGUU----- | -----CCUCUC	0.860596
mmu-miR-1199*	GCCGCA	6mer_3	1	AACGUU----- | -----CGGCGU	0.860596
mmu-miR-3059	GAGGAA	6mer_2	1	AACGUU----- | -----CUCCUU	0.860596
mmu-miR-370	GCAGGC	6mer_3	1	AACGUU----- | -----CGUCCG	0.860596
mmu-miR-128-1*	GCCCCG	6mer_3	1	AACGUU----- | -----CGGGGC	0.860596
mmu-miR-3113	GCCAGG	6mer_1	1	AACGUU----- | -----CGGUCC	0.860596
mmu-miR-9	CAAAGA	6mer_3	5	-AACGUU ||||| GUUUCU-	0.861572
mmu-miR-5106	AGACCT	6mer_3	5	-AACGUU ||||| UCUGGA-	0.862305
mmu-miR-669o-5p	CAACTA	6mer_3	5	-AACGUU ||||| GUUGAU-	0.865479
mmu-miR-423-3p	ACCGAG	6mer_1	2	AAC----GUU || -UGGCUC---	0.892822
mmu-miR-466l-5p	ACACAA	6mer_3	2	AAC----GUU || -UGUGUU---	0.892822
mmu-miR-669n	ACAAAT	6mer_3	2	AAC----GUU || -UGUUUA---	0.892822
mmu-miR-3090*	ACCCAG	6mer_1	2	AAC----GUU || -UGGGUC---	0.892822
mmu-miR-669f-5p_mmu-miR-669l_mmu-miR-669p_mmu-miR-669a-5p	ACAACT	6mer_3	2	AAC----GUU || -UGUUGA---	0.892822
mmu-miR-138	ACCAGC	6mer_2	2	AAC----GUU || -UGGUCG---	0.892822
mmu-miR-2136	ACCCAG	6mer_3	2	AAC----GUU || -UGGGUC---	0.892822
mmu-miR-683	ACAGCA	6mer_1	2	AAC----GUU || -UGUCGU---	0.892822
mmu-miR-344d-2*	ACCAGA	6mer_1	2	AAC----GUU || -UGGUCU---	0.892822
mmu-miR-466k_mmu-miR-466i-5p_mmu-miR-466d-5p	ACACAC	6mer_2	2	AAC----GUU || -UGUGUG---	0.892822
mmu-miR-678	ACCGAG	6mer_1	2	AAC----GUU || -UGGCUC---	0.892822
mmu-miR-3075	CAGACA	6mer_3	1	AACGUU----- | -----GUCUGU	0.975098
mmu-miR-664*	CAGCCA	6mer_2	1	AACGUU----- | -----GUCGGU	0.975098
mmu-miR-326	CAGAGG	6mer_3	1	AACGUU----- | -----GUCUCC	0.975098
mmu-miR-5132	CCACGC	6mer_3	1	AACGUU----- | -----GGUGCG	0.975098
mmu-miR-330	CAGAGA	6mer_3	1	AACGUU----- | -----GUCUCU	0.975098
mmu-miR-762	CAGCCC	6mer_2	1	AACGUU----- | -----GUCGGG	0.975098
mmu-miR-700	CGCGTG	6mer_3	1	AACGUU----- | -----GCGCAC	0.975098
mmu-miR-3078*	CAGCAA	6mer_3	1	AACGUU----- | -----GUCGUU	0.975098
mmu-miR-1893	CGCGCC	6mer_3	1	AACGUU----- | -----GCGCGG	0.975098
mmu-miR-1892	CCAAAT	6mer_3	1	AACGUU----- | -----GGUUUA	0.975098
mmu-miR-1298*	CAGATG	6mer_3	1	AACGUU----- | -----GUCUAC	0.975098
mmu-miR-3094	CCAACA	6mer_3	1	AACGUU----- | -----GGUUGU	0.975098
mmu-miR-145*	CAGGAA	6mer_2	1	AACGUU----- | -----GUCCUU	0.975098
mmu-miR-3080-3p	CGAGGA	6mer_3	1	AACGUU----- | -----GCUCCU	0.975098
mmu-miR-5102	CAGAAG	6mer_2	1	AACGUU----- | -----GUCUUC	0.975098
mmu-miR-331-3p	CAGGGG	6mer_2	1	AACGUU----- | -----GUCCCC	0.975098
mmu-miR-1965	CGGCTT	6mer_3	1	AACGUU----- | -----GCCGAA	0.975098
Position of Putative miRNA Binding Sites in Submitted Genes for the Weeder Motif AACGUU
Gene	Gene Symbol	Sequence of Site	Start Relative to Stop Codon (bp)	% Similarity to Consensus Motif	Minimum Free Energy (MFE) of miRNA-mRNA Duplex
20674	Sox2	AACTTT	199	93.02	0
20674	Sox2	AACTTT	324	93.02	0
20674	Sox2	AAAGTT	335	93.4	-0.4
20674	Sox2	[AATATT]	392	85.65	1.8
20674	Sox2	AAAGTT	425	93.4	-0.4
20674	Sox2	[AATATT]	433	85.65	1.8
20674	Sox2	AACTTT	446	93.02	0
20674	Sox2	[AATATT]	518	85.65	1.8
20674	Sox2	[AAATTT]	566	86.42	2.1
20674	Sox2	AACATT	611	92.61	-0.5
20674	Sox2	[AAAATT]	625	86.01	2.1
20674	Sox2	AACGTT	694	100	-3.5
20674	Sox2	[AAATTT]	712	86.42	2.1
20674	Sox2	[AATTTT]	713	86.06	2.4
20674	Sox2	[AATATT]	847	85.65	1.8
20674	Sox2	[AATATT]	867	85.65	1.8
20674	Sox2	AAGGTT	893	90.48	-0.2
20674	Sox2	[AAATTT]	1062	86.42	2.1
20674	Sox2	[AATTTT]	1063	86.06	2.4
110006	Gusb	AACATT	243	92.61	-0.5
110006	Gusb	[AAATTT]	699	86.42	2.1
14854	Gss	[AAAATT]	747	86.01	2.1
67374	Jam2	[AATATT]	52	85.65	1.8
67374	Jam2	[AATATT]	147	85.65	1.8
67374	Jam2	AATGTT	161	93.04	-1.7
67374	Jam2	[AATATT]	227	85.65	1.8
67374	Jam2	[AAAATT]	393	86.01	2.1
74026	Msl1	AACTTT	448	93.02	0
74026	Msl1	AAAGTT	526	93.4	-0.4
74026	Msl1	AACTTT	799	93.02	0
74026	Msl1	AACTTT	913	93.02	0
74026	Msl1	AAAGTT	2230	93.4	-0.4
74026	Msl1	AACTTT	2422	93.02	0
21907	Nr2e1	AACATT	426	92.61	-0.5
21907	Nr2e1	AACATT	476	92.61	-0.5
21907	Nr2e1	AACGTT	1026	100	-3.5
21907	Nr2e1	AAGGTT	1347	90.48	-0.2
20844	Stam	AATGTT	49	93.04	-1.7
20844	Stam	[AAAATT]	75	86.01	2.1
20844	Stam	[AAATTT]	76	86.42	2.1
20844	Stam	[AATTTT]	161	86.06	2.4
20844	Stam	AACATT	206	92.61	-0.5
20844	Stam	[AAAATT]	262	86.01	2.1
20844	Stam	AATGTT	310	93.04	-1.7
20844	Stam	AACTTT	338	93.02	0
20844	Stam	AATGTT	448	93.04	-1.7
20844	Stam	[AAATTT]	460	86.42	2.1
20844	Stam	AACCTT	560	90.9	0.4
20844	Stam	AATGTT	684	93.04	-1.7
20844	Stam	AACTTT	697	93.02	0
20844	Stam	[AAAATT]	745	86.01	2.1
20844	Stam	[AATTTT]	885	86.06	2.4
20844	Stam	[AAAATT]	954	86.01	2.1
20844	Stam	[AAATTT]	955	86.42	2.1
20844	Stam	[AATTTT]	1194	86.06	2.4
20844	Stam	[AAAATT]	1223	86.01	2.1
20844	Stam	[AATATT]	1249	85.65	1.8
20844	Stam	[AAAATT]	1297	86.01	2.1
20844	Stam	[AAATTT]	1298	86.42	2.1
20844	Stam	AATGTT	1664	93.04	-1.7
20844	Stam	[AATTTT]	1716	86.06	2.4
20844	Stam	[AAATTT]	1734	86.42	2.1
20844	Stam	[AATTTT]	1735	86.06	2.4
20844	Stam	[AATTTT]	1830	86.06	2.4
11541	Adora2b	AAAGTT	369	93.4	-0.4
11541	Adora2b	AACATT	508	92.61	-0.5
11541	Adora2b	[AATATT]	521	85.65	1.8
11541	Adora2b	AAAGTT	633	93.4	-0.4
11541	Adora2b	[AAAATT]	658	86.01	2.1
11541	Adora2b	[AAATTT]	659	86.42	2.1
11541	Adora2b	[AATTTT]	660	86.06	2.4
11541	Adora2b	AACTTT	709	93.02	0
12524	Cd86	[AAAATT]	28	86.01	2.1
12524	Cd86	AATGTT	77	93.04	-1.7
12524	Cd86	AACATT	289	92.61	-0.5
12524	Cd86	[AATTTT]	335	86.06	2.4
12524	Cd86	AATGTT	912	93.04	-1.7
12524	Cd86	AACTTT	1287	93.02	0
12524	Cd86	[AATATT]	1311	85.65	1.8
12524	Cd86	AAAGTT	1469	93.4	-0.4
12524	Cd86	[AATTTT]	1481	86.06	2.4
231086	Hadhb	AACATT	111	92.61	-0.5
231086	Hadhb	AACATT	311	92.61	-0.5
98710	Rabif	AACATT	629	92.61	-0.5
98710	Rabif	AACCTT	1004	90.9	0.4
13638	Efna3	AATGTT	217	93.04	-1.7
13638	Efna3	AACCTT	646	90.9	0.4
268297	Scml4	[AATATT]	145	85.65	1.8
268297	Scml4	AAAGTT	944	93.4	-0.4
268297	Scml4	[AATTTT]	1011	86.06	2.4
268297	Scml4	[AAAATT]	1108	86.01	2.1
268297	Scml4	[AATTTT]	1332	86.06	2.4
268297	Scml4	[AAAATT]	1614	86.01	2.1
268297	Scml4	AACGTT	1897	100	-3.5
268297	Scml4	[AATTTT]	2060	86.06	2.4
268297	Scml4	AAGGTT	2183	90.48	-0.2
268297	Scml4	[AATTTT]	2358	86.06	2.4
268297	Scml4	AACATT	2622	92.61	-0.5
268297	Scml4	AATGTT	2701	93.04	-1.7
67511	Tmed9	AACTTT	409	93.02	0
22631	Ywhaz	AACCTT	10	90.9	0.4
22631	Ywhaz	[AAAATT]	31	86.01	2.1
22631	Ywhaz	[AAATTT]	32	86.42	2.1
22631	Ywhaz	[AATATT]	158	85.65	1.8
22631	Ywhaz	AACTTT	182	93.02	0
22631	Ywhaz	[AATTTT]	234	86.06	2.4
22631	Ywhaz	AAAGTT	588	93.4	-0.4
22631	Ywhaz	AATGTT	643	93.04	-1.7
22631	Ywhaz	AAAGTT	788	93.4	-0.4
22631	Ywhaz	[AATTTT]	1127	86.06	2.4
22631	Ywhaz	[AATTTT]	1282	86.06	2.4
22631	Ywhaz	AATGTT	1320	93.04	-1.7
22631	Ywhaz	[AAATTT]	2390	86.42	2.1
22631	Ywhaz	[AATTTT]	2391	86.06	2.4
22631	Ywhaz	[AAATTT]	2420	86.42	2.1
338348	Ttc16	AACTTT	82	93.02	0
338348	Ttc16	AATGTT	92	93.04	-1.7
338348	Ttc16	[AAAATT]	141	86.01	2.1
338348	Ttc16	AACTTT	150	93.02	0
338348	Ttc16	AACATT	480	92.61	-0.5
68632	Myct1	[AATTTT]	104	86.06	2.4
68632	Myct1	AACATT	136	92.61	-0.5
68632	Myct1	[AATTTT]	389	86.06	2.4
68632	Myct1	AATGTT	395	93.04	-1.7
68632	Myct1	[AATTTT]	1755	86.06	2.4
68632	Myct1	[AATATT]	1969	85.65	1.8
68632	Myct1	AATGTT	2046	93.04	-1.7
21853	Timeless	[AATTTT]	93	86.06	2.4
21853	Timeless	AAGGTT	204	90.48	-0.2
21853	Timeless	AACTTT	496	93.02	0
21853	Timeless	[AAAATT]	509	86.01	2.1
15932	Idua	AAAGTT	240	93.4	-0.4
76217	Jakmip2	AACCTT	66	90.9	0.4
76217	Jakmip2	[AAAATT]	82	86.01	2.1
76217	Jakmip2	AAGGTT	165	90.48	-0.2
76217	Jakmip2	[AAAATT]	202	86.01	2.1
76217	Jakmip2	AAAGTT	351	93.4	-0.4
76217	Jakmip2	AACATT	364	92.61	-0.5
76217	Jakmip2	AATGTT	564	93.04	-1.7
140810	Ttbk2	[AAAATT]	284	86.01	2.1
140810	Ttbk2	[AAAATT]	364	86.01	2.1
140810	Ttbk2	AACCTT	397	90.9	0.4
140810	Ttbk2	[AATTTT]	535	86.06	2.4
140810	Ttbk2	[AAAATT]	550	86.01	2.1
140810	Ttbk2	AATGTT	556	93.04	-1.7
140810	Ttbk2	AACCTT	641	90.9	0.4
140810	Ttbk2	[AAATTT]	1011	86.42	2.1
140810	Ttbk2	AATGTT	1037	93.04	-1.7
140810	Ttbk2	[AAATTT]	1247	86.42	2.1
140810	Ttbk2	[AAAATT]	1914	86.01	2.1
140810	Ttbk2	[AATTTT]	2075	86.06	2.4
140810	Ttbk2	[AAAATT]	2106	86.01	2.1
140810	Ttbk2	[AAATTT]	2107	86.42	2.1
140810	Ttbk2	[AATTTT]	2108	86.06	2.4
140810	Ttbk2	AACATT	2236	92.61	-0.5
140810	Ttbk2	AAAGTT	2247	93.4	-0.4
140810	Ttbk2	[AAAATT]	2307	86.01	2.1
140810	Ttbk2	AATGTT	2558	93.04	-1.7
140810	Ttbk2	[AAAATT]	2910	86.01	2.1
140810	Ttbk2	[AATTTT]	3205	86.06	2.4
140810	Ttbk2	AATGTT	3215	93.04	-1.7
140810	Ttbk2	[AATATT]	3267	85.65	1.8
140810	Ttbk2	AAAGTT	3682	93.4	-0.4
140810	Ttbk2	AACCTT	4003	90.9	0.4
140810	Ttbk2	[AAAATT]	4039	86.01	2.1
140810	Ttbk2	[AAATTT]	4040	86.42	2.1
140810	Ttbk2	[AATTTT]	4041	86.06	2.4
140810	Ttbk2	AACATT	4060	92.61	-0.5
140810	Ttbk2	AATGTT	4132	93.04	-1.7
140810	Ttbk2	[AAATTT]	4184	86.42	2.1
140810	Ttbk2	[AATTTT]	4185	86.06	2.4
140810	Ttbk2	AATGTT	4511	93.04	-1.7
140810	Ttbk2	[AAATTT]	4627	86.42	2.1
140810	Ttbk2	AACTTT	4881	93.02	0
140810	Ttbk2	[AAATTT]	4979	86.42	2.1
140810	Ttbk2	[AATTTT]	4980	86.06	2.4
140810	Ttbk2	[AAAATT]	5172	86.01	2.1
140810	Ttbk2	AACGTT	5552	100	-3.5
140810	Ttbk2	[AAAATT]	5596	86.01	2.1
140810	Ttbk2	[AAAATT]	5709	86.01	2.1
140810	Ttbk2	AAAGTT	5725	93.4	-0.4
140810	Ttbk2	AACCTT	5828	90.9	0.4
140810	Ttbk2	AATGTT	6546	93.04	-1.7
140810	Ttbk2	AATGTT	6603	93.04	-1.7
140810	Ttbk2	[AATTTT]	6801	86.06	2.4
140810	Ttbk2	AACATT	6895	92.61	-0.5
20324	Sdpr	AACATT	462	92.61	-0.5
20324	Sdpr	[AAAATT]	587	86.01	2.1
20324	Sdpr	AAGGTT	601	90.48	-0.2
20324	Sdpr	AACATT	695	92.61	-0.5
20324	Sdpr	[AATATT]	773	85.65	1.8
20324	Sdpr	[AATATT]	885	85.65	1.8
20324	Sdpr	AACATT	899	92.61	-0.5
20324	Sdpr	[AATATT]	973	85.65	1.8
20324	Sdpr	AATGTT	1106	93.04	-1.7
20324	Sdpr	AAAGTT	1210	93.4	-0.4
69597	Afg3l2	[AATATT]	338	85.65	1.8
69597	Afg3l2	[AATATT]	356	85.65	1.8
69597	Afg3l2	[AAATTT]	365	86.42	2.1
18004	Nek1	[AAAATT]	133	86.01	2.1
18004	Nek1	[AAAATT]	259	86.01	2.1
18004	Nek1	[AAATTT]	260	86.42	2.1
18004	Nek1	[AAATTT]	354	86.42	2.1
18004	Nek1	AACATT	386	92.61	-0.5
18004	Nek1	[AATTTT]	582	86.06	2.4
18004	Nek1	AAAGTT	599	93.4	-0.4
18004	Nek1	AAAGTT	622	93.4	-0.4
18004	Nek1	[AAATTT]	687	86.42	2.1
18004	Nek1	[AAAATT]	711	86.01	2.1
77684	9230107M04Rik	AACATT	115	92.61	-0.5
77684	9230107M04Rik	[AAAATT]	504	86.01	2.1
26931	Ppp2r5c	AACTTT	104	93.02	0
26931	Ppp2r5c	AACTTT	148	93.02	0
26931	Ppp2r5c	AATGTT	638	93.04	-1.7
26931	Ppp2r5c	AACTTT	1427	93.02	0
26931	Ppp2r5c	AAAGTT	2234	93.4	-0.4
26931	Ppp2r5c	AAAGTT	2448	93.4	-0.4
26931	Ppp2r5c	AACATT	2728	92.61	-0.5
26931	Ppp2r5c	AATGTT	2757	93.04	-1.7
26931	Ppp2r5c	[AATTTT]	2775	86.06	2.4
26931	Ppp2r5c	[AAATTT]	2801	86.42	2.1
26931	Ppp2r5c	[AATTTT]	2802	86.06	2.4
26931	Ppp2r5c	AAGGTT	2817	90.48	-0.2
26931	Ppp2r5c	AACATT	3064	92.61	-0.5
26931	Ppp2r5c	AAAGTT	3162	93.4	-0.4
26931	Ppp2r5c	AACTTT	3227	93.02	0
26931	Ppp2r5c	AACGTT	3245	100	-3.5
26931	Ppp2r5c	AACATT	3270	92.61	-0.5
26931	Ppp2r5c	AACTTT	3287	93.02	0
26931	Ppp2r5c	[AATTTT]	3358	86.06	2.4
71865	Fbxo30	AATGTT	171	93.04	-1.7
71865	Fbxo30	[AATATT]	182	85.65	1.8
71865	Fbxo30	AATGTT	240	93.04	-1.7
71865	Fbxo30	AACTTT	364	93.02	0
71865	Fbxo30	[AAATTT]	376	86.42	2.1
71865	Fbxo30	[AATTTT]	377	86.06	2.4
71865	Fbxo30	[AAAATT]	695	86.01	2.1
71865	Fbxo30	[AAATTT]	696	86.42	2.1
71865	Fbxo30	[AATTTT]	697	86.06	2.4
71865	Fbxo30	AATGTT	731	93.04	-1.7
71865	Fbxo30	AAAGTT	760	93.4	-0.4
71865	Fbxo30	[AATATT]	775	85.65	1.8
71865	Fbxo30	[AATATT]	797	85.65	1.8
71865	Fbxo30	AATGTT	841	93.04	-1.7
71865	Fbxo30	[AAAATT]	1029	86.01	2.1
71865	Fbxo30	AACGTT	1052	100	-3.5
71865	Fbxo30	[AATATT]	1082	85.65	1.8
71865	Fbxo30	AACATT	1093	92.61	-0.5
71865	Fbxo30	[AAATTT]	1598	86.42	2.1
71865	Fbxo30	AACTTT	1707	93.02	0
71865	Fbxo30	AACCTT	1752	90.9	0.4
71865	Fbxo30	AAAGTT	1780	93.4	-0.4
71865	Fbxo30	AACATT	1822	92.61	-0.5
71865	Fbxo30	[AATATT]	1915	85.65	1.8
71865	Fbxo30	[AATTTT]	1931	86.06	2.4
71865	Fbxo30	[AATTTT]	2093	86.06	2.4
71865	Fbxo30	AAAGTT	2229	93.4	-0.4
71865	Fbxo30	[AAAATT]	2310	86.01	2.1
71865	Fbxo30	[AAATTT]	2364	86.42	2.1
231014	9330182L06Rik	AACTTT	283	93.02	0
231014	9330182L06Rik	[AAATTT]	489	86.42	2.1
231014	9330182L06Rik	[AATTTT]	490	86.06	2.4
231014	9330182L06Rik	[AATATT]	539	85.65	1.8
231014	9330182L06Rik	[AATTTT]	559	86.06	2.4
231014	9330182L06Rik	[AAAATT]	591	86.01	2.1
231014	9330182L06Rik	[AAAATT]	621	86.01	2.1
231014	9330182L06Rik	[AAATTT]	622	86.42	2.1
231014	9330182L06Rik	AACATT	689	92.61	-0.5
231014	9330182L06Rik	[AATTTT]	1006	86.06	2.4
231014	9330182L06Rik	AACATT	1183	92.61	-0.5
231014	9330182L06Rik	AAGGTT	1331	90.48	-0.2
231014	9330182L06Rik	[AATATT]	1373	85.65	1.8
16978	Lrrfip1	AATGTT	104	93.04	-1.7
16978	Lrrfip1	AACATT	243	92.61	-0.5
16978	Lrrfip1	AAGGTT	289	90.48	-0.2
16978	Lrrfip1	[AATATT]	411	85.65	1.8
16978	Lrrfip1	[AAATTT]	489	86.42	2.1
16978	Lrrfip1	[AATATT]	683	85.65	1.8
16978	Lrrfip1	[AAAATT]	874	86.01	2.1
16978	Lrrfip1	[AATATT]	945	85.65	1.8
16978	Lrrfip1	[AAATTT]	984	86.42	2.1
16978	Lrrfip1	AAAGTT	1055	93.4	-0.4
16978	Lrrfip1	[AAATTT]	1196	86.42	2.1
16978	Lrrfip1	[AATTTT]	1246	86.06	2.4
16978	Lrrfip1	AAGGTT	1599	90.48	-0.2
16978	Lrrfip1	AATGTT	1612	93.04	-1.7
16978	Lrrfip1	AACCTT	1920	90.9	0.4
16978	Lrrfip1	AACATT	1979	92.61	-0.5
16978	Lrrfip1	AACGTT	1995	100	-3.5
12389	Cav1	AAGGTT	20	90.48	-0.2
12389	Cav1	[AAATTT]	81	86.42	2.1
12389	Cav1	AATGTT	189	93.04	-1.7
12389	Cav1	AACGTT	403	100	-3.5
12389	Cav1	AATGTT	528	93.04	-1.7
12389	Cav1	[AATATT]	575	85.65	1.8
12389	Cav1	[AATTTT]	614	86.06	2.4
12389	Cav1	AACATT	812	92.61	-0.5
12389	Cav1	AAGGTT	998	90.48	-0.2
12389	Cav1	AACATT	1034	92.61	-0.5
12389	Cav1	AACCTT	1200	90.9	0.4
12389	Cav1	AATGTT	1271	93.04	-1.7
12389	Cav1	[AAAATT]	1424	86.01	2.1
12389	Cav1	[AATTTT]	1576	86.06	2.4
12389	Cav1	AAGGTT	1768	90.48	-0.2
12389	Cav1	[AAATTT]	1778	86.42	2.1
12389	Cav1	[AATTTT]	1779	86.06	2.4
12389	Cav1	[AAAATT]	1854	86.01	2.1
15213	Hey1	[AATTTT]	116	86.06	2.4
15213	Hey1	AAAGTT	135	93.4	-0.4
15213	Hey1	[AATTTT]	162	86.06	2.4
15213	Hey1	[AAAATT]	196	86.01	2.1
15213	Hey1	[AATTTT]	209	86.06	2.4
15213	Hey1	AACATT	345	92.61	-0.5
15213	Hey1	AATGTT	425	93.04	-1.7
15213	Hey1	[AAATTT]	907	86.42	2.1
15213	Hey1	[AATTTT]	908	86.06	2.4
15213	Hey1	[AAAATT]	996	86.01	2.1
15213	Hey1	[AAATTT]	997	86.42	2.1
15213	Hey1	[AATTTT]	998	86.06	2.4
20203	S100b	[AATATT]	607	85.65	1.8
20203	S100b	AACATT	666	92.61	-0.5
20203	S100b	[AAAATT]	692	86.01	2.1
20203	S100b	[AATATT]	1060	85.65	1.8
20203	S100b	[AAAATT]	1204	86.01	2.1
17857	Mx1	AACCTT	53	90.9	0.4
17857	Mx1	AACGTT	66	100	-3.5
17857	Mx1	[AAAATT]	1088	86.01	2.1
14461	Gata2	[AATATT]	198	85.65	1.8
14461	Gata2	AACATT	674	92.61	-0.5
14461	Gata2	AACCTT	801	90.9	0.4
14461	Gata2	AACATT	1449	92.61	-0.5
14461	Gata2	[AATATT]	1457	85.65	1.8
14461	Gata2	[AAAATT]	1470	86.01	2.1
74318	Hopx	AAAGTT	627	93.4	-0.4
74318	Hopx	[AAATTT]	671	86.42	2.1
74318	Hopx	[AAAATT]	747	86.01	2.1
66240	Kcne1l	AAGGTT	565	90.48	-0.2
66240	Kcne1l	AACCTT	795	90.9	0.4
66240	Kcne1l	AAAGTT	824	93.4	-0.4
13394	Dlx4	[AATATT]	276	85.65	1.8
67475	Ero1lb	[AAAATT]	118	86.01	2.1
67475	Ero1lb	[AATATT]	138	85.65	1.8
67475	Ero1lb	[AAAATT]	199	86.01	2.1
67475	Ero1lb	AACTTT	276	93.02	0
67475	Ero1lb	[AAAATT]	762	86.01	2.1
67475	Ero1lb	[AAATTT]	763	86.42	2.1
67475	Ero1lb	[AATATT]	842	85.65	1.8
67475	Ero1lb	AAGGTT	1104	90.48	-0.2
67475	Ero1lb	AATGTT	1360	93.04	-1.7
67475	Ero1lb	[AATTTT]	1381	86.06	2.4
67475	Ero1lb	[AAATTT]	1584	86.42	2.1
67475	Ero1lb	[AATTTT]	1585	86.06	2.4
67475	Ero1lb	[AATTTT]	1717	86.06	2.4
67475	Ero1lb	[AATTTT]	1853	86.06	2.4
67475	Ero1lb	[AATTTT]	2269	86.06	2.4
67474	Snap29	[AATATT]	122	85.65	1.8
67474	Snap29	[AAAATT]	182	86.01	2.1
67474	Snap29	AACCTT	866	90.9	0.4
67474	Snap29	[AATATT]	953	85.65	1.8
67474	Snap29	[AAAATT]	973	86.01	2.1
67474	Snap29	[AATTTT]	991	86.06	2.4
67474	Snap29	[AAAATT]	1350	86.01	2.1
67474	Snap29	AACCTT	1360	90.9	0.4
67474	Snap29	AACCTT	1541	90.9	0.4
67474	Snap29	[AAATTT]	1625	86.42	2.1
67474	Snap29	AACTTT	2267	93.02	0
67474	Snap29	[AATTTT]	2482	86.06	2.4
224022	Slc7a4	AAAGTT	441	93.4	-0.4
224022	Slc7a4	AATGTT	989	93.04	-1.7
218629	Dhx29	AAAGTT	29	93.4	-0.4
218629	Dhx29	AATGTT	101	93.04	-1.7
18412	Sqstm1	AATGTT	545	93.04	-1.7
55936	Ctps2	AATGTT	141	93.04	-1.7
55936	Ctps2	AACTTT	332	93.02	0
55936	Ctps2	AAGGTT	380	90.48	-0.2
55936	Ctps2	[AAAATT]	487	86.01	2.1
55936	Ctps2	[AAAATT]	638	86.01	2.1
55936	Ctps2	[AAATTT]	639	86.42	2.1
55936	Ctps2	AACATT	1216	92.61	-0.5
55936	Ctps2	AACTTT	1711	93.02	0
55936	Ctps2	AACGTT	3187	100	-3.5
55936	Ctps2	AACATT	3449	92.61	-0.5
18987	Pou2f2	[AATATT]	520	85.65	1.8
18987	Pou2f2	AACCTT	716	90.9	0.4
18987	Pou2f2	AACCTT	794	90.9	0.4
18987	Pou2f2	AACCTT	967	90.9	0.4
18987	Pou2f2	AAAGTT	1786	93.4	-0.4
216190	Appl2	AACCTT	525	90.9	0.4
13855	Epn2	[AAAATT]	557	86.01	2.1
13855	Epn2	[AATATT]	585	85.65	1.8
13855	Epn2	AACTTT	718	93.02	0
13855	Epn2	[AATTTT]	822	86.06	2.4
13855	Epn2	AAGGTT	986	90.48	-0.2
13855	Epn2	AACCTT	1503	90.9	0.4
13855	Epn2	AACTTT	1559	93.02	0
13855	Epn2	AAGGTT	1723	90.48	-0.2
50876	Tmod2	AACTTT	121	93.02	0
50876	Tmod2	[AAATTT]	826	86.42	2.1
50876	Tmod2	[AATTTT]	827	86.06	2.4
50876	Tmod2	AAAGTT	835	93.4	-0.4
50876	Tmod2	[AAAATT]	851	86.01	2.1
50876	Tmod2	[AAATTT]	852	86.42	2.1
50876	Tmod2	AAAGTT	1101	93.4	-0.4
50876	Tmod2	AAAGTT	1121	93.4	-0.4
50876	Tmod2	[AAATTT]	1149	86.42	2.1
50876	Tmod2	[AATTTT]	1150	86.06	2.4
50876	Tmod2	AACATT	1370	92.61	-0.5
50876	Tmod2	[AAATTT]	1499	86.42	2.1
50876	Tmod2	AATGTT	1522	93.04	-1.7
50876	Tmod2	AACCTT	2292	90.9	0.4
50876	Tmod2	[AAAATT]	2370	86.01	2.1
50876	Tmod2	[AAAATT]	2636	86.01	2.1
50876	Tmod2	[AAAATT]	2651	86.01	2.1
50876	Tmod2	[AATTTT]	3053	86.06	2.4
50876	Tmod2	AACATT	3346	92.61	-0.5
50876	Tmod2	AAGGTT	3773	90.48	-0.2
50876	Tmod2	[AATATT]	5235	85.65	1.8
50876	Tmod2	[AAATTT]	5346	86.42	2.1
50876	Tmod2	[AATTTT]	5347	86.06	2.4
50876	Tmod2	AATGTT	5914	93.04	-1.7
50876	Tmod2	[AATTTT]	6522	86.06	2.4
50876	Tmod2	[AATATT]	7277	85.65	1.8
50876	Tmod2	[AAATTT]	7453	86.42	2.1
50876	Tmod2	[AATTTT]	7540	86.06	2.4
50876	Tmod2	AACATT	7872	92.61	-0.5
50876	Tmod2	[AAAATT]	7899	86.01	2.1
50876	Tmod2	[AATATT]	8006	85.65	1.8
50876	Tmod2	AACATT	8038	92.61	-0.5
50876	Tmod2	[AAATTT]	8159	86.42	2.1
50876	Tmod2	[AATTTT]	8224	86.06	2.4
50876	Tmod2	AATGTT	8321	93.04	-1.7
50876	Tmod2	AACTTT	8453	93.02	0
21841	Tia1	[AATTTT]	200	86.06	2.4
21841	Tia1	AAAGTT	228	93.4	-0.4
21841	Tia1	[AAAATT]	299	86.01	2.1
21841	Tia1	AATGTT	309	93.04	-1.7
21841	Tia1	AACTTT	316	93.02	0
21841	Tia1	[AATTTT]	527	86.06	2.4
21841	Tia1	[AAATTT]	581	86.42	2.1
21841	Tia1	[AATATT]	612	85.65	1.8
21841	Tia1	AACTTT	654	93.02	0
21841	Tia1	AACCTT	763	90.9	0.4
21841	Tia1	AACTTT	922	93.02	0
21841	Tia1	AAAGTT	1067	93.4	-0.4
21841	Tia1	AACATT	1240	92.61	-0.5
21841	Tia1	[AATATT]	1251	85.65	1.8
21841	Tia1	AATGTT	1725	93.04	-1.7
21841	Tia1	AACATT	1763	92.61	-0.5
21841	Tia1	[AAATTT]	1770	86.42	2.1
21841	Tia1	[AAATTT]	1794	86.42	2.1
21841	Tia1	[AATTTT]	1795	86.06	2.4
21841	Tia1	[AATTTT]	1813	86.06	2.4
21841	Tia1	[AATTTT]	1977	86.06	2.4
21841	Tia1	AACTTT	1994	93.02	0
21841	Tia1	[AAAATT]	2123	86.01	2.1
21841	Tia1	AAGGTT	2283	90.48	-0.2
21841	Tia1	[AAAATT]	2408	86.01	2.1
21841	Tia1	[AAAATT]	2811	86.01	2.1
21841	Tia1	[AAATTT]	2812	86.42	2.1
21841	Tia1	AACTTT	2827	93.02	0
21841	Tia1	[AATTTT]	2859	86.06	2.4
237880	1700071K01Rik	AACATT	49	92.61	-0.5
237880	1700071K01Rik	[AAATTT]	98	86.42	2.1
237880	1700071K01Rik	AATGTT	443	93.04	-1.7
67544	Fam120b	[AAAATT]	101	86.01	2.1
67544	Fam120b	AACATT	247	92.61	-0.5
67544	Fam120b	AATGTT	274	93.04	-1.7
67544	Fam120b	AACTTT	1565	93.02	0
67544	Fam120b	AAAGTT	1614	93.4	-0.4
67544	Fam120b	[AATATT]	1711	85.65	1.8
22019	Tpp2	AACTTT	14	93.02	0
22019	Tpp2	[AAAATT]	34	86.01	2.1
22019	Tpp2	[AAATTT]	35	86.42	2.1
22019	Tpp2	[AATTTT]	36	86.06	2.4
22019	Tpp2	[AATTTT]	308	86.06	2.4
22019	Tpp2	AAGGTT	355	90.48	-0.2
22019	Tpp2	[AAATTT]	371	86.42	2.1
22019	Tpp2	[AATTTT]	372	86.06	2.4
22019	Tpp2	[AAAATT]	624	86.01	2.1
22019	Tpp2	[AAATTT]	625	86.42	2.1
22019	Tpp2	AACATT	694	92.61	-0.5
67781	Ilf2	[AATATT]	226	85.65	1.8
67781	Ilf2	[AATTTT]	299	86.06	2.4
67781	Ilf2	AACATT	436	92.61	-0.5
67781	Ilf2	[AAATTT]	537	86.42	2.1
109880	Braf	[AAAATT]	89	86.01	2.1
109880	Braf	[AAATTT]	90	86.42	2.1
109880	Braf	[AATTTT]	91	86.06	2.4
109880	Braf	[AAAATT]	107	86.01	2.1
109880	Braf	[AAATTT]	108	86.42	2.1
109880	Braf	[AATTTT]	109	86.06	2.4
109880	Braf	AATGTT	172	93.04	-1.7
109880	Braf	[AAAATT]	335	86.01	2.1
109880	Braf	[AATTTT]	1027	86.06	2.4
109880	Braf	[AAAATT]	1082	86.01	2.1
109880	Braf	AACTTT	1109	93.02	0
109880	Braf	[AAAATT]	1147	86.01	2.1
109880	Braf	AAGGTT	1384	90.48	-0.2
109880	Braf	[AAATTT]	1665	86.42	2.1
109880	Braf	[AATTTT]	1738	86.06	2.4
109880	Braf	AAAGTT	1755	93.4	-0.4
109880	Braf	[AATATT]	2082	85.65	1.8
109880	Braf	AATGTT	2154	93.04	-1.7
109880	Braf	[AATATT]	2590	85.65	1.8
109880	Braf	AACCTT	2598	90.9	0.4
109880	Braf	AAGGTT	2659	90.48	-0.2
109880	Braf	AAGGTT	2904	90.48	-0.2
109880	Braf	AACTTT	2958	93.02	0
109880	Braf	AACCTT	3266	90.9	0.4
109880	Braf	AACATT	4164	92.61	-0.5
109880	Braf	[AATATT]	4229	85.65	1.8
109880	Braf	[AAATTT]	4316	86.42	2.1
109880	Braf	[AATTTT]	4317	86.06	2.4
109880	Braf	[AATATT]	4329	85.65	1.8
109880	Braf	[AATATT]	4368	85.65	1.8
109880	Braf	AACCTT	4425	90.9	0.4
109880	Braf	[AAATTT]	4461	86.42	2.1
109880	Braf	[AATTTT]	4462	86.06	2.4
109880	Braf	AATGTT	4474	93.04	-1.7
109880	Braf	AACTTT	4963	93.02	0
109880	Braf	[AAATTT]	5021	86.42	2.1
109880	Braf	AACTTT	5033	93.02	0
109880	Braf	[AAAATT]	5054	86.01	2.1
109880	Braf	[AATTTT]	5103	86.06	2.4
109880	Braf	AATGTT	5193	93.04	-1.7
109880	Braf	AACATT	5514	92.61	-0.5
109880	Braf	AACCTT	5830	90.9	0.4
109880	Braf	AACCTT	6039	90.9	0.4
109880	Braf	AACTTT	6168	93.02	0
109880	Braf	AAGGTT	6589	90.48	-0.2
109880	Braf	AAGGTT	6631	90.48	-0.2
109880	Braf	[AAAATT]	6716	86.01	2.1
109880	Braf	AATGTT	6820	93.04	-1.7
109880	Braf	[AATTTT]	6832	86.06	2.4
109880	Braf	[AAATTT]	6922	86.42	2.1
109880	Braf	[AATATT]	6939	85.65	1.8
109880	Braf	[AAATTT]	7009	86.42	2.1
109880	Braf	AAAGTT	7025	93.4	-0.4
20350	Sema3f	AACCTT	518	90.9	0.4
20350	Sema3f	AACCTT	584	90.9	0.4
108760	Galntl1	AACATT	872	92.61	-0.5
108760	Galntl1	[AAAATT]	1172	86.01	2.1
108760	Galntl1	AAGGTT	1293	90.48	-0.2
109079	Sephs1	AAAGTT	498	93.4	-0.4
109079	Sephs1	AATGTT	603	93.04	-1.7
109079	Sephs1	[AATTTT]	796	86.06	2.4
109079	Sephs1	AACATT	991	92.61	-0.5
109079	Sephs1	AAAGTT	1011	93.4	-0.4
109079	Sephs1	AACTTT	1153	93.02	0
109079	Sephs1	[AAATTT]	1193	86.42	2.1
109079	Sephs1	[AATTTT]	1194	86.06	2.4
109079	Sephs1	AATGTT	1845	93.04	-1.7
109079	Sephs1	AATGTT	2123	93.04	-1.7
109079	Sephs1	AAAGTT	2213	93.4	-0.4
109079	Sephs1	[AAAATT]	2322	86.01	2.1
109079	Sephs1	AAAGTT	2373	93.4	-0.4
109079	Sephs1	AACATT	2414	92.61	-0.5
109079	Sephs1	[AATATT]	2717	85.65	1.8
109079	Sephs1	AACATT	3162	92.61	-0.5
109079	Sephs1	AAAGTT	3431	93.4	-0.4
109079	Sephs1	AATGTT	3644	93.04	-1.7
109079	Sephs1	[AAAATT]	3684	86.01	2.1
109079	Sephs1	[AAAATT]	3694	86.01	2.1
109079	Sephs1	[AAATTT]	3695	86.42	2.1
16975	Lrp8	[AAATTT]	193	86.42	2.1
16975	Lrp8	AAAGTT	220	93.4	-0.4
16975	Lrp8	AAAGTT	256	93.4	-0.4
16975	Lrp8	AATGTT	273	93.04	-1.7
16975	Lrp8	[AAAATT]	472	86.01	2.1
16975	Lrp8	AAGGTT	572	90.48	-0.2
16975	Lrp8	AACTTT	788	93.02	0
16975	Lrp8	AACCTT	1084	90.9	0.4
16975	Lrp8	[AAATTT]	1482	86.42	2.1
16975	Lrp8	[AATTTT]	1599	86.06	2.4
16975	Lrp8	AAAGTT	1852	93.4	-0.4
16975	Lrp8	AACCTT	2026	90.9	0.4
16975	Lrp8	AAGGTT	2231	90.48	-0.2
16975	Lrp8	[AAAATT]	2252	86.01	2.1
16975	Lrp8	[AAATTT]	2253	86.42	2.1
16975	Lrp8	AACGTT	2337	100	-3.5
16975	Lrp8	AACTTT	2549	93.02	0
16975	Lrp8	[AAAATT]	2666	86.01	2.1
16975	Lrp8	AACGTT	2677	100	-3.5
16975	Lrp8	[AAAATT]	3101	86.01	2.1
16975	Lrp8	[AAATTT]	3102	86.42	2.1
16975	Lrp8	[AATTTT]	3103	86.06	2.4
16975	Lrp8	AACTTT	3335	93.02	0
16975	Lrp8	[AATTTT]	3950	86.06	2.4
16975	Lrp8	AAGGTT	4105	90.48	-0.2
16975	Lrp8	AAAGTT	4318	93.4	-0.4
225888	Suv420h1	[AATTTT]	287	86.06	2.4
225888	Suv420h1	AACTTT	403	93.02	0
225888	Suv420h1	AACATT	491	92.61	-0.5
225888	Suv420h1	AAGGTT	664	90.48	-0.2
225888	Suv420h1	[AAATTT]	1410	86.42	2.1
225888	Suv420h1	[AATTTT]	1411	86.06	2.4
225888	Suv420h1	[AAAATT]	1966	86.01	2.1
225888	Suv420h1	AACCTT	2007	90.9	0.4
225888	Suv420h1	[AATATT]	2117	85.65	1.8
225888	Suv420h1	AACATT	2207	92.61	-0.5
225888	Suv420h1	[AATATT]	2261	85.65	1.8
225888	Suv420h1	[AAATTT]	2280	86.42	2.1
225888	Suv420h1	[AATTTT]	2281	86.06	2.4
225888	Suv420h1	AAGGTT	2317	90.48	-0.2
225888	Suv420h1	[AATATT]	2335	85.65	1.8
225888	Suv420h1	[AATTTT]	2513	86.06	2.4
225888	Suv420h1	[AATTTT]	2535	86.06	2.4
225888	Suv420h1	AATGTT	2891	93.04	-1.7
225888	Suv420h1	[AATTTT]	3385	86.06	2.4
225888	Suv420h1	AACCTT	3548	90.9	0.4
225888	Suv420h1	AAAGTT	3702	93.4	-0.4
225888	Suv420h1	[AATTTT]	3761	86.06	2.4
225888	Suv420h1	AACGTT	3889	100	-3.5
225888	Suv420h1	AACATT	3904	92.61	-0.5
225888	Suv420h1	[AATATT]	3917	85.65	1.8
15182	Hdac2	AACTTT	14	93.02	0
15182	Hdac2	AACCTT	56	90.9	0.4
15182	Hdac2	[AAATTT]	183	86.42	2.1
15182	Hdac2	[AATTTT]	184	86.06	2.4
15182	Hdac2	[AAAATT]	317	86.01	2.1
66884	Appbp2	AACTTT	373	93.02	0
66884	Appbp2	AACGTT	597	100	-3.5
20218	Khdrbs1	AAAGTT	34	93.4	-0.4
20218	Khdrbs1	[AATTTT]	221	86.06	2.4
20218	Khdrbs1	AAAGTT	294	93.4	-0.4
20218	Khdrbs1	AAGGTT	354	90.48	-0.2
20218	Khdrbs1	AACTTT	373	93.02	0
20218	Khdrbs1	[AAAATT]	446	86.01	2.1
20218	Khdrbs1	AATGTT	478	93.04	-1.7
20218	Khdrbs1	AACATT	533	92.61	-0.5
20218	Khdrbs1	AAGGTT	569	90.48	-0.2
20218	Khdrbs1	[AAATTT]	575	86.42	2.1
20218	Khdrbs1	[AATTTT]	576	86.06	2.4
20218	Khdrbs1	[AATTTT]	618	86.06	2.4
20218	Khdrbs1	AACGTT	625	100	-3.5
20218	Khdrbs1	[AAAATT]	651	86.01	2.1
20218	Khdrbs1	[AAATTT]	847	86.42	2.1
20218	Khdrbs1	[AATTTT]	848	86.06	2.4
20218	Khdrbs1	AAAGTT	1208	93.4	-0.4
56207	Uchl5	AACTTT	67	93.02	0
56207	Uchl5	[AATATT]	330	85.65	1.8
56207	Uchl5	[AATTTT]	467	86.06	2.4
56207	Uchl5	AAAGTT	576	93.4	-0.4
56207	Uchl5	[AATATT]	669	85.65	1.8
56207	Uchl5	AACGTT	706	100	-3.5
56207	Uchl5	[AAAATT]	726	86.01	2.1
11938	Atp2a2	[AATTTT]	41	86.06	2.4
11938	Atp2a2	[AATTTT]	79	86.06	2.4
11938	Atp2a2	[AATTTT]	443	86.06	2.4
11938	Atp2a2	[AATTTT]	461	86.06	2.4
11938	Atp2a2	AACATT	641	92.61	-0.5
11938	Atp2a2	AAGGTT	693	90.48	-0.2
11938	Atp2a2	AACATT	748	92.61	-0.5
11938	Atp2a2	AACATT	798	92.61	-0.5
11938	Atp2a2	AACCTT	1100	90.9	0.4
93887	Pcdhb16	AATGTT	159	93.04	-1.7
93887	Pcdhb16	AACATT	1175	92.61	-0.5
93887	Pcdhb16	[AATATT]	1862	85.65	1.8
93887	Pcdhb16	[AAAATT]	1898	86.01	2.1
93887	Pcdhb16	[AATTTT]	1978	86.06	2.4
93887	Pcdhb16	[AATATT]	1999	85.65	1.8
93887	Pcdhb16	[AATTTT]	2012	86.06	2.4
93887	Pcdhb16	AACCTT	2092	90.9	0.4
110094	Phka2	AACGTT	58	100	-3.5
110094	Phka2	AACATT	248	92.61	-0.5
110094	Phka2	[AAATTT]	580	86.42	2.1
110094	Phka2	AACTTT	595	93.02	0
110094	Phka2	[AATTTT]	1184	86.06	2.4
110094	Phka2	AAGGTT	1462	90.48	-0.2
212516	BC060267	AACATT	97	92.61	-0.5
212516	BC060267	AACCTT	231	90.9	0.4
17035	Lxn	[AAAATT]	369	86.01	2.1
17035	Lxn	AAAGTT	416	93.4	-0.4
17035	Lxn	AACCTT	476	90.9	0.4
17035	Lxn	[AATTTT]	507	86.06	2.4
17035	Lxn	[AAAATT]	554	86.01	2.1
17035	Lxn	[AAATTT]	555	86.42	2.1
17035	Lxn	AAAGTT	563	93.4	-0.4
17035	Lxn	[AAATTT]	727	86.42	2.1
76773	Wdyhv1	AACATT	116	92.61	-0.5
76773	Wdyhv1	AATGTT	267	93.04	-1.7
76773	Wdyhv1	AATGTT	466	93.04	-1.7
76773	Wdyhv1	AAAGTT	561	93.4	-0.4
76773	Wdyhv1	[AAAATT]	620	86.01	2.1
76773	Wdyhv1	[AAAATT]	631	86.01	2.1
76773	Wdyhv1	[AATTTT]	637	86.06	2.4
223227	Sox21	AACTTT	231	93.02	0
223227	Sox21	AACGTT	904	100	-3.5
223227	Sox21	[AAATTT]	943	86.42	2.1
223227	Sox21	AAAGTT	987	93.4	-0.4
223227	Sox21	AACTTT	993	93.02	0
223227	Sox21	AACTTT	1011	93.02	0
223227	Sox21	[AATTTT]	1026	86.06	2.4
223227	Sox21	[AATATT]	1036	85.65	1.8
223227	Sox21	AACCTT	1279	90.9	0.4
223227	Sox21	AATGTT	1333	93.04	-1.7
223227	Sox21	AAAGTT	1392	93.4	-0.4
223227	Sox21	AAAGTT	1401	93.4	-0.4
223227	Sox21	[AATATT]	1409	85.65	1.8
223227	Sox21	AACTTT	1421	93.02	0
223227	Sox21	[AATATT]	1464	85.65	1.8
70316	Ndufab1	[AATATT]	119	85.65	1.8
70316	Ndufab1	AAAGTT	129	93.4	-0.4
108989	Tpr	AACATT	108	92.61	-0.5
108989	Tpr	AATGTT	279	93.04	-1.7
108989	Tpr	AACATT	339	92.61	-0.5
108989	Tpr	AACTTT	409	93.02	0
108989	Tpr	AACTTT	449	93.02	0
108989	Tpr	[AATATT]	471	85.65	1.8
108989	Tpr	[AAAATT]	617	86.01	2.1
108989	Tpr	AACTTT	640	93.02	0
399510	Map4k5	AATGTT	285	93.04	-1.7
399510	Map4k5	[AATATT]	470	85.65	1.8
399510	Map4k5	AATGTT	512	93.04	-1.7
399510	Map4k5	AACTTT	521	93.02	0
399510	Map4k5	AAGGTT	536	90.48	-0.2
399510	Map4k5	[AAATTT]	554	86.42	2.1
399510	Map4k5	[AATTTT]	555	86.06	2.4
399510	Map4k5	AATGTT	575	93.04	-1.7
399510	Map4k5	[AATATT]	659	85.65	1.8
399510	Map4k5	AATGTT	895	93.04	-1.7
399510	Map4k5	AACTTT	1035	93.02	0
399510	Map4k5	[AAAATT]	1117	86.01	2.1
399510	Map4k5	AATGTT	1490	93.04	-1.7
14605	Tsc22d3	AACTTT	94	93.02	0
14605	Tsc22d3	AAAGTT	587	93.4	-0.4
14605	Tsc22d3	AACTTT	1104	93.02	0
14605	Tsc22d3	[AAATTT]	1302	86.42	2.1
14605	Tsc22d3	AACTTT	1313	93.02	0
12648	Chd1	[AATATT]	167	85.65	1.8
12648	Chd1	AATGTT	248	93.04	-1.7
12648	Chd1	AACTTT	358	93.02	0
12648	Chd1	[AATATT]	512	85.65	1.8
12648	Chd1	[AATATT]	858	85.65	1.8
12648	Chd1	AACGTT	992	100	-3.5
12648	Chd1	AACATT	1064	92.61	-0.5
12648	Chd1	AACCTT	1132	90.9	0.4
12648	Chd1	[AAATTT]	1152	86.42	2.1
12648	Chd1	[AATTTT]	1153	86.06	2.4
12648	Chd1	[AATTTT]	1428	86.06	2.4
12648	Chd1	AACCTT	1459	90.9	0.4
12648	Chd1	AAAGTT	1507	93.4	-0.4
12648	Chd1	[AAAATT]	1562	86.01	2.1
12648	Chd1	[AAATTT]	1563	86.42	2.1
12648	Chd1	AACTTT	1587	93.02	0
12648	Chd1	AAAGTT	1624	93.4	-0.4
12648	Chd1	AACTTT	1693	93.02	0
12648	Chd1	[AAAATT]	1763	86.01	2.1
12648	Chd1	[AAATTT]	1764	86.42	2.1
12648	Chd1	[AATTTT]	1765	86.06	2.4
12648	Chd1	[AATATT]	1836	85.65	1.8
12648	Chd1	[AATTTT]	1937	86.06	2.4
12648	Chd1	AACATT	2033	92.61	-0.5
12648	Chd1	[AATTTT]	2201	86.06	2.4
12648	Chd1	AACCTT	2245	90.9	0.4
20220	Sap18	[AAATTT]	95	86.42	2.1
20220	Sap18	[AATTTT]	96	86.06	2.4
20220	Sap18	AAAGTT	265	93.4	-0.4
20220	Sap18	AACATT	800	92.61	-0.5
20220	Sap18	[AAATTT]	1471	86.42	2.1
20220	Sap18	[AAAATT]	1606	86.01	2.1
20220	Sap18	[AATATT]	2100	85.65	1.8
20220	Sap18	AACATT	2334	92.61	-0.5
20220	Sap18	AACTTT	2366	93.02	0
20220	Sap18	AACTTT	2603	93.02	0
102632	Acad11	AATGTT	133	93.04	-1.7
102632	Acad11	AACCTT	312	90.9	0.4
78428	Wibg	[AATATT]	604	85.65	1.8
231070	Insig1	AATGTT	79	93.04	-1.7
231070	Insig1	AACATT	217	92.61	-0.5
231070	Insig1	[AATATT]	414	85.65	1.8
231070	Insig1	[AATATT]	988	85.65	1.8
231070	Insig1	[AATTTT]	1002	86.06	2.4
231070	Insig1	[AAATTT]	1176	86.42	2.1
231070	Insig1	AATGTT	1363	93.04	-1.7
231070	Insig1	AACCTT	1376	90.9	0.4
231070	Insig1	AAAGTT	1444	93.4	-0.4
231070	Insig1	AATGTT	1613	93.04	-1.7
231070	Insig1	AAGGTT	1830	90.48	-0.2
19771	Rlbp1	AACCTT	452	90.9	0.4
228775	Trib3	AACCTT	83	90.9	0.4
228775	Trib3	AAAGTT	607	93.4	-0.4
211660	Cspp1	AACGTT	41	100	-3.5
211660	Cspp1	[AATATT]	90	85.65	1.8
211660	Cspp1	[AATTTT]	201	86.06	2.4
211660	Cspp1	AATGTT	510	93.04	-1.7
211660	Cspp1	AAAGTT	606	93.4	-0.4
103213	Traf3ip2	AAAGTT	402	93.4	-0.4
103213	Traf3ip2	AAAGTT	433	93.4	-0.4
71890	Mad2l2	AACATT	214	92.61	-0.5
71890	Mad2l2	AACATT	387	92.61	-0.5
71890	Mad2l2	AAGGTT	456	90.48	-0.2
21929	Tnfaip3	AAGGTT	556	90.48	-0.2
21929	Tnfaip3	AACTTT	731	93.02	0
21929	Tnfaip3	[AATATT]	805	85.65	1.8
21929	Tnfaip3	AAAGTT	1622	93.4	-0.4
21929	Tnfaip3	AAAGTT	1694	93.4	-0.4
21929	Tnfaip3	[AAATTT]	1704	86.42	2.1
227659	Slc2a6	AACCTT	473	90.9	0.4
23890	Gpr34	[AAAATT]	58	86.01	2.1
23890	Gpr34	[AATTTT]	191	86.06	2.4
23890	Gpr34	AATGTT	239	93.04	-1.7
23890	Gpr34	AAAGTT	322	93.4	-0.4
23890	Gpr34	[AATTTT]	342	86.06	2.4
23890	Gpr34	[AAAATT]	481	86.01	2.1
16523	Kcnj8	[AATATT]	120	85.65	1.8
16523	Kcnj8	[AATATT]	182	85.65	1.8
16523	Kcnj8	[AATATT]	188	85.65	1.8
16523	Kcnj8	[AAAATT]	265	86.01	2.1
16523	Kcnj8	AACCTT	607	90.9	0.4
112418	1700102P08Rik	AATGTT	145	93.04	-1.7
112418	1700102P08Rik	AAAGTT	154	93.4	-0.4
112418	1700102P08Rik	AAGGTT	646	90.48	-0.2
112418	1700102P08Rik	AAGGTT	751	90.48	-0.2
14229	Fkbp5	AAGGTT	89	90.48	-0.2
14229	Fkbp5	[AATTTT]	876	86.06	2.4
14229	Fkbp5	AAGGTT	1649	90.48	-0.2
14229	Fkbp5	[AAATTT]	1801	86.42	2.1
14229	Fkbp5	[AATTTT]	1802	86.06	2.4
14229	Fkbp5	[AAATTT]	1933	86.42	2.1
14229	Fkbp5	[AATTTT]	1934	86.06	2.4
71137	Rfx4	[AAAATT]	928	86.01	2.1
71137	Rfx4	[AAAATT]	1005	86.01	2.1
71137	Rfx4	[AAATTT]	1006	86.42	2.1
71137	Rfx4	[AATTTT]	1007	86.06	2.4
71137	Rfx4	AATGTT	1173	93.04	-1.7
71137	Rfx4	AATGTT	1189	93.04	-1.7
73754	Thap1	[AAAATT]	139	86.01	2.1
73754	Thap1	[AATTTT]	147	86.06	2.4
73754	Thap1	[AATATT]	188	85.65	1.8
73754	Thap1	AATGTT	219	93.04	-1.7
73754	Thap1	[AAAATT]	333	86.01	2.1
73754	Thap1	[AATATT]	518	85.65	1.8
73754	Thap1	[AAAATT]	673	86.01	2.1
73754	Thap1	AAAGTT	839	93.4	-0.4
73754	Thap1	[AAATTT]	1003	86.42	2.1
73754	Thap1	[AATTTT]	1004	86.06	2.4
73754	Thap1	[AATATT]	1049	85.65	1.8
73754	Thap1	[AATATT]	1150	85.65	1.8
73754	Thap1	AAGGTT	1194	90.48	-0.2
74450	Pank2	[AAAATT]	153	86.01	2.1
74450	Pank2	[AAATTT]	154	86.42	2.1
74450	Pank2	[AATTTT]	155	86.06	2.4
74450	Pank2	AAAGTT	868	93.4	-0.4
74450	Pank2	AAGGTT	1566	90.48	-0.2
74450	Pank2	AAGGTT	1906	90.48	-0.2
74450	Pank2	AAAGTT	2141	93.4	-0.4
74450	Pank2	[AAAATT]	2172	86.01	2.1
74450	Pank2	[AAATTT]	2173	86.42	2.1
74450	Pank2	AAAGTT	2253	93.4	-0.4
74450	Pank2	AATGTT	2303	93.04	-1.7
74450	Pank2	[AATATT]	2313	85.65	1.8
74450	Pank2	AACCTT	2379	90.9	0.4
74450	Pank2	AACCTT	2762	90.9	0.4
74450	Pank2	[AATTTT]	2832	86.06	2.4
245555	C77370	[AATTTT]	72	86.06	2.4
245555	C77370	AACTTT	106	93.02	0
245555	C77370	AACTTT	200	93.02	0
245555	C77370	AACATT	258	92.61	-0.5
245555	C77370	AACATT	308	92.61	-0.5
245555	C77370	AATGTT	414	93.04	-1.7
245555	C77370	[AAATTT]	431	86.42	2.1
245555	C77370	[AATTTT]	432	86.06	2.4
245555	C77370	AATGTT	527	93.04	-1.7
245555	C77370	AATGTT	617	93.04	-1.7
245555	C77370	AACCTT	681	90.9	0.4
245555	C77370	AAAGTT	714	93.4	-0.4
245555	C77370	AAAGTT	764	93.4	-0.4
245555	C77370	[AAAATT]	841	86.01	2.1
245555	C77370	AATGTT	900	93.04	-1.7
245555	C77370	AATGTT	958	93.04	-1.7
245555	C77370	[AATTTT]	1014	86.06	2.4
245555	C77370	[AATTTT]	1149	86.06	2.4
245555	C77370	AATGTT	1631	93.04	-1.7
245555	C77370	AATGTT	2227	93.04	-1.7
245555	C77370	[AATTTT]	2444	86.06	2.4
245555	C77370	[AAATTT]	2852	86.42	2.1
245555	C77370	[AATTTT]	2997	86.06	2.4
245555	C77370	AAAGTT	3042	93.4	-0.4
245555	C77370	AACTTT	3459	93.02	0
245555	C77370	[AAAATT]	3537	86.01	2.1
245555	C77370	[AAATTT]	3538	86.42	2.1
245555	C77370	[AATTTT]	3539	86.06	2.4
245555	C77370	AATGTT	3932	93.04	-1.7
245555	C77370	AAGGTT	3959	90.48	-0.2
245555	C77370	[AAAATT]	4068	86.01	2.1
245555	C77370	[AATATT]	4083	85.65	1.8
245555	C77370	AACATT	4117	92.61	-0.5
245555	C77370	AACATT	4323	92.61	-0.5
245555	C77370	AAAGTT	4461	93.4	-0.4
245555	C77370	[AAAATT]	5130	86.01	2.1
245555	C77370	[AAATTT]	5131	86.42	2.1
245555	C77370	AACTTT	5203	93.02	0
245555	C77370	AAAGTT	5209	93.4	-0.4
245555	C77370	AAAGTT	5459	93.4	-0.4
245555	C77370	[AATTTT]	5511	86.06	2.4
245555	C77370	AACATT	5569	92.61	-0.5
245555	C77370	AAAGTT	5653	93.4	-0.4
245555	C77370	[AATATT]	5662	85.65	1.8
245555	C77370	AATGTT	5697	93.04	-1.7
245555	C77370	AAAGTT	5745	93.4	-0.4
54151	Cyhr1	[AATTTT]	73	86.06	2.4
54151	Cyhr1	[AAATTT]	650	86.42	2.1
54151	Cyhr1	AATGTT	1471	93.04	-1.7
12841	Col9a3	AACATT	327	92.61	-0.5
12841	Col9a3	AACCTT	533	90.9	0.4
12841	Col9a3	AATGTT	620	93.04	-1.7
12841	Col9a3	[AAAATT]	660	86.01	2.1
12841	Col9a3	AAAGTT	672	93.4	-0.4
12841	Col9a3	AAAGTT	748	93.4	-0.4
14432	Gap43	AACATT	148	92.61	-0.5
14432	Gap43	AACATT	204	92.61	-0.5
14432	Gap43	AATGTT	365	93.04	-1.7
14432	Gap43	[AATATT]	389	85.65	1.8
14432	Gap43	[AATATT]	559	85.65	1.8
209773	Dennd2a	AATGTT	121	93.04	-1.7
209773	Dennd2a	AATGTT	496	93.04	-1.7
209773	Dennd2a	AAGGTT	694	90.48	-0.2
209773	Dennd2a	AACTTT	889	93.02	0
209773	Dennd2a	[AATATT]	903	85.65	1.8
170772	Glcci1	AACTTT	81	93.02	0
170772	Glcci1	AACATT	287	92.61	-0.5
170772	Glcci1	AAAGTT	319	93.4	-0.4
170772	Glcci1	[AATATT]	563	85.65	1.8
170772	Glcci1	[AAATTT]	723	86.42	2.1
170772	Glcci1	AACATT	917	92.61	-0.5
170772	Glcci1	[AAATTT]	940	86.42	2.1
170772	Glcci1	[AATTTT]	1096	86.06	2.4
170772	Glcci1	AACATT	1117	92.61	-0.5
170772	Glcci1	[AATTTT]	1289	86.06	2.4
170772	Glcci1	AATGTT	1557	93.04	-1.7
170772	Glcci1	[AATTTT]	1705	86.06	2.4
170772	Glcci1	AAAGTT	1810	93.4	-0.4
170772	Glcci1	AACCTT	1910	90.9	0.4
170772	Glcci1	[AAAATT]	2010	86.01	2.1
170772	Glcci1	[AATTTT]	2074	86.06	2.4
170772	Glcci1	[AAAATT]	2093	86.01	2.1
170772	Glcci1	[AAATTT]	2207	86.42	2.1
170772	Glcci1	AAAGTT	2422	93.4	-0.4
170772	Glcci1	[AATATT]	2606	85.65	1.8
170772	Glcci1	AACCTT	2760	90.9	0.4
170772	Glcci1	AATGTT	3031	93.04	-1.7
170772	Glcci1	AAAGTT	3130	93.4	-0.4
170772	Glcci1	AAGGTT	3524	90.48	-0.2
170772	Glcci1	AACCTT	3551	90.9	0.4
170772	Glcci1	[AATATT]	3986	85.65	1.8
170772	Glcci1	AAAGTT	4021	93.4	-0.4
170772	Glcci1	[AAATTT]	4134	86.42	2.1
170772	Glcci1	[AATTTT]	4135	86.06	2.4
170772	Glcci1	[AATTTT]	4159	86.06	2.4
170772	Glcci1	AAAGTT	4276	93.4	-0.4
69188	Mll5	AACATT	15	92.61	-0.5
69188	Mll5	AATGTT	27	93.04	-1.7
69188	Mll5	AACTTT	96	93.02	0
69188	Mll5	AACATT	248	92.61	-0.5
69188	Mll5	[AAATTT]	297	86.42	2.1
69188	Mll5	[AATATT]	330	85.65	1.8
69188	Mll5	[AATTTT]	535	86.06	2.4
69188	Mll5	AAAGTT	825	93.4	-0.4
69188	Mll5	AACATT	1030	92.61	-0.5
69188	Mll5	AACATT	1043	92.61	-0.5
21915	Dtymk	AAGGTT	287	90.48	-0.2
21915	Dtymk	[AATTTT]	804	86.06	2.4
21915	Dtymk	[AAAATT]	1015	86.01	2.1
21915	Dtymk	[AAATTT]	1016	86.42	2.1
238123	Cog5	[AAATTT]	310	86.42	2.1
238123	Cog5	[AATTTT]	311	86.06	2.4
238123	Cog5	[AATATT]	362	85.65	1.8
238123	Cog5	AATGTT	418	93.04	-1.7
238123	Cog5	AACTTT	439	93.02	0
238123	Cog5	AACTTT	579	93.02	0
238123	Cog5	AACCTT	767	90.9	0.4
54673	Sh3glb1	AATGTT	78	93.04	-1.7
54673	Sh3glb1	[AAAATT]	108	86.01	2.1
54673	Sh3glb1	[AATTTT]	301	86.06	2.4
54673	Sh3glb1	[AAATTT]	341	86.42	2.1
54673	Sh3glb1	[AATTTT]	583	86.06	2.4
54673	Sh3glb1	[AAAATT]	656	86.01	2.1
54673	Sh3glb1	[AAATTT]	657	86.42	2.1
54673	Sh3glb1	AACGTT	903	100	-3.5
54673	Sh3glb1	[AAAATT]	1166	86.01	2.1
54673	Sh3glb1	AACTTT	1233	93.02	0
54673	Sh3glb1	[AAAATT]	1544	86.01	2.1
54673	Sh3glb1	[AAATTT]	1569	86.42	2.1
54673	Sh3glb1	[AATTTT]	2262	86.06	2.4
54673	Sh3glb1	AAAGTT	2279	93.4	-0.4
54673	Sh3glb1	AAAGTT	2377	93.4	-0.4
54673	Sh3glb1	AACATT	2558	92.61	-0.5
66684	Tceal8	[AAAATT]	284	86.01	2.1
66684	Tceal8	[AAAATT]	328	86.01	2.1
66684	Tceal8	[AAATTT]	329	86.42	2.1
66684	Tceal8	[AATTTT]	365	86.06	2.4
66684	Tceal8	[AAAATT]	453	86.01	2.1
66684	Tceal8	AAAGTT	1284	93.4	-0.4
66684	Tceal8	[AATTTT]	1348	86.06	2.4
66684	Tceal8	[AATATT]	1393	85.65	1.8
66684	Tceal8	AACTTT	1440	93.02	0
105522	Ankrd28	[AAATTT]	350	86.42	2.1
105522	Ankrd28	[AATTTT]	351	86.06	2.4
105522	Ankrd28	[AAAATT]	363	86.01	2.1
105522	Ankrd28	[AAATTT]	375	86.42	2.1
105522	Ankrd28	[AATTTT]	376	86.06	2.4
105522	Ankrd28	AAAGTT	391	93.4	-0.4
105522	Ankrd28	[AAATTT]	797	86.42	2.1
105522	Ankrd28	[AATTTT]	798	86.06	2.4
105522	Ankrd28	AACTTT	969	93.02	0
105522	Ankrd28	[AAAATT]	988	86.01	2.1
105522	Ankrd28	[AAATTT]	989	86.42	2.1
105522	Ankrd28	[AATTTT]	990	86.06	2.4
105522	Ankrd28	AAAGTT	998	93.4	-0.4
105522	Ankrd28	AACATT	1022	92.61	-0.5
105522	Ankrd28	AATGTT	1069	93.04	-1.7
105522	Ankrd28	AAGGTT	1137	90.48	-0.2
105522	Ankrd28	[AATTTT]	1605	86.06	2.4
105522	Ankrd28	AAAGTT	1705	93.4	-0.4
105522	Ankrd28	AACTTT	1772	93.02	0
105522	Ankrd28	[AATTTT]	1855	86.06	2.4
15159	Hccs	AACTTT	30	93.02	0
15159	Hccs	[AAATTT]	160	86.42	2.1
15159	Hccs	[AATTTT]	161	86.06	2.4
15159	Hccs	[AATTTT]	203	86.06	2.4
15159	Hccs	AAAGTT	317	93.4	-0.4
15159	Hccs	[AATATT]	456	85.65	1.8
15159	Hccs	[AAATTT]	568	86.42	2.1
15159	Hccs	[AAAATT]	588	86.01	2.1
15159	Hccs	[AAATTT]	589	86.42	2.1
15159	Hccs	AACCTT	738	90.9	0.4
15159	Hccs	AATGTT	850	93.04	-1.7
15159	Hccs	AATGTT	1117	93.04	-1.7
15159	Hccs	[AATATT]	1135	85.65	1.8
15159	Hccs	AACATT	1161	92.61	-0.5
15159	Hccs	[AATATT]	1247	85.65	1.8
15159	Hccs	AAGGTT	1282	90.48	-0.2
21958	Tnp1	AACATT	187	92.61	-0.5
21958	Tnp1	[AAAATT]	205	86.01	2.1
21958	Tnp1	AATGTT	221	93.04	-1.7
21958	Tnp1	[AATATT]	250	85.65	1.8
21958	Tnp1	AACTTT	419	93.02	0
77480	Kidins220	AACATT	355	92.61	-0.5
77480	Kidins220	[AAAATT]	525	86.01	2.1
77480	Kidins220	[AAATTT]	526	86.42	2.1
77480	Kidins220	AAAGTT	562	93.4	-0.4
77480	Kidins220	AACATT	935	92.61	-0.5
77480	Kidins220	AAGGTT	1270	90.48	-0.2
77480	Kidins220	AACATT	1438	92.61	-0.5
77480	Kidins220	[AAAATT]	1687	86.01	2.1
77480	Kidins220	[AAATTT]	1760	86.42	2.1
77480	Kidins220	[AATTTT]	1761	86.06	2.4
218035	Vps41	[AATATT]	198	85.65	1.8
218035	Vps41	AAAGTT	345	93.4	-0.4
218035	Vps41	[AAAATT]	432	86.01	2.1
218035	Vps41	[AAAATT]	438	86.01	2.1
218035	Vps41	[AATATT]	571	85.65	1.8
218035	Vps41	AATGTT	590	93.04	-1.7
16834	Cog1	AACATT	243	92.61	-0.5
16834	Cog1	AATGTT	280	93.04	-1.7
16834	Cog1	[AAAATT]	589	86.01	2.1
67703	Kirrel3	AACTTT	113	93.02	0
67703	Kirrel3	AACTTT	1220	93.02	0
67703	Kirrel3	AACGTT	1931	100	-3.5
22268	Upk1b	[AATATT]	188	85.65	1.8
22268	Upk1b	AAAGTT	302	93.4	-0.4
22268	Upk1b	AACCTT	457	90.9	0.4
[truncated: 1,967 more rows]

## Sheet: Red
Top 933 miRNAs Complementary to the Weeder Motif UUGUAC
miRNA Name	miRNA Seed	Seed Model	Length of Complementarity	Complementarity	Viterbi P-Value
mmu-let-7c-1*	TTGTAC	6mer_1	6	UUGUAC |||||| AACAUG	0.000244
mmu-miR-150*	TGTACC	6mer_1	5	UUGUAC- ||||| -ACAUGG	0.001221
mmu-let-7g*	TGTACA	6mer_1	5	UUGUAC- ||||| -ACAUGU	0.001221
mmu-miR-493*	TGTACA	6mer_2	5	UUGUAC- ||||| -ACAUGU	0.001221
mmu-let-7a-2*	TGTACA	6mer_2	5	UUGUAC- ||||| -ACAUGU	0.001221
mmu-miR-1b-3p	TGTACC	6mer_1	5	UUGUAC- ||||| -ACAUGG	0.001221
mmu-miR-568	TTATAC	6mer_1	6	UUGUAC ||:||| AAUAUG	0.001465
mmu-miR-301b_mmu-miR-301a_mmu-miR-130a_mmu-miR-130b_mmu-miR-721	TTGCAC	6mer_1	6	UUGUAC |||:|| AACGUG	0.001953
mmu-miR-19b_mmu-miR-19a	TTGCAC	6mer_2	6	UUGUAC |||:|| AACGUG	0.001953
mmu-miR-381	TTGTAT	6mer_2	6	UUGUAC |||||| AACAUA	0.002197
mmu-let-7c-2*_mmu-let-7f-1*_mmu-let-7b*_mmu-miR-98*_mmu-let-7a-1*	TTGTAT	6mer_1	6	UUGUAC |||||| AACAUA	0.002197
mmu-miR-539-3p	TTGTAT	6mer_2	6	UUGUAC |||||| AACAUA	0.002197
mmu-miR-487b	GTACGA	6mer_1	4	UUGUAC-- |||| --CAUGCU	0.007324
mmu-miR-3107_mmu-miR-486	GTACAG	6mer_1	4	UUGUAC-- |||| --CAUGUC	0.007324
mmu-miR-101c	GTACTG	6mer_2	4	UUGUAC-- |||| --CAUGAC	0.007324
mmu-miR-101a_mmu-miR-101b	GTACTG	6mer_1	4	UUGUAC-- |||| --CAUGAC	0.007324
mmu-miR-126-3p	GTACGA	6mer_3	4	UUGUAC-- |||| --CAUGCU	0.007324
mmu-miR-547	GTACCA	6mer_1	4	UUGUAC-- |||| --CAUGGU	0.007324
mmu-miR-152_mmu-miR-148b_mmu-miR-148a	TGCACT	6mer_1	5	UUGUAC- ||:|| -ACGUGA	0.008545
mmu-miR-291b-3p_mmu-miR-350*	TGCACT	6mer_1	5	UUGUAC- ||:|| -ACGUGA	0.008545
mmu-miR-669k*	TGCACA	6mer_3	5	UUGUAC- ||:|| -ACGUGU	0.008545
mmu-miR-143*_mmu-miR-1930*	TGCACC	6mer_3	5	UUGUAC- ||:|| -ACGUGG	0.008545
mmu-miR-466j_mmu-miR-466m-5p_mmu-miR-669m-5p_mmu-miR-466h-5p	TGCACA	6mer_1	5	UUGUAC- ||:|| -ACGUGU	0.008545
mmu-miR-466f-3p	TGTATG	6mer_3	5	UUGUAC- ||||| -ACAUAC	0.012939
mmu-miR-297a-5*_mmu-miR-669l*_mmu-miR-467b*_mmu-miR-467e*_mmu-miR-669d-2*_mmu-miR-669m-3p_mmu-miR-467c*_mmu-miR-467d*	TGTATA	6mer_2	5	UUGUAC- ||||| -ACAUAU	0.012939
mmu-miR-466m-3p_mmu-miR-466o-3p	TGTATG	6mer_1	5	UUGUAC- ||||| -ACAUAC	0.012939
mmu-let-7f-2*	TGTATA	6mer_2	5	UUGUAC- ||||| -ACAUAU	0.012939
mmu-miR-374c	TGTATT	6mer_1	5	UUGUAC- ||||| -ACAUAA	0.012939
mmu-miR-466n-3p	TGTATA	6mer_3	5	UUGUAC- ||||| -ACAUAU	0.012939
mmu-miR-467f	TGTATA	6mer_2	5	UUGUAC- ||||| -ACAUAU	0.012939
mmu-miR-297a*_mmu-miR-467g_mmu-miR-297b-3p_mmu-miR-466e-3p_mmu-miR-669d*_mmu-miR-466a-3p_mmu-miR-466d-3p_mmu-miR-297c*	TGTATA	6mer_3	5	UUGUAC- ||||| -ACAUAU	0.012939
mmu-miR-669b*_mmu-miR-467a*_mmu-miR-669f-3p	TGTATA	6mer_1	5	UUGUAC- ||||| -ACAUAU	0.012939
mmu-miR-410	TTATAT	6mer_2	6	UUGUAC ||:||| AAUAUA	0.013184
mmu-miR-374	TTATAT	6mer_3	6	UUGUAC ||:||| AAUAUA	0.013184
mmu-miR-344d_mmu-miR-344e	TTATAT	6mer_2	6	UUGUAC ||:||| AAUAUA	0.013184
mmu-miR-5098	TGTAAC	6mer_3	5	UUGUAC- ||||| -ACAUUG	0.01416
mmu-miR-340-5p	TTATAA	6mer_3	6	UUGUAC ||:||| AAUAUU	0.014404
mmu-miR-1839-5p	TACCTT	6mer_3	3	UUGUAC--- ||| ---AUGGAA	0.030029
mmu-miR-16-1*	TACTGG	6mer_3	3	UUGUAC--- ||| ---AUGACC	0.030029
mmu-miR-511-3p	TACACA	6mer_1	3	UUGUAC--- ||| ---AUGUGU	0.030029
mmu-miR-1957	TACCAC	6mer_1	3	UUGUAC--- ||| ---AUGGUG	0.030029
mmu-miR-802	TACTGA	6mer_3	3	UUGUAC--- ||| ---AUGACU	0.030029
mmu-miR-196a_mmu-miR-196b	TACCTA	6mer_3	3	UUGUAC--- ||| ---AUGGAU	0.030029
mmu-miR-331-5p	TACCTA	6mer_2	3	UUGUAC--- ||| ---AUGGAU	0.030029
mmu-miR-376a	TACGAT	6mer_3	3	UUGUAC--- ||| ---AUGCUA	0.030029
mmu-let-7d	TACCTC	6mer_2	3	UUGUAC--- ||| ---AUGGAG	0.030029
mmu-miR-99a_mmu-miR-100	TACGGG	6mer_1	3	UUGUAC--- ||| ---AUGCCC	0.030029
mmu-miR-496	TACTCA	6mer_3	3	UUGUAC--- ||| ---AUGAGU	0.030029
mmu-miR-223*	TACACG	6mer_3	3	UUGUAC--- ||| ---AUGUGC	0.030029
mmu-miR-471-5p	TACGTA	6mer_3	3	UUGUAC--- ||| ---AUGCAU	0.030029
mmu-miR-380-3p	TACATA	6mer_3	3	UUGUAC--- ||| ---AUGUAU	0.030029
mmu-miR-411*_mmu-miR-379*	TACATA	6mer_3	3	UUGUAC--- ||| ---AUGUAU	0.030029
mmu-miR-99b	TACGGG	6mer_1	3	UUGUAC--- ||| ---AUGCCC	0.030029
mmu-miR-199b_mmu-miR-199a-3p	TACTGT	6mer_3	3	UUGUAC--- ||| ---AUGACA	0.030029
mmu-miR-470*	TACTGG	6mer_1	3	UUGUAC--- ||| ---AUGACC	0.030029
mmu-miR-137*	TACCCG	6mer_2	3	UUGUAC--- ||| ---AUGGGC	0.030029
mmu-miR-144	TACTGT	6mer_2	3	UUGUAC--- ||| ---AUGACA	0.030029
mmu-let-7g_mmu-let-7c_mmu-let-7b_mmu-let-7a_mmu-miR-98_mmu-let-7f_mmu-let-7e_mmu-let-7i_mmu-miR-1961	TACCTC	6mer_2	3	UUGUAC--- ||| ---AUGGAG	0.030029
mmu-miR-374*	TACAAC	6mer_2	3	UUGUAC--- ||| ---AUGUUG	0.030029
mmu-miR-202-3p	TACCTC	6mer_2	3	UUGUAC--- ||| ---AUGGAG	0.030029
mmu-miR-222*	TACTGA	6mer_3	3	UUGUAC--- ||| ---AUGACU	0.030029
mmu-miR-26a_mmu-miR-26b	TACTTG	6mer_1	3	UUGUAC--- ||| ---AUGAAC	0.030029
mmu-miR-325*	TACTAG	6mer_2	3	UUGUAC--- ||| ---AUGAUC	0.030029
mmu-miR-3962	TACTAC	6mer_1	3	UUGUAC--- ||| ---AUGAUG	0.030029
mmu-miR-3964	TACCTT	6mer_1	3	UUGUAC--- ||| ---AUGGAA	0.030029
mmu-miR-741*	TACGTA	6mer_3	3	UUGUAC--- ||| ---AUGCAU	0.030029
mmu-miR-133a*	TACCAG	6mer_2	3	UUGUAC--- ||| ---AUGGUC	0.030029
mmu-let-7d*	TCGTAT	6mer_1	6	UUGUAC |:|||| AGCAUA	0.030273
mmu-miR-300	TTGCAT	6mer_2	6	UUGUAC |||:|| AACGUA	0.030762
mmu-miR-1931	TTGCAT	6mer_3	6	UUGUAC |||:|| AACGUA	0.030762
mmu-miR-30c_mmu-miR-30b_mmu-miR-30a_mmu-miR-30e_mmu-miR-30d_mmu-miR-384-5p	TTTACA	6mer_3	5	UUGUAC- ||||| -AAAUGU	0.032227
mmu-miR-3101	TGGTAC	6mer_2	6	UUGUAC |||||| ACCAUG	0.032471
mmu-miR-201*	TGTTCA	6mer_3	5	UUGUAC- ||||| -ACAAGU	0.033447
mmu-miR-20a_mmu-miR-106b	GCACTT	6mer_1	4	UUGUAC-- |:|| --CGUGAA	0.037598
mmu-miR-667*	GCACCG	6mer_3	4	UUGUAC-- |:|| --CGUGGC	0.037598
mmu-miR-1186	GCACTC	6mer_3	4	UUGUAC-- |:|| --CGUGAG	0.037598
mmu-miR-466n-5p	GCACAC	6mer_1	4	UUGUAC-- |:|| --CGUGUG	0.037598
mmu-miR-467b	GCACTT	6mer_1	4	UUGUAC-- |:|| --CGUGAA	0.037598
mmu-miR-3070b-3p_mmu-miR-3070a	GCACCA	6mer_3	4	UUGUAC-- |:|| --CGUGGU	0.037598
mmu-miR-3102-5p.2	GCACCA	6mer_1	4	UUGUAC-- |:|| --CGUGGU	0.037598
mmu-miR-675-5p	GCACCA	6mer_3	4	UUGUAC-- |:|| --CGUGGU	0.037598
mmu-miR-467d_mmu-miR-467c	GCACTT	6mer_2	4	UUGUAC-- |:|| --CGUGAA	0.037598
mmu-miR-3085-5p	GCACCT	6mer_3	4	UUGUAC-- |:|| --CGUGGA	0.037598
mmu-miR-696	GCACAC	6mer_1	4	UUGUAC-- |:|| --CGUGUG	0.037598
mmu-miR-5104	GCACAG	6mer_3	4	UUGUAC-- |:|| --CGUGUC	0.037598
mmu-miR-18a_mmu-miR-18b	GCACCT	6mer_1	4	UUGUAC-- |:|| --CGUGGA	0.037598
mmu-miR-17_mmu-miR-93_mmu-miR-20b_mmu-miR-106a	GCACTT	6mer_1	4	UUGUAC-- |:|| --CGUGAA	0.037598
mmu-miR-342-5p	GCACCC	6mer_1	4	UUGUAC-- |:|| --CGUGGG	0.037598
mmu-miR-295_mmu-miR-294_mmu-miR-291a-3p	GCACTT	6mer_2	4	UUGUAC-- |:|| --CGUGAA	0.037598
mmu-miR-218	GCACAA	6mer_3	4	UUGUAC-- |:|| --CGUGUU	0.037598
mmu-miR-210	GCACAG	6mer_3	4	UUGUAC-- |:|| --CGUGUC	0.037598
mmu-miR-455*	GCACAT	6mer_2	4	UUGUAC-- |:|| --CGUGUA	0.037598
mmu-miR-292-3p_mmu-miR-290-3p	GCACTT	6mer_2	4	UUGUAC-- |:|| --CGUGAA	0.037598
mmu-miR-1943*	GCACCT	6mer_2	4	UUGUAC-- |:|| --CGUGGA	0.037598
mmu-miR-302c	GCACTT	6mer_3	4	UUGUAC-- |:|| --CGUGAA	0.037598
mmu-miR-147	GCACAC	6mer_3	4	UUGUAC-- |:|| --CGUGUG	0.037598
mmu-miR-1902	GCACCT	6mer_1	4	UUGUAC-- |:|| --CGUGGA	0.037598
mmu-miR-1960	GCACTG	6mer_2	4	UUGUAC-- |:|| --CGUGAC	0.037598
mmu-miR-467a	GCACTT	6mer_2	4	UUGUAC-- |:|| --CGUGAA	0.037598
mmu-miR-105	GCACTT	6mer_1	4	UUGUAC-- |:|| --CGUGAA	0.037598
mmu-miR-3060*	GCACTC	6mer_1	4	UUGUAC-- |:|| --CGUGAG	0.037598
mmu-miR-302b_mmu-miR-302a_mmu-miR-302d	GCACTT	6mer_2	4	UUGUAC-- |:|| --CGUGAA	0.037598
mmu-miR-203	TTTCAC	6mer_3	6	UUGUAC |||:|| AAAGUG	0.03833
mmu-miR-221_mmu-miR-222_mmu-miR-1928	TGTAGC	6mer_2	5	UUGUAC- ||||| -ACAUCG	0.039307
mmu-miR-676*	TGTAGA	6mer_1	5	UUGUAC- ||||| -ACAUCU	0.039307
mmu-miR-187*	TGTAGC	6mer_1	5	UUGUAC- ||||| -ACAUCG	0.039307
mmu-miR-139-5p	TGTAGA	6mer_3	5	UUGUAC- ||||| -ACAUCU	0.039307
mmu-miR-466q	TGTGCA	6mer_2	5	UUGUAC- ||||| -ACACGU	0.040527
mmu-miR-3105-5p	TTGCTC	6mer_2	6	UUGUAC |||:|| AACGAG	0.041016
mmu-miR-3095-3p	TGTCCA	6mer_3	5	UUGUAC- ||||| -ACAGGU	0.042236
mmu-miR-3093-3p	TGTCCA	6mer_1	5	UUGUAC- ||||| -ACAGGU	0.042236
mmu-miR-1197	TGTCCT	6mer_2	5	UUGUAC- ||||| -ACAGGA	0.042236
mmu-miR-3069-3p	TGTCCA	6mer_2	5	UUGUAC- ||||| -ACAGGU	0.042236
mmu-miR-3062*	TGTCCC	6mer_1	5	UUGUAC- ||||| -ACAGGG	0.042236
mmu-miR-124*	TGAACA	6mer_1	5	UUGUAC- ||||| -ACUUGU	0.044678
mmu-miR-743b-5p	TGAACA	6mer_3	5	UUGUAC- ||||| -ACUUGU	0.044678
mmu-miR-3089-5p	TGAACT	6mer_1	5	UUGUAC- ||||| -ACUUGA	0.044678
mmu-miR-466l-3p	TTTATA	6mer_3	5	-UUGUAC ||:|| AAAUAU-	0.045898
mmu-miR-1947	TCGTCC	6mer_2	6	UUGUAC |:|||| AGCAGG	0.046387
mmu-miR-1963	TCGTCC	6mer_1	6	UUGUAC |:|||| AGCAGG	0.046387
mmu-miR-5111	TTGCGC	6mer_1	6	UUGUAC |||:|| AACGCG	0.046631
mmu-let-7i*	TTGCGC	6mer_1	6	UUGUAC |||:|| AACGCG	0.046631
mmu-miR-376a*	TCTACC	6mer_3	5	UUGUAC- ||||| -AGAUGG	0.050537
mmu-miR-411	TCTACT	6mer_2	5	UUGUAC- ||||| -AGAUGA	0.050537
mmu-miR-5123	TCTACA	6mer_3	5	UUGUAC- ||||| -AGAUGU	0.050537
mmu-miR-379_mmu-miR-1193-5p	TCTACC	6mer_2	5	UUGUAC- ||||| -AGAUGG	0.050537
mmu-miR-190*	TATATA	6mer_1	5	UUGUAC- |:||| -AUAUAU	0.051758
mmu-miR-669j_mmu-miR-669i	TATATG	6mer_1	5	UUGUAC- |:||| -AUAUAC	0.051758
mmu-miR-669e*	TATATT	6mer_1	5	UUGUAC- |:||| -AUAUAA	0.051758
mmu-miR-369-3p	GTATTA	6mer_1	4	UUGUAC-- |||| --CAUAAU	0.058105
mmu-miR-1b-5p	GTATGT	6mer_2	4	UUGUAC-- |||| --CAUACA	0.058105
mmu-miR-1949	GTATAG	6mer_3	4	UUGUAC-- |||| --CAUAUC	0.058105
mmu-miR-154*	GTATGA	6mer_1	4	UUGUAC-- |||| --CAUACU	0.058105
mmu-miR-429_mmu-miR-200c_mmu-miR-200b	GTATTA	6mer_3	4	UUGUAC-- |||| --CAUAAU	0.058105
mmu-miR-1a-2*_mmu-miR-1a-1*	GTATGT	6mer_3	4	UUGUAC-- |||| --CAUACA	0.058105
mmu-miR-466b-3p_mmu-miR-466p-3p_mmu-miR-466c-3p	GTATGT	6mer_1	4	UUGUAC-- |||| --CAUACA	0.058105
mmu-miR-485*	GTATGA	6mer_1	4	UUGUAC-- |||| --CAUACU	0.058105
mmu-let-7e*	GTATAG	6mer_3	4	UUGUAC-- |||| --CAUAUC	0.058105
mmu-miR-429*	GTAAGA	6mer_2	4	UUGUAC-- |||| --CAUUCU	0.0625
mmu-miR-323-3p	GTAATG	6mer_1	4	UUGUAC-- |||| --CAUUAC	0.0625
mmu-miR-200b*_mmu-miR-200a*	GTAAGA	6mer_1	4	UUGUAC-- |||| --CAUUCU	0.0625
mmu-miR-299*	GTAAAC	6mer_1	4	UUGUAC-- |||| --CAUUUG	0.0625
mmu-miR-872	GTAACC	6mer_1	4	UUGUAC-- |||| --CAUUGG	0.0625
mmu-miR-409-5p	GTAACC	6mer_2	4	UUGUAC-- |||| --CAUUGG	0.0625
mmu-miR-216b*	GTAAGT	6mer_1	4	UUGUAC-- |||| --CAUUCA	0.0625
mmu-miR-200c*	GTAAGA	6mer_1	4	UUGUAC-- |||| --CAUUCU	0.0625
mmu-miR-33	ATGCAC	6mer_3	5	-UUGUAC ||:|| U-ACGUG	0.062988
mmu-miR-669k_mmu-miR-669h-3p	TGCATA	6mer_3	5	UUGUAC- ||:|| -ACGUAU	0.066406
mmu-miR-501-3p_mmu-miR-500	TGCATT	6mer_3	5	UUGUAC- ||:|| -ACGUAA	0.066406
mmu-miR-3088*	TGCATA	6mer_1	5	UUGUAC- ||:|| -ACGUAU	0.066406
mmu-miR-491*	TGCATA	6mer_1	5	UUGUAC- ||:|| -ACGUAU	0.066406
mmu-miR-450b-5p	TGCAAA	6mer_2	5	UUGUAC- ||:|| -ACGUUU	0.067383
mmu-miR-367_mmu-miR-363-3p	TGCAAT	6mer_2	5	UUGUAC- ||:|| -ACGUUA	0.067383
mmu-miR-92b_mmu-miR-32_mmu-miR-92a	TGCAAT	6mer_2	5	UUGUAC- ||:|| -ACGUUA	0.067383
mmu-miR-25	TGCAAT	6mer_2	5	UUGUAC- ||:|| -ACGUUA	0.067383
mmu-miR-452-5p	TGCAAA	6mer_1	5	UUGUAC- ||:|| -ACGUUU	0.067383
mmu-miR-455	TGGACT	6mer_1	5	UUGUAC- ||||| -ACCUGA	0.068359
mmu-miR-1956	TGGACT	6mer_3	5	UUGUAC- ||||| -ACCUGA	0.068359
mmu-miR-5124	TGGACC	6mer_3	5	UUGUAC- ||||| -ACCUGG	0.068359
mmu-miR-1192_mmu-miR-495	TTGTTT	6mer_3	6	UUGUAC |||||| AACAAA	0.068848
mmu-miR-377*	ACCTCT	6mer_3	2	UUGUAC---- || ----UGGAGA	0.131104
mmu-miR-218-2*	ACCATG	6mer_3	2	UUGUAC---- || ----UGGUAC	0.131104
mmu-miR-132*	ACGGTT	6mer_3	2	UUGUAC---- || ----UGCCAA	0.131104
mmu-miR-9	ACCAAA	6mer_1	2	UUGUAC---- || ----UGGUUU	0.131104
mmu-miR-125b-2-3p	ACTTGT	6mer_3	2	UUGUAC---- || ----UGAACA	0.131104
mmu-miR-433*	ACCGTA	6mer_3	2	UUGUAC---- || ----UGGCAU	0.131104
mmu-miR-142-3p	ACTACA	6mer_3	2	UUGUAC---- || ----UGAUGU	0.131104
mmu-miR-466f	ACACGT	6mer_3	2	UUGUAC---- || ----UGUGCA	0.131104
mmu-miR-878-5p	ACTAGA	6mer_1	2	UUGUAC---- || ----UGAUCU	0.131104
mmu-miR-1934	ACCAGA	6mer_3	2	UUGUAC---- || ----UGGUCU	0.131104
mmu-miR-1a_mmu-miR-206	ACATTC	6mer_1	2	UUGUAC---- || ----UGUAAG	0.131104
mmu-miR-544-5p	ACAAGA	6mer_3	2	UUGUAC---- || ----UGUUCU	0.131104
mmu-miR-17*_mmu-miR-20b*_mmu-miR-106a*	ACTGCA	6mer_1	2	UUGUAC---- || ----UGACGU	0.131104
mmu-miR-451	ACGGTT	6mer_2	2	UUGUAC---- || ----UGCCAA	0.131104
mmu-miR-10a_mmu-miR-10b	ACAGGG	6mer_1	2	UUGUAC---- || ----UGUCCC	0.131104
mmu-miR-540-5p	ACCCTT	6mer_2	2	UUGUAC---- || ----UGGGAA	0.131104
mmu-miR-133a_mmu-miR-133b	ACCAAA	6mer_3	2	UUGUAC---- || ----UGGUUU	0.131104
mmu-miR-423-3p	ACCGAG	6mer_1	2	UUGUAC---- || ----UGGCUC	0.131104
mmu-miR-187	ACACGA	6mer_3	2	UUGUAC---- || ----UGUGCU	0.131104
mmu-miR-190b_mmu-miR-190	ACATAT	6mer_1	2	UUGUAC---- || ----UGUAUA	0.131104
mmu-miR-33*	ACATTG	6mer_3	2	UUGUAC---- || ----UGUAAC	0.131104
mmu-miR-7a-2*_mmu-miR-7b*	ACTTGT	6mer_1	2	UUGUAC---- || ----UGAACA	0.131104
mmu-miR-804	ACTCAC	6mer_2	2	UUGUAC---- || ----UGAGUG	0.131104
mmu-miR-201	ACTGAG	6mer_1	2	UUGUAC---- || ----UGACUC	0.131104
mmu-miR-34c_mmu-miR-34b-5p_mmu-miR-449b_mmu-miR-449c	ACTGCC	6mer_2	2	UUGUAC---- || ----UGACGG	0.131104
mmu-miR-466l-5p	ACACAA	6mer_3	2	UUGUAC---- || ----UGUGUU	0.131104
mmu-miR-671-3p	ACCGGA	6mer_3	2	UUGUAC---- || ----UGGCCU	0.131104
mmu-miR-297c_mmu-miR-297a_mmu-miR-297b-5p	ACATAC	6mer_1	2	UUGUAC---- || ----UGUAUG	0.131104
mmu-miR-1188	ACACCA	6mer_3	2	UUGUAC---- || ----UGUGGU	0.131104
mmu-miR-133b*	ACCAGC	6mer_3	2	UUGUAC---- || ----UGGUCG	0.131104
mmu-miR-1942	ACATCT	6mer_1	2	UUGUAC---- || ----UGUAGA	0.131104
mmu-miR-599	ACACAA	6mer_3	2	UUGUAC---- || ----UGUGUU	0.131104
mmu-miR-669n	ACAAAT	6mer_3	2	UUGUAC---- || ----UGUUUA	0.131104
mmu-miR-592	ACACAA	6mer_2	2	UUGUAC---- || ----UGUGUU	0.131104
mmu-miR-669c	ACAACT	6mer_1	2	UUGUAC---- || ----UGUUGA	0.131104
mmu-miR-669g	ACAATG	6mer_1	2	UUGUAC---- || ----UGUUAC	0.131104
mmu-miR-669d	ACAAGT	6mer_3	2	UUGUAC---- || ----UGUUCA	0.131104
mmu-miR-669e	ACAAGA	6mer_1	2	UUGUAC---- || ----UGUUCU	0.131104
mmu-miR-466c-5p_mmu-miR-466o-5p_mmu-miR-466b-5p	ACATCA	6mer_3	2	UUGUAC---- || ----UGUAGU	0.131104
mmu-miR-122	ACTCCA	6mer_3	2	UUGUAC---- || ----UGAGGU	0.131104
mmu-miR-128	ACTGTG	6mer_2	2	UUGUAC---- || ----UGACAC	0.131104
mmu-miR-5121	ACAAGC	6mer_2	2	UUGUAC---- || ----UGUUCG	0.131104
mmu-miR-29b-1*	ACCAGC	6mer_3	2	UUGUAC---- || ----UGGUCG	0.131104
mmu-miR-466f-5p	ACACGT	6mer_2	2	UUGUAC---- || ----UGUGCA	0.131104
mmu-miR-219-5p	ACAATC	6mer_2	2	UUGUAC---- || ----UGUUAG	0.131104
mmu-miR-125a-3p	ACCTGT	6mer_3	2	UUGUAC---- || ----UGGACA	0.131104
mmu-miR-224*	ACCATT	6mer_2	2	UUGUAC---- || ----UGGUAA	0.131104
mmu-miR-3102*	ACTCAC	6mer_3	2	UUGUAC---- || ----UGAGUG	0.131104
mmu-miR-759	ACTCTG	6mer_2	2	UUGUAC---- || ----UGAGAC	0.131104
mmu-miR-1901	ACGAGC	6mer_1	2	UUGUAC---- || ----UGCUCG	0.131104
mmu-miR-409-3p	ACATTC	6mer_3	2	UUGUAC---- || ----UGUAAG	0.131104
mmu-miR-1843b-5p	ACCTCC	6mer_1	2	UUGUAC---- || ----UGGAGG	0.131104
mmu-miR-3090*	ACCCAG	6mer_1	2	UUGUAC---- || ----UGGGUC	0.131104
mmu-miR-881	ACAGTT	6mer_3	2	UUGUAC---- || ----UGUCAA	0.131104
mmu-miR-493	ACCTTC	6mer_2	2	UUGUAC---- || ----UGGAAG	0.131104
mmu-miR-669o-5p	ACAACT	6mer_2	2	UUGUAC---- || ----UGUUGA	0.131104
mmu-miR-5117	ACTAAC	6mer_3	2	UUGUAC---- || ----UGAUUG	0.131104
mmu-miR-3058*	ACAGGA	6mer_2	2	UUGUAC---- || ----UGUCCU	0.131104
mmu-miR-712*	ACTCGC	6mer_2	2	UUGUAC---- || ----UGAGCG	0.131104
mmu-miR-679-5p	ACAGTC	6mer_2	2	UUGUAC---- || ----UGUCAG	0.131104
mmu-miR-710	ACTTGG	6mer_3	2	UUGUAC---- || ----UGAACC	0.131104
mmu-miR-3970	ACAACC	6mer_1	2	UUGUAC---- || ----UGUUGG	0.131104
mmu-miR-1198-5p	ACACAT	6mer_2	2	UUGUAC---- || ----UGUGUA	0.131104
mmu-miR-876-3p	ACCACT	6mer_2	2	UUGUAC---- || ----UGGUGA	0.131104
mmu-miR-615-5p	ACCCCC	6mer_3	2	UUGUAC---- || ----UGGGGG	0.131104
mmu-miR-1905	ACTGGT	6mer_2	2	UUGUAC---- || ----UGACCA	0.131104
mmu-miR-704	ACATGT	6mer_1	2	UUGUAC---- || ----UGUACA	0.131104
mmu-miR-217*	ACTGAT	6mer_2	2	UUGUAC---- || ----UGACUA	0.131104
mmu-miR-344f-5p	ACTGAC	6mer_2	2	UUGUAC---- || ----UGACUG	0.131104
mmu-miR-669f-5p_mmu-miR-669l_mmu-miR-669p_mmu-miR-669a-5p	ACAACT	6mer_3	2	UUGUAC---- || ----UGUUGA	0.131104
mmu-miR-3090	ACCTGG	6mer_1	2	UUGUAC---- || ----UGGACC	0.131104
mmu-miR-431*	ACGACC	6mer_1	2	UUGUAC---- || ----UGCUGG	0.131104
mmu-miR-216a*	ACTGTG	6mer_3	2	UUGUAC---- || ----UGACAC	0.131104
mmu-miR-339-5p	ACAGGG	6mer_2	2	UUGUAC---- || ----UGUCCC	0.131104
mmu-miR-138	ACCAGC	6mer_2	2	UUGUAC---- || ----UGGUCG	0.131104
mmu-miR-668*	ACTTAC	6mer_3	2	UUGUAC---- || ----UGAAUG	0.131104
mmu-miR-323-5p	ACCACC	6mer_2	2	UUGUAC---- || ----UGGUGG	0.131104
mmu-miR-3091-5p	ACCCAT	6mer_2	2	UUGUAC---- || ----UGGGUA	0.131104
mmu-miR-5097	ACATGA	6mer_1	2	UUGUAC---- || ----UGUACU	0.131104
mmu-miR-223	ACTGAC	6mer_2	2	UUGUAC---- || ----UGACUG	0.131104
mmu-miR-1948*	ACTCAT	6mer_1	2	UUGUAC---- || ----UGAGUA	0.131104
mmu-miR-3082-5p	ACTCTG	6mer_1	2	UUGUAC---- || ----UGAGAC	0.131104
mmu-miR-410*_mmu-miR-494*	ACAACC	6mer_2	2	UUGUAC---- || ----UGUUGG	0.131104
mmu-miR-2136	ACCCAG	6mer_3	2	UUGUAC---- || ----UGGGUC	0.131104
mmu-miR-682	ACTGCA	6mer_2	2	UUGUAC---- || ----UGACGU	0.131104
mmu-miR-30e*_mmu-miR-30d*_mmu-miR-30a*	ACTGAA	6mer_1	2	UUGUAC---- || ----UGACUU	0.131104
mmu-miR-142-5p	ACTTTA	6mer_1	2	UUGUAC---- || ----UGAAAU	0.131104
mmu-miR-1843b-3p	ACGATC	6mer_1	2	UUGUAC---- || ----UGCUAG	0.131104
mmu-miR-5106	ACAGAC	6mer_1	2	UUGUAC---- || ----UGUCUG	0.131104
mmu-miR-1247	ACGGGT	6mer_3	2	UUGUAC---- || ----UGCCCA	0.131104
mmu-miR-3068	ACTCCA	6mer_2	2	UUGUAC---- || ----UGAGGU	0.131104
mmu-miR-3073-3p	ACATCA	6mer_2	2	UUGUAC---- || ----UGUAGU	0.131104
mmu-miR-382	ACAACT	6mer_1	2	UUGUAC---- || ----UGUUGA	0.131104
mmu-miR-3112*	ACAAAC	6mer_1	2	UUGUAC---- || ----UGUUUG	0.131104
mmu-miR-145	ACTGGA	6mer_2	2	UUGUAC---- || ----UGACCU	0.131104
mmu-miR-140	ACCACT	6mer_2	2	UUGUAC---- || ----UGGUGA	0.131104
mmu-miR-3086-5p	ACAATC	6mer_1	2	UUGUAC---- || ----UGUUAG	0.131104
mmu-miR-199a-5p_mmu-miR-199b*	ACTGGG	6mer_3	2	UUGUAC---- || ----UGACCC	0.131104
mmu-miR-582-5p	ACTGTA	6mer_3	2	UUGUAC---- || ----UGACAU	0.131104
mmu-miR-683	ACAGCA	6mer_1	2	UUGUAC---- || ----UGUCGU	0.131104
mmu-miR-296-3p	ACCCTC	6mer_3	2	UUGUAC---- || ----UGGGAG	0.131104
mmu-miR-381*	ACCTCG	6mer_1	2	UUGUAC---- || ----UGGAGC	0.131104
mmu-miR-679-3p	ACCTTG	6mer_1	2	UUGUAC---- || ----UGGAAC	0.131104
mmu-miR-219-3p	ACAATT	6mer_1	2	UUGUAC---- || ----UGUUAA	0.131104
mmu-miR-34a_mmu-miR-449a	ACTGCC	6mer_2	2	UUGUAC---- || ----UGACGG	0.131104
mmu-miR-3967	ACAAGC	6mer_2	2	UUGUAC---- || ----UGUUCG	0.131104
mmu-miR-214*	ACAGGC	6mer_2	2	UUGUAC---- || ----UGUCCG	0.131104
mmu-miR-27b_mmu-miR-27a	ACTGTG	6mer_1	2	UUGUAC---- || ----UGACAC	0.131104
mmu-miR-212-3p_mmu-miR-132	ACTGTT	6mer_2	2	UUGUAC---- || ----UGACAA	0.131104
mmu-miR-136*	ACGATG	6mer_1	2	UUGUAC---- || ----UGCUAC	0.131104
mmu-miR-466e-5p	ACACAT	6mer_2	2	UUGUAC---- || ----UGUGUA	0.131104
mmu-miR-669b	ACAAAA	6mer_1	2	UUGUAC---- || ----UGUUUU	0.131104
mmu-miR-471-3p	ACCTTT	6mer_1	2	UUGUAC---- || ----UGGAAA	0.131104
mmu-miR-1199	ACTCAG	6mer_2	2	UUGUAC---- || ----UGAGUC	0.131104
mmu-miR-1194	ACTCAT	6mer_1	2	UUGUAC---- || ----UGAGUA	0.131104
mmu-miR-203*	ACCACT	6mer_3	2	UUGUAC---- || ----UGGUGA	0.131104
mmu-miR-125b-1-3p	ACCCGT	6mer_3	2	UUGUAC---- || ----UGGGCA	0.131104
mmu-miR-574-5p	ACACTC	6mer_2	2	UUGUAC---- || ----UGUGAG	0.131104
mmu-miR-344d-2*	ACCAGA	6mer_1	2	UUGUAC---- || ----UGGUCU	0.131104
mmu-miR-3069-5p	ACTGCC	6mer_1	2	UUGUAC---- || ----UGACGG	0.131104
mmu-miR-467e_mmu-miR-467h	ACTTAT	6mer_3	2	UUGUAC---- || ----UGAAUA	0.131104
mmu-miR-193b*	ACCCCG	6mer_3	2	UUGUAC---- || ----UGGGGC	0.131104
mmu-miR-466k_mmu-miR-466i-5p_mmu-miR-466d-5p	ACACAC	6mer_2	2	UUGUAC---- || ----UGUGUG	0.131104
mmu-miR-329*	ACCTCT	6mer_3	2	UUGUAC---- || ----UGGAGA	0.131104
mmu-miR-672	ACCTCA	6mer_3	2	UUGUAC---- || ----UGGAGU	0.131104
mmu-miR-677	ACTGAA	6mer_3	2	UUGUAC---- || ----UGACUU	0.131104
mmu-miR-3097-5p	ACCTGT	6mer_2	2	UUGUAC---- || ----UGGACA	0.131104
mmu-miR-678	ACCGAG	6mer_1	2	UUGUAC---- || ----UGGCUC	0.131104
mmu-miR-1187_mmu-miR-466p-5p_mmu-miR-466a-5p	ACACAT	6mer_2	2	UUGUAC---- || ----UGUGUA	0.131104
mmu-miR-654-5p	TTACCA	6mer_3	4	UUGUAC-- |||| --AAUGGU	0.135254
mmu-miR-5136	TCGCAT	6mer_1	6	UUGUAC |:|:|| AGCGUA	0.135498
mmu-miR-450a	TCGCAA	6mer_1	6	UUGUAC |:|:|| AGCGUU	0.135742
mmu-miR-146b_mmu-miR-146a	GTTCTC	6mer_2	4	UUGUAC-- |||| --CAAGAG	0.140869
mmu-miR-1247*	GTTCCC	6mer_2	4	UUGUAC-- |||| --CAAGGG	0.140869
mmu-miR-345-3p	GTTCAG	6mer_2	4	UUGUAC-- |||| --CAAGUC	0.140869
mmu-miR-541*	GTTCGC	6mer_1	4	UUGUAC-- |||| --CAAGCG	0.140869
mmu-miR-1912	GTTCTG	6mer_1	4	UUGUAC-- |||| --CAAGAC	0.140869
mmu-miR-298*	GTTCCT	6mer_2	4	UUGUAC-- |||| --CAAGGA	0.140869
mmu-miR-2183	GTTCAA	6mer_3	4	UUGUAC-- |||| --CAAGUU	0.140869
mmu-miR-3100-5p	GTTCCC	6mer_1	4	UUGUAC-- |||| --CAAGGG	0.140869
mmu-miR-434-3p	GTTCAA	6mer_2	4	UUGUAC-- |||| --CAAGUU	0.140869
mmu-miR-873	GTTCCT	6mer_1	4	UUGUAC-- |||| --CAAGGA	0.140869
mmu-miR-146a*	TTCACA	6mer_1	5	UUGUAC- ||:|| -AAGUGU	0.14209
mmu-miR-3068*	TTCACC	6mer_3	5	UUGUAC- ||:|| -AAGUGG	0.14209
mmu-miR-350	TTGTGA	6mer_2	6	UUGUAC |||||| AACACU	0.142334
mmu-miR-153	TATGCA	6mer_2	5	UUGUAC- |:||| -AUACGU	0.144775
mmu-miR-448-3p	TATGCA	6mer_2	5	UUGUAC- |:||| -AUACGU	0.144775
mmu-miR-5108	TGCTCT	6mer_1	5	UUGUAC- ||:|| -ACGAGA	0.145752
mmu-miR-155*	GTAGGA	6mer_2	4	UUGUAC-- |||| --CAUCCU	0.150391
mmu-miR-138-1*	GTAGCC	6mer_2	4	UUGUAC-- |||| --CAUCGG	0.150391
mmu-miR-3102-3p.2	GTAGAG	6mer_3	4	UUGUAC-- |||| --CAUCUC	0.150391
mmu-miR-1839-3p	GTAGGT	6mer_1	4	UUGUAC-- |||| --CAUCCA	0.150391
mmu-miR-24-1*_mmu-miR-24-2*	GTAGGC	6mer_1	4	UUGUAC-- |||| --CAUCCG	0.150391
mmu-miR-1196	GTAGAT	6mer_1	4	UUGUAC-- |||| --CAUCUA	0.150391
mmu-miR-466g	CTGTAT	6mer_3	6	UUGUAC |||||| GACAUA	0.150635
mmu-miR-183	GTGCCA	6mer_1	4	UUGUAC-- |||| --CACGGU	0.154297
mmu-miR-191*	GTGCAG	6mer_2	4	UUGUAC-- |||| --CACGUC	0.154297
mmu-miR-106b*	GTGCGG	6mer_3	4	UUGUAC-- |||| --CACGCC	0.154297
mmu-miR-124	GTGCCT	6mer_1	4	UUGUAC-- |||| --CACGGA	0.154297
mmu-miR-96	GTGCCA	6mer_1	4	UUGUAC-- |||| --CACGGU	0.154297
mmu-miR-3065*	GTGCTG	6mer_2	4	UUGUAC-- |||| --CACGAC	0.154297
mmu-miR-29a_mmu-miR-29c_mmu-miR-29b	GTGCTA	6mer_3	4	UUGUAC-- |||| --CACGAU	0.154297
mmu-miR-3102	GTGCTC	6mer_3	4	UUGUAC-- |||| --CACGAG	0.154297
mmu-miR-466h-3p	GTGCGT	6mer_2	4	UUGUAC-- |||| --CACGCA	0.154297
mmu-miR-466i-3p	GTGTAT	6mer_3	5	-UUGUAC ||||| C-ACAUA	0.155029
mmu-miR-376c*_mmu-miR-376b*	TATCCA	6mer_2	5	UUGUAC- |:||| -AUAGGU	0.156494
mmu-miR-3112	TTCTAT	6mer_1	6	UUGUAC |||||| AAGAUA	0.157715
mmu-miR-92b*	GTCCCT	6mer_3	4	UUGUAC-- |||| --CAGGGA	0.161621
mmu-miR-1933-3p	GTCCTG	6mer_2	4	UUGUAC-- |||| --CAGGAC	0.161621
mmu-miR-3077*	GTCCGC	6mer_1	4	UUGUAC-- |||| --CAGGCG	0.161621
mmu-miR-378b	GTCCAG	6mer_3	4	UUGUAC-- |||| --CAGGUC	0.161621
mmu-miR-1224	GTCCTC	6mer_1	4	UUGUAC-- |||| --CAGGAG	0.161621
mmu-miR-5115	GTCCAG	6mer_3	4	UUGUAC-- |||| --CAGGUC	0.161621
mmu-miR-378	GTCCAG	6mer_2	4	UUGUAC-- |||| --CAGGUC	0.161621
mmu-miR-211*	GTCCTT	6mer_1	4	UUGUAC-- |||| --CAGGAA	0.161621
mmu-miR-3072*	GTCCCT	6mer_3	4	UUGUAC-- |||| --CAGGGA	0.161621
mmu-miR-365-1*_mmu-miR-365-2*	GTCCCT	6mer_3	4	UUGUAC-- |||| --CAGGGA	0.161621
mmu-miR-135b*	CTACAT	6mer_3	3	-UUGUAC-- ||| G---AUGUA	0.170166
mmu-miR-503*	ATACTC	6mer_3	3	-UUGUAC-- ||| U---AUGAG	0.170166
mmu-miR-675-3p	ATACAG	6mer_3	3	-UUGUAC-- ||| U---AUGUC	0.170166
mmu-miR-1950	TGCAGA	6mer_3	5	UUGUAC- ||:|| -ACGUCU	0.172119
mmu-miR-883a-3p_mmu-miR-883b-3p	TGCAGT	6mer_1	5	UUGUAC- ||:|| -ACGUCA	0.172119
mmu-miR-666-3p	TGCAGC	6mer_2	5	UUGUAC- ||:|| -ACGUCG	0.172119
mmu-miR-1954	TGCAGT	6mer_3	5	UUGUAC- ||:|| -ACGUCA	0.172119
mmu-miR-20a*	TGCAGT	6mer_3	5	UUGUAC- ||:|| -ACGUCA	0.172119
mmu-miR-544-3p	TGCAGA	6mer_1	5	UUGUAC- ||:|| -ACGUCU	0.172119
mmu-miR-217	TGCAGT	6mer_2	5	UUGUAC- ||:|| -ACGUCA	0.172119
mmu-miR-26b*_mmu-miR-26a-2*	GAACAG	6mer_2	4	UUGUAC-- |||| --CUUGUC	0.177002
mmu-miR-148b*	GAACTT	6mer_2	4	UUGUAC-- |||| --CUUGAA	0.177002
mmu-miR-182*	GAACCA	6mer_2	4	UUGUAC-- |||| --CUUGGU	0.177002
mmu-miR-23a*	GAACCC	6mer_2	4	UUGUAC-- |||| --CUUGGG	0.177002
mmu-miR-375	GAACAA	6mer_2	4	UUGUAC-- |||| --CUUGUU	0.177002
mmu-miR-23b*	GAACCC	6mer_3	4	UUGUAC-- |||| --CUUGGG	0.177002
mmu-miR-152*	GAACCT	6mer_2	4	UUGUAC-- |||| --CUUGGA	0.177002
mmu-miR-1195	GAACTC	6mer_2	4	UUGUAC-- |||| --CUUGAG	0.177002
mmu-miR-148a*	GAACTT	6mer_2	4	UUGUAC-- |||| --CUUGAA	0.177002
mmu-miR-7a-1*	TTGTTG	6mer_3	6	UUGUAC |||||| AACAAC	0.177246
mmu-miR-3065	TTGTTG	6mer_2	6	UUGUAC |||||| AACAAC	0.177246
mmu-miR-16-2*	TATTGG	6mer_2	3	UUGUAC--- ||| ---AUAACC	0.186279
mmu-miR-195*	TATTGG	6mer_3	3	UUGUAC--- ||| ---AUAACC	0.186279
mmu-miR-376b	TATGAT	6mer_3	3	UUGUAC--- ||| ---AUACUA	0.186279
mmu-miR-488*	TATCTG	6mer_1	3	UUGUAC--- ||| ---AUAGAC	0.186279
mmu-miR-5116	TATCAA	6mer_2	3	UUGUAC--- ||| ---AUAGUU	0.186279
mmu-miR-376c	TATGTT	6mer_3	3	UUGUAC--- ||| ---AUACAA	0.186279
mmu-miR-338-5p	TATTGT	6mer_2	3	UUGUAC--- ||| ---AUAACA	0.186279
mmu-miR-1981_mmu-miR-1971	CTTTAC	6mer_3	6	UUGUAC |||||| GAAAUG	0.186523
mmu-miR-101a*	TAACTG	6mer_2	3	UUGUAC--- ||| ---AUUGAC	0.201172
mmu-miR-3096-3p	TAACCC	6mer_2	3	UUGUAC--- ||| ---AUUGGG	0.201172
mmu-miR-27a*	TAAGCC	6mer_1	3	UUGUAC--- ||| ---AUUCGG	0.201172
mmu-miR-154	TAACCT	6mer_2	3	UUGUAC--- ||| ---AUUGGA	0.201172
mmu-miR-32*	TAAATT	6mer_2	3	UUGUAC--- ||| ---AUUUAA	0.201172
mmu-miR-590-3p	TAAAAT	6mer_1	3	UUGUAC--- ||| ---AUUUUA	0.201172
mmu-miR-101b*	TAACCG	6mer_2	3	UUGUAC--- ||| ---AUUGGC	0.201172
mmu-miR-126-5p	TAATAA	6mer_1	3	UUGUAC--- ||| ---AUUAUU	0.201172
mmu-miR-1191	TAAGAC	6mer_1	3	UUGUAC--- ||| ---AUUCUG	0.201172
mmu-miR-3105-3p	TAAGCA	6mer_1	3	UUGUAC--- ||| ---AUUCGU	0.201172
mmu-miR-1186b	TAATCC	6mer_1	3	UUGUAC--- ||| ---AUUAGG	0.201172
mmu-miR-302b*_mmu-miR-302d*	TAAAGT	6mer_3	3	UUGUAC--- ||| ---AUUUCA	0.201172
mmu-miR-183*	TAATTC	6mer_1	3	UUGUAC--- ||| ---AUUAAG	0.201172
mmu-miR-5118	TAACCT	6mer_2	3	UUGUAC--- ||| ---AUUGGA	0.201172
mmu-miR-465a-5p_mmu-miR-465b-5p_mmu-miR-465c-5p	TAAATA	6mer_3	3	UUGUAC--- ||| ---AUUUAU	0.201172
mmu-miR-3094*	TAAAGG	6mer_3	3	UUGUAC--- ||| ---AUUUCC	0.201172
mmu-miR-590-5p	TAAGCT	6mer_2	3	UUGUAC--- ||| ---AUUCGA	0.201172
mmu-miR-344b	TAAATG	6mer_3	3	UUGUAC--- ||| ---AUUUAC	0.201172
mmu-miR-421*	TAATGA	6mer_2	3	UUGUAC--- ||| ---AUUACU	0.201172
mmu-miR-21	TAAGCT	6mer_2	3	UUGUAC--- ||| ---AUUCGA	0.201172
mmu-miR-487b*	TAACCA	6mer_3	3	UUGUAC--- ||| ---AUUGGU	0.201172
mmu-miR-3965	TAAGCA	6mer_3	3	UUGUAC--- ||| ---AUUCGU	0.201172
mmu-miR-3066*	TAAGTG	6mer_3	3	UUGUAC--- ||| ---AUUCAC	0.201172
mmu-miR-1941-3p	TAAGAT	6mer_2	3	UUGUAC--- ||| ---AUUCUA	0.201172
mmu-miR-302c*	TAAAGC	6mer_3	3	UUGUAC--- ||| ---AUUUCG	0.201172
mmu-miR-27b*	TAAGCT	6mer_1	3	UUGUAC--- ||| ---AUUCGA	0.201172
mmu-miR-1946b	TGCCCG	6mer_1	5	UUGUAC- ||:|| -ACGGGC	0.202148
mmu-miR-328*	TGCCCC	6mer_1	5	UUGUAC- ||:|| -ACGGGG	0.202148
mmu-miR-3087*	TGCCCT	6mer_2	5	UUGUAC- ||:|| -ACGGGA	0.202148
mmu-miR-3107*_mmu-miR-486*	TGCCCC	6mer_2	5	UUGUAC- ||:|| -ACGGGG	0.202148
mmu-miR-5107	TGCCCA	6mer_3	5	UUGUAC- ||:|| -ACGGGU	0.202148
mmu-miR-326*	TGCCCC	6mer_2	5	UUGUAC- ||:|| -ACGGGG	0.202148
mmu-miR-666-5p	TGCCCG	6mer_1	5	UUGUAC- ||:|| -ACGGGC	0.202148
mmu-miR-448-5p	ATGTTC	6mer_3	5	-UUGUAC ||||| U-ACAAG	0.205078
mmu-miR-499*	ATGTTC	6mer_3	5	-UUGUAC ||||| U-ACAAG	0.205078
mmu-miR-293	GGCACT	6mer_3	4	-UUGUAC- |:|| C--CGUGA	0.208252
mmu-miR-764-5p	AGCACC	6mer_3	4	-UUGUAC- |:|| U--CGUGG	0.208252
mmu-miR-1951	TCCACT	6mer_1	5	UUGUAC- ||:|| -AGGUGA	0.209473
mmu-miR-363-5p	TCCACC	6mer_1	5	UUGUAC- ||:|| -AGGUGG	0.209473
mmu-miR-194-1*	TCCACT	6mer_1	5	UUGUAC- ||:|| -AGGUGA	0.209473
mmu-miR-291b-5p	TTGATC	6mer_3	6	UUGUAC |||||| AACUAG	0.210938
mmu-miR-302a*	TTTAAG	6mer_2	5	UUGUAC- ||||| -AAAUUC	0.211914
mmu-miR-5135	TAGACC	6mer_2	5	UUGUAC- |:||| -AUCUGG	0.2146
mmu-miR-3108*	TAGACG	6mer_3	5	UUGUAC- |:||| -AUCUGC	0.2146
mmu-miR-147*	TGTTTC	6mer_1	5	UUGUAC- ||||| -ACAAAG	0.216553
mmu-miR-494	TGTTTC	6mer_2	5	UUGUAC- ||||| -ACAAAG	0.216553
mmu-miR-1938	TCCCAC	6mer_1	6	UUGUAC |:|:|| AGGGUG	0.216797
mmu-miR-705	TCCCAC	6mer_2	6	UUGUAC |:|:|| AGGGUG	0.216797
mmu-miR-3963	GATACA	6mer_3	5	UUGUAC- |:||| -CUAUGU	0.218018
mmu-miR-155	GCATTA	6mer_2	4	UUGUAC-- |:|| --CGUAAU	0.221924
mmu-miR-365	GCATTA	6mer_3	4	UUGUAC-- |:|| --CGUAAU	0.221924
mmu-miR-206*	GCATGT	6mer_3	4	UUGUAC-- |:|| --CGUACA	0.221924
mmu-miR-31*	GCATAG	6mer_1	4	UUGUAC-- |:|| --CGUAUC	0.221924
mmu-miR-669p*	TGTTAT	6mer_2	5	UUGUAC- ||||| -ACAAUA	0.223145
mmu-miR-194	TGTTAC	6mer_2	5	UUGUAC- ||||| -ACAAUG	0.223145
mmu-miR-3098-5p	TGTTAG	6mer_1	5	UUGUAC- ||||| -ACAAUC	0.223145
mmu-miR-669a-3p_mmu-miR-669o-3p_mmu-miR-669a-3-3p	TGTTAT	6mer_1	5	UUGUAC- ||||| -ACAAUA	0.223145
mmu-miR-208b_mmu-miR-208a-3p	TCTTAT	6mer_3	6	UUGUAC |:|||| AGAAUA	0.223389
mmu-miR-367*	GCAACA	6mer_1	4	UUGUAC-- |:|| --CGUUGU	0.227539
mmu-miR-5109	GCAACA	6mer_3	4	UUGUAC-- |:|| --CGUUGU	0.227539
mmu-miR-3066	GCAACC	6mer_1	4	UUGUAC-- |:|| --CGUUGG	0.227539
mmu-miR-129-5p	GCAAAA	6mer_1	4	UUGUAC-- |:|| --CGUUUU	0.227539
mmu-miR-1251*	GCAAAG	6mer_1	4	UUGUAC-- |:|| --CGUUUC	0.227539
mmu-miR-543*	GCAACT	6mer_2	4	UUGUAC-- |:|| --CGUUGA	0.227539
mmu-miR-219-3p*	GCAACT	6mer_1	4	UUGUAC-- |:|| --CGUUGA	0.227539
mmu-miR-495*	GCAACT	6mer_1	4	UUGUAC-- |:|| --CGUUGA	0.227539
mmu-miR-137	GCAATA	6mer_2	4	UUGUAC-- |:|| --CGUUAU	0.227539
mmu-miR-453_mmu-miR-496*	GCAACC	6mer_2	4	UUGUAC-- |:|| --CGUUGG	0.227539
mmu-miR-744*	GCAACA	6mer_2	4	UUGUAC-- |:|| --CGUUGU	0.227539
mmu-miR-19b-2*_mmu-miR-19b-1*	GCAAAA	6mer_1	4	UUGUAC-- |:|| --CGUUUU	0.227539
mmu-miR-431	GCAAGA	6mer_1	4	UUGUAC-- |:|| --CGUUCU	0.227539
mmu-miR-1264-5p	GGACCT	6mer_3	4	UUGUAC-- |||| --CCUGGA	0.231445
mmu-miR-676	GGACGG	6mer_3	4	UUGUAC-- |||| --CCUGCC	0.231445
mmu-miR-499	TCTTAA	6mer_3	6	UUGUAC |:|||| AGAAUU	0.231689
mmu-miR-1953	TTCCCA	6mer_3	3	UUGUAC--- ||| ---AAGGGU	0.246826
mmu-miR-1958	TTCCTA	6mer_3	3	UUGUAC--- ||| ---AAGGAU	0.246826
mmu-miR-190b*	TTCAGT	6mer_3	3	UUGUAC--- ||| ---AAGUCA	0.246826
mmu-miR-186	TTCTTT	6mer_2	3	UUGUAC--- ||| ---AAGAAA	0.246826
mmu-miR-3092*	TTCCCC	6mer_2	3	UUGUAC--- ||| ---AAGGGG	0.246826
mmu-miR-706	TTCTCT	6mer_3	3	UUGUAC--- ||| ---AAGAGA	0.246826
mmu-miR-191	TTCCGT	6mer_1	3	UUGUAC--- ||| ---AAGGCA	0.246826
mmu-miR-653	TTCAAC	6mer_1	3	UUGUAC--- ||| ---AAGUUG	0.246826
mmu-miR-3063	TTCCTC	6mer_2	3	UUGUAC--- ||| ---AAGGAG	0.246826
mmu-miR-3083*	TTCGGA	6mer_3	3	UUGUAC--- ||| ---AAGCCU	0.246826
mmu-miR-425*	TTCCCG	6mer_1	3	UUGUAC--- ||| ---AAGGGC	0.246826
mmu-miR-450b-3p_mmu-miR-450a-1*	TTCCCA	6mer_1	3	UUGUAC--- ||| ---AAGGGU	0.246826
mmu-miR-3062	TTCTCC	6mer_3	3	UUGUAC--- ||| ---AAGAGG	0.246826
mmu-miR-204*	TTCCCA	6mer_1	3	UUGUAC--- ||| ---AAGGGU	0.246826
mmu-miR-539-5p	TTCTCC	6mer_3	3	UUGUAC--- ||| ---AAGAGG	0.246826
mmu-miR-875-3p	TTCAGG	6mer_3	3	UUGUAC--- ||| ---AAGUCC	0.246826
mmu-miR-3084*	TTCAAC	6mer_3	3	UUGUAC--- ||| ---AAGUUG	0.246826
mmu-miR-19a*	CAAAAC	6mer_1	1	UUGUAC----- | -----GUUUUG	0.487793
mmu-miR-3080-5p	CGCTTC	6mer_2	1	UUGUAC----- | -----GCGAAG	0.487793
mmu-miR-615-3p	CTCGGA	6mer_3	1	UUGUAC----- | -----GAGCCU	0.487793
mmu-miR-1843-5p	CTCCAT	6mer_2	1	UUGUAC----- | -----GAGGUA	0.487793
mmu-miR-1962_mmu-miR-485	CAGCCT	6mer_1	1	UUGUAC----- | -----GUCGGA	0.487793
mmu-miR-1904	CAGAAC	6mer_3	1	UUGUAC----- | -----GUCUUG	0.487793
mmu-miR-3081*	CCAGTC	6mer_3	1	UUGUAC----- | -----GGUCAG	0.487793
mmu-miR-1982*	CTCCCA	6mer_2	1	UUGUAC----- | -----GAGGGU	0.487793
mmu-miR-5133	CTCCAG	6mer_2	1	UUGUAC----- | -----GAGGUC	0.487793
mmu-miR-5130	CTCCAG	6mer_3	1	UUGUAC----- | -----GAGGUC	0.487793
mmu-miR-5134	CTGCCA	6mer_2	1	UUGUAC----- | -----GACGGU	0.487793
mmu-miR-2861	CAGGCC	6mer_1	1	UUGUAC----- | -----GUCCGG	0.487793
mmu-miR-1251	CTAGAG	6mer_2	1	UUGUAC----- | -----GAUCUC	0.487793
mmu-miR-3075	CAGACA	6mer_3	1	UUGUAC----- | -----GUCUGU	0.487793
mmu-miR-202-5p	CATAGG	6mer_1	1	UUGUAC----- | -----GUAUCC	0.487793
mmu-miR-421	CTGTTG	6mer_1	1	UUGUAC----- | -----GACAAC	0.487793
mmu-miR-764-3p	CCTCCT	6mer_3	1	UUGUAC----- | -----GGAGGA	0.487793
mmu-miR-3960	CGCCGC	6mer_2	1	UUGUAC----- | -----GCGGCG	0.487793
mmu-miR-664*	CAGCCA	6mer_2	1	UUGUAC----- | -----GUCGGU	0.487793
mmu-miR-25*	CCGCCT	6mer_3	1	UUGUAC----- | -----GGCGGA	0.487793
mmu-miR-598*	CACCGC	6mer_3	1	UUGUAC----- | -----GUGGCG	0.487793
mmu-miR-873*	CAGTCT	6mer_2	1	UUGUAC----- | -----GUCAGA	0.487793
mmu-miR-3091-3p	CAGGCC	6mer_1	1	UUGUAC----- | -----GUCCGG	0.487793
mmu-miR-300*	CTTCAA	6mer_3	1	UUGUAC----- | -----GAAGUU	0.487793
mmu-miR-325	CAATAA	6mer_2	1	UUGUAC----- | -----GUUAUU	0.487793
mmu-miR-327	CTCAAG	6mer_2	1	UUGUAC----- | -----GAGUUC	0.487793
mmu-miR-326	CAGAGG	6mer_3	1	UUGUAC----- | -----GUCUCC	0.487793
mmu-miR-490-5p	CCATGG	6mer_3	1	UUGUAC----- | -----GGUACC	0.487793
mmu-miR-320	CAGCTT	6mer_1	1	UUGUAC----- | -----GUCGAA	0.487793
mmu-miR-509-3p	CAATCA	6mer_3	1	UUGUAC----- | -----GUUAGU	0.487793
mmu-miR-341*	CGACCG	6mer_3	1	UUGUAC----- | -----GCUGGC	0.487793
mmu-miR-3103*	CCCTCC	6mer_3	1	UUGUAC----- | -----GGGAGG	0.487793
mmu-miR-1946a	CCGGCT	6mer_3	1	UUGUAC----- | -----GGCCGA	0.487793
mmu-miR-582-3p	CAACAG	6mer_2	1	UUGUAC----- | -----GUUGUC	0.487793
mmu-miR-412-5p	CGACCA	6mer_3	1	UUGUAC----- | -----GCUGGU	0.487793
mmu-miR-1983	CAGGTG	6mer_1	1	UUGUAC----- | -----GUCCAC	0.487793
mmu-miR-770-3p	CCCACG	6mer_3	1	UUGUAC----- | -----GGGUGC	0.487793
mmu-miR-330*	CTTTGC	6mer_3	1	UUGUAC----- | -----GAAACG	0.487793
mmu-miR-378*	CAGGAG	6mer_3	1	UUGUAC----- | -----GUCCUC	0.487793
mmu-miR-741	CTCTCA	6mer_3	1	UUGUAC----- | -----GAGAGU	0.487793
mmu-miR-744	CCCGCA	6mer_3	1	UUGUAC----- | -----GGGCGU	0.487793
mmu-miR-3473b	CAGCCC	6mer_3	1	UUGUAC----- | -----GUCGGG	0.487793
mmu-miR-881*	CTCTCT	6mer_2	1	UUGUAC----- | -----GAGAGA	0.487793
mmu-miR-344d-1*_mmu-miR-344g-5p_mmu-miR-344c*_mmu-miR-344d-3*_mmu-miR-344*_mmu-miR-344b*	CTGACT	6mer_3	1	UUGUAC----- | -----GACUGA	0.487793
mmu-miR-185*	CAGCCC	6mer_1	1	UUGUAC----- | -----GUCGGG	0.487793
mmu-miR-542-5p	CCCGAG	6mer_3	1	UUGUAC----- | -----GGGCUC	0.487793
mmu-miR-384-3p	CTAGGA	6mer_1	1	UUGUAC----- | -----GAUCCU	0.487793
mmu-miR-299	CACATA	6mer_3	1	UUGUAC----- | -----GUGUAU	0.487793
mmu-miR-298	CTCTGC	6mer_2	1	UUGUAC----- | -----GAGACG	0.487793
mmu-miR-339-3p	CGCTCA	6mer_3	1	UUGUAC----- | -----GCGAGU	0.487793
mmu-miR-1945	CGAAGA	6mer_3	1	UUGUAC----- | -----GCUUCU	0.487793
mmu-miR-218-1*	CATGTT	6mer_2	1	UUGUAC----- | -----GUACAA	0.487793
mmu-miR-30b*	CATCCC	6mer_1	1	UUGUAC----- | -----GUAGGG	0.487793
mmu-miR-5132	CCACGC	6mer_3	1	UUGUAC----- | -----GGUGCG	0.487793
mmu-miR-1966	CTCCCT	6mer_2	1	UUGUAC----- | -----GAGGGA	0.487793
mmu-miR-1955-3p	CAATGC	6mer_1	1	UUGUAC----- | -----GUUACG	0.487793
mmu-miR-3098-3p	CAGCAG	6mer_1	1	UUGUAC----- | -----GUCGUC	0.487793
mmu-miR-361	CTGATA	6mer_2	1	UUGUAC----- | -----GACUAU	0.487793
mmu-miR-1197*	CAACCG	6mer_3	1	UUGUAC----- | -----GUUGGC	0.487793
mmu-miR-677*	CTGGCT	6mer_1	1	UUGUAC----- | -----GACCGA	0.487793
mmu-miR-330	CAGAGA	6mer_3	1	UUGUAC----- | -----GUCUCU	0.487793
mmu-miR-708_mmu-miR-28	CTCCTT	6mer_3	1	UUGUAC----- | -----GAGGAA	0.487793
mmu-miR-34a*	CTGATT	6mer_3	1	UUGUAC----- | -----GACUAA	0.487793
mmu-miR-153*_mmu-miR-758	CACAAA	6mer_3	1	UUGUAC----- | -----GUGUUU	0.487793
mmu-miR-194-2*	CACTGG	6mer_3	1	UUGUAC----- | -----GUGACC	0.487793
mmu-miR-351*	CTTGAC	6mer_2	1	UUGUAC----- | -----GAACUG	0.487793
mmu-miR-762	CAGCCC	6mer_2	1	UUGUAC----- | -----GUCGGG	0.487793
mmu-miR-1947*_mmu-miR-674	CAGTGC	6mer_3	1	UUGUAC----- | -----GUCACG	0.487793
mmu-miR-1249*	CCTCCT	6mer_3	1	UUGUAC----- | -----GGAGGA	0.487793
mmu-miR-5122	CCGCGG	6mer_3	1	UUGUAC----- | -----GGCGCC	0.487793
mmu-miR-346*	CTGCCT	6mer_3	1	UUGUAC----- | -----GACGGA	0.487793
mmu-miR-3096b-5p	CTTGGC	6mer_2	1	UUGUAC----- | -----GAACCG	0.487793
mmu-miR-709	CTGCCT	6mer_1	1	UUGUAC----- | -----GACGGA	0.487793
mmu-miR-707	CATGAC	6mer_1	1	UUGUAC----- | -----GUACUG	0.487793
mmu-miR-3057-3p	CTGTGG	6mer_1	1	UUGUAC----- | -----GACACC	0.487793
mmu-miR-701	CGGCTA	6mer_2	1	UUGUAC----- | -----GCCGAU	0.487793
mmu-miR-700	CGCGTG	6mer_3	1	UUGUAC----- | -----GCGCAC	0.487793
mmu-miR-665	CCTGGT	6mer_3	1	UUGUAC----- | -----GGACCA	0.487793
mmu-miR-322_mmu-miR-497	CTGCTG	6mer_3	1	UUGUAC----- | -----GACGAC	0.487793
mmu-miR-149*	CTCCCT	6mer_2	1	UUGUAC----- | -----GAGGGA	0.487793
mmu-miR-3101*	CAAAGC	6mer_1	1	UUGUAC----- | -----GUUUCG	0.487793
mmu-miR-3109*	CATCCA	6mer_1	1	UUGUAC----- | -----GUAGGU	0.487793
mmu-miR-7a_mmu-miR-7b	CTTCCA	6mer_3	1	UUGUAC----- | -----GAAGGU	0.487793
mmu-miR-99b*_mmu-miR-99a*	CGAGCT	6mer_1	1	UUGUAC----- | -----GCUCGA	0.487793
mmu-miR-763	CAGCTG	6mer_2	1	UUGUAC----- | -----GUCGAC	0.487793
mmu-miR-760-3p	CAGAGC	6mer_1	1	UUGUAC----- | -----GUCUCG	0.487793
mmu-miR-3078*	CAGCAA	6mer_3	1	UUGUAC----- | -----GUCGUU	0.487793
mmu-miR-186*	CTTAGG	6mer_1	1	UUGUAC----- | -----GAAUCC	0.487793
mmu-miR-1943	CTCCCT	6mer_2	1	UUGUAC----- | -----GAGGGA	0.487793
mmu-miR-10b*	CGAATC	6mer_1	1	UUGUAC----- | -----GCUUAG	0.487793
mmu-miR-1948	CCTAAA	6mer_3	1	UUGUAC----- | -----GGAUUU	0.487793
mmu-miR-3083	CAGCCT	6mer_3	1	UUGUAC----- | -----GUCGGA	0.487793
mmu-miR-3070b-5p_mmu-miR-3070a*	CAGGGG	6mer_1	1	UUGUAC----- | -----GUCCCC	0.487793
mmu-miR-3088	CATGAA	6mer_3	1	UUGUAC----- | -----GUACUU	0.487793
mmu-miR-3104-5p	CCCCTA	6mer_3	1	UUGUAC----- | -----GGGGAU	0.487793
mmu-miR-653*	CAGTGA	6mer_2	1	UUGUAC----- | -----GUCACU	0.487793
mmu-miR-3076-5p	CCTGTG	6mer_3	1	UUGUAC----- | -----GGACAC	0.487793
mmu-miR-1893	CGCGCC	6mer_3	1	UUGUAC----- | -----GCGCGG	0.487793
mmu-miR-1892	CCAAAT	6mer_3	1	UUGUAC----- | -----GGUUUA	0.487793
mmu-miR-1843-3p	CGATCA	6mer_1	1	UUGUAC----- | -----GCUAGU	0.487793
mmu-miR-3074-1-3p	CTGATA	6mer_1	1	UUGUAC----- | -----GACUAU	0.487793
mmu-miR-324-3p	CAGTGG	6mer_3	1	UUGUAC----- | -----GUCACC	0.487793
mmu-miR-1899	CATCGC	6mer_2	1	UUGUAC----- | -----GUAGCG	0.487793
mmu-miR-151-3p	CAGTCT	6mer_1	1	UUGUAC----- | -----GUCAGA	0.487793
mmu-miR-802*	CTCCGT	6mer_3	1	UUGUAC----- | -----GAGGCA	0.487793
mmu-miR-1188*	CTCGGA	6mer_3	1	UUGUAC----- | -----GAGCCU	0.487793
mmu-miR-380-5p	CAACCA	6mer_2	1	UUGUAC----- | -----GUUGGU	0.487793
mmu-miR-1298*	CAGATG	6mer_3	1	UUGUAC----- | -----GUCUAC	0.487793
mmu-miR-9*	CTTTAT	6mer_3	1	UUGUAC----- | -----GAAAUA	0.487793
mmu-miR-5129	CCACAT	6mer_3	1	UUGUAC----- | -----GGUGUA	0.487793
mmu-miR-5128	CAATTG	6mer_3	1	UUGUAC----- | -----GUUAAC	0.487793
mmu-miR-5125	CAGGCA	6mer_1	1	UUGUAC----- | -----GUCCGU	0.487793
mmu-miR-5126	CGCCCG	6mer_2	1	UUGUAC----- | -----GCGGGC	0.487793
mmu-miR-5120	CCCAAA	6mer_3	1	UUGUAC----- | -----GGGUUU	0.487793
mmu-miR-335-5p	CTCTTG	6mer_2	1	UUGUAC----- | -----GAGAAC	0.487793
mmu-miR-671-5p	CTTCCT	6mer_3	1	UUGUAC----- | -----GAAGGA	0.487793
mmu-miR-139-3p	CGTCTC	6mer_1	1	UUGUAC----- | -----GCAGAG	0.487793
mmu-miR-1936	CAGTTA	6mer_3	1	UUGUAC----- | -----GUCAAU	0.487793
mmu-miR-880*	CTGAGT	6mer_2	1	UUGUAC----- | -----GACUCA	0.487793
mmu-miR-96*	CATGAT	6mer_1	1	UUGUAC----- | -----GUACUA	0.487793
mmu-miR-450a-2*	CCCAAT	6mer_3	1	UUGUAC----- | -----GGGUUA	0.487793
mmu-miR-490-3p	CAGGTT	6mer_2	1	UUGUAC----- | -----GUCCAA	0.487793
mmu-miR-465c-3p_mmu-miR-465b-3p_mmu-miR-465a-3p	CTGATC	6mer_3	1	UUGUAC----- | -----GACUAG	0.487793
mmu-miR-698	CGAGAA	6mer_1	1	UUGUAC----- | -----GCUCUU	0.487793
mmu-miR-200a_mmu-miR-141	CAGTGT	6mer_1	1	UUGUAC----- | -----GUCACA	0.487793
mmu-miR-383*	CTGTGG	6mer_3	1	UUGUAC----- | -----GACACC	0.487793
mmu-miR-1907	CTGCTC	6mer_3	1	UUGUAC----- | -----GACGAG	0.487793
mmu-miR-1906	CTGCTG	6mer_1	1	UUGUAC----- | -----GACGAC	0.487793
mmu-miR-28*	CTAGTG	6mer_3	1	UUGUAC----- | -----GAUCAC	0.487793
mmu-miR-301a*_mmu-miR-301b*	CAGAGC	6mer_3	1	UUGUAC----- | -----GUCUCG	0.487793
mmu-miR-1897-3p	CGAGTT	6mer_1	1	UUGUAC----- | -----GCUCAA	0.487793
mmu-miR-491	CCCACT	6mer_3	1	UUGUAC----- | -----GGGUGA	0.487793
mmu-miR-361*	CTGGGG	6mer_1	1	UUGUAC----- | -----GACCCC	0.487793
mmu-miR-423-5p	CCCTCA	6mer_3	1	UUGUAC----- | -----GGGAGU	0.487793
mmu-miR-1932	CGCAAC	6mer_3	1	UUGUAC----- | -----GCGUUG	0.487793
mmu-miR-3096-5p	CTTGGC	6mer_1	1	UUGUAC----- | -----GAACCG	0.487793
mmu-miR-1894-3p	CCTTGC	6mer_3	1	UUGUAC----- | -----GGAACG	0.487793
mmu-miR-3085-3p_mmu-miR-3064-5p	CAGCCA	6mer_1	1	UUGUAC----- | -----GUCGGU	0.487793
mmu-miR-5114	CTCCAG	6mer_2	1	UUGUAC----- | -----GAGGUC	0.487793
mmu-miR-5110	CTCCTC	6mer_2	1	UUGUAC----- | -----GAGGAG	0.487793
mmu-miR-5112	CTGAGC	6mer_1	1	UUGUAC----- | -----GACUCG	0.487793
mmu-miR-128-2*	CGGCCC	6mer_1	1	UUGUAC----- | -----GCCGGG	0.487793
mmu-miR-1941-5p	CTCCCT	6mer_3	1	UUGUAC----- | -----GAGGGA	0.487793
mmu-miR-135a-2*	CCTACA	6mer_3	1	UUGUAC----- | -----GGAUGU	0.487793
mmu-miR-140*	CTGTGG	6mer_1	1	UUGUAC----- | -----GACACC	0.487793
mmu-miR-31	CTTGCC	6mer_2	1	UUGUAC----- | -----GAACGG	0.487793
mmu-miR-1934*	CATCCT	6mer_3	1	UUGUAC----- | -----GUAGGA	0.487793
mmu-miR-205*	CTGAAA	6mer_1	1	UUGUAC----- | -----GACUUU	0.487793
mmu-miR-3475	CTCCAG	6mer_2	1	UUGUAC----- | -----GAGGUC	0.487793
mmu-miR-3474	CCAGGG	6mer_3	1	UUGUAC----- | -----GGUCCC	0.487793
mmu-miR-3472	CTATTA	6mer_3	1	UUGUAC----- | -----GAUAAU	0.487793
mmu-miR-181d*	CGGTGG	6mer_2	1	UUGUAC----- | -----GCCACC	0.487793
mmu-miR-718	CGGAAG	6mer_3	1	UUGUAC----- | -----GCCUUC	0.487793
mmu-miR-719	CGAGAT	6mer_3	1	UUGUAC----- | -----GCUCUA	0.487793
mmu-miR-3572	CAAGTG	6mer_1	1	UUGUAC----- | -----GUUCAC	0.487793
mmu-miR-714	CTCGTC	6mer_2	1	UUGUAC----- | -----GAGCAG	0.487793
mmu-miR-711	CGGGTC	6mer_1	1	UUGUAC----- | -----GCCCAG	0.487793
mmu-miR-3067*	CGCTTG	6mer_2	1	UUGUAC----- | -----GCGAAC	0.487793
mmu-miR-3074-2-3p	CTGAAA	6mer_1	1	UUGUAC----- | -----GACUUU	0.487793
mmu-miR-652	CGCCAT	6mer_2	1	UUGUAC----- | -----GCGGUA	0.487793
mmu-miR-21*	CTGTTG	6mer_3	1	UUGUAC----- | -----GACAAC	0.487793
mmu-miR-871-5p_mmu-miR-743a*	CTGAAT	6mer_2	1	UUGUAC----- | -----GACUUA	0.487793
mmu-miR-3082-3p	CATGTG	6mer_3	1	UUGUAC----- | -----GUACAC	0.487793
mmu-miR-695	CAATCT	6mer_3	1	UUGUAC----- | -----GUUAGA	0.487793
mmu-miR-5046	CGGGAG	6mer_1	1	UUGUAC----- | -----GCCCUC	0.487793
mmu-miR-654-3p	CAGACA	6mer_1	1	UUGUAC----- | -----GUCUGU	0.487793
mmu-miR-874	CAGGGC	6mer_1	1	UUGUAC----- | -----GUCCCG	0.487793
mmu-miR-877	CTCTAC	6mer_3	1	UUGUAC----- | -----GAGAUG	0.487793
mmu-miR-29c*	CGGTCA	6mer_3	1	UUGUAC----- | -----GCCAGU	0.487793
mmu-miR-3094	CCAACA	6mer_3	1	UUGUAC----- | -----GGUUGU	0.487793
mmu-miR-3092	CCATTC	6mer_3	1	UUGUAC----- | -----GGUAAG	0.487793
mmu-miR-758*	CAACCA	6mer_3	1	UUGUAC----- | -----GUUGGU	0.487793
mmu-miR-3099	CTAGCC	6mer_1	1	UUGUAC----- | -----GAUCGG	0.487793
mmu-miR-134	CAGTCA	6mer_1	1	UUGUAC----- | -----GUCAGU	0.487793
mmu-miR-760-5p	CTGAGG	6mer_1	1	UUGUAC----- | -----GACUCC	0.487793
mmu-miR-713	CAGTGC	6mer_2	1	UUGUAC----- | -----GUCACG	0.487793
mmu-miR-3075*	CAAGGA	6mer_2	1	UUGUAC----- | -----GUUCCU	0.487793
mmu-miR-882	CTCTCC	6mer_2	1	UUGUAC----- | -----GAGAGG	0.487793
mmu-miR-1955-5p	CTGGGA	6mer_1	1	UUGUAC----- | -----GACCCU	0.487793
mmu-miR-291a-5p	CTTTGA	6mer_1	1	UUGUAC----- | -----GAAACU	0.487793
mmu-miR-547*	CAAGTG	6mer_3	1	UUGUAC----- | -----GUUCAC	0.487793
mmu-miR-30c-2*_mmu-miR-30c-1*	CTCCCA	6mer_2	1	UUGUAC----- | -----GAGGGU	0.487793
mmu-miR-375*	CGTCGC	6mer_3	1	UUGUAC----- | -----GCAGCG	0.487793
mmu-miR-470	CAAGAA	6mer_3	1	UUGUAC----- | -----GUUCUU	0.487793
mmu-miR-92a-1*	CAACCT	6mer_3	1	UUGUAC----- | -----GUUGGA	0.487793
mmu-miR-5099	CGATCT	6mer_1	1	UUGUAC----- | -----GCUAGA	0.487793
mmu-miR-1306-3p	CAACGT	6mer_3	1	UUGUAC----- | -----GUUGCA	0.487793
mmu-miR-509-5p	CTGGAG	6mer_1	1	UUGUAC----- | -----GACCUC	0.487793
mmu-miR-10a*	CGAATT	6mer_1	1	UUGUAC----- | -----GCUUAA	0.487793
mmu-miR-3061-5p	CCACTG	6mer_3	1	UUGUAC----- | -----GGUGAC	0.487793
mmu-miR-691	CAGGAA	6mer_2	1	UUGUAC----- | -----GUCCUU	0.487793
mmu-miR-369-5p	CGATCT	6mer_3	1	UUGUAC----- | -----GCUAGA	0.487793
mmu-miR-146b*	CTAGGG	6mer_2	1	UUGUAC----- | -----GAUCCC	0.487793
mmu-miR-708*	CTAGTT	6mer_2	1	UUGUAC----- | -----GAUCAA	0.487793
mmu-miR-185_mmu-miR-3473	CTCTCC	6mer_2	1	UUGUAC----- | -----GAGAGG	0.487793
mmu-miR-145*	CAGGAA	6mer_2	1	UUGUAC----- | -----GUCCUU	0.487793
mmu-miR-374c*	CTAAGT	6mer_3	1	UUGUAC----- | -----GAUUCA	0.487793
mmu-miR-3057-5p	CTCCAA	6mer_2	1	UUGUAC----- | -----GAGGUU	0.487793
mmu-miR-1935	CTGCCT	6mer_3	1	UUGUAC----- | -----GACGGA	0.487793
mmu-miR-761	CTGCTG	6mer_2	1	UUGUAC----- | -----GACGAC	0.487793
mmu-miR-688	CTGCGA	6mer_3	1	UUGUAC----- | -----GACGCU	0.487793
mmu-miR-687	CAGGAT	6mer_1	1	UUGUAC----- | -----GUCCUA	0.487793
mmu-miR-2139	CGCAGC	6mer_2	1	UUGUAC----- | -----GCGUCG	0.487793
mmu-miR-673-5p	CTGTGA	6mer_2	1	UUGUAC----- | -----GACACU	0.487793
mmu-miR-681	CGAGGC	6mer_1	1	UUGUAC----- | -----GCUCCG	0.487793
mmu-miR-1895	CGGGGG	6mer_3	1	UUGUAC----- | -----GCCCCC	0.487793
mmu-miR-1896	CAGAGA	6mer_2	1	UUGUAC----- | -----GUCUCU	0.487793
mmu-miR-488	CTTTCA	6mer_2	1	UUGUAC----- | -----GAAAGU	0.487793
mmu-miR-3074-5p	CAGGAA	6mer_2	1	UUGUAC----- | -----GUCCUU	0.487793
mmu-miR-1898	CTTGAC	6mer_1	1	UUGUAC----- | -----GAACUG	0.487793
mmu-miR-483	CGTCTT	6mer_3	1	UUGUAC----- | -----GCAGAA	0.487793
mmu-miR-542-3p	CTGTCA	6mer_1	1	UUGUAC----- | -----GACAGU	0.487793
mmu-miR-127*	CTTCAG	6mer_3	1	UUGUAC----- | -----GAAGUC	0.487793
mmu-miR-135a-1*	CCTATA	6mer_3	1	UUGUAC----- | -----GGAUAU	0.487793
mmu-miR-3080-3p	CGAGGA	6mer_3	1	UUGUAC----- | -----GCUCCU	0.487793
mmu-miR-5105	CGGCGC	6mer_2	1	UUGUAC----- | -----GCCGCG	0.487793
mmu-miR-5103	CGGATG	6mer_2	1	UUGUAC----- | -----GCCUAC	0.487793
mmu-miR-5102	CAGAAG	6mer_2	1	UUGUAC----- | -----GUCUUC	0.487793
mmu-miR-5101	CAAACA	6mer_1	1	UUGUAC----- | -----GUUUGU	0.487793
mmu-miR-672*	CTGTGT	6mer_1	1	UUGUAC----- | -----GACACA	0.487793
mmu-miR-433	CATGAT	6mer_3	1	UUGUAC----- | -----GUACUA	0.487793
mmu-miR-3060	CTATGG	6mer_3	1	UUGUAC----- | -----GAUACC	0.487793
mmu-miR-383	CTGATC	6mer_2	1	UUGUAC----- | -----GACUAG	0.487793
mmu-miR-143	CATCTC	6mer_2	1	UUGUAC----- | -----GUAGAG	0.487793
mmu-miR-221*	CCAGGT	6mer_3	1	UUGUAC----- | -----GGUCCA	0.487793
mmu-miR-331-3p	CAGGGG	6mer_2	1	UUGUAC----- | -----GUCCCC	0.487793
mmu-miR-22	CAGCTT	6mer_3	1	UUGUAC----- | -----GUCGAA	0.487793
mmu-miR-24	CTGAGC	6mer_1	1	UUGUAC----- | -----GACUCG	0.487793
mmu-miR-181c*_mmu-miR-181a-1*	CGATGG	6mer_2	1	UUGUAC----- | -----GCUACC	0.487793
mmu-miR-151-5p	CCTCGA	6mer_3	1	UUGUAC----- | -----GGAGCU	0.487793
mmu-miR-92a-2*	CCACCT	6mer_3	1	UUGUAC----- | -----GGUGGA	0.487793
mmu-miR-5113	CTCTGT	6mer_3	1	UUGUAC----- | -----GAGACA	0.487793
mmu-miR-2137	CGCCGG	6mer_2	1	UUGUAC----- | -----GCGGCC	0.487793
mmu-miR-412-3p	CAGGTG	6mer_1	1	UUGUAC----- | -----GUCCAC	0.487793
mmu-miR-3086-3p	CATTGG	6mer_2	1	UUGUAC----- | -----GUAACC	0.487793
mmu-miR-673-3p	CCCGGA	6mer_3	1	UUGUAC----- | -----GGGCCU	0.487793
mmu-miR-504	CAGGGT	6mer_1	1	UUGUAC----- | -----GUCCCA	0.487793
mmu-miR-3059*	CTAGAG	6mer_2	1	UUGUAC----- | -----GAUCUC	0.487793
mmu-miR-720	CGAGAT	6mer_3	1	UUGUAC----- | -----GCUCUA	0.487793
mmu-miR-503	CTGCTA	6mer_3	1	UUGUAC----- | -----GACGAU	0.487793
mmu-miR-3089-3p	CAGATG	6mer_1	1	UUGUAC----- | -----GUCUAC	0.487793
mmu-miR-592*	CGTGAT	6mer_1	1	UUGUAC----- | -----GCACUA	0.487793
mmu-miR-432	CCAAGA	6mer_3	1	UUGUAC----- | -----GGUUCU	0.487793
mmu-miR-871-3p	CAGTCA	6mer_3	1	UUGUAC----- | -----GUCAGU	0.487793
mmu-miR-337-5p	CCGTTC	6mer_3	1	UUGUAC----- | -----GGCAAG	0.487793
mmu-miR-3969	CTTTAG	6mer_1	1	UUGUAC----- | -----GAAAUC	0.487793
mmu-miR-3113*	CCAGGA	6mer_3	1	UUGUAC----- | -----GGUCCU	0.487793
mmu-miR-1940	CTCCAT	6mer_3	1	UUGUAC----- | -----GAGGUA	0.487793
mmu-miR-1933-5p	CATGAC	6mer_2	1	UUGUAC----- | -----GUACUG	0.487793
mmu-miR-669h-5p	CATGCA	6mer_2	1	UUGUAC----- | -----GUACGU	0.487793
mmu-miR-1969	CATCTT	6mer_3	1	UUGUAC----- | -----GUAGAA	0.487793
mmu-miR-1968	CAGCTG	6mer_1	1	UUGUAC----- | -----GUCGAC	0.487793
mmu-miR-1964-5p	CCAGCT	6mer_3	1	UUGUAC----- | -----GGUCGA	0.487793
mmu-miR-1965	CGGCTT	6mer_3	1	UUGUAC----- | -----GCCGAA	0.487793
mmu-miR-540-3p	CTGACC	6mer_2	1	UUGUAC----- | -----GACUGG	0.487793
mmu-miR-196b*	CTGTCG	6mer_2	1	UUGUAC----- | -----GACAGC	0.487793
mmu-miR-184	CGTCCA	6mer_3	1	UUGUAC----- | -----GCAGGU	0.487793
mmu-miR-879*	CATAAG	6mer_2	1	UUGUAC----- | -----GUAUUC	0.487793
mmu-miR-212-5p	CAAGGT	6mer_3	1	UUGUAC----- | -----GUUCCA	0.487793
mmu-miR-134*	CCACAG	6mer_3	1	UUGUAC----- | -----GGUGUC	0.487793
mmu-miR-1198-3p	CTAGCT	6mer_2	1	UUGUAC----- | -----GAUCGA	0.487793
mmu-miR-3104-3p	CAGAGC	6mer_1	1	UUGUAC----- | -----GUCUCG	0.487793
mmu-miR-3473d	CAGTGG	6mer_3	1	UUGUAC----- | -----GUCACC	0.487793
mmu-miR-346	CAGACA	6mer_3	1	UUGUAC----- | -----GUCUGU	0.487793
mmu-miR-1897-5p	CCAAAG	6mer_3	1	UUGUAC----- | -----GGUUUC	0.487793
mmu-miR-322*	CATGTT	6mer_2	1	UUGUAC----- | -----GUACAA	0.487793
mmu-miR-341	CGACCG	6mer_2	1	UUGUAC----- | -----GCUGGC	0.487793
mmu-miR-883b-5p	CTCAGT	6mer_2	1	UUGUAC----- | -----GAGUCA	0.487793
mmu-miR-15b_mmu-miR-15a_mmu-miR-16_mmu-miR-195	CTGCTA	6mer_3	1	UUGUAC----- | -----GACGAU	0.487793
mmu-miR-546	CACCAT	6mer_3	1	UUGUAC----- | -----GUGGUA	0.487793
mmu-miR-463	CTATCA	6mer_3	1	UUGUAC----- | -----GAUAGU	0.487793
mmu-miR-344f-3p	CTAGAG	6mer_3	1	UUGUAC----- | -----GAUCUC	0.487793
mmu-miR-468	CAGTCA	6mer_1	1	UUGUAC----- | -----GUCAGU	0.487793
mmu-miR-1298	CGAATG	6mer_1	1	UUGUAC----- | -----GCUUAC	0.487793
mmu-miR-3470b	CAGAGT	6mer_1	1	UUGUAC----- | -----GUCUCA	0.487793
mmu-miR-93*	CAGCAG	6mer_2	1	UUGUAC----- | -----GUCGUC	0.487793
mmu-miR-3470a	CAAAGT	6mer_1	1	UUGUAC----- | -----GUUUCA	0.487793
mmu-miR-1190	CAGCTG	6mer_2	1	UUGUAC----- | -----GUCGAC	0.487793
mmu-miR-214	CTGCTG	6mer_2	1	UUGUAC----- | -----GACGAC	0.487793
mmu-miR-504*	CTCCCT	6mer_3	1	UUGUAC----- | -----GAGGGA	0.487793
mmu-miR-181b-1*_mmu-miR-181b-2*	CAGTGA	6mer_2	1	UUGUAC----- | -----GUCACU	0.487793
mmu-miR-344c_mmu-miR-344	CTAGAT	6mer_1	1	UUGUAC----- | -----GAUCUA	0.487793
mmu-miR-1199*	CGGCCG	6mer_1	1	UUGUAC----- | -----GCCGGC	0.487793
mmu-miR-370	CAGCAG	6mer_1	1	UUGUAC----- | -----GUCGUC	0.487793
mmu-miR-125b-5p_mmu-miR-351_mmu-miR-125a-5p	CAGGGA	6mer_3	1	UUGUAC----- | -----GUCCCU	0.487793
mmu-miR-500*_mmu-miR-362-5p	CAAGGA	6mer_1	1	UUGUAC----- | -----GUUCCU	0.487793
mmu-miR-210*	CAGTGG	6mer_1	1	UUGUAC----- | -----GUCACC	0.487793
mmu-miR-883a-5p	CTCAGC	6mer_2	1	UUGUAC----- | -----GAGUCG	0.487793
mmu-miR-193_mmu-miR-193b	CCAGTT	6mer_3	1	UUGUAC----- | -----GGUCAA	0.487793
mmu-miR-670	CAGGGA	6mer_2	1	UUGUAC----- | -----GUCCCU	0.487793
mmu-miR-1927	CAGAGG	6mer_1	1	UUGUAC----- | -----GUCUCC	0.487793
mmu-miR-1929	CTAGAA	6mer_3	1	UUGUAC----- | -----GAUCUU	0.487793
mmu-miR-181a-2*	CGGTCG	6mer_1	1	UUGUAC----- | -----GCCAGC	0.487793
mmu-miR-128-1*	CGGCCC	6mer_1	1	UUGUAC----- | -----GCCGGG	0.487793
mmu-miR-3113	CAGGAC	6mer_3	1	UUGUAC----- | -----GUCCUG	0.487793
mmu-miR-329_mmu-miR-362-3p	TGTGTT	6mer_3	5	UUGUAC- ||||| -ACACAA	0.490234
mmu-miR-669c*	TGTGTA	6mer_3	5	UUGUAC- ||||| -ACACAU	0.490234
mmu-miR-377	TGTGTG	6mer_1	5	UUGUAC- ||||| -ACACAC	0.490234
mmu-miR-342-3p	TGTGAG	6mer_2	5	UUGUAC- ||||| -ACACUC	0.491455
mmu-miR-742*	TGTGAG	6mer_1	5	UUGUAC- ||||| -ACACUC	0.491455
mmu-miR-23b_mmu-miR-23a	TGTGAT	6mer_3	5	UUGUAC- ||||| -ACACUA	0.491455
mmu-miR-694	TTTTCA	6mer_2	5	UUGUAC- ||||| -AAAAGU	0.494629
mmu-miR-3100-3p	TCACAG	6mer_3	4	UUGUAC-- |:|| --AGUGUC	0.498779
mmu-miR-652*	TAGGGT	6mer_1	3	UUGUAC--- ||| ---AUCCCA	0.513184
mmu-miR-690	TAGCCT	6mer_1	3	UUGUAC--- ||| ---AUCGGA	0.513184
mmu-miR-1981*	TAGATG	6mer_3	3	UUGUAC--- ||| ---AUCUAC	0.513184
mmu-miR-192	TAGGTC	6mer_1	3	UUGUAC--- ||| ---AUCCAG	0.513184
mmu-miR-449a*	TAGCTG	6mer_3	3	UUGUAC--- ||| ---AUCGAC	0.513184
mmu-miR-3106*	TAGGCA	6mer_1	3	UUGUAC--- ||| ---AUCCGU	0.513184
mmu-miR-463*	TAGGTA	6mer_3	3	UUGUAC--- ||| ---AUCCAU	0.513184
mmu-miR-3108	TAGAGA	6mer_2	3	UUGUAC--- ||| ---AUCUCU	0.513184
mmu-miR-872*	TAGTTC	6mer_2	3	UUGUAC--- ||| ---AUCAAG	0.513184
mmu-miR-1982.2	TAGGGT	6mer_1	3	UUGUAC--- ||| ---AUCCCA	0.513184
mmu-miR-701*	TAGATA	6mer_3	3	UUGUAC--- ||| ---AUCUAU	0.513184
mmu-miR-215	TAGGTC	6mer_1	3	UUGUAC--- ||| ---AUCCAG	0.513184
mmu-miR-34c*_mmu-miR-34b-3p	TAGTGA	6mer_1	3	UUGUAC--- ||| ---AUCACU	0.513184
mmu-miR-182	TGCCAA	6mer_2	3	UUGUAC--- ||| ---ACGGUU	0.521973
mmu-miR-196a-2*	TGCCGA	6mer_3	3	UUGUAC--- ||| ---ACGGCU	0.521973
mmu-miR-103_mmu-miR-107	TGCTGC	6mer_2	3	UUGUAC--- ||| ---ACGACG	0.521973
mmu-miR-338-3p	TGCTGG	6mer_2	3	UUGUAC--- ||| ---ACGACC	0.521973
mmu-miR-743b-3p_mmu-miR-743a	TGTCTT	6mer_1	5	UUGUAC- ||||| -ACAGAA	0.522949
mmu-miR-717	TGTCTG	6mer_1	5	UUGUAC- ||||| -ACAGAC	0.522949
mmu-miR-878-3p	TGTCAT	6mer_1	5	UUGUAC- ||||| -ACAGUA	0.525635
mmu-miR-425_mmu-miR-489	TGTCAT	6mer_2	5	UUGUAC- ||||| -ACAGUA	0.525635
mmu-miR-505-5p	GCTCCC	6mer_3	4	UUGUAC-- |:|| --CGAGGG	0.530762
mmu-miR-28c_mmu-miR-28b	GCTCCT	6mer_3	4	UUGUAC-- |:|| --CGAGGA	0.530762
mmu-miR-181d_mmu-miR-181a_mmu-miR-181c_mmu-miR-181b	TGAATG	6mer_1	5	UUGUAC- ||||| -ACUUAC	0.532227
mmu-miR-664	TGAATA	6mer_3	5	UUGUAC- ||||| -ACUUAU	0.532227
mmu-miR-382*	TGAATG	6mer_2	5	UUGUAC- ||||| -ACUUAC	0.532227
mmu-miR-3096b-3p	TCCTTT	6mer_3	3	UUGUAC--- ||| ---AGGAAA	0.546631
mmu-miR-1967	TCCTCA	6mer_3	3	UUGUAC--- ||| ---AGGAGU	0.546631
mmu-miR-541	TCCCTT	6mer_3	3	UUGUAC--- ||| ---AGGGAA	0.546631
mmu-miR-335-3p	TGAAAA	6mer_2	5	UUGUAC- ||||| -ACUUUU	0.547607
mmu-miR-875-5p	GGTATA	6mer_3	4	-UUGUAC- |||| C--CAUAU	0.55127
mmu-miR-767	TGGTGC	6mer_2	6	UUGUAC |||||| ACCACG	0.558838
mmu-miR-770-5p	TGGTGC	6mer_2	6	UUGUAC |||||| ACCACG	0.558838
mmu-miR-29b-2*	AACCAG	6mer_3	3	UUGUAC--- ||| ---UUGGUC	0.574707
mmu-miR-505-3p	TGTTGA	6mer_1	5	UUGUAC- ||||| -ACAACU	0.576904
mmu-miR-3084	GCAGAA	6mer_3	4	UUGUAC-- |:|| --CGUCUU	0.581543
mmu-miR-18b*	GCAGTA	6mer_3	4	UUGUAC-- |:|| --CGUCAU	0.581543
mmu-miR-3110	GCAGAA	6mer_3	4	UUGUAC-- |:|| --CGUCUU	0.581543
mmu-miR-3966	GCAGCT	6mer_3	4	UUGUAC-- |:|| --CGUCGA	0.581543
mmu-miR-5131	GCGCCG	6mer_3	4	UUGUAC-- |:|| --CGCGGC	0.585205
mmu-miR-3081	GCGCAA	6mer_3	4	UUGUAC-- |:|| --CGCGUU	0.585205
mmu-miR-370*	GACCTG	6mer_3	2	-UUGUAC--- || C----UGGAC	0.604736
mmu-miR-1193-3p	GACCTA	6mer_3	2	-UUGUAC--- || C----UGGAU	0.604736
mmu-miR-215*	GACAGA	6mer_3	2	-UUGUAC--- || C----UGUCU	0.604736
mmu-miR-598	GACGTA	6mer_3	2	-UUGUAC--- || C----UGCAU	0.604736
mmu-miR-340-3p	GACGGA	6mer_3	2	-UUGUAC--- || C----UGCCU	0.604736
mmu-miR-452-3p	GACTGA	6mer_3	2	-UUGUAC--- || C----UGACU	0.604736
mmu-miR-1970	GACACA	6mer_3	2	-UUGUAC--- || C----UGUGU	0.604736
mmu-miR-224	GACTTA	6mer_3	2	-UUGUAC--- || C----UGAAU	0.604736
mmu-miR-3073-5p	GACCAC	6mer_3	2	-UUGUAC--- || C----UGGUG	0.604736
mmu-miR-193*	GACCCA	6mer_3	2	-UUGUAC--- || C----UGGGU	0.604736
mmu-miR-196a-1*	TCGTTG	6mer_3	6	UUGUAC |:|||| AGCAAC	0.605225
mmu-miR-3109	GCCCTA	6mer_3	4	UUGUAC-- |:|| --CGGGAU	0.61084
mmu-miR-665*	GCCCCT	6mer_3	4	UUGUAC-- |:|| --CGGGGA	0.61084
mmu-miR-2182	TGTGGC	6mer_1	5	UUGUAC- ||||| -ACACCG	0.616943
mmu-miR-693-5p	TGTGGC	6mer_1	5	UUGUAC- ||||| -ACACCG	0.616943
mmu-miR-188-3p	TGTGGG	6mer_1	5	UUGUAC- ||||| -ACACCC	0.616943
mmu-miR-3064-3p	TGTGGC	6mer_2	5	UUGUAC- ||||| -ACACCG	0.616943
mmu-miR-3063*	ATCTCC	6mer_2	2	UUGUAC---- || ----UAGAGG	0.669434
mmu-miR-3071	ATGAGT	6mer_3	2	UUGUAC---- || ----UACUCA	0.669434
mmu-miR-29a*	ATCAGT	6mer_3	2	UUGUAC---- || ----UAGUCA	0.669434
mmu-miR-15b*	ATGATT	6mer_1	2	UUGUAC---- || ----UACUAA	0.669434
mmu-miR-205	ATGAAG	6mer_1	2	UUGUAC---- || ----UACUUC	0.669434
mmu-miR-1930	ATGGAG	6mer_1	2	UUGUAC---- || ----UACCUC	0.669434
mmu-miR-15a*	ATGGCC	6mer_1	2	UUGUAC---- || ----UACCGG	0.669434
mmu-miR-127	ATCCGA	6mer_3	2	UUGUAC---- || ----UAGGCU	0.669434
mmu-miR-144*	ATATCC	6mer_3	2	UUGUAC---- || ----UAUAGG	0.669434
mmu-miR-5119	ATGAGA	6mer_1	2	UUGUAC---- || ----UACUCU	0.669434
mmu-miR-3471	ATCTCA	6mer_3	2	UUGUAC---- || ----UAGAGU	0.669434
mmu-miR-136	ATGGAG	6mer_2	2	UUGUAC---- || ----UACCUC	0.669434
mmu-miR-1912*	ATGAGC	6mer_2	2	UUGUAC---- || ----UACUCG	0.669434
mmu-miR-880	ATGGAG	6mer_1	2	UUGUAC---- || ----UACCUC	0.669434
mmu-miR-295*	ATTTGA	6mer_1	2	UUGUAC---- || ----UAAACU	0.669434
mmu-miR-680	ATGCCC	6mer_3	2	UUGUAC---- || ----UACGGG	0.669434
mmu-miR-5100	ATTCGA	6mer_3	2	UUGUAC---- || ----UAAGCU	0.669434
mmu-miR-3106	ATGAGC	6mer_1	2	UUGUAC---- || ----UACUCG	0.669434
mmu-miR-3079-5p	ATCAAA	6mer_3	2	UUGUAC---- || ----UAGUUU	0.669434
mmu-miR-543	ATGTTT	6mer_3	2	UUGUAC---- || ----UACAAA	0.669434
mmu-miR-192*	ATTGGC	6mer_1	2	UUGUAC---- || ----UAACCG	0.669434
mmu-miR-135b_mmu-miR-135a	AAGCCA	6mer_1	2	UUGUAC---- || ----UUCGGU	0.718018
mmu-miR-208a-5p	AAGCTC	6mer_3	2	UUGUAC---- || ----UUCGAG	0.718018
mmu-miR-100*	AAGCTT	6mer_1	2	UUGUAC---- || ----UUCGAA	0.718018
mmu-miR-26a-1*	AATAGG	6mer_3	2	UUGUAC---- || ----UUAUCC	0.718018
mmu-miR-876-5p	AATCCA	6mer_3	2	UUGUAC---- || ----UUAGGU	0.718018
mmu-miR-684	AAAACT	6mer_3	2	UUGUAC---- || ----UUUUGA	0.718018
mmu-miR-703	AAGGTT	6mer_1	2	UUGUAC---- || ----UUCCAA	0.718018
mmu-miR-1264-3p	AAGATT	6mer_1	2	UUGUAC---- || ----UUCUAA	0.718018
mmu-miR-103-2*_mmu-miR-107*	AAGAAG	6mer_1	2	UUGUAC---- || ----UUCUUC	0.718018
mmu-miR-130b*	AAGAGT	6mer_3	2	UUGUAC---- || ----UUCUCA	0.718018
mmu-miR-138-2*	AATAGC	6mer_3	2	UUGUAC---- || ----UUAUCG	0.718018
mmu-miR-692	AAGAGA	6mer_2	2	UUGUAC---- || ----UUCUCU	0.718018
mmu-miR-3061-3p	AAGGTA	6mer_2	2	UUGUAC---- || ----UUCCAU	0.718018
mmu-miR-204_mmu-miR-211	AAGGGA	6mer_2	2	UUGUAC---- || ----UUCCCU	0.718018
mmu-miR-1964-3p	AAGTCG	6mer_2	2	UUGUAC---- || ----UUCAGC	0.718018
mmu-miR-129-2-3p_mmu-miR-129-1-3p	AAGGGC	6mer_1	2	UUGUAC---- || ----UUCCCG	0.718018
mmu-miR-712	AAGGAG	6mer_3	2	UUGUAC---- || ----UUCCUC	0.718018
mmu-miR-22*	AAGAAC	6mer_2	2	UUGUAC---- || ----UUCUUG	0.718018
mmu-miR-343	AAGGGA	6mer_1	2	UUGUAC---- || ----UUCCCU	0.718018
mmu-miR-693-3p	AAGCTG	6mer_2	2	UUGUAC---- || ----UUCGAC	0.718018
mmu-miR-686	AAGCAA	6mer_2	2	UUGUAC---- || ----UUCGUU	0.718018
mmu-miR-130a*	AAGAGC	6mer_3	2	UUGUAC---- || ----UUCUCG	0.718018
mmu-miR-1249	AAGGGC	6mer_1	2	UUGUAC---- || ----UUCCCG	0.718018
mmu-miR-501-5p	AAGGAT	6mer_2	2	UUGUAC---- || ----UUCCUA	0.718018
mmu-miR-141*	AAGATG	6mer_3	2	UUGUAC---- || ----UUCUAC	0.718018
mmu-miR-1903	AAGAAG	6mer_2	2	UUGUAC---- || ----UUCUUC	0.718018
mmu-miR-511-5p	AAGGCA	6mer_2	2	UUGUAC---- || ----UUCCGU	0.718018
mmu-miR-344e*	AAGCCT	6mer_2	2	UUGUAC---- || ----UUCGGA	0.718018
mmu-miR-3099*	AAGCTG	6mer_2	2	UUGUAC---- || ----UUCGAC	0.718018
mmu-miR-103-1*	AAGAAG	6mer_1	2	UUGUAC---- || ----UUCUUC	0.718018
mmu-miR-3095-5p	AAGCTT	6mer_3	2	UUGUAC---- || ----UUCGAA	0.718018
mmu-miR-532-5p	AAGGCA	6mer_1	2	UUGUAC---- || ----UUCCGU	0.718018
mmu-miR-188-5p	AAGGGA	6mer_1	2	UUGUAC---- || ----UUCCCU	0.718018
mmu-miR-879	AAGCCT	6mer_1	2	UUGUAC---- || ----UUCGGA	0.718018
mmu-miR-208b*	AAGCTT	6mer_3	2	UUGUAC---- || ----UUCGAA	0.718018
mmu-miR-293*_mmu-miR-290-5p_mmu-miR-292-5p	GTTTGA	6mer_1	4	UUGUAC-- |||| --CAAACU	0.727051
mmu-miR-574-3p	TGAGCG	6mer_1	5	UUGUAC- ||||| -ACUCGC	0.731445
mmu-miR-3079-3p	TGAGCC	6mer_1	5	UUGUAC- ||||| -ACUCGG	0.731445
mmu-miR-3076-3p	AGTGCG	6mer_3	4	-UUGUAC- |||| U--CACGC	0.736084
mmu-miR-3093-5p	GGTGCG	6mer_3	4	-UUGUAC- |||| C--CACGC	0.736084
mmu-miR-434-5p	TCGAGC	6mer_3	6	UUGUAC |:|||| AGCUCG	0.741943
mmu-miR-667	GTGTCA	6mer_3	4	UUGUAC-- |||| --CACAGU	0.749023
mmu-miR-668	GTGACA	6mer_3	4	UUGUAC-- |||| --CACUGU	0.753418
mmu-miR-3087	GTGAGT	6mer_1	4	UUGUAC-- |||| --CACUCA	0.753418
mmu-miR-1982.1	GTGAGA	6mer_3	4	UUGUAC-- |||| --CACUCU	0.753418
mmu-miR-3097-3p	TCTGAG	6mer_3	2	UUGUAC---- || ----AGACUC	0.778076
mmu-miR-3067	AGAACT	6mer_3	4	-UUGUAC- |||| U--CUUGA	0.781494
mmu-miR-345-5p	GTCAGC	6mer_3	4	UUGUAC-- |||| --CAGUCG	0.79126
mmu-miR-294*	TTTTGA	6mer_1	6	UUGUAC |||||| AAAACU	0.791504
mmu-miR-1952	TGGAGA	6mer_3	5	UUGUAC- ||||| -ACCUCU	0.792725
mmu-miR-3473c	TGGAGA	6mer_1	5	UUGUAC- ||||| -ACCUCU	0.792725
mmu-miR-3110*	TGGAGT	6mer_1	5	UUGUAC- ||||| -ACCUCA	0.792725
mmu-miR-702	TGGGCA	6mer_3	5	UUGUAC- ||||| -ACCCGU	0.793945
mmu-miR-3072	AGGGGG	6mer_1	2	UUGUAC---- || ----UCCCCC	0.851807
mmu-miR-328	AGGGCC	6mer_1	2	UUGUAC---- || ----UCCCGG	0.851807
mmu-miR-1968*	AGGTGG	6mer_2	2	UUGUAC---- || ----UCCACC	0.851807
mmu-miR-670*	AGGAAA	6mer_3	2	UUGUAC---- || ----UCCUUU	0.851807
mmu-miR-877*	AGGACA	6mer_3	2	UUGUAC---- || ----UCCUGU	0.851807
mmu-miR-207	AGAAGC	6mer_3	2	UUGUAC---- || ----UCUUCG	0.851807
mmu-miR-3078	AGGCTT	6mer_1	2	UUGUAC---- || ----UCCGAA	0.851807
mmu-miR-1224*	AGGTGG	6mer_1	2	UUGUAC---- || ----UCCACC	0.851807
mmu-miR-3077	AGTCAG	6mer_3	2	UUGUAC---- || ----UCAGUC	0.851807
mmu-miR-216a	AGATTA	6mer_3	2	UUGUAC---- || ----UCUAAU	0.851807
mmu-miR-216b	AGATTT	6mer_3	2	UUGUAC---- || ----UCUAAA	0.851807
mmu-miR-483*	AGGAGT	6mer_1	2	UUGUAC---- || ----UCCUCA	0.851807
mmu-miR-674*	AGCTGT	6mer_2	2	UUGUAC---- || ----UCGACA	0.851807
mmu-miR-700*	AGCCTT	6mer_2	2	UUGUAC---- || ----UCGGAA	0.851807
mmu-miR-697	AGGATG	6mer_1	2	UUGUAC---- || ----UCCUAC	0.851807
mmu-miR-320*	AGAAGG	6mer_2	2	UUGUAC---- || ----UCUUCC	0.851807
mmu-miR-337-3p	AGCTGA	6mer_2	2	UUGUAC---- || ----UCGACU	0.851807
mmu-miR-18a*	AGGGCA	6mer_1	2	UUGUAC---- || ----UCCCGU	0.851807
mmu-miR-484	AGCCTG	6mer_2	2	UUGUAC---- || ----UCGGAC	0.851807
mmu-miR-3103	AGGTTA	6mer_3	2	UUGUAC---- || ----UCCAAU	0.851807
mmu-miR-149	AGCCAG	6mer_2	2	UUGUAC---- || ----UCGGUC	0.851807
mmu-miR-3961	AGGGCA	6mer_3	2	UUGUAC---- || ----UCCCGU	0.851807
mmu-miR-344g-3p	AGCCTG	6mer_3	2	UUGUAC---- || ----UCGGAC	0.851807
mmu-miR-3059	AGGAAA	6mer_3	2	UUGUAC---- || ----UCCUUU	0.851807
mmu-miR-1306-5p	AGGTGG	6mer_1	2	UUGUAC---- || ----UCCACC	0.851807
mmu-miR-122*	GCGTTT	6mer_3	2	UUGUAC---- || ----CGCAAA	0.887451
mmu-miR-1900	GCGGCC	6mer_3	2	UUGUAC---- || ----CGCCGG	0.887451
mmu-miR-742	GCTTTC	6mer_3	2	UUGUAC---- || ----CGAAAG	0.887451
mmu-miR-551b*	TTGATT	6mer_1	6	UUGUAC |||||| AACUAA	0.896484
mmu-miR-3968	GGATTC	6mer_2	4	UUGUAC-- |||| --CCUAAG	0.90332
mmu-miR-324-5p	GGATGC	6mer_2	4	UUGUAC-- |||| --CCUACG	0.90332
mmu-miR-497*	GTGGTT	6mer_1	4	UUGUAC-- |||| --CACCAA	0.906738
mmu-miR-532-3p	GTGGGA	6mer_1	4	UUGUAC-- |||| --CACCCU	0.906738
mmu-miR-3971	GTGGGG	6mer_1	4	UUGUAC-- |||| --CACCCC	0.906738
mmu-miR-3058	GTGGCT	6mer_1	4	UUGUAC-- |||| --CACCGA	0.906738
mmu-miR-551b	TGGGTC	6mer_1	1	UUGUAC----- | -----ACCCAG	0.931152
mmu-miR-874*	TGGGGC	6mer_1	1	UUGUAC----- | -----ACCCCG	0.931152
mmu-miR-3071*	TGATGA	6mer_2	1	UUGUAC----- | -----ACUACU	0.931152
mmu-miR-150_mmu-miR-5127	TGGGAG	6mer_2	1	UUGUAC----- | -----ACCCUC	0.931152
mmu-miR-296-5p	GGCCCT	6mer_3	4	-UUGUAC- |:|| C--CGGGA	0.948975
mmu-miR-1894-5p	GGAGAG	6mer_3	4	UUGUAC-- |||| --CCUCUC	0.95459
Position of Putative miRNA Binding Sites in Submitted Genes for the Weeder Motif UUGUAC
Gene	Gene Symbol	Sequence of Site	Start Relative to Stop Codon (bp)	% Similarity to Consensus Motif	Minimum Free Energy (MFE) of miRNA-mRNA Duplex
68836	Mrpl52	TTGTAT	89	90.13	-2.9
68836	Mrpl52	TTGTAT	775	90.13	-2.9
20917	Suclg2	[TTCTAC]	326	85.28	0.5
20917	Suclg2	[TTTTAC]	341	88.51	0.4
20917	Suclg2	[TTTTAC]	538	88.51	0.4
20917	Suclg2	[TTGTCC]	719	86.06	-0.5
13998	Fgd6	[TTCTAC]	520	85.28	0.5
13998	Fgd6	[TTGTCC]	573	86.06	-0.5
13998	Fgd6	[TTTTAC]	1018	88.51	0.4
13998	Fgd6	[TTGTTC]	1454	87.96	-0.5
13998	Fgd6	[TTGTCC]	2527	86.06	-0.5
13998	Fgd6	[TTGTGC]	2915	86.74	-4.2
13998	Fgd6	[TTTTAC]	3427	88.51	0.4
13998	Fgd6	TTGTAT	3449	90.13	-2.9
13998	Fgd6	TTGTAA	3493	90.02	-2.5
79201	Tnfrsf23	[TTCTAC]	12	85.28	0.5
79201	Tnfrsf23	[TTGTTC]	1068	87.96	-0.5
79201	Tnfrsf23	[TTGTTC]	1321	87.96	-0.5
79201	Tnfrsf23	[TTGTGC]	1581	86.74	-4.2
79201	Tnfrsf23	[TTGTTC]	1737	87.96	-0.5
79201	Tnfrsf23	[TTGTGC]	1789	86.74	-4.2
79201	Tnfrsf23	[TTGTGC]	1893	86.74	-4.2
66945	Sdha	[TTGTGC]	186	86.74	-4.2
66945	Sdha	[TTGTTC]	347	87.96	-0.5
12808	Cobl	[CTGTAC]	23	85.91	-4.1
12808	Cobl	TTGTAT	538	90.13	-2.9
12808	Cobl	[TTGTCC]	719	86.06	-0.5
12808	Cobl	TTGTAT	749	90.13	-2.9
12808	Cobl	[TTGTGC]	925	86.74	-4.2
12808	Cobl	[TTTTAC]	1189	88.51	0.4
212998	BC016579	[TTCTAC]	107	85.28	0.5
212998	BC016579	[TTCTAC]	244	85.28	0.5
212998	BC016579	TTGTAT	1080	90.13	-2.9
212998	BC016579	[TTTTAC]	1342	88.51	0.4
13839	Epha5	TTGTAA	41	90.02	-2.5
13839	Epha5	[TTTTAC]	141	88.51	0.4
13839	Epha5	TTGTAC	270	100	-4.2
13839	Epha5	[TTTTAC]	395	88.51	0.4
13839	Epha5	TTGTAA	479	90.02	-2.5
13839	Epha5	[TTTTAC]	954	88.51	0.4
13839	Epha5	TTGTAA	1300	90.02	-2.5
13839	Epha5	[TTGTCC]	1313	86.06	-0.5
13839	Epha5	TTGTAC	2032	100	-4.2
13839	Epha5	[TTTTAC]	2122	88.51	0.4
13839	Epha5	[TTGTTC]	2476	87.96	-0.5
13839	Epha5	TTGTAA	2707	90.02	-2.5
13839	Epha5	TTGTAA	2731	90.02	-2.5
13839	Epha5	[TTGTGC]	2827	86.74	-4.2
13839	Epha5	TTGTAT	2868	90.13	-2.9
13839	Epha5	TTGTAC	2982	100	-4.2
13839	Epha5	TTGTAA	3992	90.02	-2.5
13839	Epha5	TTGTAT	4162	90.13	-2.9
13839	Epha5	[TTGTGC]	4188	86.74	-4.2
13839	Epha5	[TTGTAG]	4215	86.78	-2.5
18975	Polg	[TTGTTC]	352	87.96	-0.5
18975	Polg	[TTGTGC]	401	86.74	-4.2
18975	Polg	[TTTTAC]	605	88.51	0.4
13401	Dmwd	[TTGTTC]	411	87.96	-0.5
24046	Scn11a	[TTGAAC]	154	85.54	-0.1
24046	Scn11a	[TTCTAC]	362	85.28	0.5
17165	Mapkapk5	[TTGTTC]	563	87.96	-0.5
67842	2610027L16Rik	TTGTAT	250	90.13	-2.9
67842	2610027L16Rik	[TTGTAG]	301	86.78	-2.5
67842	2610027L16Rik	TTGTAC	1022	100	-4.2
26408	Map3k5	[TTCTAC]	180	85.28	0.5
26408	Map3k5	TTGTAA	240	90.02	-2.5
26408	Map3k5	TTGTAT	477	90.13	-2.9
26408	Map3k5	[CTGTAC]	536	85.91	-4.1
26408	Map3k5	TTGTAA	564	90.02	-2.5
26408	Map3k5	[TTGTTC]	662	87.96	-0.5
11303	Abca1	[CTGTAC]	118	85.91	-4.1
11303	Abca1	[TTGTAG]	190	86.78	-2.5
11303	Abca1	TTGTAT	204	90.13	-2.9
11303	Abca1	[TTGTTC]	312	87.96	-0.5
11303	Abca1	TTGTAC	661	100	-4.2
11303	Abca1	[TTGTTC]	704	87.96	-0.5
11303	Abca1	[TTGTGC]	888	86.74	-4.2
11303	Abca1	[CTGTAC]	1086	85.91	-4.1
11303	Abca1	TTGTAA	1383	90.02	-2.5
11303	Abca1	[TTTTAC]	2267	88.51	0.4
11303	Abca1	[CTGTAC]	2562	85.91	-4.1
11303	Abca1	TTGTAT	2666	90.13	-2.9
11303	Abca1	[TTGTTC]	2685	87.96	-0.5
11303	Abca1	TTGTAC	2744	100	-4.2
11303	Abca1	[TTGTAG]	2824	86.78	-2.5
11303	Abca1	[TTGTGC]	2895	86.74	-4.2
11303	Abca1	TTGTAT	3061	90.13	-2.9
22661	Zfp148	[CTGTAC]	81	85.91	-4.1
22661	Zfp148	[TTGAAC]	174	85.54	-0.1
22661	Zfp148	TTGTAC	305	100	-4.2
22661	Zfp148	[TTGTCC]	463	86.06	-0.5
22661	Zfp148	[TTTTAC]	649	88.51	0.4
22661	Zfp148	TTGTAC	719	100	-4.2
22661	Zfp148	[TTTTAC]	879	88.51	0.4
22661	Zfp148	[TTGAAC]	1041	85.54	-0.1
22661	Zfp148	[TTTTAC]	1183	88.51	0.4
22661	Zfp148	[TTGAAC]	1431	85.54	-0.1
22661	Zfp148	[TTGTTC]	1482	87.96	-0.5
22661	Zfp148	[TTCTAC]	1485	85.28	0.5
22661	Zfp148	TTGTAC	1502	100	-4.2
22661	Zfp148	TTGTAT	2032	90.13	-2.9
22661	Zfp148	[TTGAAC]	2083	85.54	-0.1
22661	Zfp148	TTGTAC	2135	100	-4.2
22661	Zfp148	[TTCTAC]	2319	85.28	0.5
22661	Zfp148	TTGTAT	2432	90.13	-2.9
22661	Zfp148	[TTGTGC]	2896	86.74	-4.2
22661	Zfp148	[TTTTAC]	3099	88.51	0.4
22661	Zfp148	TTGTAT	3581	90.13	-2.9
22661	Zfp148	[TTTTAC]	3607	88.51	0.4
22661	Zfp148	TTGTAC	3686	100	-4.2
22661	Zfp148	[TTGTTC]	3839	87.96	-0.5
22661	Zfp148	[TTGTGC]	3960	86.74	-4.2
22661	Zfp148	[CTGTAC]	4053	85.91	-4.1
22661	Zfp148	[TTCTAC]	4202	85.28	0.5
22661	Zfp148	[CTGTAC]	4322	85.91	-4.1
22661	Zfp148	[TTGTAG]	4524	86.78	-2.5
22661	Zfp148	TTGTAC	4773	100	-4.2
22661	Zfp148	[TTCTAC]	4999	85.28	0.5
22661	Zfp148	TTGTAT	5045	90.13	-2.9
22661	Zfp148	[TTTTAC]	5392	88.51	0.4
22661	Zfp148	[TTTTAC]	5749	88.51	0.4
22661	Zfp148	[TTGAAC]	6084	85.54	-0.1
22661	Zfp148	[TTCTAC]	6491	85.28	0.5
80732	Mynn	[TTGTTC]	116	87.96	-0.5
80732	Mynn	TTGTAA	182	90.02	-2.5
80732	Mynn	[TTGTAG]	294	86.78	-2.5
80732	Mynn	[TTGTTC]	306	87.96	-0.5
80732	Mynn	[TTGTTC]	342	87.96	-0.5
80732	Mynn	TTGTAA	403	90.02	-2.5
80732	Mynn	[TTGTGC]	490	86.74	-4.2
80732	Mynn	[TTGTAG]	741	86.78	-2.5
80732	Mynn	TTGTAT	799	90.13	-2.9
80732	Mynn	TTGTAC	1526	100	-4.2
80732	Mynn	TTGTAA	1605	90.02	-2.5
59009	Sh3rf1	TTGTAA	226	90.02	-2.5
59009	Sh3rf1	[TTGAAC]	336	85.54	-0.1
59009	Sh3rf1	TTGTAA	346	90.02	-2.5
59009	Sh3rf1	[TTGAAC]	834	85.54	-0.1
59009	Sh3rf1	[TTGTTC]	1479	87.96	-0.5
59009	Sh3rf1	[TTCTAC]	1482	85.28	0.5
59009	Sh3rf1	[TTTTAC]	1956	88.51	0.4
59009	Sh3rf1	TTGTAT	2082	90.13	-2.9
59009	Sh3rf1	TTGTAA	2116	90.02	-2.5
381126	Fam59a	TTGTAC	182	100	-4.2
381126	Fam59a	TTGTAC	227	100	-4.2
381126	Fam59a	TTGTAC	289	100	-4.2
381126	Fam59a	TTGTAT	406	90.13	-2.9
381126	Fam59a	[TTTTAC]	727	88.51	0.4
381126	Fam59a	[TTGAAC]	762	85.54	-0.1
381126	Fam59a	TTGTAA	1187	90.02	-2.5
70799	Cep192	[TTCTAC]	53	85.28	0.5
70799	Cep192	TTGTAT	74	90.13	-2.9
70799	Cep192	TTGTAC	85	100	-4.2
70799	Cep192	[TTTTAC]	209	88.51	0.4
70799	Cep192	[TTGAAC]	290	85.54	-0.1
70799	Cep192	[TTGTCC]	296	86.06	-0.5
70799	Cep192	TTGTAT	305	90.13	-2.9
70799	Cep192	[TTGTTC]	364	87.96	-0.5
70799	Cep192	[TTGTAG]	554	86.78	-2.5
230648	4732418C07Rik	[TTGTTC]	580	87.96	-0.5
230648	4732418C07Rik	TTGTAA	655	90.02	-2.5
230648	4732418C07Rik	TTGTAT	706	90.13	-2.9
230648	4732418C07Rik	TTGTAC	715	100	-4.2
230648	4732418C07Rik	[CTGTAC]	735	85.91	-4.1
230648	4732418C07Rik	[TTGTCC]	836	86.06	-0.5
230648	4732418C07Rik	[TTGTAG]	863	86.78	-2.5
230648	4732418C07Rik	[TTGTGC]	1203	86.74	-4.2
218460	Wdr41	[CTGTAC]	91	85.91	-4.1
218460	Wdr41	[TTCTAC]	399	85.28	0.5
218460	Wdr41	[TTGTCC]	644	86.06	-0.5
218460	Wdr41	TTGTAA	1447	90.02	-2.5
28185	Tomm70a	[TTGAAC]	82	85.54	-0.1
28185	Tomm70a	[TTGTAG]	247	86.78	-2.5
28185	Tomm70a	TTGTAT	367	90.13	-2.9
28185	Tomm70a	TTGTAT	437	90.13	-2.9
28185	Tomm70a	TTGTAC	599	100	-4.2
28185	Tomm70a	[CTGTAC]	1037	85.91	-4.1
28185	Tomm70a	[TTTTAC]	1099	88.51	0.4
28185	Tomm70a	[TTTTAC]	1264	88.51	0.4
28185	Tomm70a	[TTCTAC]	1600	85.28	0.5
28185	Tomm70a	TTGTAA	1750	90.02	-2.5
30937	Lmcd1	[TTGTGC]	576	86.74	-4.2
228960	Stx16	TTGTAA	625	90.02	-2.5
228960	Stx16	[TTCTAC]	668	85.28	0.5
228960	Stx16	[TTGAAC]	728	85.54	-0.1
228960	Stx16	[TTCTAC]	947	85.28	0.5
228960	Stx16	TTGTAT	1325	90.13	-2.9
228960	Stx16	TTGTAC	2140	100	-4.2
228960	Stx16	[TTGTAG]	2288	86.78	-2.5
228960	Stx16	TTGTAT	2599	90.13	-2.9
228960	Stx16	TTGTAC	2715	100	-4.2
69893	2010305A19Rik	TTGTAA	969	90.02	-2.5
69893	2010305A19Rik	[TTGTCC]	1000	86.06	-0.5
69893	2010305A19Rik	[TTCTAC]	1020	85.28	0.5
69893	2010305A19Rik	[TTGAAC]	1230	85.54	-0.1
56726	Sh3bgrl	[TTTTAC]	254	88.51	0.4
56726	Sh3bgrl	TTGTAA	521	90.02	-2.5
56726	Sh3bgrl	TTGTAC	1136	100	-4.2
56726	Sh3bgrl	[TTTTAC]	1181	88.51	0.4
56726	Sh3bgrl	[CTGTAC]	1226	85.91	-4.1
56726	Sh3bgrl	TTGTAA	1938	90.02	-2.5
56726	Sh3bgrl	[TTGTTC]	1981	87.96	-0.5
56726	Sh3bgrl	TTGTAC	2029	100	-4.2
56726	Sh3bgrl	[TTTTAC]	2103	88.51	0.4
246694	Hps5	[TTCTAC]	258	85.28	0.5
246694	Hps5	TTGTAA	317	90.02	-2.5
18221	Nudc	[TTGTCC]	155	86.06	-0.5
18221	Nudc	[TTCTAC]	283	85.28	0.5
208943	Myo5c	[TTGTTC]	213	87.96	-0.5
208943	Myo5c	[TTGTTC]	1251	87.96	-0.5
50797	Copb2	[TTGTTC]	364	87.96	-0.5
50797	Copb2	TTGTAT	375	90.13	-2.9
74895	4930455F23Rik	[TTGTTC]	54	87.96	-0.5
74895	4930455F23Rik	[TTGTAG]	194	86.78	-2.5
74895	4930455F23Rik	[TTCTAC]	232	85.28	0.5
74895	4930455F23Rik	[TTCTAC]	257	85.28	0.5
74895	4930455F23Rik	[TTCTAC]	582	85.28	0.5
74895	4930455F23Rik	[TTCTAC]	670	85.28	0.5
74895	4930455F23Rik	[TTGTGC]	689	86.74	-4.2
74895	4930455F23Rik	TTGTAA	737	90.02	-2.5
78414	1700034E13Rik	[TTGTCC]	214	86.06	-0.5
78414	1700034E13Rik	TTGTAC	282	100	-4.2
78414	1700034E13Rik	[TTGTGC]	301	86.74	-4.2
78414	1700034E13Rik	TTGTAC	355	100	-4.2
78414	1700034E13Rik	[TTTTAC]	412	88.51	0.4
78414	1700034E13Rik	TTGTAC	441	100	-4.2
210982	BC032203	[TTGTTC]	261	87.96	-0.5
210982	BC032203	[TTGTTC]	444	87.96	-0.5
210982	BC032203	TTGTAA	738	90.02	-2.5
210982	BC032203	[TTGTCC]	877	86.06	-0.5
210982	BC032203	TTGTAC	936	100	-4.2
210982	BC032203	[TTGAAC]	959	85.54	-0.1
210982	BC032203	[TTGTTC]	977	87.96	-0.5
210982	BC032203	[TTGTTC]	1163	87.96	-0.5
210982	BC032203	[TTGTCC]	1420	86.06	-0.5
210982	BC032203	[TTTTAC]	1681	88.51	0.4
210982	BC032203	[TTGTCC]	1802	86.06	-0.5
210982	BC032203	[CTGTAC]	2175	85.91	-4.1
210982	BC032203	TTGTAA	2192	90.02	-2.5
210982	BC032203	TTGTAT	2210	90.13	-2.9
210982	BC032203	[TTTTAC]	2278	88.51	0.4
210982	BC032203	[TTGAAC]	2549	85.54	-0.1
210982	BC032203	TTGTAT	2698	90.13	-2.9
210982	BC032203	TTGTAT	2727	90.13	-2.9
110957	D1Pas1	[TTGTAG]	210	86.78	-2.5
110957	D1Pas1	[CTGTAC]	296	85.91	-4.1
14391	Gabpb1	TTGTAA	186	90.02	-2.5
14391	Gabpb1	TTGTAA	375	90.02	-2.5
14391	Gabpb1	[TTTTAC]	401	88.51	0.4
14391	Gabpb1	[TTTTAC]	804	88.51	0.4
14391	Gabpb1	[TTGTCC]	813	86.06	-0.5
14391	Gabpb1	[TTGAAC]	834	85.54	-0.1
14391	Gabpb1	[CTGTAC]	839	85.91	-4.1
14391	Gabpb1	TTGTAA	930	90.02	-2.5
14391	Gabpb1	[TTTTAC]	1006	88.51	0.4
14391	Gabpb1	TTGTAA	1125	90.02	-2.5
14391	Gabpb1	TTGTAC	1221	100	-4.2
14391	Gabpb1	[TTGTTC]	1286	87.96	-0.5
14391	Gabpb1	TTGTAC	1353	100	-4.2
14391	Gabpb1	[TTTTAC]	1500	88.51	0.4
14391	Gabpb1	TTGTAT	1580	90.13	-2.9
14391	Gabpb1	TTGTAT	1764	90.13	-2.9
14391	Gabpb1	TTGTAC	1785	100	-4.2
14391	Gabpb1	TTGTAA	1926	90.02	-2.5
14391	Gabpb1	[TTGTTC]	1963	87.96	-0.5
14391	Gabpb1	[CTGTAC]	2051	85.91	-4.1
14391	Gabpb1	[TTTTAC]	2074	88.51	0.4
19266	Ptprd	[TTTTAC]	22	88.51	0.4
19266	Ptprd	[TTGTTC]	336	87.96	-0.5
19266	Ptprd	TTGTAA	534	90.02	-2.5
19266	Ptprd	[TTGTGC]	741	86.74	-4.2
19266	Ptprd	TTGTAT	799	90.13	-2.9
19266	Ptprd	TTGTAA	1077	90.02	-2.5
19266	Ptprd	TTGTAA	1124	90.02	-2.5
19266	Ptprd	TTGTAA	1353	90.02	-2.5
19266	Ptprd	[CTGTAC]	1746	85.91	-4.1
19266	Ptprd	TTGTAC	2454	100	-4.2
19266	Ptprd	TTGTAA	2934	90.02	-2.5
19266	Ptprd	TTGTAC	2979	100	-4.2
19266	Ptprd	[TTCTAC]	3081	85.28	0.5
19266	Ptprd	TTGTAC	3091	100	-4.2
19266	Ptprd	[TTCTAC]	3115	85.28	0.5
19266	Ptprd	[TTGAAC]	3139	85.54	-0.1
19266	Ptprd	TTGTAA	3519	90.02	-2.5
19266	Ptprd	[TTTTAC]	3578	88.51	0.4
18481	Pak3	TTGTAA	174	90.02	-2.5
18481	Pak3	[TTGTGC]	278	86.74	-4.2
18481	Pak3	TTGTAT	653	90.13	-2.9
18481	Pak3	[TTGTGC]	1027	86.74	-4.2
18481	Pak3	TTGTAC	1049	100	-4.2
18481	Pak3	TTGTAA	1128	90.02	-2.5
18481	Pak3	[TTGTCC]	1329	86.06	-0.5
18481	Pak3	TTGTAT	1575	90.13	-2.9
18481	Pak3	[TTGTAG]	1650	86.78	-2.5
18481	Pak3	[TTCTAC]	2049	85.28	0.5
18481	Pak3	[TTGTGC]	2085	86.74	-4.2
18481	Pak3	TTGTAA	2217	90.02	-2.5
18481	Pak3	TTGTAT	2401	90.13	-2.9
18481	Pak3	TTGTAC	2440	100	-4.2
18481	Pak3	[TTTTAC]	2493	88.51	0.4
18481	Pak3	[TTGAAC]	2592	85.54	-0.1
18481	Pak3	[TTGTAG]	2840	86.78	-2.5
18481	Pak3	TTGTAA	2961	90.02	-2.5
18481	Pak3	[TTGAAC]	3101	85.54	-0.1
18481	Pak3	[TTGTGC]	4155	86.74	-4.2
18481	Pak3	[TTGTAG]	4168	86.78	-2.5
18481	Pak3	TTGTAA	4502	90.02	-2.5
18481	Pak3	[TTGAAC]	4557	85.54	-0.1
18481	Pak3	[TTCTAC]	4657	85.28	0.5
18481	Pak3	[TTGTAG]	4859	86.78	-2.5
18481	Pak3	[TTGAAC]	4887	85.54	-0.1
18481	Pak3	[CTGTAC]	5459	85.91	-4.1
18481	Pak3	[CTGTAC]	5545	85.91	-4.1
18481	Pak3	[TTGAAC]	6055	85.54	-0.1
18481	Pak3	TTGTAT	6119	90.13	-2.9
18481	Pak3	[TTGTAG]	6261	86.78	-2.5
18481	Pak3	[TTGTGC]	6385	86.74	-4.2
321022	Cdv3	[CTGTAC]	260	85.91	-4.1
321022	Cdv3	TTGTAT	550	90.13	-2.9
321022	Cdv3	[TTCTAC]	1219	85.28	0.5
321022	Cdv3	[TTGTTC]	1601	87.96	-0.5
321022	Cdv3	TTGTAA	1692	90.02	-2.5
321022	Cdv3	[TTGAAC]	1812	85.54	-0.1
321022	Cdv3	TTGTAA	2104	90.02	-2.5
321022	Cdv3	[TTCTAC]	2168	85.28	0.5
321022	Cdv3	[TTGAAC]	2527	85.54	-0.1
321022	Cdv3	[CTGTAC]	2690	85.91	-4.1
16679	Krt86	[TTGTTC]	112	87.96	-0.5
18457	Pldn	[CTGTAC]	52	85.91	-4.1
18457	Pldn	TTGTAT	975	90.13	-2.9
71902	Cand1	[TTGTAG]	155	86.78	-2.5
71902	Cand1	[TTTTAC]	162	88.51	0.4
71902	Cand1	TTGTAA	199	90.02	-2.5
71902	Cand1	TTGTAA	356	90.02	-2.5
71902	Cand1	TTGTAC	412	100	-4.2
71902	Cand1	[TTTTAC]	447	88.51	0.4
71902	Cand1	[TTGTAG]	1106	86.78	-2.5
71902	Cand1	TTGTAT	1118	90.13	-2.9
71902	Cand1	[TTGTTC]	1338	87.96	-0.5
71902	Cand1	TTGTAC	1376	100	-4.2
71902	Cand1	TTGTAC	1784	100	-4.2
71902	Cand1	TTGTAT	2228	90.13	-2.9
71902	Cand1	TTGTAT	2319	90.13	-2.9
71902	Cand1	TTGTAT	2436	90.13	-2.9
71902	Cand1	[TTGTTC]	2536	87.96	-0.5
71902	Cand1	TTGTAA	2592	90.02	-2.5
71902	Cand1	[TTGTCC]	2743	86.06	-0.5
71902	Cand1	[TTGTAG]	2809	86.78	-2.5
71902	Cand1	[TTGTTC]	3080	87.96	-0.5
71902	Cand1	TTGTAT	3087	90.13	-2.9
71902	Cand1	[CTGTAC]	3457	85.91	-4.1
71902	Cand1	[CTGTAC]	3617	85.91	-4.1
71902	Cand1	[TTGAAC]	3905	85.54	-0.1
71902	Cand1	[TTGAAC]	3999	85.54	-0.1
329908	Usp24	TTGTAA	408	90.02	-2.5
329908	Usp24	TTGTAT	444	90.13	-2.9
329908	Usp24	[CTGTAC]	464	85.91	-4.1
329908	Usp24	[TTGTTC]	681	87.96	-0.5
329908	Usp24	[TTTTAC]	918	88.51	0.4
329908	Usp24	TTGTAT	1041	90.13	-2.9
329908	Usp24	TTGTAT	1116	90.13	-2.9
329908	Usp24	[TTGAAC]	1562	85.54	-0.1
329908	Usp24	[TTTTAC]	1997	88.51	0.4
329908	Usp24	[TTTTAC]	2036	88.51	0.4
66881	Pcyox1	[TTGAAC]	61	85.54	-0.1
66881	Pcyox1	TTGTAA	482	90.02	-2.5
66881	Pcyox1	[TTGTAG]	1332	86.78	-2.5
66881	Pcyox1	TTGTAT	1777	90.13	-2.9
66881	Pcyox1	[TTGTGC]	1870	86.74	-4.2
66881	Pcyox1	[TTCTAC]	2365	85.28	0.5
66881	Pcyox1	TTGTAA	2409	90.02	-2.5
19272	Ptprk	TTGTAC	65	100	-4.2
19272	Ptprk	[TTTTAC]	113	88.51	0.4
19272	Ptprk	TTGTAA	340	90.02	-2.5
19272	Ptprk	[TTGTAG]	812	86.78	-2.5
19272	Ptprk	TTGTAT	826	90.13	-2.9
19272	Ptprk	[TTCTAC]	1269	85.28	0.5
19272	Ptprk	TTGTAA	1461	90.02	-2.5
19272	Ptprk	[TTGAAC]	1477	85.54	-0.1
378702	Serf2	[TTGTGC]	145	86.74	-4.2
378702	Serf2	TTGTAA	266	90.02	-2.5
378702	Serf2	[TTGTAG]	382	86.78	-2.5
378702	Serf2	[TTGTTC]	805	87.96	-0.5
378702	Serf2	[TTGTGC]	947	86.74	-4.2
378702	Serf2	[TTGTCC]	1088	86.06	-0.5
378702	Serf2	[TTGAAC]	1437	85.54	-0.1
378702	Serf2	TTGTAA	2326	90.02	-2.5
378702	Serf2	[TTGTGC]	2468	86.74	-4.2
378702	Serf2	[TTGTCC]	2567	86.06	-0.5
22247	Umps	TTGTAT	101	90.13	-2.9
22247	Umps	TTGTAA	118	90.02	-2.5
22247	Umps	[TTCTAC]	335	85.28	0.5
22247	Umps	[TTGAAC]	793	85.54	-0.1
22247	Umps	TTGTAA	1313	90.02	-2.5
22247	Umps	[TTCTAC]	1410	85.28	0.5
12702	Socs3	[TTGAAC]	352	85.54	-0.1
59014	Rrs1	[CTGTAC]	38	85.91	-4.1
59014	Rrs1	TTGTAA	363	90.02	-2.5
59014	Rrs1	[TTTTAC]	400	88.51	0.4
59014	Rrs1	TTGTAA	625	90.02	-2.5
59014	Rrs1	[TTGTTC]	804	87.96	-0.5
68929	Mospd3	TTGTAC	330	100	-4.2
224829	Trerf1	[TTTTAC]	163	88.51	0.4
224829	Trerf1	[TTTTAC]	173	88.51	0.4
224829	Trerf1	[TTGAAC]	667	85.54	-0.1
12062	Bdkrb2	TTGTAA	699	90.02	-2.5
56324	Stam2	[TTTTAC]	1178	88.51	0.4
56324	Stam2	[TTGTGC]	1775	86.74	-4.2
56324	Stam2	[TTGAAC]	2101	85.54	-0.1
56324	Stam2	[CTGTAC]	2106	85.91	-4.1
56324	Stam2	[TTGTAG]	2126	86.78	-2.5
56324	Stam2	[TTCTAC]	2171	85.28	0.5
56324	Stam2	TTGTAC	2457	100	-4.2
12350	Car3	[TTGTAG]	439	86.78	-2.5
12350	Car3	[TTTTAC]	471	88.51	0.4
53418	B4galt2	[TTGTCC]	93	86.06	-0.5
53418	B4galt2	[TTGTAG]	476	86.78	-2.5
20689	Sall3	[TTGTTC]	399	87.96	-0.5
20689	Sall3	[TTGAAC]	420	85.54	-0.1
20689	Sall3	TTGTAT	569	90.13	-2.9
20689	Sall3	[TTGTAG]	762	86.78	-2.5
20689	Sall3	[TTGTTC]	783	87.96	-0.5
20689	Sall3	TTGTAT	926	90.13	-2.9
20689	Sall3	TTGTAT	977	90.13	-2.9
20689	Sall3	[TTCTAC]	1224	85.28	0.5
20689	Sall3	[TTGAAC]	1622	85.54	-0.1
20689	Sall3	[TTGTGC]	1656	86.74	-4.2
20689	Sall3	[TTGAAC]	1819	85.54	-0.1
20689	Sall3	[TTGAAC]	2067	85.54	-0.1
20689	Sall3	[TTGTAG]	2414	86.78	-2.5
19063	Ppt1	[TTTTAC]	232	88.51	0.4
19063	Ppt1	[TTGTGC]	300	86.74	-4.2
19063	Ppt1	TTGTAT	546	90.13	-2.9
19063	Ppt1	[TTGTAG]	1024	86.78	-2.5
19063	Ppt1	[CTGTAC]	1393	85.91	-4.1
70316	Ndufab1	TTGTAA	133	90.02	-2.5
70316	Ndufab1	[TTGTGC]	626	86.74	-4.2
12530	Cdc25a	[CTGTAC]	81	85.91	-4.1
12530	Cdc25a	[TTTTAC]	463	88.51	0.4
12530	Cdc25a	[TTGTAG]	1558	86.78	-2.5
12530	Cdc25a	TTGTAC	1607	100	-4.2
11519	Add2	[TTGTGC]	727	86.74	-4.2
381112	Arhgef33	TTGTAT	174	90.13	-2.9
381112	Arhgef33	TTGTAT	208	90.13	-2.9
381112	Arhgef33	TTGTAA	445	90.02	-2.5
381112	Arhgef33	[TTGTGC]	530	86.74	-4.2
381112	Arhgef33	[TTGTCC]	720	86.06	-0.5
381112	Arhgef33	[TTGTTC]	777	87.96	-0.5
74150	Slc35f5	TTGTAC	35	100	-4.2
74150	Slc35f5	[TTGTAG]	67	86.78	-2.5
74150	Slc35f5	[TTGTGC]	180	86.74	-4.2
74150	Slc35f5	TTGTAA	594	90.02	-2.5
74150	Slc35f5	TTGTAT	762	90.13	-2.9
109624	Cald1	TTGTAA	725	90.02	-2.5
109624	Cald1	[TTTTAC]	1327	88.51	0.4
109624	Cald1	TTGTAC	1483	100	-4.2
12660	Chka	TTGTAT	108	90.13	-2.9
12660	Chka	[TTGAAC]	184	85.54	-0.1
12660	Chka	[TTGTAG]	2311	86.78	-2.5
12660	Chka	[CTGTAC]	3267	85.91	-4.1
12660	Chka	[TTTTAC]	3625	88.51	0.4
12660	Chka	[TTGTGC]	3648	86.74	-4.2
19895	Rpia	[TTGTTC]	741	87.96	-0.5
19895	Rpia	TTGTAT	759	90.13	-2.9
19895	Rpia	[TTGTGC]	789	86.74	-4.2
16170	Il16	TTGTAT	268	90.13	-2.9
19656	Rbmxrt	TTGTAC	230	100	-4.2
19656	Rbmxrt	TTGTAA	241	90.02	-2.5
56376	Pdlim5	[TTTTAC]	82	88.51	0.4
56376	Pdlim5	TTGTAT	166	90.13	-2.9
56376	Pdlim5	TTGTAA	290	90.02	-2.5
56376	Pdlim5	TTGTAA	425	90.02	-2.5
56376	Pdlim5	[TTGTAG]	487	86.78	-2.5
56376	Pdlim5	[TTTTAC]	585	88.51	0.4
56376	Pdlim5	[TTTTAC]	620	88.51	0.4
56376	Pdlim5	TTGTAA	916	90.02	-2.5
56376	Pdlim5	TTGTAA	988	90.02	-2.5
56376	Pdlim5	[CTGTAC]	1003	85.91	-4.1
56376	Pdlim5	[TTGTCC]	1180	86.06	-0.5
56376	Pdlim5	TTGTAA	2043	90.02	-2.5
56376	Pdlim5	[TTTTAC]	2100	88.51	0.4
56376	Pdlim5	[TTGTGC]	2651	86.74	-4.2
56376	Pdlim5	[TTGTAG]	2913	86.78	-2.5
56376	Pdlim5	[TTGTCC]	2957	86.06	-0.5
56376	Pdlim5	[TTGTGC]	2972	86.74	-4.2
56376	Pdlim5	[TTTTAC]	3211	88.51	0.4
56376	Pdlim5	[TTGTAG]	3259	86.78	-2.5
56376	Pdlim5	TTGTAT	3377	90.13	-2.9
56376	Pdlim5	[TTGTTC]	3694	87.96	-0.5
56376	Pdlim5	[TTGTTC]	3737	87.96	-0.5
56376	Pdlim5	TTGTAA	3895	90.02	-2.5
56376	Pdlim5	[TTGTGC]	4043	86.74	-4.2
56376	Pdlim5	[TTGAAC]	4169	85.54	-0.1
70646	Naa30	[TTGTGC]	62	86.74	-4.2
70646	Naa30	[TTGTTC]	169	87.96	-0.5
70646	Naa30	[TTGTTC]	250	87.96	-0.5
70646	Naa30	[TTGTTC]	331	87.96	-0.5
70646	Naa30	TTGTAA	357	90.02	-2.5
70646	Naa30	TTGTAT	1086	90.13	-2.9
70646	Naa30	[TTTTAC]	1117	88.51	0.4
70646	Naa30	[TTGTTC]	1153	87.96	-0.5
70646	Naa30	[TTGTAG]	1277	86.78	-2.5
70646	Naa30	[TTCTAC]	1434	85.28	0.5
70646	Naa30	TTGTAA	2005	90.02	-2.5
70646	Naa30	[TTGTTC]	2046	87.96	-0.5
70646	Naa30	[CTGTAC]	2455	85.91	-4.1
70646	Naa30	TTGTAA	2573	90.02	-2.5
70646	Naa30	[TTTTAC]	2689	88.51	0.4
70646	Naa30	TTGTAA	2956	90.02	-2.5
27274	Zfp354b	[TTGTTC]	521	87.96	-0.5
67843	Slc35a4	TTGTAA	105	90.02	-2.5
67843	Slc35a4	[TTGTCC]	280	86.06	-0.5
67843	Slc35a4	[TTGTCC]	774	86.06	-0.5
70266	Ccbl1	[TTGTAG]	201	86.78	-2.5
108043	Chrnb3	[TTGTCC]	118	86.06	-0.5
108043	Chrnb3	[TTCTAC]	307	85.28	0.5
108043	Chrnb3	[TTGTCC]	339	86.06	-0.5
108043	Chrnb3	[TTGAAC]	429	85.54	-0.1
108043	Chrnb3	[TTGTTC]	587	87.96	-0.5
108043	Chrnb3	TTGTAA	599	90.02	-2.5
108043	Chrnb3	[TTGTTC]	1232	87.96	-0.5
108043	Chrnb3	[CTGTAC]	1681	85.91	-4.1
108043	Chrnb3	[TTGTAG]	2181	86.78	-2.5
108043	Chrnb3	[CTGTAC]	2535	85.91	-4.1
108043	Chrnb3	[TTGTTC]	2606	87.96	-0.5
233405	Vps33b	[TTCTAC]	74	85.28	0.5
233405	Vps33b	TTGTAT	288	90.13	-2.9
233405	Vps33b	TTGTAA	356	90.02	-2.5
19362	Rad51ap1	TTGTAC	383	100	-4.2
16160	Il12b	[TTCTAC]	146	85.28	0.5
16160	Il12b	TTGTAT	284	90.13	-2.9
116939	Pnpla3	[TTGTTC]	47	87.96	-0.5
116939	Pnpla3	TTGTAT	358	90.13	-2.9
116939	Pnpla3	TTGTAA	1699	90.02	-2.5
116939	Pnpla3	TTGTAT	2431	90.13	-2.9
116939	Pnpla3	TTGTAA	3235	90.02	-2.5
66416	Ndufa7	TTGTAA	93	90.02	-2.5
102323	Dcun1d2	[TTGTAG]	27	86.78	-2.5
102323	Dcun1d2	[TTTTAC]	456	88.51	0.4
102323	Dcun1d2	[TTGTAG]	1557	86.78	-2.5
102323	Dcun1d2	[TTGTGC]	1921	86.74	-4.2
102323	Dcun1d2	[TTGTGC]	1953	86.74	-4.2
102323	Dcun1d2	[TTGTAG]	2064	86.78	-2.5
102323	Dcun1d2	[TTTTAC]	2493	88.51	0.4
102323	Dcun1d2	[TTGTAG]	3594	86.78	-2.5
102323	Dcun1d2	[TTGTGC]	3958	86.74	-4.2
102323	Dcun1d2	[TTGTGC]	3990	86.74	-4.2
102323	Dcun1d2	[TTGTAG]	4101	86.78	-2.5
102323	Dcun1d2	[TTTTAC]	4530	88.51	0.4
102323	Dcun1d2	[TTGTAG]	5631	86.78	-2.5
102323	Dcun1d2	[TTGTGC]	5995	86.74	-4.2
102323	Dcun1d2	[TTGTGC]	6027	86.74	-4.2
102323	Dcun1d2	[TTGTAG]	6138	86.78	-2.5
102323	Dcun1d2	[TTTTAC]	6567	88.51	0.4
102323	Dcun1d2	[TTGTAG]	7668	86.78	-2.5
102323	Dcun1d2	[TTGTGC]	8032	86.74	-4.2
102323	Dcun1d2	[TTGTGC]	8064	86.74	-4.2
102323	Dcun1d2	[TTTTAC]	8524	88.51	0.4
102323	Dcun1d2	[TTGTAG]	9625	86.78	-2.5
102323	Dcun1d2	[TTGTGC]	9989	86.74	-4.2
102323	Dcun1d2	[TTGTGC]	10021	86.74	-4.2
104836	Cbll1	[TTGAAC]	10	85.54	-0.1
104836	Cbll1	TTGTAA	249	90.02	-2.5
104836	Cbll1	TTGTAA	374	90.02	-2.5
104836	Cbll1	[TTTTAC]	433	88.51	0.4
108153	Adamts7	[TTTTAC]	202	88.51	0.4
19207	Ptch2	[TTGTAG]	32	86.78	-2.5
19207	Ptch2	TTGTAT	485	90.13	-2.9
21843	Tial1	TTGTAA	19	90.02	-2.5
21843	Tial1	[TTGTTC]	183	87.96	-0.5
21843	Tial1	[TTGAAC]	606	85.54	-0.1
21843	Tial1	[TTGTGC]	742	86.74	-4.2
21843	Tial1	[TTTTAC]	748	88.51	0.4
21843	Tial1	TTGTAA	775	90.02	-2.5
21843	Tial1	TTGTAA	1019	90.02	-2.5
21843	Tial1	TTGTAT	1149	90.13	-2.9
21843	Tial1	TTGTAT	1395	90.13	-2.9
21843	Tial1	[TTGTGC]	2464	86.74	-4.2
21843	Tial1	[TTCTAC]	2629	85.28	0.5
15434	Hoxd3	[TTGTAG]	518	86.78	-2.5
15434	Hoxd3	[TTGAAC]	622	85.54	-0.1
15434	Hoxd3	TTGTAA	630	90.02	-2.5
15434	Hoxd3	[TTGAAC]	800	85.54	-0.1
66495	Ndufb3	[TTGTCC]	71	86.06	-0.5
66495	Ndufb3	TTGTAA	124	90.02	-2.5
22710	Zfp52	TTGTAC	604	100	-4.2
58240	Hs1bp3	TTGTAC	295	100	-4.2
58240	Hs1bp3	[TTCTAC]	568	85.28	0.5
58240	Hs1bp3	[TTGTTC]	885	87.96	-0.5
58240	Hs1bp3	[TTGTGC]	901	86.74	-4.2
58240	Hs1bp3	[TTGTAG]	1330	86.78	-2.5
58240	Hs1bp3	[TTGAAC]	1365	85.54	-0.1
15109	Hal	[TTTTAC]	295	88.51	0.4
15109	Hal	TTGTAC	400	100	-4.2
15109	Hal	[TTGTTC]	444	87.96	-0.5
15109	Hal	[TTCTAC]	736	85.28	0.5
224836	Usp49	[TTTTAC]	910	88.51	0.4
224836	Usp49	[TTGTCC]	1013	86.06	-0.5
224836	Usp49	[TTGTGC]	1472	86.74	-4.2
224836	Usp49	[TTTTAC]	1486	88.51	0.4
224836	Usp49	[CTGTAC]	1597	85.91	-4.1
224836	Usp49	[TTGTTC]	2739	87.96	-0.5
224836	Usp49	TTGTAT	2773	90.13	-2.9
224836	Usp49	[TTTTAC]	2932	88.51	0.4
224836	Usp49	[TTCTAC]	2961	85.28	0.5
224836	Usp49	TTGTAC	2987	100	-4.2
224836	Usp49	[TTGTTC]	3117	87.96	-0.5
224836	Usp49	[TTTTAC]	3142	88.51	0.4
224836	Usp49	TTGTAA	3162	90.02	-2.5
239849	Cd200r4	TTGTAT	205	90.13	-2.9
239849	Cd200r4	TTGTAA	359	90.02	-2.5
239849	Cd200r4	TTGTAT	384	90.13	-2.9
239849	Cd200r4	[TTGAAC]	494	85.54	-0.1
239849	Cd200r4	[TTGTCC]	567	86.06	-0.5
54130	Actr1a	[TTGAAC]	173	85.54	-0.1
54130	Actr1a	[TTGTTC]	750	87.96	-0.5
21743	Inmt	TTGTAA	47	90.02	-2.5
21743	Inmt	TTGTAC	175	100	-4.2
21743	Inmt	TTGTAT	668	90.13	-2.9
71365	Pdss2	[TTGTTC]	23	87.96	-0.5
71365	Pdss2	TTGTAT	642	90.13	-2.9
15220	Foxq1	TTGTAA	218	90.02	-2.5
15220	Foxq1	[CTGTAC]	269	85.91	-4.1
15220	Foxq1	TTGTAT	780	90.13	-2.9
74424	Tmc5	[TTGAAC]	466	85.54	-0.1
68936	Fam165b	[TTGTAG]	663	86.78	-2.5
217826	Kcnk13	TTGTAA	259	90.02	-2.5
217826	Kcnk13	TTGTAA	652	90.02	-2.5
217826	Kcnk13	[TTTTAC]	711	88.51	0.4
217826	Kcnk13	[TTGAAC]	762	85.54	-0.1
75665	Ccdc64	[TTGTCC]	175	86.06	-0.5
75665	Ccdc64	[TTGAAC]	344	85.54	-0.1
75665	Ccdc64	[CTGTAC]	550	85.91	-4.1
210766	Brcc3	TTGTAT	1174	90.13	-2.9
210766	Brcc3	TTGTAC	1239	100	-4.2
210766	Brcc3	TTGTAC	1750	100	-4.2
210766	Brcc3	TTGTAT	1783	90.13	-2.9
210766	Brcc3	TTGTAT	1803	90.13	-2.9
210766	Brcc3	[TTTTAC]	2120	88.51	0.4
210766	Brcc3	[TTTTAC]	2521	88.51	0.4
210766	Brcc3	TTGTAA	2582	90.02	-2.5
210766	Brcc3	[TTGTCC]	2739	86.06	-0.5
210766	Brcc3	TTGTAT	7624	90.13	-2.9
210766	Brcc3	TTGTAC	7689	100	-4.2
210766	Brcc3	TTGTAC	8200	100	-4.2
210766	Brcc3	TTGTAT	8233	90.13	-2.9
210766	Brcc3	TTGTAT	8253	90.13	-2.9
210766	Brcc3	[TTTTAC]	8570	88.51	0.4
210766	Brcc3	[TTTTAC]	8971	88.51	0.4
210766	Brcc3	TTGTAA	9032	90.02	-2.5
210766	Brcc3	[TTGTCC]	9189	86.06	-0.5
210766	Brcc3	TTGTAT	10964	90.13	-2.9
210766	Brcc3	TTGTAC	11029	100	-4.2
210766	Brcc3	TTGTAC	11540	100	-4.2
210766	Brcc3	TTGTAT	11573	90.13	-2.9
210766	Brcc3	TTGTAT	11593	90.13	-2.9
210766	Brcc3	[TTTTAC]	11910	88.51	0.4
210766	Brcc3	[TTTTAC]	12311	88.51	0.4
210766	Brcc3	TTGTAA	12372	90.02	-2.5
210766	Brcc3	[TTGTCC]	12529	86.06	-0.5
210766	Brcc3	TTGTAT	14304	90.13	-2.9
210766	Brcc3	TTGTAC	14369	100	-4.2
210766	Brcc3	TTGTAC	14880	100	-4.2
210766	Brcc3	TTGTAT	14913	90.13	-2.9
210766	Brcc3	TTGTAT	14933	90.13	-2.9
210766	Brcc3	[TTTTAC]	15250	88.51	0.4
210766	Brcc3	[TTTTAC]	15651	88.51	0.4
210766	Brcc3	TTGTAA	15712	90.02	-2.5
210766	Brcc3	[TTGTCC]	15869	86.06	-0.5
210766	Brcc3	TTGTAT	17644	90.13	-2.9
210766	Brcc3	TTGTAC	17709	100	-4.2
210766	Brcc3	TTGTAC	18220	100	-4.2
210766	Brcc3	TTGTAT	18253	90.13	-2.9
210766	Brcc3	TTGTAT	18273	90.13	-2.9
210766	Brcc3	[TTTTAC]	18590	88.51	0.4
210766	Brcc3	[TTTTAC]	18991	88.51	0.4
210766	Brcc3	TTGTAA	19052	90.02	-2.5
210766	Brcc3	[TTGTCC]	19209	86.06	-0.5
192166	Sardh	[TTGTGC]	672	86.74	-4.2
18974	Pole2	TTGTAT	50	90.13	-2.9
18974	Pole2	TTGTAA	62	90.02	-2.5
18974	Pole2	[TTCTAC]	93	85.28	0.5
18974	Pole2	[TTGTAG]	102	86.78	-2.5
18974	Pole2	TTGTAA	450	90.02	-2.5
18974	Pole2	[TTGTTC]	679	87.96	-0.5
14815	Nr3c1	[TTTTAC]	46	88.51	0.4
14815	Nr3c1	[CTGTAC]	51	85.91	-4.1
14815	Nr3c1	[TTGTAG]	74	86.78	-2.5
14815	Nr3c1	[TTGTGC]	462	86.74	-4.2
14815	Nr3c1	TTGTAT	550	90.13	-2.9
14815	Nr3c1	TTGTAT	564	90.13	-2.9
14815	Nr3c1	[TTGTGC]	763	86.74	-4.2
14815	Nr3c1	TTGTAA	851	90.02	-2.5
14815	Nr3c1	TTGTAA	928	90.02	-2.5
14815	Nr3c1	[TTGTCC]	1211	86.06	-0.5
14815	Nr3c1	[TTCTAC]	1391	85.28	0.5
14815	Nr3c1	[CTGTAC]	1545	85.91	-4.1
14815	Nr3c1	TTGTAA	1570	90.02	-2.5
14815	Nr3c1	[TTGTAG]	1647	86.78	-2.5
14815	Nr3c1	[TTGTTC]	1954	87.96	-0.5
14815	Nr3c1	TTGTAA	2251	90.02	-2.5
14815	Nr3c1	TTGTAA	2291	90.02	-2.5
14815	Nr3c1	TTGTAC	2395	100	-4.2
14815	Nr3c1	TTGTAT	3532	90.13	-2.9
14815	Nr3c1	[TTGTAG]	3681	86.78	-2.5
14815	Nr3c1	[TTCTAC]	3730	85.28	0.5
14815	Nr3c1	TTGTAA	3833	90.02	-2.5
71745	Cul2	TTGTAA	343	90.02	-2.5
71745	Cul2	TTGTAT	369	90.13	-2.9
71745	Cul2	[CTGTAC]	704	85.91	-4.1
71745	Cul2	TTGTAT	964	90.13	-2.9
71745	Cul2	TTGTAT	1208	90.13	-2.9
71745	Cul2	[TTCTAC]	1250	85.28	0.5
71745	Cul2	TTGTAC	1311	100	-4.2
26394	Lypla2	[TTGTCC]	748	86.06	-0.5
226090	Ermp1	TTGTAA	75	90.02	-2.5
226090	Ermp1	[TTGTGC]	649	86.74	-4.2
226090	Ermp1	TTGTAA	845	90.02	-2.5
226090	Ermp1	[TTGTAG]	889	86.78	-2.5
226090	Ermp1	[TTTTAC]	1087	88.51	0.4
226090	Ermp1	TTGTAT	1354	90.13	-2.9
226090	Ermp1	[TTGTAG]	1569	86.78	-2.5
226090	Ermp1	[TTGTTC]	2093	87.96	-0.5
226090	Ermp1	[TTCTAC]	2096	85.28	0.5
226090	Ermp1	[TTTTAC]	2333	88.51	0.4
20851	Stat5b	[TTTTAC]	258	88.51	0.4
20851	Stat5b	[TTGTGC]	812	86.74	-4.2
20851	Stat5b	[CTGTAC]	1061	85.91	-4.1
20851	Stat5b	[CTGTAC]	1170	85.91	-4.1
20851	Stat5b	[TTGTTC]	1282	87.96	-0.5
20851	Stat5b	[TTTTAC]	1490	88.51	0.4
20851	Stat5b	[TTTTAC]	1522	88.51	0.4
20851	Stat5b	TTGTAC	1610	100	-4.2
20851	Stat5b	[TTGTAG]	2155	86.78	-2.5
72018	Fundc1	[TTGTGC]	361	86.74	-4.2
72018	Fundc1	[TTTTAC]	463	88.51	0.4
72018	Fundc1	TTGTAA	598	90.02	-2.5
72018	Fundc1	TTGTAC	668	100	-4.2
72018	Fundc1	[TTGAAC]	981	85.54	-0.1
72018	Fundc1	[TTGTTC]	1027	87.96	-0.5
72018	Fundc1	[TTGTCC]	1043	86.06	-0.5
72018	Fundc1	[TTGTTC]	1075	87.96	-0.5
72018	Fundc1	TTGTAT	1192	90.13	-2.9
72018	Fundc1	TTGTAA	1208	90.02	-2.5
72018	Fundc1	TTGTAC	1257	100	-4.2
64177	Trpv6	[TTGTTC]	193	87.96	-0.5
64177	Trpv6	TTGTAA	561	90.02	-2.5
68095	Ociad1	TTGTAC	132	100	-4.2
27261	Dok3	[CTGTAC]	145	85.91	-4.1
27261	Dok3	[TTGAAC]	154	85.54	-0.1
27261	Dok3	[TTGTCC]	559	86.06	-0.5
27261	Dok3	[TTGTTC]	729	87.96	-0.5
19663	Rbpms	TTGTAT	229	90.13	-2.9
19663	Rbpms	[TTTTAC]	340	88.51	0.4
19663	Rbpms	[TTTTAC]	900	88.51	0.4
19663	Rbpms	[CTGTAC]	957	85.91	-4.1
19663	Rbpms	TTGTAA	1183	90.02	-2.5
19663	Rbpms	[TTGTAG]	1336	86.78	-2.5
19663	Rbpms	TTGTAT	1957	90.13	-2.9
19663	Rbpms	TTGTAT	2283	90.13	-2.9
212073	4831426I19Rik	[TTCTAC]	129	85.28	0.5
212073	4831426I19Rik	[CTGTAC]	215	85.91	-4.1
212073	4831426I19Rik	[TTGTGC]	257	86.74	-4.2
212073	4831426I19Rik	[TTGTGC]	310	86.74	-4.2
212073	4831426I19Rik	[CTGTAC]	879	85.91	-4.1
16891	Lipg	[TTGTCC]	334	86.06	-0.5
16891	Lipg	[TTCTAC]	937	85.28	0.5
16891	Lipg	TTGTAC	1559	100	-4.2
16891	Lipg	[CTGTAC]	1704	85.91	-4.1
16891	Lipg	[TTTTAC]	1901	88.51	0.4
59043	Wsb2	TTGTAT	575	90.13	-2.9
59043	Wsb2	[TTGTGC]	704	86.74	-4.2
59043	Wsb2	TTGTAC	953	100	-4.2
22025	Nr2c1	TTGTAT	600	90.13	-2.9
22025	Nr2c1	TTGTAC	1121	100	-4.2
22025	Nr2c1	[TTTTAC]	1465	88.51	0.4
22025	Nr2c1	[TTGTAG]	1808	86.78	-2.5
22229	Ucp3	[TTGTCC]	335	86.06	-0.5
22229	Ucp3	[TTGTAG]	727	86.78	-2.5
22229	Ucp3	TTGTAC	1316	100	-4.2
16552	Kif12	[CTGTAC]	15	85.91	-4.1
16552	Kif12	[TTGAAC]	122	85.54	-0.1
16552	Kif12	TTGTAT	324	90.13	-2.9
15529	Sdc2	[TTGTTC]	92	87.96	-0.5
15529	Sdc2	TTGTAT	138	90.13	-2.9
15529	Sdc2	[TTGAAC]	267	85.54	-0.1
15529	Sdc2	[TTGTCC]	302	86.06	-0.5
15529	Sdc2	[TTGTCC]	391	86.06	-0.5
15529	Sdc2	[TTGTAG]	452	86.78	-2.5
15529	Sdc2	[TTGTAG]	610	86.78	-2.5
15529	Sdc2	[CTGTAC]	785	85.91	-4.1
15529	Sdc2	[TTGTTC]	856	87.96	-0.5
15529	Sdc2	[TTGTAG]	1012	86.78	-2.5
15529	Sdc2	TTGTAA	1037	90.02	-2.5
15529	Sdc2	TTGTAC	1114	100	-4.2
15529	Sdc2	[TTGTTC]	1272	87.96	-0.5
15529	Sdc2	[TTGTAG]	1358	86.78	-2.5
15529	Sdc2	[TTGTTC]	1698	87.96	-0.5
15529	Sdc2	[TTTTAC]	1713	88.51	0.4
15529	Sdc2	[TTGTAG]	2069	86.78	-2.5
75328	4930563D23Rik	[TTGTCC]	1114	86.06	-0.5
170938	Zfp617	TTGTAT	83	90.13	-2.9
18183	Nrg3	[TTGTCC]	250	86.06	-0.5
18183	Nrg3	TTGTAT	489	90.13	-2.9
18183	Nrg3	[TTGTTC]	696	87.96	-0.5
18183	Nrg3	[TTGTTC]	909	87.96	-0.5
18183	Nrg3	TTGTAT	1374	90.13	-2.9
18183	Nrg3	[TTTTAC]	1403	88.51	0.4
20873	Plk4	[TTGTGC]	224	86.74	-4.2
20873	Plk4	TTGTAT	238	90.13	-2.9
20873	Plk4	[TTGAAC]	243	85.54	-0.1
319772	C130050O18Rik	[TTGTAG]	335	86.78	-2.5
13052	Cxadr	[TTCTAC]	472	85.28	0.5
13052	Cxadr	[TTCTAC]	1064	85.28	0.5
13052	Cxadr	TTGTAA	1259	90.02	-2.5
13052	Cxadr	[TTGTAG]	1279	86.78	-2.5
13052	Cxadr	TTGTAT	1564	90.13	-2.9
13052	Cxadr	[TTTTAC]	1835	88.51	0.4
13052	Cxadr	[TTCTAC]	1941	85.28	0.5
13052	Cxadr	[TTCTAC]	2039	85.28	0.5
13052	Cxadr	TTGTAA	2244	90.02	-2.5
13052	Cxadr	TTGTAT	2335	90.13	-2.9
13052	Cxadr	[TTGTAG]	2930	86.78	-2.5
13052	Cxadr	[CTGTAC]	3268	85.91	-4.1
13052	Cxadr	[TTGTAG]	3562	86.78	-2.5
13052	Cxadr	TTGTAA	3924	90.02	-2.5
13052	Cxadr	[TTGTCC]	4072	86.06	-0.5
13052	Cxadr	TTGTAT	4107	90.13	-2.9
13052	Cxadr	TTGTAT	4168	90.13	-2.9
13052	Cxadr	TTGTAA	4218	90.02	-2.5
13052	Cxadr	TTGTAT	4712	90.13	-2.9
13052	Cxadr	[TTTTAC]	4757	88.51	0.4
13052	Cxadr	[TTCTAC]	4866	85.28	0.5
13052	Cxadr	TTGTAT	5071	90.13	-2.9
74585	Sppl3	[TTGTTC]	59	87.96	-0.5
74585	Sppl3	[TTGTTC]	336	87.96	-0.5
74585	Sppl3	[TTGAAC]	349	85.54	-0.1
74585	Sppl3	TTGTAA	582	90.02	-2.5
74585	Sppl3	TTGTAA	819	90.02	-2.5
74585	Sppl3	[TTGAAC]	908	85.54	-0.1
74585	Sppl3	[TTTTAC]	930	88.51	0.4
74585	Sppl3	[TTGAAC]	970	85.54	-0.1
74585	Sppl3	[TTGTGC]	1005	86.74	-4.2
74585	Sppl3	TTGTAT	1066	90.13	-2.9
74585	Sppl3	[TTGTGC]	1462	86.74	-4.2
243906	Zfp14	TTGTAA	16	90.02	-2.5
243906	Zfp14	[TTGTGC]	57	86.74	-4.2
243906	Zfp14	TTGTAA	63	90.02	-2.5
108679	Cops8	TTGTAC	141	100	-4.2
108679	Cops8	TTGTAT	193	90.13	-2.9
108679	Cops8	[TTGTTC]	748	87.96	-0.5
108679	Cops8	TTGTAT	754	90.13	-2.9
108679	Cops8	[TTGTTC]	832	87.96	-0.5
108679	Cops8	[TTGTCC]	928	86.06	-0.5
107435	Hat1	[TTGTTC]	7	87.96	-0.5
107435	Hat1	TTGTAT	111	90.13	-2.9
107435	Hat1	[TTGTAG]	227	86.78	-2.5
23792	Adam23	[TTGTAG]	224	86.78	-2.5
23792	Adam23	[TTTTAC]	512	88.51	0.4
23792	Adam23	TTGTAC	705	100	-4.2
23792	Adam23	[TTTTAC]	1183	88.51	0.4
23792	Adam23	[CTGTAC]	1482	85.91	-4.1
23792	Adam23	TTGTAC	1551	100	-4.2
23792	Adam23	[TTTTAC]	2596	88.51	0.4
23792	Adam23	[TTTTAC]	2652	88.51	0.4
23792	Adam23	[TTTTAC]	2700	88.51	0.4
23792	Adam23	[CTGTAC]	3007	85.91	-4.1
23792	Adam23	[TTGAAC]	3239	85.54	-0.1
23792	Adam23	TTGTAA	3260	90.02	-2.5
23792	Adam23	[CTGTAC]	3467	85.91	-4.1
23792	Adam23	[TTGTTC]	3621	87.96	-0.5
23792	Adam23	[TTTTAC]	3681	88.51	0.4
23792	Adam23	[TTGTTC]	3733	87.96	-0.5
23792	Adam23	[TTCTAC]	3777	85.28	0.5
23792	Adam23	[TTGTTC]	4071	87.96	-0.5
23792	Adam23	TTGTAA	4094	90.02	-2.5
23792	Adam23	[TTGTAG]	4235	86.78	-2.5
23792	Adam23	[TTGTGC]	4243	86.74	-4.2
23792	Adam23	[TTGTCC]	4542	86.06	-0.5
60530	Fignl1	TTGTAT	74	90.13	-2.9
60530	Fignl1	TTGTAT	158	90.13	-2.9
60530	Fignl1	TTGTAA	392	90.02	-2.5
60530	Fignl1	TTGTAT	468	90.13	-2.9
60530	Fignl1	[TTTTAC]	707	88.51	0.4
60530	Fignl1	[TTGTAG]	720	86.78	-2.5
12649	Chek1	[TTGTAG]	143	86.78	-2.5
12649	Chek1	TTGTAT	180	90.13	-2.9
12649	Chek1	TTGTAA	378	90.02	-2.5
12649	Chek1	[TTGAAC]	610	85.54	-0.1
12649	Chek1	[TTGTTC]	825	87.96	-0.5
12649	Chek1	TTGTAC	837	100	-4.2
12649	Chek1	[TTGTTC]	861	87.96	-0.5
12649	Chek1	[TTGAAC]	1045	85.54	-0.1
12649	Chek1	[TTGTAG]	1080	86.78	-2.5
12649	Chek1	[CTGTAC]	1155	85.91	-4.1
12649	Chek1	TTGTAA	1697	90.02	-2.5
16408	Itgal	[TTGTCC]	236	86.06	-0.5
16408	Itgal	[TTCTAC]	746	85.28	0.5
20186	Nr1h4	[TTGTCC]	23	86.06	-0.5
20186	Nr1h4	TTGTAC	55	100	-4.2
20186	Nr1h4	TTGTAA	119	90.02	-2.5
20186	Nr1h4	[TTTTAC]	161	88.51	0.4
353499	Tmc4	[TTGAAC]	117	85.54	-0.1
231861	Tnrc18	[TTTTAC]	185	88.51	0.4
231861	Tnrc18	TTGTAT	422	90.13	-2.9
231861	Tnrc18	TTGTAC	523	100	-4.2
231861	Tnrc18	[CTGTAC]	1561	85.91	-4.1
231861	Tnrc18	[CTGTAC]	1794	85.91	-4.1
56309	Mycbp	TTGTAT	38	90.13	-2.9
56309	Mycbp	TTGTAT	56	90.13	-2.9
56309	Mycbp	[TTTTAC]	246	88.51	0.4
56309	Mycbp	TTGTAT	299	90.13	-2.9
56309	Mycbp	TTGTAA	667	90.02	-2.5
231946	D330028D13Rik	[TTGTCC]	565	86.06	-0.5
231946	D330028D13Rik	[TTGTGC]	594	86.74	-4.2
231946	D330028D13Rik	[TTCTAC]	684	85.28	0.5
231946	D330028D13Rik	[TTGTTC]	743	87.96	-0.5
21677	Tead2	[TTCTAC]	310	85.28	0.5
21677	Tead2	TTGTAA	378	90.02	-2.5
21677	Tead2	[TTTTAC]	686	88.51	0.4
13660	Ehd1	[TTCTAC]	47	85.28	0.5
13660	Ehd1	[TTGTGC]	257	86.74	-4.2
13660	Ehd1	[TTGTGC]	1487	86.74	-4.2
226564	Fmo4	[TTGTGC]	138	86.74	-4.2
226564	Fmo4	[TTGTGC]	150	86.74	-4.2
226564	Fmo4	[TTGAAC]	159	85.54	-0.1
226564	Fmo4	[TTCTAC]	166	85.28	0.5
226564	Fmo4	TTGTAT	741	90.13	-2.9
21750	Terf2	TTGTAC	214	100	-4.2
21750	Terf2	TTGTAC	435	100	-4.2
21750	Terf2	[TTGTGC]	474	86.74	-4.2
21750	Terf2	TTGTAT	817	90.13	-2.9
21750	Terf2	[TTGTAG]	1657	86.78	-2.5
21750	Terf2	[TTGTTC]	1811	87.96	-0.5
21750	Terf2	TTGTAC	1852	100	-4.2
21750	Terf2	[TTGTGC]	1862	86.74	-4.2
21750	Terf2	[TTGTTC]	1979	87.96	-0.5
21750	Terf2	TTGTAA	1989	90.02	-2.5
13982	Esr1	[TTTTAC]	43	88.51	0.4
13982	Esr1	TTGTAA	1386	90.02	-2.5
13982	Esr1	[TTGAAC]	1434	85.54	-0.1
13982	Esr1	[TTGAAC]	1584	85.54	-0.1
13982	Esr1	[CTGTAC]	1648	85.91	-4.1
13982	Esr1	[TTGTTC]	1766	87.96	-0.5
13982	Esr1	[TTGTAG]	2006	86.78	-2.5
13982	Esr1	TTGTAT	2103	90.13	-2.9
13982	Esr1	[TTTTAC]	2228	88.51	0.4
28000	Prpf19	TTGTAA	354	90.02	-2.5
28000	Prpf19	[TTGTGC]	604	86.74	-4.2
320299	Iqcb1	[TTTTAC]	320	88.51	0.4
27096	Trappc3	[TTTTAC]	268	88.51	0.4
27096	Trappc3	[TTTTAC]	555	88.51	0.4
239530	Gpr20	[TTGTTC]	290	87.96	-0.5
239530	Gpr20	[TTGAAC]	550	85.54	-0.1
239530	Gpr20	TTGTAT	589	90.13	-2.9
192658	Rfpl4	[TTTTAC]	368	88.51	0.4
72000	1600016N20Rik	[TTGAAC]	40	85.54	-0.1
72000	1600016N20Rik	[TTTTAC]	111	88.51	0.4
72000	1600016N20Rik	[TTGAAC]	199	85.54	-0.1
76055	Mgea5	TTGTAA	463	90.02	-2.5
76055	Mgea5	TTGTAA	569	90.02	-2.5
76055	Mgea5	[TTGTCC]	937	86.06	-0.5
76055	Mgea5	[TTGAAC]	943	85.54	-0.1
76055	Mgea5	TTGTAT	1018	90.13	-2.9
76055	Mgea5	[TTCTAC]	1253	85.28	0.5
76055	Mgea5	[TTGAAC]	1266	85.54	-0.1
76055	Mgea5	[TTGAAC]	1629	85.54	-0.1
11923	Neurod4	[TTGTTC]	129	87.96	-0.5
11923	Neurod4	[CTGTAC]	143	85.91	-4.1
11923	Neurod4	TTGTAA	1063	90.02	-2.5
11923	Neurod4	TTGTAA	1281	90.02	-2.5
11923	Neurod4	[TTTTAC]	1339	88.51	0.4
11923	Neurod4	[TTGTGC]	1840	86.74	-4.2
11923	Neurod4	[CTGTAC]	2116	85.91	-4.1
11923	Neurod4	[TTGTTC]	2138	87.96	-0.5
381974	Mrgprg	TTGTAT	114	90.13	-2.9
381974	Mrgprg	[TTGAAC]	153	85.54	-0.1
381974	Mrgprg	TTGTAC	737	100	-4.2
244653	Hydin	TTGTAT	97	90.13	-2.9
244653	Hydin	TTGTAA	111	90.02	-2.5
244653	Hydin	[TTTTAC]	139	88.51	0.4
244653	Hydin	TTGTAA	286	90.02	-2.5
244653	Hydin	[TTGAAC]	748	85.54	-0.1
244653	Hydin	[TTGAAC]	761	85.54	-0.1
20521	Slc22a12	[TTGTCC]	206	86.06	-0.5
20732	Spint1	[TTGTTC]	282	87.96	-0.5
20732	Spint1	[TTGTAG]	431	86.78	-2.5
20732	Spint1	[TTGTGC]	438	86.74	-4.2
22034	Traf6	[TTGTCC]	285	86.06	-0.5
22034	Traf6	[TTGAAC]	499	85.54	-0.1
22034	Traf6	[TTGTCC]	601	86.06	-0.5
22034	Traf6	[TTGTAG]	1154	86.78	-2.5
22034	Traf6	[TTGTCC]	1229	86.06	-0.5
22034	Traf6	[CTGTAC]	1310	85.91	-4.1
22034	Traf6	TTGTAA	1371	90.02	-2.5
22034	Traf6	[TTGTCC]	1622	86.06	-0.5
22034	Traf6	[TTGTAG]	1719	86.78	-2.5
22034	Traf6	[TTGTCC]	2133	86.06	-0.5
22034	Traf6	TTGTAA	2337	90.02	-2.5
22034	Traf6	TTGTAC	2501	100	-4.2
22034	Traf6	TTGTAC	2867	100	-4.2
58178	Sorcs1	[TTGTAG]	462	86.78	-2.5
58178	Sorcs1	TTGTAC	1166	100	-4.2
58178	Sorcs1	[TTGTGC]	1400	86.74	-4.2
58178	Sorcs1	TTGTAA	1541	90.02	-2.5
58178	Sorcs1	TTGTAT	2092	90.13	-2.9
58178	Sorcs1	[CTGTAC]	2587	85.91	-4.1
58178	Sorcs1	[TTTTAC]	3517	88.51	0.4
70408	Polr3f	TTGTAC	537	100	-4.2
70408	Polr3f	TTGTAT	639	90.13	-2.9
70408	Polr3f	TTGTAC	964	100	-4.2
70408	Polr3f	[TTTTAC]	1566	88.51	0.4
70408	Polr3f	[TTTTAC]	2220	88.51	0.4
70408	Polr3f	TTGTAA	2242	90.02	-2.5
70408	Polr3f	[TTTTAC]	2255	88.51	0.4
70408	Polr3f	[TTGTTC]	2431	87.96	-0.5
70408	Polr3f	[TTGAAC]	2784	85.54	-0.1
78894	Aacs	TTGTAT	321	90.13	-2.9
78894	Aacs	[CTGTAC]	488	85.91	-4.1
78894	Aacs	[TTGTCC]	538	86.06	-0.5
78894	Aacs	TTGTAA	836	90.02	-2.5
78894	Aacs	TTGTAT	927	90.13	-2.9
106326	Osbpl11	[CTGTAC]	96	85.91	-4.1
106326	Osbpl11	TTGTAA	400	90.02	-2.5
106326	Osbpl11	TTGTAC	489	100	-4.2
106326	Osbpl11	TTGTAA	590	90.02	-2.5
106326	Osbpl11	[TTGTAG]	830	86.78	-2.5
106326	Osbpl11	TTGTAA	1368	90.02	-2.5
235293	Sc5d	TTGTAA	154	90.02	-2.5
235293	Sc5d	[TTGTCC]	172	86.06	-0.5
235293	Sc5d	[CTGTAC]	226	85.91	-4.1
235293	Sc5d	[TTGTGC]	337	86.74	-4.2
235293	Sc5d	TTGTAC	524	100	-4.2
235293	Sc5d	TTGTAA	1095	90.02	-2.5
235293	Sc5d	[TTGTGC]	1159	86.74	-4.2
19246	Ptpn1	[CTGTAC]	859	85.91	-4.1
19246	Ptpn1	[TTGTGC]	1068	86.74	-4.2
19246	Ptpn1	[TTGTGC]	1677	86.74	-4.2
19246	Ptpn1	[TTTTAC]	2249	88.51	0.4
19246	Ptpn1	[TTTTAC]	2573	88.51	0.4
17286	Meox2	[TTGTTC]	226	87.96	-0.5
17286	Meox2	[TTTTAC]	319	88.51	0.4
17286	Meox2	[TTGAAC]	368	85.54	-0.1
17286	Meox2	[TTGTGC]	381	86.74	-4.2
17286	Meox2	[TTGAAC]	477	85.54	-0.1
17286	Meox2	TTGTAT	641	90.13	-2.9
17286	Meox2	TTGTAC	738	100	-4.2
17286	Meox2	[TTGTGC]	891	86.74	-4.2
17286	Meox2	[TTTTAC]	910	88.51	0.4
17286	Meox2	TTGTAT	1112	90.13	-2.9
17286	Meox2	TTGTAA	1119	90.02	-2.5
18174	Slc11a2	[TTCTAC]	766	85.28	0.5
18174	Slc11a2	[TTGAAC]	1906	85.54	-0.1
18174	Slc11a2	TTGTAC	1983	100	-4.2
18174	Slc11a2	[TTGTGC]	2352	86.74	-4.2
18174	Slc11a2	[TTGTTC]	2375	87.96	-0.5
18174	Slc11a2	[TTGTCC]	2399	86.06	-0.5
18174	Slc11a2	[TTTTAC]	2508	88.51	0.4
18174	Slc11a2	[TTGTTC]	2643	87.96	-0.5
18174	Slc11a2	[TTGAAC]	2657	85.54	-0.1
18174	Slc11a2	[TTTTAC]	2872	88.51	0.4
18174	Slc11a2	[TTGTTC]	2904	87.96	-0.5
18174	Slc11a2	[TTGTTC]	3425	87.96	-0.5
[truncated: 2,332 more rows]

## Sheet: Pink
Top 933 miRNAs Complementary to the Weeder Motif CUGUAAAU
miRNA Name	miRNA Seed	Seed Model	Length of Complementarity	Complementarity	Viterbi P-Value
mmu-miR-450b-5p	CTGCAAA	7mer-a1	7	CUGUAAAU |||:||| GACGUUU-	0.000732
mmu-miR-32*	TAAATT	6mer_2	5	CUGUAAAU- ||||| ---AUUUAA	0.001709
mmu-miR-465a-5p_mmu-miR-465b-5p_mmu-miR-465c-5p	TAAATA	6mer_3	5	CUGUAAAU- ||||| ---AUUUAU	0.001709
mmu-miR-344b	TAAATG	6mer_3	5	CUGUAAAU- ||||| ---AUUUAC	0.001709
mmu-miR-297a-5*_mmu-miR-669l*_mmu-miR-467b*_mmu-miR-467e*_mmu-miR-669d-2*_mmu-miR-669m-3p_mmu-miR-467c*_mmu-miR-467d*	TGTATAT	7mer-m8	7	CUGUAAAU ||||||| -ACAUAUA	0.002014
mmu-miR-467f	TGTATAT	7mer-m8	7	CUGUAAAU ||||||| -ACAUAUA	0.002014
mmu-miR-669b*_mmu-miR-467a*_mmu-miR-669f-3p	TGTATAT	7mer-a1	7	CUGUAAAU ||||||| -ACAUAUA	0.002014
mmu-miR-299*	GTAAAC	6mer_1	6	CUGUAAAU |||||: --CAUUUG	0.002686
mmu-miR-452-5p	TGCAAA	6mer_1	6	CUGUAAAU ||:||| -ACGUUU-	0.00293
mmu-let-7f-2*	CTGTATA	7mer-a1	7	CUGUAAAU ||||||| GACAUAU-	0.003296
mmu-miR-27b_mmu-miR-27a	CTGTGAA	7mer-m8	7	CUGUAAAU ||||||| GACACUU-	0.003418
mmu-miR-139-5p	CTGTAGA	7mer-m8	7	CUGUAAAU ||||||| GACAUCU-	0.004028
mmu-miR-3094*	TTTAAA	6mer_1	6	CUGUAAAU |||||| -AAAUUU-	0.00415
mmu-let-7a-2*	CTGTACA	7mer-a1	7	CUGUAAAU ||||||| GACAUGU-	0.004578
mmu-miR-3071	AAATGA	6mer_1	4	CUGUAAAU-- |||| ----UUUACU	0.008545
mmu-miR-590-3p	AAATTA	6mer_3	4	CUGUAAAU-- |||| ----UUUAAU	0.008545
mmu-miR-29a*	AAATCA	6mer_1	4	CUGUAAAU-- |||| ----UUUAGU	0.008545
mmu-miR-876-5p	AAATCC	6mer_2	4	CUGUAAAU-- |||| ----UUUAGG	0.008545
mmu-miR-138-2*	AAATAG	6mer_2	4	CUGUAAAU-- |||| ----UUUAUC	0.008545
mmu-miR-5098	ATGTAA	6mer_2	6	CUGUAAAU |||||| UACAUU--	0.008789
mmu-miR-335-3p	TGAAAA	6mer_2	6	CUGUAAAU |||||| -ACUUUU-	0.010498
mmu-miR-382*	GTGAAT	6mer_1	6	CUGUAAAU |||||| --CACUUA	0.010742
mmu-miR-381	TGTATA	6mer_3	6	CUGUAAAU |||||| -ACAUAU-	0.01123
mmu-let-7c-2*_mmu-let-7f-1*_mmu-let-7b*_mmu-miR-98*_mmu-let-7a-1*	TGTATA	6mer_2	6	CUGUAAAU |||||| -ACAUAU-	0.01123
mmu-miR-466n-3p	TGTATA	6mer_3	6	CUGUAAAU |||||| -ACAUAU-	0.01123
mmu-miR-297a*_mmu-miR-467g_mmu-miR-297b-3p_mmu-miR-466e-3p_mmu-miR-669d*_mmu-miR-466a-3p_mmu-miR-466d-3p_mmu-miR-297c*	TGTATA	6mer_3	6	CUGUAAAU |||||| -ACAUAU-	0.01123
mmu-miR-350	TGTGAA	6mer_3	6	CUGUAAAU |||||| -ACACUU-	0.011475
mmu-miR-367_mmu-miR-363-3p	TGCAATT	7mer-m8	7	CUGUAAAU ||:|||| -ACGUUAA	0.012146
mmu-miR-205*	CTGAAA	6mer_1	6	CUGUAAAU |||||| GACUUU--	0.012207
mmu-miR-3074-2-3p	CTGAAA	6mer_1	6	CUGUAAAU |||||| GACUUU--	0.012207
mmu-miR-30e*_mmu-miR-30d*_mmu-miR-30a*	CTGAAA	6mer_2	6	CUGUAAAU |||||| GACUUU--	0.012207
mmu-miR-466g	CTGTAT	6mer_3	6	CUGUAAAU |||||| GACAUA--	0.012451
mmu-miR-128	CTGTGA	6mer_3	6	CUGUAAAU |||||| GACACU--	0.013428
mmu-miR-673-5p	CTGTGA	6mer_2	6	CUGUAAAU |||||| GACACU--	0.013428
mmu-miR-1196	GTAGAT	6mer_1	6	CUGUAAAU |||||| --CAUCUA	0.013916
mmu-miR-676*	TGTAGA	6mer_1	6	CUGUAAAU |||||| -ACAUCU-	0.014404
mmu-miR-568	TATACAT	7mer-m8	7	CUGUAAAU |:||||| -AUAUGUA	0.014709
mmu-miR-194	CTGTTA	6mer_1	6	CUGUAAAU |||||| GACAAU--	0.014893
mmu-miR-212-3p_mmu-miR-132	CTGTTA	6mer_3	6	CUGUAAAU |||||| GACAAU--	0.014893
mmu-miR-216b*	GTAAGT	6mer_1	6	CUGUAAAU |||||| --CAUUCA	0.015137
mmu-let-7e*	CCGTATA	7mer-a1	7	CUGUAAAU |:||||| GGCAUAU-	0.015564
mmu-miR-5109	CCGCAA	6mer_1	6	CUGUAAAU |:|:|| GGCGUU--	0.015625
mmu-miR-1932	CCGCAA	6mer_2	6	CUGUAAAU |:|:|| GGCGUU--	0.015625
mmu-let-7g*	TGTACA	6mer_1	6	CUGUAAAU |||||| -ACAUGU-	0.017578
mmu-miR-493*	TGTACA	6mer_2	6	CUGUAAAU |||||| -ACAUGU-	0.017578
mmu-let-7c-1*	TGTACA	6mer_2	6	CUGUAAAU |||||| -ACAUGU-	0.017578
mmu-miR-340-5p	TTATAA	6mer_3	6	CUGUAAAU ||:||| AAUAUU--	0.017822
mmu-miR-509-3p	GTCAATC	7mer-a1	6	CUGUAAAU- |||||| --CAGUUAG	0.017944
mmu-miR-325	CAATAAA	7mer-m8	7	CUGUAAAU ||:|||| GUUAUUU-	0.018372
mmu-miR-421	CTGTTGAT	8mer	8	CUGUAAAU |||||||| GACAACUA	0.018845
mmu-miR-5116	CTATCAA	7mer-a1	7	CUGUAAAU ||:|||| GAUAGUU-	0.020447
mmu-miR-542-3p	CTGTCA	6mer_1	6	CUGUAAAU |||||| GACAGU--	0.02124
mmu-miR-190*	TATATAG	7mer-a1	5	CUGUAAAU-- ||||| ---AUAUAUC	0.023071
mmu-miR-669j_mmu-miR-669i	TATATGC	7mer-a1	5	CUGUAAAU-- ||||| ---AUAUACG	0.023071
mmu-miR-669e*	TATATTC	7mer-a1	5	CUGUAAAU-- ||||| ---AUAUAAG	0.023071
mmu-miR-410	TATATT	6mer_3	5	CUGUAAAU- ||||| ---AUAUAA	0.023926
mmu-miR-344d_mmu-miR-344e	TATATC	6mer_3	5	CUGUAAAU- ||||| ---AUAUAG	0.023926
mmu-miR-434-3p	TTCAAA	6mer_3	6	CUGUAAAU ||:||| -AAGUUU-	0.02417
mmu-miR-181d_mmu-miR-181a_mmu-miR-181c_mmu-miR-181b	TGAATGT	7mer-a1	5	CUGUAAAU-- ||||| ---ACUUACA	0.024414
mmu-miR-664	TGAATA	6mer_3	5	CUGUAAAU- ||||| ---ACUUAU	0.025146
mmu-miR-871-5p_mmu-miR-743a*	TGAATA	6mer_3	5	CUGUAAAU- ||||| ---ACUUAU	0.025146
mmu-miR-183*	TAATTCA	7mer-a1	5	CUGUAAAU-- ||||| ---AUUAAGU	0.025391
mmu-miR-450a	TCGCAAA	7mer-a1	7	CUGUAAAU |:|:||| AGCGUUU-	0.025635
mmu-miR-1892	CCCCAAAT	8mer	8	CUGUAAAU |:|:|||| GGGGUUUA	0.026001
mmu-miR-421*	TTAATGA	7mer-a1	5	CUGUAAAU-- ||||| ---AAUUACU	0.027161
mmu-miR-195*	AATATTG	7mer-a1	3	CUGUAAAU---- ||| -----UUAUAAC	0.042725
mmu-miR-376a*	AATCTAC	7mer-a1	3	CUGUAAAU---- ||| -----UUAGAUG	0.042725
mmu-miR-16-1*	AATACTG	7mer-a1	3	CUGUAAAU---- ||| -----UUAUGAC	0.042725
mmu-miR-1955-3p	AATGCTC	7mer-m8	3	CUGUAAAU---- ||| -----UUACGAG	0.042725
mmu-miR-126-5p	AATAATG	7mer-m8	3	CUGUAAAU---- ||| -----UUAUUAC	0.042725
mmu-miR-1186b	AATCCCA	7mer-m8	3	CUGUAAAU---- ||| -----UUAGGGU	0.042725
mmu-miR-496	AATACTC	7mer-a1	3	CUGUAAAU---- ||| -----UUAUGAG	0.042725
mmu-miR-223*	AATACAC	7mer-a1	3	CUGUAAAU---- ||| -----UUAUGUG	0.042725
mmu-miR-33	AATGCAC	7mer-m8	3	CUGUAAAU---- ||| -----UUACGUG	0.042725
mmu-miR-3068*	AATTCAC	7mer-a1	3	CUGUAAAU---- ||| -----UUAAGUG	0.042725
mmu-miR-136	AATGGAG	7mer-a1	3	CUGUAAAU---- ||| -----UUACCUC	0.042725
mmu-miR-1912*	AATGAGC	7mer-a1	3	CUGUAAAU---- ||| -----UUACUCG	0.042725
mmu-miR-20a*	AATGCAG	7mer-a1	3	CUGUAAAU---- ||| -----UUACGUC	0.042725
mmu-miR-23b_mmu-miR-23a	AATGTGA	7mer-a1	3	CUGUAAAU---- ||| -----UUACACU	0.042725
mmu-miR-503*	AATACTC	7mer-m8	3	CUGUAAAU---- ||| -----UUAUGAG	0.042725
mmu-miR-3096b-3p	AATCCTT	7mer-a1	3	CUGUAAAU---- ||| -----UUAGGAA	0.042725
mmu-miR-701*	AATAGAT	7mer-a1	3	CUGUAAAU---- ||| -----UUAUCUA	0.042725
mmu-miR-541	AATCCCT	7mer-a1	3	CUGUAAAU---- ||| -----UUAGGGA	0.042725
mmu-miR-543	AATGTTT	7mer-m8	3	CUGUAAAU---- ||| -----UUACAAA	0.042725
mmu-miR-129-5p	GCAAAAA	7mer-a1	6	CUGUAAAU- |:|||| --CGUUUUU	0.04303
mmu-miR-19b-2*_mmu-miR-19b-1*	GCAAAAC	7mer-a1	6	CUGUAAAU- |:|||| --CGUUUUG	0.04303
mmu-miR-5134	CTGCCAA	7mer-m8	7	CUGUAAAU |||:||| GACGGUU-	0.043152
mmu-miR-3069-5p	CTGCCAA	7mer-m8	7	CUGUAAAU |||:||| GACGGUU-	0.043152
mmu-miR-466f-3p	TGTGTAT	7mer-a1	7	CUGUAAAU ||||||| -ACACAUA	0.043213
mmu-miR-466i-3p	TGTGTAT	7mer-m8	7	CUGUAAAU ||||||| -ACACAUA	0.043213
mmu-miR-323-3p	AATGTG	6mer_3	3	CUGUAAAU--- ||| -----UUACAC	0.043457
mmu-miR-26a-1*	AATAGG	6mer_3	3	CUGUAAAU--- ||| -----UUAUCC	0.043457
mmu-miR-10b*	AATCTG	6mer_3	3	CUGUAAAU--- ||| -----UUAGAC	0.043457
mmu-miR-669g	AATGCA	6mer_3	3	CUGUAAAU--- ||| -----UUACGU	0.043457
mmu-miR-302a*	TTTAAGT	7mer-m8	7	CUGUAAAU ||||||| -AAAUUCA	0.043457
mmu-miR-10a*	AATTTG	6mer_3	3	CUGUAAAU--- ||| -----UUAAAC	0.043457
mmu-miR-3086-5p	AATCTA	6mer_3	3	CUGUAAAU--- ||| -----UUAGAU	0.043457
mmu-miR-219-3p	AATTCT	6mer_3	3	CUGUAAAU--- ||| -----UUAAGA	0.043457
mmu-miR-1298	AATGAA	6mer_3	3	CUGUAAAU--- ||| -----UUACUU	0.043457
mmu-miR-300*	CTTCAA	6mer_3	6	CUGUAAAU |||:|| GAAGUU--	0.043945
mmu-miR-3084*	CTTCAA	6mer_2	6	CUGUAAAU |||:|| GAAGUU--	0.043945
mmu-miR-29b-2*	AAACCAG	7mer-m8	4	CUGUAAAU--- |||: ----UUUGGUC	0.047485
mmu-miR-33*	AAACATT	7mer-a1	4	CUGUAAAU--- |||: ----UUUGUAA	0.047485
mmu-miR-29b-1*	AAACCAG	7mer-a1	4	CUGUAAAU--- |||: ----UUUGGUC	0.047485
mmu-miR-5101	AAACAAA	7mer-m8	4	CUGUAAAU--- |||: ----UUUGUUU	0.047485
mmu-miR-193b*	AAACCCC	7mer-a1	4	CUGUAAAU--- |||: ----UUUGGGG	0.047485
mmu-miR-329*	AAACCTC	7mer-a1	4	CUGUAAAU--- |||: ----UUUGGAG	0.047485
mmu-miR-19a*	AAACTA	6mer_3	4	CUGUAAAU-- |||: ----UUUGAU	0.048096
mmu-miR-3112*	AAACTG	6mer_3	4	CUGUAAAU-- |||: ----UUUGAC	0.048096
mmu-miR-302b*_mmu-miR-302d*	TAAAGT	6mer_3	5	CUGUAAAU- ||||| ---AUUUCA	0.049072
mmu-miR-302c*	TAAAGC	6mer_3	5	CUGUAAAU- ||||| ---AUUUCG	0.049072
mmu-miR-684	GAAAACT	7mer-m8	6	CUGUAAAU- |||||: --CUUUUGA	0.050049
mmu-miR-153	ATGCAA	6mer_3	6	CUGUAAAU |||:|| UACGUU--	0.050537
mmu-miR-448-3p	ATGCAA	6mer_3	6	CUGUAAAU |||:|| UACGUU--	0.050537
mmu-miR-344c_mmu-miR-344	TAGATCA	7mer-m8	5	CUGUAAAU-- ||||| ---AUCUAGU	0.051331
mmu-miR-878-5p	TAGATA	6mer_3	5	CUGUAAAU- ||||| ---AUCUAU	0.052734
mmu-miR-1981*	TAGATG	6mer_3	5	CUGUAAAU- ||||| ---AUCUAC	0.052734
mmu-miR-5136	GCATAT	6mer_3	6	CUGUAAAU |:|||| --CGUAUA	0.052979
mmu-miR-376b	CTATGA	6mer_2	6	CUGUAAAU ||:||| GAUACU--	0.053467
mmu-miR-101a*	TAACTGA	7mer-m8	5	CUGUAAAU-- ||||| ---AUUGACU	0.05481
mmu-miR-669k_mmu-miR-669h-3p	TGCATA	6mer_3	6	CUGUAAAU ||:||| -ACGUAU-	0.054932
mmu-miR-3088*	TGCATA	6mer_1	6	CUGUAAAU ||:||| -ACGUAU-	0.054932
mmu-miR-300	TGCATA	6mer_3	6	CUGUAAAU ||:||| -ACGUAU-	0.054932
mmu-miR-491*	TGCATA	6mer_1	6	CUGUAAAU ||:||| -ACGUAU-	0.054932
mmu-miR-92b_mmu-miR-32_mmu-miR-92a	TGCAAT	6mer_2	6	CUGUAAAU ||:||| -ACGUUA-	0.056396
mmu-miR-25	TGCAAT	6mer_2	6	CUGUAAAU ||:||| -ACGUUA-	0.056396
mmu-miR-3066*	TAAGTG	6mer_3	5	CUGUAAAU- ||||| ---AUUCAC	0.057617
mmu-miR-3472	CTATTA	6mer_3	6	CUGUAAAU ||:||| GAUAAU--	0.058105
mmu-miR-1251*	GCAAAGC	7mer-a1	6	CUGUAAAU- |:|||| --CGUUUCG	0.059814
mmu-miR-380-3p	TACATA	6mer_3	5	CUGUAAAU- ||||| ---AUGUAU	0.059814
mmu-miR-411*_mmu-miR-379*	TACATA	6mer_3	5	CUGUAAAU- ||||| ---AUGUAU	0.059814
mmu-miR-101a_mmu-miR-101b	ACTGTA	6mer_3	5	-CUGUAAAU ||||| UGACAU---	0.061279
mmu-miR-144	ACTGTA	6mer_3	5	-CUGUAAAU ||||| UGACAU---	0.061279
mmu-miR-582-5p	ACTGTA	6mer_3	5	-CUGUAAAU ||||| UGACAU---	0.061279
mmu-miR-466m-3p_mmu-miR-466o-3p	TGTATGT	7mer-a1	7	CUGUAAAU ||||||| -ACAUACA	0.061768
mmu-miR-1929	CTAGAA	6mer_3	6	CUGUAAAU ||:||| GAUCUU--	0.061768
mmu-miR-742*	TGTGAGT	7mer-a1	7	CUGUAAAU ||||||| -ACACUCA	0.062256
mmu-miR-374c*	TGCTAA	6mer_1	6	CUGUAAAU ||:||| -ACGAUU-	0.062988
mmu-miR-361	CTGATAA	7mer-m8	7	CUGUAAAU ||||||| GACUAUU-	0.063232
mmu-miR-384-3p	CTAGGAAT	8mer	8	CUGUAAAU ||:||||| GAUCCUUA	0.063385
mmu-miR-688	CTGCGA	6mer_3	6	CUGUAAAU |||:|| GACGCU--	0.064453
mmu-miR-543*	GCAACTT	7mer-m8	6	CUGUAAAU- |:|||| --CGUUGAA	0.065063
mmu-miR-219-3p*	GCAACTC	7mer-a1	6	CUGUAAAU- |:|||| --CGUUGAG	0.065063
mmu-miR-495*	GCAACTT	7mer-a1	6	CUGUAAAU- |:|||| --CGUUGAA	0.065063
mmu-miR-872	GTAACCT	7mer-a1	6	CUGUAAAU- |||||: --CAUUGGA	0.065369
mmu-miR-409-5p	GTAACCT	7mer-m8	6	CUGUAAAU- |||||: --CAUUGGA	0.065369
mmu-miR-1950	TGCAGA	6mer_3	6	CUGUAAAU ||:||| -ACGUCU-	0.065918
mmu-miR-544-3p	TGCAGA	6mer_1	6	CUGUAAAU ||:||| -ACGUCU-	0.065918
mmu-miR-455*	GCACATA	7mer-m8	6	CUGUAAAU- |:|||| --CGUGUAU	0.067627
mmu-miR-503	CTGCTA	6mer_3	6	CUGUAAAU |||:|| GACGAU--	0.068115
mmu-miR-15b_mmu-miR-15a_mmu-miR-16_mmu-miR-195	CTGCTA	6mer_3	6	CUGUAAAU |||:|| GACGAU--	0.068115
mmu-miR-221_mmu-miR-222_mmu-miR-1928	TGTAGCT	7mer-m8	7	CUGUAAAU ||||||| -ACAUCGA	0.06842
mmu-miR-425_mmu-miR-489	TGTCATT	7mer-m8	7	CUGUAAAU ||||||| -ACAGUAA	0.069519
mmu-miR-137	CAATAA	6mer_3	6	CUGUAAAU ||:||| GUUAUU--	0.06958
mmu-miR-488	CTTTCAA	7mer-m8	7	CUGUAAAU ||||||| GAAAGUU-	0.06958
mmu-miR-466j_mmu-miR-466m-5p_mmu-miR-669m-5p_mmu-miR-466h-5p	TGCACAC	7mer-a1	7	CUGUAAAU ||:|||: -ACGUGUG	0.070496
mmu-miR-17*_mmu-miR-20b*_mmu-miR-106a*	CTGCAG	6mer_2	6	CUGUAAAU |||:|| GACGUC--	0.071533
mmu-miR-666-3p	CTGCAG	6mer_1	6	CUGUAAAU |||:|| GACGUC--	0.071533
mmu-miR-1954	CTGCAG	6mer_2	6	CUGUAAAU |||:|| GACGUC--	0.071533
mmu-miR-682	CTGCAG	6mer_3	6	CUGUAAAU |||:|| GACGUC--	0.071533
mmu-miR-1197*	GTCAACC	7mer-a1	6	CUGUAAAU- |||||: --CAGUUGG	0.072388
mmu-miR-758*	GTCAACC	7mer-a1	6	CUGUAAAU- |||||: --CAGUUGG	0.072388
mmu-miR-743b-5p	CTGAACA	7mer-m8	7	CUGUAAAU ||||||| GACUUGU-	0.072632
mmu-miR-669k*	TGCACA	6mer_3	6	CUGUAAAU ||:||| -ACGUGU-	0.072998
mmu-miR-19b_mmu-miR-19a	TGCACA	6mer_3	6	CUGUAAAU ||:||| -ACGUGU-	0.072998
mmu-miR-539-3p	TTGTAT	6mer_2	6	CUGUAAAU |||||| AACAUA--	0.073242
mmu-miR-1897-5p	TCCAAA	6mer_2	6	CUGUAAAU ||:||| -AGGUUU-	0.073975
mmu-miR-653*	CAGTGAA	7mer-m8	7	CUGUAAAU ||||||| GUCACUU-	0.074036
mmu-miR-669n	ACAAAT	6mer_3	6	CUGUAAAU |:|||| --UGUUUA	0.074219
mmu-let-7d*	TCGTATA	7mer-a1	7	CUGUAAAU |:||||| AGCAUAU-	0.074707
mmu-miR-463	CTATCA	6mer_3	6	CUGUAAAU ||:||| GAUAGU--	0.074707
mmu-miR-374	TTATAT	6mer_3	6	CUGUAAAU |||||| --AAUAUA	0.075684
mmu-miR-3078*	CAGCAA	6mer_3	6	CUGUAAAU |||:|| GUCGUU--	0.075928
mmu-miR-143*_mmu-miR-1930*	CTGCAC	6mer_2	6	CUGUAAAU |||:|| GACGUG--	0.07666
mmu-miR-182	TGCCAA	6mer_2	6	CUGUAAAU ||:||| -ACGGUU-	0.076904
mmu-miR-96	TGCCAA	6mer_2	6	CUGUAAAU ||:||| -ACGGUU-	0.076904
mmu-miR-466l-3p	TTTATA	6mer_3	6	CUGUAAAU |||||| -AAAUAU-	0.077393
mmu-miR-3057-5p	CTCCAA	6mer_2	6	CUGUAAAU |||:|| GAGGUU--	0.077637
mmu-miR-3068	CTCCAA	6mer_3	6	CUGUAAAU |||:|| GAGGUU--	0.077637
mmu-miR-432	CTCCAA	6mer_1	6	CUGUAAAU |||:|| GAGGUU--	0.077637
mmu-miR-208a-5p	AAAAGCT	7mer-a1	4	CUGUAAAU--- |||| ----UUUUCGA	0.077942
mmu-miR-130a*	AAAAGAG	7mer-a1	4	CUGUAAAU--- |||| ----UUUUCUC	0.077942
mmu-miR-208b*	AAAAGCT	7mer-a1	4	CUGUAAAU--- |||| ----UUUUCGA	0.077942
mmu-miR-879*	CCATAA	6mer_1	6	CUGUAAAU |:|||| GGUAUU--	0.078857
mmu-miR-201*	CTGTTCA	7mer-m8	7	CUGUAAAU ||||||| GACAAGU-	0.080139
mmu-miR-466b-3p_mmu-miR-466p-3p_mmu-miR-466c-3p	TATGTAT	7mer-m8	7	CUGUAAAU |:||||| -AUACAUA	0.081726
mmu-miR-669b	AAAACT	6mer_3	4	CUGUAAAU-- |||| ----UUUUGA	0.081787
mmu-miR-34a_mmu-miR-449a	CTGCCA	6mer_3	6	CUGUAAAU |||:|| GACGGU--	0.083008
mmu-miR-9*	CTTTAT	6mer_3	6	CUGUAAAU |||||| GAAAUA--	0.083252
mmu-miR-142-5p	CTTTAT	6mer_2	6	CUGUAAAU |||||| GAAAUA--	0.083252
mmu-miR-291a-5p	CTTTGA	6mer_1	6	CUGUAAAU |||||| GAAACU--	0.084473
mmu-miR-291b-5p	CTTTGA	6mer_1	6	CUGUAAAU |||||| GAAACU--	0.084473
mmu-miR-16-2*	ATATTGG	7mer-a1	4	CUGUAAAU--- |||| ----UAUAACC	0.085815
mmu-miR-338-5p	ATATTGT	7mer-a1	4	CUGUAAAU--- |||| ----UAUAACA	0.085815
mmu-miR-376c*_mmu-miR-376b*	ATATCCA	7mer-a1	4	CUGUAAAU--- |||| ----UAUAGGU	0.085815
mmu-miR-147	CCGCACA	7mer-a1	7	CUGUAAAU |:|:||| GGCGUGU-	0.08606
mmu-miR-154*	TATGATT	7mer-m8	7	CUGUAAAU |:||||| -AUACUAA	0.087036
mmu-miR-190b_mmu-miR-190	ATATCA	6mer_3	4	CUGUAAAU-- |||| ----UAUAGU	0.088379
mmu-miR-144*	ATATCC	6mer_3	4	CUGUAAAU-- |||| ----UAUAGG	0.088379
mmu-miR-5120	CCCCAAA	7mer-m8	7	CUGUAAAU |:|:||| GGGGUUU-	0.09137
mmu-miR-698	GAGAATG	7mer-m8	6	CUGUAAAU- |||||| --CUCUUAC	0.092834
mmu-miR-124*	TGAACAC	7mer-a1	5	CUGUAAAU-- ||||: ---ACUUGUG	0.094177
mmu-miR-3089-5p	TGAACTC	7mer-a1	5	CUGUAAAU-- ||||: ---ACUUGAG	0.094177
mmu-miR-369-3p	TATTATT	7mer-m8	7	CUGUAAAU |:||||| -AUAAUAA	0.097534
mmu-miR-3067	TGAGAA	6mer_1	6	CUGUAAAU |||||| -ACUCUU-	0.098389
mmu-miR-34c*_mmu-miR-34b-3p	GTGATT	6mer_3	6	CUGUAAAU |||||| --CACUAA	0.098877
mmu-miR-3063*	ATCTCCA	7mer-m8	2	CUGUAAAU----- || ------UAGAGGU	0.156616
mmu-miR-202-5p	ATAGGAA	7mer-m8	2	CUGUAAAU----- || ------UAUCCUU	0.156616
mmu-miR-154	ATAACCT	7mer-a1	2	CUGUAAAU----- || ------UAUUGGA	0.156616
mmu-miR-598*	ATCACCG	7mer-a1	2	CUGUAAAU----- || ------UAGUGGC	0.156616
mmu-miR-490-5p	ATCCATG	7mer-a1	2	CUGUAAAU----- || ------UAGGUAC	0.156616
mmu-miR-190b*	ATTCAGT	7mer-m8	2	CUGUAAAU----- || ------UAAGUCA	0.156616
mmu-miR-186	ATTCTTT	7mer-a1	2	CUGUAAAU----- || ------UAAGAAA	0.156616
mmu-miR-741	ATCTCTC	7mer-a1	2	CUGUAAAU----- || ------UAGAGAG	0.156616
mmu-miR-101b*	ATAACCG	7mer-a1	2	CUGUAAAU----- || ------UAUUGGC	0.156616
mmu-miR-215*	ATGACAG	7mer-a1	2	CUGUAAAU----- || ------UACUGUC	0.156616
mmu-miR-669p*	ATGTTAT	7mer-a1	2	CUGUAAAU----- || ------UACAAUA	0.156616
mmu-miR-15b*	ATGATTC	7mer-a1	2	CUGUAAAU----- || ------UACUAAG	0.156616
mmu-miR-30b*	ATCCCAG	7mer-m8	2	CUGUAAAU----- || ------UAGGGUC	0.156616
mmu-miR-203	ATTTCAC	7mer-m8	2	CUGUAAAU----- || ------UAAAGUG	0.156616
mmu-miR-205	ATGAAGG	7mer-a1	2	CUGUAAAU----- || ------UACUUCC	0.156616
mmu-miR-331-5p	ATACCTA	7mer-a1	2	CUGUAAAU----- || ------UAUGGAU	0.156616
mmu-miR-1930	ATGGAGG	7mer-a1	2	CUGUAAAU----- || ------UACCUCC	0.156616
mmu-miR-707	ATGACTG	7mer-m8	2	CUGUAAAU----- || ------UACUGAC	0.156616
mmu-miR-3109*	ATCCATT	7mer-m8	2	CUGUAAAU----- || ------UAGGUAA	0.156616
mmu-miR-15a*	ATGGCCT	7mer-a1	2	CUGUAAAU----- || ------UACCGGA	0.156616
mmu-miR-7a-1*	ATTTGTT	7mer-a1	2	CUGUAAAU----- || ------UAAACAA	0.156616
mmu-miR-598	ATGACGT	7mer-a1	2	CUGUAAAU----- || ------UACUGCA	0.156616
mmu-miR-5123	ATCTACA	7mer-m8	2	CUGUAAAU----- || ------UAGAUGU	0.156616
mmu-miR-488*	ATCTGGG	7mer-m8	2	CUGUAAAU----- || ------UAGACCC	0.156616
mmu-miR-96*	ATGATTG	7mer-m8	2	CUGUAAAU----- || ------UACUAAC	0.156616
mmu-miR-28*	ATCTAGT	7mer-a1	2	CUGUAAAU----- || ------UAGAUCA	0.156616
mmu-miR-494	ATGTTTC	7mer-a1	2	CUGUAAAU----- || ------UACAAAG	0.156616
mmu-miR-1941-5p	ATCTCCC	7mer-a1	2	CUGUAAAU----- || ------UAGAGGG	0.156616
mmu-miR-5119	ATGAGAT	7mer-a1	2	CUGUAAAU----- || ------UACUCUA	0.156616
mmu-miR-694	ATTTTCA	7mer-a1	2	CUGUAAAU----- || ------UAAAAGU	0.156616
mmu-miR-463*	ATTAGGT	7mer-a1	2	CUGUAAAU----- || ------UAAUCCA	0.156616
mmu-miR-3063	ATTCCTC	7mer-a1	2	CUGUAAAU----- || ------UAAGGAG	0.156616
mmu-miR-29c*	ATCGGTC	7mer-a1	2	CUGUAAAU----- || ------UAGCCAG	0.156616
mmu-miR-880	ATGGAGT	7mer-a1	2	CUGUAAAU----- || ------UACCUCA	0.156616
mmu-miR-295*	ATTTGAG	7mer-a1	2	CUGUAAAU----- || ------UAAACUC	0.156616
mmu-miR-137*	ATACCCG	7mer-a1	2	CUGUAAAU----- || ------UAUGGGC	0.156616
mmu-miR-590-5p	ATAAGCT	7mer-a1	2	CUGUAAAU----- || ------UAUUCGA	0.156616
mmu-miR-767	ATGGTGC	7mer-a1	2	CUGUAAAU----- || ------UACCACG	0.156616
mmu-miR-103_mmu-miR-107	ATGCTGC	7mer-a1	2	CUGUAAAU----- || ------UACGACG	0.156616
mmu-miR-374*	ATACAAC	7mer-a1	2	CUGUAAAU----- || ------UAUGUUG	0.156616
mmu-miR-202-3p	ATACCTC	7mer-a1	2	CUGUAAAU----- || ------UAUGGAG	0.156616
mmu-miR-433	ATCATGA	7mer-a1	2	CUGUAAAU----- || ------UAGUACU	0.156616
mmu-miR-3062	ATTCTCC	7mer-m8	2	CUGUAAAU----- || ------UAAGAGG	0.156616
mmu-miR-3106	ATGAGCC	7mer-a1	2	CUGUAAAU----- || ------UACUCGG	0.156616
mmu-miR-3101	ATGGTAC	7mer-a1	2	CUGUAAAU----- || ------UACCAUG	0.156616
mmu-miR-21	ATAAGCT	7mer-a1	2	CUGUAAAU----- || ------UAUUCGA	0.156616
mmu-miR-872*	ATAGTTC	7mer-a1	2	CUGUAAAU----- || ------UAUCAAG	0.156616
mmu-miR-487b*	ATAACCA	7mer-m8	2	CUGUAAAU----- || ------UAUUGGU	0.156616
mmu-miR-539-5p	ATTTCTC	7mer-a1	2	CUGUAAAU----- || ------UAAAGAG	0.156616
mmu-miR-3965	ATAAGCA	7mer-m8	2	CUGUAAAU----- || ------UAUUCGU	0.156616
mmu-miR-1967	ATCCTCA	7mer-m8	2	CUGUAAAU----- || ------UAGGAGU	0.156616
mmu-miR-338-3p	ATGCTGG	7mer-a1	2	CUGUAAAU----- || ------UACGACC	0.156616
mmu-miR-217	ATGCAGT	7mer-a1	2	CUGUAAAU----- || ------UACGUCA	0.156616
mmu-miR-192*	ATTGGCA	7mer-a1	2	CUGUAAAU----- || ------UAACCGU	0.156616
mmu-miR-1a_mmu-miR-206	ATTCCA	6mer_3	2	CUGUAAAU---- || ------UAAGGU	0.157715
mmu-miR-218-1*	ATGTTT	6mer_3	2	CUGUAAAU---- || ------UACAAA	0.157715
mmu-miR-297c_mmu-miR-297a_mmu-miR-297b-5p	ATACAT	6mer_3	2	CUGUAAAU---- || ------UAUGUA	0.157715
mmu-miR-1942	ATCTGA	6mer_3	2	CUGUAAAU---- || ------UAGACU	0.157715
mmu-miR-1843-3p	ATCAGA	6mer_3	2	CUGUAAAU---- || ------UAGUCU	0.157715
mmu-miR-127	ATCCGA	6mer_3	2	CUGUAAAU---- || ------UAGGCU	0.157715
mmu-miR-1899	ATCGCT	6mer_3	2	CUGUAAAU---- || ------UAGCGA	0.157715
mmu-miR-3471	ATCTCA	6mer_3	2	CUGUAAAU---- || ------UAGAGU	0.157715
mmu-miR-704	ATGTCT	6mer_3	2	CUGUAAAU---- || ------UACAGA	0.157715
mmu-miR-5097	ATGAAC	6mer_3	2	CUGUAAAU---- || ------UACUUG	0.157715
mmu-miR-5099	ATCTAA	6mer_3	2	CUGUAAAU---- || ------UAGAUU	0.157715
mmu-miR-680	ATGCCC	6mer_3	2	CUGUAAAU---- || ------UACGGG	0.157715
mmu-miR-485*	ATGACT	6mer_3	2	CUGUAAAU---- || ------UACUGA	0.157715
mmu-miR-5100	ATTCGA	6mer_3	2	CUGUAAAU---- || ------UAAGCU	0.157715
mmu-miR-143	ATCTCA	6mer_3	2	CUGUAAAU---- || ------UAGAGU	0.157715
mmu-miR-31*	ATAGCA	6mer_3	2	CUGUAAAU---- || ------UAUCGU	0.157715
mmu-miR-3079-5p	ATCAAA	6mer_3	2	CUGUAAAU---- || ------UAGUUU	0.157715
mmu-miR-3086-3p	ATTGGG	6mer_3	2	CUGUAAAU---- || ------UAACCC	0.157715
mmu-miR-448-5p	ATGTTC	6mer_3	2	CUGUAAAU---- || ------UACAAG	0.157715
mmu-miR-675-3p	ATACAG	6mer_3	2	CUGUAAAU---- || ------UAUGUC	0.157715
mmu-miR-1933-5p	ATGACT	6mer_3	2	CUGUAAAU---- || ------UACUGA	0.157715
mmu-miR-669h-5p	ATGCAT	6mer_3	2	CUGUAAAU---- || ------UACGUA	0.157715
mmu-miR-322*	ATGTTT	6mer_3	2	CUGUAAAU---- || ------UACAAA	0.157715
mmu-miR-499*	ATGTTC	6mer_3	2	CUGUAAAU---- || ------UACAAG	0.157715
mmu-miR-327	CCTCAA	6mer_1	6	CUGUAAAU |:|:|| GGAGUU--	0.158203
mmu-miR-26a_mmu-miR-26b	CTTGAA	6mer_3	6	CUGUAAAU |||||| GAACUU--	0.158936
mmu-miR-669c*	TGTGTA	6mer_3	6	CUGUAAAU |||||| -ACACAU-	0.15918
mmu-miR-374c	TGTATT	6mer_1	6	CUGUAAAU |||||| -ACAUAA-	0.159424
mmu-miR-3101*	AAAGCTA	7mer-m8	4	CUGUAAAU--- |||| ----UUUCGAU	0.161926
mmu-miR-130b*	AAAGAGT	7mer-m8	4	CUGUAAAU--- |||| ----UUUCUCA	0.161926
mmu-miR-692	AAAGAGA	7mer-a1	4	CUGUAAAU--- |||| ----UUUCUCU	0.161926
mmu-miR-3061-3p	AAAGGTA	7mer-a1	4	CUGUAAAU--- |||| ----UUUCCAU	0.161926
mmu-miR-204_mmu-miR-211	AAAGGGA	7mer-a1	4	CUGUAAAU--- |||| ----UUUCCCU	0.161926
mmu-miR-693-3p	AAAGCTG	7mer-a1	4	CUGUAAAU--- |||| ----UUUCGAC	0.161926
mmu-miR-501-5p	AAAGGAT	7mer-a1	4	CUGUAAAU--- |||| ----UUUCCUA	0.161926
mmu-miR-511-5p	AAAGGCA	7mer-a1	4	CUGUAAAU--- |||| ----UUUCCGU	0.161926
mmu-miR-3095-5p	AAAGCTT	7mer-m8	4	CUGUAAAU--- |||| ----UUUCGAA	0.161926
mmu-miR-3470a	AAAGTGA	7mer-m8	4	CUGUAAAU--- |||| ----UUUCACU	0.161926
mmu-miR-3096-3p	TTAACCC	7mer-a1	5	CUGUAAAU-- ||||: ---AAUUGGG	0.163086
mmu-miR-377	TGTGAT	6mer_3	6	CUGUAAAU |||||| -ACACUA-	0.164307
mmu-miR-377*	AACCTCT	7mer-m8	3	CUGUAAAU---- ||: -----UUGGAGA	0.178711
mmu-miR-218-2*	AACCATG	7mer-m8	3	CUGUAAAU---- ||: -----UUGGUAC	0.178711
mmu-miR-544-5p	AACAAGA	7mer-m8	3	CUGUAAAU---- ||: -----UUGUUCU	0.178711
mmu-miR-451	AACGGTT	7mer-a1	3	CUGUAAAU---- ||: -----UUGCCAA	0.178711
mmu-miR-804	AACTCAC	7mer-a1	3	CUGUAAAU---- ||: -----UUGAGUG	0.178711
mmu-miR-671-3p	AACCGGA	7mer-m8	3	CUGUAAAU---- ||: -----UUGGCCU	0.178711
mmu-miR-409-3p	AACATTC	7mer-m8	3	CUGUAAAU---- ||: -----UUGUAAG	0.178711
mmu-miR-1198-5p	AACACAT	7mer-a1	3	CUGUAAAU---- ||: -----UUGUGUA	0.178711
mmu-miR-876-3p	AACCACT	7mer-a1	3	CUGUAAAU---- ||: -----UUGGUGA	0.178711
mmu-miR-217*	AACTGAT	7mer-a1	3	CUGUAAAU---- ||: -----UUGACUA	0.178711
mmu-miR-223	AACTGAC	7mer-a1	3	CUGUAAAU---- ||: -----UUGACUG	0.178711
mmu-miR-145	AACTGGA	7mer-a1	3	CUGUAAAU---- ||: -----UUGACCU	0.178711
mmu-miR-140	AACCACT	7mer-a1	3	CUGUAAAU---- ||: -----UUGGUGA	0.178711
mmu-miR-296-3p	AACCCTC	7mer-m8	3	CUGUAAAU---- ||: -----UUGGGAG	0.178711
mmu-miR-203*	AACCACT	7mer-m8	3	CUGUAAAU---- ||: -----UUGGUGA	0.178711
mmu-miR-125b-1-3p	AACCCGT	7mer-m8	3	CUGUAAAU---- ||: -----UUGGGCA	0.178711
mmu-miR-672	AACCTCA	7mer-m8	3	CUGUAAAU---- ||: -----UUGGAGU	0.178711
mmu-miR-196b*	CTGTCGA	7mer-m8	7	CUGUAAAU ||||||| GACAGCU-	0.179688
mmu-miR-367*	AACAGT	6mer_3	3	CUGUAAAU--- ||: -----UUGUCA	0.180664
mmu-miR-582-3p	AACAGG	6mer_3	3	CUGUAAAU--- ||: -----UUGUCC	0.180664
mmu-miR-26b*_mmu-miR-26a-2*	AACAGG	6mer_3	3	CUGUAAAU--- ||: -----UUGUCC	0.180664
mmu-miR-148b*	AACTTC	6mer_3	3	CUGUAAAU--- ||: -----UUGAAG	0.180664
mmu-miR-182*	AACCAC	6mer_3	3	CUGUAAAU--- ||: -----UUGGUG	0.180664
mmu-miR-23a*	AACCCC	6mer_3	3	CUGUAAAU--- ||: -----UUGGGG	0.180664
mmu-miR-669c	AACTAT	6mer_3	3	CUGUAAAU--- ||: -----UUGAUA	0.180664
mmu-miR-380-5p	AACCAT	6mer_3	3	CUGUAAAU--- ||: -----UUGGUA	0.180664
mmu-miR-3066	AACCAA	6mer_3	3	CUGUAAAU--- ||: -----UUGGUU	0.180664
mmu-miR-5118	AACCTT	6mer_3	3	CUGUAAAU--- ||: -----UUGGAA	0.180664
mmu-miR-375	AACAAA	6mer_3	3	CUGUAAAU--- ||: -----UUGUUU	0.180664
mmu-miR-3970	AACCTC	6mer_3	3	CUGUAAAU--- ||: -----UUGGAG	0.180664
mmu-miR-152*	AACCTA	6mer_3	3	CUGUAAAU--- ||: -----UUGGAU	0.180664
mmu-miR-382	AACTTC	6mer_3	3	CUGUAAAU--- ||: -----UUGAAG	0.180664
mmu-miR-1195	AACTCA	6mer_3	3	CUGUAAAU--- ||: -----UUGAGU	0.180664
mmu-miR-148a*	AACTTT	6mer_3	3	CUGUAAAU--- ||: -----UUGAAA	0.180664
mmu-miR-3969	CTTTAG	6mer_1	6	CUGUAAAU |||||| GAAAUC--	0.181396
mmu-miR-1264-3p	AGATTTG	7mer-m8	4	CUGUAAAU--- |||| ----UCUAAAC	0.185181
mmu-miR-3089-3p	AGATGCT	7mer-m8	4	CUGUAAAU--- |||| ----UCUACGA	0.185181
mmu-miR-216a	AGATTA	6mer_3	4	CUGUAAAU-- |||| ----UCUAAU	0.186279
mmu-miR-216b	AGATTT	6mer_3	4	CUGUAAAU-- |||| ----UCUAAA	0.186279
mmu-miR-30c_mmu-miR-30b_mmu-miR-30a_mmu-miR-30e_mmu-miR-30d_mmu-miR-384-5p	TTTACA	6mer_3	6	CUGUAAAU |||||| -AAAUGU-	0.186523
mmu-miR-141*	GAAGATG	7mer-m8	6	CUGUAAAU- |||||| --CUUCUAC	0.187378
mmu-miR-135b*	CCCTACAT	8mer	8	CUGUAAAU |:|||||| GGGAUGUA	0.187775
mmu-miR-135a-1*	CCTATA	6mer_3	5	-CUGUAAAU ||:|| GGAUAU---	0.189209
mmu-miR-1949	GTATAG	6mer_3	6	CUGUAAAU |||||| --CAUAUC	0.189453
mmu-miR-5135	TAGACCT	7mer-m8	5	CUGUAAAU-- ||||: ---AUCUGGA	0.189575
mmu-miR-429*	GTAAGAC	7mer-m8	6	CUGUAAAU- |||||| --CAUUCUG	0.19104
mmu-miR-200b*_mmu-miR-200a*	GTAAGAT	7mer-a1	6	CUGUAAAU- |||||| --CAUUCUA	0.19104
mmu-miR-200c*	GTAAGAC	7mer-a1	6	CUGUAAAU- |||||| --CAUUCUG	0.19104
mmu-miR-3108*	TAGACG	6mer_3	5	CUGUAAAU- ||||: ---AUCUGC	0.192139
mmu-miR-672*	CTGTGT	6mer_1	6	CUGUAAAU |||||| GACACA--	0.192383
mmu-miR-669a-3p_mmu-miR-669o-3p_mmu-miR-669a-3-3p	TGTTAT	6mer_1	6	CUGUAAAU |||||| -ACAAUA-	0.193604
mmu-miR-378b	AAGTCCAG	8mer	4	CUGUAAAU---- |||| ----UUCAGGUC	0.196884
mmu-miR-1a-2*_mmu-miR-1a-1*	AAGTATGT	8mer	4	CUGUAAAU---- |||| ----UUCAUACA	0.196884
mmu-miR-365-1*_mmu-miR-365-2*	AAGTCCCT	8mer	4	CUGUAAAU---- |||| ----UUCAGGGA	0.196884
mmu-miR-1964-3p	AAGTCGG	7mer-m8	4	CUGUAAAU--- |||| ----UUCAGCC	0.197021
mmu-miR-3572	AAGTGTA	7mer-m8	4	CUGUAAAU--- |||| ----UUCACAU	0.197021
mmu-miR-3074-1-3p	CTGATA	6mer_1	6	CUGUAAAU |||||| GACUAU--	0.200439
mmu-miR-155	CATTAA	6mer_3	6	CUGUAAAU |||||| GUAAUU--	0.200684
mmu-miR-27a*	TAAGCCC	7mer-a1	5	CUGUAAAU-- ||||: ---AUUCGGG	0.201233
mmu-miR-3105-3p	TAAGCAG	7mer-a1	5	CUGUAAAU-- ||||: ---AUUCGUC	0.201233
mmu-miR-27b*	TAAGCTC	7mer-a1	5	CUGUAAAU-- ||||: ---AUUCGAG	0.201233
mmu-miR-1981_mmu-miR-1971	CTTTAC	6mer_3	6	CUGUAAAU |||||| GAAAUG--	0.202393
mmu-miR-3073-3p	ACATCAA	7mer-m8	4	CUGUAAAU--- |||| ----UGUAGUU	0.206177
[truncated: 5,090 more rows]

## Sheet: Orange
Top 933 miRNAs Complementary to the Weeder Motif GUUUUA
[truncated: 2,564 more rows]

[truncated: 9 more sheets: Magenta, Lightyellow, Lightgreen, Greenyellow, Green, Darkturquoise, Darkred, Cyan, Brown]
