# Supplementary material for: Time-Course Analysis of Brain Regional Expression Network Responses to Chronic Intermittent Ethanol and Withdrawal: Implications for Mechanisms Underlying Excessive Ethanol Consumption
Source: PLoS One. 2016 Jan 5;11(1):e0146257. doi: 10.1371/journal.pone.0146257 (PMC4701666; doi:10.1371/journal.pone.0146257)
Supplement: S16 Table — (XLSX) [file pone.0146257.s026.xlsx]

## Sheet: Yellow
Top 933 miRNAs Complementary to the Weeder Motif UGUACAUU
miRNA Name	miRNA Seed	Seed Model	Length of Complementarity	Complementarity	Viterbi P-Value
mmu-let-7g*	TGTACAGT	8mer	8	UGUACAUU |||||||| ACAUGUCA	0.000198
mmu-miR-493*	TGTACA	6mer_2	6	UGUACAUU |||||| ACAUGU--	0.000244
mmu-let-7c-1*	TGTACA	6mer_2	6	UGUACAUU |||||| ACAUGU--	0.000244
mmu-let-7a-2*	TGTACA	6mer_2	6	UGUACAUU |||||| ACAUGU--	0.000244
mmu-miR-297a-5*_mmu-miR-669l*_mmu-miR-467b*_mmu-miR-467e*_mmu-miR-669d-2*_mmu-miR-669m-3p_mmu-miR-467c*_mmu-miR-467d*	TGTATAT	7mer-m8	7	UGUACAUU ||||||| ACAUAUA-	0.000488
mmu-miR-467f	TGTATAT	7mer-m8	7	UGUACAUU ||||||| ACAUAUA-	0.000488
mmu-miR-669b*_mmu-miR-467a*_mmu-miR-669f-3p	TGTATAT	7mer-a1	7	UGUACAUU ||||||| ACAUAUA-	0.000488
mmu-miR-501-3p_mmu-miR-500	GTGCATT	7mer-m8	7	UGUACAUU ||||||| -CACGUAA	0.001099
mmu-miR-568	TATACAT	7mer-m8	7	UGUACAUU ||||||| AUAUGUA-	0.001282
mmu-miR-1a_mmu-miR-206	ACATTC	6mer_1	5	UGUACAUU- ||||| ---UGUAAG	0.001709
mmu-miR-33*	ACATTG	6mer_3	5	UGUACAUU- ||||| ---UGUAAC	0.001709
mmu-miR-409-3p	ACATTC	6mer_3	5	UGUACAUU- ||||| ---UGUAAG	0.001709
mmu-miR-30c_mmu-miR-30b_mmu-miR-30a_mmu-miR-30e_mmu-miR-30d_mmu-miR-384-5p	TTTACA	6mer_3	6	UGUACAUU |||||| AAAUGU--	0.001953
mmu-let-7f-2*	TGTATA	6mer_2	6	UGUACAUU |||||| ACAUAU--	0.002197
mmu-miR-381	TGTATA	6mer_3	6	UGUACAUU |||||| ACAUAU--	0.002197
mmu-let-7c-2*_mmu-let-7f-1*_mmu-let-7b*_mmu-miR-98*_mmu-let-7a-1*	TGTATA	6mer_2	6	UGUACAUU |||||| ACAUAU--	0.002197
mmu-miR-466n-3p	TGTATA	6mer_3	6	UGUACAUU |||||| ACAUAU--	0.002197
mmu-miR-297a*_mmu-miR-467g_mmu-miR-297b-3p_mmu-miR-466e-3p_mmu-miR-669d*_mmu-miR-466a-3p_mmu-miR-466d-3p_mmu-miR-297c*	TGTATA	6mer_3	6	UGUACAUU |||||| ACAUAU--	0.002197
mmu-miR-1196	GTAGATTT	8mer	7	UGUACAUU- ||||||| -CAUCUAAA	0.002533
mmu-miR-410	TATATT	6mer_3	6	UGUACAUU |||||| --AUAUAA	0.002686
mmu-miR-669e*	TATATT	6mer_1	6	UGUACAUU |||||| --AUAUAA	0.002686
mmu-miR-32*	TAAATT	6mer_2	6	UGUACAUU |||||| --AUUUAA	0.00293
mmu-miR-411*_mmu-miR-379*	TTACAT	6mer_2	6	UGUACAUU |||||| -AAUGUA-	0.003174
mmu-miR-201*	TGTTCA	6mer_3	6	UGUACAUU |||||| ACAAGU--	0.004639
mmu-miR-291b-3p_mmu-miR-350*	TGCACTTT	8mer	8	UGUACAUU |||||||| ACGUGAAA	0.004913
mmu-miR-466q	TGTGCA	6mer_2	6	UGUACAUU |||||| ACACGU--	0.005127
mmu-miR-124*	TGAACA	6mer_1	6	UGUACAUU |||||| ACUUGU--	0.006104
mmu-miR-743b-5p	TGAACA	6mer_3	6	UGUACAUU |||||| ACUUGU--	0.006104
mmu-miR-190b*	CATTCAG	7mer-a1	4	UGUACAUU--- |||| ----GUAAGUC	0.009583
mmu-miR-203	CATTTCA	7mer-a1	4	UGUACAUU--- |||| ----GUAAAGU	0.009583
mmu-miR-3062	CATTCTC	7mer-a1	4	UGUACAUU--- |||| ----GUAAGAG	0.009583
mmu-miR-3086-3p	CATTGGG	7mer-m8	4	UGUACAUU--- |||| ----GUAACCC	0.009583
mmu-miR-676*	TGTAGAGT	8mer	8	UGUACAUU |||||||| ACAUCUCA	0.010345
mmu-miR-155	CATTAA	6mer_3	4	UGUACAUU-- |||| ----GUAAUU	0.010498
mmu-miR-380-3p	TACATA	6mer_3	6	UGUACAUU |||||| --AUGUAU	0.010742
mmu-miR-511-3p	TACACATT	8mer	8	UGUACAUU |||||||| AUGUGUAA	0.011246
mmu-miR-3964	TACCTTA	7mer-a1	6	UGUACAUU- |||||| --AUGGAAU	0.011414
mmu-miR-3107_mmu-miR-486	GTACAG	6mer_1	6	UGUACAUU |||||| -CAUGUC-	0.011475
mmu-miR-297c_mmu-miR-297a_mmu-miR-297b-5p	ATACAT	6mer_3	6	UGUACAUU |||||| -UAUGUA-	0.011719
mmu-miR-3095-3p	TGTCCA	6mer_3	6	UGUACAUU |||||| ACAGGU--	0.011963
mmu-miR-3093-3p	TGTCCA	6mer_1	6	UGUACAUU |||||| ACAGGU--	0.011963
mmu-miR-3069-3p	TGTCCA	6mer_2	6	UGUACAUU |||||| ACAGGU--	0.011963
mmu-miR-3109*	TCCATT	6mer_3	6	UGUACAUU |||||| --AGGUAA	0.012207
mmu-miR-139-5p	TGTAGA	6mer_3	6	UGUACAUU |||||| ACAUCU--	0.012451
mmu-miR-466f-3p	TGTGTAT	7mer-a1	7	UGUACAUU ||||||| ACACAUA-	0.012878
mmu-miR-466i-3p	TGTGTAT	7mer-m8	7	UGUACAUU ||||||| ACACAUA-	0.012878
mmu-miR-5123	TCTACA	6mer_3	6	UGUACAUU |||||| AGAUGU--	0.013184
mmu-miR-1839-5p	TCTACCTT	8mer	8	UGUACAUU |||||||| AGAUGGAA	0.013214
mmu-miR-150*	TGTACC	6mer_1	6	UGUACAUU |||||| ACAUGG--	0.013428
mmu-miR-1b-3p	TGTACC	6mer_1	6	UGUACAUU |||||| ACAUGG--	0.013428
mmu-miR-669k*	TGCACA	6mer_3	6	UGUACAUU |||||| ACGUGU--	0.014893
mmu-miR-19b_mmu-miR-19a	TGCACA	6mer_3	6	UGUACAUU |||||| ACGUGU--	0.014893
mmu-miR-466j_mmu-miR-466m-5p_mmu-miR-669m-5p_mmu-miR-466h-5p	TGCACA	6mer_1	6	UGUACAUU |||||| ACGUGU--	0.014893
mmu-miR-16-2*	ATATTGG	7mer-a1	5	UGUACAUU-- ||||| ---UAUAACC	0.015564
mmu-miR-195*	ATATTGG	7mer-m8	5	UGUACAUU-- ||||| ---UAUAACC	0.015564
mmu-miR-338-5p	ATATTGT	7mer-a1	5	UGUACAUU-- ||||| ---UAUAACA	0.015564
mmu-miR-135b*	CTACAT	6mer_3	6	UGUACAUU |||||| -GAUGUA-	0.015625
mmu-miR-455*	GCACAT	6mer_2	6	UGUACAUU |||||| -CGUGUA-	0.016602
mmu-miR-148a*	GAACTTT	7mer-m8	7	UGUACAUU ||||||| -CUUGAAA	0.017395
mmu-miR-142-5p	ACTTTAT	7mer-a1	5	UGUACAUU-- ||||| ---UGAAAUA	0.018372
mmu-miR-101c	GTACTGT	7mer-m8	7	UGUACAUU ||||||| -CAUGACA	0.018433
mmu-miR-101a_mmu-miR-101b	GTACTGT	7mer-a1	7	UGUACAUU ||||||| -CAUGACA	0.018433
mmu-miR-465a-5p_mmu-miR-465b-5p_mmu-miR-465c-5p	TCTAAAT	7mer-a1	7	UGUACAUU ||||||| AGAUUUA-	0.019104
mmu-miR-590-3p	AAATTA	6mer_3	5	UGUACAUU- ||||| ---UUUAAU	0.019531
mmu-miR-669k_mmu-miR-669h-3p	TATGCAT	7mer-a1	7	UGUACAUU ||||||| AUACGUA-	0.019897
mmu-miR-20a_mmu-miR-106b	ACTTTA	6mer_3	5	UGUACAUU- ||||| ---UGAAAU	0.020508
mmu-miR-17_mmu-miR-93_mmu-miR-20b_mmu-miR-106a	ACTTTG	6mer_3	5	UGUACAUU- ||||| ---UGAAAC	0.020508
mmu-miR-1194	TCATTC	6mer_3	5	UGUACAUU- ||||| ---AGUAAG	0.021484
mmu-miR-365	GCATTA	6mer_3	5	UGUACAUU- ||||| ---CGUAAU	0.022461
mmu-miR-421	TGTTGAT	7mer-m8	7	UGUACAUU ||||||| ACAACUA-	0.02417
mmu-miR-186	ATTCTT	6mer_1	3	UGUACAUU--- ||| -----UAAGAA	0.03833
mmu-miR-369-3p	ATTATT	6mer_3	3	UGUACAUU--- ||| -----UAAUAA	0.03833
mmu-miR-7a-1*	ATTTGT	6mer_1	3	UGUACAUU--- ||| -----UAAACA	0.03833
mmu-miR-183*	ATTCAC	6mer_3	3	UGUACAUU--- ||| -----UAAGUG	0.03833
mmu-miR-374	ATTATA	6mer_2	3	UGUACAUU--- ||| -----UAAUAU	0.03833
mmu-miR-466l-3p	ATTTAT	6mer_2	3	UGUACAUU--- ||| -----UAAAUA	0.03833
mmu-miR-694	ATTTTC	6mer_1	3	UGUACAUU--- ||| -----UAAAAG	0.03833
mmu-miR-463*	ATTAGG	6mer_1	3	UGUACAUU--- ||| -----UAAUCC	0.03833
mmu-miR-3063	ATTCCT	6mer_1	3	UGUACAUU--- ||| -----UAAGGA	0.03833
mmu-miR-3068*	ATTCAC	6mer_2	3	UGUACAUU--- ||| -----UAAGUG	0.03833
mmu-miR-295*	ATTTGA	6mer_1	3	UGUACAUU--- ||| -----UAAACU	0.03833
mmu-miR-5100	ATTCGA	6mer_3	3	UGUACAUU--- ||| -----UAAGCU	0.03833
mmu-miR-539-5p	ATTTCT	6mer_1	3	UGUACAUU--- ||| -----UAAAGA	0.03833
mmu-miR-3066*	ATTAAG	6mer_1	3	UGUACAUU--- ||| -----UAAUUC	0.03833
mmu-miR-192*	ATTGGC	6mer_1	3	UGUACAUU--- ||| -----UAACCG	0.03833
mmu-miR-881	ACAGTT	6mer_3	5	UGUACAUU- ||||| ---UGUCAA	0.040283
mmu-miR-679-5p	ACAGTC	6mer_2	5	UGUACAUU- ||||| ---UGUCAG	0.040283
mmu-miR-295_mmu-miR-294_mmu-miR-291a-3p	GCACTTT	7mer-m8	7	UGUACAUU ||||||| -CGUGAAA	0.040466
mmu-miR-292-3p_mmu-miR-290-3p	GCACTTT	7mer-m8	7	UGUACAUU ||||||| -CGUGAAA	0.040466
mmu-miR-190b_mmu-miR-190	ACATAT	6mer_1	5	UGUACAUU- ||||| ---UGUAUA	0.04126
mmu-miR-340-5p	TTTATA	6mer_2	6	UGUACAUU |||||| AAAUAU--	0.042236
mmu-miR-3094*	TTTAAA	6mer_1	6	UGUACAUU |||||| AAAUUU--	0.04248
mmu-miR-124	GTGCCTTA	8mer	7	UGUACAUU- ||||||| -CACGGAAU	0.043045
mmu-miR-224*	CCATTT	6mer_3	5	UGUACAUU- ||||| ---GGUAAA	0.043457
mmu-miR-3092	CCATTC	6mer_3	5	UGUACAUU- ||||| ---GGUAAG	0.043457
mmu-miR-367_mmu-miR-363-3p	GTGCAATT	8mer	7	UGUACAUU- ||||||| -CACGUUAA	0.043854
mmu-miR-92b_mmu-miR-32_mmu-miR-92a	GTGCAATA	8mer	7	UGUACAUU- ||||||| -CACGUUAU	0.043854
mmu-miR-25	GTGCAATG	8mer	7	UGUACAUU- ||||||| -CACGUUAC	0.043854
mmu-miR-216a	AGATTA	6mer_3	5	UGUACAUU- ||||| ---UCUAAU	0.044434
mmu-miR-216b	AGATTT	6mer_3	5	UGUACAUU- ||||| ---UCUAAA	0.044434
mmu-miR-1264-3p	AGATTT	6mer_2	5	UGUACAUU- ||||| ---UCUAAA	0.044434
mmu-miR-704	ACATGT	6mer_1	5	UGUACAUU- ||||| ---UGUACA	0.04541
mmu-miR-5097	ACATGA	6mer_1	5	UGUACAUU- ||||| ---UGUACU	0.04541
mmu-miR-344d_mmu-miR-344e	TTATAT	6mer_2	6	UGUACAUU |||||| -AAUAUA-	0.046143
mmu-miR-374c	TGTATT	6mer_1	6	UGUACAUU |||||| ACAUAA--	0.046631
mmu-miR-378	GTCCAGT	7mer-m8	7	UGUACAUU ||||||| -CAGGUCA	0.046692
mmu-miR-493	ACCTTC	6mer_2	5	UGUACAUU- ||||| ---UGGAAG	0.048096
mmu-miR-18a_mmu-miR-18b	ACCTTA	6mer_3	5	UGUACAUU- ||||| ---UGGAAU	0.048096
mmu-miR-679-3p	ACCTTG	6mer_1	5	UGUACAUU- ||||| ---UGGAAC	0.048096
mmu-miR-471-3p	ACCTTT	6mer_1	5	UGUACAUU- ||||| ---UGGAAA	0.048096
mmu-miR-669g	ACAATG	6mer_1	5	UGUACAUU- ||||| ---UGUUAC	0.049561
mmu-miR-219-5p	ACAATC	6mer_2	5	UGUACAUU- ||||| ---UGUUAG	0.049561
mmu-miR-3086-5p	ACAATC	6mer_1	5	UGUACAUU- ||||| ---UGUUAG	0.049561
mmu-miR-219-3p	ACAATT	6mer_1	5	UGUACAUU- ||||| ---UGUUAA	0.049561
mmu-miR-875-3p	TTTTCA	6mer_1	6	UGUACAUU |||||| AAAAGU--	0.049805
mmu-miR-142-3p	ACACTA	6mer_1	5	UGUACAUU- ||||| ---UGUGAU	0.052246
mmu-miR-122	ACACTC	6mer_1	5	UGUACAUU- ||||| ---UGUGAG	0.052246
mmu-miR-668*	ACACTT	6mer_1	5	UGUACAUU- ||||| ---UGUGAA	0.052246
mmu-miR-199a-5p_mmu-miR-199b*	ACACTG	6mer_1	5	UGUACAUU- ||||| ---UGUGAC	0.052246
mmu-miR-574-5p	ACACTC	6mer_2	5	UGUACAUU- ||||| ---UGUGAG	0.052246
mmu-miR-467e_mmu-miR-467h	ACACTT	6mer_1	5	UGUACAUU- ||||| ---UGUGAA	0.052246
mmu-miR-669c*	TGTGTA	6mer_3	6	UGUACAUU |||||| ACACAU--	0.052734
mmu-miR-27b_mmu-miR-27a	TGTGAA	6mer_3	6	UGUACAUU |||||| ACACUU--	0.052979
mmu-miR-350	TGTGAA	6mer_3	6	UGUACAUU |||||| ACACUU--	0.052979
mmu-miR-221_mmu-miR-222_mmu-miR-1928	TGTAGCT	7mer-m8	7	UGUACAUU ||||||| ACAUCGA-	0.054138
mmu-miR-300	TTGCAT	6mer_2	6	UGUACAUU |||||| -AACGUA-	0.054443
mmu-miR-1931	TTGCAT	6mer_3	6	UGUACAUU |||||| -AACGUA-	0.054443
mmu-miR-330*	TGCTTT	6mer_1	6	UGUACAUU |||||| --ACGAAA	0.055176
mmu-miR-382*	GTGAAT	6mer_1	6	UGUACAUU |||||| -CACUUA-	0.055664
mmu-miR-664	TGAATA	6mer_3	6	UGUACAUU |||||| ACUUAU--	0.056396
mmu-miR-871-5p_mmu-miR-743a*	TGAATA	6mer_3	6	UGUACAUU |||||| ACUUAU--	0.056396
mmu-miR-190*	TATATAGT	8mer	8	UGUACAUU |||||||| AUAUAUCA	0.05661
mmu-miR-335-3p	TGAAAA	6mer_2	6	UGUACAUU |||||| ACUUUU--	0.056641
mmu-miR-302b*_mmu-miR-302d*	TAAAGT	6mer_3	6	UGUACAUU |||||| --AUUUCA	0.061768
mmu-miR-10a*	AATTTG	6mer_3	4	UGUACAUU-- |||| ----UUAAAC	0.065674
mmu-miR-1942	ACATCT	6mer_1	5	UGUACAUU- ||||| ---UGUAGA	0.067139
mmu-miR-466c-5p_mmu-miR-466o-5p_mmu-miR-466b-5p	ACATCA	6mer_3	5	UGUACAUU- ||||| ---UGUAGU	0.067139
mmu-miR-3073-3p	ACATCA	6mer_2	5	UGUACAUU- ||||| ---UGUAGU	0.067139
mmu-miR-3089-5p	TGAACT	6mer_1	6	UGUACAUU |||||| ACUUGA--	0.067871
mmu-miR-199b_mmu-miR-199a-3p	TACTGT	6mer_3	6	UGUACAUU |||||| --AUGACA	0.068359
mmu-miR-144	TACTGT	6mer_2	6	UGUACAUU |||||| --AUGACA	0.068359
mmu-miR-147*	TTTCCA	6mer_3	6	UGUACAUU |||||| AAAGGU--	0.068848
mmu-miR-466m-3p_mmu-miR-466o-3p	TGTATGT	7mer-a1	7	UGUACAUU ||||||| ACAUACA-	0.072266
mmu-miR-1953	CTTTCC	6mer_1	4	UGUACAUU-- |||| ----GAAAGG	0.072754
mmu-miR-1958	CTTTCC	6mer_1	4	UGUACAUU-- |||| ----GAAAGG	0.072754
mmu-miR-9*	CTTTAT	6mer_3	4	UGUACAUU-- |||| ----GAAAUA	0.072754
mmu-miR-291a-5p	CTTTGA	6mer_1	4	UGUACAUU-- |||| ----GAAACU	0.072754
mmu-miR-291b-5p	CTTTGA	6mer_1	4	UGUACAUU-- |||| ----GAAACU	0.072754
mmu-miR-488	CTTTCA	6mer_2	4	UGUACAUU-- |||| ----GAAAGU	0.072754
mmu-miR-1981_mmu-miR-1971	CTTTAC	6mer_3	4	UGUACAUU-- |||| ----GAAAUG	0.072754
mmu-miR-3969	CTTTAG	6mer_1	4	UGUACAUU-- |||| ----GAAAUC	0.072754
mmu-let-7d*	GTATAG	6mer_3	6	UGUACAUU |||||| -CAUAUC-	0.073242
mmu-miR-1949	GTATAG	6mer_3	6	UGUACAUU |||||| -CAUAUC-	0.073242
mmu-let-7e*	GTATAG	6mer_3	6	UGUACAUU |||||| -CAUAUC-	0.073242
mmu-miR-669j_mmu-miR-669i	TATATGCA	8mer	6	UGUACAUU-- |||||| --AUAUACGU	0.075729
mmu-miR-148b*	GAACTT	6mer_2	6	UGUACAUU |||||| -CUUGAA-	0.075928
mmu-miR-344b	TAAATG	6mer_3	6	UGUACAUU |||||| --AUUUAC	0.07666
mmu-miR-883a-3p_mmu-miR-883b-3p	TGCAGTTA	8mer	6	UGUACAUU-- |||||| --ACGUCAAU	0.078842
mmu-miR-1197	TGTCCT	6mer_2	6	UGUACAUU |||||| ACAGGA--	0.079102
mmu-miR-3088*	TGCATAGC	8mer	6	UGUACAUU-- |||||| --ACGUAUCG	0.079376
mmu-miR-491*	TGCATAAG	8mer	6	UGUACAUU-- |||||| --ACGUAUUC	0.079376
mmu-miR-1981*	TTAGAT	6mer_2	6	UGUACAUU |||||| -AAUCUA-	0.07959
mmu-miR-3096b-3p	TCCTTT	6mer_3	6	UGUACAUU |||||| --AGGAAA	0.079834
mmu-miR-146a*	TTCACA	6mer_1	6	UGUACAUU |||||| AAGUGU--	0.080078
mmu-miR-26a_mmu-miR-26b	TACTTGAA	8mer	6	UGUACAUU-- |||||| --AUGAACUU	0.080475
mmu-miR-463	GTCTAT	6mer_1	6	UGUACAUU |||||| -CAGAUA-	0.080566
mmu-miR-764-5p	TGAGCA	6mer_1	6	UGUACAUU |||||| ACUCGU--	0.080811
mmu-miR-1912*	TGAGCA	6mer_3	6	UGUACAUU |||||| ACUCGU--	0.080811
mmu-miR-217	TGCAGTA	7mer-m8	6	UGUACAUU- |||||| --ACGUCAU	0.08136
mmu-miR-5098	TGTAAC	6mer_3	6	UGUACAUU |||||| ACAUUG--	0.081543
mmu-miR-509-3p	GTCAAT	6mer_1	6	UGUACAUU |||||| -CAGUUA-	0.081787
mmu-miR-1954	TCTGCAGT	8mer	8	UGUACAUU |||||||| AGACGUCA	0.082382
mmu-miR-551b*	TTGATTTC	8mer	6	UGUACAUU-- |||||| --AACUAAAG	0.08345
mmu-miR-17*_mmu-miR-20b*_mmu-miR-106a*	TGCAGT	6mer_3	6	UGUACAUU |||||| --ACGUCA	0.083496
mmu-miR-20a*	TGCAGT	6mer_3	6	UGUACAUU |||||| --ACGUCA	0.083496
mmu-miR-153	TATGCA	6mer_2	6	UGUACAUU |||||| AUACGU--	0.084229
mmu-miR-448-3p	TATGCA	6mer_2	6	UGUACAUU |||||| AUACGU--	0.084229
mmu-miR-450b-5p	TGCAAA	6mer_2	6	UGUACAUU |||||| ACGUUU--	0.084473
mmu-miR-452-5p	TGCAAA	6mer_1	6	UGUACAUU |||||| ACGUUU--	0.084473
mmu-miR-411	TCTACT	6mer_2	6	UGUACAUU |||||| AGAUGA--	0.085449
mmu-miR-345-3p	GTTCAG	6mer_2	6	UGUACAUU |||||| -CAAGUC-	0.08667
mmu-miR-211*	GTCCTT	6mer_1	6	UGUACAUU |||||| -CAGGAA-	0.087646
mmu-miR-455	TGGACT	6mer_1	6	UGUACAUU |||||| ACCUGA--	0.087891
mmu-miR-1956	TGGACT	6mer_3	6	UGUACAUU |||||| ACCUGA--	0.087891
mmu-miR-191*	GTGCAG	6mer_2	6	UGUACAUU |||||| -CACGUC-	0.089844
mmu-miR-152_mmu-miR-148b_mmu-miR-148a	TGCACT	6mer_1	6	UGUACAUU |||||| ACGUGA--	0.090088
mmu-miR-301b_mmu-miR-301a_mmu-miR-130a_mmu-miR-130b_mmu-miR-721	TGCACT	6mer_2	6	UGUACAUU |||||| ACGUGA--	0.090088
mmu-miR-505-3p	TGTTGA	6mer_1	6	UGUACAUU |||||| ACAACU--	0.09082
mmu-miR-3065	TGTTGA	6mer_3	6	UGUACAUU |||||| ACAACU--	0.09082
mmu-miR-669h-5p	ATGCAT	6mer_3	6	UGUACAUU |||||| -UACGUA-	0.091064
mmu-miR-5136	GCATAT	6mer_3	6	UGUACAUU |||||| -CGUAUA-	0.091309
mmu-miR-3096-3p	TTAACCCA	8mer	2	UGUACAUU------ || ------AAUUGGGU	0.141739
mmu-miR-182	TTGCCAAA	8mer	2	UGUACAUU------ || ------AACGGUUU	0.141739
mmu-miR-3092*	TTTCCCCT	8mer	2	UGUACAUU------ || ------AAAGGGGA	0.141739
mmu-miR-294*	TTTTGAGT	8mer	2	UGUACAUU------ || ------AAAACUCA	0.141739
mmu-miR-191	TTCCGTTG	8mer	2	UGUACAUU------ || ------AAGGCAAC	0.141739
mmu-miR-5111	TTGCGCTT	8mer	2	UGUACAUU------ || ------AACGCGAA	0.141739
mmu-miR-3112	TTCTATGT	8mer	2	UGUACAUU------ || ------AAGAUACA	0.141739
mmu-miR-653	TTCAACAC	8mer	2	UGUACAUU------ || ------AAGUUGUG	0.141739
mmu-miR-425*	TTCCCGAT	8mer	2	UGUACAUU------ || ------AAGGGCUA	0.141739
mmu-miR-450b-3p_mmu-miR-450a-1*	TTCCCAAT	8mer	2	UGUACAUU------ || ------AAGGGUUA	0.141739
mmu-miR-421*	TTAATGAG	8mer	2	UGUACAUU------ || ------AAUUACUC	0.141739
mmu-miR-3071*	TTGATGAT	8mer	2	UGUACAUU------ || ------AACUACUA	0.141739
mmu-miR-3108	TTAGAGAC	8mer	2	UGUACAUU------ || ------AAUCUCUG	0.141739
mmu-miR-204*	TTCCCAGC	8mer	2	UGUACAUU------ || ------AAGGGUCG	0.141739
mmu-miR-150_mmu-miR-5127	TTGGGAGA	8mer	2	UGUACAUU------ || ------AACCCUCU	0.141739
mmu-let-7i*	TTGCGCAG	8mer	2	UGUACAUU------ || ------AACGCGUC	0.141739
mmu-miR-133a*	TTACCAGC	8mer	2	UGUACAUU------ || ------AAUGGUCG	0.141739
mmu-miR-541*	TTCGCCA	7mer-m8	2	UGUACAUU----- || ------AAGCGGU	0.143921
mmu-miR-1912	TTCTGTG	7mer-m8	2	UGUACAUU----- || ------AAGACAC	0.143921
mmu-miR-802	TTACTGA	7mer-m8	2	UGUACAUU----- || ------AAUGACU	0.143921
mmu-miR-706	TTTCTCT	7mer-m8	2	UGUACAUU----- || ------AAAGAGA	0.143921
mmu-miR-186*	TTAGGGC	7mer-m8	2	UGUACAUU----- || ------AAUCCCG	0.143921
mmu-miR-3096-5p	TTGGCCA	7mer-m8	2	UGUACAUU----- || ------AACCGGU	0.143921
mmu-miR-449a*	TTAGCTG	7mer-m8	2	UGUACAUU----- || ------AAUCGAC	0.143921
mmu-miR-196a-2*	TTGCCGA	7mer-m8	2	UGUACAUU----- || ------AACGGCU	0.143921
mmu-miR-302a*	TTTAAGT	7mer-m8	2	UGUACAUU----- || ------AAAUUCA	0.143921
mmu-miR-3100-5p	TTCCCAA	7mer-m8	2	UGUACAUU----- || ------AAGGGUU	0.143921
mmu-miR-3083*	TTTCGGA	7mer-m8	2	UGUACAUU----- || ------AAAGCCU	0.143921
mmu-miR-873	TTCCTGC	7mer-m8	2	UGUACAUU----- || ------AAGGACG	0.143921
mmu-miR-1192_mmu-miR-495	TTTGTTT	7mer-m8	2	UGUACAUU----- || ------AAACAAA	0.143921
mmu-miR-1898	TTGACCT	7mer-m8	2	UGUACAUU----- || ------AACUGGA	0.143921
mmu-miR-293*_mmu-miR-290-5p_mmu-miR-292-5p	TTTGAGT	7mer-m8	2	UGUACAUU----- || ------AAACUCA	0.143921
mmu-miR-3105-5p	TTGCTCT	7mer-m8	2	UGUACAUU----- || ------AACGAGA	0.143921
mmu-miR-302c*	TTAAAGC	7mer-m8	2	UGUACAUU----- || ------AAUUUCG	0.143921
mmu-miR-539-3p	TTGTATG	7mer-m8	2	UGUACAUU----- || ------AACAUAC	0.143921
mmu-miR-106b*	CAGTGCGG	8mer	4	UGUACAUU---- |||| ----GUCACGCC	0.147064
mmu-miR-151-3p	CAGTCTAG	8mer	4	UGUACAUU---- |||| ----GUCAGAUC	0.147064
mmu-miR-200a_mmu-miR-141	CAGTGTTA	8mer	4	UGUACAUU---- |||| ----GUCACAAU	0.147064
mmu-miR-429_mmu-miR-200c_mmu-miR-200b	CAGTATTA	8mer	4	UGUACAUU---- |||| ----GUCAUAAU	0.147064
mmu-miR-134	CAGTCACA	8mer	4	UGUACAUU---- |||| ----GUCAGUGU	0.147064
mmu-miR-468	CAGTCATA	8mer	4	UGUACAUU---- |||| ----GUCAGUAU	0.147064
mmu-miR-210*	CAGTGGCT	8mer	4	UGUACAUU---- |||| ----GUCACCGA	0.147064
mmu-miR-146b_mmu-miR-146a	TTCTCA	6mer_3	2	UGUACAUU---- || ------AAGAGU	0.147949
mmu-miR-1247*	TTCCCG	6mer_3	2	UGUACAUU---- || ------AAGGGC	0.147949
mmu-miR-7a-2*_mmu-miR-7b*	TTGTTG	6mer_3	2	UGUACAUU---- || ------AACAAC	0.147949
mmu-miR-298*	TTCCTC	6mer_3	2	UGUACAUU---- || ------AAGGAG	0.147949
mmu-miR-351*	TTGACC	6mer_3	2	UGUACAUU---- || ------AACUGG	0.147949
mmu-miR-3096b-5p	TTGGCC	6mer_3	2	UGUACAUU---- || ------AACCGG	0.147949
mmu-miR-654-5p	TTACCA	6mer_3	2	UGUACAUU---- || ------AAUGGU	0.147949
mmu-miR-31	TTGCCT	6mer_3	2	UGUACAUU---- || ------AACGGA	0.147949
mmu-miR-3098-5p	TTAGGA	6mer_3	2	UGUACAUU---- || ------AAUCCU	0.147949
mmu-miR-434-3p	TTCAAA	6mer_3	2	UGUACAUU---- || ------AAGUUU	0.147949
mmu-miR-669a-3p_mmu-miR-669o-3p_mmu-miR-669a-3-3p	TTATGT	6mer_3	2	UGUACAUU---- || ------AAUACA	0.147949
mmu-miR-3084*	TTCAAC	6mer_3	2	UGUACAUU---- || ------AAGUUG	0.147949
mmu-miR-873*	CAGTCTC	7mer-m8	4	UGUACAUU--- |||| ----GUCAGAG	0.149109
mmu-miR-653*	CAGTGAA	7mer-m8	4	UGUACAUU--- |||| ----GUCACUU	0.149109
mmu-miR-713	CAGTGCA	7mer-m8	4	UGUACAUU--- |||| ----GUCACGU	0.149109
mmu-miR-181b-1*_mmu-miR-181b-2*	CAGTGAG	7mer-m8	4	UGUACAUU--- |||| ----GUCACUC	0.149109
mmu-miR-300*	TCTTCA	6mer_2	6	UGUACAUU |||||| AGAAGU--	0.149414
mmu-miR-367*	AACAGT	6mer_3	6	UGUACAUU |||||| --UUGUCA	0.149658
mmu-miR-202-5p	CATAGGAA	8mer	4	UGUACAUU---- |||| ----GUAUCCUU	0.151016
mmu-miR-31*	CATAGCA	7mer-m8	4	UGUACAUU--- |||| ----GUAUCGU	0.153015
mmu-miR-675-3p	CATACAG	7mer-m8	4	UGUACAUU--- |||| ----GUAUGUC	0.153015
mmu-miR-879*	CATAAGC	7mer-m8	4	UGUACAUU--- |||| ----GUAUUCG	0.153015
mmu-miR-34a*	TGCTGATT	8mer	8	UGUACAUU |||||||| ACGACUAA	0.153564
mmu-miR-1947*_mmu-miR-674	CAGTGC	6mer_3	4	UGUACAUU-- |||| ----GUCACG	0.154541
mmu-miR-324-3p	CAGTGG	6mer_3	4	UGUACAUU-- |||| ----GUCACC	0.154541
mmu-miR-1936	CAGTTA	6mer_3	4	UGUACAUU-- |||| ----GUCAAU	0.154541
mmu-miR-871-3p	CAGTCA	6mer_3	4	UGUACAUU-- |||| ----GUCAGU	0.154541
mmu-miR-3473d	CAGTGG	6mer_3	4	UGUACAUU-- |||| ----GUCACC	0.154541
mmu-miR-3081*	TCCAGTC	7mer-m8	6	UGUACAUU- |||||| --AGGUCAG	0.156738
mmu-miR-467b	GCACTT	6mer_1	6	UGUACAUU |||||| -CGUGAA-	0.159424
mmu-miR-467d_mmu-miR-467c	GCACTT	6mer_2	6	UGUACAUU |||||| -CGUGAA-	0.159424
mmu-miR-302c	GCACTT	6mer_3	6	UGUACAUU |||||| -CGUGAA-	0.159424
mmu-miR-467a	GCACTT	6mer_2	6	UGUACAUU |||||| -CGUGAA-	0.159424
mmu-miR-105	GCACTT	6mer_1	6	UGUACAUU |||||| -CGUGAA-	0.159424
mmu-miR-302b_mmu-miR-302a_mmu-miR-302d	GCACTT	6mer_2	6	UGUACAUU |||||| -CGUGAA-	0.159424
mmu-miR-425_mmu-miR-489	GTCATT	6mer_3	6	UGUACAUU |||||| --CAGUAA	0.159912
mmu-miR-299*	GTAAAC	6mer_1	6	UGUACAUU |||||| -CAUUUG-	0.160645
mmu-miR-702	TGGGCA	6mer_3	6	UGUACAUU |||||| ACCCGU--	0.161865
mmu-miR-26b*_mmu-miR-26a-2*	GAACAG	6mer_2	6	UGUACAUU |||||| -CUUGUC-	0.163574
mmu-miR-133b*	TGACCA	6mer_1	6	UGUACAUU |||||| ACUGGU--	0.165283
mmu-miR-3073-5p	TGACCA	6mer_2	6	UGUACAUU |||||| ACUGGU--	0.165283
mmu-miR-215	GGTCAT	6mer_3	6	UGUACAUU |||||| -CCAGUA-	0.165527
mmu-miR-5114	TCCAGT	6mer_3	6	UGUACAUU |||||| --AGGUCA	0.16626
mmu-miR-1843-5p	TCCATA	6mer_3	6	UGUACAUU |||||| --AGGUAU	0.166504
mmu-miR-707	CATGACTG	8mer	4	UGUACAUU---- |||| ----GUACUGAC	0.16655
mmu-miR-96*	CATGATTG	8mer	4	UGUACAUU---- |||| ----GUACUAAC	0.16655
mmu-miR-376c*_mmu-miR-376b*	TATCCA	6mer_2	6	UGUACAUU |||||| AUAGGU--	0.166748
mmu-miR-872*	AGTTCA	6mer_3	6	UGUACAUU |||||| UCAAGU--	0.16748
mmu-miR-1251	TAGAGT	6mer_3	6	UGUACAUU |||||| --AUCUCA	0.168213
mmu-miR-218-1*	CATGTTT	7mer-m8	4	UGUACAUU--- |||| ----GUACAAA	0.168457
mmu-miR-1933-5p	CATGACT	7mer-m8	4	UGUACAUU--- |||| ----GUACUGA	0.168457
mmu-miR-322*	CATGTTT	7mer-m8	4	UGUACAUU--- |||| ----GUACAAA	0.168457
mmu-miR-15b*	GATTCG	6mer_3	4	UGUACAUU-- |||| ----CUAAGC	0.172363
mmu-miR-3968	GATTCG	6mer_3	4	UGUACAUU-- |||| ----CUAAGC	0.172363
mmu-miR-878-5p	TAGATA	6mer_3	6	UGUACAUU |||||| --AUCUAU	0.173584
mmu-miR-701*	TAGATA	6mer_3	6	UGUACAUU |||||| --AUCUAU	0.173584
mmu-miR-331-5p	TACCTAG	7mer-m8	6	UGUACAUU- |||||| --AUGGAUC	0.173889
mmu-miR-2183	GTTCAA	6mer_3	6	UGUACAUU |||||| -CAAGUU-	0.174072
mmu-miR-741*	TCTACGT	7mer-a1	7	UGUACAUU ||||||| AGAUGCA-	0.17511
mmu-miR-1955-3p	CAATGCTC	8mer	4	UGUACAUU---- |||| ----GUUACGAG	0.178741
mmu-miR-33	CAATGCAC	8mer	4	UGUACAUU---- |||| ----GUUACGUG	0.178741
mmu-miR-503*	CAATACTC	8mer	4	UGUACAUU---- |||| ----GUUAUGAG	0.178741
mmu-miR-323-3p	GTAATGTG	8mer	7	UGUACAUU- ||||||| -CAUUACAC	0.179169
mmu-miR-3088	CATGAA	6mer_3	4	UGUACAUU-- |||| ----GUACUU	0.179199
mmu-miR-3082-3p	CATGTG	6mer_3	4	UGUACAUU-- |||| ----GUACAC	0.179199
mmu-miR-433	CATGAT	6mer_3	4	UGUACAUU-- |||| ----GUACUA	0.179199
mmu-miR-582-3p	TCAACA	6mer_1	6	UGUACAUU |||||| AGUUGU--	0.179688
mmu-miR-325	CAATAAA	7mer-m8	4	UGUACAUU--- |||| ----GUUAUUU	0.179871
mmu-miR-490-5p	TCCATGG	7mer-m8	6	UGUACAUU- |||||| --AGGUACC	0.180603
mmu-miR-378b	GTCCAG	6mer_3	6	UGUACAUU |||||| -CAGGUC-	0.180664
mmu-miR-5115	GTCCAG	6mer_3	6	UGUACAUU |||||| -CAGGUC-	0.180664
mmu-miR-5118	AACCTT	6mer_3	6	UGUACAUU |||||| --UUGGAA	0.180908
mmu-miR-872	AACCTT	6mer_3	6	UGUACAUU |||||| --UUGGAA	0.180908
mmu-miR-743b-3p_mmu-miR-743a	TGTCTTT	7mer-a1	7	UGUACAUU ||||||| ACAGAAA-	0.181396
mmu-miR-34c_mmu-miR-34b-5p_mmu-miR-449b_mmu-miR-449c	CACTGCCT	8mer	4	UGUACAUU---- |||| ----GUGACGGA	0.184418
mmu-miR-128	CACTGTGA	8mer	4	UGUACAUU---- |||| ----GUGACACU	0.184418
mmu-miR-759	CACTCTGC	8mer	4	UGUACAUU---- |||| ----GUGAGACG	0.184418
mmu-miR-34a_mmu-miR-449a	CACTGCCA	8mer	4	UGUACAUU---- |||| ----GUGACGGU	0.184418
mmu-miR-1894-3p	TCCCTTGC	8mer	6	UGUACAUU-- |||||| --AGGGAACG	0.184952
mmu-miR-3102*	CACTCAC	7mer-m8	4	UGUACAUU--- |||| ----GUGAGUG	0.185425
mmu-miR-5117	CACTAAC	7mer-m8	4	UGUACAUU--- |||| ----GUGAUUG	0.185425
mmu-miR-216a*	CACTGTG	7mer-m8	4	UGUACAUU--- |||| ----GUGACAC	0.185425
mmu-miR-3060*	CACTCCC	7mer-m8	4	UGUACAUU--- |||| ----GUGAGGG	0.185425
mmu-miR-677	CACTGAA	7mer-m8	4	UGUACAUU--- |||| ----GUGACUU	0.185425
mmu-miR-196a_mmu-miR-196b	TACCTA	6mer_3	6	UGUACAUU |||||| --AUGGAU	0.185791
mmu-miR-141*	GAAGAT	6mer_2	6	UGUACAUU |||||| -CUUCUA-	0.186523
mmu-miR-466b-3p_mmu-miR-466p-3p_mmu-miR-466c-3p	TATGTAT	7mer-m8	7	UGUACAUU ||||||| AUACAUA-	0.186646
mmu-miR-654-3p	GACATA	6mer_3	6	UGUACAUU |||||| --CUGUAU	0.186768
mmu-miR-3102-3p.2	GTAGAG	6mer_3	6	UGUACAUU |||||| -CAUCUC-	0.187256
mmu-miR-299	CACATA	6mer_3	6	UGUACAUU |||||| --GUGUAU	0.187988
mmu-miR-1198-5p	CACATA	6mer_3	6	UGUACAUU |||||| --GUGUAU	0.187988
mmu-miR-1187_mmu-miR-466p-5p_mmu-miR-466a-5p	CACATA	6mer_3	6	UGUACAUU |||||| --GUGUAU	0.187988
mmu-miR-196b*	TGTCGA	6mer_3	6	UGUACAUU |||||| ACAGCU--	0.188965
mmu-miR-487b	GTACGATT	8mer	7	UGUACAUU- ||||||| -CAUGCUAA	0.191406
mmu-miR-5128	CAATTG	6mer_3	4	UGUACAUU-- |||| ----GUUAAC	0.193359
mmu-miR-695	CAATCT	6mer_3	4	UGUACAUU-- |||| ----GUUAGA	0.193359
mmu-miR-137	CAATAA	6mer_3	4	UGUACAUU-- |||| ----GUUAUU	0.193359
mmu-miR-1951	TCCACTAC	8mer	6	UGUACAUU-- |||||| --AGGUGAUG	0.193817
mmu-miR-194-1*	TCCACTGG	8mer	6	UGUACAUU-- |||||| --AGGUGACC	0.193817
mmu-miR-152*	GAACCT	6mer_2	6	UGUACAUU |||||| -CUUGGA-	0.19458
mmu-miR-3063*	TCTCCA	6mer_3	6	UGUACAUU |||||| AGAGGU--	0.195068
mmu-miR-139-3p	TCTCCA	6mer_3	6	UGUACAUU |||||| AGAGGU--	0.195068
mmu-miR-185_mmu-miR-3473	TCTCCA	6mer_3	6	UGUACAUU |||||| AGAGGU--	0.195068
mmu-miR-202-3p	ATACCT	6mer_1	6	UGUACAUU |||||| -UAUGGA-	0.195801
mmu-miR-5104	GCACAG	6mer_3	6	UGUACAUU |||||| -CGUGUC-	0.196777
mmu-miR-210	GCACAG	6mer_3	6	UGUACAUU |||||| -CGUGUC-	0.196777
mmu-miR-466g	TCTGTAT	7mer-m8	7	UGUACAUU ||||||| AGACAUA-	0.199219
mmu-miR-544-3p	TGCAGAAT	8mer	8	UGUACAUU |||||||| ACGUCUUA	0.200226
mmu-miR-194-2*	CACTGG	6mer_3	4	UGUACAUU-- |||| ----GUGACC	0.200684
mmu-miR-1960	CACTGG	6mer_3	4	UGUACAUU-- |||| ----GUGACC	0.200684
mmu-miR-181d_mmu-miR-181a_mmu-miR-181c_mmu-miR-181b	TGAATGTT	8mer	8	UGUACAUU |||||||| ACUUACAA	0.200867
mmu-miR-3062*	TGTCCC	6mer_1	6	UGUACAUU |||||| ACAGGG--	0.200928
mmu-miR-1966	TCCCTT	6mer_3	6	UGUACAUU |||||| --AGGGAA	0.201416
mmu-miR-1943	TCCCTT	6mer_3	6	UGUACAUU |||||| --AGGGAA	0.201416
mmu-miR-541	TCCCTT	6mer_3	6	UGUACAUU |||||| --AGGGAA	0.201416
mmu-miR-652	GCCATT	6mer_3	6	UGUACAUU |||||| --CGGUAA	0.20166
mmu-miR-466e-5p	ACACAT	6mer_2	6	UGUACAUU |||||| -UGUGUA-	0.201904
mmu-miR-223*	AATACA	6mer_1	6	UGUACAUU |||||| UUAUGU--	0.202148
mmu-miR-187*	TGTAGC	6mer_1	6	UGUACAUU |||||| ACAUCG--	0.202393
mmu-miR-369-5p	GTCGAT	6mer_1	6	UGUACAUU |||||| -CAGCUA-	0.202637
mmu-miR-5107	TGCCCA	6mer_3	6	UGUACAUU |||||| ACGGGU--	0.202881
mmu-miR-375	GAACAA	6mer_2	6	UGUACAUU |||||| -CUUGUU-	0.203125
mmu-miR-1952	TGGAGA	6mer_3	6	UGUACAUU |||||| ACCUCU--	0.203369
mmu-miR-3473c	TGGAGA	6mer_1	6	UGUACAUU |||||| ACCUCU--	0.203369
mmu-miR-1198-3p	TAGCTT	6mer_3	6	UGUACAUU |||||| --AUCGAA	0.203613
mmu-miR-374*	ATACAA	6mer_1	6	UGUACAUU |||||| -UAUGUU-	0.204346
mmu-miR-1950	TGCAGA	6mer_3	6	UGUACAUU |||||| ACGUCU--	0.20459
mmu-miR-30b*	CATCCCA	7mer-a1	4	UGUACAUU--- |||| ----GUAGGGU	0.205017
mmu-miR-1899	CATCGCT	7mer-m8	4	UGUACAUU--- |||| ----GUAGCGA	0.205017
mmu-miR-143	CATCTCA	7mer-m8	4	UGUACAUU--- |||| ----GUAGAGU	0.205017
mmu-miR-3057-5p	TCCAAT	6mer_3	6	UGUACAUU |||||| --AGGUUA	0.206299
mmu-miR-376a*	TCTACC	6mer_3	6	UGUACAUU |||||| AGAUGG--	0.206787
mmu-miR-379_mmu-miR-1193-5p	TCTACC	6mer_2	6	UGUACAUU |||||| AGAUGG--	0.206787
mmu-miR-1843b-5p	CTCCAT	6mer_3	6	UGUACAUU |||||| -GAGGUA-	0.207031
mmu-miR-1940	CTCCAT	6mer_3	6	UGUACAUU |||||| -GAGGUA-	0.207031
mmu-miR-194	GTTACA	6mer_3	6	UGUACAUU |||||| CAAUGU--	0.207275
mmu-miR-3470a	AAAGTGA	7mer-m8	5	UGUACAUU-- ||||| ---UUUCACU	0.208862
mmu-miR-138-2*	AAATAGC	7mer-m8	5	UGUACAUU-- ||||| ---UUUAUCG	0.210022
mmu-miR-344c_mmu-miR-344	CTAGAT	6mer_1	6	UGUACAUU |||||| -GAUCUA-	0.210205
mmu-miR-92b*	GTCCCT	6mer_3	6	UGUACAUU |||||| -CAGGGA-	0.210449
mmu-miR-3072*	GTCCCT	6mer_3	6	UGUACAUU |||||| -CAGGGA-	0.210449
mmu-miR-365-1*_mmu-miR-365-2*	GTCCCT	6mer_3	6	UGUACAUU |||||| -CAGGGA-	0.210449
mmu-miR-5124	TGGACC	6mer_3	6	UGUACAUU |||||| ACCUGG--	0.211182
mmu-miR-875-5p	GGTATA	6mer_3	6	UGUACAUU |||||| CCAUAU--	0.21167
mmu-miR-497*	GTGGTTT	7mer-a1	7	UGUACAUU ||||||| -CACCAAA	0.212036
mmu-miR-224	GTGACTT	7mer-a1	7	UGUACAUU ||||||| -CACUGAA	0.212097
mmu-miR-143*_mmu-miR-1930*	TGCACC	6mer_3	6	UGUACAUU |||||| ACGUGG--	0.213135
mmu-miR-212-3p_mmu-miR-132	ACTGTTA	7mer-m8	5	UGUACAUU-- ||||| ---UGACAAU	0.213867
mmu-miR-1969	TCCATCT	7mer-a1	6	UGUACAUU- |||||| --AGGUAGA	0.215942
mmu-miR-320	GCTTTT	6mer_3	5	UGUACAUU- ||||| ---CGAAAA	0.218018
mmu-miR-3078	GCTTTG	6mer_3	5	UGUACAUU- ||||| ---CGAAAC	0.218018
mmu-miR-742	GCTTTC	6mer_3	5	UGUACAUU- ||||| ---CGAAAG	0.218018
mmu-let-7d	CTACCT	6mer_1	6	UGUACAUU |||||| -GAUGGA-	0.218262
mmu-let-7g_mmu-let-7c_mmu-let-7b_mmu-let-7a_mmu-miR-98_mmu-let-7f_mmu-let-7e_mmu-let-7i_mmu-miR-1961	CTACCT	6mer_1	6	UGUACAUU |||||| -GAUGGA-	0.218262
mmu-miR-3962	CTACCT	6mer_3	6	UGUACAUU |||||| -GAUGGA-	0.218262
mmu-miR-592	CACAAT	6mer_3	6	UGUACAUU |||||| --GUGUUA	0.219482
mmu-miR-5129	CCACAT	6mer_3	6	UGUACAUU |||||| -GGUGUA-	0.220703
mmu-miR-1264-5p	GGACCT	6mer_3	6	UGUACAUU |||||| -CCUGGA-	0.220947
mmu-miR-376c	TCTATGTT	8mer	8	UGUACAUU |||||||| AGAUACAA	0.221252
mmu-miR-3085-5p	GCACCT	6mer_3	6	UGUACAUU |||||| -CGUGGA-	0.221924
mmu-miR-1943*	GCACCT	6mer_2	6	UGUACAUU |||||| -CGUGGA-	0.221924
mmu-miR-1902	GCACCT	6mer_1	6	UGUACAUU |||||| -CGUGGA-	0.221924
mmu-miR-3071	AAATGAGT	8mer	5	UGUACAUU--- ||||| ---UUUACUCA	0.22226
mmu-miR-877*	AGGACA	6mer_3	6	UGUACAUU |||||| UCCUGU--	0.222656
mmu-miR-1934*	CATCCT	6mer_3	4	UGUACAUU-- |||| ----GUAGGA	0.227539
mmu-miR-218	AGCACA	6mer_2	6	UGUACAUU |||||| UCGUGU--	0.228027
mmu-miR-547	GTACCA	6mer_1	6	UGUACAUU |||||| -CAUGGU-	0.228271
mmu-miR-466n-5p	GCACAC	6mer_1	6	UGUACAUU |||||| -CGUGUG-	0.234375
mmu-miR-696	GCACAC	6mer_1	6	UGUACAUU |||||| -CGUGUG-	0.234375
mmu-miR-147	GCACAC	6mer_3	6	UGUACAUU |||||| -CGUGUG-	0.234375
mmu-miR-767	GGTGCA	6mer_3	6	UGUACAUU |||||| CCACGU--	0.234863
mmu-miR-196a-1*	TGTCGTT	7mer-a1	7	UGUACAUU ||||||| ACAGCAA-	0.235352
mmu-miR-582-5p	ACTGTA	6mer_3	5	UGUACAUU- ||||| ---UGACAU	0.23584
mmu-miR-448-5p	ATGTTC	6mer_3	5	-UGUACAUU ||||| UACAAG---	0.23877
mmu-miR-499*	ATGTTC	6mer_3	5	-UGUACAUU ||||| UACAAG---	0.23877
mmu-miR-3472	CTATTA	6mer_3	5	UGUACAUU- ||||| ---GAUAAU	0.23999
mmu-miR-1b-5p	GTATGT	6mer_2	6	UGUACAUU |||||| -CAUACA-	0.241943
mmu-miR-1a-2*_mmu-miR-1a-1*	GTATGT	6mer_3	6	UGUACAUU |||||| -CAUACA-	0.241943
mmu-miR-216b*	GTAAGT	6mer_1	6	UGUACAUU |||||| -CAUUCA-	0.243164
mmu-miR-883b-5p	TCAGTA	6mer_3	5	UGUACAUU- ||||| ---AGUCAU	0.244141
mmu-miR-1948*	TCATAT	6mer_3	5	UGUACAUU- ||||| ---AGUAUA	0.245605
mmu-miR-495*	AACTTC	6mer_3	5	UGUACAUU- ||||| ---UUGAAG	0.248779
mmu-miR-382	AACTTC	6mer_3	5	UGUACAUU- ||||| ---UUGAAG	0.248779
mmu-miR-18b*	GCAGTA	6mer_3	5	UGUACAUU- ||||| ---CGUCAU	0.249756
mmu-miR-138-1*	AGTAGCCG	8mer	3	UGUACAUU----- ||| -----UCAUCGGC	0.250916
mmu-miR-499	AGTCTTAA	8mer	3	UGUACAUU----- ||| -----UCAGAAUU	0.250916
mmu-miR-434-5p	AGTCGAGC	8mer	3	UGUACAUU----- ||| -----UCAGCUCG	0.250916
mmu-miR-668	AGTGACA	7mer-m8	3	UGUACAUU---- ||| -----UCACUGU	0.251526
mmu-miR-34c*_mmu-miR-34b-3p	AGTGATT	7mer-m8	3	UGUACAUU---- ||| -----UCACUAA	0.251526
mmu-miR-125b-2-3p	ACTTGT	6mer_3	5	UGUACAUU- ||||| ---UGAACA	0.251953
mmu-miR-710	ACTTGG	6mer_3	5	UGUACAUU- ||||| ---UGAACC	0.251953
mmu-miR-3963	GATACA	6mer_3	6	UGUACAUU |||||| CUAUGU--	0.252441
mmu-miR-126-5p	ATAATG	6mer_3	5	UGUACAUU- ||||| ---UAUUAC	0.253662
mmu-miR-101a*	ATAACTGA	8mer	3	UGUACAUU----- ||| -----UAUUGACU	0.26062
mmu-miR-154	ATAACCTA	8mer	3	UGUACAUU----- ||| -----UAUUGGAU	0.26062
mmu-miR-101b*	ATAACCGA	8mer	3	UGUACAUU----- ||| -----UAUUGGCU	0.26062
mmu-miR-137*	ATACCCGT	8mer	3	UGUACAUU----- ||| -----UAUGGGCA	0.26062
mmu-miR-590-5p	ATAAGCTC	8mer	3	UGUACAUU----- ||| -----UAUUCGAG	0.26062
mmu-miR-21	ATAAGCTA	8mer	3	UGUACAUU----- ||| -----UAUUCGAU	0.26062
mmu-miR-16-1*	ATACTGG	7mer-m8	3	UGUACAUU---- ||| -----UAUGACC	0.261108
mmu-miR-496	ATACTCA	7mer-m8	3	UGUACAUU---- ||| -----UAUGAGU	0.261108
mmu-miR-487b*	ATAACCA	7mer-m8	3	UGUACAUU---- ||| -----UAUUGGU	0.261108
mmu-miR-3965	ATAAGCA	7mer-m8	3	UGUACAUU---- ||| -----UAUUCGU	0.261108
mmu-miR-684	GAAAACT	7mer-m8	7	UGUACAUU ||||||| -CUUUUGA	0.262817
mmu-miR-708*	TCTAGTT	7mer-a1	7	UGUACAUU ||||||| AGAUCAA-	0.265442
mmu-miR-3076-3p	AGTGCG	6mer_3	3	UGUACAUU--- ||| -----UCACGC	0.266846
mmu-miR-3077	AGTCAG	6mer_3	3	UGUACAUU--- ||| -----UCAGUC	0.266846
mmu-miR-1897-3p	AGTTGA	6mer_3	3	UGUACAUU--- ||| -----UCAACU	0.266846
mmu-miR-1964-3p	AGTCGG	6mer_3	3	UGUACAUU--- ||| -----UCAGCC	0.266846
mmu-miR-3572	AGTGTA	6mer_3	3	UGUACAUU--- ||| -----UCACAU	0.266846
mmu-miR-3079-3p	TGAGCCT	7mer-a1	7	UGUACAUU ||||||| ACUCGGA-	0.267456
mmu-miR-144*	ATATCC	6mer_3	3	UGUACAUU--- ||| -----UAUAGG	0.275635
mmu-miR-19a*	AAACTA	6mer_3	5	UGUACAUU- ||||| ---UUUGAU	0.27832
mmu-miR-3112*	AAACTG	6mer_3	5	UGUACAUU- ||||| ---UUUGAC	0.27832
mmu-miR-878-3p	TCATGC	6mer_3	5	UGUACAUU- ||||| ---AGUACG	0.28125
mmu-miR-574-3p	TGAGCGT	7mer-a1	1	UGUACAUU------ | -------ACUCGCA	0.407837
mmu-miR-5134	TCTGCCA	7mer-a1	1	UGUACAUU------ | -------AGACGGU	0.407837
mmu-miR-5135	TAGACCT	7mer-m8	1	UGUACAUU------ | -------AUCUGGA	0.407837
mmu-miR-433*	TCACCGT	7mer-a1	1	UGUACAUU------ | -------AGUGGCA	0.407837
mmu-miR-27a*	TAAGCCC	7mer-a1	1	UGUACAUU------ | -------AUUCGGG	0.407837
mmu-miR-652*	TAGGGTT	7mer-a1	1	UGUACAUU------ | -------AUCCCAA	0.407837
mmu-miR-690	TAGCCTT	7mer-a1	1	UGUACAUU------ | -------AUCGGAA	0.407837
mmu-miR-25*	TCCGCCT	7mer-m8	1	UGUACAUU------ | -------AGGCGGA	0.407837
mmu-miR-598*	TCACCGC	7mer-m8	1	UGUACAUU------ | -------AGUGGCG	0.407837
mmu-miR-544-5p	TAACAAG	7mer-a1	1	UGUACAUU------ | -------AUUGUUC	0.407837
mmu-miR-370*	TGACCTG	7mer-m8	1	UGUACAUU------ | -------ACUGGAC	0.407837
mmu-miR-1946b	TGCCCGG	7mer-a1	1	UGUACAUU------ | -------ACGGGCC	0.407837
mmu-miR-3103*	TCCCTCC	7mer-m8	1	UGUACAUU------ | -------AGGGAGG	0.407837
mmu-miR-412-5p	TCGACCA	7mer-m8	1	UGUACAUU------ | -------AGCUGGU	0.407837
mmu-miR-183	TGCCATA	7mer-m8	1	UGUACAUU------ | -------ACGGUAU	0.407837
mmu-miR-378*	TCAGGAG	7mer-m8	1	UGUACAUU------ | -------AGUCCUC	0.407837
mmu-miR-741	TCTCTCA	7mer-m8	1	UGUACAUU------ | -------AGAGAGU	0.407837
mmu-miR-3473b	TCCAGCC	7mer-a1	1	UGUACAUU------ | -------AGGUCGG	0.407837
mmu-miR-1957	TACCACT	7mer-a1	1	UGUACAUU------ | -------AUGGUGA	0.407837
mmu-miR-881*	TCTCTCT	7mer-a1	1	UGUACAUU------ | -------AGAGAGA	0.407837
mmu-miR-1193-3p	TGACCTA	7mer-m8	1	UGUACAUU------ | -------ACUGGAU	0.407837
mmu-miR-215*	TGACAGA	7mer-m8	1	UGUACAUU------ | -------ACUGUCU	0.407837
mmu-miR-3077*	TCCGCAG	7mer-m8	1	UGUACAUU------ | -------AGGCGUC	0.407837
mmu-miR-542-5p	TCCCCGA	7mer-a1	1	UGUACAUU------ | -------AGGGGCU	0.407837
mmu-miR-342-3p	TGTGAGA	7mer-m8	1	UGUACAUU------ | -------ACACUCU	0.407837
mmu-miR-669p*	TGTTATG	7mer-m8	1	UGUACAUU------ | -------ACAAUAC	0.407837
mmu-miR-384-3p	TAGGAAT	7mer-m8	1	UGUACAUU------ | -------AUCCUUA	0.407837
mmu-miR-670*	TGAGGAA	7mer-a1	1	UGUACAUU------ | -------ACUCCUU	0.407837
mmu-miR-361	TCTGATA	7mer-a1	1	UGUACAUU------ | -------AGACUAU	0.407837
mmu-miR-1197*	TCAACCG	7mer-m8	1	UGUACAUU------ | -------AGUUGGC	0.407837
mmu-miR-677*	TGGCTTC	7mer-m8	1	UGUACAUU------ | -------ACCGAAG	0.407837
mmu-miR-205	TGAAGGA	7mer-m8	1	UGUACAUU------ | -------ACUUCCU	0.407837
mmu-miR-2182	TGTGGCG	7mer-a1	1	UGUACAUU------ | -------ACACCGC	0.407837
mmu-miR-153*_mmu-miR-758	TCACAAA	7mer-m8	1	UGUACAUU------ | -------AGUGUUU	0.407837
mmu-miR-551b	TGGGTCG	7mer-a1	1	UGUACAUU------ | -------ACCCAGC	0.407837
mmu-miR-742*	TGTGAGT	7mer-a1	1	UGUACAUU------ | -------ACACUCA	0.407837
mmu-miR-1930	TGGAGGT	7mer-m8	1	UGUACAUU------ | -------ACCUCCA	0.407837
mmu-miR-532-3p	TGGGAGG	7mer-m8	1	UGUACAUU------ | -------ACCCUCC	0.407837
mmu-miR-1249*	TCCCTCC	7mer-a1	1	UGUACAUU------ | -------AGGGAGG	0.407837
mmu-miR-5122	TCCCGCG	7mer-a1	1	UGUACAUU------ | -------AGGGCGC	0.407837
mmu-miR-200b*_mmu-miR-200a*	TAAGATG	7mer-m8	1	UGUACAUU------ | -------AUUCUAC	0.407837
mmu-miR-376a	TCTACGA	7mer-a1	1	UGUACAUU------ | -------AGAUGCU	0.407837
mmu-miR-3070b-3p_mmu-miR-3070a	TAGCACC	7mer-a1	1	UGUACAUU------ | -------AUCGUGG	0.407837
mmu-miR-376b	TCTATGA	7mer-a1	1	UGUACAUU------ | -------AGAUACU	0.407837
mmu-miR-1938	TCCCACC	7mer-a1	1	UGUACAUU------ | -------AGGGUGG	0.407837
mmu-miR-709	TGCCTCC	7mer-m8	1	UGUACAUU------ | -------ACGGAGG	0.407837
mmu-miR-705	TCCCACC	7mer-m8	1	UGUACAUU------ | -------AGGGUGG	0.407837
mmu-miR-3057-3p	TGTGGGA	7mer-m8	1	UGUACAUU------ | -------ACACCCU	0.407837
mmu-miR-665	TCCTGGT	7mer-m8	1	UGUACAUU------ | -------AGGACCA	0.407837
mmu-miR-322_mmu-miR-497	TGCTGCT	7mer-a1	1	UGUACAUU------ | -------ACGACGA	0.407837
mmu-miR-1188	TCACACC	7mer-a1	1	UGUACAUU------ | -------AGUGUGG	0.407837
mmu-miR-7a_mmu-miR-7b	TCTTCCA	7mer-m8	1	UGUACAUU------ | -------AGAAGGU	0.407837
mmu-miR-15a*	TGGCCTG	7mer-m8	1	UGUACAUU------ | -------ACCGGAC	0.407837
mmu-miR-1948	TGCCTAA	7mer-a1	1	UGUACAUU------ | -------ACGGAUU	0.407837
mmu-miR-598	TGACGTA	7mer-m8	1	UGUACAUU------ | -------ACUGCAU	0.407837
mmu-miR-599	TGACACA	7mer-a1	1	UGUACAUU------ | -------ACUGUGU	0.407837
mmu-miR-3084	TGGCAGA	7mer-a1	1	UGUACAUU------ | -------ACCGUCU	0.407837
mmu-miR-154*	TATGATT	7mer-m8	1	UGUACAUU------ | -------AUACUAA	0.407837
mmu-miR-3087	TGAGTTA	7mer-m8	1	UGUACAUU------ | -------ACUCAAU	0.407837
mmu-miR-693-5p	TGTGGCT	7mer-a1	1	UGUACAUU------ | -------ACACCGA	0.407837
mmu-miR-3074-1-3p	TGATATC	7mer-m8	1	UGUACAUU------ | -------ACUAUAG	0.407837
mmu-miR-1191	TAAGACT	7mer-a1	1	UGUACAUU------ | -------AUUCUGA	0.407837
mmu-miR-802*	TCTCCGT	7mer-m8	1	UGUACAUU------ | -------AGAGGCA	0.407837
mmu-miR-450a	TCGCAAA	7mer-a1	1	UGUACAUU------ | -------AGCGUUU	0.407837
mmu-miR-380-5p	TCAACCA	7mer-a1	1	UGUACAUU------ | -------AGUUGGU	0.407837
mmu-miR-3105-3p	TAAGCAG	7mer-a1	1	UGUACAUU------ | -------AUUCGUC	0.407837
mmu-miR-96	TGCCAAA	7mer-m8	1	UGUACAUU------ | -------ACGGUUU	0.407837
mmu-miR-488*	TATCTGG	7mer-a1	1	UGUACAUU------ | -------AUAGACC	0.407837
mmu-miR-99a_mmu-miR-100	TACGGGT	7mer-a1	1	UGUACAUU------ | -------AUGCCCA	0.407837
mmu-miR-188-3p	TGTGGGA	7mer-a1	1	UGUACAUU------ | -------ACACCCU	0.407837
mmu-miR-666-3p	TGCAGCC	7mer-m8	1	UGUACAUU------ | -------ACGUCGG	0.407837
mmu-miR-3110*	TGGAGTG	7mer-a1	1	UGUACAUU------ | -------ACCUCAC	0.407837
mmu-miR-1186b	TAATCCC	7mer-a1	1	UGUACAUU------ | -------AUUAGGG	0.407837
mmu-miR-125a-3p	TCACCTG	7mer-a1	1	UGUACAUU------ | -------AGUGGAC	0.407837
mmu-miR-880*	TCTGAGT	7mer-a1	1	UGUACAUU------ | -------AGACUCA	0.407837
mmu-miR-450a-2*	TCCCCAA	7mer-a1	1	UGUACAUU------ | -------AGGGGUU	0.407837
mmu-miR-192	TAGGTCA	7mer-a1	1	UGUACAUU------ | -------AUCCAGU	0.407837
mmu-miR-383*	TGCTGTG	7mer-a1	1	UGUACAUU------ | -------ACGACAC	0.407837
mmu-miR-1907	TGCTGCT	7mer-a1	1	UGUACAUU------ | -------ACGACGA	0.407837
mmu-miR-1906	TGCTGCA	7mer-m8	1	UGUACAUU------ | -------ACGACGU	0.407837
mmu-miR-28*	TCTAGTG	7mer-m8	1	UGUACAUU------ | -------AGAUCAC	0.407837
mmu-miR-1224	TCCTCAC	7mer-m8	1	UGUACAUU------ | -------AGGAGUG	0.407837
mmu-miR-301a*_mmu-miR-301b*	TCAGAGC	7mer-m8	1	UGUACAUU------ | -------AGUCUCG	0.407837
mmu-miR-494	TGTTTCA	7mer-m8	1	UGUACAUU------ | -------ACAAAGU	0.407837
mmu-miR-491	TCCCCAC	7mer-a1	1	UGUACAUU------ | -------AGGGGUG	0.407837
mmu-miR-361*	TGGGGGA	7mer-m8	1	UGUACAUU------ | -------ACCCCCU	0.407837
mmu-miR-122*	TGGCGTT	7mer-a1	1	UGUACAUU------ | -------ACCGCAA	0.407837
mmu-miR-1932	TCCGCAA	7mer-a1	1	UGUACAUU------ | -------AGGCGUU	0.407837
mmu-miR-1839-3p	TAGGTCT	7mer-m8	1	UGUACAUU------ | -------AUCCAGA	0.407837
mmu-miR-5116	TATCAAA	7mer-m8	1	UGUACAUU------ | -------AUAGUUU	0.407837
mmu-miR-5112	TGAGCTA	7mer-m8	1	UGUACAUU------ | -------ACUCGAU	0.407837
mmu-miR-1941-5p	TCTCCCT	7mer-m8	1	UGUACAUU------ | -------AGAGGGA	0.407837
mmu-miR-5119	TGAGATG	7mer-m8	1	UGUACAUU------ | -------ACUCUAC	0.407837
mmu-miR-505-5p	TGGCTCC	7mer-a1	1	UGUACAUU------ | -------ACCGAGG	0.407837
mmu-miR-363-5p	TCCACCT	7mer-a1	1	UGUACAUU------ | -------AGGUGGA	0.407837
mmu-miR-377	TGTGTGA	7mer-a1	1	UGUACAUU------ | -------ACACACU	0.407837
mmu-miR-135a-2*	TCCCTAC	7mer-a1	1	UGUACAUU------ | -------AGGGAUG	0.407837
mmu-miR-874*	TGGGGCC	7mer-a1	1	UGUACAUU------ | -------ACCCCGG	0.407837
mmu-miR-140*	TGTGGTA	7mer-m8	1	UGUACAUU------ | -------ACACCAU	0.407837
mmu-miR-205*	TGAAATC	7mer-m8	1	UGUACAUU------ | -------ACUUUAG	0.407837
mmu-miR-3474	TCCCAGG	7mer-a1	1	UGUACAUU------ | -------AGGGUCC	0.407837
mmu-miR-717	TGTCTGA	7mer-a1	1	UGUACAUU------ | -------ACAGACU	0.407837
mmu-miR-3074-2-3p	TGAAACA	7mer-m8	1	UGUACAUU------ | -------ACUUUGU	0.407837
mmu-miR-3106*	TAGGCAG	7mer-a1	1	UGUACAUU------ | -------AUCCGUC	0.407837
mmu-miR-21*	TGCTGTT	7mer-a1	1	UGUACAUU------ | -------ACGACAA	0.407837
mmu-miR-3971	TGGGGAG	7mer-m8	1	UGUACAUU------ | -------ACCCCUC	0.407837
mmu-miR-29a_mmu-miR-29c_mmu-miR-29b	TGGTGCT	7mer-a1	1	UGUACAUU------ | -------ACCACGA	0.407837
mmu-miR-1970	TGACACA	7mer-m8	1	UGUACAUU------ | -------ACUGUGU	0.407837
mmu-miR-3064-3p	TGTGGCA	7mer-m8	1	UGUACAUU------ | -------ACACCGU	0.407837
mmu-miR-99b	TACGGGT	7mer-a1	1	UGUACAUU------ | -------AUGCCCA	0.407837
mmu-miR-877	TCCTCTA	7mer-a1	1	UGUACAUU------ | -------AGGAGAU	0.407837
mmu-miR-29c*	TCGGTCA	7mer-m8	1	UGUACAUU------ | -------AGCCAGU	0.407837
mmu-miR-470*	TACTGGT	7mer-a1	1	UGUACAUU------ | -------AUGACCA	0.407837
mmu-miR-758*	TCAACCA	7mer-m8	1	UGUACAUU------ | -------AGUUGGU	0.407837
mmu-miR-3099	TAGCCTA	7mer-m8	1	UGUACAUU------ | -------AUCGGAU	0.407837
mmu-miR-712	TGAAGGA	7mer-a1	1	UGUACAUU------ | -------ACUUCCU	0.407837
mmu-miR-760-5p	TGAGGGG	7mer-m8	1	UGUACAUU------ | -------ACUCCCC	0.407837
mmu-miR-880	TGGAGTA	7mer-m8	1	UGUACAUU------ | -------ACCUCAU	0.407837
mmu-miR-882	TCTCTCC	7mer-a1	1	UGUACAUU------ | -------AGAGAGG	0.407837
mmu-miR-1955-5p	TGGGACT	7mer-m8	1	UGUACAUU------ | -------ACCCUGA	0.407837
mmu-miR-547*	TCAAGTG	7mer-m8	1	UGUACAUU------ | -------AGUUCAC	0.407837
mmu-miR-30c-2*_mmu-miR-30c-1*	TCTCCCA	7mer-a1	1	UGUACAUU------ | -------AGAGGGU	0.407837
mmu-miR-375*	TCGTCGC	7mer-m8	1	UGUACAUU------ | -------AGCAGCG	0.407837
mmu-miR-470	TCCAAGA	7mer-a1	1	UGUACAUU------ | -------AGGUUCU	0.407837
mmu-miR-509-5p	TGGAGTA	7mer-m8	1	UGUACAUU------ | -------ACCUCAU	0.407837
mmu-miR-691	TCAGGAA	7mer-a1	1	UGUACAUU------ | -------AGUCCUU	0.407837
mmu-miR-328*	TGCCCCC	7mer-a1	1	UGUACAUU------ | -------ACGGGGG	0.407837
mmu-miR-374c*	TGCTAAG	7mer-a1	1	UGUACAUU------ | -------ACGAUUC	0.407837
mmu-miR-1935	TCTGCCT	7mer-m8	1	UGUACAUU------ | -------AGACGGA	0.407837
mmu-miR-103_mmu-miR-107	TGCTGCT	7mer-m8	1	UGUACAUU------ | -------ACGACGA	0.407837
mmu-miR-3087*	TGCCCTG	7mer-m8	1	UGUACAUU------ | -------ACGGGAC	0.407837
mmu-miR-1895	TCGGGGG	7mer-m8	1	UGUACAUU------ | -------AGCCCCC	0.407837
mmu-miR-1896	TCAGAGA	7mer-a1	1	UGUACAUU------ | -------AGUCUCU	0.407837
mmu-miR-542-3p	TGTCACA	7mer-m8	1	UGUACAUU------ | -------ACAGUGU	0.407837
mmu-miR-3109	TGGCCCT	7mer-a1	1	UGUACAUU------ | -------ACCGGGA	0.407837
mmu-miR-485*	TATGACT	7mer-m8	1	UGUACAUU------ | -------AUACUGA	0.407837
mmu-miR-135a-1*	TCCCTAT	7mer-a1	1	UGUACAUU------ | -------AGGGAUA	0.407837
mmu-miR-3107*_mmu-miR-486*	TGCCCCG	7mer-m8	1	UGUACAUU------ | -------ACGGGGC	0.407837
mmu-miR-325*	TACTAGG	7mer-m8	1	UGUACAUU------ | -------AUGAUCC	0.407837
mmu-miR-5108	TGCTCTA	7mer-a1	1	UGUACAUU------ | -------ACGAGAU	0.407837
mmu-miR-672*	TGTGTGT	7mer-m8	1	UGUACAUU------ | -------ACACACA	0.407837
mmu-miR-3067	TGAGAAC	7mer-a1	1	UGUACAUU------ | -------ACUCUUG	0.407837
mmu-miR-3060	TGCTATG	7mer-a1	1	UGUACAUU------ | -------ACGAUAC	0.407837
mmu-miR-383	TCTGATC	7mer-a1	1	UGUACAUU------ | -------AGACUAG	0.407837
mmu-miR-3106	TGAGCCA	7mer-m8	1	UGUACAUU------ | -------ACUCGGU	0.407837
mmu-miR-3101	TGGTACC	7mer-m8	1	UGUACAUU------ | -------ACCAUGG	0.407837
mmu-miR-24-1*_mmu-miR-24-2*	TAGGCAC	7mer-m8	1	UGUACAUU------ | -------AUCCGUG	0.407837
mmu-miR-326*	TGCCCCC	7mer-m8	1	UGUACAUU------ | -------ACGGGGG	0.407837
mmu-miR-221*	TGCCAGG	7mer-a1	1	UGUACAUU------ | -------ACGGUCC	0.407837
mmu-miR-24	TGAGCCA	7mer-m8	1	UGUACAUU------ | -------ACUCGGU	0.407837
mmu-miR-181c*_mmu-miR-181a-1*	TCGATGG	7mer-a1	1	UGUACAUU------ | -------AGCUACC	0.407837
mmu-miR-151-5p	TCCTCGA	7mer-m8	1	UGUACAUU------ | -------AGGAGCU	0.407837
mmu-miR-5113	TCCTCTG	7mer-a1	1	UGUACAUU------ | -------AGGAGAC	0.407837
mmu-miR-1982.2	TAGGGTG	7mer-a1	1	UGUACAUU------ | -------AUCCCAC	0.407837
mmu-miR-666-5p	TGCCCGC	7mer-a1	1	UGUACAUU------ | -------ACGGGCG	0.407837
mmu-miR-432	TCCAAGA	7mer-m8	1	UGUACAUU------ | -------AGGUUCU	0.407837
mmu-miR-1947	TCGTCCT	7mer-m8	1	UGUACAUU------ | -------AGCAGGA	0.407837
mmu-miR-3961	TGAGGGC	7mer-a1	1	UGUACAUU------ | -------ACUCCCG	0.407837
mmu-miR-3966	TGGCAGC	7mer-a1	1	UGUACAUU------ | -------ACCGUCG	0.407837
mmu-miR-1964-5p	TCCAGCT	7mer-m8	1	UGUACAUU------ | -------AGGUCGA	0.407837
mmu-miR-3100-3p	TGTCACA	7mer-a1	1	UGUACAUU------ | -------ACAGUGU	0.407837
mmu-miR-1963	TCGTCCC	7mer-a1	1	UGUACAUU------ | -------AGCAGGG	0.407837
mmu-miR-540-3p	TCTGACC	7mer-a1	1	UGUACAUU------ | -------AGACUGG	0.407837
mmu-miR-184	TCCGTCC	7mer-a1	1	UGUACAUU------ | -------AGGCAGG	0.407837
mmu-miR-338-3p	TGCTGGA	7mer-m8	1	UGUACAUU------ | -------ACGACCU	0.407837
mmu-miR-1897-5p	TCCAAAG	7mer-m8	1	UGUACAUU------ | -------AGGUUUC	0.407837
mmu-miR-341	TCGACCG	7mer-a1	1	UGUACAUU------ | -------AGCUGGC	0.407837
mmu-miR-1941-3p	TAAGATG	7mer-m8	1	UGUACAUU------ | -------AUUCUAC	0.407837
mmu-miR-15b_mmu-miR-15a_mmu-miR-16_mmu-miR-195	TGCTGCT	7mer-a1	1	UGUACAUU------ | -------ACGACGA	0.407837
mmu-miR-93*	TCAGCAG	7mer-a1	1	UGUACAUU------ | -------AGUCGUC	0.407837
mmu-miR-770-5p	TGGTGCT	7mer-m8	1	UGUACAUU------ | -------ACCACGA	0.407837
mmu-miR-1190	TCAGCTG	7mer-a1	1	UGUACAUU------ | -------AGUCGAC	0.407837
mmu-miR-200c*	TAAGACG	7mer-m8	1	UGUACAUU------ | -------AUUCUGC	0.407837
mmu-miR-504*	TCTCCCT	7mer-m8	1	UGUACAUU------ | -------AGAGGGA	0.407837
mmu-miR-3058	TGGCTGA	7mer-m8	1	UGUACAUU------ | -------ACCGACU	0.407837
mmu-miR-125b-1-3p	TAACCCG	7mer-a1	1	UGUACAUU------ | -------AUUGGGC	0.407837
mmu-miR-125b-5p_mmu-miR-351_mmu-miR-125a-5p	TCAGGGA	7mer-m8	1	UGUACAUU------ | -------AGUCCCU	0.407837
mmu-miR-27b*	TAAGCTC	7mer-a1	1	UGUACAUU------ | -------AUUCGAG	0.407837
mmu-miR-883a-5p	TCTCAGC	7mer-a1	1	UGUACAUU------ | -------AGAGUCG	0.407837
mmu-miR-670	TCAGGGA	7mer-a1	1	UGUACAUU------ | -------AGUCCCU	0.407837
mmu-miR-1929	TCCTAGA	7mer-a1	1	UGUACAUU------ | -------AGGAUCU	0.407837
mmu-miR-5106	ACAGACC	7mer-a1	5	UGUACAUU-- ||||| ---UGUCUGG	0.411072
mmu-miR-3082-5p	ACTCTGT	7mer-a1	5	UGUACAUU-- ||||| ---UGAGACA	0.412537
mmu-miR-700*	GAGCCTT	7mer-a1	7	UGUACAUU ||||||| -CUCGGAA	0.413757
mmu-miR-18a*	GGGCAGT	7mer-m8	7	UGUACAUU ||||||| -CCCGUCA	0.415649
mmu-miR-329_mmu-miR-362-3p	TGTGTT	6mer_3	1	UGUACAUU----- | -------ACACAA	0.419189
mmu-miR-429*	TAAGAC	6mer_3	1	UGUACAUU----- | -------AUUCUG	0.419189
mmu-miR-1982*	TCCCAA	6mer_3	1	UGUACAUU----- | -------AGGGUU	0.419189
mmu-miR-5133	TCCAGC	6mer_3	1	UGUACAUU----- | -------AGGUCG	0.419189
mmu-miR-155*	TAGGAG	6mer_3	1	UGUACAUU----- | -------AUCCUC	0.419189
mmu-miR-1933-3p	TCCTGG	6mer_3	1	UGUACAUU----- | -------AGGACC	0.419189
mmu-miR-327	TCAAGT	6mer_3	1	UGUACAUU----- | -------AGUUCA	0.419189
mmu-miR-298	TCTGCC	6mer_3	1	UGUACAUU----- | -------AGACGG	0.419189
mmu-miR-201	TGAGTA	6mer_3	1	UGUACAUU----- | -------ACUCAU	0.419189
mmu-miR-149*	TCCCTC	6mer_3	1	UGUACAUU----- | -------AGGGAG	0.419189
mmu-miR-3097-3p	TCTGAG	6mer_3	1	UGUACAUU----- | -------AGACUC	0.419189
mmu-miR-335-5p	TCTTGA	6mer_3	1	UGUACAUU----- | -------AGAACU	0.419189
mmu-miR-208b_mmu-miR-208a-3p	TCTTAT	6mer_3	1	UGUACAUU----- | -------AGAAUA	0.419189
mmu-miR-3065*	TGCTGA	6mer_3	1	UGUACAUU----- | -------ACGACU	0.419189
mmu-miR-5110	TCCTCC	6mer_3	1	UGUACAUU----- | -------AGGAGG	0.419189
mmu-miR-471-5p	TACGTA	6mer_3	1	UGUACAUU----- | -------AUGCAU	0.419189
mmu-miR-3475	TCCAGA	6mer_3	1	UGUACAUU----- | -------AGGUCU	0.419189
mmu-miR-714	TCGTCG	6mer_3	1	UGUACAUU----- | -------AGCAGC	0.419189
mmu-miR-3108*	TAGACG	6mer_3	1	UGUACAUU----- | -------AUCUGC	0.419189
mmu-miR-136	TGGAGT	6mer_3	1	UGUACAUU----- | -------ACCUCA	0.419189
mmu-miR-409-5p	TAACCT	6mer_3	1	UGUACAUU----- | -------AUUGGA	0.419189
mmu-miR-146b*	TAGGGC	6mer_3	1	UGUACAUU----- | -------AUCCCG	0.419189
mmu-miR-761	TGCTGC	6mer_3	1	UGUACAUU----- | -------ACGACG	0.419189
mmu-miR-673-5p	TGTGAG	6mer_3	1	UGUACAUU----- | -------ACACUC	0.419189
mmu-miR-30e*_mmu-miR-30d*_mmu-miR-30a*	TGAAAG	6mer_3	1	UGUACAUU----- | -------ACUUUC	0.419189
mmu-miR-222*	TACTGA	6mer_3	1	UGUACAUU----- | -------AUGACU	0.419189
mmu-miR-23b_mmu-miR-23a	TGTGAT	6mer_3	1	UGUACAUU----- | -------ACACUA	0.419189
mmu-miR-3059*	TAGAGG	6mer_3	1	UGUACAUU----- | -------AUCUCC	0.419189
mmu-miR-592*	TGATGA	6mer_3	1	UGUACAUU----- | -------ACUACU	0.419189
mmu-miR-1967	TCCTCA	6mer_3	1	UGUACAUU----- | -------AGGAGU	0.419189
mmu-miR-466h-3p	TGCGTA	6mer_3	1	UGUACAUU----- | -------ACGCAU	0.419189
mmu-miR-214	TGCTGT	6mer_3	1	UGUACAUU----- | -------ACGACA	0.419189
mmu-miR-3069-5p	TGCCAA	6mer_3	1	UGUACAUU----- | -------ACGGUU	0.419189
mmu-miR-206*	GCATGT	6mer_3	5	UGUACAUU- ||||| ---CGUACA	0.42041
mmu-miR-543*	GCAACTT	7mer-m8	7	UGUACAUU ||||||| -CGUUGAA	0.430542
mmu-miR-680	ATGCCC	6mer_3	3	UGUACAUU--- ||| -----UACGGG	0.438965
mmu-miR-543	ATGTTT	6mer_3	3	UGUACAUU--- ||| -----UACAAA	0.438965
mmu-miR-3470b	AGAGTGA	7mer-m8	5	UGUACAUU-- ||||| ---UCUCACU	0.452576
mmu-miR-10a_mmu-miR-10b	ACAGGGT	7mer-a1	5	UGUACAUU-- ||||| ---UGUCCCA	0.456238
mmu-miR-3058*	ACAGGAA	7mer-m8	5	UGUACAUU-- ||||| ---UGUCCUU	0.456238
mmu-miR-339-5p	ACAGGGA	7mer-m8	5	UGUACAUU-- ||||| ---UGUCCCU	0.456238
mmu-miR-214*	ACAGGCA	7mer-m8	5	UGUACAUU-- ||||| ---UGUCCGU	0.456238
mmu-miR-671-5p	CTTCCT	6mer_3	3	UGUACAUU--- ||| -----GAAGGA	0.456299
mmu-miR-127*	CTTCAG	6mer_3	3	UGUACAUU--- ||| -----GAAGUC	0.456299
mmu-miR-193_mmu-miR-193b	CCAGTT	6mer_3	5	UGUACAUU- ||||| ---GGUCAA	0.458008
mmu-miR-145	CTGGAC	6mer_3	5	-UGUACAUU ||||| GACCUG---	0.460938
mmu-miR-1186	GCACTC	6mer_3	5	UGUACAUU- ||||| ---CGUGAG	0.462891
mmu-miR-29a*	AATCAGT	7mer-m8	3	UGUACAUU---- ||| -----UUAGUCA	0.46759
mmu-miR-876-5p	AAATCCA	7mer-m8	5	UGUACAUU-- ||||| ---UUUAGGU	0.468689
mmu-miR-26a-1*	AATAGG	6mer_3	3	UGUACAUU--- ||| -----UUAUCC	0.47583
mmu-miR-10b*	AATCTG	6mer_3	3	UGUACAUU--- ||| -----UUAGAC	0.47583
mmu-miR-1298	AATGAA	6mer_3	3	UGUACAUU--- ||| -----UUACUU	0.47583
mmu-miR-804	ACTCACA	7mer-m8	3	UGUACAUU---- ||| -----UGAGUGU	0.481873
mmu-miR-712*	ACTCGCA	7mer-m8	3	UGUACAUU---- ||| -----UGAGCGU	0.481873
mmu-miR-1905	ACTGGTG	7mer-m8	3	UGUACAUU---- ||| -----UGACCAC	0.481873
mmu-miR-217*	ACTGATG	7mer-m8	3	UGUACAUU---- ||| -----UGACUAC	0.481873
mmu-miR-344f-5p	ACTGACT	7mer-m8	3	UGUACAUU---- ||| -----UGACUGA	0.481873
mmu-miR-223	ACTGACA	7mer-m8	3	UGUACAUU---- ||| -----UGACUGU	0.481873
mmu-miR-682	ACTGCAG	7mer-m8	3	UGUACAUU---- ||| -----UGACGUC	0.481873
mmu-miR-3068	ACTCCAA	7mer-m8	3	UGUACAUU---- ||| -----UGAGGUU	0.481873
mmu-miR-1199	ACTCAGA	7mer-m8	3	UGUACAUU---- ||| -----UGAGUCU	0.481873
mmu-miR-708_mmu-miR-28	GCTCCTT	7mer-m8	7	UGUACAUU ||||||| -CGAGGAA	0.483459
mmu-miR-669b	ACAAAAC	7mer-a1	5	UGUACAUU-- ||||| ---UGUUUUG	0.486145
mmu-miR-3089-3p	AGATGCT	7mer-m8	5	UGUACAUU-- ||||| ---UCUACGA	0.489441
mmu-miR-466f	ACACACG	7mer-a1	5	UGUACAUU-- ||||| ---UGUGUGC	0.491211
mmu-miR-466l-5p	ACACACA	7mer-a1	5	UGUACAUU-- ||||| ---UGUGUGU	0.491211
mmu-miR-669n	ACACAAA	7mer-a1	5	UGUACAUU-- ||||| ---UGUGUUU	0.491211
mmu-miR-669d	ACACAAG	7mer-a1	5	UGUACAUU-- ||||| ---UGUGUUC	0.491211
mmu-miR-669f-5p_mmu-miR-669l_mmu-miR-669p_mmu-miR-669a-5p	ACACAAC	7mer-a1	5	UGUACAUU-- ||||| ---UGUGUUG	0.491211
mmu-miR-466k_mmu-miR-466i-5p_mmu-miR-466d-5p	ACACACA	7mer-m8	5	UGUACAUU-- ||||| ---UGUGUGU	0.491211
mmu-miR-540-5p	GACCCTT	7mer-a1	7	UGUACAUU ||||||| -CUGGGAA	0.491333
mmu-miR-100*	AGCTTGT	7mer-m8	5	UGUACAUU-- ||||| ---UCGAACA	0.49469
mmu-miR-3090	ACCTGGG	7mer-a1	5	UGUACAUU-- ||||| ---UGGACCC	0.497437
mmu-miR-3097-5p	ACCTGTG	7mer-m8	5	UGUACAUU-- ||||| ---UGGACAC	0.497437
mmu-miR-99b*_mmu-miR-99a*	AGCTTG	6mer_3	5	UGUACAUU- ||||| ---UCGAAC	0.498047
mmu-miR-669e	ACAAGAC	7mer-a1	5	UGUACAUU-- ||||| ---UGUUCUG	0.50293
mmu-miR-5121	ACAAGCT	7mer-m8	5	UGUACAUU-- ||||| ---UGUUCGA	0.50293
mmu-miR-698	AGAATG	6mer_3	5	UGUACAUU- ||||| ---UCUUAC	0.50293
mmu-miR-3967	ACAAGCT	7mer-m8	5	UGUACAUU-- ||||| ---UGUUCGA	0.50293
mmu-miR-126-3p	GTACGA	6mer_3	6	UGUACAUU |||||| -CAUGCU-	0.504883
mmu-miR-876-3p	CCACTA	6mer_3	5	UGUACAUU- ||||| ---GGUGAU	0.506104
mmu-miR-3061-5p	CCACTG	6mer_3	5	UGUACAUU- ||||| ---GGUGAC	0.506104
mmu-miR-140	CCACTG	6mer_3	5	UGUACAUU- ||||| ---GGUGAC	0.506104
mmu-miR-452-3p	AGACTGA	7mer-m8	5	UGUACAUU-- ||||| ---UCUGACU	0.519653
mmu-miR-1843-3p	ATCAGA	6mer_3	3	UGUACAUU--- ||| -----UAGUCU	0.520264
mmu-miR-127	ATCCGA	6mer_3	3	UGUACAUU--- ||| -----UAGGCU	0.520264
mmu-miR-3471	ATCTCA	6mer_3	3	UGUACAUU--- ||| -----UAGAGU	0.520264
mmu-miR-5099	ATCTAA	6mer_3	3	UGUACAUU--- ||| -----UAGAUU	0.520264
mmu-miR-3079-5p	ATCAAA	6mer_3	3	UGUACAUU--- ||| -----UAGUUU	0.520264
mmu-miR-218-2*	GAACCAT	7mer-a1	7	UGUACAUU ||||||| -CUUGGUA	0.520325
mmu-miR-466f-5p	ACACGTA	7mer-m8	5	UGUACAUU-- ||||| ---UGUGCAU	0.522278
mmu-miR-187	ACACGA	6mer_3	5	UGUACAUU- ||||| ---UGUGCU	0.523438
mmu-miR-296-3p	ACCCTC	6mer_3	5	UGUACAUU- ||||| ---UGGGAG	0.529541
mmu-miR-683	ACAGCA	6mer_1	5	UGUACAUU- ||||| ---UGUCGU	0.530518
mmu-miR-22	GCAGCTT	7mer-m8	7	UGUACAUU ||||||| -CGUCGAA	0.534363
mmu-miR-129-2-3p_mmu-miR-129-1-3p	GGGCTT	6mer_3	6	UGUACAUU |||||| -CCCGAA-	0.544678
mmu-miR-3080-5p	GCGCTT	6mer_1	6	UGUACAUU |||||| -CGCGAA-	0.549316
mmu-miR-381*	ACCTCGCT	8mer	5	UGUACAUU--- ||||| ---UGGAGCGA	0.550003
mmu-miR-377*	ACCTCT	6mer_3	5	UGUACAUU- ||||| ---UGGAGA	0.550781
mmu-miR-329*	ACCTCT	6mer_3	5	UGUACAUU- ||||| ---UGGAGA	0.550781
mmu-miR-672	ACCTCA	6mer_3	5	UGUACAUU- ||||| ---UGGAGU	0.550781
mmu-miR-669c	ACAACTAT	8mer	5	UGUACAUU--- ||||| ---UGUUGAUA	0.56073
mmu-miR-3970	ACAACCTC	8mer	5	UGUACAUU--- ||||| ---UGUUGGAG	0.56073
mmu-miR-687	GGATAG	6mer_3	6	UGUACAUU |||||| -CCUAUC-	0.561523
mmu-miR-669o-5p	ACAACT	6mer_2	5	UGUACAUU- ||||| ---UGUUGA	0.5625
mmu-miR-410*_mmu-miR-494*	ACAACC	6mer_2	5	UGUACAUU- ||||| ---UGUUGG	0.5625
mmu-miR-19b-2*_mmu-miR-19b-1*	AAAACT	6mer_3	6	UGUACAUU |||||| --UUUUGA	0.563721
mmu-miR-3102	GTGCTC	6mer_3	6	UGUACAUU |||||| -CACGAG-	0.563965
mmu-miR-1251*	GCAAAG	6mer_1	6	UGUACAUU |||||| -CGUUUC-	0.564697
mmu-miR-219-3p*	AACTCT	6mer_3	4	UGUACAUU-- |||| ----UUGAGA	0.567383
mmu-miR-1195	AACTCA	6mer_3	4	UGUACAUU-- |||| ----UUGAGU	0.567383
mmu-miR-1224*	GTGGGG	6mer_3	2	UGUACAUU---- || ------CACCCC	0.594971
mmu-miR-667	GTGTCA	6mer_3	2	UGUACAUU---- || ------CACAGU	0.594971
mmu-miR-1982.1	GTGAGA	6mer_3	2	UGUACAUU---- || ------CACUCU	0.594971
mmu-miR-345-5p	GTCAGC	6mer_3	2	UGUACAUU---- || ------CAGUCG	0.594971
mmu-miR-1306-5p	GTGGTG	6mer_3	2	UGUACAUU---- || ------CACCAC	0.594971
mmu-miR-181a-2*	GTCGGT	6mer_3	2	UGUACAUU---- || ------CAGCCA	0.594971
mmu-miR-501-5p	AGGATT	6mer_3	6	UGUACAUU |||||| --UCCUAA	0.595703
mmu-miR-500*_mmu-miR-362-5p	AGGATT	6mer_3	6	UGUACAUU |||||| --UCCUAA	0.595703
mmu-miR-2136	ACACCCAG	8mer	5	UGUACAUU--- ||||| ---UGUGGGUC	0.596512
mmu-miR-697	GGATGTT	7mer-m8	7	UGUACAUU ||||||| -CCUACAA	0.600525
mmu-miR-760-3p	CAGAGCCG	8mer	4	UGUACAUU---- |||| ----GUCUCGGC	0.602707
mmu-miR-3104-3p	CAGAGCGT	8mer	4	UGUACAUU---- |||| ----GUCUCGCA	0.602707
mmu-miR-1927	CAGAGGTC	8mer	4	UGUACAUU---- |||| ----GUCUCCAG	0.602707
mmu-miR-1904	CAGAAC	6mer_3	4	UGUACAUU-- |||| ----GUCUUG	0.603271
mmu-miR-3075	CAGACA	6mer_3	4	UGUACAUU-- |||| ----GUCUGU	0.603271
mmu-miR-326	CAGAGG	6mer_3	4	UGUACAUU-- |||| ----GUCUCC	0.603271
mmu-miR-330	CAGAGA	6mer_3	4	UGUACAUU-- |||| ----GUCUCU	0.603271
mmu-miR-1298*	CAGATG	6mer_3	4	UGUACAUU-- |||| ----GUCUAC	0.603271
mmu-miR-5102	CAGAAG	6mer_2	4	UGUACAUU-- |||| ----GUCUUC	0.603271
mmu-miR-346	CAGACA	6mer_3	4	UGUACAUU-- |||| ----GUCUGU	0.603271
mmu-miR-344d-2*	CAGACT	6mer_3	4	UGUACAUU-- |||| ----GUCUGA	0.603271
mmu-miR-22*	AGAACT	6mer_3	6	UGUACAUU |||||| UCUUGA--	0.604004
mmu-miR-136*	GATGAT	6mer_3	6	UGUACAUU |||||| -CUACUA-	0.608154
mmu-miR-686	AGCAAT	6mer_3	6	UGUACAUU |||||| --UCGUUA	0.613037
mmu-miR-484	GAGCCT	6mer_1	6	UGUACAUU |||||| -CUCGGA-	0.615723
mmu-miR-344g-3p	GAGCCT	6mer_2	6	UGUACAUU |||||| -CUCGGA-	0.615723
mmu-miR-130b*	AAGAGT	6mer_3	6	UGUACAUU |||||| --UUCUCA	0.616211
mmu-miR-1892	CCAAAT	6mer_3	6	UGUACAUU |||||| -GGUUUA-	0.616455
mmu-miR-874	GGGCAG	6mer_3	6	UGUACAUU |||||| -CCCGUC-	0.617676
mmu-miR-451	ACGGTTT	7mer-m8	5	UGUACAUU-- ||||| ---UGCCAAA	0.62085
mmu-miR-483*	GAGTGA	6mer_3	4	UGUACAUU-- |||| ----CUCACU	0.62085
mmu-miR-132*	ACGGTT	6mer_3	5	UGUACAUU- ||||| ---UGCCAA	0.621826
mmu-miR-2861	CAGGCCCC	8mer	4	UGUACAUU---- |||| ----GUCCGGGG	0.624374
mmu-miR-3091-3p	CAGGCCCG	8mer	4	UGUACAUU---- |||| ----GUCCGGGC	0.624374
mmu-miR-1983	CAGGTGAG	8mer	4	UGUACAUU---- |||| ----GUCCACUC	0.624374
mmu-miR-3070b-5p_mmu-miR-3070a*	CAGGGGCT	8mer	4	UGUACAUU---- |||| ----GUCCCCGA	0.624374
mmu-miR-5125	CAGGCAGA	8mer	4	UGUACAUU---- |||| ----GUCCGUCU	0.624374
mmu-miR-676	CAGGACGG	8mer	4	UGUACAUU---- |||| ----GUCCUGCC	0.624374
mmu-miR-412-3p	CAGGTGAA	8mer	4	UGUACAUU---- |||| ----GUCCACUU	0.624374
mmu-miR-504	CAGGGTCT	8mer	4	UGUACAUU---- |||| ----GUCCCAGA	0.624374
mmu-miR-511-5p	AGGCAT	6mer_3	6	UGUACAUU |||||| -UCCGUA-	0.625977
mmu-miR-532-5p	AGGCAT	6mer_2	6	UGUACAUU |||||| -UCCGUA-	0.625977
mmu-miR-2139	GCGCAG	6mer_1	6	UGUACAUU |||||| -CGCGUC-	0.626709
mmu-miR-3059	AGGAAA	6mer_3	6	UGUACAUU |||||| UCCUUU--	0.627441
mmu-miR-490-3p	CAGGTTG	7mer-m8	4	UGUACAUU--- |||| ----GUCCAAC	0.62915
mmu-miR-145*	CAGGAAT	7mer-m8	4	UGUACAUU--- |||| ----GUCCUUA	0.62915
mmu-miR-3074-5p	CAGGAAC	7mer-m8	4	UGUACAUU--- |||| ----GUCCUUG	0.62915
mmu-miR-331-3p	CAGGGGC	7mer-m8	4	UGUACAUU--- |||| ----GUCCCCG	0.62915
mmu-miR-3113	CAGGAC	6mer_3	4	UGUACAUU-- |||| ----GUCCUG	0.631592
mmu-miR-1934	GACCAG	6mer_2	6	UGUACAUU |||||| -CUGGUC-	0.634277
mmu-miR-129-5p	GCAAAA	6mer_1	6	UGUACAUU |||||| -CGUUUU-	0.635498
mmu-miR-483	CCGTCTT	7mer-m8	4	UGUACAUU--- |||| ----GGCAGAA	0.635742
mmu-miR-3101*	CAAAGCTA	8mer	4	UGUACAUU---- |||| ----GUUUCGAU	0.639191
mmu-miR-5101	CAAACAAA	8mer	4	UGUACAUU---- |||| ----GUUUGUUU	0.639191
mmu-miR-337-5p	CCGTTC	6mer_3	4	UGUACAUU-- |||| ----GGCAAG	0.639893
mmu-miR-703	AGGTTTT	7mer-m8	5	UGUACAUU-- ||||| ---UCCAAAA	0.645935
mmu-miR-744*	CAACAG	6mer_3	6	UGUACAUU |||||| -GUUGUC-	0.64917
mmu-miR-9	CAAAGA	6mer_3	4	UGUACAUU-- |||| ----GUUUCU	0.651855
mmu-miR-3103	AGGTTA	6mer_3	5	UGUACAUU- ||||| ---UCCAAU	0.653076
mmu-miR-615-3p	CTCGGA	6mer_3	2	UGUACAUU---- || ------GAGCCU	0.68042
mmu-miR-5130	CTCCAG	6mer_3	2	UGUACAUU---- || ------GAGGUC	0.68042
mmu-miR-344d-1*_mmu-miR-344g-5p_mmu-miR-344c*_mmu-miR-344d-3*_mmu-miR-344*_mmu-miR-344b*	CTGACT	6mer_3	2	UGUACAUU---- || ------GACUGA	0.68042
mmu-miR-346*	CTGCCT	6mer_3	2	UGUACAUU---- || ------GACGGA	0.68042
mmu-miR-1188*	CTCGGA	6mer_3	2	UGUACAUU---- || ------GAGCCU	0.68042
mmu-miR-465c-3p_mmu-miR-465b-3p_mmu-miR-465a-3p	CTGATC	6mer_3	2	UGUACAUU---- || ------GACUAG	0.68042
mmu-miR-688	CTGCGA	6mer_3	2	UGUACAUU---- || ------GACGCU	0.68042
mmu-miR-503	CTGCTA	6mer_3	2	UGUACAUU---- || ------GACGAU	0.68042
mmu-miR-344f-3p	CTAGAG	6mer_3	2	UGUACAUU---- || ------GAUCUC	0.68042
mmu-miR-671-3p	GAACCG	6mer_1	6	UGUACAUU |||||| -CUUGGC-	0.680664
mmu-miR-324-5p	GATGCG	6mer_3	4	UGUACAUU-- |||| ----CUACGC	0.685547
mmu-miR-28c_mmu-miR-28b	GCTCCT	6mer_3	6	UGUACAUU |||||| -CGAGGA-	0.690918
mmu-miR-135b_mmu-miR-135a	GCCATA	6mer_3	6	UGUACAUU |||||| --CGGUAU	0.69165
mmu-miR-1843b-3p	ACGATCGG	8mer	5	UGUACAUU--- ||||| ---UGCUAGCC	0.691696
mmu-miR-3095-5p	AAGCTT	6mer_3	6	UGUACAUU |||||| --UUCGAA	0.691895
mmu-miR-208b*	AAGCTT	6mer_3	6	UGUACAUU |||||| --UUCGAA	0.691895
mmu-miR-3067*	GCTTGG	6mer_3	4	UGUACAUU-- |||| ----CGAACC	0.695801
mmu-miR-293	GGCACT	6mer_3	6	UGUACAUU |||||| --CCGUGA	0.697754
mmu-miR-3075*	CAAGGAT	7mer-m8	4	UGUACAUU--- |||| ----GUUCCUA	0.702393
mmu-miR-431	CAAGACA	7mer-m8	4	UGUACAUU--- |||| ----GUUCUGU	0.702393
mmu-miR-3076-5p	CCTGTG	6mer_3	4	UGUACAUU-- |||| ----GGACAC	0.702637
mmu-miR-674*	GAGCTGTG	8mer	7	UGUACAUU- ||||||| -CUCGACAC	0.703156
mmu-miR-546	CACCAT	6mer_3	6	UGUACAUU |||||| -GUGGUA-	0.703369
mmu-miR-3081	AGCGCA	6mer_2	6	UGUACAUU |||||| UCGCGU--	0.704102
mmu-miR-328	GGCCAG	6mer_3	6	UGUACAUU |||||| -CCGGUC-	0.70874
mmu-miR-3113*	GGCCAG	6mer_1	6	UGUACAUU |||||| -CCGGUC-	0.70874
mmu-miR-203*	ACCACT	6mer_3	6	UGUACAUU |||||| --UGGUGA	0.710449
mmu-miR-103-2*_mmu-miR-107*	GAAGCT	6mer_3	6	UGUACAUU |||||| -CUUCGA-	0.710693
mmu-miR-3099*	GAAGCT	6mer_1	6	UGUACAUU |||||| -CUUCGA-	0.710693
mmu-miR-212-5p	CAAGGT	6mer_3	4	UGUACAUU-- |||| ----GUUCCA	0.714355
mmu-miR-1894-5p	GGAGAG	6mer_3	6	UGUACAUU |||||| -CCUCUC-	0.71582
mmu-miR-3091-5p	ACCCAT	6mer_2	6	UGUACAUU |||||| -UGGGUA-	0.717285
mmu-miR-692	AGAGAT	6mer_3	6	UGUACAUU |||||| -UCUCUA-	0.717529
mmu-miR-1962_mmu-miR-485	CAGCCTCT	8mer	4	UGUACAUU---- |||| ----GUCGGAGA	0.717789
mmu-miR-185*	CAGCCCCT	8mer	4	UGUACAUU---- |||| ----GUCGGGGA	0.717789
mmu-miR-3098-3p	CAGCAGAA	8mer	4	UGUACAUU---- |||| ----GUCGUCUU	0.717789
mmu-miR-667*	CAGCACCG	8mer	4	UGUACAUU---- |||| ----GUCGUGGC	0.717789
mmu-miR-3085-3p_mmu-miR-3064-5p	CAGCCAGA	8mer	4	UGUACAUU---- |||| ----GUCGGUCU	0.717789
mmu-miR-1968	CAGCTGCA	8mer	4	UGUACAUU---- |||| ----GUCGACGU	0.717789
mmu-miR-370	CAGCAGGC	8mer	4	UGUACAUU---- |||| ----GUCGUCCG	0.717789
mmu-miR-133a_mmu-miR-133b	GACCAA	6mer_2	6	UGUACAUU |||||| -CUGGUU-	0.721924
mmu-miR-664*	CAGCCAG	7mer-m8	4	UGUACAUU--- |||| ----GUCGGUC	0.722778
mmu-miR-762	CAGCCCC	7mer-m8	4	UGUACAUU--- |||| ----GUCGGGG	0.722778
mmu-miR-763	CAGCTGG	7mer-m8	4	UGUACAUU--- |||| ----GUCGACC	0.722778
mmu-miR-92a-1*	CAACCT	6mer_3	6	UGUACAUU |||||| -GUUGGA-	0.7229
mmu-miR-453_mmu-miR-496*	CAACCT	6mer_3	6	UGUACAUU |||||| -GUUGGA-	0.7229
mmu-miR-1903	GAAGAA	6mer_1	6	UGUACAUU |||||| -CUUCUU-	0.723145
mmu-miR-130a*	AAAGAGC	7mer-m8	5	UGUACAUU-- ||||| ---UUUCUCG	0.724609
mmu-miR-134*	CCACAG	6mer_3	6	UGUACAUU |||||| -GGUGUC-	0.729004
mmu-miR-323-5p	GACCAC	6mer_1	6	UGUACAUU |||||| -CUGGUG-	0.72998
mmu-miR-182*	AGAACC	6mer_1	6	UGUACAUU |||||| UCUUGG--	0.730957
mmu-miR-3061-3p	AAAGGTAG	8mer	5	UGUACAUU--- ||||| ---UUUCCAUC	0.733612
mmu-miR-204_mmu-miR-211	AAAGGGAA	8mer	5	UGUACAUU--- ||||| ---UUUCCCUU	0.733612
mmu-miR-423-5p	CCCTCA	6mer_3	4	UGUACAUU-- |||| ----GGGAGU	0.734131
mmu-miR-3078*	CAGCAA	6mer_3	4	UGUACAUU-- |||| ----GUCGUU	0.739014
mmu-miR-3083	CAGCCT	6mer_3	4	UGUACAUU-- |||| ----GUCGGA	0.739014
mmu-miR-431*	GACCTG	6mer_3	6	UGUACAUU |||||| --CUGGAC	0.741943
mmu-miR-23a*	GAACCC	6mer_2	6	UGUACAUU |||||| -CUUGGG-	0.743164
mmu-miR-23b*	GAACCC	6mer_3	6	UGUACAUU |||||| -CUUGGG-	0.743164
mmu-miR-719	CGAGAT	6mer_3	6	UGUACAUU |||||| -GCUCUA-	0.745605
mmu-miR-720	CGAGAT	6mer_3	6	UGUACAUU |||||| -GCUCUA-	0.745605
mmu-miR-296-5p	GGCCCT	6mer_3	6	UGUACAUU |||||| -CCGGGA-	0.74585
mmu-miR-665*	GCCCCT	6mer_3	6	UGUACAUU |||||| -CGGGGA-	0.748047
mmu-miR-5046	GGAGCT	6mer_3	6	UGUACAUU |||||| -CCUCGA-	0.748779
mmu-miR-3066	CAACCAA	7mer-m8	4	UGUACAUU--- |||| ----GUUGGUU	0.748962
mmu-miR-207	GGAGAA	6mer_1	6	UGUACAUU |||||| -CCUCUU-	0.756104
mmu-miR-92a-2*	CCACCT	6mer_3	6	UGUACAUU |||||| -GGUGGA-	0.756836
mmu-miR-3110	GCAGAA	6mer_3	6	UGUACAUU |||||| -CGUCUU-	0.757324
mmu-miR-340-3p	AGACGGA	7mer-m8	3	UGUACAUU---- ||| -----UCUGCCU	0.757812
mmu-miR-320*	AGAAGGC	7mer-m8	3	UGUACAUU---- ||| -----UCUUCCG	0.757812
mmu-miR-193*	AGACCCA	7mer-m8	3	UGUACAUU---- ||| -----UCUGGGU	0.757812
mmu-miR-103-1*	AGAAGCC	7mer-m8	3	UGUACAUU---- ||| -----UCUUCGG	0.757812
mmu-miR-138	CACCAGCT	8mer	4	UGUACAUU---- |||| ----GUGGUCGA	0.758835
mmu-miR-770-3p	GCCCAC	6mer_2	6	UGUACAUU |||||| -CGGGUG-	0.760498
mmu-miR-3102-5p.2	CACCACC	7mer-m8	4	UGUACAUU--- |||| ----GUGGUGG	0.760681
mmu-miR-342-5p	CACCCCT	7mer-m8	4	UGUACAUU--- |||| ----GUGGGGA	0.760681
mmu-miR-764-3p	CCTCCT	6mer_3	4	UGUACAUU-- |||| ----GGAGGA	0.764648
mmu-miR-675-5p	GCACCA	6mer_3	6	UGUACAUU |||||| -CGUGGU-	0.767822
mmu-miR-1306-3p	CAACGT	6mer_3	4	UGUACAUU-- |||| ----GUUGCA	0.772705
mmu-miR-615-5p	GGACCC	6mer_1	6	UGUACAUU |||||| -CCUGGG-	0.77417
mmu-miR-3072	GGGGCA	6mer_3	6	UGUACAUU |||||| CCCCGU--	0.781982
mmu-miR-423-3p	ACCGAGCT	8mer	1	UGUACAUU------- | -------UGGCUCGA	0.822693
mmu-miR-208a-5p	AAAAGCTC	8mer	1	UGUACAUU------- | -------UUUUCGAG	0.822693
mmu-miR-29b-1*	AAACCAGC	8mer	1	UGUACAUU------- | -------UUUGGUCG	0.822693
mmu-miR-1901	ACGAGCGG	8mer	1	UGUACAUU------- | -------UGCUCGCC	0.822693
mmu-miR-3090*	ACCCAGAC	8mer	1	UGUACAUU------- | -------UGGGUCUG	0.822693
mmu-miR-343	AAGGGAGA	8mer	1	UGUACAUU------- | -------UUCCCUCU	0.822693
mmu-miR-693-3p	AAAGCTGC	8mer	1	UGUACAUU------- | -------UUUCGACG	0.822693
mmu-miR-1249	AAGGGCGT	8mer	1	UGUACAUU------- | -------UUCCCGCA	0.822693
mmu-miR-188-5p	AAGGGATG	8mer	1	UGUACAUU------- | -------UUCCCUAC	0.822693
mmu-miR-879	AAGCCTCT	8mer	1	UGUACAUU------- | -------UUCGGAGA	0.822693
mmu-miR-193b*	AAACCCCG	8mer	1	UGUACAUU------- | -------UUUGGGGC	0.822693
mmu-miR-678	ACCGAGAC	8mer	1	UGUACAUU------- | -------UGGCUCUG	0.822693
mmu-miR-29b-2*	AAACCAG	7mer-m8	1	UGUACAUU------ | -------UUUGGUC	0.824768
mmu-miR-1968*	AGGTGGT	7mer-m8	1	UGUACAUU------ | -------UCCACCA	0.824768
mmu-miR-337-3p	AGCTGAA	7mer-m8	1	UGUACAUU------ | -------UCGACUU	0.824768
mmu-miR-149	AGCCAGA	7mer-m8	1	UGUACAUU------ | -------UCGGUCU	0.824768
mmu-miR-344e*	AAGCCTG	7mer-m8	1	UGUACAUU------ | -------UUCGGAC	0.824768
mmu-miR-181d*	CGGTGGG	7mer-m8	4	UGUACAUU--- |||| ----GCCACCC	0.833801
mmu-miR-681	AGGCTG	6mer_3	1	UGUACAUU----- | -------UCCGAC	0.843018
mmu-miR-1247	ACGGGT	6mer_3	1	UGUACAUU----- | -------UGCCCA	0.843018
mmu-miR-5109	GCAACA	6mer_3	6	UGUACAUU |||||| CGUUGU--	0.845947
mmu-miR-339-3p	CGCTCA	6mer_3	5	-UGUACAUU ||||| G-CGAGU--	0.848389
mmu-miR-5103	GGATGA	6mer_3	5	UGUACAUU- ||||| ---CCUACU	0.861572
mmu-miR-5131	GGGCGCCG	8mer	1	UGUACAUU------- | -------CCCGCGGC	0.936447
mmu-miR-341*	GCCGACCG	8mer	1	UGUACAUU------- | -------CGGCUGGC	0.936447
mmu-miR-1946a	GCCCGGCT	8mer	1	UGUACAUU------- | -------CGGGCCGA	0.936447
mmu-miR-744	GCCCCGCA	8mer	1	UGUACAUU------- | -------CGGGGCGU	0.936447
mmu-miR-701	GCGGCTAA	8mer	1	UGUACAUU------- | -------CGCCGAUU	0.936447
mmu-miR-3104-5p	GCCCCCTA	8mer	1	UGUACAUU------- | -------CGGGGGAU	0.936447
mmu-miR-5120	GCCCCAAA	8mer	1	UGUACAUU------- | -------CGGGGUUU	0.936447
mmu-miR-718	GGCGGAAG	8mer	1	UGUACAUU------- | -------CCGCCUUC	0.936447
mmu-miR-1900	GGGCGGCC	8mer	1	UGUACAUU------- | -------CCCGCCGG	0.936447
mmu-miR-3093-5p	GGGGTGCG	8mer	1	UGUACAUU------- | -------CCCCACGC	0.936447
mmu-miR-5105	GCGGCGCC	8mer	1	UGUACAUU------- | -------CGCCGCGG	0.936447
mmu-miR-673-3p	GCCCCGGA	8mer	1	UGUACAUU------- | -------CGGGGCCU	0.936447
mmu-miR-1945	GCGAAGA	7mer-m8	1	UGUACAUU------ | -------CGCUUCU	0.936584
mmu-miR-128-2*	GGCCCCC	7mer-m8	1	UGUACAUU------ | -------CCGGGGG	0.936584
mmu-miR-711	GGGTCCC	7mer-m8	1	UGUACAUU------ | -------CCCAGGG	0.936584
mmu-miR-1199*	GGCCGCA	7mer-m8	1	UGUACAUU------ | -------CCGGCGU	0.936584
mmu-miR-128-1*	GGCCCCG	7mer-m8	1	UGUACAUU------ | -------CCGGGGC	0.936584
mmu-miR-3960	GCCGCC	6mer_3	1	UGUACAUU----- | -------CGGCGG	0.940186
mmu-miR-5126	GCCCGC	6mer_3	1	UGUACAUU----- | -------CGGGCG	0.940186
mmu-miR-2137	GCCGGC	6mer_3	1	UGUACAUU----- | -------CGGCCG	0.940186
mmu-miR-3094	CCAACA	6mer_3	5	-UGUACAUU ||||| G-GUUGU--	0.940918
mmu-miR-5132	CCCCACGC	8mer	1	UGUACAUU------- | -------GGGGUGCG	1
mmu-miR-700	CCCGCGTG	8mer	1	UGUACAUU------- | -------GGGCGCAC	1
mmu-miR-1893	CCCGCGCC	8mer	1	UGUACAUU------- | -------GGGCGCGG	1
mmu-miR-3080-3p	CCCGAGGA	8mer	1	UGUACAUU------- | -------GGGCUCCU	1
mmu-miR-1965	CCCGGCTT	8mer	1	UGUACAUU------- | -------GGGCCGAA	1
Position of Putative miRNA Binding Sites in Submitted Genes for the Weeder Motif UGUACAUU
Gene	Gene Symbol	Sequence of Site	Start Relative to Stop Codon (bp)	% Similarity to Consensus Motif	Minimum Free Energy (MFE) of miRNA-mRNA Duplex
73010	Gpr22	TGTAAATT	108	92.09	-1.6
73010	Gpr22	TGTATATT	218	92.13	-5
11829	Aqp4	TGTGCATT	422	90.95	-6.9
11829	Aqp4	TTTACATT	2324	92.29	-3.2
11829	Aqp4	TGTACATA	2727	90.04	-7
211586	Tfdp2	TGTGCATT	659	90.95	-6.9
211586	Tfdp2	TGTTCATT	3698	91.12	-2.3
211586	Tfdp2	TGTTCATT	3844	91.12	-2.3
211586	Tfdp2	TGTACAGT	4132	90.07	-6
211586	Tfdp2	TGTACATT	4624	100	-6.9
211586	Tfdp2	[TGTCCATT]	5563	89.43	-2.3
383295	Ypel5	TGTATATT	328	92.13	-5
383295	Ypel5	TGTGCATT	1597	90.95	-6.9
72421	Ttc30b	TGTACATT	35	100	-6.9
72421	Ttc30b	[TGTACACT]	98	88.36	-5.7
72421	Ttc30b	TTTACATT	644	92.29	-3.2
233115	Dpy19l3	[TGTACCTT]	3509	88.93	-4.1
68031	Rnf146	TGTAAATT	42	92.09	-1.6
68031	Rnf146	TGTGCATT	285	90.95	-6.9
68031	Rnf146	TTTACATT	888	92.29	-3.2
68031	Rnf146	TGTAAATT	1680	92.09	-1.6
110959	Nudt19	TGAACATT	226	90.1	-2.3
321022	Cdv3	TGTAAATT	2721	92.09	-1.6
321022	Cdv3	[TGTCCATT]	2813	89.43	-2.3
108058	Camk2d	TGTACATT	205	100	-6.9
108058	Camk2d	[TGTCCATT]	2184	89.43	-2.3
19270	Ptprg	TGTACTTT	408	91.7	-4.5
19270	Ptprg	TGTACATT	1171	100	-6.9
19270	Ptprg	[AGTACATT]	3172	88.28	-7.1
19270	Ptprg	TGTACTTT	3240	91.7	-4.5
19270	Ptprg	TGTAAATT	4122	92.09	-1.6
26931	Ppp2r5c	TGTACATA	814	90.04	-7
26931	Ppp2r5c	TGAACATT	3062	90.1	-2.3
26931	Ppp2r5c	TGTACATA	3069	90.04	-7
27406	Abcf3	TGTAAATT	282	92.09	-1.6
12661	Chl1	TGTGCATT	315	90.95	-6.9
12661	Chl1	[TGTACCTT]	671	88.93	-4.1
12661	Chl1	TGTACATA	962	90.04	-7
68082	Dusp19	TTTACATT	600	92.29	-3.2
75723	Amotl1	TGTTCATT	1304	91.12	-2.3
18174	Slc11a2	TGTGCATT	2353	90.95	-6.9
16498	Kcnab2	TGTACATA	2106	90.04	-7
67703	Kirrel3	[GGTACATT]	971	85.67	-6.9
233833	Tnrc6a	[TGTACCTT]	1222	88.93	-4.1
233833	Tnrc6a	TGTACAGT	1548	90.07	-6
233833	Tnrc6a	TGAACATT	1735	90.1	-2.3
12014	Bach2	TGTACATA	439	90.04	-7
12014	Bach2	TGTATATT	904	92.13	-5
12014	Bach2	TGTACATT	4519	100	-6.9
216292	BC067068	TGTGCATT	336	90.95	-6.9
20218	Khdrbs1	[TGTACCTT]	274	88.93	-4.1
20218	Khdrbs1	TGTACATA	1073	90.04	-7
11441	Chrna7	[TCTACATT]	64	89.04	-3.1
242202	Pde5a	TGTATATT	1621	92.13	-5
242202	Pde5a	TGTACATT	2086	100	-6.9
242202	Pde5a	TGAACATT	3358	90.1	-2.3
242202	Pde5a	TGTAAATT	3801	92.09	-1.6
75209	Sv2c	[TGTAGATT]	1197	89.32	-3
74330	Dnajc14	TGTACATA	684	90.04	-7
74330	Dnajc14	[TATACATT]	1915	90	-3.3
72902	Spock3	[TCTACATT]	27	89.04	-3.1
21929	Tnfaip3	TGTACATA	761	90.04	-7
338372	Map3k9	[TGTCCATT]	2248	89.43	-2.3
338372	Map3k9	[TGTCCATT]	2497	89.43	-2.3
338372	Map3k9	[TGTACACT]	3077	88.36	-5.7
338372	Map3k9	TGTGCATT	4552	90.95	-6.9
338372	Map3k9	[TGTCCATT]	4972	89.43	-2.3
338372	Map3k9	TGTACATT	8214	100	-6.9
228012	Tlk1	[TGTACATC]	1016	87.13	-6.4
228012	Tlk1	[TCTACATT]	1172	89.04	-3.1
228012	Tlk1	TGAACATT	1259	90.1	-2.3
228012	Tlk1	TGTACAGT	1431	90.07	-6
228012	Tlk1	TGTACATA	1492	90.04	-7
109154	Mlec	[TGTCCATT]	4893	89.43	-2.3
24086	Tlk2	TGTTCATT	663	91.12	-2.3
24086	Tlk2	TGTGCATT	1547	90.95	-6.9
246707	Emilin2	[TGTACAAT]	530	88.64	-6
246707	Emilin2	TGTAAATT	685	92.09	-1.6
12444	Ccnd2	[TGTACACT]	245	88.36	-5.7
12444	Ccnd2	TGTTCATT	1101	91.12	-2.3
12444	Ccnd2	TGAACATT	2490	90.1	-2.3
12443	Ccnd1	TGTACTTT	1911	91.7	-4.5
27008	Micall1	[TGCACATT]	1198	88.81	-2.3
19056	Ppp3cb	TGTACATT	787	100	-6.9
19056	Ppp3cb	TGTATATT	2034	92.13	-5
70802	Pwwp2a	[TGCACATT]	1656	88.81	-2.3
70802	Pwwp2a	[TCTACATT]	2862	89.04	-3.1
239250	Slitrk6	[TGTACAAT]	526	88.64	-6
239250	Slitrk6	[TGTAGATT]	951	89.32	-3
239250	Slitrk6	TGTACAGT	1069	90.07	-6
239250	Slitrk6	TGTATATT	1079	92.13	-5
223435	Trio	TGTGCATT	407	90.95	-6.9
223435	Trio	TGTACATA	618	90.04	-7
223435	Trio	TGAACATT	1215	90.1	-2.3
223435	Trio	TTTACATT	1706	92.29	-3.2
223435	Trio	TGTATATT	1725	92.13	-5
52850	Sgsm1	TGTTCATT	2514	91.12	-2.3
14815	Nr3c1	TGTGCATT	210	90.95	-6.9
14815	Nr3c1	[TGTACATG]	1546	89.18	-7
14815	Nr3c1	TGTACATT	2396	100	-6.9
14815	Nr3c1	[TGTAGATT]	2724	89.32	-3
14815	Nr3c1	TGTATATT	3533	92.13	-5
11865	Arntl	TGTATATT	244	92.13	-5
14394	Gabra1	TGTACATT	1018	100	-6.9
14394	Gabra1	TGTATATT	1345	92.13	-5
71436	Flrt3	TGTACATT	120	100	-6.9
71436	Flrt3	TGTACATA	1057	90.04	-7
56376	Pdlim5	TTTACATT	83	92.29	-3.2
56376	Pdlim5	TGTAAATT	426	92.09	-1.6
56376	Pdlim5	TGTATATT	2207	92.13	-5
12490	Cd34	[TGCACATT]	488	88.81	-2.3
106369	Ypel1	[TGTACAAT]	179	88.64	-6
106369	Ypel1	[TGTACATC]	455	87.13	-6.4
19272	Ptprk	TTTACATT	114	92.29	-3.2
19272	Ptprk	TGTACATA	663	90.04	-7
19272	Ptprk	[TGTAGATT]	813	89.32	-3
19272	Ptprk	[TGTACATG]	904	89.18	-7
16443	Itsn1	[TGTACAAT]	904	88.64	-6
16443	Itsn1	[TCTACATT]	1559	89.04	-3.1
16443	Itsn1	TGTATATT	3175	92.13	-5
16443	Itsn1	[TGTACCTT]	4451	88.93	-4.1
16443	Itsn1	TGTACAGT	4678	90.07	-6
16443	Itsn1	TTTACATT	4999	92.29	-3.2
16443	Itsn1	TTTACATT	7044	92.29	-3.2
16443	Itsn1	TGAACATT	10022	90.1	-2.3
16443	Itsn1	TGTGCATT	13624	90.95	-6.9
110835	Chrna5	[TGTCCATT]	129	89.43	-2.3
66264	Ccdc28b	[TCTACATT]	366	89.04	-3.1
66264	Ccdc28b	[TCTACATT]	746	89.04	-3.1
17181	Matn2	TGTATATT	20	92.13	-5
76884	Cyfip2	TGTACTTT	1466	91.7	-4.5
76884	Cyfip2	[TGTAGATT]	1640	89.32	-3
76884	Cyfip2	[TGTACAAT]	2256	88.64	-6
76884	Cyfip2	TTTACATT	2267	92.29	-3.2
216963	Git1	TGTACATA	223	90.04	-7
216963	Git1	TGTACATT	416	100	-6.9
216963	Git1	TGTACATT	1125	100	-6.9
14682	Gnaq	TGTACATA	1985	90.04	-7
14682	Gnaq	TGTAAATT	2153	92.09	-1.6
14682	Gnaq	[TGCACATT]	2273	88.81	-2.3
14682	Gnaq	TGTAAATT	3386	92.09	-1.6
14682	Gnaq	TGTAAATT	3813	92.09	-1.6
208211	Alg1	[TGTACAAT]	276	88.64	-6
208211	Alg1	[TGTACACT]	361	88.36	-5.7
211612	Ptchd1	TGTACATT	1358	100	-6.9
211612	Ptchd1	TGTATATT	1762	92.13	-5
211612	Ptchd1	[TGTCCATT]	2880	89.43	-2.3
211612	Ptchd1	TGTAAATT	3028	92.09	-1.6
211612	Ptchd1	[AGTACATT]	3146	88.28	-7.1
211612	Ptchd1	[TGTCCATT]	3196	89.43	-2.3
66505	Zmynd11	[TGCACATT]	669	88.81	-2.3
66505	Zmynd11	[TGCACATT]	1702	88.81	-2.3
13480	Dpm1	TGTTCATT	26	91.12	-2.3
13480	Dpm1	TGTACATT	206	100	-6.9
13480	Dpm1	TGTACATT	657	100	-6.9
211986	Tmem18	TGTACATA	554	90.04	-7
211986	Tmem18	[TGGACATT]	1430	88.9	-2.3
211986	Tmem18	[TATACATT]	2398	90	-3.3
217684	4933426M11Rik	[TGTCCATT]	2343	89.43	-2.3
217684	4933426M11Rik	TGTACATT	2814	100	-6.9
217684	4933426M11Rik	TGTACATT	3594	100	-6.9
101809	Spred3	TGTAAATT	1425	92.09	-1.6
101809	Spred3	[AGTACATT]	1666	88.28	-7.1
101809	Spred3	[TGTACACT]	1900	88.36	-5.7
26563	Ror1	TGTACATT	714	100	-6.9
231605	Galnt9	TGTACATA	350	90.04	-7
18415	Hspa4l	[TGTCCATT]	153	89.43	-2.3
19416	Rasd1	[TCTACATT]	558	89.04	-3.1
12662	Chm	[TGGACATT]	893	88.9	-2.3
12662	Chm	[TATACATT]	1110	90	-3.3
12662	Chm	[TGCACATT]	1828	88.81	-2.3
12662	Chm	TGTACATT	1910	100	-6.9
12662	Chm	TGTATATT	2454	92.13	-5
12662	Chm	[TGGACATT]	2557	88.9	-2.3
67544	Fam120b	[TGTACCTT]	1256	88.93	-4.1
108760	Galntl1	[TGTACCTT]	20	88.93	-4.1
108760	Galntl1	[TGTACATG]	1327	89.18	-7
108760	Galntl1	[TGTACATC]	1477	87.13	-6.4
23872	Ets2	TGTGCATT	262	90.95	-6.9
23872	Ets2	[TGTCCATT]	420	89.43	-2.3
23872	Ets2	TGTACATA	445	90.04	-7
23872	Ets2	TGTATATT	506	92.13	-5
23872	Ets2	TGTATATT	762	92.13	-5
23872	Ets2	TGTACAGT	1728	90.07	-6
56505	Ruvbl1	TGTAAATT	89	92.09	-1.6
56505	Ruvbl1	[TATACATT]	341	90	-3.3
231506	Lin54	[AGTACATT]	149	88.28	-7.1
231506	Lin54	TGTAAATT	1473	92.09	-1.6
231506	Lin54	TGTTCATT	1560	91.12	-2.3
231506	Lin54	[TGTAGATT]	1660	89.32	-3
16485	Kcna1	[TGGACATT]	2647	88.9	-2.3
16485	Kcna1	[TGTACCTT]	4562	88.93	-4.1
13435	Dnmt3a	[TGTACATC]	806	87.13	-6.4
13435	Dnmt3a	TGTACAGT	4112	90.07	-6
13435	Dnmt3a	TGTACATT	5448	100	-6.9
234515	Inpp4b	[TCTACATT]	74	89.04	-3.1
234515	Inpp4b	[TGTAGATT]	852	89.32	-3
116837	Rims1	[TCTACATT]	25	89.04	-3.1
140723	Cacng5	TGTACTTT	2373	91.7	-4.5
18749	Prkacb	[TATACATT]	1222	90	-3.3
18749	Prkacb	[TGCACATT]	1281	88.81	-2.3
18749	Prkacb	TGTATATT	1898	92.13	-5
15550	Htr1a	[TGTACACT]	527	88.36	-5.7
15550	Htr1a	TGTACATT	1618	100	-6.9
15550	Htr1a	TGTAAATT	2078	92.09	-1.6
15550	Htr1a	[TGTACCTT]	2607	88.93	-4.1
67800	Dgat2	TGTAAATT	77	92.09	-1.6
67800	Dgat2	TGTATATT	849	92.13	-5
208098	Panx3	[TGGACATT]	451	88.9	-2.3
208098	Panx3	[TATACATT]	885	90	-3.3
208098	Panx3	TGTATATT	1002	92.13	-5
170771	Khdrbs2	[TGGACATT]	178	88.9	-2.3
170771	Khdrbs2	TGTAAATT	522	92.09	-1.6
170772	Glcci1	[TGTAGATT]	1988	89.32	-3
170772	Glcci1	[TGTACAAT]	2601	88.64	-6
170772	Glcci1	TGTACATT	3996	100	-6.9
105522	Ankrd28	TTTACATT	1669	92.29	-3.2
105522	Ankrd28	TGTAAATT	1785	92.09	-1.6
105522	Ankrd28	TGTACATA	1888	90.04	-7
105522	Ankrd28	TGTATATT	1955	92.13	-5
23888	Gpc6	[TGTCCATT]	1324	89.43	-2.3
23888	Gpc6	TTTACATT	2293	92.29	-3.2
23888	Gpc6	TGTAAATT	3370	92.09	-1.6
23888	Gpc6	TTTACATT	3689	92.29	-3.2
228960	Stx16	[TGTACAAT]	2716	88.64	-6
14897	Trip12	TGTACATA	375	90.04	-7
14897	Trip12	TGTTCATT	582	91.12	-2.3
14897	Trip12	[TGTCCATT]	1064	89.43	-2.3
14897	Trip12	[TGTACACT]	2070	88.36	-5.7
72351	Ptar1	TGAACATT	349	90.1	-2.3
70122	Mllt3	[TGTAGATT]	1167	89.32	-3
70122	Mllt3	[TGTACCTT]	1279	88.93	-4.1
70122	Mllt3	[TGTAGATT]	1766	89.32	-3
70122	Mllt3	[TGTACATG]	2357	89.18	-7
70122	Mllt3	[TGTACACT]	2583	88.36	-5.7
70122	Mllt3	TGTTCATT	3363	91.12	-2.3
70122	Mllt3	[TGTACACT]	3731	88.36	-5.7
70122	Mllt3	[TGTACATG]	3964	89.18	-7
14799	Gria1	TGTGCATT	370	90.95	-6.9
117198	Ivns1abp	TGTATATT	617	92.13	-5
117198	Ivns1abp	TTTACATT	789	92.29	-3.2
117198	Ivns1abp	TGTACATA	1767	90.04	-7
117198	Ivns1abp	[TGCACATT]	1944	88.81	-2.3
117198	Ivns1abp	[TGTACCTT]	2311	88.93	-4.1
16508	Kcnd2	TGAACATT	400	90.1	-2.3
16508	Kcnd2	TGTACATT	1477	100	-6.9
16508	Kcnd2	TGTTCATT	1589	91.12	-2.3
13653	Egr1	TGTAAATT	982	92.09	-1.6
226419	Dyrk3	[TATACATT]	204	90	-3.3
226418	Yod1	TGTACATT	1987	100	-6.9
226418	Yod1	TGTTCATT	2487	91.12	-2.3
213556	Plekhh2	[AGTACATT]	837	88.28	-7.1
69976	Galk2	TGTACTTT	281	91.7	-4.5
14806	Grik2	[TGTCCATT]	1678	89.43	-2.3
14806	Grik2	[TGTCCATT]	3527	89.43	-2.3
14806	Grik2	[TGTCCATT]	5376	89.43	-2.3
14806	Grik2	[TGTCCATT]	7225	89.43	-2.3
14806	Grik2	[TGTCCATT]	8909	89.43	-2.3
19256	Ptpn20	TGTAAATT	699	92.09	-1.6
19256	Ptpn20	[TGGACATT]	993	88.9	-2.3
19256	Ptpn20	TGTACAGT	1191	90.07	-6
98386	Lbr	TGTACAGT	541	90.07	-6
98386	Lbr	TGTACATT	1148	100	-6.9
98386	Lbr	[TGGACATT]	1436	88.9	-2.3
241770	Rims4	[TGGACATT]	81	88.9	-2.3
16599	Klf3	TGTACATT	119	100	-6.9
16599	Klf3	TGAACATT	243	90.1	-2.3
231999	Plekha8	[AGTACATT]	687	88.28	-7.1
231999	Plekha8	TGTAAATT	3337	92.09	-1.6
231999	Plekha8	TGTGCATT	3481	90.95	-6.9
231999	Plekha8	[AGTACATT]	3660	88.28	-7.1
231999	Plekha8	[TGTCCATT]	4138	89.43	-2.3
114715	Spred1	TGTACATT	702	100	-6.9
21885	Tle1	[TGTACACT]	572	88.36	-5.7
21885	Tle1	[TCTACATT]	1096	89.04	-3.1
227120	Plcl1	TTTACATT	66	92.29	-3.2
227120	Plcl1	TGTACATA	114	90.04	-7
227120	Plcl1	[GGTACATT]	1175	85.67	-6.9
227120	Plcl1	TGTTCATT	1239	91.12	-2.3
227120	Plcl1	[TGCACATT]	1456	88.81	-2.3
227120	Plcl1	TGTAAATT	1511	92.09	-1.6
72144	Slc37a3	TGTACATA	944	90.04	-7
72144	Slc37a3	[TGTACAAT]	982	88.64	-6
268996	Ss18	[TGTACACT]	389	88.36	-5.7
268996	Ss18	TGTGCATT	680	90.95	-6.9
268996	Ss18	TTTACATT	908	92.29	-3.2
268996	Ss18	TGTACTTT	1591	91.7	-4.5
13405	Dmd	[TGTAGATT]	209	89.32	-3
13405	Dmd	[TGTCCATT]	1791	89.43	-2.3
18015	Nf1	TGTATATT	987	92.13	-5
18015	Nf1	[GGTACATT]	1488	85.67	-6.9
18015	Nf1	[TCTACATT]	2637	89.04	-3.1
18015	Nf1	[TGTACATG]	2860	89.18	-7
18015	Nf1	TGTAAATT	3196	92.09	-1.6
67685	Dyx1c1	TGTACAGT	42	90.07	-6
67685	Dyx1c1	[TATACATT]	504	90	-3.3
66277	Klf15	TGTACATA	768	90.04	-7
66277	Klf15	TGTAAATT	822	92.09	-1.6
66277	Klf15	TGTACATA	859	90.04	-7
66277	Klf15	TGTATATT	878	92.13	-5
231327	Ppat	TGTACAGT	367	90.07	-6
231327	Ppat	[TGTACAAT]	443	88.64	-6
231327	Ppat	[AGTACATT]	849	88.28	-7.1
231327	Ppat	[TCTACATT]	1294	89.04	-3.1
231327	Ppat	TGTGCATT	1941	90.95	-6.9
72135	Pygo1	TGTTCATT	213	91.12	-2.3
72135	Pygo1	TGTATATT	321	92.13	-5
20606	Sstr2	TTTACATT	376	92.29	-3.2
20606	Sstr2	TGTATATT	384	92.13	-5
268903	Nrip1	TGTTCATT	356	91.12	-2.3
407786	Taf9b	TTTACATT	272	92.29	-3.2
16970	Lrmp	TGTAAATT	53	92.09	-1.6
94047	Cecr6	[TGTACATC]	2326	87.13	-6.4
66573	Dzip1	[TCTACATT]	1514	89.04	-3.1
67474	Snap29	[TGTACCTT]	1699	88.93	-4.1
67474	Snap29	TGTTCATT	2410	91.12	-2.3
50766	Crim1	TGTATATT	991	92.13	-5
14118	Fbn1	TGTAAATT	560	92.09	-1.6
14118	Fbn1	[TGTACACT]	575	88.36	-5.7
76983	Scfd1	[TGGACATT]	484	88.9	-2.3
20112	Rps6ka2	[TGTACATG]	1774	89.18	-7
232441	Rerg	TGTATATT	800	92.13	-5
78232	Trappc6b	[TATACATT]	464	90	-3.3
78232	Trappc6b	[TCTACATT]	591	89.04	-3.1
15228	Foxg1	TGTATATT	669	92.13	-5
70911	Phyhipl	TGTAAATT	1301	92.09	-1.6
94220	Cnnm4	TGTATATT	1999	92.13	-5
19212	Pter	[TGTACCTT]	840	88.93	-4.1
19212	Pter	TGTATATT	1382	92.13	-5
12916	Crem	TGTACTTT	391	91.7	-4.5
12916	Crem	TGTGCATT	546	90.95	-6.9
12916	Crem	TGTACAGT	1280	90.07	-6
23947	Mid2	TGTGCATT	143	90.95	-6.9
23947	Mid2	[TGTCCATT]	570	89.43	-2.3
23947	Mid2	[TGTCCATT]	2498	89.43	-2.3
23947	Mid2	TGAACATT	2595	90.1	-2.3
57912	Cdc42se1	TGTTCATT	1799	91.12	-2.3
20022	Polr2j	TGTACATA	125	90.04	-7
13131	Dab1	[TGTACATC]	1959	87.13	-6.4
13131	Dab1	TGTTCATT	2500	91.12	-2.3
13131	Dab1	[TGTCCATT]	2880	89.43	-2.3
13131	Dab1	[TGTACAAT]	4013	88.64	-6
13131	Dab1	[TGTACATC]	5304	87.13	-6.4
13131	Dab1	TGTTCATT	5845	91.12	-2.3
13131	Dab1	[TGTCCATT]	6225	89.43	-2.3
13131	Dab1	[TGTACAAT]	7358	88.64	-6
13131	Dab1	[TGTACATC]	8649	87.13	-6.4
13131	Dab1	TGTTCATT	9190	91.12	-2.3
13131	Dab1	[TGTCCATT]	9570	89.43	-2.3
13131	Dab1	[TGTACAAT]	10703	88.64	-6
13131	Dab1	[TGTACATC]	11994	87.13	-6.4
13131	Dab1	TGTTCATT	12535	91.12	-2.3
13131	Dab1	[TGTCCATT]	12915	89.43	-2.3
13131	Dab1	[TGTACAAT]	14048	88.64	-6
16151	Ikbkg	[TGTACACT]	438	88.36	-5.7
16151	Ikbkg	[TGTACCTT]	454	88.93	-4.1
16151	Ikbkg	TGAACATT	3066	90.1	-2.3
16151	Ikbkg	TGAACATT	3082	90.1	-2.3
16886	Limk2	[TGTAGATT]	964	89.32	-3
16886	Limk2	TGTACATA	1251	90.04	-7
15081	H3f3b	TGTGCATT	482	90.95	-6.9
15081	H3f3b	TTTACATT	541	92.29	-3.2
18191	Nrxn3	TGTGCATT	2349	90.95	-6.9
106326	Osbpl11	TGAACATT	618	90.1	-2.3
106326	Osbpl11	TGTAAATT	1369	92.09	-1.6
208982	Hmgcll1	TTTACATT	652	92.29	-3.2
208982	Hmgcll1	TTTACATT	2430	92.29	-3.2
212111	Inpp5a	[TGTACCTT]	782	88.93	-4.1
213783	Plekhg1	TGTAAATT	1523	92.09	-1.6
213783	Plekhg1	[TGCACATT]	1859	88.81	-2.3
213783	Plekhg1	TGTACATA	2624	90.04	-7
108899	2700081O15Rik	[TGTAGATT]	933	89.32	-3
68275	Rpa1	[TGTACCTT]	862	88.93	-4.1
243219	2900026A02Rik	TGTATATT	4147	92.13	-5
19826	Rnps1	TGTACATT	565	100	-6.9
19826	Rnps1	TGTACAGT	591	90.07	-6
19821	Rnf2	TGTATATT	544	92.13	-5
19821	Rnf2	[TGTCCATT]	695	89.43	-2.3
19821	Rnf2	TGTACATT	860	100	-6.9
19821	Rnf2	TGAACATT	1148	90.1	-2.3
243961	Shank1	[TGTACATG]	834	89.18	-7
108150	Galnt7	[AGTACATT]	36	88.28	-7.1
108150	Galnt7	[TCTACATT]	853	89.04	-3.1
108150	Galnt7	[TCTACATT]	1080	89.04	-3.1
108150	Galnt7	TGAACATT	1296	90.1	-2.3
108150	Galnt7	[TCTACATT]	1399	89.04	-3.1
106014	Fam19a5	TGTATATT	1000	92.13	-5
213499	Fbxo42	[TGTCCATT]	3422	89.43	-2.3
66713	Actr2	TGTACTTT	930	91.7	-4.5
66713	Actr2	TGTACAGT	1138	90.07	-6
66713	Actr2	[TGTACCTT]	1889	88.93	-4.1
213084	Cdkl3	TGTACATA	1039	90.04	-7
73747	1110034G24Rik	[TATACATT]	474	90	-3.3
50927	Nasp	TGTACATA	38	90.04	-7
50927	Nasp	[TCTACATT]	161	89.04	-3.1
50927	Nasp	[TGTACATG]	176	89.18	-7
70646	Naa30	[TGTCCATT]	121	89.43	-2.3
70646	Naa30	TGTTCATT	251	91.12	-2.3
70646	Naa30	[TGTAGATT]	351	89.32	-3
70646	Naa30	TGTAAATT	911	92.09	-1.6
70646	Naa30	TGAACATT	2499	90.1	-2.3
70646	Naa30	[TCTACATT]	2910	89.04	-3.1
70646	Naa30	TGTGCATT	3210	90.95	-6.9
70357	Kcnip1	TGTACTTT	716	91.7	-4.5
18548	Pcsk1	TGTACTTT	137	91.7	-4.5
399558	Flrt2	TGTGCATT	114	90.95	-6.9
399558	Flrt2	[TGTACAAT]	271	88.64	-6
399558	Flrt2	[GGTACATT]	1583	85.67	-6.9
21413	Tcf4	TGTAAATT	1948	92.09	-1.6
21413	Tcf4	TGTTCATT	2140	91.12	-2.3
21413	Tcf4	TGAACATT	2205	90.1	-2.3
21413	Tcf4	[TGTAGATT]	4337	89.32	-3
21413	Tcf4	[TGTACATG]	4811	89.18	-7
13075	Cyp19a1	TGAACATT	91	90.1	-2.3
13075	Cyp19a1	[TCTACATT]	576	89.04	-3.1
332175	Zdhhc23	TGTACAGT	570	90.07	-6
13175	Dclk1	[TGTACAAT]	769	88.64	-6
13175	Dclk1	TGTACATT	924	100	-6.9
13175	Dclk1	TGTACTTT	2916	91.7	-4.5
13175	Dclk1	TGTGCATT	3094	90.95	-6.9
13175	Dclk1	[TGTACATG]	3114	89.18	-7
13175	Dclk1	TGTAAATT	3461	92.09	-1.6
13175	Dclk1	TGTACATT	3802	100	-6.9
13175	Dclk1	TGTGCATT	3810	90.95	-6.9
13175	Dclk1	[TGTACCTT]	4589	88.93	-4.1
13175	Dclk1	[TGCACATT]	6419	88.81	-2.3
13175	Dclk1	TGTACATT	6558	100	-6.9
13175	Dclk1	TGTAAATT	9300	92.09	-1.6
13175	Dclk1	TGTTCATT	10029	91.12	-2.3
331461	Il1rapl1	TGTACATA	133	90.04	-7
331461	Il1rapl1	TGTAAATT	237	92.09	-1.6
331461	Il1rapl1	TTTACATT	243	92.29	-3.2
208117	Aph1b	TGTACATT	3043	100	-6.9
238076	Kcns3	[TGTACCTT]	104	88.93	-4.1
238076	Kcns3	[TGGACATT]	123	88.9	-2.3
238076	Kcns3	TGTACATA	843	90.04	-7
238076	Kcns3	[TGTACATG]	861	89.18	-7
18767	Pkia	[TGTACATG]	546	89.18	-7
18767	Pkia	TGTAAATT	2677	92.09	-1.6
16565	Kif21b	[TGTACACT]	2478	88.36	-5.7
16565	Kif21b	TGTACATA	3803	90.04	-7
16565	Kif21b	TGTACATT	3839	100	-6.9
234878	BC021891	[TGTCCATT]	504	89.43	-2.3
11789	Apc	TGTACAGT	228	90.07	-6
11789	Apc	TGTATATT	713	92.13	-5
11789	Apc	TGAACATT	785	90.1	-2.3
11789	Apc	TGTATATT	3297	92.13	-5
16563	Kif2a	TGTACATA	438	90.04	-7
16563	Kif2a	TGTAAATT	559	92.09	-1.6
16563	Kif2a	TGTACATT	579	100	-6.9
16563	Kif2a	TGAACATT	990	90.1	-2.3
16563	Kif2a	[TGTACACT]	1002	88.36	-5.7
16563	Kif2a	[TGTAGATT]	1151	89.32	-3
16563	Kif2a	[TGTAGATT]	1503	89.32	-3
68235	2410066E13Rik	[TGTACCTT]	417	88.93	-4.1
13638	Efna3	[TGTACATC]	107	87.13	-6.4
75736	Bcl2l12	TGTACATT	199	100	-6.9
66648	5730494M16Rik	TGTACAGT	825	90.07	-6
66648	5730494M16Rik	TGTACATT	2536	100	-6.9
66648	5730494M16Rik	[TCTACATT]	2721	89.04	-3.1
66648	5730494M16Rik	TGTACAGT	3009	90.07	-6
18004	Nek1	[TCTACATT]	450	89.04	-3.1
277854	Depdc5	[TGTACCTT]	108	88.93	-4.1
277854	Depdc5	[TGTACCTT]	420	88.93	-4.1
277854	Depdc5	TGTACATA	1324	90.04	-7
277854	Depdc5	TGTACATA	1334	90.04	-7
277854	Depdc5	[TGTACCTT]	1989	88.93	-4.1
277854	Depdc5	TGTGCATT	2712	90.95	-6.9
17245	Mdm1	TGTACATA	469	90.04	-7
17245	Mdm1	TGTATATT	515	92.13	-5
68939	Rasl11b	[TGTACAAT]	871	88.64	-6
71778	Klhl5	TGTACATT	914	100	-6.9
20610	Sumo3	[TGTAGATT]	254	89.32	-3
20610	Sumo3	TGTAAATT	448	92.09	-1.6
20610	Sumo3	TGTACATT	1109	100	-6.9
20610	Sumo3	TGTGCATT	1587	90.95	-6.9
230316	Megf9	TGTTCATT	409	91.12	-2.3
230316	Megf9	TGTACATA	665	90.04	-7
74150	Slc35f5	TGTACAGT	36	90.07	-6
74150	Slc35f5	[TCTACATT]	123	89.04	-3.1
228913	Zfp217	TGTACATA	117	90.04	-7
228913	Zfp217	[TGTACACT]	1398	88.36	-5.7
228913	Zfp217	TGTACATA	1438	90.04	-7
228913	Zfp217	[GGTACATT]	1872	85.67	-6.9
16413	Itgb1bp1	[TGTCCATT]	712	89.43	-2.3
208846	Daam1	TGTACATA	165	90.04	-7
208846	Daam1	[TGTACAAT]	1118	88.64	-6
208846	Daam1	TGTATATT	1920	92.13	-5
208846	Daam1	TGTACATT	2393	100	-6.9
74320	Wdr33	TGTACAGT	2550	90.07	-6
74320	Wdr33	[TCTACATT]	3030	89.04	-3.1
67467	1200011I18Rik	[TCTACATT]	119	89.04	-3.1
67467	1200011I18Rik	[TGGACATT]	1030	88.9	-2.3
67467	1200011I18Rik	TGTGCATT	3200	90.95	-6.9
67468	Mmd	TGTAAATT	528	92.09	-1.6
67468	Mmd	TGTATATT	1577	92.13	-5
20534	Slc4a1ap	[TGTACACT]	216	88.36	-5.7
58869	Pex5l	TGTACTTT	287	91.7	-4.5
58869	Pex5l	TGTACATA	583	90.04	-7
72472	Slc16a10	[TGTCCATT]	1953	89.43	-2.3
72472	Slc16a10	TGTACAGT	2114	90.07	-6
72472	Slc16a10	[TGTACATC]	3454	87.13	-6.4
72472	Slc16a10	TGAACATT	3813	90.1	-2.3
72472	Slc16a10	TGTACTTT	4686	91.7	-4.5
15331	Hmgn2	TGTGCATT	4	90.95	-6.9
15331	Hmgn2	TGTACAGT	38	90.07	-6
15331	Hmgn2	TGTATATT	703	92.13	-5
16591	Kl	[TGGACATT]	547	88.9	-2.3
170947	Myoz3	TGAACATT	410	90.1	-2.3
170947	Myoz3	[TGCACATT]	1060	88.81	-2.3
380768	Gm1568	TTTACATT	1548	92.29	-3.2
11922	Neurod6	TGTACAGT	380	90.07	-6
11924	Neurog2	TGTATATT	1013	92.13	-5
22030	Traf2	[TGGACATT]	1314	88.9	-2.3
74189	Phactr3	TGAACATT	49	90.1	-2.3
74189	Phactr3	[TGTAGATT]	666	89.32	-3
67945	Rpl41	[TGTACAAT]	234	88.64	-6
224997	Dlgap1	TGTAAATT	1984	92.09	-1.6
224997	Dlgap1	TGTATATT	3559	92.13	-5
70797	Ankib1	TGTACTTT	1613	91.7	-4.5
70797	Ankib1	TGTATATT	1786	92.13	-5
22428	Dctn6	TGTGCATT	389	90.95	-6.9
80903	Fgf16	[TGGACATT]	2191	88.9	-2.3
23797	Akt3	TGTTCATT	299	91.12	-2.3
23797	Akt3	[GGTACATT]	380	85.67	-6.9
23797	Akt3	[TGGACATT]	675	88.9	-2.3
23797	Akt3	[GGTACATT]	1409	85.67	-6.9
23797	Akt3	TGTACATA	1479	90.04	-7
23797	Akt3	[TGCACATT]	2008	88.81	-2.3
23797	Akt3	[TGTACACT]	2154	88.36	-5.7
23797	Akt3	[TGTAGATT]	2947	89.32	-3
23797	Akt3	[TGTACACT]	3151	88.36	-5.7
24001	Tiam2	[TATACATT]	643	90	-3.3
223915	Krt73	[TGGACATT]	326	88.9	-2.3
53322	Nucb2	TTTACATT	128	92.29	-3.2
54167	Icos	TGTACAGT	1569	90.07	-6
353282	Sfmbt2	[GGTACATT]	2431	85.67	-6.9
353282	Sfmbt2	TGTAAATT	4755	92.09	-1.6
353282	Sfmbt2	TGTACATA	5638	90.04	-7
54160	Copg2	[TGGACATT]	687	88.9	-2.3
212880	Ddx46	[TGTACCTT]	17	88.93	-4.1
212880	Ddx46	[TCTACATT]	160	89.04	-3.1
212880	Ddx46	[GGTACATT]	815	85.67	-6.9
212880	Ddx46	TTTACATT	1305	92.29	-3.2
12977	Csf1	TGTGCATT	1920	90.95	-6.9
19206	Ptch1	TGTACAGT	612	90.07	-6
19206	Ptch1	TGTACATT	684	100	-6.9
108012	Ap1s2	TGTATATT	1943	92.13	-5
107652	Uap1	TGTACATA	350	90.04	-7
238130	Dock4	[TGTACCTT]	261	88.93	-4.1
238130	Dock4	TGTACATA	1474	90.04	-7
238130	Dock4	TGTACATA	1600	90.04	-7
240239	Gpr151	TGTAAATT	425	92.09	-1.6
20716	Serpina3n	TGTGCATT	71	90.95	-6.9
72605	Car10	TGTTCATT	1035	91.12	-2.3
72605	Car10	TGTAAATT	1248	92.09	-1.6
52696	Zwint	[TGTACAAT]	715	88.64	-6
381511	Pdp1	[TGTCCATT]	346	89.43	-2.3
381511	Pdp1	TTTACATT	1287	92.29	-3.2
381511	Pdp1	TGTAAATT	2022	92.09	-1.6
381290	Atp2b4	TTTACATT	641	92.29	-3.2
381290	Atp2b4	[AGTACATT]	2139	88.28	-7.1
12296	Cacnb2	[TATACATT]	144	90	-3.3
12296	Cacnb2	TGTACATA	750	90.04	-7
216551	1110067D22Rik	[TGTAGATT]	437	89.32	-3
216551	1110067D22Rik	TGTACAGT	1426	90.07	-6
216551	1110067D22Rik	TGTGCATT	2570	90.95	-6.9
67731	Fbxo32	TGTACATT	78	100	-6.9
67731	Fbxo32	TGTACATA	1301	90.04	-7
20815	Srpk1	TGTTCATT	129	91.12	-2.3
15312	Hmgn1	[TGTACAAT]	38	88.64	-6
15312	Hmgn1	[TGTACATG]	655	89.18	-7
22342	Lin7b	TGTACAGT	32	90.07	-6
22343	Lin7c	TGTACTTT	303	91.7	-4.5
22343	Lin7c	TTTACATT	309	92.29	-3.2
22343	Lin7c	TGTTCATT	794	91.12	-2.3
22343	Lin7c	TGTATATT	1526	92.13	-5
22343	Lin7c	TGTACAGT	2095	90.07	-6
22343	Lin7c	TGTAAATT	2217	92.09	-1.6
22343	Lin7c	TGTGCATT	3074	90.95	-6.9
20666	Sox11	TGTACAGT	903	90.07	-6
20666	Sox11	[TCTACATT]	3117	89.04	-3.1
20666	Sox11	TGAACATT	3462	90.1	-2.3
20666	Sox11	[TGTCCATT]	4107	89.43	-2.3
20666	Sox11	TGTACATA	5214	90.04	-7
20666	Sox11	TTTACATT	6456	92.29	-3.2
15370	Nr4a1	TGTACATA	410	90.04	-7
79221	Hdac9	TGTACATA	410	90.04	-7
79221	Hdac9	[TGTAGATT]	567	89.32	-3
79221	Hdac9	TTTACATT	1568	92.29	-3.2
79221	Hdac9	TGTATATT	1853	92.13	-5
50781	Dkk3	[AGTACATT]	134	88.28	-7.1
50781	Dkk3	TGTAAATT	785	92.09	-1.6
	Top 933 miRNAs Complementary to the Weeder Motif UUUGUA
	miRNA Name	miRNA Seed	Seed Model	Length of Complementarity	Complementarity	Viterbi P-Value
	mmu-let-7c-1*	TTGTAC	6mer_1	5	UUUGUA- ||||| -AACAUG	0.001221
	mmu-miR-381	TTGTAT	6mer_2	5	UUUGUA- ||||| -AACAUA	0.001221
	mmu-let-7c-2*_mmu-let-7f-1*_mmu-let-7b*_mmu-miR-98*_mmu-let-7a-1*	TTGTAT	6mer_1	5	UUUGUA- ||||| -AACAUA	0.001221
	mmu-miR-539-3p	TTGTAT	6mer_2	5	UUUGUA- ||||| -AACAUA	0.001221
	mmu-miR-7a-1*	TTTGTT	6mer_2	6	UUUGUA |||||| AAACAA	0.001709
	mmu-miR-1192_mmu-miR-495	TTTGTT	6mer_2	6	UUUGUA |||||| AAACAA	0.001709
	mmu-miR-3065	TTTGTT	6mer_1	6	UUUGUA |||||| AAACAA	0.001709
	mmu-miR-340-5p	TTTATA	6mer_2	6	UUUGUA |||||| AAAUAU	0.001953
	mmu-miR-466l-3p	TTTATA	6mer_3	6	UUUGUA |||||| AAAUAU	0.001953
	mmu-miR-466f-3p	TGTATG	6mer_3	4	UUUGUA-- |||| --ACAUAC	0.006104
	mmu-miR-150*	TGTACC	6mer_1	4	UUUGUA-- |||| --ACAUGG	0.006104
	mmu-let-7g*	TGTACA	6mer_1	4	UUUGUA-- |||| --ACAUGU	0.006104
	mmu-miR-493*	TGTACA	6mer_2	4	UUUGUA-- |||| --ACAUGU	0.006104
	mmu-let-7a-2*	TGTACA	6mer_2	4	UUUGUA-- |||| --ACAUGU	0.006104
	mmu-miR-297a-5*_mmu-miR-669l*_mmu-miR-467b*_mmu-miR-467e*_mmu-miR-669d-2*_mmu-miR-669m-3p_mmu-miR-467c*_mmu-miR-467d*	TGTATA	6mer_2	4	UUUGUA-- |||| --ACAUAU	0.006104
	mmu-miR-221_mmu-miR-222_mmu-miR-1928	TGTAGC	6mer_2	4	UUUGUA-- |||| --ACAUCG	0.006104
	mmu-miR-676*	TGTAGA	6mer_1	4	UUUGUA-- |||| --ACAUCU	0.006104
	mmu-miR-1b-3p	TGTACC	6mer_1	4	UUUGUA-- |||| --ACAUGG	0.006104
	mmu-miR-187*	TGTAGC	6mer_1	4	UUUGUA-- |||| --ACAUCG	0.006104
	mmu-miR-466m-3p_mmu-miR-466o-3p	TGTATG	6mer_1	4	UUUGUA-- |||| --ACAUAC	0.006104
	mmu-miR-5098	TGTAAC	6mer_3	4	UUUGUA-- |||| --ACAUUG	0.006104
	mmu-let-7f-2*	TGTATA	6mer_2	4	UUUGUA-- |||| --ACAUAU	0.006104
	mmu-miR-374c	TGTATT	6mer_1	4	UUUGUA-- |||| --ACAUAA	0.006104
	mmu-miR-139-5p	TGTAGA	6mer_3	4	UUUGUA-- |||| --ACAUCU	0.006104
	mmu-miR-466n-3p	TGTATA	6mer_3	4	UUUGUA-- |||| --ACAUAU	0.006104
	mmu-miR-467f	TGTATA	6mer_2	4	UUUGUA-- |||| --ACAUAU	0.006104
	mmu-miR-297a*_mmu-miR-467g_mmu-miR-297b-3p_mmu-miR-466e-3p_mmu-miR-669d*_mmu-miR-466a-3p_mmu-miR-466d-3p_mmu-miR-297c*	TGTATA	6mer_3	4	UUUGUA-- |||| --ACAUAU	0.006104
	mmu-miR-669b*_mmu-miR-467a*_mmu-miR-669f-3p	TGTATA	6mer_1	4	UUUGUA-- |||| --ACAUAU	0.006104
	mmu-miR-350	TTTGTG	6mer_1	6	UUUGUA |||||| AAACAC	0.006592
	mmu-miR-669c*	TGTGTA	6mer_3	6	UUUGUA |||||| ACACAU	0.006836
	mmu-miR-466i-3p	TGTGTA	6mer_2	6	UUUGUA |||||| ACACAU	0.006836
	mmu-miR-466g	TCTGTA	6mer_2	6	UUUGUA |||||| AGACAU	0.00708
	mmu-miR-19b_mmu-miR-19a	TTTGCA	6mer_1	6	UUUGUA |||||| AAACGU	0.007324
	mmu-miR-1b-5p	TATGTA	6mer_3	6	UUUGUA |||||| AUACAU	0.010742
	mmu-miR-466b-3p_mmu-miR-466p-3p_mmu-miR-466c-3p	TATGTA	6mer_2	6	UUUGUA |||||| AUACAU	0.010742
	mmu-miR-7a-2*_mmu-miR-7b*	TTGTTG	6mer_3	5	UUUGUA- ||||| -AACAAC	0.011719
	mmu-miR-410	TTATAT	6mer_2	5	UUUGUA- ||||| -AAUAUA	0.012939
	mmu-miR-568	TTATAC	6mer_1	5	UUUGUA- ||||| -AAUAUG	0.012939
	mmu-miR-374	TTATAT	6mer_3	5	UUUGUA- ||||| -AAUAUA	0.012939
	mmu-miR-344d_mmu-miR-344e	TTATAT	6mer_2	5	UUUGUA- ||||| -AAUAUA	0.012939
	mmu-miR-3112	TTCTAT	6mer_1	5	UUUGUA- ||||| -AAGAUA	0.015381
	mmu-miR-429*	GTAAGA	6mer_2	3	UUUGUA--- ||| ---CAUUCU	0.031006
	mmu-let-7d*	GTATAG	6mer_3	3	UUUGUA--- ||| ---CAUAUC	0.031006
	mmu-miR-155*	GTAGGA	6mer_2	3	UUUGUA--- ||| ---CAUCCU	0.031006
	mmu-miR-138-1*	GTAGCC	6mer_2	3	UUUGUA--- ||| ---CAUCGG	0.031006
	mmu-miR-369-3p	GTATTA	6mer_1	3	UUUGUA--- ||| ---CAUAAU	0.031006
	mmu-miR-487b	GTACGA	6mer_1	3	UUUGUA--- ||| ---CAUGCU	0.031006
	mmu-miR-323-3p	GTAATG	6mer_1	3	UUUGUA--- ||| ---CAUUAC	0.031006
	mmu-miR-200b*_mmu-miR-200a*	GTAAGA	6mer_1	3	UUUGUA--- ||| ---CAUUCU	0.031006
	mmu-miR-3102-3p.2	GTAGAG	6mer_3	3	UUUGUA--- ||| ---CAUCUC	0.031006
	mmu-miR-1949	GTATAG	6mer_3	3	UUUGUA--- ||| ---CAUAUC	0.031006
	mmu-miR-154*	GTATGA	6mer_1	3	UUUGUA--- ||| ---CAUACU	0.031006
	mmu-miR-3107_mmu-miR-486	GTACAG	6mer_1	3	UUUGUA--- ||| ---CAUGUC	0.031006
	mmu-miR-1839-3p	GTAGGT	6mer_1	3	UUUGUA--- ||| ---CAUCCA	0.031006
	mmu-miR-299*	GTAAAC	6mer_1	3	UUUGUA--- ||| ---CAUUUG	0.031006
	mmu-miR-429_mmu-miR-200c_mmu-miR-200b	GTATTA	6mer_3	3	UUUGUA--- ||| ---CAUAAU	0.031006
	mmu-miR-101c	GTACTG	6mer_2	3	UUUGUA--- ||| ---CAUGAC	0.031006
	mmu-miR-101a_mmu-miR-101b	GTACTG	6mer_1	3	UUUGUA--- ||| ---CAUGAC	0.031006
	mmu-miR-872	GTAACC	6mer_1	3	UUUGUA--- ||| ---CAUUGG	0.031006
	mmu-miR-409-5p	GTAACC	6mer_2	3	UUUGUA--- ||| ---CAUUGG	0.031006
	mmu-miR-1a-2*_mmu-miR-1a-1*	GTATGT	6mer_3	3	UUUGUA--- ||| ---CAUACA	0.031006
	mmu-miR-126-3p	GTACGA	6mer_3	3	UUUGUA--- ||| ---CAUGCU	0.031006
	mmu-miR-485*	GTATGA	6mer_1	3	UUUGUA--- ||| ---CAUACU	0.031006
	mmu-let-7e*	GTATAG	6mer_3	3	UUUGUA--- ||| ---CAUAUC	0.031006
	mmu-miR-24-1*_mmu-miR-24-2*	GTAGGC	6mer_1	3	UUUGUA--- ||| ---CAUCCG	0.031006
	mmu-miR-216b*	GTAAGT	6mer_1	3	UUUGUA--- ||| ---CAUUCA	0.031006
	mmu-miR-547	GTACCA	6mer_1	3	UUUGUA--- ||| ---CAUGGU	0.031006
	mmu-miR-200c*	GTAAGA	6mer_1	3	UUUGUA--- ||| ---CAUUCU	0.031006
	mmu-miR-1196	GTAGAT	6mer_1	3	UUUGUA--- ||| ---CAUCUA	0.031006
	mmu-miR-300	TTGCAT	6mer_2	5	UUUGUA- ||||| -AACGUA	0.034912
	mmu-miR-1931	TTGCAT	6mer_3	5	UUUGUA- ||||| -AACGUA	0.034912
	mmu-miR-301b_mmu-miR-301a_mmu-miR-130a_mmu-miR-130b_mmu-miR-721	TTGCAC	6mer_1	5	UUUGUA- ||||| -AACGUG	0.034912
	mmu-miR-302a*	TTTAAG	6mer_2	4	UUUGUA-- |||| --AAAUUC	0.040527
	mmu-miR-3094*	TTTAAA	6mer_1	4	UUUGUA-- |||| --AAAUUU	0.040527
	mmu-miR-30c_mmu-miR-30b_mmu-miR-30a_mmu-miR-30e_mmu-miR-30d_mmu-miR-384-5p	TTTACA	6mer_3	4	UUUGUA-- |||| --AAAUGU	0.040527
	mmu-miR-142-5p	TTTATG	6mer_3	4	UUUGUA-- |||| --AAAUAC	0.040527
	mmu-miR-3969	TTTAGG	6mer_2	4	UUUGUA-- |||| --AAAUCC	0.040527
	mmu-miR-291a-5p	TTTGAT	6mer_2	6	UUUGUA |||||| AAACUA	0.041992
	mmu-miR-291b-5p	TTTGAT	6mer_2	6	UUUGUA |||||| AAACUA	0.041992
	mmu-miR-421	TGTTGA	6mer_2	4	UUUGUA-- |||| --ACAACU	0.045898
	mmu-miR-147*	TGTTTC	6mer_1	4	UUUGUA-- |||| --ACAAAG	0.045898
	mmu-miR-505-3p	TGTTGA	6mer_1	4	UUUGUA-- |||| --ACAACU	0.045898
	mmu-miR-669p*	TGTTAT	6mer_2	4	UUUGUA-- |||| --ACAAUA	0.045898
	mmu-miR-201*	TGTTCA	6mer_3	4	UUUGUA-- |||| --ACAAGU	0.045898
	mmu-miR-194	TGTTAC	6mer_2	4	UUUGUA-- |||| --ACAAUG	0.045898
	mmu-miR-494	TGTTTC	6mer_2	4	UUUGUA-- |||| --ACAAAG	0.045898
	mmu-miR-3098-5p	TGTTAG	6mer_1	4	UUUGUA-- |||| --ACAAUC	0.045898
	mmu-miR-669a-3p_mmu-miR-669o-3p_mmu-miR-669a-3-3p	TGTTAT	6mer_1	4	UUUGUA-- |||| --ACAAUA	0.045898
	mmu-miR-694	TTTTCA	6mer_2	6	UUUGUA |||||| AAAAGU	0.046631
	mmu-miR-875-3p	TTTTCA	6mer_1	6	UUUGUA |||||| AAAAGU	0.046631
	mmu-miR-294*	TTTTGA	6mer_1	6	UUUGUA |||||| AAAACU	0.046875
	mmu-miR-329_mmu-miR-362-3p	TGTGTT	6mer_3	6	UUUGUA |||||| ACACAA	0.048096
	mmu-miR-3101	TGGTAC	6mer_2	5	UUUGUA- ||||| -ACCAUG	0.049072
	mmu-miR-190*	TATAGT	6mer_3	4	UUUGUA-- |||| --AUAUCA	0.054688
	mmu-miR-669j_mmu-miR-669i	TATATG	6mer_1	4	UUUGUA-- |||| --AUAUAC	0.054688
	mmu-miR-669e*	TATATT	6mer_1	4	UUUGUA-- |||| --AUAUAA	0.054688
	mmu-miR-16-2*	TATTGG	6mer_2	2	UUUGUA---- || ----AUAACC	0.112793
	mmu-miR-101a*	TAACTG	6mer_2	2	UUUGUA---- || ----AUUGAC	0.112793
	mmu-miR-3096-3p	TAACCC	6mer_2	2	UUUGUA---- || ----AUUGGG	0.112793
	mmu-miR-195*	TATTGG	6mer_3	2	UUUGUA---- || ----AUAACC	0.112793
	mmu-miR-1839-5p	TACCTT	6mer_3	2	UUUGUA---- || ----AUGGAA	0.112793
	mmu-miR-5135	TAGACC	6mer_2	2	UUUGUA---- || ----AUCUGG	0.112793
	mmu-miR-1251	TAGAGT	6mer_3	2	UUUGUA---- || ----AUCUCA	0.112793
	mmu-miR-202-5p	TAGGAA	6mer_3	2	UUUGUA---- || ----AUCCUU	0.112793
	mmu-miR-27a*	TAAGCC	6mer_1	2	UUUGUA---- || ----AUUCGG	0.112793
	mmu-miR-652*	TAGGGT	6mer_1	2	UUUGUA---- || ----AUCCCA	0.112793
	mmu-miR-690	TAGCCT	6mer_1	2	UUUGUA---- || ----AUCGGA	0.112793
	mmu-miR-153	TATGCA	6mer_2	2	UUUGUA---- || ----AUACGU	0.112793
	mmu-miR-154	TAACCT	6mer_2	2	UUUGUA---- || ----AUUGGA	0.112793
	mmu-miR-878-5p	TAGATA	6mer_3	2	UUUGUA---- || ----AUCUAU	0.112793
	mmu-miR-544-5p	TAACAA	6mer_1	2	UUUGUA---- || ----AUUGUU	0.112793
	mmu-miR-32*	TAAATT	6mer_2	2	UUUGUA---- || ----AUUUAA	0.112793
	mmu-miR-16-1*	TACTGG	6mer_3	2	UUUGUA---- || ----AUGACC	0.112793
	mmu-miR-590-3p	TAAAAT	6mer_1	2	UUUGUA---- || ----AUUUUA	0.112793
	mmu-miR-511-3p	TACACA	6mer_1	2	UUUGUA---- || ----AUGUGU	0.112793
	mmu-miR-101b*	TAACCG	6mer_2	2	UUUGUA---- || ----AUUGGC	0.112793
	mmu-miR-1957	TACCAC	6mer_1	2	UUUGUA---- || ----AUGGUG	0.112793
	mmu-miR-384-3p	TAGGAA	6mer_2	2	UUUGUA---- || ----AUCCUU	0.112793
	mmu-miR-802	TACTGA	6mer_3	2	UUUGUA---- || ----AUGACU	0.112793
	mmu-miR-196a_mmu-miR-196b	TACCTA	6mer_3	2	UUUGUA---- || ----AUGGAU	0.112793
	mmu-miR-331-5p	TACCTA	6mer_2	2	UUUGUA---- || ----AUGGAU	0.112793
	mmu-miR-376a	TACGAT	6mer_3	2	UUUGUA---- || ----AUGCUA	0.112793
	mmu-miR-3070b-3p_mmu-miR-3070a	TAGCAC	6mer_1	2	UUUGUA---- || ----AUCGUG	0.112793
	mmu-miR-376b	TATGAT	6mer_3	2	UUUGUA---- || ----AUACUA	0.112793
	mmu-miR-126-5p	TAATAA	6mer_1	2	UUUGUA---- || ----AUUAUU	0.112793
	mmu-miR-669k_mmu-miR-669h-3p	TATGCA	6mer_1	2	UUUGUA---- || ----AUACGU	0.112793
	mmu-miR-186*	TAGGGC	6mer_3	2	UUUGUA---- || ----AUCCCG	0.112793
	mmu-miR-1191	TAAGAC	6mer_1	2	UUUGUA---- || ----AUUCUG	0.112793
	mmu-miR-3105-3p	TAAGCA	6mer_1	2	UUUGUA---- || ----AUUCGU	0.112793
	mmu-let-7d	TACCTC	6mer_2	2	UUUGUA---- || ----AUGGAG	0.112793
	mmu-miR-488*	TATCTG	6mer_1	2	UUUGUA---- || ----AUAGAC	0.112793
	mmu-miR-99a_mmu-miR-100	TACGGG	6mer_1	2	UUUGUA---- || ----AUGCCC	0.112793
	mmu-miR-1981*	TAGATG	6mer_3	2	UUUGUA---- || ----AUCUAC	0.112793
	mmu-miR-1186b	TAATCC	6mer_1	2	UUUGUA---- || ----AUUAGG	0.112793
	mmu-miR-192	TAGGTC	6mer_1	2	UUUGUA---- || ----AUCCAG	0.112793
	mmu-miR-302b*_mmu-miR-302d*	TAAAGT	6mer_3	2	UUUGUA---- || ----AUUUCA	0.112793
	mmu-miR-496	TACTCA	6mer_3	2	UUUGUA---- || ----AUGAGU	0.112793
	mmu-miR-183*	TAATTC	6mer_1	2	UUUGUA---- || ----AUUAAG	0.112793
	mmu-miR-223*	TACACG	6mer_3	2	UUUGUA---- || ----AUGUGC	0.112793
	mmu-miR-5104	TAGCAC	6mer_1	2	UUUGUA---- || ----AUCGUG	0.112793
	mmu-miR-5116	TATCAA	6mer_2	2	UUUGUA---- || ----AUAGUU	0.112793
	mmu-miR-471-5p	TACGTA	6mer_3	2	UUUGUA---- || ----AUGCAU	0.112793
	mmu-miR-5118	TAACCT	6mer_2	2	UUUGUA---- || ----AUUGGA	0.112793
	mmu-miR-449a*	TAGCTG	6mer_3	2	UUUGUA---- || ----AUCGAC	0.112793
	mmu-miR-448-3p	TATGCA	6mer_2	2	UUUGUA---- || ----AUACGU	0.112793
	mmu-miR-380-3p	TACATA	6mer_3	2	UUUGUA---- || ----AUGUAU	0.112793
	mmu-miR-376c	TATGTT	6mer_3	2	UUUGUA---- || ----AUACAA	0.112793
	mmu-miR-411*_mmu-miR-379*	TACATA	6mer_3	2	UUUGUA---- || ----AUGUAU	0.112793
	mmu-miR-3106*	TAGGCA	6mer_1	2	UUUGUA---- || ----AUCCGU	0.112793
	mmu-miR-465a-5p_mmu-miR-465b-5p_mmu-miR-465c-5p	TAAATA	6mer_3	2	UUUGUA---- || ----AUUUAU	0.112793
	mmu-miR-3108*	TAGACG	6mer_3	2	UUUGUA---- || ----AUCUGC	0.112793
	mmu-miR-338-5p	TATTGT	6mer_2	2	UUUGUA---- || ----AUAACA	0.112793
	mmu-miR-463*	TAGGTA	6mer_3	2	UUUGUA---- || ----AUCCAU	0.112793
	mmu-miR-99b	TACGGG	6mer_1	2	UUUGUA---- || ----AUGCCC	0.112793
	mmu-miR-199b_mmu-miR-199a-3p	TACTGT	6mer_3	2	UUUGUA---- || ----AUGACA	0.112793
	mmu-miR-470*	TACTGG	6mer_1	2	UUUGUA---- || ----AUGACC	0.112793
	mmu-miR-3099	TAGCCT	6mer_2	2	UUUGUA---- || ----AUCGGA	0.112793
	mmu-miR-137*	TACCCG	6mer_2	2	UUUGUA---- || ----AUGGGC	0.112793
	mmu-miR-144	TACTGT	6mer_2	2	UUUGUA---- || ----AUGACA	0.112793
	mmu-miR-146b*	TAGGGC	6mer_3	2	UUUGUA---- || ----AUCCCG	0.112793
	mmu-miR-708*	TAGTTG	6mer_3	2	UUUGUA---- || ----AUCAAC	0.112793
	mmu-miR-590-5p	TAAGCT	6mer_2	2	UUUGUA---- || ----AUUCGA	0.112793
	mmu-let-7g_mmu-let-7c_mmu-let-7b_mmu-let-7a_mmu-miR-98_mmu-let-7f_mmu-let-7e_mmu-let-7i_mmu-miR-1961	TACCTC	6mer_2	2	UUUGUA---- || ----AUGGAG	0.112793
	mmu-miR-374*	TACAAC	6mer_2	2	UUUGUA---- || ----AUGUUG	0.112793
	mmu-miR-344b	TAAATG	6mer_3	2	UUUGUA---- || ----AUUUAC	0.112793
	mmu-miR-202-3p	TACCTC	6mer_2	2	UUUGUA---- || ----AUGGAG	0.112793
	mmu-miR-421*	TAATGA	6mer_2	2	UUUGUA---- || ----AUUACU	0.112793
	mmu-miR-222*	TACTGA	6mer_3	2	UUUGUA---- || ----AUGACU	0.112793
	mmu-miR-26a_mmu-miR-26b	TACTTG	6mer_1	2	UUUGUA---- || ----AUGAAC	0.112793
	mmu-miR-325*	TACTAG	6mer_2	2	UUUGUA---- || ----AUGAUC	0.112793
	mmu-miR-3108	TAGAGA	6mer_2	2	UUUGUA---- || ----AUCUCU	0.112793
	mmu-miR-21	TAAGCT	6mer_2	2	UUUGUA---- || ----AUUCGA	0.112793
	mmu-miR-872*	TAGTTC	6mer_2	2	UUUGUA---- || ----AUCAAG	0.112793
	mmu-miR-3059*	TAGAGG	6mer_3	2	UUUGUA---- || ----AUCUCC	0.112793
	mmu-miR-1982.2	TAGGGT	6mer_1	2	UUUGUA---- || ----AUCCCA	0.112793
	mmu-miR-487b*	TAACCA	6mer_3	2	UUUGUA---- || ----AUUGGU	0.112793
	mmu-miR-3962	TACTAC	6mer_1	2	UUUGUA---- || ----AUGAUG	0.112793
	mmu-miR-3965	TAAGCA	6mer_3	2	UUUGUA---- || ----AUUCGU	0.112793
	mmu-miR-3964	TACCTT	6mer_1	2	UUUGUA---- || ----AUGGAA	0.112793
	mmu-miR-701*	TAGATA	6mer_3	2	UUUGUA---- || ----AUCUAU	0.112793
	mmu-miR-215	TAGGTC	6mer_1	2	UUUGUA---- || ----AUCCAG	0.112793
	mmu-miR-1198-3p	TAGCTT	6mer_3	2	UUUGUA---- || ----AUCGAA	0.112793
	mmu-miR-3066*	TAAGTG	6mer_3	2	UUUGUA---- || ----AUUCAC	0.112793
	mmu-miR-1941-3p	TAAGAT	6mer_2	2	UUUGUA---- || ----AUUCUA	0.112793
	mmu-miR-34c*_mmu-miR-34b-3p	TAGTGA	6mer_1	2	UUUGUA---- || ----AUCACU	0.112793
	mmu-miR-344c_mmu-miR-344	TAGATC	6mer_2	2	UUUGUA---- || ----AUCUAG	0.112793
	mmu-miR-125b-1-3p	TAACCC	6mer_1	2	UUUGUA---- || ----AUUGGG	0.112793
	mmu-miR-741*	TACGTA	6mer_3	2	UUUGUA---- || ----AUGCAU	0.112793
	mmu-miR-376c*_mmu-miR-376b*	TATCCA	6mer_2	2	UUUGUA---- || ----AUAGGU	0.112793
	mmu-miR-302c*	TAAAGC	6mer_3	2	UUUGUA---- || ----AUUUCG	0.112793
	mmu-miR-27b*	TAAGCT	6mer_1	2	UUUGUA---- || ----AUUCGA	0.112793
	mmu-miR-133a*	TACCAG	6mer_2	2	UUUGUA---- || ----AUGGUC	0.112793
	mmu-miR-181d_mmu-miR-181a_mmu-miR-181c_mmu-miR-181b	TGAATG	6mer_1	4	UUUGUA-- |||| --ACUUAC	0.116699
	mmu-miR-205	TGAAGG	6mer_2	4	UUUGUA-- |||| --ACUUCC	0.116699
	mmu-miR-664	TGAATA	6mer_3	4	UUUGUA-- |||| --ACUUAU	0.116699
	mmu-miR-205*	TGAAAT	6mer_2	4	UUUGUA-- |||| --ACUUUA	0.116699
	mmu-miR-3074-2-3p	TGAAAC	6mer_2	4	UUUGUA-- |||| --ACUUUG	0.116699
	mmu-miR-871-5p_mmu-miR-743a*	TGAATA	6mer_3	4	UUUGUA-- |||| --ACUUAU	0.116699
	mmu-miR-712	TGAAGG	6mer_1	4	UUUGUA-- |||| --ACUUCC	0.116699
	mmu-miR-382*	TGAATG	6mer_2	4	UUUGUA-- |||| --ACUUAC	0.116699
	mmu-miR-335-3p	TGAAAA	6mer_2	4	UUUGUA-- |||| --ACUUUU	0.116699
	mmu-miR-30e*_mmu-miR-30d*_mmu-miR-30a*	TGAAAG	6mer_3	4	UUUGUA-- |||| --ACUUUC	0.116699
	mmu-miR-124*	TGAACA	6mer_1	4	UUUGUA-- |||| --ACUUGU	0.116699
	mmu-miR-743b-5p	TGAACA	6mer_3	4	UUUGUA-- |||| --ACUUGU	0.116699
	mmu-miR-3089-5p	TGAACT	6mer_1	4	UUUGUA-- |||| --ACUUGA	0.116699
	mmu-miR-488	TTTCAA	6mer_3	6	UUUGUA |||||| AAAGUU	0.116943
	mmu-miR-376a*	TCTACC	6mer_3	4	UUUGUA-- |||| --AGAUGG	0.12085
	mmu-miR-411	TCTACT	6mer_2	4	UUUGUA-- |||| --AGAUGA	0.12085
	mmu-miR-5123	TCTACA	6mer_3	4	UUUGUA-- |||| --AGAUGU	0.12085
	mmu-miR-28*	TCTAGT	6mer_2	4	UUUGUA-- |||| --AGAUCA	0.12085
	mmu-miR-379_mmu-miR-1193-5p	TCTACC	6mer_2	4	UUUGUA-- |||| --AGAUGG	0.12085
	mmu-miR-463	TCTATC	6mer_2	4	UUUGUA-- |||| --AGAUAG	0.12085
	mmu-miR-295*	TTTGAG	6mer_2	6	UUUGUA |||||| AAACUC	0.121094
	mmu-miR-293*_mmu-miR-290-5p_mmu-miR-292-5p	TTTGAG	6mer_2	6	UUUGUA |||||| AAACUC	0.121094
	mmu-miR-466q	TGTGCA	6mer_2	4	UUUGUA-- |||| --ACACGU	0.124512
	mmu-miR-342-3p	TGTGAG	6mer_2	4	UUUGUA-- |||| --ACACUC	0.124512
	mmu-miR-2182	TGTGGC	6mer_1	4	UUUGUA-- |||| --ACACCG	0.124512
	mmu-miR-742*	TGTGAG	6mer_1	4	UUUGUA-- |||| --ACACUC	0.124512
	mmu-miR-3057-3p	TGTGGG	6mer_2	4	UUUGUA-- |||| --ACACCC	0.124512
	mmu-miR-693-5p	TGTGGC	6mer_1	4	UUUGUA-- |||| --ACACCG	0.124512
	mmu-miR-188-3p	TGTGGG	6mer_1	4	UUUGUA-- |||| --ACACCC	0.124512
	mmu-miR-377	TGTGAT	6mer_3	4	UUUGUA-- |||| --ACACUA	0.124512
	mmu-miR-140*	TGTGGT	6mer_2	4	UUUGUA-- |||| --ACACCA	0.124512
	mmu-miR-3064-3p	TGTGGC	6mer_2	4	UUUGUA-- |||| --ACACCG	0.124512
	mmu-miR-673-5p	TGTGAG	6mer_3	4	UUUGUA-- |||| --ACACUC	0.124512
	mmu-miR-672*	TGTGTG	6mer_2	4	UUUGUA-- |||| --ACACAC	0.124512
	mmu-miR-23b_mmu-miR-23a	TGTGAT	6mer_3	4	UUUGUA-- |||| --ACACUA	0.124512
	mmu-miR-27b_mmu-miR-27a	TGTGAA	6mer_3	4	UUUGUA-- |||| --ACACUU	0.124512
	mmu-miR-9*	CTTTAT	6mer_3	5	-UUUGUA ||||| GAAAUA-	0.126709
	mmu-miR-1950	TGCAGA	6mer_3	4	UUUGUA-- |||| --ACGUCU	0.130859
	mmu-miR-883a-3p_mmu-miR-883b-3p	TGCAGT	6mer_1	4	UUUGUA-- |||| --ACGUCA	0.130859
	mmu-miR-152_mmu-miR-148b_mmu-miR-148a	TGCACT	6mer_1	4	UUUGUA-- |||| --ACGUGA	0.130859
	mmu-miR-17*_mmu-miR-20b*_mmu-miR-106a*	TGCAGT	6mer_3	4	UUUGUA-- |||| --ACGUCA	0.130859
	mmu-miR-191*	TGCAGC	6mer_3	4	UUUGUA-- |||| --ACGUCG	0.130859
	mmu-miR-450b-5p	TGCAAA	6mer_2	4	UUUGUA-- |||| --ACGUUU	0.130859
	mmu-miR-367_mmu-miR-363-3p	TGCAAT	6mer_2	4	UUUGUA-- |||| --ACGUUA	0.130859
	mmu-miR-666-3p	TGCAGC	6mer_2	4	UUUGUA-- |||| --ACGUCG	0.130859
	mmu-miR-501-3p_mmu-miR-500	TGCATT	6mer_3	4	UUUGUA-- |||| --ACGUAA	0.130859
	mmu-miR-3088*	TGCATA	6mer_1	4	UUUGUA-- |||| --ACGUAU	0.130859
	mmu-miR-1954	TGCAGT	6mer_3	4	UUUGUA-- |||| --ACGUCA	0.130859
	mmu-miR-291b-3p_mmu-miR-350*	TGCACT	6mer_1	4	UUUGUA-- |||| --ACGUGA	0.130859
	mmu-miR-669k*	TGCACA	6mer_3	4	UUUGUA-- |||| --ACGUGU	0.130859
	mmu-miR-143*_mmu-miR-1930*	TGCACC	6mer_3	4	UUUGUA-- |||| --ACGUGG	0.130859
	mmu-miR-20a*	TGCAGT	6mer_3	4	UUUGUA-- |||| --ACGUCA	0.130859
	mmu-miR-92b_mmu-miR-32_mmu-miR-92a	TGCAAT	6mer_2	4	UUUGUA-- |||| --ACGUUA	0.130859
	mmu-miR-491*	TGCATA	6mer_1	4	UUUGUA-- |||| --ACGUAU	0.130859
	mmu-miR-25	TGCAAT	6mer_2	4	UUUGUA-- |||| --ACGUUA	0.130859
	mmu-miR-544-3p	TGCAGA	6mer_1	4	UUUGUA-- |||| --ACGUCU	0.130859
	mmu-miR-217	TGCAGT	6mer_2	4	UUUGUA-- |||| --ACGUCA	0.130859
	mmu-miR-466j_mmu-miR-466m-5p_mmu-miR-669m-5p_mmu-miR-466h-5p	TGCACA	6mer_1	4	UUUGUA-- |||| --ACGUGU	0.130859
	mmu-miR-452-5p	TGCAAA	6mer_1	4	UUUGUA-- |||| --ACGUUU	0.130859
	mmu-miR-1952	TGGAGA	6mer_3	4	UUUGUA-- |||| --ACCUCU	0.134766
	mmu-miR-455	TGGACT	6mer_1	4	UUUGUA-- |||| --ACCUGA	0.134766
	mmu-miR-3473c	TGGAGA	6mer_1	4	UUUGUA-- |||| --ACCUCU	0.134766
	mmu-miR-1956	TGGACT	6mer_3	4	UUUGUA-- |||| --ACCUGA	0.134766
	mmu-miR-1930	TGGAGG	6mer_2	4	UUUGUA-- |||| --ACCUCC	0.134766
	mmu-miR-5124	TGGACC	6mer_3	4	UUUGUA-- |||| --ACCUGG	0.134766
	mmu-miR-3110*	TGGAGT	6mer_1	4	UUUGUA-- |||| --ACCUCA	0.134766
	mmu-miR-136	TGGAGT	6mer_3	4	UUUGUA-- |||| --ACCUCA	0.134766
	mmu-miR-880	TGGAGT	6mer_2	4	UUUGUA-- |||| --ACCUCA	0.134766
	mmu-miR-509-5p	TGGAGT	6mer_2	4	UUUGUA-- |||| --ACCUCA	0.134766
	mmu-miR-1912	TCTGTG	6mer_3	6	UUUGUA |||||| AGACAC	0.13501
	mmu-miR-3095-3p	TGTCCA	6mer_3	4	UUUGUA-- |||| --ACAGGU	0.138916
	mmu-miR-3093-3p	TGTCCA	6mer_1	4	UUUGUA-- |||| --ACAGGU	0.138916
	mmu-miR-743b-3p_mmu-miR-743a	TGTCTT	6mer_1	4	UUUGUA-- |||| --ACAGAA	0.138916
	mmu-miR-196a-1*	TGTCGT	6mer_1	4	UUUGUA-- |||| --ACAGCA	0.138916
	mmu-miR-878-3p	TGTCAT	6mer_1	4	UUUGUA-- |||| --ACAGUA	0.138916
	mmu-miR-425_mmu-miR-489	TGTCAT	6mer_2	4	UUUGUA-- |||| --ACAGUA	0.138916
	mmu-miR-717	TGTCTG	6mer_1	4	UUUGUA-- |||| --ACAGAC	0.138916
	mmu-miR-1197	TGTCCT	6mer_2	4	UUUGUA-- |||| --ACAGGA	0.138916
	mmu-miR-3069-3p	TGTCCA	6mer_2	4	UUUGUA-- |||| --ACAGGU	0.138916
	mmu-miR-542-3p	TGTCAC	6mer_2	4	UUUGUA-- |||| --ACAGUG	0.138916
	mmu-miR-3062*	TGTCCC	6mer_1	4	UUUGUA-- |||| --ACAGGG	0.138916
	mmu-miR-3100-3p	TGTCAC	6mer_1	4	UUUGUA-- |||| --ACAGUG	0.138916
	mmu-miR-196b*	TGTCGA	6mer_3	4	UUUGUA-- |||| --ACAGCU	0.138916
	mmu-miR-706	TTTCTC	6mer_2	6	UUUGUA |||||| AAAGAG	0.139648
	mmu-miR-539-5p	TTTCTC	6mer_2	6	UUUGUA |||||| AAAGAG	0.139648
	mmu-miR-654-5p	TTACCA	6mer_3	3	UUUGUA--- ||| ---AAUGGU	0.158203
	mmu-miR-875-5p	GGTATA	6mer_3	3	-UUUGUA-- ||| C---CAUAU	0.170654
	mmu-miR-3082-5p	TCTGTC	6mer_3	6	UUUGUA |||||| AGACAG	0.172607
	mmu-miR-5113	CTCTGT	6mer_3	5	-UUUGUA ||||| GAGACA-	0.174805
	mmu-miR-551b*	TTGATT	6mer_1	5	UUUGUA- ||||| -AACUAA	0.175781
	mmu-miR-3071*	TTGATG	6mer_1	5	UUUGUA- ||||| -AACUAC	0.175781
	mmu-miR-330*	CTTTGC	6mer_3	5	-UUUGUA ||||| GAAACG-	0.176514
	mmu-miR-186	TTCTTT	6mer_2	5	UUUGUA- ||||| -AAGAAA	0.178223
	mmu-miR-146b_mmu-miR-146a	GTTCTC	6mer_2	3	UUUGUA--- ||| ---CAAGAG	0.19043
	mmu-miR-1247*	GTTCCC	6mer_2	3	UUUGUA--- ||| ---CAAGGG	0.19043
	mmu-miR-345-3p	GTTCAG	6mer_2	3	UUUGUA--- ||| ---CAAGUC	0.19043
	mmu-miR-541*	GTTCGC	6mer_1	3	UUUGUA--- ||| ---CAAGCG	0.19043
	mmu-miR-298*	GTTCCT	6mer_2	3	UUUGUA--- ||| ---CAAGGA	0.19043
	mmu-miR-2183	GTTCAA	6mer_3	3	UUUGUA--- ||| ---CAAGUU	0.19043
	mmu-miR-196a-2*	GTTGCC	6mer_1	3	UUUGUA--- ||| ---CAACGG	0.19043
	mmu-miR-3100-5p	GTTCCC	6mer_1	3	UUUGUA--- ||| ---CAAGGG	0.19043
	mmu-miR-3083*	GTTTCG	6mer_1	3	UUUGUA--- ||| ---CAAAGC	0.19043
	mmu-miR-434-3p	GTTCAA	6mer_2	3	UUUGUA--- ||| ---CAAGUU	0.19043
	mmu-miR-873	GTTCCT	6mer_1	3	UUUGUA--- ||| ---CAAGGA	0.19043
	mmu-miR-3572	AGTGTA	6mer_3	5	-UUUGUA ||||| U-CACAU	0.191162
	mmu-miR-1981_mmu-miR-1971	CTTTAC	6mer_3	5	UUUGUA- ||||| -GAAAUG	0.191895
	mmu-miR-582-5p	ACTGTA	6mer_3	5	-UUUGUA ||||| U-GACAU	0.192627
	mmu-miR-203	TTTCAC	6mer_3	5	UUUGUA- ||||| -AAAGUG	0.193359
	mmu-miR-200a_mmu-miR-141	GTGTTA	6mer_3	5	UUUGUA- ||||| -CACAAU	0.197021
	mmu-miR-21*	CTGTTG	6mer_3	5	UUUGUA- ||||| -GACAAC	0.198242
	mmu-miR-212-3p_mmu-miR-132	CTGTTA	6mer_3	5	UUUGUA- ||||| -GACAAU	0.198242
	mmu-miR-377*	ACCTCT	6mer_3	1	UUUGUA----- | -----UGGAGA	0.437988
	mmu-miR-218-2*	ACCATG	6mer_3	1	UUUGUA----- | -----UGGUAC	0.437988
	mmu-miR-367*	AACAGT	6mer_3	1	UUUGUA----- | -----UUGUCA	0.437988
	mmu-miR-19a*	AAACTA	6mer_3	1	UUUGUA----- | -----UUUGAU	0.437988
	mmu-miR-132*	ACGGTT	6mer_3	1	UUUGUA----- | -----UGCCAA	0.437988
	mmu-miR-3076-3p	AGTGCG	6mer_3	1	UUUGUA----- | -----UCACGC	0.437988
	mmu-miR-9	ACCAAA	6mer_1	1	UUUGUA----- | -----UGGUUU	0.437988
	mmu-miR-1962_mmu-miR-485	AGCCTC	6mer_2	1	UUUGUA----- | -----UCGGAG	0.437988
	mmu-miR-574-3p	AGCGTG	6mer_3	1	UUUGUA----- | -----UCGCAC	0.437988
	mmu-miR-1904	AGCAGA	6mer_1	1	UUUGUA----- | -----UCGUCU	0.437988
	mmu-miR-125b-2-3p	ACTTGT	6mer_3	1	UUUGUA----- | -----UGAACA	0.437988
	mmu-miR-2861	AGGCCC	6mer_2	1	UUUGUA----- | -----UCCGGG	0.437988
	mmu-miR-3063*	ATCTCC	6mer_2	1	UUUGUA----- | -----UAGAGG	0.437988
	mmu-miR-433*	ACCGTA	6mer_3	1	UUUGUA----- | -----UGGCAU	0.437988
	mmu-miR-3071	ATGAGT	6mer_3	1	UUUGUA----- | -----UACUCA	0.437988
	mmu-miR-3072	AGGGGG	6mer_1	1	UUUGUA----- | -----UCCCCC	0.437988
	mmu-miR-142-3p	ACTACA	6mer_3	1	UUUGUA----- | -----UGAUGU	0.437988
	mmu-miR-466f	ACACGT	6mer_3	1	UUUGUA----- | -----UGUGCA	0.437988
	mmu-miR-664*	AGCCAG	6mer_3	1	UUUGUA----- | -----UCGGUC	0.437988
	mmu-miR-155	AGCATT	6mer_1	1	UUUGUA----- | -----UCGUAA	0.437988
	mmu-miR-1934	ACCAGA	6mer_3	1	UUUGUA----- | -----UGGUCU	0.437988
	mmu-miR-598*	ATCACC	6mer_1	1	UUUGUA----- | -----UAGUGG	0.437988
	mmu-miR-1a_mmu-miR-206	ATTCCA	6mer_3	1	UUUGUA----- | -----UAAGGU	0.437988
	mmu-miR-873*	AGTCTC	6mer_3	1	UUUGUA----- | -----UCAGAG	0.437988
	mmu-miR-451	ACGGTT	6mer_2	1	UUUGUA----- | -----UGCCAA	0.437988
	mmu-miR-10a_mmu-miR-10b	AGGGTA	6mer_3	1	UUUGUA----- | -----UCCCAU	0.437988
	mmu-miR-3091-3p	AGGCCC	6mer_2	1	UUUGUA----- | -----UCCGGG	0.437988
	mmu-miR-328	AGGGCC	6mer_1	1	UUUGUA----- | -----UCCCGG	0.437988
	mmu-miR-325	AATAAA	6mer_3	1	UUUGUA----- | -----UUAUUU	0.437988
	mmu-miR-490-5p	ATCCAT	6mer_1	1	UUUGUA----- | -----UAGGUA	0.437988
	mmu-miR-320	AGCTTT	6mer_2	1	UUUGUA----- | -----UCGAAA	0.437988
	mmu-miR-29b-2*	AACCAG	6mer_3	1	UUUGUA----- | -----UUGGUC	0.437988
	mmu-miR-540-5p	ACCCTT	6mer_2	1	UUUGUA----- | -----UGGGAA	0.437988
	mmu-miR-1968*	AGGTGG	6mer_2	1	UUUGUA----- | -----UCCACC	0.437988
	mmu-miR-135b_mmu-miR-135a	AGCCAT	6mer_2	1	UUUGUA----- | -----UCGGUA	0.437988
	mmu-miR-1264-5p	AGGACC	6mer_2	1	UUUGUA----- | -----UCCUGG	0.437988
	mmu-miR-133a_mmu-miR-133b	ACCAAA	6mer_3	1	UUUGUA----- | -----UGGUUU	0.437988
	mmu-miR-582-3p	AACAGG	6mer_3	1	UUUGUA----- | -----UUGUCC	0.437988
	mmu-miR-3079-3p	AGCCTG	6mer_3	1	UUUGUA----- | -----UCGGAC	0.437988
	mmu-miR-190b*	ATTCAG	6mer_2	1	UUUGUA----- | -----UAAGUC	0.437988
	mmu-miR-1983	AGGTGA	6mer_2	1	UUUGUA----- | -----UCCACU	0.437988
	mmu-miR-423-3p	ACCGAG	6mer_1	1	UUUGUA----- | -----UGGCUC	0.437988
	mmu-miR-208a-5p	AAGCTC	6mer_3	1	UUUGUA----- | -----UUCGAG	0.437988
	mmu-miR-187	ACACGA	6mer_3	1	UUUGUA----- | -----UGUGCU	0.437988
	mmu-miR-741	ATCTCT	6mer_1	1	UUUGUA----- | -----UAGAGA	0.437988
	mmu-miR-26b*_mmu-miR-26a-2*	AACAGG	6mer_3	1	UUUGUA----- | -----UUGUCC	0.437988
	mmu-miR-148b*	AACTTC	6mer_3	1	UUUGUA----- | -----UUGAAG	0.437988
	mmu-miR-185*	AGCCCC	6mer_2	1	UUUGUA----- | -----UCGGGG	0.437988
	mmu-miR-215*	ATGACA	6mer_1	1	UUUGUA----- | -----UACUGU	0.437988
	mmu-miR-190b_mmu-miR-190	ATATCA	6mer_3	1	UUUGUA----- | -----UAUAGU	0.437988
	mmu-miR-20a_mmu-miR-106b	ACTTTA	6mer_3	1	UUUGUA----- | -----UGAAAU	0.437988
	mmu-miR-106b*	AGTGCG	6mer_2	1	UUUGUA----- | -----UCACGC	0.437988
	mmu-miR-29a*	ATCAGT	6mer_3	1	UUUGUA----- | -----UAGUCA	0.437988
	mmu-miR-15b*	ATGATT	6mer_1	1	UUUGUA----- | -----UACUAA	0.437988
	mmu-miR-378b	AGTCCA	6mer_2	1	UUUGUA----- | -----UCAGGU	0.437988
	mmu-miR-182*	AACCAC	6mer_3	1	UUUGUA----- | -----UUGGUG	0.437988
	mmu-miR-33*	ACATTG	6mer_3	1	UUUGUA----- | -----UGUAAC	0.437988
	mmu-miR-218-1*	ATGTTT	6mer_3	1	UUUGUA----- | -----UACAAA	0.437988
	mmu-miR-30b*	ATCCCA	6mer_2	1	UUUGUA----- | -----UAGGGU	0.437988
	mmu-miR-1955-3p	ATGCTC	6mer_3	1	UUUGUA----- | -----UACGAG	0.437988
	mmu-miR-3098-3p	AGCAGA	6mer_2	1	UUUGUA----- | -----UCGUCU	0.437988
	mmu-miR-804	ACTCAC	6mer_2	1	UUUGUA----- | -----UGAGUG	0.437988
	mmu-miR-670*	AGGAAA	6mer_3	1	UUUGUA----- | -----UCCUUU	0.437988
	mmu-miR-667*	AGCACC	6mer_2	1	UUUGUA----- | -----UCGUGG	0.437988
	mmu-miR-877*	AGGACA	6mer_3	1	UUUGUA----- | -----UCCUGU	0.437988
	mmu-miR-201	ACTGAG	6mer_1	1	UUUGUA----- | -----UGACUC	0.437988
	mmu-miR-207	AGAAGC	6mer_3	1	UUUGUA----- | -----UCUUCG	0.437988
	mmu-miR-708_mmu-miR-28	AGCTCC	6mer_1	1	UUUGUA----- | -----UCGAGG	0.437988
	mmu-miR-1186	AGCACT	6mer_2	1	UUUGUA----- | -----UCGUGA	0.437988
	mmu-miR-100*	AGCTTG	6mer_2	1	UUUGUA----- | -----UCGAAC	0.437988
	mmu-miR-34c_mmu-miR-34b-5p_mmu-miR-449b_mmu-miR-449c	ACTGCC	6mer_2	1	UUUGUA----- | -----UGACGG	0.437988
	mmu-miR-466l-5p	ACACAA	6mer_3	1	UUUGUA----- | -----UGUGUU	0.437988
	mmu-miR-466n-5p	ACACAC	6mer_3	1	UUUGUA----- | -----UGUGUG	0.437988
	mmu-miR-467b	ACTTAC	6mer_3	1	UUUGUA----- | -----UGAAUG	0.437988
	mmu-miR-3078	AGGCTT	6mer_1	1	UUUGUA----- | -----UCCGAA	0.437988
	mmu-miR-26a-1*	AATAGG	6mer_3	1	UUUGUA----- | -----UUAUCC	0.437988
	mmu-miR-876-5p	AATCCA	6mer_3	1	UUUGUA----- | -----UUAGGU	0.437988
	mmu-miR-762	AGCCCC	6mer_3	1	UUUGUA----- | -----UCGGGG	0.437988
	mmu-miR-684	AAAACT	6mer_3	1	UUUGUA----- | -----UUUUGA	0.437988
	mmu-miR-23a*	AACCCC	6mer_3	1	UUUGUA----- | -----UUGGGG	0.437988
	mmu-miR-1224*	AGGTGG	6mer_1	1	UUUGUA----- | -----UCCACC	0.437988
	mmu-miR-671-3p	ACCGGA	6mer_3	1	UUUGUA----- | -----UGGCCU	0.437988
	mmu-miR-297c_mmu-miR-297a_mmu-miR-297b-5p	ATACAT	6mer_3	1	UUUGUA----- | -----UAUGUA	0.437988
	mmu-miR-707	ATGACT	6mer_2	1	UUUGUA----- | -----UACUGA	0.437988
	mmu-miR-703	AGGTTT	6mer_2	1	UUUGUA----- | -----UCCAAA	0.437988
	mmu-miR-667	AGGTGT	6mer_1	1	UUUGUA----- | -----UCCACA	0.437988
	mmu-miR-668	AGTGAC	6mer_2	1	UUUGUA----- | -----UCACUG	0.437988
	mmu-miR-1188	ACACCA	6mer_3	1	UUUGUA----- | -----UGUGGU	0.437988
	mmu-miR-3077	AGTCAG	6mer_3	1	UUUGUA----- | -----UCAGUC	0.437988
	mmu-miR-3101*	AAGCTA	6mer_3	1	UUUGUA----- | -----UUCGAU	0.437988
	mmu-miR-216a	AGATTA	6mer_3	1	UUUGUA----- | -----UCUAAU	0.437988
	mmu-miR-216b	AGATTT	6mer_3	1	UUUGUA----- | -----UCUAAA	0.437988
	mmu-miR-3102-5p.2	ACCACC	6mer_3	1	UUUGUA----- | -----UGGUGG	0.437988
	mmu-miR-3109*	ATCCAT	6mer_2	1	UUUGUA----- | -----UAGGUA	0.437988
	mmu-miR-99b*_mmu-miR-99a*	AGCTTG	6mer_3	1	UUUGUA----- | -----UCGAAC	0.437988
	mmu-miR-763	AGCTGG	6mer_3	1	UUUGUA----- | -----UCGACC	0.437988
	mmu-miR-15a*	ATGGCC	6mer_1	1	UUUGUA----- | -----UACCGG	0.437988
	mmu-miR-133b*	ACCAGC	6mer_3	1	UUUGUA----- | -----UGGUCG	0.437988
	mmu-miR-483*	AGGAGT	6mer_1	1	UUUGUA----- | -----UCCUCA	0.437988
	mmu-miR-760-3p	AGAGCC	6mer_2	1	UUUGUA----- | -----UCUCGG	0.437988
	mmu-miR-1942	ATCTGA	6mer_3	1	UUUGUA----- | -----UAGACU	0.437988
	mmu-miR-10b*	AATCTG	6mer_3	1	UUUGUA----- | -----UUAGAC	0.437988
	mmu-miR-598	ATGACG	6mer_1	1	UUUGUA----- | -----UACUGC	0.437988
	mmu-miR-599	ACACAA	6mer_3	1	UUUGUA----- | -----UGUGUU	0.437988
	mmu-miR-669n	ACAAAT	6mer_3	1	UUUGUA----- | -----UGUUUA	0.437988
	mmu-miR-592	ACACAA	6mer_2	1	UUUGUA----- | -----UGUGUU	0.437988
	mmu-miR-669c	AACTAT	6mer_3	1	UUUGUA----- | -----UUGAUA	0.437988
	mmu-miR-669g	AATGCA	6mer_3	1	UUUGUA----- | -----UUACGU	0.437988
	mmu-miR-669d	ACAAGT	6mer_3	1	UUUGUA----- | -----UGUUCA	0.437988
	mmu-miR-669e	AAGACA	6mer_3	1	UUUGUA----- | -----UUCUGU	0.437988
	mmu-miR-466c-5p_mmu-miR-466o-5p_mmu-miR-466b-5p	ACATCA	6mer_3	1	UUUGUA----- | -----UGUAGU	0.437988
	mmu-miR-3081	AGCGCA	6mer_2	1	UUUGUA----- | -----UCGCGU	0.437988
	mmu-miR-3070b-5p_mmu-miR-3070a*	AGGGGC	6mer_2	1	UUUGUA----- | -----UCCCCG	0.437988
	mmu-miR-653*	AGTGAA	6mer_3	1	UUUGUA----- | -----UCACUU	0.437988
	mmu-miR-1264-3p	AGATTT	6mer_2	1	UUUGUA----- | -----UCUAAA	0.437988
	mmu-miR-1843-3p	ATCAGA	6mer_3	1	UUUGUA----- | -----UAGUCU	0.437988
	mmu-miR-127	ATCCGA	6mer_3	1	UUUGUA----- | -----UAGGCU	0.437988
	mmu-miR-122	ACTCCA	6mer_3	1	UUUGUA----- | -----UGAGGU	0.437988
	mmu-miR-128	ACTGTG	6mer_2	1	UUUGUA----- | -----UGACAC	0.437988
	mmu-miR-1899	ATCGCT	6mer_3	1	UUUGUA----- | -----UAGCGA	0.437988
	mmu-miR-151-3p	AGTCTA	6mer_2	1	UUUGUA----- | -----UCAGAU	0.437988
	mmu-miR-103-2*_mmu-miR-107*	AGAAGC	6mer_2	1	UUUGUA----- | -----UCUUCG	0.437988
	mmu-miR-340-3p	AGACGG	6mer_2	1	UUUGUA----- | -----UCUGCC	0.437988
	mmu-miR-206*	AGCATG	6mer_2	1	UUUGUA----- | -----UCGUAC	0.437988
	mmu-miR-130b*	AAGAGT	6mer_3	1	UUUGUA----- | -----UUCUCA	0.437988
	mmu-miR-380-5p	AACCAT	6mer_3	1	UUUGUA----- | -----UUGGUA	0.437988
	mmu-miR-674*	AGCTGT	6mer_2	1	UUUGUA----- | -----UCGACA	0.437988
	mmu-miR-5125	AGGCAG	6mer_2	1	UUUGUA----- | -----UCCGUC	0.437988
	mmu-miR-5121	ACAAGC	6mer_2	1	UUUGUA----- | -----UGUUCG	0.437988
	mmu-miR-3066	AACCAA	6mer_3	1	UUUGUA----- | -----UUGGUU	0.437988
	mmu-miR-29b-1*	ACCAGC	6mer_3	1	UUUGUA----- | -----UGGUCG	0.437988
	mmu-miR-129-5p	AAAAAG	6mer_3	1	UUUGUA----- | -----UUUUUC	0.437988
	mmu-miR-700*	AGCCTT	6mer_2	1	UUUGUA----- | -----UCGGAA	0.437988
	mmu-miR-466f-5p	ACACGT	6mer_2	1	UUUGUA----- | -----UGUGCA	0.437988
	mmu-miR-144*	ATATCC	6mer_3	1	UUUGUA----- | -----UAUAGG	0.437988
	mmu-miR-219-5p	ACAATC	6mer_2	1	UUUGUA----- | -----UGUUAG	0.437988
	mmu-miR-125a-3p	ACCTGT	6mer_3	1	UUUGUA----- | -----UGGACA	0.437988
	mmu-miR-224*	ACCATT	6mer_2	1	UUUGUA----- | -----UGGUAA	0.437988
	mmu-miR-452-3p	AGACTG	6mer_2	1	UUUGUA----- | -----UCUGAC	0.437988
	mmu-miR-96*	ATGATT	6mer_2	1	UUUGUA----- | -----UACUAA	0.437988
	mmu-miR-490-3p	AGGTTG	6mer_3	1	UUUGUA----- | -----UCCAAC	0.437988
	mmu-miR-138-2*	AATAGC	6mer_3	1	UUUGUA----- | -----UUAUCG	0.437988
	mmu-miR-698	AGAATG	6mer_3	1	UUUGUA----- | -----UCUUAC	0.437988
	mmu-miR-3102*	ACTCAC	6mer_3	1	UUUGUA----- | -----UGAGUG	0.437988
	mmu-miR-759	ACTCTG	6mer_2	1	UUUGUA----- | -----UGAGAC	0.437988
	mmu-miR-1901	ACGAGC	6mer_1	1	UUUGUA----- | -----UGCUCG	0.437988
	mmu-miR-692	AGAGAT	6mer_3	1	UUUGUA----- | -----UCUCUA	0.437988
	mmu-miR-697	AGGATG	6mer_1	1	UUUGUA----- | -----UCCUAC	0.437988
	mmu-miR-696	ACACGC	6mer_3	1	UUUGUA----- | -----UGUGCG	0.437988
	mmu-miR-409-3p	ACATTC	6mer_3	1	UUUGUA----- | -----UGUAAG	0.437988
	mmu-miR-1843b-5p	ACCTCC	6mer_1	1	UUUGUA----- | -----UGGAGG	0.437988
	mmu-miR-3090*	ACCCAG	6mer_1	1	UUUGUA----- | -----UGGGUC	0.437988
	mmu-miR-881	ACAGTT	6mer_3	1	UUUGUA----- | -----UGUCAA	0.437988
	mmu-miR-320*	AGAAGG	6mer_2	1	UUUGUA----- | -----UCUUCC	0.437988
	mmu-miR-499	AGTCTT	6mer_1	1	UUUGUA----- | -----UCAGAA	0.437988
	mmu-miR-493	ACCTTC	6mer_2	1	UUUGUA----- | -----UGGAAG	0.437988
	mmu-miR-1897-3p	AGTTGA	6mer_3	1	UUUGUA----- | -----UCAACU	0.437988
	mmu-miR-1251*	AAAGCG	6mer_3	1	UUUGUA----- | -----UUUCGC	0.437988
	mmu-miR-669o-5p	ACAACT	6mer_2	1	UUUGUA----- | -----UGUUGA	0.437988
	mmu-miR-3085-3p_mmu-miR-3064-5p	AGCCAG	6mer_2	1	UUUGUA----- | -----UCGGUC	0.437988
	mmu-miR-5117	ACTAAC	6mer_3	1	UUUGUA----- | -----UGAUUG	0.437988
	mmu-miR-1941-5p	ATCTCC	6mer_1	1	UUUGUA----- | -----UAGAGG	0.437988
	mmu-miR-5119	ATGAGA	6mer_1	1	UUUGUA----- | -----UACUCU	0.437988
	mmu-miR-18a_mmu-miR-18b	ACCTTA	6mer_3	1	UUUGUA----- | -----UGGAAU	0.437988
	mmu-miR-3061-3p	AGGTAG	6mer_3	1	UUUGUA----- | -----UCCAUC	0.437988
[truncated: 5,870 more rows]

## Sheet: Tan
Top 933 miRNAs Complementary to the Weeder Motif ACUGUU
miRNA Name	miRNA Seed	Seed Model	Length of Complementarity	Complementarity	Viterbi P-Value
mmu-miR-201*	ACTGTT	6mer_1	6	ACUGUU |||||| UGACAA	0.000244
mmu-miR-212-3p_mmu-miR-132	ACTGTT	6mer_2	6	ACUGUU |||||| UGACAA	0.000244
mmu-miR-421	CTGTTG	6mer_1	5	ACUGUU- ||||| -GACAAC	0.001221
mmu-miR-194	CTGTTA	6mer_1	5	ACUGUU- ||||| -GACAAU	0.001221
mmu-miR-21*	CTGTTG	6mer_3	5	ACUGUU- ||||| -GACAAC	0.001221
mmu-miR-181d_mmu-miR-181a_mmu-miR-181c_mmu-miR-181b	AATGTT	6mer_3	6	ACUGUU |||||| UUACAA	0.001709
mmu-miR-543	AATGTT	6mer_2	6	ACUGUU |||||| UUACAA	0.001709
mmu-miR-147*	TGTTTC	6mer_1	4	ACUGUU-- |||| --ACAAAG	0.005615
mmu-miR-505-3p	TGTTGA	6mer_1	4	ACUGUU-- |||| --ACAACU	0.005615
mmu-miR-669p*	TGTTAT	6mer_2	4	ACUGUU-- |||| --ACAAUA	0.005615
mmu-miR-494	TGTTTC	6mer_2	4	ACUGUU-- |||| --ACAAAG	0.005615
mmu-miR-3098-5p	TGTTAG	6mer_1	4	ACUGUU-- |||| --ACAAUC	0.005615
mmu-miR-30c_mmu-miR-30b_mmu-miR-30a_mmu-miR-30e_mmu-miR-30d_mmu-miR-384-5p	TGTTTA	6mer_1	4	ACUGUU-- |||| --ACAAAU	0.005615
mmu-miR-669a-3p_mmu-miR-669o-3p_mmu-miR-669a-3-3p	TGTTAT	6mer_1	4	ACUGUU-- |||| --ACAAUA	0.005615
mmu-miR-3065	TGTTGA	6mer_3	4	ACUGUU-- |||| --ACAACU	0.005615
mmu-miR-200a_mmu-miR-141	AGTGTT	6mer_2	6	ACUGUU |||||| UCACAA	0.005859
mmu-miR-128	ACTGTG	6mer_2	6	ACUGUU |||||| UGACAC	0.006348
mmu-miR-216a*	ACTGTG	6mer_3	6	ACUGUU |||||| UGACAC	0.006348
mmu-miR-27b_mmu-miR-27a	ACTGTG	6mer_1	6	ACUGUU |||||| UGACAC	0.006348
mmu-miR-338-5p	ATTGTT	6mer_3	6	ACUGUU |||||| UAACAA	0.006836
mmu-miR-101a_mmu-miR-101b	ACTGTA	6mer_3	6	ACUGUU |||||| UGACAU	0.007812
mmu-miR-144	ACTGTA	6mer_3	6	ACUGUU |||||| UGACAU	0.007812
mmu-miR-139-5p	ACTGTA	6mer_1	6	ACUGUU |||||| UGACAU	0.007812
mmu-miR-582-5p	ACTGTA	6mer_3	6	ACUGUU |||||| UGACAU	0.007812
mmu-miR-881	ACAGTT	6mer_3	6	ACUGUU |||||| UGUCAA	0.008057
mmu-miR-101c	TACTGT	6mer_3	5	-ACUGUU ||||| AUGACA-	0.009277
mmu-miR-199b_mmu-miR-199a-3p	TACTGT	6mer_3	5	-ACUGUU ||||| AUGACA-	0.009277
mmu-miR-1905	ACTGGT	6mer_2	6	ACUGUU |||||| UGACCA	0.009766
mmu-miR-217*	ACTGAT	6mer_2	6	ACUGUU |||||| UGACUA	0.009766
mmu-miR-470*	ACTGGT	6mer_2	6	ACUGUU |||||| UGACCA	0.009766
mmu-miR-218-1*	ATGTTT	6mer_3	5	ACUGUU- ||||| -UACAAA	0.011963
mmu-miR-448-5p	ATGTTC	6mer_3	5	ACUGUU- ||||| -UACAAG	0.011963
mmu-miR-322*	ATGTTT	6mer_3	5	ACUGUU- ||||| -UACAAA	0.011963
mmu-miR-499*	ATGTTC	6mer_3	5	ACUGUU- ||||| -UACAAG	0.011963
mmu-miR-146b_mmu-miR-146a	GTTCTC	6mer_2	3	ACUGUU--- ||| ---CAAGAG	0.027588
mmu-miR-1247*	GTTCCC	6mer_2	3	ACUGUU--- ||| ---CAAGGG	0.027588
mmu-miR-345-3p	GTTCAG	6mer_2	3	ACUGUU--- ||| ---CAAGUC	0.027588
mmu-miR-541*	GTTCGC	6mer_1	3	ACUGUU--- ||| ---CAAGCG	0.027588
mmu-miR-1912	GTTCTG	6mer_1	3	ACUGUU--- ||| ---CAAGAC	0.027588
mmu-miR-298*	GTTCCT	6mer_2	3	ACUGUU--- ||| ---CAAGGA	0.027588
mmu-miR-802	GTTACT	6mer_1	3	ACUGUU--- ||| ---CAAUGA	0.027588
mmu-miR-410	GTTATA	6mer_1	3	ACUGUU--- ||| ---CAAUAU	0.027588
mmu-miR-2183	GTTCAA	6mer_3	3	ACUGUU--- ||| ---CAAGUU	0.027588
mmu-miR-706	GTTTCT	6mer_1	3	ACUGUU--- ||| ---CAAAGA	0.027588
mmu-miR-1981*	GTTAGA	6mer_1	3	ACUGUU--- ||| ---CAAUCU	0.027588
mmu-miR-302b*_mmu-miR-302d*	GTTAAA	6mer_1	3	ACUGUU--- ||| ---CAAUUU	0.027588
mmu-miR-449a*	GTTAGC	6mer_1	3	ACUGUU--- ||| ---CAAUCG	0.027588
mmu-miR-196a-2*	GTTGCC	6mer_1	3	ACUGUU--- ||| ---CAACGG	0.027588
mmu-miR-302a*	GTTTAA	6mer_1	3	ACUGUU--- ||| ---CAAAUU	0.027588
mmu-miR-3100-5p	GTTCCC	6mer_1	3	ACUGUU--- ||| ---CAAGGG	0.027588
mmu-miR-411*_mmu-miR-379*	GTTACA	6mer_1	3	ACUGUU--- ||| ---CAAUGU	0.027588
mmu-miR-3083*	GTTTCG	6mer_1	3	ACUGUU--- ||| ---CAAAGC	0.027588
mmu-miR-434-3p	GTTCAA	6mer_2	3	ACUGUU--- ||| ---CAAGUU	0.027588
mmu-miR-873	GTTCCT	6mer_1	3	ACUGUU--- ||| ---CAAGGA	0.027588
mmu-miR-1192_mmu-miR-495	GTTTGT	6mer_1	3	ACUGUU--- ||| ---CAAACA	0.027588
mmu-miR-293*_mmu-miR-290-5p_mmu-miR-292-5p	GTTTGA	6mer_1	3	ACUGUU--- ||| ---CAAACU	0.027588
mmu-miR-344d_mmu-miR-344e	GTTATA	6mer_1	3	ACUGUU--- ||| ---CAAUAU	0.027588
mmu-miR-302c*	GTTAAA	6mer_1	3	ACUGUU--- ||| ---CAAUUU	0.027588
mmu-miR-3057-3p	CTGTGG	6mer_1	5	ACUGUU- ||||| -GACACC	0.029541
mmu-miR-383*	CTGTGG	6mer_3	5	ACUGUU- ||||| -GACACC	0.029541
mmu-miR-140*	CTGTGG	6mer_1	5	ACUGUU- ||||| -GACACC	0.029541
mmu-miR-673-5p	CTGTGA	6mer_2	5	ACUGUU- ||||| -GACACU	0.029541
mmu-miR-672*	CTGTGT	6mer_1	5	ACUGUU- ||||| -GACACA	0.029541
mmu-miR-7a-2*_mmu-miR-7b*	TTGTTG	6mer_3	5	ACUGUU- ||||| -AACAAC	0.030518
mmu-miR-7a-1*	TTGTTG	6mer_3	5	ACUGUU- ||||| -AACAAC	0.030518
mmu-miR-300*	CTCTTC	6mer_1	5	ACUGUU- ||||| -GAGAAG	0.031494
mmu-miR-335-5p	CTCTTG	6mer_2	5	ACUGUU- ||||| -GAGAAC	0.031494
mmu-miR-322_mmu-miR-497	CTGCTG	6mer_3	5	ACUGUU- ||||| -GACGAC	0.032471
mmu-miR-1907	CTGCTC	6mer_3	5	ACUGUU- ||||| -GACGAG	0.032471
mmu-miR-1906	CTGCTG	6mer_1	5	ACUGUU- ||||| -GACGAC	0.032471
mmu-miR-761	CTGCTG	6mer_2	5	ACUGUU- ||||| -GACGAC	0.032471
mmu-miR-503	CTGCTA	6mer_3	5	ACUGUU- ||||| -GACGAU	0.032471
mmu-miR-15b_mmu-miR-15a_mmu-miR-16_mmu-miR-195	CTGCTA	6mer_3	5	ACUGUU- ||||| -GACGAU	0.032471
mmu-miR-214	CTGCTG	6mer_2	5	ACUGUU- ||||| -GACGAC	0.032471
mmu-miR-466g	CTGTAT	6mer_3	5	ACUGUU- ||||| -GACAUA	0.033447
mmu-let-7a-2*	CTGTAC	6mer_1	5	ACUGUU- ||||| -GACAUG	0.033447
mmu-let-7f-2*	CTGTAT	6mer_1	5	ACUGUU- ||||| -GACAUA	0.033447
mmu-miR-883a-3p_mmu-miR-883b-3p	CAGTTA	6mer_3	5	ACUGUU- ||||| -GUCAAU	0.034424
mmu-miR-1936	CAGTTA	6mer_3	5	ACUGUU- ||||| -GUCAAU	0.034424
mmu-miR-542-3p	CTGTCA	6mer_1	5	ACUGUU- ||||| -GACAGU	0.0354
mmu-miR-196b*	CTGTCG	6mer_2	5	ACUGUU- ||||| -GACAGC	0.0354
mmu-miR-361	CTGATA	6mer_2	5	ACUGUU- ||||| -GACUAU	0.037354
mmu-miR-34a*	CTGATT	6mer_3	5	ACUGUU- ||||| -GACUAA	0.037354
mmu-miR-3074-1-3p	CTGATA	6mer_1	5	ACUGUU- ||||| -GACUAU	0.037354
mmu-miR-465c-3p_mmu-miR-465b-3p_mmu-miR-465a-3p	CTGATC	6mer_3	5	ACUGUU- ||||| -GACUAG	0.037354
mmu-miR-383	CTGATC	6mer_2	5	ACUGUU- ||||| -GACUAG	0.037354
mmu-miR-294*	TTTTGA	6mer_1	4	ACUGUU-- |||| --AAAACU	0.041504
mmu-miR-694	TTTTCA	6mer_2	4	ACUGUU-- |||| --AAAAGU	0.041504
mmu-miR-875-3p	TTTTCA	6mer_1	4	ACUGUU-- |||| --AAAAGU	0.041504
mmu-miR-3472	CTATTA	6mer_3	5	ACUGUU- ||||| -GAUAAU	0.04248
mmu-miR-17_mmu-miR-93_mmu-miR-20b_mmu-miR-106a	ACTTTG	6mer_3	6	ACUGUU |||||| UGAAAC	0.043457
mmu-miR-3096-3p	TTAACC	6mer_1	2	ACUGUU---- || ----AAUUGG	0.101562
mmu-miR-1953	TTCCCA	6mer_3	2	ACUGUU---- || ----AAGGGU	0.101562
mmu-miR-1958	TTCCTA	6mer_3	2	ACUGUU---- || ----AAGGAU	0.101562
mmu-miR-190b*	TTCAGT	6mer_3	2	ACUGUU---- || ----AAGUCA	0.101562
mmu-miR-182	TTGCCA	6mer_1	2	ACUGUU---- || ----AACGGU	0.101562
mmu-miR-186	TTCTTT	6mer_2	2	ACUGUU---- || ----AAGAAA	0.101562
mmu-miR-551b*	TTGATT	6mer_1	2	ACUGUU---- || ----AACUAA	0.101562
mmu-miR-3092*	TTCCCC	6mer_2	2	ACUGUU---- || ----AAGGGG	0.101562
mmu-miR-340-5p	TTATAA	6mer_3	2	ACUGUU---- || ----AAUAUU	0.101562
mmu-miR-203	TTTCAC	6mer_3	2	ACUGUU---- || ----AAAGUG	0.101562
mmu-miR-351*	TTGACC	6mer_3	2	ACUGUU---- || ----AACUGG	0.101562
mmu-miR-3096b-5p	TTGGCC	6mer_3	2	ACUGUU---- || ----AACCGG	0.101562
mmu-miR-186*	TTAGGG	6mer_2	2	ACUGUU---- || ----AAUCCC	0.101562
mmu-miR-654-5p	TTACCA	6mer_3	2	ACUGUU---- || ----AAUGGU	0.101562
mmu-miR-568	TTATAC	6mer_1	2	ACUGUU---- || ----AAUAUG	0.101562
mmu-let-7c-1*	TTGTAC	6mer_1	2	ACUGUU---- || ----AACAUG	0.101562
mmu-miR-146a*	TTCACA	6mer_1	2	ACUGUU---- || ----AAGUGU	0.101562
mmu-miR-191	TTCCGT	6mer_1	2	ACUGUU---- || ----AAGGCA	0.101562
mmu-miR-3096-5p	TTGGCC	6mer_2	2	ACUGUU---- || ----AACCGG	0.101562
mmu-miR-5111	TTGCGC	6mer_1	2	ACUGUU---- || ----AACGCG	0.101562
mmu-miR-3112	TTCTAT	6mer_1	2	ACUGUU---- || ----AAGAUA	0.101562
mmu-miR-374	TTATAT	6mer_3	2	ACUGUU---- || ----AAUAUA	0.101562
mmu-miR-31	TTGCCT	6mer_3	2	ACUGUU---- || ----AACGGA	0.101562
mmu-miR-466l-3p	TTTATA	6mer_3	2	ACUGUU---- || ----AAAUAU	0.101562
mmu-miR-300	TTGCAT	6mer_2	2	ACUGUU---- || ----AACGUA	0.101562
mmu-miR-653	TTCAAC	6mer_1	2	ACUGUU---- || ----AAGUUG	0.101562
mmu-miR-3094*	TTAAAG	6mer_2	2	ACUGUU---- || ----AAUUUC	0.101562
mmu-miR-463*	TTAGGT	6mer_2	2	ACUGUU---- || ----AAUCCA	0.101562
mmu-miR-3063	TTCCTC	6mer_2	2	ACUGUU---- || ----AAGGAG	0.101562
mmu-miR-425*	TTCCCG	6mer_1	2	ACUGUU---- || ----AAGGGC	0.101562
mmu-miR-3068*	TTCACC	6mer_3	2	ACUGUU---- || ----AAGUGG	0.101562
mmu-miR-291a-5p	TTGATG	6mer_3	2	ACUGUU---- || ----AACUAC	0.101562
mmu-miR-295*	TTGAGT	6mer_3	2	ACUGUU---- || ----AACUCA	0.101562
mmu-miR-291b-5p	TTGATC	6mer_3	2	ACUGUU---- || ----AACUAG	0.101562
mmu-miR-450b-3p_mmu-miR-450a-1*	TTCCCA	6mer_1	2	ACUGUU---- || ----AAGGGU	0.101562
mmu-miR-1931	TTGCAT	6mer_3	2	ACUGUU---- || ----AACGUA	0.101562
mmu-miR-488	TTTCAA	6mer_3	2	ACUGUU---- || ----AAAGUU	0.101562
mmu-miR-142-5p	TTTATG	6mer_3	2	ACUGUU---- || ----AAAUAC	0.101562
mmu-miR-1898	TTGACC	6mer_2	2	ACUGUU---- || ----AACUGG	0.101562
mmu-miR-421*	TTAATG	6mer_1	2	ACUGUU---- || ----AAUUAC	0.101562
mmu-miR-3071*	TTGATG	6mer_1	2	ACUGUU---- || ----AACUAC	0.101562
mmu-miR-301b_mmu-miR-301a_mmu-miR-130a_mmu-miR-130b_mmu-miR-721	TTGCAC	6mer_1	2	ACUGUU---- || ----AACGUG	0.101562
mmu-miR-3062	TTCTCC	6mer_3	2	ACUGUU---- || ----AAGAGG	0.101562
mmu-miR-381	TTGTAT	6mer_2	2	ACUGUU---- || ----AACAUA	0.101562
mmu-miR-3108	TTAGAG	6mer_1	2	ACUGUU---- || ----AAUCUC	0.101562
mmu-miR-204*	TTCCCA	6mer_1	2	ACUGUU---- || ----AAGGGU	0.101562
mmu-miR-150_mmu-miR-5127	TTGGGA	6mer_1	2	ACUGUU---- || ----AACCCU	0.101562
mmu-let-7c-2*_mmu-let-7f-1*_mmu-let-7b*_mmu-miR-98*_mmu-let-7a-1*	TTGTAT	6mer_1	2	ACUGUU---- || ----AACAUA	0.101562
mmu-miR-3969	TTAGGG	6mer_3	2	ACUGUU---- || ----AAUCCC	0.101562
mmu-miR-539-5p	TTCTCC	6mer_3	2	ACUGUU---- || ----AAGAGG	0.101562
mmu-let-7i*	TTGCGC	6mer_1	2	ACUGUU---- || ----AACGCG	0.101562
mmu-miR-3105-5p	TTGCTC	6mer_2	2	ACUGUU---- || ----AACGAG	0.101562
mmu-miR-3084*	TTCAAC	6mer_3	2	ACUGUU---- || ----AAGUUG	0.101562
mmu-miR-19b_mmu-miR-19a	TTGCAC	6mer_2	2	ACUGUU---- || ----AACGUG	0.101562
mmu-miR-3066*	TTAAGT	6mer_2	2	ACUGUU---- || ----AAUUCA	0.101562
mmu-miR-350	TTGTGA	6mer_2	2	ACUGUU---- || ----AACACU	0.101562
mmu-miR-133a*	TTACCA	6mer_1	2	ACUGUU---- || ----AAUGGU	0.101562
mmu-miR-539-3p	TTGTAT	6mer_2	2	ACUGUU---- || ----AACAUA	0.101562
mmu-miR-192*	TTGGCA	6mer_2	2	ACUGUU---- || ----AACCGU	0.101562
mmu-miR-376c	TATGTT	6mer_3	6	ACUGUU |||||| AUACAA	0.101807
mmu-miR-323-3p	AATGTG	6mer_3	6	ACUGUU |||||| UUACAC	0.102051
mmu-miR-23b_mmu-miR-23a	AATGTG	6mer_1	6	ACUGUU |||||| UUACAC	0.102051
mmu-miR-329_mmu-miR-362-3p	TGTGTT	6mer_3	4	ACUGUU-- |||| --ACACAA	0.106201
mmu-miR-466q	TGTGCA	6mer_2	4	ACUGUU-- |||| --ACACGU	0.106201
mmu-miR-466f-3p	TGTGTA	6mer_1	4	ACUGUU-- |||| --ACACAU	0.106201
mmu-miR-342-3p	TGTGAG	6mer_2	4	ACUGUU-- |||| --ACACUC	0.106201
mmu-miR-2182	TGTGGC	6mer_1	4	ACUGUU-- |||| --ACACCG	0.106201
mmu-miR-742*	TGTGAG	6mer_1	4	ACUGUU-- |||| --ACACUC	0.106201
mmu-miR-693-5p	TGTGGC	6mer_1	4	ACUGUU-- |||| --ACACCG	0.106201
mmu-miR-669c*	TGTGTA	6mer_3	4	ACUGUU-- |||| --ACACAU	0.106201
mmu-miR-188-3p	TGTGGG	6mer_1	4	ACUGUU-- |||| --ACACCC	0.106201
mmu-miR-377	TGTGAT	6mer_3	4	ACUGUU-- |||| --ACACUA	0.106201
mmu-miR-3064-3p	TGTGGC	6mer_2	4	ACUGUU-- |||| --ACACCG	0.106201
mmu-miR-466i-3p	TGTGTA	6mer_2	4	ACUGUU-- |||| --ACACAU	0.106201
mmu-miR-320	GCTTTT	6mer_3	6	ACUGUU |||||| CGAAAA	0.106445
mmu-miR-697	GATGTT	6mer_3	6	ACUGUU |||||| CUACAA	0.106689
mmu-miR-20a_mmu-miR-106b	ACTTTA	6mer_3	6	ACUGUU |||||| UGAAAU	0.107178
mmu-miR-743b-3p_mmu-miR-743a	TCTTTC	6mer_3	4	ACUGUU-- |||| --AGAAAG	0.111816
mmu-miR-7a_mmu-miR-7b	TCTTCC	6mer_2	4	ACUGUU-- |||| --AGAAGG	0.111816
mmu-miR-208b_mmu-miR-208a-3p	TCTTAT	6mer_3	4	ACUGUU-- |||| --AGAAUA	0.111816
mmu-miR-499	TCTTAA	6mer_3	4	ACUGUU-- |||| --AGAAUU	0.111816
mmu-miR-1955-3p	AATGCT	6mer_2	6	ACUGUU |||||| UUACGA	0.112061
mmu-miR-330*	TGCTTT	6mer_1	4	ACUGUU-- |||| --ACGAAA	0.115967
mmu-miR-3065*	TGCTGA	6mer_3	4	ACUGUU-- |||| --ACGACU	0.115967
mmu-miR-374c*	TGCTAA	6mer_1	4	ACUGUU-- |||| --ACGAUU	0.115967
mmu-miR-103_mmu-miR-107	TGCTGC	6mer_2	4	ACUGUU-- |||| --ACGACG	0.115967
mmu-miR-5108	TGCTCT	6mer_1	4	ACUGUU-- |||| --ACGAGA	0.115967
mmu-miR-3060	TGCTAT	6mer_1	4	ACUGUU-- |||| --ACGAUA	0.115967
mmu-miR-338-3p	TGCTGG	6mer_2	4	ACUGUU-- |||| --ACGACC	0.115967
mmu-miR-3076-5p	CCTGTG	6mer_3	6	ACUGUU |||||| GGACAC	0.116943
mmu-miR-3097-5p	CCTGTG	6mer_3	6	ACUGUU |||||| GGACAC	0.116943
mmu-miR-150*	TGTACC	6mer_1	4	ACUGUU-- |||| --ACAUGG	0.12085
mmu-let-7g*	TGTACA	6mer_1	4	ACUGUU-- |||| --ACAUGU	0.12085
mmu-miR-493*	TGTACA	6mer_2	4	ACUGUU-- |||| --ACAUGU	0.12085
mmu-miR-297a-5*_mmu-miR-669l*_mmu-miR-467b*_mmu-miR-467e*_mmu-miR-669d-2*_mmu-miR-669m-3p_mmu-miR-467c*_mmu-miR-467d*	TGTATA	6mer_2	4	ACUGUU-- |||| --ACAUAU	0.12085
mmu-miR-221_mmu-miR-222_mmu-miR-1928	TGTAGC	6mer_2	4	ACUGUU-- |||| --ACAUCG	0.12085
mmu-miR-676*	TGTAGA	6mer_1	4	ACUGUU-- |||| --ACAUCU	0.12085
mmu-miR-1b-3p	TGTACC	6mer_1	4	ACUGUU-- |||| --ACAUGG	0.12085
mmu-miR-187*	TGTAGC	6mer_1	4	ACUGUU-- |||| --ACAUCG	0.12085
mmu-miR-466m-3p_mmu-miR-466o-3p	TGTATG	6mer_1	4	ACUGUU-- |||| --ACAUAC	0.12085
mmu-miR-5098	TGTAAC	6mer_3	4	ACUGUU-- |||| --ACAUUG	0.12085
mmu-miR-374c	TGTATT	6mer_1	4	ACUGUU-- |||| --ACAUAA	0.12085
mmu-miR-466n-3p	TGTATA	6mer_3	4	ACUGUU-- |||| --ACAUAU	0.12085
mmu-miR-467f	TGTATA	6mer_2	4	ACUGUU-- |||| --ACAUAU	0.12085
mmu-miR-297a*_mmu-miR-467g_mmu-miR-297b-3p_mmu-miR-466e-3p_mmu-miR-669d*_mmu-miR-466a-3p_mmu-miR-466d-3p_mmu-miR-297c*	TGTATA	6mer_3	4	ACUGUU-- |||| --ACAUAU	0.12085
mmu-miR-669b*_mmu-miR-467a*_mmu-miR-669f-3p	TGTATA	6mer_1	4	ACUGUU-- |||| --ACAUAU	0.12085
mmu-miR-291b-3p_mmu-miR-350*	CACTTT	6mer_3	5	-ACUGUU ||||| GUGAAA-	0.123047
mmu-miR-295_mmu-miR-294_mmu-miR-291a-3p	CACTTT	6mer_3	5	-ACUGUU ||||| GUGAAA-	0.123047
mmu-miR-292-3p_mmu-miR-290-3p	CACTTT	6mer_3	5	-ACUGUU ||||| GUGAAA-	0.123047
mmu-miR-148a*	AACTTT	6mer_3	5	-ACUGUU ||||| UUGAAA-	0.123047
mmu-miR-1897-3p	AGTTGA	6mer_3	4	ACUGUU-- |||| --UCAACU	0.126709
mmu-miR-872*	AGTTCA	6mer_3	4	ACUGUU-- |||| --UCAAGU	0.126709
mmu-miR-3095-3p	TGTCCA	6mer_3	4	ACUGUU-- |||| --ACAGGU	0.130615
mmu-miR-3093-3p	TGTCCA	6mer_1	4	ACUGUU-- |||| --ACAGGU	0.130615
mmu-miR-196a-1*	TGTCGT	6mer_1	4	ACUGUU-- |||| --ACAGCA	0.130615
mmu-miR-878-3p	TGTCAT	6mer_1	4	ACUGUU-- |||| --ACAGUA	0.130615
mmu-miR-425_mmu-miR-489	TGTCAT	6mer_2	4	ACUGUU-- |||| --ACAGUA	0.130615
mmu-miR-717	TGTCTG	6mer_1	4	ACUGUU-- |||| --ACAGAC	0.130615
mmu-miR-1197	TGTCCT	6mer_2	4	ACUGUU-- |||| --ACAGGA	0.130615
mmu-miR-3069-3p	TGTCCA	6mer_2	4	ACUGUU-- |||| --ACAGGU	0.130615
mmu-miR-3062*	TGTCCC	6mer_1	4	ACUGUU-- |||| --ACAGGG	0.130615
mmu-miR-3100-3p	TGTCAC	6mer_1	4	ACUGUU-- |||| --ACAGUG	0.130615
mmu-miR-125b-2-3p	ACTTGT	6mer_3	6	ACUGUU |||||| UGAACA	0.131104
mmu-miR-467e_mmu-miR-467h	ACTTAT	6mer_3	6	ACUGUU |||||| UGAAUA	0.131104
mmu-miR-674*	GCTGTG	6mer_3	6	ACUGUU |||||| CGACAC	0.131348
mmu-miR-759	ACTCTG	6mer_2	6	ACUGUU |||||| UGAGAC	0.134033
mmu-miR-3082-5p	ACTCTG	6mer_1	6	ACUGUU |||||| UGAGAC	0.134033
mmu-miR-3572	AGTGTA	6mer_3	6	ACUGUU |||||| UCACAU	0.134277
mmu-miR-15b*	TGATTC	6mer_2	4	ACUGUU-- |||| --ACUAAG	0.142334
mmu-miR-497*	TGGTTT	6mer_2	4	ACUGUU-- |||| --ACCAAA	0.142334
mmu-miR-1949	TGGTAT	6mer_1	4	ACUGUU-- |||| --ACCAUA	0.142334
mmu-miR-144*	TGATAT	6mer_1	4	ACUGUU-- |||| --ACUAUA	0.142334
mmu-miR-96*	TGATTG	6mer_3	4	ACUGUU-- |||| --ACUAAC	0.142334
mmu-miR-29a_mmu-miR-29c_mmu-miR-29b	TGGTGC	6mer_1	4	ACUGUU-- |||| --ACCACG	0.142334
mmu-miR-767	TGGTGC	6mer_2	4	ACUGUU-- |||| --ACCACG	0.142334
mmu-miR-3101	TGGTAC	6mer_2	4	ACUGUU-- |||| --ACCAUG	0.142334
mmu-miR-592*	TGATGA	6mer_3	4	ACUGUU-- |||| --ACUACU	0.142334
mmu-miR-770-5p	TGGTGC	6mer_2	4	ACUGUU-- |||| --ACCACG	0.142334
mmu-miR-703	GGTTTT	6mer_3	3	-ACUGUU-- ||| C---CAAAA	0.151611
mmu-miR-132*	ACGGTT	6mer_3	6	ACUGUU |||||| UGCCAA	0.153076
mmu-miR-451	ACGGTT	6mer_2	6	ACUGUU |||||| UGCCAA	0.153076
mmu-miR-193_mmu-miR-193b	CCAGTT	6mer_3	6	ACUGUU |||||| GGUCAA	0.153809
mmu-miR-216b*	AAGTGT	6mer_3	5	-ACUGUU ||||| UUCACA-	0.155518
mmu-miR-5113	CTCTGT	6mer_3	5	-ACUGUU ||||| GAGACA-	0.15625
mmu-miR-34c*_mmu-miR-34b-3p	AGTGAT	6mer_2	6	ACUGUU |||||| UCACUA	0.156982
mmu-miR-125a-3p	ACCTGT	6mer_3	5	-ACUGUU ||||| UGGACA-	0.158691
mmu-miR-201	ACTGAG	6mer_1	6	ACUGUU |||||| UGACUC	0.1604
mmu-miR-199a-5p_mmu-miR-199b*	ACTGGG	6mer_3	6	ACUGUU |||||| UGACCC	0.1604
mmu-miR-665	CCTGGT	6mer_3	6	ACUGUU |||||| GGACCA	0.161133
mmu-miR-16-2*	ATTGGT	6mer_3	6	ACUGUU |||||| UAACCA	0.162109
mmu-miR-17*_mmu-miR-20b*_mmu-miR-106a*	ACTGCA	6mer_1	6	ACUGUU |||||| UGACGU	0.162354
mmu-miR-143*_mmu-miR-1930*	ACTGCA	6mer_1	6	ACUGUU |||||| UGACGU	0.162354
mmu-miR-682	ACTGCA	6mer_2	6	ACUGUU |||||| UGACGU	0.162354
mmu-miR-668*	ACACTT	6mer_1	6	ACUGUU |||||| UGUGAA	0.16333
mmu-miR-34c_mmu-miR-34b-5p_mmu-miR-449b_mmu-miR-449c	ACTGCC	6mer_2	6	ACUGUU |||||| UGACGG	0.164795
mmu-miR-34a_mmu-miR-449a	ACTGCC	6mer_2	6	ACUGUU |||||| UGACGG	0.164795
mmu-miR-3069-5p	ACTGCC	6mer_1	6	ACUGUU |||||| UGACGG	0.164795
mmu-miR-195*	AATATT	6mer_1	6	ACUGUU |||||| UUAUAA	0.165771
mmu-miR-219-3p*	AACTCT	6mer_3	5	-ACUGUU ||||| UUGAGA-	0.166748
mmu-miR-369-3p	TATTAT	6mer_2	4	ACUGUU-- |||| --AUAAUA	0.17041
mmu-miR-669e*	TATTCA	6mer_3	4	ACUGUU-- |||| --AUAAGU	0.17041
mmu-miR-1948*	ACTCAT	6mer_1	6	ACUGUU |||||| UGAGUA	0.170898
mmu-miR-1194	ACTCAT	6mer_1	6	ACUGUU |||||| UGAGUA	0.170898
mmu-miR-455	GACTGC	6mer_3	5	-ACUGUU ||||| CUGACG-	0.171875
mmu-miR-679-5p	ACAGTC	6mer_2	6	ACUGUU |||||| UGUCAG	0.172119
mmu-miR-5124	ACTGGA	6mer_1	6	ACUGUU |||||| UGACCU	0.172607
mmu-miR-30e*_mmu-miR-30d*_mmu-miR-30a*	ACTGAA	6mer_1	6	ACUGUU |||||| UGACUU	0.172607
mmu-miR-145	ACTGGA	6mer_2	6	ACUGUU |||||| UGACCU	0.172607
mmu-miR-677	ACTGAA	6mer_3	6	ACUGUU |||||| UGACUU	0.172607
mmu-miR-367*	AACAGT	6mer_3	5	-ACUGUU ||||| UUGUCA-	0.173584
mmu-miR-337-5p	CCGTTC	6mer_3	5	ACUGUU- ||||| -GGCAAG	0.174561
mmu-miR-344f-5p	ACTGAC	6mer_2	6	ACUGUU |||||| UGACUG	0.176514
mmu-miR-223	ACTGAC	6mer_2	6	ACUGUU |||||| UGACUG	0.176514
mmu-miR-429_mmu-miR-200c_mmu-miR-200b	AGTATT	6mer_2	6	ACUGUU |||||| UCAUAA	0.176758
mmu-miR-1843-5p	TCCATA	6mer_3	1	ACUGUU----- | -----AGGUAU	0.325928
mmu-miR-101a*	TAACTG	6mer_2	1	ACUGUU----- | -----AUUGAC	0.325928
mmu-miR-574-3p	TGAGCG	6mer_1	1	ACUGUU----- | -----ACUCGC	0.325928
mmu-miR-3081*	TCCAGT	6mer_2	1	ACUGUU----- | -----AGGUCA	0.325928
mmu-miR-429*	TAAGAC	6mer_3	1	ACUGUU----- | -----AUUCUG	0.325928
mmu-miR-1839-5p	TACCTT	6mer_3	1	ACUGUU----- | -----AUGGAA	0.325928
mmu-miR-1950	TGCAGA	6mer_3	1	ACUGUU----- | -----ACGUCU	0.325928
mmu-miR-1951	TCCACT	6mer_1	1	ACUGUU----- | -----AGGUGA	0.325928
mmu-miR-1952	TGGAGA	6mer_3	1	ACUGUU----- | -----ACCUCU	0.325928
mmu-let-7d*	TCGTAT	6mer_1	1	ACUGUU----- | -----AGCAUA	0.325928
mmu-miR-376a*	TCTACC	6mer_3	1	ACUGUU----- | -----AGAUGG	0.325928
mmu-miR-1982*	TCCCAA	6mer_3	1	ACUGUU----- | -----AGGGUU	0.325928
mmu-miR-5133	TCCAGC	6mer_3	1	ACUGUU----- | -----AGGUCG	0.325928
mmu-miR-5136	TCGCAT	6mer_1	1	ACUGUU----- | -----AGCGUA	0.325928
mmu-miR-5134	TGCCAA	6mer_3	1	ACUGUU----- | -----ACGGUU	0.325928
mmu-miR-5135	TAGACC	6mer_2	1	ACUGUU----- | -----AUCUGG	0.325928
mmu-miR-155*	TAGGAG	6mer_3	1	ACUGUU----- | -----AUCCUC	0.325928
mmu-miR-3063*	TCTCCA	6mer_3	1	ACUGUU----- | -----AGAGGU	0.325928
mmu-miR-433*	TCACCG	6mer_1	1	ACUGUU----- | -----AGUGGC	0.325928
mmu-miR-1251	TAGAGT	6mer_3	1	ACUGUU----- | -----AUCUCA	0.325928
mmu-miR-202-5p	TAGGAA	6mer_3	1	ACUGUU----- | -----AUCCUU	0.325928
mmu-miR-27a*	TAAGCC	6mer_1	1	ACUGUU----- | -----AUUCGG	0.325928
mmu-miR-652*	TAGGGT	6mer_1	1	ACUGUU----- | -----AUCCCA	0.325928
mmu-miR-690	TAGCCT	6mer_1	1	ACUGUU----- | -----AUCGGA	0.325928
mmu-miR-153	TATGCA	6mer_2	1	ACUGUU----- | -----AUACGU	0.325928
mmu-miR-25*	TCCGCC	6mer_2	1	ACUGUU----- | -----AGGCGG	0.325928
mmu-miR-154	TAACCT	6mer_2	1	ACUGUU----- | -----AUUGGA	0.325928
mmu-miR-878-5p	TAGATA	6mer_3	1	ACUGUU----- | -----AUCUAU	0.325928
mmu-miR-152_mmu-miR-148b_mmu-miR-148a	TGCACT	6mer_1	1	ACUGUU----- | -----ACGUGA	0.325928
mmu-miR-1933-3p	TCCTGG	6mer_3	1	ACUGUU----- | -----AGGACC	0.325928
mmu-miR-598*	TCACCG	6mer_2	1	ACUGUU----- | -----AGUGGC	0.325928
mmu-miR-544-5p	TAACAA	6mer_1	1	ACUGUU----- | -----AUUGUU	0.325928
mmu-miR-873*	TCAGTC	6mer_1	1	ACUGUU----- | -----AGUCAG	0.325928
mmu-miR-32*	TAAATT	6mer_2	1	ACUGUU----- | -----AUUUAA	0.325928
mmu-miR-370*	TGACCT	6mer_2	1	ACUGUU----- | -----ACUGGA	0.325928
mmu-miR-325	TCAATA	6mer_1	1	ACUGUU----- | -----AGUUAU	0.325928
mmu-miR-327	TCAAGT	6mer_3	1	ACUGUU----- | -----AGUUCA	0.325928
mmu-miR-490-5p	TCCATG	6mer_2	1	ACUGUU----- | -----AGGUAC	0.325928
mmu-miR-16-1*	TACTGG	6mer_3	1	ACUGUU----- | -----AUGACC	0.325928
mmu-miR-509-3p	TCAATC	6mer_2	1	ACUGUU----- | -----AGUUAG	0.325928
mmu-miR-590-3p	TAAAAT	6mer_1	1	ACUGUU----- | -----AUUUUA	0.325928
mmu-miR-1946b	TGCCCG	6mer_1	1	ACUGUU----- | -----ACGGGC	0.325928
mmu-miR-3103*	TCCCTC	6mer_2	1	ACUGUU----- | -----AGGGAG	0.325928
mmu-miR-582-3p	TCAACA	6mer_1	1	ACUGUU----- | -----AGUUGU	0.325928
mmu-miR-3079-3p	TGAGCC	6mer_1	1	ACUGUU----- | -----ACUCGG	0.325928
mmu-miR-412-5p	TCGACC	6mer_2	1	ACUGUU----- | -----AGCUGG	0.325928
mmu-miR-183	TGCCAT	6mer_2	1	ACUGUU----- | -----ACGGUA	0.325928
mmu-miR-511-3p	TACACA	6mer_1	1	ACUGUU----- | -----AUGUGU	0.325928
mmu-miR-138-1*	TAGCCG	6mer_3	1	ACUGUU----- | -----AUCGGC	0.325928
mmu-miR-378*	TCAGGA	6mer_2	1	ACUGUU----- | -----AGUCCU	0.325928
mmu-miR-741	TCTCTC	6mer_2	1	ACUGUU----- | -----AGAGAG	0.325928
mmu-miR-101b*	TAACCG	6mer_2	1	ACUGUU----- | -----AUUGGC	0.325928
mmu-miR-3473c	TGGAGA	6mer_1	1	ACUGUU----- | -----ACCUCU	0.325928
mmu-miR-3473b	TCCAGC	6mer_1	1	ACUGUU----- | -----AGGUCG	0.325928
mmu-miR-1956	TGGACT	6mer_3	1	ACUGUU----- | -----ACCUGA	0.325928
mmu-miR-487b	TACGAT	6mer_2	1	ACUGUU----- | -----AUGCUA	0.325928
mmu-miR-191*	TGCAGC	6mer_3	1	ACUGUU----- | -----ACGUCG	0.325928
mmu-miR-1957	TACCAC	6mer_1	1	ACUGUU----- | -----AUGGUG	0.325928
mmu-miR-881*	TCTCTG	6mer_3	1	ACUGUU----- | -----AGAGAC	0.325928
mmu-miR-1193-3p	TGACCT	6mer_2	1	ACUGUU----- | -----ACUGGA	0.325928
mmu-miR-215*	TGACAG	6mer_2	1	ACUGUU----- | -----ACUGUC	0.325928
mmu-miR-3077*	TCCGCA	6mer_2	1	ACUGUU----- | -----AGGCGU	0.325928
mmu-miR-542-5p	TCCCCG	6mer_1	1	ACUGUU----- | -----AGGGGC	0.325928
mmu-miR-384-3p	TAGGAA	6mer_2	1	ACUGUU----- | -----AUCCUU	0.325928
mmu-miR-298	TCTGCC	6mer_3	1	ACUGUU----- | -----AGACGG	0.325928
mmu-miR-30b*	TCCCAG	6mer_3	1	ACUGUU----- | -----AGGGUC	0.325928
mmu-miR-1966	TCCCTT	6mer_3	1	ACUGUU----- | -----AGGGAA	0.325928
mmu-miR-196a_mmu-miR-196b	TACCTA	6mer_3	1	ACUGUU----- | -----AUGGAU	0.325928
mmu-miR-670*	TGAGGA	6mer_1	1	ACUGUU----- | -----ACUCCU	0.325928
mmu-miR-411	TCTACT	6mer_2	1	ACUGUU----- | -----AGAUGA	0.325928
mmu-miR-1197*	TCAACC	6mer_2	1	ACUGUU----- | -----AGUUGG	0.325928
mmu-miR-677*	TGGCTT	6mer_2	1	ACUGUU----- | -----ACCGAA	0.325928
mmu-miR-205	TGAAGG	6mer_2	1	ACUGUU----- | -----ACUUCC	0.325928
mmu-miR-153*_mmu-miR-758	TCACAA	6mer_2	1	ACUGUU----- | -----AGUGUU	0.325928
mmu-miR-331-5p	TACCTA	6mer_2	1	ACUGUU----- | -----AUGGAU	0.325928
mmu-miR-551b	TGGGTC	6mer_1	1	ACUGUU----- | -----ACCCAG	0.325928
mmu-miR-1930	TGGAGG	6mer_2	1	ACUGUU----- | -----ACCUCC	0.325928
mmu-miR-1947*_mmu-miR-674	TCAGTG	6mer_2	1	ACUGUU----- | -----AGUCAC	0.325928
mmu-miR-1b-5p	TATGTA	6mer_3	1	ACUGUU----- | -----AUACAU	0.325928
mmu-miR-532-3p	TGGGAG	6mer_2	1	ACUGUU----- | -----ACCCUC	0.325928
mmu-miR-1249*	TCCCTC	6mer_1	1	ACUGUU----- | -----AGGGAG	0.325928
mmu-miR-5122	TCCCGC	6mer_1	1	ACUGUU----- | -----AGGGCG	0.325928
mmu-miR-200b*_mmu-miR-200a*	TAAGAT	6mer_2	1	ACUGUU----- | -----AUUCUA	0.325928
mmu-miR-376a	TACGAT	6mer_3	1	ACUGUU----- | -----AUGCUA	0.325928
mmu-miR-3070b-3p_mmu-miR-3070a	TAGCAC	6mer_1	1	ACUGUU----- | -----AUCGUG	0.325928
mmu-miR-376b	TATGAT	6mer_3	1	ACUGUU----- | -----AUACUA	0.325928
mmu-miR-126-5p	TAATAA	6mer_1	1	ACUGUU----- | -----AUUAUU	0.325928
mmu-miR-1938	TCCCAC	6mer_1	1	ACUGUU----- | -----AGGGUG	0.325928
mmu-miR-709	TGCCTC	6mer_2	1	ACUGUU----- | -----ACGGAG	0.325928
mmu-miR-707	TGACTG	6mer_3	1	ACUGUU----- | -----ACUGAC	0.325928
mmu-miR-705	TCCCAC	6mer_2	1	ACUGUU----- | -----AGGGUG	0.325928
mmu-miR-702	TGGGCA	6mer_3	1	ACUGUU----- | -----ACCCGU	0.325928
mmu-miR-450b-5p	TGCAAA	6mer_2	1	ACUGUU----- | -----ACGUUU	0.325928
mmu-miR-664	TGAATA	6mer_3	1	ACUGUU----- | -----ACUUAU	0.325928
mmu-miR-149*	TCCCTC	6mer_3	1	ACUGUU----- | -----AGGGAG	0.325928
mmu-miR-1188	TCACAC	6mer_1	1	ACUGUU----- | -----AGUGUG	0.325928
mmu-miR-216a	TGAGAT	6mer_1	1	ACUGUU----- | -----ACUCUA	0.325928
mmu-miR-3109*	TCCATT	6mer_3	1	ACUGUU----- | -----AGGUAA	0.325928
mmu-miR-15a*	TGGCCT	6mer_2	1	ACUGUU----- | -----ACCGGA	0.325928
mmu-miR-133b*	TGACCA	6mer_1	1	ACUGUU----- | -----ACUGGU	0.325928
mmu-miR-669k_mmu-miR-669h-3p	TGCATA	6mer_3	1	ACUGUU----- | -----ACGUAU	0.325928
mmu-miR-1943	TCCCTT	6mer_3	1	ACUGUU----- | -----AGGGAA	0.325928
mmu-miR-3097-3p	TCTGAG	6mer_3	1	ACUGUU----- | -----AGACUC	0.325928
mmu-miR-1948	TGCCTA	6mer_1	1	ACUGUU----- | -----ACGGAU	0.325928
mmu-miR-598	TGACGT	6mer_2	1	ACUGUU----- | -----ACUGCA	0.325928
mmu-miR-599	TGACAC	6mer_1	1	ACUGUU----- | -----ACUGUG	0.325928
mmu-miR-3084	TGGCAG	6mer_1	1	ACUGUU----- | -----ACCGUC	0.325928
mmu-miR-154*	TATGAT	6mer_2	1	ACUGUU----- | -----AUACUA	0.325928
mmu-miR-3087	TGAGTT	6mer_2	1	ACUGUU----- | -----ACUCAA	0.325928
mmu-miR-3088	TCATGA	6mer_2	1	ACUGUU----- | -----AGUACU	0.325928
mmu-miR-124	TGCCTT	6mer_2	1	ACUGUU----- | -----ACGGAA	0.325928
mmu-miR-1191	TAAGAC	6mer_1	1	ACUGUU----- | -----AUUCUG	0.325928
mmu-miR-802*	TCTCCG	6mer_2	1	ACUGUU----- | -----AGAGGC	0.325928
mmu-miR-450a	TCGCAA	6mer_1	1	ACUGUU----- | -----AGCGUU	0.325928
mmu-miR-380-5p	TCAACC	6mer_1	1	ACUGUU----- | -----AGUUGG	0.325928
mmu-miR-3105-3p	TAAGCA	6mer_1	1	ACUGUU----- | -----AUUCGU	0.325928
mmu-miR-96	TGCCAA	6mer_2	1	ACUGUU----- | -----ACGGUU	0.325928
mmu-miR-5123	TCTACA	6mer_3	1	ACUGUU----- | -----AGAUGU	0.325928
mmu-let-7d	TACCTC	6mer_2	1	ACUGUU----- | -----AUGGAG	0.325928
mmu-miR-488*	TCTGGG	6mer_3	1	ACUGUU----- | -----AGACCC	0.325928
mmu-miR-99a_mmu-miR-100	TACGGG	6mer_1	1	ACUGUU----- | -----AUGCCC	0.325928
mmu-miR-367_mmu-miR-363-3p	TGCAAT	6mer_2	1	ACUGUU----- | -----ACGUUA	0.325928
mmu-miR-666-3p	TGCAGC	6mer_2	1	ACUGUU----- | -----ACGUCG	0.325928
mmu-miR-139-3p	TCTCCA	6mer_3	1	ACUGUU----- | -----AGAGGU	0.325928
mmu-miR-3110*	TGGAGT	6mer_1	1	ACUGUU----- | -----ACCUCA	0.325928
mmu-miR-1186b	TAATCC	6mer_1	1	ACUGUU----- | -----AUUAGG	0.325928
mmu-miR-880*	TGAGTA	6mer_3	1	ACUGUU----- | -----ACUCAU	0.325928
mmu-miR-450a-2*	TCCCCA	6mer_1	1	ACUGUU----- | -----AGGGGU	0.325928
mmu-miR-192	TAGGTC	6mer_1	1	ACUGUU----- | -----AUCCAG	0.325928
mmu-miR-501-3p_mmu-miR-500	TGCATT	6mer_3	1	ACUGUU----- | -----ACGUAA	0.325928
mmu-miR-3085-5p	TGGCAC	6mer_1	1	ACUGUU----- | -----ACCGUG	0.325928
mmu-miR-190*	TATAGT	6mer_3	1	ACUGUU----- | -----AUAUCA	0.325928
mmu-miR-28*	TCTAGT	6mer_2	1	ACUGUU----- | -----AGAUCA	0.325928
mmu-miR-1224	TCCTCA	6mer_2	1	ACUGUU----- | -----AGGAGU	0.325928
mmu-miR-301a*_mmu-miR-301b*	TCAGAG	6mer_2	1	ACUGUU----- | -----AGUCUC	0.325928
mmu-miR-496	TACTCA	6mer_3	1	ACUGUU----- | -----AUGAGU	0.325928
mmu-miR-491	TCCCCA	6mer_1	1	ACUGUU----- | -----AGGGGU	0.325928
mmu-miR-361*	TGGGGG	6mer_2	1	ACUGUU----- | -----ACCCCC	0.325928
mmu-miR-3088*	TGCATA	6mer_1	1	ACUGUU----- | -----ACGUAU	0.325928
mmu-miR-122*	TGGCGT	6mer_1	1	ACUGUU----- | -----ACCGCA	0.325928
mmu-miR-3107_mmu-miR-486	TACAGG	6mer_2	1	ACUGUU----- | -----AUGUCC	0.325928
mmu-miR-1954	TGCAGT	6mer_3	1	ACUGUU----- | -----ACGUCA	0.325928
mmu-miR-1932	TCCGCA	6mer_1	1	ACUGUU----- | -----AGGCGU	0.325928
mmu-miR-183*	TAATTC	6mer_1	1	ACUGUU----- | -----AUUAAG	0.325928
mmu-miR-223*	TACACG	6mer_3	1	ACUGUU----- | -----AUGUGC	0.325928
mmu-miR-1894-3p	TCCCTT	6mer_1	1	ACUGUU----- | -----AGGGAA	0.325928
mmu-miR-1839-3p	TAGGTC	6mer_2	1	ACUGUU----- | -----AUCCAG	0.325928
mmu-miR-5104	TAGCAC	6mer_1	1	ACUGUU----- | -----AUCGUG	0.325928
mmu-miR-5114	TCCAGT	6mer_3	1	ACUGUU----- | -----AGGUCA	0.325928
mmu-miR-5116	TATCAA	6mer_2	1	ACUGUU----- | -----AUAGUU	0.325928
mmu-miR-5117	TCACTA	6mer_1	1	ACUGUU----- | -----AGUGAU	0.325928
mmu-miR-5110	TCCTCC	6mer_3	1	ACUGUU----- | -----AGGAGG	0.325928
mmu-miR-5112	TGAGCT	6mer_2	1	ACUGUU----- | -----ACUCGA	0.325928
mmu-miR-471-5p	TACGTA	6mer_3	1	ACUGUU----- | -----AUGCAU	0.325928
mmu-miR-1941-5p	TCTCCC	6mer_2	1	ACUGUU----- | -----AGAGGG	0.325928
mmu-miR-5118	TAACCT	6mer_2	1	ACUGUU----- | -----AUUGGA	0.325928
mmu-miR-5119	TGAGAT	6mer_2	1	ACUGUU----- | -----ACUCUA	0.325928
mmu-miR-299*	TAAACC	6mer_2	1	ACUGUU----- | -----AUUUGG	0.325928
mmu-miR-505-5p	TGGCTC	6mer_1	1	ACUGUU----- | -----ACCGAG	0.325928
mmu-miR-363-5p	TCCACC	6mer_1	1	ACUGUU----- | -----AGGUGG	0.325928
mmu-miR-378	TCCAGT	6mer_3	1	ACUGUU----- | -----AGGUCA	0.325928
mmu-miR-135a-2*	TCCCTA	6mer_1	1	ACUGUU----- | -----AGGGAU	0.325928
mmu-miR-874*	TGGGGC	6mer_1	1	ACUGUU----- | -----ACCCCG	0.325928
mmu-miR-669j_mmu-miR-669i	TATGCA	6mer_3	1	ACUGUU----- | -----AUACGU	0.325928
mmu-miR-1934*	TCATCC	6mer_2	1	ACUGUU----- | -----AGUAGG	0.325928
mmu-miR-205*	TGAAAT	6mer_2	1	ACUGUU----- | -----ACUUUA	0.325928
mmu-miR-211*	TCCTTG	6mer_2	1	ACUGUU----- | -----AGGAAC	0.325928
mmu-miR-448-3p	TATGCA	6mer_2	1	ACUGUU----- | -----AUACGU	0.325928
mmu-miR-380-3p	TACATA	6mer_3	1	ACUGUU----- | -----AUGUAU	0.325928
mmu-miR-3475	TCCAGA	6mer_3	1	ACUGUU----- | -----AGGUCU	0.325928
mmu-miR-3474	TCCCAG	6mer_1	1	ACUGUU----- | -----AGGGUC	0.325928
mmu-miR-714	TCGTCG	6mer_3	1	ACUGUU----- | -----AGCAGC	0.325928
mmu-miR-3074-2-3p	TGAAAC	6mer_2	1	ACUGUU----- | -----ACUUUG	0.325928
mmu-miR-3106*	TAGGCA	6mer_1	1	ACUGUU----- | -----AUCCGU	0.325928
mmu-miR-194-1*	TCCACT	6mer_1	1	ACUGUU----- | -----AGGUGA	0.325928
mmu-miR-871-5p_mmu-miR-743a*	TGAATA	6mer_3	1	ACUGUU----- | -----ACUUAU	0.325928
mmu-miR-465a-5p_mmu-miR-465b-5p_mmu-miR-465c-5p	TAAATA	6mer_3	1	ACUGUU----- | -----AUUUAU	0.325928
mmu-miR-3971	TGGGGA	6mer_2	1	ACUGUU----- | -----ACCCCU	0.325928
mmu-miR-3108*	TAGACG	6mer_3	1	ACUGUU----- | -----AUCUGC	0.325928
mmu-miR-1970	TGACAC	6mer_2	1	ACUGUU----- | -----ACUGUG	0.325928
mmu-miR-669k*	TGCACA	6mer_3	1	ACUGUU----- | -----ACGUGU	0.325928
mmu-miR-872	TAACCT	6mer_2	1	ACUGUU----- | -----AUUGGA	0.325928
mmu-miR-99b	TACGGG	6mer_1	1	ACUGUU----- | -----AUGCCC	0.325928
mmu-miR-877	TCCTCT	6mer_1	1	ACUGUU----- | -----AGGAGA	0.325928
mmu-miR-29c*	TCGGTC	6mer_2	1	ACUGUU----- | -----AGCCAG	0.325928
mmu-miR-764-5p	TGAGCA	6mer_1	1	ACUGUU----- | -----ACUCGU	0.325928
mmu-miR-758*	TCAACC	6mer_2	1	ACUGUU----- | -----AGUUGG	0.325928
mmu-miR-3099	TAGCCT	6mer_2	1	ACUGUU----- | -----AUCGGA	0.325928
mmu-miR-712	TGAAGG	6mer_1	1	ACUGUU----- | -----ACUUCC	0.325928
mmu-miR-136	TGGAGT	6mer_3	1	ACUGUU----- | -----ACCUCA	0.325928
mmu-miR-760-5p	TGAGGG	6mer_2	1	ACUGUU----- | -----ACUCCC	0.325928
mmu-miR-1912*	TGAGCA	6mer_3	1	ACUGUU----- | -----ACUCGU	0.325928
mmu-miR-880	TGGAGT	6mer_2	1	ACUGUU----- | -----ACCUCA	0.325928
mmu-miR-409-5p	TAACCT	6mer_3	1	ACUGUU----- | -----AUUGGA	0.325928
mmu-miR-713	TCAGTG	6mer_1	1	ACUGUU----- | -----AGUCAC	0.325928
mmu-miR-882	TCTCCT	6mer_3	1	ACUGUU----- | -----AGAGGA	0.325928
mmu-miR-1955-5p	TGGGAC	6mer_2	1	ACUGUU----- | -----ACCCUG	0.325928
mmu-miR-382*	TGAATG	6mer_2	1	ACUGUU----- | -----ACUUAC	0.325928
mmu-miR-547*	TCAAGT	6mer_2	1	ACUGUU----- | -----AGUUCA	0.325928
mmu-miR-30c-2*_mmu-miR-30c-1*	TCCCAG	6mer_3	1	ACUGUU----- | -----AGGGUC	0.325928
mmu-miR-375*	TCGTCG	6mer_2	1	ACUGUU----- | -----AGCAGC	0.325928
mmu-miR-470	TCCAAG	6mer_1	1	ACUGUU----- | -----AGGUUC	0.325928
mmu-miR-224	TGACTT	6mer_2	1	ACUGUU----- | -----ACUGAA	0.325928
mmu-miR-509-5p	TGGAGT	6mer_2	1	ACUGUU----- | -----ACCUCA	0.325928
mmu-miR-137*	TACCCG	6mer_2	1	ACUGUU----- | -----AUGGGC	0.325928
mmu-miR-691	TCAGGA	6mer_1	1	ACUGUU----- | -----AGUCCU	0.325928
mmu-miR-369-5p	TCGATC	6mer_2	1	ACUGUU----- | -----AGCUAG	0.325928
mmu-miR-146b*	TAGGGC	6mer_3	1	ACUGUU----- | -----AUCCCG	0.325928
mmu-miR-708*	TAGTTG	6mer_3	1	ACUGUU----- | -----AUCAAC	0.325928
mmu-miR-466b-3p_mmu-miR-466p-3p_mmu-miR-466c-3p	TATGTA	6mer_2	1	ACUGUU----- | -----AUACAU	0.325928
mmu-miR-185_mmu-miR-3473	TCTCCA	6mer_3	1	ACUGUU----- | -----AGAGGU	0.325928
mmu-miR-3073-5p	TGACCA	6mer_2	1	ACUGUU----- | -----ACUGGU	0.325928
mmu-miR-590-5p	TAAGCT	6mer_2	1	ACUGUU----- | -----AUUCGA	0.325928
mmu-miR-335-3p	TGAAAA	6mer_2	1	ACUGUU----- | -----ACUUUU	0.325928
mmu-miR-328*	TGCCCC	6mer_1	1	ACUGUU----- | -----ACGGGG	0.325928
mmu-miR-379_mmu-miR-1193-5p	TCTACC	6mer_2	1	ACUGUU----- | -----AGAUGG	0.325928
mmu-let-7g_mmu-let-7c_mmu-let-7b_mmu-let-7a_mmu-miR-98_mmu-let-7f_mmu-let-7e_mmu-let-7i_mmu-miR-1961	TACCTC	6mer_2	1	ACUGUU----- | -----AUGGAG	0.325928
mmu-miR-3057-5p	TCCAAT	6mer_3	1	ACUGUU----- | -----AGGUUA	0.325928
mmu-miR-1935	TCTGCC	6mer_2	1	ACUGUU----- | -----AGACGG	0.325928
mmu-miR-20a*	TGCAGT	6mer_3	1	ACUGUU----- | -----ACGUCA	0.325928
mmu-miR-92b_mmu-miR-32_mmu-miR-92a	TGCAAT	6mer_2	1	ACUGUU----- | -----ACGUUA	0.325928
mmu-miR-3087*	TGCCCT	6mer_2	1	ACUGUU----- | -----ACGGGA	0.325928
mmu-miR-1895	TCGGGG	6mer_2	1	ACUGUU----- | -----AGCCCC	0.325928
mmu-miR-1896	TCAGAG	6mer_1	1	ACUGUU----- | -----AGUCUC	0.325928
mmu-miR-374*	TACAAC	6mer_2	1	ACUGUU----- | -----AUGUUG	0.325928
mmu-miR-344b	TAAATG	6mer_3	1	ACUGUU----- | -----AUUUAC	0.325928
mmu-miR-202-3p	TACCTC	6mer_2	1	ACUGUU----- | -----AUGGAG	0.325928
mmu-miR-3109	TGGCCC	6mer_1	1	ACUGUU----- | -----ACCGGG	0.325928
mmu-miR-485*	TATGAC	6mer_2	1	ACUGUU----- | -----AUACUG	0.325928
mmu-miR-135a-1*	TCCCTA	6mer_1	1	ACUGUU----- | -----AGGGAU	0.325928
mmu-miR-491*	TGCATA	6mer_1	1	ACUGUU----- | -----ACGUAU	0.325928
mmu-miR-3107*_mmu-miR-486*	TGCCCC	6mer_2	1	ACUGUU----- | -----ACGGGG	0.325928
mmu-miR-222*	TACTGA	6mer_3	1	ACUGUU----- | -----AUGACU	0.325928
mmu-miR-26a_mmu-miR-26b	TACTTG	6mer_1	1	ACUGUU----- | -----AUGAAC	0.325928
mmu-miR-325*	TACTAG	6mer_2	1	ACUGUU----- | -----AUGAUC	0.325928
mmu-miR-5107	TGCCCA	6mer_3	1	ACUGUU----- | -----ACGGGU	0.325928
mmu-miR-124*	TGAACA	6mer_1	1	ACUGUU----- | -----ACUUGU	0.325928
mmu-miR-3067	TGAGAA	6mer_1	1	ACUGUU----- | -----ACUCUU	0.325928
mmu-miR-433	TCATGA	6mer_2	1	ACUGUU----- | -----AGUACU	0.325928
mmu-miR-3106	TGAGCC	6mer_2	1	ACUGUU----- | -----ACUCGG	0.325928
mmu-miR-24-1*_mmu-miR-24-2*	TAGGCA	6mer_2	1	ACUGUU----- | -----AUCCGU	0.325928
mmu-miR-326*	TGCCCC	6mer_2	1	ACUGUU----- | -----ACGGGG	0.325928
mmu-miR-143	TCATCT	6mer_1	1	ACUGUU----- | -----AGUAGA	0.325928
mmu-miR-221*	TGCCAG	6mer_1	1	ACUGUU----- | -----ACGGUC	0.325928
mmu-miR-21	TAAGCT	6mer_2	1	ACUGUU----- | -----AUUCGA	0.325928
mmu-miR-25	TGCAAT	6mer_2	1	ACUGUU----- | -----ACGUUA	0.325928
mmu-miR-24	TGAGCC	6mer_2	1	ACUGUU----- | -----ACUCGG	0.325928
mmu-miR-181c*_mmu-miR-181a-1*	TCGATG	6mer_1	1	ACUGUU----- | -----AGCUAC	0.325928
mmu-miR-151-5p	TCCTCG	6mer_2	1	ACUGUU----- | -----AGGAGC	0.325928
mmu-miR-3086-3p	TCATTG	6mer_1	1	ACUGUU----- | -----AGUAAC	0.325928
mmu-miR-3059*	TAGAGG	6mer_3	1	ACUGUU----- | -----AUCUCC	0.325928
mmu-miR-1982.2	TAGGGT	6mer_1	1	ACUGUU----- | -----AUCCCA	0.325928
mmu-miR-487b*	TAACCA	6mer_3	1	ACUGUU----- | -----AUUGGU	0.325928
mmu-miR-3096b-3p	TCCTTT	6mer_3	1	ACUGUU----- | -----AGGAAA	0.325928
mmu-miR-743b-5p	TGAACA	6mer_3	1	ACUGUU----- | -----ACUUGU	0.325928
mmu-miR-666-5p	TGCCCG	6mer_1	1	ACUGUU----- | -----ACGGGC	0.325928
mmu-miR-432	TCCAAG	6mer_2	1	ACUGUU----- | -----AGGUUC	0.325928
mmu-miR-1947	TCGTCC	6mer_2	1	ACUGUU----- | -----AGCAGG	0.325928
mmu-miR-3962	TACTAC	6mer_1	1	ACUGUU----- | -----AUGAUG	0.325928
mmu-miR-3961	TGAGGG	6mer_1	1	ACUGUU----- | -----ACUCCC	0.325928
mmu-miR-3966	TGGCAG	6mer_1	1	ACUGUU----- | -----ACCGUC	0.325928
mmu-miR-3965	TAAGCA	6mer_3	1	ACUGUU----- | -----AUUCGU	0.325928
mmu-miR-3964	TACCTT	6mer_1	1	ACUGUU----- | -----AUGGAA	0.325928
mmu-miR-742	TGGCTT	6mer_1	1	ACUGUU----- | -----ACCGAA	0.325928
mmu-miR-1940	TCCTCC	6mer_1	1	ACUGUU----- | -----AGGAGG	0.325928
mmu-miR-1969	TCCATC	6mer_1	1	ACUGUU----- | -----AGGUAG	0.325928
mmu-miR-1964-5p	TCCAGC	6mer_2	1	ACUGUU----- | -----AGGUCG	0.325928
mmu-miR-1967	TCCTCA	6mer_3	1	ACUGUU----- | -----AGGAGU	0.325928
mmu-miR-1963	TCGTCC	6mer_1	1	ACUGUU----- | -----AGCAGG	0.325928
mmu-miR-540-3p	TGACCT	6mer_3	1	ACUGUU----- | -----ACUGGA	0.325928
mmu-miR-701*	TAGATA	6mer_3	1	ACUGUU----- | -----AUCUAU	0.325928
mmu-miR-184	TCCGTC	6mer_1	1	ACUGUU----- | -----AGGCAG	0.325928
mmu-miR-215	TAGGTC	6mer_1	1	ACUGUU----- | -----AUCCAG	0.325928
mmu-miR-1198-3p	TAGCTT	6mer_3	1	ACUGUU----- | -----AUCGAA	0.325928
mmu-miR-3473d	TCAGTG	6mer_2	1	ACUGUU----- | -----AGUCAC	0.325928
mmu-miR-3089-5p	TGAACT	6mer_1	1	ACUGUU----- | -----ACUUGA	0.325928
mmu-miR-1897-5p	TCCAAA	6mer_2	1	ACUGUU----- | -----AGGUUU	0.325928
mmu-miR-466h-3p	TGCGTA	6mer_3	1	ACUGUU----- | -----ACGCAU	0.325928
mmu-miR-341	TCGACC	6mer_1	1	ACUGUU----- | -----AGCUGG	0.325928
mmu-miR-883b-5p	TCAGTA	6mer_3	1	ACUGUU----- | -----AGUCAU	0.325928
mmu-miR-1941-3p	TAAGAT	6mer_2	1	ACUGUU----- | -----AUUCUA	0.325928
mmu-miR-434-5p	TCGAGC	6mer_3	1	ACUGUU----- | -----AGCUCG	0.325928
mmu-miR-541	TCCCTT	6mer_3	1	ACUGUU----- | -----AGGGAA	0.325928
mmu-miR-547	TACCAA	6mer_2	1	ACUGUU----- | -----AUGGUU	0.325928
mmu-miR-463	TCTATC	6mer_2	1	ACUGUU----- | -----AGAUAG	0.325928
mmu-miR-93*	TCAGCA	6mer_1	1	ACUGUU----- | -----AGUCGU	0.325928
mmu-miR-544-3p	TGCAGA	6mer_1	1	ACUGUU----- | -----ACGUCU	0.325928
mmu-miR-1190	TCAGCT	6mer_1	1	ACUGUU----- | -----AGUCGA	0.325928
mmu-miR-217	TGCAGT	6mer_2	1	ACUGUU----- | -----ACGUCA	0.325928
mmu-miR-200c*	TAAGAC	6mer_2	1	ACUGUU----- | -----AUUCUG	0.325928
mmu-miR-1196	TAGATT	6mer_2	1	ACUGUU----- | -----AUCUAA	0.325928
mmu-miR-504*	TCTCCC	6mer_2	1	ACUGUU----- | -----AGAGGG	0.325928
mmu-miR-3058	TGGCTG	6mer_2	1	ACUGUU----- | -----ACCGAC	0.325928
mmu-miR-181b-1*_mmu-miR-181b-2*	TCAGTG	6mer_1	1	ACUGUU----- | -----AGUCAC	0.325928
mmu-miR-344c_mmu-miR-344	TAGATC	6mer_2	1	ACUGUU----- | -----AUCUAG	0.325928
mmu-miR-125b-1-3p	TAACCC	6mer_1	1	ACUGUU----- | -----AUUGGG	0.325928
mmu-miR-466j_mmu-miR-466m-5p_mmu-miR-669m-5p_mmu-miR-466h-5p	TGCACA	6mer_1	1	ACUGUU----- | -----ACGUGU	0.325928
mmu-miR-125b-5p_mmu-miR-351_mmu-miR-125a-5p	TCAGGG	6mer_2	1	ACUGUU----- | -----AGUCCC	0.325928
mmu-miR-741*	TACGTA	6mer_3	1	ACUGUU----- | -----AUGCAU	0.325928
mmu-miR-376c*_mmu-miR-376b*	TATCCA	6mer_2	1	ACUGUU----- | -----AUAGGU	0.325928
mmu-miR-452-5p	TGCAAA	6mer_1	1	ACUGUU----- | -----ACGUUU	0.325928
mmu-miR-27b*	TAAGCT	6mer_1	1	ACUGUU----- | -----AUUCGA	0.325928
mmu-miR-883a-5p	TCAGCA	6mer_3	1	ACUGUU----- | -----AGUCGU	0.325928
mmu-miR-670	TCAGGG	6mer_1	1	ACUGUU----- | -----AGUCCC	0.325928
mmu-miR-1929	TCCTAG	6mer_1	1	ACUGUU----- | -----AGGAUC	0.325928
mmu-miR-194-2*	CACTGG	6mer_3	5	-ACUGUU ||||| GUGACC-	0.327393
mmu-miR-452-3p	GACTGA	6mer_3	5	-ACUGUU ||||| CUGACU-	0.327393
mmu-miR-1960	CACTGG	6mer_3	5	-ACUGUU ||||| GUGACC-	0.327393
mmu-miR-106b*	GTGCGG	6mer_3	3	ACUGUU--- ||| ---CACGCC	0.342773
mmu-miR-1224*	GTGGGG	6mer_3	3	ACUGUU--- ||| ---CACCCC	0.342773
mmu-miR-667	GTGTCA	6mer_3	3	ACUGUU--- ||| ---CACAGU	0.342773
mmu-miR-668	GTGACA	6mer_3	3	ACUGUU--- ||| ---CACUGU	0.342773
mmu-miR-1982.1	GTGAGA	6mer_3	3	ACUGUU--- ||| ---CACUCU	0.342773
mmu-miR-3102	GTGCTC	6mer_3	3	ACUGUU--- ||| ---CACGAG	0.342773
mmu-miR-210*	GTGGCT	6mer_3	3	ACUGUU--- ||| ---CACCGA	0.342773
mmu-miR-1306-5p	GTGGTG	6mer_3	3	ACUGUU--- ||| ---CACCAC	0.342773
mmu-miR-9*	CTTTAT	6mer_3	5	ACUGUU- ||||| -GAAAUA	0.344727
mmu-miR-1981_mmu-miR-1971	CTTTAC	6mer_3	5	ACUGUU- ||||| -GAAAUG	0.344727
mmu-miR-471-3p	CTTTCA	6mer_3	5	ACUGUU- ||||| -GAAAGU	0.350098
mmu-miR-219-3p	ACAATT	6mer_1	6	ACUGUU |||||| UGUUAA	0.350342
mmu-miR-704	ATGTCT	6mer_3	5	ACUGUU- ||||| -UACAGA	0.352539
mmu-miR-671-5p	CTTCCT	6mer_3	3	ACUGUU--- ||| ---GAAGGA	0.363037
mmu-miR-127*	CTTCAG	6mer_3	3	ACUGUU--- ||| ---GAAGUC	0.363037
mmu-miR-679-3p	CTTGCT	6mer_3	3	ACUGUU--- ||| ---GAACGA	0.363037
mmu-miR-3080-5p	GCTTCA	6mer_3	3	ACUGUU--- ||| ---CGAAGU	0.376221
mmu-miR-615-3p	GCTCGG	6mer_2	3	ACUGUU--- ||| ---CGAGCC	0.376221
mmu-miR-5130	GCTCCA	6mer_2	3	ACUGUU--- ||| ---CGAGGU	0.376221
mmu-miR-708_mmu-miR-28	GCTCCT	6mer_2	3	ACUGUU--- ||| ---CGAGGA	0.376221
mmu-miR-100*	GCTTGT	6mer_3	3	ACUGUU--- ||| ---CGAACA	0.376221
mmu-miR-3078	GCTTTG	6mer_3	3	ACUGUU--- ||| ---CGAAAC	0.376221
mmu-miR-337-3p	GCTGAA	6mer_3	3	ACUGUU--- ||| ---CGACUU	0.376221
mmu-miR-3067*	GCTTGG	6mer_3	3	ACUGUU--- ||| ---CGAACC	0.376221
mmu-miR-1968	GCTGCA	6mer_3	3	ACUGUU--- ||| ---CGACGU	0.376221
mmu-miR-28c_mmu-miR-28b	GCTCCT	6mer_3	3	ACUGUU--- ||| ---CGAGGA	0.376221
mmu-miR-344f-3p	GCTAGA	6mer_2	3	ACUGUU--- ||| ---CGAUCU	0.376221
mmu-miR-3102-3p.2	GTAGAG	6mer_3	3	ACUGUU--- ||| ---CAUCUC	0.392822
mmu-miR-1a-2*_mmu-miR-1a-1*	GTATGT	6mer_3	3	ACUGUU--- ||| ---CAUACA	0.392822
mmu-miR-126-3p	GTACGA	6mer_3	3	ACUGUU--- ||| ---CAUGCU	0.392822
mmu-let-7e*	GTATAG	6mer_3	3	ACUGUU--- ||| ---CAUAUC	0.392822
mmu-miR-669c	AACTAT	6mer_3	5	-ACUGUU ||||| UUGAUA-	0.393555
mmu-miR-92b*	GTCCCT	6mer_3	3	ACUGUU--- ||| ---CAGGGA	0.411133
mmu-miR-378b	GTCCAG	6mer_3	3	ACUGUU--- ||| ---CAGGUC	0.411133
mmu-miR-151-3p	GTCTAG	6mer_3	3	ACUGUU--- ||| ---CAGAUC	0.411133
mmu-miR-5115	GTCCAG	6mer_3	3	ACUGUU--- ||| ---CAGGUC	0.411133
mmu-miR-3072*	GTCCCT	6mer_3	3	ACUGUU--- ||| ---CAGGGA	0.411133
mmu-miR-134	GTCACA	6mer_3	3	ACUGUU--- ||| ---CAGUGU	0.411133
mmu-miR-345-5p	GTCAGC	6mer_3	3	ACUGUU--- ||| ---CAGUCG	0.411133
mmu-miR-468	GTCATA	6mer_3	3	ACUGUU--- ||| ---CAGUAU	0.411133
mmu-miR-365-1*_mmu-miR-365-2*	GTCCCT	6mer_3	3	ACUGUU--- ||| ---CAGGGA	0.411133
mmu-miR-181a-2*	GTCGGT	6mer_3	3	ACUGUU--- ||| ---CAGCCA	0.411133
mmu-miR-688	CTGCGA	6mer_3	5	ACUGUU- ||||| -GACGCU	0.412109
mmu-miR-1a_mmu-miR-206	ATTCCA	6mer_3	2	-ACUGUU--- || U----AAGGU	0.425537
mmu-miR-5100	ATTCGA	6mer_3	2	-ACUGUU--- || U----AAGCU	0.425537
mmu-miR-653*	CAGTGA	6mer_2	5	ACUGUU- ||||| -GUCACU	0.427246
mmu-miR-324-3p	CAGTGG	6mer_3	5	ACUGUU- ||||| -GUCACC	0.427246
mmu-miR-1968*	GGTGGT	6mer_3	3	ACUGUU--- ||| ---CCACCA	0.453857
mmu-miR-1983	GGTGAG	6mer_3	3	ACUGUU--- ||| ---CCACUC	0.453857
mmu-miR-1264-3p	GATTTG	6mer_3	3	ACUGUU--- ||| ---CUAAAC	0.453857
mmu-miR-1843-3p	GATCAG	6mer_2	3	ACUGUU--- ||| ---CUAGUC	0.453857
mmu-miR-127	GATCCG	6mer_2	3	ACUGUU--- ||| ---CUAGGC	0.453857
mmu-miR-3471	GATCTC	6mer_2	3	ACUGUU--- ||| ---CUAGAG	0.453857
mmu-miR-181d*	GGTGGG	6mer_3	3	ACUGUU--- ||| ---CCACCC	0.453857
mmu-miR-711	GGTCCC	6mer_3	3	ACUGUU--- ||| ---CCAGGG	0.453857
mmu-miR-5099	GATCTA	6mer_2	3	ACUGUU--- ||| ---CUAGAU	0.453857
mmu-miR-680	GATGCC	6mer_2	3	ACUGUU--- ||| ---CUACGG	0.453857
mmu-miR-3093-5p	GGTGCG	6mer_3	3	ACUGUU--- ||| ---CCACGC	0.453857
mmu-miR-1843b-3p	GATCGG	6mer_3	3	ACUGUU--- ||| ---CUAGCC	0.453857
mmu-miR-875-5p	GGTATA	6mer_3	3	ACUGUU--- ||| ---CCAUAU	0.453857
mmu-miR-3079-5p	GATCAA	6mer_2	3	ACUGUU--- ||| ---CUAGUU	0.453857
mmu-miR-412-3p	GGTGAA	6mer_3	3	ACUGUU--- ||| ---CCACUU	0.453857
mmu-miR-3089-3p	GATGCT	6mer_3	3	ACUGUU--- ||| ---CUACGA	0.453857
mmu-miR-3968	GATTCG	6mer_3	3	ACUGUU--- ||| ---CUAAGC	0.453857
mmu-miR-3963	GATACA	6mer_3	3	ACUGUU--- ||| ---CUAUGU	0.453857
mmu-miR-136*	GATGAT	6mer_3	3	ACUGUU--- ||| ---CUACUA	0.453857
mmu-miR-324-5p	GATGCG	6mer_3	3	ACUGUU--- ||| ---CUACGC	0.453857
mmu-miR-3090	CTGGGA	6mer_3	5	ACUGUU- ||||| -GACCCU	0.456787
mmu-miR-467b	CACTTA	6mer_2	5	ACUGUU- ||||| -GUGAAU	0.459473
mmu-miR-467d_mmu-miR-467c	CACTTA	6mer_3	5	ACUGUU- ||||| -GUGAAU	0.459473
mmu-miR-467a	CACTTA	6mer_3	5	ACUGUU- ||||| -GUGAAU	0.459473
mmu-miR-105	CACTTG	6mer_2	5	ACUGUU- ||||| -GUGAAC	0.459473
mmu-miR-302b_mmu-miR-302a_mmu-miR-302d	CACTTA	6mer_3	5	ACUGUU- ||||| -GUGAAU	0.459473
mmu-miR-763	CAGCTG	6mer_2	5	ACUGUU- ||||| -GUCGAC	0.461426
mmu-miR-22	CAGCTT	6mer_3	5	ACUGUU- ||||| -GUCGAA	0.461426
mmu-miR-346*	CTGCCT	6mer_3	5	ACUGUU- ||||| -GACGGA	0.462402
mmu-miR-871-3p	CAGTCA	6mer_3	5	ACUGUU- ||||| -GUCAGU	0.467529
mmu-miR-10a*	AATTTG	6mer_3	6	ACUGUU |||||| UUAAAC	0.469971
mmu-miR-1298*	CAGATG	6mer_3	5	ACUGUU- ||||| -GUCUAC	0.471924
mmu-miR-490-3p	CAGGTT	6mer_2	5	ACUGUU- ||||| -GUCCAA	0.471924
mmu-miR-344d-1*_mmu-miR-344g-5p_mmu-miR-344c*_mmu-miR-344d-3*_mmu-miR-344*_mmu-miR-344b*	CTGACT	6mer_3	5	ACUGUU- ||||| -GACUGA	0.473877
mmu-miR-3082-3p	CATGTG	6mer_3	6	ACUGUU |||||| GUACAC	0.477295
mmu-miR-5128	CAATTG	6mer_3	5	ACUGUU- ||||| -GUUAAC	0.480957
mmu-miR-540-5p	ACCCTT	6mer_2	6	ACUGUU |||||| UGGGAA	0.482178
mmu-miR-804	CTCACA	6mer_3	2	ACUGUU---- || ----GAGUGU	0.502686
mmu-miR-1188*	CTCGGA	6mer_3	2	ACUGUU---- || ----GAGCCU	0.502686
mmu-miR-1843b-5p	CTCCAT	6mer_3	2	ACUGUU---- || ----GAGGUA	0.502686
mmu-miR-712*	CTCGCA	6mer_3	2	ACUGUU---- || ----GAGCGU	0.502686
mmu-miR-135b*	CTACAT	6mer_3	2	ACUGUU---- || ----GAUGUA	0.502686
mmu-miR-3068	CTCCAA	6mer_3	2	ACUGUU---- || ----GAGGUU	0.502686
mmu-miR-381*	CTCGCT	6mer_3	2	ACUGUU---- || ----GAGCGA	0.502686
mmu-miR-1199	CTCAGA	6mer_3	2	ACUGUU---- || ----GAGUCU	0.502686
mmu-miR-10b*	AATCTG	6mer_3	6	ACUGUU |||||| UUAGAC	0.503174
mmu-miR-216b	AGATTT	6mer_3	6	ACUGUU |||||| UCUAAA	0.503418
mmu-miR-33*	ACATTG	6mer_3	6	ACUGUU |||||| UGUAAC	0.504883
mmu-miR-224*	CCATTT	6mer_3	6	ACUGUU |||||| GGUAAA	0.505615
mmu-miR-3470a	AAAGTG	6mer_2	6	ACUGUU |||||| UUUCAC	0.506348
mmu-miR-3076-3p	AGTGCG	6mer_3	4	ACUGUU-- |||| --UCACGC	0.510254
mmu-miR-710	ACTTGG	6mer_3	6	ACUGUU |||||| UGAACC	0.511475
mmu-miR-3071	ATGAGT	6mer_3	1	-ACUGUU---- | U-----ACUCA	0.549072
mmu-miR-190b_mmu-miR-190	ATATCA	6mer_3	1	-ACUGUU---- | U-----AUAGU	0.549072
mmu-miR-29a*	ATCAGT	6mer_3	1	-ACUGUU---- | U-----AGUCA	0.549072
mmu-miR-297c_mmu-miR-297a_mmu-miR-297b-5p	ATACAT	6mer_3	1	-ACUGUU---- | U-----AUGUA	0.549072
mmu-miR-1942	ATCTGA	6mer_3	1	-ACUGUU---- | U-----AGACU	0.549072
mmu-miR-1899	ATCGCT	6mer_3	1	-ACUGUU---- | U-----AGCGA	0.549072
mmu-miR-33	ATGCAC	6mer_3	1	-ACUGUU---- | U-----ACGUG	0.549072
mmu-miR-5097	ATGAAC	6mer_3	1	-ACUGUU---- | U-----ACUUG	0.549072
mmu-miR-503*	ATACTC	6mer_3	1	-ACUGUU---- | U-----AUGAG	0.549072
mmu-miR-31*	ATAGCA	6mer_3	1	-ACUGUU---- | U-----AUCGU	0.549072
mmu-miR-675-3p	ATACAG	6mer_3	1	-ACUGUU---- | U-----AUGUC	0.549072
mmu-miR-1933-5p	ATGACT	6mer_3	1	-ACUGUU---- | U-----ACUGA	0.549072
mmu-miR-669h-5p	ATGCAT	6mer_3	1	-ACUGUU---- | U-----ACGUA	0.549072
mmu-miR-879*	ATAAGC	6mer_3	1	-ACUGUU---- | U-----AUUCG	0.549072
mmu-miR-483	CGTCTT	6mer_3	6	ACUGUU |||||| GCAGAA	0.549805
mmu-miR-206*	GCATGT	6mer_3	5	-ACUGUU ||||| CGUACA-	0.550781
mmu-miR-3086-5p	AATCTA	6mer_3	6	ACUGUU |||||| UUAGAU	0.552002
mmu-miR-669g	AATGCA	6mer_3	6	ACUGUU |||||| UUACGU	0.554199
mmu-miR-3470b	AGAGTG	6mer_2	6	ACUGUU |||||| UCUCAC	0.559082
mmu-miR-208a-5p	AAAGCT	6mer_2	6	ACUGUU |||||| UUUCGA	0.561279
mmu-miR-3101*	AAAGCT	6mer_2	6	ACUGUU |||||| UUUCGA	0.561279
mmu-miR-693-3p	AAAGCT	6mer_1	6	ACUGUU |||||| UUUCGA	0.561279
mmu-miR-3095-5p	AAAGCT	6mer_2	6	ACUGUU |||||| UUUCGA	0.561279
mmu-miR-208b*	AAAGCT	6mer_2	6	ACUGUU |||||| UUUCGA	0.561279
mmu-miR-148b*	AACTTC	6mer_3	5	-ACUGUU ||||| UUGAAG-	0.562012
mmu-miR-495*	AACTTC	6mer_3	5	-ACUGUU ||||| UUGAAG-	0.562012
mmu-miR-382	AACTTC	6mer_3	5	-ACUGUU ||||| UUGAAG-	0.562012
mmu-miR-99b*_mmu-miR-99a*	AGCTTG	6mer_3	4	ACUGUU-- |||| --UCGAAC	0.565918
mmu-miR-3099*	AGCTGG	6mer_3	4	ACUGUU-- |||| --UCGACC	0.565918
mmu-miR-409-3p	ACATTC	6mer_3	6	ACUGUU |||||| UGUAAG	0.566406
mmu-miR-695	CAATCT	6mer_3	5	-ACUGUU ||||| GUUAGA-	0.571045
mmu-miR-3077	AGTCAG	6mer_3	4	ACUGUU-- |||| --UCAGUC	0.577881
mmu-miR-1964-3p	AGTCGG	6mer_3	4	ACUGUU-- |||| --UCAGCC	0.577881
mmu-miR-764-3p	CCTCCT	6mer_3	6	ACUGUU |||||| GGAGGA	0.578125
mmu-miR-1298	AATGAA	6mer_3	6	ACUGUU |||||| UUACUU	0.578613
mmu-miR-493	CCTTCA	6mer_3	3	-ACUGUU-- ||| G---GAAGU	0.582031
mmu-miR-142-3p	ACTACA	6mer_3	3	ACU---GUU ||| UGAUGU---	0.586426
mmu-miR-122	ACTCCA	6mer_3	3	ACU---GUU ||| UGAGGU---	0.586426
mmu-miR-3102*	ACTCAC	6mer_3	3	ACU---GUU ||| UGAGUG---	0.586426
mmu-miR-3060*	ACTCCC	6mer_3	3	ACU---GUU ||| UGAGGG---	0.586426
mmu-miR-339-3p	CGCTCA	6mer_3	3	-ACUGUU-- ||| G---CGAGU	0.595215
mmu-miR-701	GGCTAA	6mer_3	3	-ACUGUU-- ||| C---CGAUU	0.595215
mmu-miR-3061-3p	AAAGGT	6mer_1	6	ACUGUU |||||| UUUCCA	0.597168
mmu-miR-3103	AGGTTA	6mer_3	4	ACUGUU-- |||| --UCCAAU	0.610596
mmu-miR-138	CCAGCT	6mer_3	6	ACUGUU |||||| GGUCGA	0.612061
mmu-miR-377*	ACCTCT	6mer_3	5	-ACUGUU ||||| UGGAGA-	0.619629
mmu-miR-1962_mmu-miR-485	GCCTCT	6mer_3	5	-ACUGUU ||||| CGGAGA-	0.619629
mmu-miR-1902	ACCTCT	6mer_3	5	-ACUGUU ||||| UGGAGA-	0.619629
mmu-miR-879	GCCTCT	6mer_3	5	-ACUGUU ||||| CGGAGA-	0.619629
mmu-miR-329*	ACCTCT	6mer_3	5	-ACUGUU ||||| UGGAGA-	0.619629
mmu-miR-302c	GCACTT	6mer_3	6	ACUGUU |||||| CGUGAA	0.621582
mmu-miR-130b*	AAGAGT	6mer_3	5	-ACUGUU ||||| UUCUCA-	0.623047
mmu-miR-2139	GCAGCT	6mer_3	6	ACUGUU |||||| CGUCGA	0.623291
mmu-miR-687	GGATAG	6mer_3	3	-ACUGUU-- ||| C---CUAUC	0.637451
mmu-miR-5103	GGATGA	6mer_3	3	-ACUGUU-- ||| C---CUACU	0.637451
mmu-miR-504	GGGTCT	6mer_3	3	-ACUGUU-- ||| C---CCAGA	0.637451
mmu-miR-692	AGAGAT	6mer_3	6	ACUGUU |||||| UCUCUA	0.638916
mmu-miR-1927	AGAGGT	6mer_2	6	ACUGUU |||||| UCUCCA	0.638916
mmu-miR-18b*	GCAGTA	6mer_3	6	ACUGUU |||||| CGUCAU	0.63916
mmu-miR-1247	ACGGGT	6mer_3	6	ACUGUU |||||| UGCCCA	0.641357
mmu-miR-10a_mmu-miR-10b	ACAGGG	6mer_1	6	ACUGUU |||||| UGUCCC	0.643066
mmu-miR-339-5p	ACAGGG	6mer_2	6	ACUGUU |||||| UGUCCC	0.643066
mmu-miR-483*	GAGTGA	6mer_3	5	-ACUGUU ||||| CUCACU-	0.645508
mmu-miR-683	ACAGCA	6mer_1	6	ACUGUU |||||| UGUCGU	0.645752
mmu-miR-218-2*	GAACCA	6mer_1	1	ACUGUU----- | -----CUUGGU	0.762695
mmu-miR-1904	GCAGAA	6mer_2	1	ACUGUU----- | -----CGUCUU	0.762695
mmu-miR-5131	GCGCCG	6mer_3	1	ACUGUU----- | -----CGCGGC	0.762695
mmu-miR-2861	GGCCCC	6mer_3	1	ACUGUU----- | -----CCGGGG	0.762695
mmu-miR-3072	GGGGCA	6mer_3	1	ACUGUU----- | -----CCCCGU	0.762695
mmu-miR-3960	GCCGCC	6mer_3	1	ACUGUU----- | -----CGGCGG	0.762695
mmu-miR-293	GGCACT	6mer_3	1	ACUGUU----- | -----CCGUGA	0.762695
mmu-miR-155	GCATTA	6mer_2	1	ACUGUU----- | -----CGUAAU	0.762695
mmu-miR-1934	GACCAG	6mer_2	1	ACUGUU----- | -----CUGGUC	0.762695
mmu-miR-3091-3p	GGCCCG	6mer_3	1	ACUGUU----- | -----CCGGGC	0.762695
mmu-miR-328	GGCCAG	6mer_3	1	ACUGUU----- | -----CCGGUC	0.762695
mmu-miR-29b-2*	GAAACC	6mer_1	1	ACUGUU----- | -----CUUUGG	0.762695
mmu-miR-341*	GCCGAC	6mer_1	1	ACUGUU----- | -----CGGCUG	0.762695
mmu-miR-1946a	GCCCGG	6mer_1	1	ACUGUU----- | -----CGGGCC	0.762695
mmu-miR-135b_mmu-miR-135a	GCCATA	6mer_3	1	ACUGUU----- | -----CGGUAU	0.762695
mmu-miR-1264-5p	GGACCT	6mer_3	1	ACUGUU----- | -----CCUGGA	0.762695
mmu-miR-133a_mmu-miR-133b	GACCAA	6mer_2	1	ACUGUU----- | -----CUGGUU	0.762695
mmu-miR-770-3p	GCCCAC	6mer_2	1	ACUGUU----- | -----CGGGUG	0.762695
mmu-miR-187	GACACG	6mer_2	1	ACUGUU----- | -----CUGUGC	0.762695
mmu-miR-744	GCCCCG	6mer_1	1	ACUGUU----- | -----CGGGGC	0.762695
mmu-miR-26b*_mmu-miR-26a-2*	GAACAG	6mer_2	1	ACUGUU----- | -----CUUGUC	0.762695
mmu-miR-185*	GCCCCT	6mer_3	1	ACUGUU----- | -----CGGGGA	0.762695
mmu-miR-182*	GAACCA	6mer_2	1	ACUGUU----- | -----CUUGGU	0.762695
mmu-miR-1945	GCGAAG	6mer_2	1	ACUGUU----- | -----CGCUUC	0.762695
mmu-miR-3098-3p	GCAGAA	6mer_3	1	ACUGUU----- | -----CGUCUU	0.762695
mmu-miR-667*	GCACCG	6mer_3	1	ACUGUU----- | -----CGUGGC	0.762695
mmu-miR-877*	GAGGAC	6mer_2	1	ACUGUU----- | -----CUCCUG	0.762695
mmu-miR-365	GCATTA	6mer_3	1	ACUGUU----- | -----CGUAAU	0.762695
mmu-miR-207	GAGAAG	6mer_2	1	ACUGUU----- | -----CUCUUC	0.762695
mmu-miR-1186	GCACTC	6mer_3	1	ACUGUU----- | -----CGUGAG	0.762695
mmu-miR-466n-5p	GCACAC	6mer_1	1	ACUGUU----- | -----CGUGUG	0.762695
mmu-miR-26a-1*	GAATAG	6mer_2	1	ACUGUU----- | -----CUUAUC	0.762695
mmu-miR-876-5p	GAAATC	6mer_1	1	ACUGUU----- | -----CUUUAG	0.762695
mmu-miR-684	GAAAAC	6mer_2	1	ACUGUU----- | -----CUUUUG	0.762695
mmu-miR-23a*	GAACCC	6mer_2	1	ACUGUU----- | -----CUUGGG	0.762695
mmu-miR-671-3p	GAACCG	6mer_1	1	ACUGUU----- | -----CUUGGC	0.762695
mmu-miR-296-5p	GGCCCT	6mer_3	1	ACUGUU----- | -----CCGGGA	0.762695
mmu-miR-5109	GCAACA	6mer_3	1	ACUGUU----- | -----CGUUGU	0.762695
mmu-miR-3102-5p.2	GCACCA	6mer_1	1	ACUGUU----- | -----CGUGGU	0.762695
mmu-miR-675-5p	GCACCA	6mer_3	1	ACUGUU----- | -----CGUGGU	0.762695
mmu-miR-760-3p	GAGCCG	6mer_3	1	ACUGUU----- | -----CUCGGC	0.762695
mmu-miR-592	GACACA	6mer_1	1	ACUGUU----- | -----CUGUGU	0.762695
mmu-miR-3081	GCGCAA	6mer_3	1	ACUGUU----- | -----CGCGUU	0.762695
mmu-miR-3070b-5p_mmu-miR-3070a*	GGGGCT	6mer_3	1	ACUGUU----- | -----CCCCGA	0.762695
mmu-miR-3104-5p	GCCCCC	6mer_1	1	ACUGUU----- | -----CGGGGG	0.762695
mmu-miR-103-2*_mmu-miR-107*	GAAGCT	6mer_3	1	ACUGUU----- | -----CUUCGA	0.762695
mmu-miR-340-3p	GACGGA	6mer_3	1	ACUGUU----- | -----CUGCCU	0.762695
mmu-miR-5125	GGCAGA	6mer_3	1	ACUGUU----- | -----CCGUCU	0.762695
mmu-miR-5126	GCCCGC	6mer_3	1	ACUGUU----- | -----CGGGCG	0.762695
mmu-miR-5120	GCCCCA	6mer_1	1	ACUGUU----- | -----CGGGGU	0.762695
mmu-miR-3066	GCAACC	6mer_1	1	ACUGUU----- | -----CGUUGG	0.762695
mmu-miR-129-5p	GCAAAA	6mer_1	1	ACUGUU----- | -----CGUUUU	0.762695
mmu-miR-700*	GCCTTA	6mer_3	1	ACUGUU----- | -----CGGAAU	0.762695
mmu-miR-219-5p	GACAAT	6mer_1	1	ACUGUU----- | -----CUGUUA	0.762695
mmu-miR-138-2*	GAAATA	6mer_1	1	ACUGUU----- | -----CUUUAU	0.762695
mmu-miR-698	GAGAAT	6mer_2	1	ACUGUU----- | -----CUCUUA	0.762695
mmu-miR-1901	GAGCGG	6mer_3	1	ACUGUU----- | -----CUCGCC	0.762695
mmu-miR-696	GCACAC	6mer_1	1	ACUGUU----- | -----CGUGUG	0.762695
mmu-miR-320*	GAAGGC	6mer_3	1	ACUGUU----- | -----CUUCCG	0.762695
mmu-miR-423-5p	GCCCCT	6mer_1	1	ACUGUU----- | -----CGGGGA	0.762695
mmu-miR-1251*	GCAAAG	6mer_1	1	ACUGUU----- | -----CGUUUC	0.762695
mmu-miR-3085-3p_mmu-miR-3064-5p	GCCAGA	6mer_3	1	ACUGUU----- | -----CGGUCU	0.762695
mmu-miR-128-2*	GCCCCC	6mer_3	1	ACUGUU----- | -----CGGGGG	0.762695
mmu-miR-18a_mmu-miR-18b	GCACCT	6mer_1	1	ACUGUU----- | -----CGUGGA	0.762695
mmu-miR-375	GAACAA	6mer_2	1	ACUGUU----- | -----CUUGUU	0.762695
mmu-miR-3058*	GACAGG	6mer_1	1	ACUGUU----- | -----CUGUCC	0.762695
mmu-miR-342-5p	GCACCC	6mer_1	1	ACUGUU----- | -----CGUGGG	0.762695
mmu-miR-676	GGACGG	6mer_3	1	ACUGUU----- | -----CCUGCC	0.762695
mmu-miR-543*	GCAACT	6mer_2	1	ACUGUU----- | -----CGUUGA	0.762695
mmu-miR-23b*	GAACCC	6mer_3	1	ACUGUU----- | -----CUUGGG	0.762695
mmu-miR-718	GCGGAA	6mer_2	1	ACUGUU----- | -----CGCCUU	0.762695
mmu-miR-719	GCCGAG	6mer_1	1	ACUGUU----- | -----CGGCUC	0.762695
mmu-miR-652	GCCATT	6mer_3	1	ACUGUU----- | -----CGGUAA	0.762695
mmu-miR-1900	GCGGCC	6mer_3	1	ACUGUU----- | -----CGCCGG	0.762695
mmu-miR-18a*	GGCAGT	6mer_3	1	ACUGUU----- | -----CCGUCA	0.762695
mmu-miR-5046	GGAGCT	6mer_3	1	ACUGUU----- | -----CCUCGA	0.762695
mmu-miR-152*	GAACCT	6mer_2	1	ACUGUU----- | -----CUUGGA	0.762695
mmu-miR-615-5p	GACCCC	6mer_2	1	ACUGUU----- | -----CUGGGG	0.762695
mmu-miR-129-2-3p_mmu-miR-129-1-3p	GGGCTT	6mer_3	1	ACUGUU----- | -----CCCGAA	0.762695
mmu-miR-218	GCACAA	6mer_3	1	ACUGUU----- | -----CGUGUU	0.762695
mmu-miR-654-3p	GACATA	6mer_3	1	ACUGUU----- | -----CUGUAU	0.762695
mmu-miR-874	GGGCAG	6mer_3	1	ACUGUU----- | -----CCCGUC	0.762695
mmu-miR-431*	GACCTG	6mer_3	1	ACUGUU----- | -----CUGGAC	0.762695
mmu-miR-210	GCACAG	6mer_3	1	ACUGUU----- | -----CGUGUC	0.762695
mmu-miR-137	GCAATA	6mer_2	1	ACUGUU----- | -----CGUUAU	0.762695
mmu-miR-455*	GCACAT	6mer_2	1	ACUGUU----- | -----CGUGUA	0.762695
mmu-miR-323-5p	GACCAC	6mer_1	1	ACUGUU----- | -----CUGGUG	0.762695
mmu-miR-22*	GAAGAA	6mer_1	1	ACUGUU----- | -----CUUCUU	0.762695
mmu-miR-3091-5p	GACCCA	6mer_1	1	ACUGUU----- | -----CUGGGU	0.762695
mmu-miR-343	GGGAGA	6mer_3	1	ACUGUU----- | -----CCCUCU	0.762695
mmu-miR-1306-3p	GCCAAC	6mer_1	1	ACUGUU----- | -----CGGUUG	0.762695
mmu-miR-1943*	GCACCT	6mer_2	1	ACUGUU----- | -----CGUGGA	0.762695
mmu-miR-3061-5p	GCCCAC	6mer_1	1	ACUGUU----- | -----CGGGUG	0.762695
mmu-miR-453_mmu-miR-496*	GCAACC	6mer_2	1	ACUGUU----- | -----CGUUGG	0.762695
mmu-miR-410*_mmu-miR-494*	GACAAC	6mer_1	1	ACUGUU----- | -----CUGUUG	0.762695
mmu-miR-686	GAAGCA	6mer_1	1	ACUGUU----- | -----CUUCGU	0.762695
mmu-miR-681	GAGGCT	6mer_2	1	ACUGUU----- | -----CUCCGA	0.762695
mmu-miR-193*	GACCCA	6mer_3	1	ACUGUU----- | -----CUGGGU	0.762695
mmu-miR-484	GCCTGA	6mer_3	1	ACUGUU----- | -----CGGACU	0.762695
mmu-miR-3074-5p	GCAGGA	6mer_1	1	ACUGUU----- | -----CGUCCU	0.762695
mmu-miR-5105	GGCGCC	6mer_3	1	ACUGUU----- | -----CCGCGG	0.762695
mmu-miR-1249	GGGCGT	6mer_3	1	ACUGUU----- | -----CCCGCA	0.762695
mmu-miR-3073-3p	GACATC	6mer_1	1	ACUGUU----- | -----CUGUAG	0.762695
mmu-miR-3110	GCAGAA	6mer_3	1	ACUGUU----- | -----CGUCUU	0.762695
mmu-miR-665*	GCCCCT	6mer_3	1	ACUGUU----- | -----CGGGGA	0.762695
mmu-miR-147	GCACAC	6mer_3	1	ACUGUU----- | -----CGUGUG	0.762695
mmu-miR-149	GCCAGA	6mer_3	1	ACUGUU----- | -----CGGUCU	0.762695
mmu-miR-141*	GAAGAT	6mer_2	1	ACUGUU----- | -----CUUCUA	0.762695
mmu-miR-1903	GAAGAA	6mer_1	1	ACUGUU----- | -----CUUCUU	0.762695
mmu-miR-2137	GCCGGC	6mer_3	1	ACUGUU----- | -----CGGCCG	0.762695
mmu-miR-673-3p	GCCCCG	6mer_1	1	ACUGUU----- | -----CGGGGC	0.762695
mmu-miR-344e*	GAAGCC	6mer_1	1	ACUGUU----- | -----CUUCGG	0.762695
mmu-miR-720	GCGAGA	6mer_2	1	ACUGUU----- | -----CGCUCU	0.762695
mmu-miR-744*	GCAACA	6mer_2	1	ACUGUU----- | -----CGUUGU	0.762695
mmu-miR-3967	GACAAG	6mer_1	1	ACUGUU----- | -----CUGUUC	0.762695
mmu-miR-3113*	GCCAGG	6mer_2	1	ACUGUU----- | -----CGGUCC	0.762695
mmu-miR-19b-2*_mmu-miR-19b-1*	GCAAAA	6mer_1	1	ACUGUU----- | -----CGUUUU	0.762695
mmu-miR-344g-3p	GAGCCT	6mer_2	1	ACUGUU----- | -----CUCGGA	0.762695
mmu-miR-214*	GACAGG	6mer_1	1	ACUGUU----- | -----CUGUCC	0.762695
mmu-miR-212-5p	GCCAAG	6mer_1	1	ACUGUU----- | -----CGGUUC	0.762695
mmu-miR-134*	GCCCAC	6mer_1	1	ACUGUU----- | -----CGGGUG	0.762695
mmu-miR-3104-3p	GAGCGT	6mer_3	1	ACUGUU----- | -----CUCGCA	0.762695
mmu-miR-346	GCAGAC	6mer_2	1	ACUGUU----- | -----CGUCUG	0.762695
mmu-miR-103-1*	GAAGCC	6mer_3	1	ACUGUU----- | -----CUUCGG	0.762695
mmu-miR-1894-5p	GGAGAG	6mer_3	1	ACUGUU----- | -----CCUCUC	0.762695
mmu-miR-546	GCCACC	6mer_1	1	ACUGUU----- | -----CGGUGG	0.762695
mmu-miR-532-5p	GGCATG	6mer_3	1	ACUGUU----- | -----CCGUAC	0.762695
mmu-miR-1195	GAACTC	6mer_2	1	ACUGUU----- | -----CUUGAG	0.762695
mmu-miR-203*	GAACCA	6mer_1	1	ACUGUU----- | -----CUUGGU	0.762695
mmu-miR-1199*	GCCGCA	6mer_3	1	ACUGUU----- | -----CGGCGU	0.762695
mmu-miR-3059	GAGGAA	6mer_2	1	ACUGUU----- | -----CUCCUU	0.762695
mmu-miR-188-5p	GGGATG	6mer_3	1	ACUGUU----- | -----CCCUAC	0.762695
mmu-miR-370	GCAGGC	6mer_3	1	ACUGUU----- | -----CGUCCG	0.762695
mmu-miR-431	GCAAGA	6mer_1	1	ACUGUU----- | -----CGUUCU	0.762695
mmu-miR-128-1*	GCCCCG	6mer_3	1	ACUGUU----- | -----CGGGGC	0.762695
mmu-miR-3113	GCCAGG	6mer_1	1	ACUGUU----- | -----CGGUCC	0.762695
mmu-miR-574-5p	ACACTC	6mer_2	6	ACUGUU |||||| UGUGAG	0.763184
mmu-miR-466f	ACACGT	6mer_3	6	ACUGUU |||||| UGUGCA	0.769531
mmu-miR-466c-5p_mmu-miR-466o-5p_mmu-miR-466b-5p	ACACAT	6mer_1	6	ACUGUU |||||| UGUGUA	0.769531
mmu-miR-466f-5p	ACACGT	6mer_2	6	ACUGUU |||||| UGUGCA	0.769531
mmu-miR-1198-5p	ACACAT	6mer_2	6	ACUGUU |||||| UGUGUA	0.769531
mmu-miR-466e-5p	ACACAT	6mer_2	6	ACUGUU |||||| UGUGUA	0.769531
mmu-miR-1187_mmu-miR-466p-5p_mmu-miR-466a-5p	ACACAT	6mer_2	6	ACUGUU |||||| UGUGUA	0.769531
mmu-miR-3112*	AAACTG	6mer_3	4	--ACUGUU |||| UUUGAC--	0.774414
mmu-miR-140	CCACTG	6mer_3	4	--ACUGUU |||| GGUGAC--	0.774414
mmu-miR-5106	ACAGAC	6mer_1	6	ACUGUU |||||| UGUCUG	0.7771
mmu-miR-19a*	AAACTA	6mer_3	1	ACUGUU----- | -----UUUGAU	0.880859
mmu-miR-9	ACCAAA	6mer_1	1	ACUGUU----- | -----UGGUUU	0.880859
mmu-miR-664*	AGCCAG	6mer_3	1	ACUGUU----- | -----UCGGUC	0.880859
mmu-miR-423-3p	ACCGAG	6mer_1	1	ACUGUU----- | -----UGGCUC	0.880859
mmu-miR-466l-5p	ACACAA	6mer_3	1	ACUGUU----- | -----UGUGUU	0.880859
mmu-miR-762	AGCCCC	6mer_3	1	ACUGUU----- | -----UCGGGG	0.880859
mmu-miR-669n	ACAAAT	6mer_3	1	ACUGUU----- | -----UGUUUA	0.880859
mmu-miR-669d	ACAAGT	6mer_3	1	ACUGUU----- | -----UGUUCA	0.880859
mmu-miR-669e	AAGACA	6mer_3	1	ACUGUU----- | -----UUCUGU	0.880859
mmu-miR-5121	ACAAGC	6mer_2	1	ACUGUU----- | -----UGUUCG	0.880859
mmu-miR-29b-1*	ACCAGC	6mer_3	1	ACUGUU----- | -----UGGUCG	0.880859
mmu-miR-3090*	ACCCAG	6mer_1	1	ACUGUU----- | -----UGGGUC	0.880859
mmu-miR-669o-5p	ACAACT	6mer_2	1	ACUGUU----- | -----UGUUGA	0.880859
mmu-miR-204_mmu-miR-211	AGGGAA	6mer_3	1	ACUGUU----- | -----UCCCUU	0.880859
mmu-miR-3970	AACCTC	6mer_3	1	ACUGUU----- | -----UUGGAG	0.880859
mmu-miR-876-3p	ACCACT	6mer_2	1	ACUGUU----- | -----UGGUGA	0.880859
mmu-miR-669f-5p_mmu-miR-669l_mmu-miR-669p_mmu-miR-669a-5p	ACAACT	6mer_3	1	ACUGUU----- | -----UGUUGA	0.880859
mmu-miR-3075*	AAGGAT	6mer_3	1	ACUGUU----- | -----UUCCUA	0.880859
mmu-miR-145*	AGGAAT	6mer_3	1	ACUGUU----- | -----UCCUUA	0.880859
mmu-miR-2136	ACCCAG	6mer_3	1	ACUGUU----- | -----UGGGUC	0.880859
mmu-miR-130a*	AAGAGC	6mer_3	1	ACUGUU----- | -----UUCUCG	0.880859
mmu-miR-5102	AGAAGC	6mer_3	1	ACUGUU----- | -----UCUUCG	0.880859
mmu-miR-5101	AACAAA	6mer_3	1	ACUGUU----- | -----UUGUUU	0.880859
mmu-miR-501-5p	AGGATT	6mer_3	1	ACUGUU----- | -----UCCUAA	0.880859
mmu-miR-331-3p	AGGGGC	6mer_3	1	ACUGUU----- | -----UCCCCG	0.880859
mmu-miR-511-5p	AGGCAT	6mer_3	1	ACUGUU----- | -----UCCGUA	0.880859
mmu-miR-296-3p	ACCCTC	6mer_3	1	ACUGUU----- | -----UGGGAG	0.880859
mmu-miR-669b	AAAACT	6mer_3	1	ACUGUU----- | -----UUUUGA	0.880859
mmu-miR-344d-2*	ACCAGA	6mer_1	1	ACUGUU----- | -----UGGUCU	0.880859
mmu-miR-500*_mmu-miR-362-5p	AGGATT	6mer_3	1	ACUGUU----- | -----UCCUAA	0.880859
mmu-miR-193b*	ACCCCG	6mer_3	1	ACUGUU----- | -----UGGGGC	0.880859
mmu-miR-466k_mmu-miR-466i-5p_mmu-miR-466d-5p	ACACAC	6mer_2	1	ACUGUU----- | -----UGUGUG	0.880859
mmu-miR-672	ACCTCA	6mer_3	1	ACUGUU----- | -----UGGAGU	0.880859
mmu-miR-678	ACCGAG	6mer_1	1	ACUGUU----- | -----UGGCUC	0.880859
mmu-miR-3075	CAGACA	6mer_3	1	ACUGUU----- | -----GUCUGU	1
mmu-miR-326	CAGAGG	6mer_3	1	ACUGUU----- | -----GUCUCC	1
mmu-miR-299	CACATA	6mer_3	1	ACUGUU----- | -----GUGUAU	1
mmu-miR-5132	CCACGC	6mer_3	1	ACUGUU----- | -----GGUGCG	1
mmu-miR-330	CAGAGA	6mer_3	1	ACUGUU----- | -----GUCUCU	1
mmu-miR-700	CGCGTG	6mer_3	1	ACUGUU----- | -----GCGCAC	1
mmu-miR-3078*	CAGCAA	6mer_3	1	ACUGUU----- | -----GUCGUU	1
mmu-miR-3083	CAGCCT	6mer_3	1	ACUGUU----- | -----GUCGGA	1
mmu-miR-1893	CGCGCC	6mer_3	1	ACUGUU----- | -----GCGCGG	1
mmu-miR-1892	CCAAAT	6mer_3	1	ACUGUU----- | -----GGUUUA	1
mmu-miR-5129	CCACAT	6mer_3	1	ACUGUU----- | -----GGUGUA	1
mmu-miR-3094	CCAACA	6mer_3	1	ACUGUU----- | -----GGUUGU	1
mmu-miR-3092	CCATTC	6mer_3	1	ACUGUU----- | -----GGUAAG	1
mmu-miR-92a-1*	CAACCT	6mer_3	1	ACUGUU----- | -----GUUGGA	1
mmu-miR-3080-3p	CGAGGA	6mer_3	1	ACUGUU----- | -----GCUCCU	1
mmu-miR-92a-2*	CCACCT	6mer_3	1	ACUGUU----- | -----GGUGGA	1
mmu-miR-1965	CGGCTT	6mer_3	1	ACUGUU----- | -----GCCGAA	1
Position of Putative miRNA Binding Sites in Submitted Genes for the Weeder Motif ACUGUU
Gene	Gene Symbol	Sequence of Site	Start Relative to Stop Codon (bp)	% Similarity to Consensus Motif	Minimum Free Energy (MFE) of miRNA-mRNA Duplex
240476	Zfp407	[CCTGTT]	316	87.02	-3.6
240476	Zfp407	[ATTGTT]	480	86.94	-2.1
240476	Zfp407	[ATTGTT]	489	86.94	-2.1
240476	Zfp407	[CCTGTT]	536	87.02	-3.6
240476	Zfp407	[ACTGTG]	620	87.08	-4.5
240476	Zfp407	[ACTGTA]	891	85.7	-4.5
240476	Zfp407	[ATTGTT]	993	86.94	-2.1
217410	Trib2	[ACTTTT]	283	88.82	0.4
217410	Trib2	[ACTCTT]	330	86.02	0.4
217410	Trib2	ACTGTT	364	100	-4.4
217410	Trib2	[TCTGTT]	664	87.32	-3.4
217410	Trib2	[TCTGTT]	684	87.32	-3.4
217410	Trib2	[ACAGTT]	751	85.29	-0.4
217410	Trib2	[CCTGTT]	1248	87.02	-3.6
217410	Trib2	[AATGTT]	1328	88.43	-1.2
217410	Trib2	[ACTCTT]	1377	86.02	0.4
217410	Trib2	[TCTGTT]	1439	87.32	-3.4
217410	Trib2	[CCTGTT]	1457	87.02	-3.6
217410	Trib2	[AATGTT]	1496	88.43	-1.2
217410	Trib2	[ACTCTT]	1546	86.02	0.4
217410	Trib2	[CCTGTT]	1739	87.02	-3.6
217410	Trib2	[AATGTT]	1829	88.43	-1.2
216190	Appl2	ACTGTT	240	100	-4.4
216190	Appl2	[ATTGTT]	276	86.94	-2.1
216190	Appl2	[ACTGCT]	477	85.82	-2.7
216190	Appl2	[ACTGTG]	590	87.08	-4.5
216190	Appl2	[ACAGTT]	604	85.29	-0.4
216190	Appl2	[CCTGTT]	619	87.02	-3.6
216190	Appl2	ACTGTT	858	100	-4.4
14950	H13	[ACTGTC]	397	85.29	-3.9
14950	H13	[ACTGCT]	415	85.82	-2.7
14950	H13	[CCTGTT]	552	87.02	-3.6
14950	H13	ACTGTT	1318	100	-4.4
14950	H13	[AATGTT]	1373	88.43	-1.2
14950	H13	[AGTGTT]	2121	87.36	-1.1
14950	H13	[ACTCTT]	2145	86.02	0.4
14950	H13	[AGTGTT]	2198	87.36	-1.1
14950	H13	[GCTGTT]	2219	86.35	-4.7
14950	H13	[ACTGTA]	2477	85.7	-4.5
14950	H13	[TCTGTT]	2534	87.32	-3.4
14950	H13	[CCTGTT]	2676	87.02	-3.6
14950	H13	[AGTGTT]	3595	87.36	-1.1
14950	H13	[ACTGCT]	3613	85.82	-2.7
14950	H13	[ACTCTT]	3829	86.02	0.4
14950	H13	[ATTGTT]	3950	86.94	-2.1
14950	H13	[CCTGTT]	4166	87.02	-3.6
14950	H13	[ACTGTC]	4673	85.29	-3.9
14950	H13	[CCTGTT]	4917	87.02	-3.6
14950	H13	[ACTGTC]	5049	85.29	-3.9
14950	H13	[AGTGTT]	5130	87.36	-1.1
14950	H13	[ACTGTG]	5612	87.08	-4.5
14950	H13	[ACTGTG]	5897	87.08	-4.5
14950	H13	[ACTGTG]	5929	87.08	-4.5
14950	H13	[GCTGTT]	6673	86.35	-4.7
14950	H13	[AGTGTT]	6756	87.36	-1.1
14950	H13	[ACTGTG]	7168	87.08	-4.5
14950	H13	[CCTGTT]	7181	87.02	-3.6
14950	H13	[TCTGTT]	7344	87.32	-3.4
14950	H13	[CCTGTT]	7656	87.02	-3.6
14950	H13	[GCTGTT]	7909	86.35	-4.7
14950	H13	[ACTGTA]	7962	85.7	-4.5
14950	H13	[ACTGTG]	8178	87.08	-4.5
16542	Kdr	[AGTGTT]	72	87.36	-1.1
16542	Kdr	[AGTGTT]	439	87.36	-1.1
16542	Kdr	[ACTCTT]	672	86.02	0.4
16542	Kdr	[ACTTTT]	1052	88.82	0.4
16542	Kdr	[ACTGTA]	1081	85.7	-4.5
70574	Cpm	ACTGTT	98	100	-4.4
70574	Cpm	[ACTGCT]	195	85.82	-2.7
70574	Cpm	[ACTCTT]	458	86.02	0.4
70574	Cpm	ACTGTT	704	100	-4.4
70574	Cpm	[GCTGTT]	725	86.35	-4.7
70574	Cpm	[ACTGCT]	1266	85.82	-2.7
70574	Cpm	[ACTTTT]	1496	88.82	0.4
70574	Cpm	[GCTGTT]	1577	86.35	-4.7
70574	Cpm	[ACAGTT]	1619	85.29	-0.4
70574	Cpm	[GCTGTT]	2345	86.35	-4.7
70574	Cpm	[ACTGTG]	2424	87.08	-4.5
70574	Cpm	[TCTGTT]	2780	87.32	-3.4
70574	Cpm	ACTGTT	2831	100	-4.4
70574	Cpm	[TCTGTT]	3184	87.32	-3.4
70574	Cpm	[ACTGTG]	3428	87.08	-4.5
67097	Rps10	[ACTTTT]	317	88.82	0.4
67097	Rps10	[AATGTT]	550	88.43	-1.2
20448	St6galnac4	[CCTGTT]	4	87.02	-3.6
20448	St6galnac4	[ACTGTC]	461	85.29	-3.9
20448	St6galnac4	[ACTGTG]	502	87.08	-4.5
20448	St6galnac4	[CCTGTT]	559	87.02	-3.6
20448	St6galnac4	[ACTGTC]	610	85.29	-3.9
20448	St6galnac4	[ACTGTG]	705	87.08	-4.5
20448	St6galnac4	[ACTGTG]	858	87.08	-4.5
20448	St6galnac4	[GCTGTT]	998	86.35	-4.7
20448	St6galnac4	[CCTGTT]	1800	87.02	-3.6
20448	St6galnac4	[ACTTTT]	2229	88.82	0.4
20448	St6galnac4	[ACTGCT]	2457	85.82	-2.7
20448	St6galnac4	[GCTGTT]	2547	86.35	-4.7
20448	St6galnac4	[ACTGTG]	2609	87.08	-4.5
20448	St6galnac4	[ACAGTT]	2892	85.29	-0.4
20448	St6galnac4	[ACTGTA]	2999	85.7	-4.5
20448	St6galnac4	ACTGTT	3074	100	-4.4
15267	Hist2h2aa1	[ACTGCT]	4	85.82	-2.7
15267	Hist2h2aa1	[TCTGTT]	208	87.32	-3.4
15267	Hist2h2aa1	[ACTGTC]	319	85.29	-3.9
14247	Fli1	[ACTCTT]	325	86.02	0.4
14247	Fli1	[ACTCTT]	635	86.02	0.4
14247	Fli1	[ACTGTA]	975	85.7	-4.5
14247	Fli1	ACTGTT	1176	100	-4.4
14247	Fli1	[ACAGTT]	1262	85.29	-0.4
14247	Fli1	[TCTGTT]	1293	87.32	-3.4
14247	Fli1	[AATGTT]	1319	88.43	-1.2
14247	Fli1	[ACTTTT]	1366	88.82	0.4
14247	Fli1	[ACTTTT]	1460	88.82	0.4
14247	Fli1	[ATTGTT]	1474	86.94	-2.1
14247	Fli1	[ACTCTT]	1489	86.02	0.4
74249	Lrrc2	ACTGTT	127	100	-4.4
74249	Lrrc2	[AATGTT]	177	88.43	-1.2
74249	Lrrc2	[AATGTT]	368	88.43	-1.2
74249	Lrrc2	ACTGTT	582	100	-4.4
74249	Lrrc2	[GCTGTT]	1138	86.35	-4.7
74249	Lrrc2	[CCTGTT]	1387	87.02	-3.6
74249	Lrrc2	[GCTGTT]	1731	86.35	-4.7
74249	Lrrc2	[ACTGTC]	1968	85.29	-3.9
74249	Lrrc2	ACTGTT	2020	100	-4.4
74249	Lrrc2	[CCTGTT]	2207	87.02	-3.6
11486	Ada	[GCTGTT]	388	86.35	-4.7
243914	Lgi4	[ACTGCT]	325	85.82	-2.7
243914	Lgi4	[CCTGTT]	375	87.02	-3.6
243914	Lgi4	[ACAGTT]	472	85.29	-0.4
243914	Lgi4	[ACTGTA]	887	85.7	-4.5
243914	Lgi4	ACTGTT	1618	100	-4.4
16561	Kif1b	[AGTGTT]	44	87.36	-1.1
16561	Kif1b	[AGTGTT]	99	87.36	-1.1
16561	Kif1b	[ATTGTT]	133	86.94	-2.1
16561	Kif1b	[AATGTT]	158	88.43	-1.2
16561	Kif1b	[ACTTTT]	495	88.82	0.4
16561	Kif1b	[ATTGTT]	509	86.94	-2.1
16561	Kif1b	ACTGTT	960	100	-4.4
16561	Kif1b	[ACAGTT]	975	85.29	-0.4
16561	Kif1b	[ACTTTT]	1401	88.82	0.4
16561	Kif1b	ACTGTT	1429	100	-4.4
16561	Kif1b	[ACAGTT]	1582	85.29	-0.4
16561	Kif1b	[ACAGTT]	1601	85.29	-0.4
16561	Kif1b	[ACTCTT]	1738	86.02	0.4
16561	Kif1b	[AGTGTT]	1807	87.36	-1.1
16561	Kif1b	ACTGTT	1952	100	-4.4
16561	Kif1b	[ACTGCT]	2110	85.82	-2.7
16561	Kif1b	[ACTGTG]	2158	87.08	-4.5
16561	Kif1b	[ACTTTT]	2364	88.82	0.4
16561	Kif1b	[AGTGTT]	2496	87.36	-1.1
16561	Kif1b	ACTGTT	2573	100	-4.4
16561	Kif1b	[ACAGTT]	2589	85.29	-0.4
16561	Kif1b	[ACTCTT]	2638	86.02	0.4
16561	Kif1b	[ATTGTT]	2669	86.94	-2.1
16561	Kif1b	[ATTGTT]	2706	86.94	-2.1
16561	Kif1b	[TCTGTT]	2781	87.32	-3.4
16561	Kif1b	[ACTTTT]	2800	88.82	0.4
16561	Kif1b	[ACTGCT]	2851	85.82	-2.7
16561	Kif1b	ACTGTT	2997	100	-4.4
16561	Kif1b	[ACTGTA]	3117	85.7	-4.5
16561	Kif1b	[AGTGTT]	3314	87.36	-1.1
16561	Kif1b	[ACAGTT]	3346	85.29	-0.4
16561	Kif1b	[ACTTTT]	3381	88.82	0.4
16561	Kif1b	[TCTGTT]	3415	87.32	-3.4
16561	Kif1b	[ACTCTT]	3438	86.02	0.4
16561	Kif1b	[ACTGTC]	3617	85.29	-3.9
16561	Kif1b	ACTGTT	3625	100	-4.4
16561	Kif1b	[ACTGTG]	4028	87.08	-4.5
16561	Kif1b	[ACTGTA]	4203	85.7	-4.5
16561	Kif1b	ACTGTT	4295	100	-4.4
16561	Kif1b	[AGTGTT]	4349	87.36	-1.1
16561	Kif1b	[ATTGTT]	4377	86.94	-2.1
16561	Kif1b	[ATTGTT]	4411	86.94	-2.1
16561	Kif1b	[ATTGTT]	4526	86.94	-2.1
16561	Kif1b	[ACTGTC]	4669	85.29	-3.9
16561	Kif1b	[ACTGCT]	4882	85.82	-2.7
16561	Kif1b	[GCTGTT]	4885	86.35	-4.7
16561	Kif1b	[CCTGTT]	4906	87.02	-3.6
16561	Kif1b	[ACAGTT]	5106	85.29	-0.4
16561	Kif1b	ACTGTT	5201	100	-4.4
16561	Kif1b	[ACTGTA]	5278	85.7	-4.5
16561	Kif1b	[AATGTT]	5283	88.43	-1.2
16561	Kif1b	[TCTGTT]	5337	87.32	-3.4
16561	Kif1b	[ACAGTT]	5410	85.29	-0.4
16561	Kif1b	[GCTGTT]	5493	86.35	-4.7
16561	Kif1b	[AATGTT]	5649	88.43	-1.2
16561	Kif1b	[ACTGTA]	5782	85.7	-4.5
16561	Kif1b	[TCTGTT]	5833	87.32	-3.4
16561	Kif1b	[CCTGTT]	5895	87.02	-3.6
16561	Kif1b	[ACTGTC]	6147	85.29	-3.9
16561	Kif1b	[ACTGTC]	6223	85.29	-3.9
16561	Kif1b	[ACTGCT]	6276	85.82	-2.7
16561	Kif1b	[ACTGTA]	6591	85.7	-4.5
16561	Kif1b	[ACTTTT]	6726	88.82	0.4
16561	Kif1b	[ACTGTG]	6844	87.08	-4.5
16561	Kif1b	[GCTGTT]	6927	86.35	-4.7
16561	Kif1b	ACTGTT	6933	100	-4.4
16561	Kif1b	[TCTGTT]	7356	87.32	-3.4
16561	Kif1b	[AATGTT]	7539	88.43	-1.2
16561	Kif1b	[ACAGTT]	7572	85.29	-0.4
16561	Kif1b	[ACTGTG]	7645	87.08	-4.5
16561	Kif1b	[ACTGCT]	7673	85.82	-2.7
53412	Ppp1r3c	[GCTGTT]	114	86.35	-4.7
53412	Ppp1r3c	[ATTGTT]	158	86.94	-2.1
53412	Ppp1r3c	ACTGTT	316	100	-4.4
53412	Ppp1r3c	[AGTGTT]	887	87.36	-1.1
53412	Ppp1r3c	[ACTCTT]	950	86.02	0.4
53412	Ppp1r3c	[ACTGTA]	1075	85.7	-4.5
53412	Ppp1r3c	[GCTGTT]	1081	86.35	-4.7
53412	Ppp1r3c	[AATGTT]	1124	88.43	-1.2
53412	Ppp1r3c	[ACTTTT]	1242	88.82	0.4
53412	Ppp1r3c	[GCTGTT]	1351	86.35	-4.7
53412	Ppp1r3c	ACTGTT	1414	100	-4.4
53412	Ppp1r3c	[ACTTTT]	1654	88.82	0.4
232440	H2afj	ACTGTT	876	100	-4.4
232440	H2afj	ACTGTT	916	100	-4.4
232440	H2afj	[TCTGTT]	1056	87.32	-3.4
232440	H2afj	[ACTGTC]	1267	85.29	-3.9
18950	Pnp	[TCTGTT]	55	87.32	-3.4
18950	Pnp	[TCTGTT]	82	87.32	-3.4
18950	Pnp	ACTGTT	146	100	-4.4
18950	Pnp	[AATGTT]	360	88.43	-1.2
18950	Pnp	[ACTTTT]	387	88.82	0.4
18950	Pnp	[ACTTTT]	757	88.82	0.4
18950	Pnp	[TCTGTT]	1484	87.32	-3.4
18950	Pnp	[ACTCTT]	1554	86.02	0.4
18950	Pnp	[ACTTTT]	1688	88.82	0.4
18950	Pnp	[TCTGTT]	1720	87.32	-3.4
18950	Pnp	[AGTGTT]	1747	87.36	-1.1
54137	Acrbp	[CCTGTT]	130	87.02	-3.6
54137	Acrbp	ACTGTT	497	100	-4.4
54137	Acrbp	[ACTGTC]	691	85.29	-3.9
54137	Acrbp	[AATGTT]	980	88.43	-1.2
54137	Acrbp	[TCTGTT]	1341	87.32	-3.4
54137	Acrbp	[AGTGTT]	1431	87.36	-1.1
54137	Acrbp	[ACTGCT]	1446	85.82	-2.7
216739	Acsl6	[ACTGTG]	269	87.08	-4.5
216739	Acsl6	[AATGTT]	299	88.43	-1.2
216739	Acsl6	[ACAGTT]	439	85.29	-0.4
216739	Acsl6	ACTGTT	578	100	-4.4
18933	Prrx1	[ACTTTT]	138	88.82	0.4
18933	Prrx1	[ACTGTG]	292	87.08	-4.5
18933	Prrx1	[ACTCTT]	415	86.02	0.4
18933	Prrx1	[ACTTTT]	761	88.82	0.4
18933	Prrx1	ACTGTT	1425	100	-4.4
18933	Prrx1	ACTGTT	1471	100	-4.4
18933	Prrx1	[ACTGTG]	1989	87.08	-4.5
18933	Prrx1	[AATGTT]	2048	88.43	-1.2
18933	Prrx1	[ATTGTT]	2089	86.94	-2.1
18933	Prrx1	[ATTGTT]	2191	86.94	-2.1
18933	Prrx1	[AGTGTT]	2203	87.36	-1.1
18933	Prrx1	[TCTGTT]	2246	87.32	-3.4
18933	Prrx1	[ACAGTT]	2300	85.29	-0.4
18933	Prrx1	ACTGTT	2327	100	-4.4
18933	Prrx1	[CCTGTT]	2537	87.02	-3.6
18933	Prrx1	[AATGTT]	2663	88.43	-1.2
18933	Prrx1	[TCTGTT]	2766	87.32	-3.4
18933	Prrx1	[ATTGTT]	3178	86.94	-2.1
18933	Prrx1	[GCTGTT]	3528	86.35	-4.7
18933	Prrx1	[ACAGTT]	3665	85.29	-0.4
18933	Prrx1	[ACTCTT]	3692	86.02	0.4
18933	Prrx1	[AGTGTT]	3740	87.36	-1.1
18933	Prrx1	[ACTCTT]	3785	86.02	0.4
18933	Prrx1	[ACTGTA]	4233	85.7	-4.5
18933	Prrx1	[ACTTTT]	4489	88.82	0.4
18933	Prrx1	[AATGTT]	4815	88.43	-1.2
18933	Prrx1	[AGTGTT]	4936	87.36	-1.1
18933	Prrx1	[ATTGTT]	5562	86.94	-2.1
11364	Acadm	ACTGTT	51	100	-4.4
11364	Acadm	[ACTGTC]	81	85.29	-3.9
11364	Acadm	[ACTTTT]	272	88.82	0.4
11364	Acadm	[AATGTT]	278	88.43	-1.2
11364	Acadm	[ACTGTG]	374	87.08	-4.5
11364	Acadm	ACTGTT	403	100	-4.4
11364	Acadm	[ACTTTT]	494	88.82	0.4
11364	Acadm	[ACTTTT]	643	88.82	0.4
71101	4933407H18Rik	[GCTGTT]	782	86.35	-4.7
71101	4933407H18Rik	[AGTGTT]	914	87.36	-1.1
71101	4933407H18Rik	[TCTGTT]	1158	87.32	-3.4
71101	4933407H18Rik	[TCTGTT]	1774	87.32	-3.4
71101	4933407H18Rik	ACTGTT	1828	100	-4.4
71101	4933407H18Rik	[GCTGTT]	1880	86.35	-4.7
71101	4933407H18Rik	[ACTGTG]	1994	87.08	-4.5
71101	4933407H18Rik	[ACAGTT]	2091	85.29	-0.4
71101	4933407H18Rik	[ACAGTT]	4670	85.29	-0.4
71101	4933407H18Rik	[ACTCTT]	4677	86.02	0.4
71101	4933407H18Rik	[ACTGTA]	4812	85.7	-4.5
71101	4933407H18Rik	[ACTTTT]	4849	88.82	0.4
20646	Snrpn	[ACAGTT]	3	85.29	-0.4
20646	Snrpn	[ATTGTT]	197	86.94	-2.1
20498	Slc12a4	[ACTGTC]	190	85.29	-3.9
20498	Slc12a4	[ATTGTT]	304	86.94	-2.1
20498	Slc12a4	[ACTTTT]	457	88.82	0.4
20498	Slc12a4	[GCTGTT]	735	86.35	-4.7
20498	Slc12a4	[GCTGTT]	741	86.35	-4.7
20498	Slc12a4	[ACTGCT]	753	85.82	-2.7
13175	Dclk1	[ACTCTT]	540	86.02	0.4
13175	Dclk1	[GCTGTT]	666	86.35	-4.7
13175	Dclk1	[AATGTT]	774	88.43	-1.2
13175	Dclk1	[ACTCTT]	906	86.02	0.4
13175	Dclk1	[GCTGTT]	1031	86.35	-4.7
13175	Dclk1	[ACAGTT]	1105	85.29	-0.4
13175	Dclk1	[AATGTT]	1392	88.43	-1.2
13175	Dclk1	ACTGTT	1420	100	-4.4
13175	Dclk1	[CCTGTT]	1587	87.02	-3.6
13175	Dclk1	[CCTGTT]	1677	87.02	-3.6
13175	Dclk1	ACTGTT	1702	100	-4.4
13175	Dclk1	[TCTGTT]	1805	87.32	-3.4
13175	Dclk1	[ACTTTT]	2174	88.82	0.4
13175	Dclk1	[ATTGTT]	2188	86.94	-2.1
13175	Dclk1	[ACTTTT]	2215	88.82	0.4
13175	Dclk1	[ACTTTT]	2473	88.82	0.4
13175	Dclk1	[ACTTTT]	2548	88.82	0.4
13175	Dclk1	[ACTCTT]	2717	86.02	0.4
13175	Dclk1	[ACTGTA]	2914	85.7	-4.5
13175	Dclk1	[ACTTTT]	2919	88.82	0.4
13175	Dclk1	[CCTGTT]	3028	87.02	-3.6
13175	Dclk1	[AATGTT]	3450	88.43	-1.2
13175	Dclk1	[CCTGTT]	3512	87.02	-3.6
13175	Dclk1	[AGTGTT]	3586	87.36	-1.1
13175	Dclk1	ACTGTT	3698	100	-4.4
13175	Dclk1	[AATGTT]	3706	88.43	-1.2
13175	Dclk1	[ACTGTC]	3794	85.29	-3.9
13175	Dclk1	[ACTGTC]	3965	85.29	-3.9
13175	Dclk1	[ACTGTG]	4243	87.08	-4.5
13175	Dclk1	[ACTCTT]	4318	86.02	0.4
13175	Dclk1	[AATGTT]	4336	88.43	-1.2
13175	Dclk1	[AGTGTT]	4429	87.36	-1.1
13175	Dclk1	[AATGTT]	4523	88.43	-1.2
13175	Dclk1	ACTGTT	4767	100	-4.4
13175	Dclk1	[AATGTT]	5071	88.43	-1.2
13175	Dclk1	[CCTGTT]	6088	87.02	-3.6
13175	Dclk1	[AATGTT]	6224	88.43	-1.2
13175	Dclk1	[ACTGCT]	6798	85.82	-2.7
13175	Dclk1	ACTGTT	7339	100	-4.4
13175	Dclk1	[ACTCTT]	7370	86.02	0.4
13175	Dclk1	[ATTGTT]	7601	86.94	-2.1
13175	Dclk1	[AATGTT]	7649	88.43	-1.2
13175	Dclk1	[AGTGTT]	8106	87.36	-1.1
13175	Dclk1	[ACTTTT]	8562	88.82	0.4
13175	Dclk1	[TCTGTT]	8728	87.32	-3.4
13175	Dclk1	[ACTTTT]	8770	88.82	0.4
13175	Dclk1	[CCTGTT]	8823	87.02	-3.6
13175	Dclk1	[TCTGTT]	9151	87.32	-3.4
13175	Dclk1	[AATGTT]	9350	88.43	-1.2
13175	Dclk1	[ACTGTG]	9383	87.08	-4.5
13175	Dclk1	ACTGTT	9433	100	-4.4
13175	Dclk1	[CCTGTT]	10062	87.02	-3.6
320528	Vps13c	[ACTCTT]	120	86.02	0.4
320528	Vps13c	[ACTGCT]	165	85.82	-2.7
320528	Vps13c	[ACTTTT]	397	88.82	0.4
320528	Vps13c	[AATGTT]	476	88.43	-1.2
50771	Atp9b	[ACTGCT]	54	85.82	-2.7
50771	Atp9b	[ACTGCT]	338	85.82	-2.7
50771	Atp9b	[ACTGCT]	389	85.82	-2.7
50771	Atp9b	[GCTGTT]	392	86.35	-4.7
50771	Atp9b	ACTGTT	435	100	-4.4
50771	Atp9b	[ACTGTA]	653	85.7	-4.5
108052	Slc14a1	[ACTGTG]	219	87.08	-4.5
108052	Slc14a1	[AATGTT]	273	88.43	-1.2
108052	Slc14a1	[ATTGTT]	313	86.94	-2.1
108052	Slc14a1	[ACAGTT]	958	85.29	-0.4
108052	Slc14a1	[AATGTT]	1134	88.43	-1.2
108052	Slc14a1	[ACTGTA]	1751	85.7	-4.5
108052	Slc14a1	[ACTGTC]	1867	85.29	-3.9
108052	Slc14a1	[AGTGTT]	1912	87.36	-1.1
108052	Slc14a1	[CCTGTT]	1932	87.02	-3.6
108052	Slc14a1	ACTGTT	2137	100	-4.4
108052	Slc14a1	[ACTCTT]	2213	86.02	0.4
15932	Idua	[ACTGTC]	93	85.29	-3.9
15932	Idua	[ATTGTT]	106	86.94	-2.1
15932	Idua	[GCTGTT]	231	86.35	-4.7
20603	Sms	[ACTGCT]	75	85.82	-2.7
20603	Sms	[ATTGTT]	342	86.94	-2.1
20603	Sms	[AGTGTT]	372	87.36	-1.1
20603	Sms	ACTGTT	566	100	-4.4
20603	Sms	[TCTGTT]	710	87.32	-3.4
20603	Sms	[ACTGCT]	716	85.82	-2.7
20603	Sms	[ACTGTA]	756	85.7	-4.5
20603	Sms	[ACTCTT]	814	86.02	0.4
20603	Sms	[ATTGTT]	882	86.94	-2.1
20603	Sms	[ACTGTA]	904	85.7	-4.5
20603	Sms	[ACTGCT]	1259	85.82	-2.7
20603	Sms	[ACAGTT]	1265	85.29	-0.4
20603	Sms	[ACTGTA]	1304	85.7	-4.5
20603	Sms	ACTGTT	1309	100	-4.4
20603	Sms	[ACTGTA]	1896	85.7	-4.5
20603	Sms	[AGTGTT]	1901	87.36	-1.1
20603	Sms	[TCTGTT]	2002	87.32	-3.4
14105	Srsf10	[AATGTT]	79	88.43	-1.2
14105	Srsf10	[GCTGTT]	165	86.35	-4.7
14105	Srsf10	[ACTCTT]	179	86.02	0.4
14105	Srsf10	[AATGTT]	202	88.43	-1.2
14105	Srsf10	ACTGTT	358	100	-4.4
14105	Srsf10	[ACTGCT]	435	85.82	-2.7
14105	Srsf10	[ACTGCT]	623	85.82	-2.7
14105	Srsf10	ACTGTT	747	100	-4.4
14105	Srsf10	[ATTGTT]	780	86.94	-2.1
14105	Srsf10	[ATTGTT]	790	86.94	-2.1
14105	Srsf10	[TCTGTT]	827	87.32	-3.4
14105	Srsf10	ACTGTT	845	100	-4.4
14105	Srsf10	[CCTGTT]	946	87.02	-3.6
14105	Srsf10	[ATTGTT]	1166	86.94	-2.1
14105	Srsf10	[ACTGTG]	1274	87.08	-4.5
14105	Srsf10	ACTGTT	1379	100	-4.4
14105	Srsf10	[ACTTTT]	1443	88.82	0.4
14105	Srsf10	ACTGTT	1457	100	-4.4
14105	Srsf10	[AATGTT]	1470	88.43	-1.2
14105	Srsf10	[ACTGTA]	1565	85.7	-4.5
14105	Srsf10	[AATGTT]	1704	88.43	-1.2
14105	Srsf10	[ACTGTA]	1866	85.7	-4.5
14105	Srsf10	[AATGTT]	2219	88.43	-1.2
14105	Srsf10	[CCTGTT]	2267	87.02	-3.6
14105	Srsf10	[ACAGTT]	2314	85.29	-0.4
14105	Srsf10	[TCTGTT]	2713	87.32	-3.4
14105	Srsf10	[ACTCTT]	2746	86.02	0.4
14105	Srsf10	[GCTGTT]	2852	86.35	-4.7
14105	Srsf10	[AGTGTT]	2893	87.36	-1.1
14105	Srsf10	[ACTTTT]	2910	88.82	0.4
14105	Srsf10	[AATGTT]	2988	88.43	-1.2
14105	Srsf10	[ACTGTC]	3093	85.29	-3.9
14105	Srsf10	[AGTGTT]	3119	87.36	-1.1
14105	Srsf10	[AGTGTT]	3506	87.36	-1.1
14105	Srsf10	[ATTGTT]	3625	86.94	-2.1
14105	Srsf10	[ACTTTT]	3638	88.82	0.4
14105	Srsf10	[CCTGTT]	3691	87.02	-3.6
14105	Srsf10	[CCTGTT]	3921	87.02	-3.6
14105	Srsf10	[GCTGTT]	4041	86.35	-4.7
14105	Srsf10	[ACTGTA]	4079	85.7	-4.5
14105	Srsf10	[ACTTTT]	4084	88.82	0.4
14105	Srsf10	[ACTGTC]	4165	85.29	-3.9
14105	Srsf10	ACTGTT	4175	100	-4.4
14105	Srsf10	[ATTGTT]	4210	86.94	-2.1
14105	Srsf10	[CCTGTT]	4252	87.02	-3.6
14105	Srsf10	[AATGTT]	4265	88.43	-1.2
14105	Srsf10	[ACTGTA]	4313	85.7	-4.5
66075	Chchd3	[ACAGTT]	157	85.29	-0.4
66075	Chchd3	ACTGTT	205	100	-4.4
66075	Chchd3	[AGTGTT]	212	87.36	-1.1
66075	Chchd3	[ACTGTG]	439	87.08	-4.5
66075	Chchd3	[AATGTT]	552	88.43	-1.2
15939	Ier5	[ACTTTT]	235	88.82	0.4
15939	Ier5	ACTGTT	282	100	-4.4
15939	Ier5	[AGTGTT]	775	87.36	-1.1
15939	Ier5	[CCTGTT]	986	87.02	-3.6
15939	Ier5	[AGTGTT]	1103	87.36	-1.1
15939	Ier5	[ACTGTC]	1207	85.29	-3.9
15939	Ier5	[AATGTT]	1503	88.43	-1.2
15939	Ier5	[ACTGTG]	1519	87.08	-4.5
15939	Ier5	[AATGTT]	1767	88.43	-1.2
15939	Ier5	[GCTGTT]	2052	86.35	-4.7
15939	Ier5	[ACTTTT]	2058	88.82	0.4
26874	Abcd2	[ACTTTT]	150	88.82	0.4
26874	Abcd2	[ACTGTG]	446	87.08	-4.5
26874	Abcd2	[ACTGTA]	552	85.7	-4.5
26874	Abcd2	[GCTGTT]	706	86.35	-4.7
26874	Abcd2	[ACAGTT]	832	85.29	-0.4
26874	Abcd2	[AATGTT]	1527	88.43	-1.2
26874	Abcd2	ACTGTT	1552	100	-4.4
26874	Abcd2	ACTGTT	1921	100	-4.4
26874	Abcd2	[ATTGTT]	1961	86.94	-2.1
26874	Abcd2	[ACTTTT]	2080	88.82	0.4
26874	Abcd2	[TCTGTT]	2093	87.32	-3.4
26874	Abcd2	[TCTGTT]	2565	87.32	-3.4
26874	Abcd2	[ACTTTT]	2609	88.82	0.4
26874	Abcd2	[ACTCTT]	2681	86.02	0.4
26874	Abcd2	[ACTTTT]	3067	88.82	0.4
231086	Hadhb	[ACTGCT]	1	85.82	-2.7
231086	Hadhb	[AGTGTT]	156	87.36	-1.1
231086	Hadhb	[CCTGTT]	228	87.02	-3.6
231086	Hadhb	ACTGTT	501	100	-4.4
231086	Hadhb	[AGTGTT]	612	87.36	-1.1
71514	Sfpq	[CCTGTT]	133	87.02	-3.6
71514	Sfpq	[AGTGTT]	163	87.36	-1.1
71514	Sfpq	[ACTTTT]	197	88.82	0.4
71514	Sfpq	[ACTGTA]	210	85.7	-4.5
71514	Sfpq	[AATGTT]	217	88.43	-1.2
71514	Sfpq	[ACTGTG]	285	87.08	-4.5
71514	Sfpq	[ACTGCT]	450	85.82	-2.7
71514	Sfpq	[CCTGTT]	749	87.02	-3.6
71514	Sfpq	[ACTTTT]	798	88.82	0.4
71514	Sfpq	[ATTGTT]	819	86.94	-2.1
71514	Sfpq	ACTGTT	1022	100	-4.4
71514	Sfpq	[ACTGTC]	1038	85.29	-3.9
71514	Sfpq	ACTGTT	1067	100	-4.4
71514	Sfpq	[ATTGTT]	1189	86.94	-2.1
71514	Sfpq	ACTGTT	1264	100	-4.4
224671	Btbd9	[AGTGTT]	16	87.36	-1.1
224671	Btbd9	[ACTGTG]	618	87.08	-4.5
224671	Btbd9	[TCTGTT]	674	87.32	-3.4
224671	Btbd9	[CCTGTT]	1026	87.02	-3.6
224671	Btbd9	[ACTGTG]	1788	87.08	-4.5
224671	Btbd9	[ACTCTT]	2210	86.02	0.4
224671	Btbd9	ACTGTT	2362	100	-4.4
224671	Btbd9	[ACTGTG]	2401	87.08	-4.5
224671	Btbd9	[AGTGTT]	2558	87.36	-1.1
224671	Btbd9	[ACTTTT]	2795	88.82	0.4
224671	Btbd9	[AGTGTT]	2818	87.36	-1.1
224671	Btbd9	[AGTGTT]	2841	87.36	-1.1
224671	Btbd9	[TCTGTT]	3615	87.32	-3.4
224671	Btbd9	[TCTGTT]	3759	87.32	-3.4
224671	Btbd9	[ACTGCT]	4180	85.82	-2.7
224671	Btbd9	[ACTGTC]	4499	85.29	-3.9
224671	Btbd9	[AGTGTT]	4723	87.36	-1.1
59014	Rrs1	[ACTGTA]	37	85.7	-4.5
59014	Rrs1	[ACTTTT]	398	88.82	0.4
59014	Rrs1	[ACTGTC]	404	85.29	-3.9
59014	Rrs1	[CCTGTT]	785	87.02	-3.6
22696	Zfp37	[ACTGTA]	184	85.7	-4.5
22696	Zfp37	[AATGTT]	632	88.43	-1.2
22696	Zfp37	[ACAGTT]	706	85.29	-0.4
22696	Zfp37	[TCTGTT]	818	87.32	-3.4
22696	Zfp37	[ATTGTT]	1120	86.94	-2.1
22696	Zfp37	[ATTGTT]	1141	86.94	-2.1
22696	Zfp37	[ACTTTT]	1254	88.82	0.4
22696	Zfp37	[AGTGTT]	1429	87.36	-1.1
22696	Zfp37	ACTGTT	1567	100	-4.4
19682	Rdh5	ACTGTT	660	100	-4.4
116701	Fgfrl1	[ACTGTC]	504	85.29	-3.9
116701	Fgfrl1	[TCTGTT]	632	87.32	-3.4
116701	Fgfrl1	[ACTTTT]	671	88.82	0.4
116701	Fgfrl1	[ACTGTG]	753	87.08	-4.5
67544	Fam120b	[AATGTT]	274	88.43	-1.2
67544	Fam120b	[ACTTTT]	675	88.82	0.4
67544	Fam120b	[ACAGTT]	1279	85.29	-0.4
67544	Fam120b	[ACTGCT]	1521	85.82	-2.7
67544	Fam120b	[CCTGTT]	1539	87.02	-3.6
67544	Fam120b	[ACTTTT]	1566	88.82	0.4
67544	Fam120b	[ACTGTG]	1698	87.08	-4.5
67544	Fam120b	[GCTGTT]	1756	86.35	-4.7
15507	Hspb1	[GCTGTT]	92	86.35	-4.7
15507	Hspb1	[ACTGCT]	122	85.82	-2.7
71865	Fbxo30	ACTGTT	123	100	-4.4
71865	Fbxo30	[AATGTT]	171	88.43	-1.2
71865	Fbxo30	[ATTGTT]	201	86.94	-2.1
71865	Fbxo30	[AATGTT]	240	88.43	-1.2
71865	Fbxo30	[TCTGTT]	554	87.32	-3.4
71865	Fbxo30	[ACTCTT]	566	86.02	0.4
71865	Fbxo30	[AATGTT]	731	88.43	-1.2
71865	Fbxo30	[ATTGTT]	778	86.94	-2.1
71865	Fbxo30	[ACTTTT]	821	88.82	0.4
71865	Fbxo30	[AATGTT]	841	88.43	-1.2
71865	Fbxo30	[ACTTTT]	867	88.82	0.4
71865	Fbxo30	[AGTGTT]	1038	87.36	-1.1
71865	Fbxo30	[ACTGTG]	1612	87.08	-4.5
71865	Fbxo30	[ACTTTT]	1708	88.82	0.4
71865	Fbxo30	[ATTGTT]	1720	86.94	-2.1
71865	Fbxo30	[ACTTTT]	1773	88.82	0.4
71865	Fbxo30	[ACAGTT]	1816	85.29	-0.4
71865	Fbxo30	[ACTTTT]	1894	88.82	0.4
71865	Fbxo30	[TCTGTT]	1903	87.32	-3.4
71865	Fbxo30	[CCTGTT]	2013	87.02	-3.6
71865	Fbxo30	[ACAGTT]	2255	85.29	-0.4
71865	Fbxo30	[ACTGTG]	2512	87.08	-4.5
330938	Dixdc1	[AGTGTT]	215	87.36	-1.1
330938	Dixdc1	[ACTTTT]	403	88.82	0.4
330938	Dixdc1	[ACAGTT]	638	85.29	-0.4
330938	Dixdc1	[ACTCTT]	658	86.02	0.4
330938	Dixdc1	[GCTGTT]	901	86.35	-4.7
330938	Dixdc1	[ACTGTC]	999	85.29	-3.9
330938	Dixdc1	[ACTGTA]	1137	85.7	-4.5
330938	Dixdc1	[ACTCTT]	1231	86.02	0.4
330938	Dixdc1	[ATTGTT]	1259	86.94	-2.1
330938	Dixdc1	[ATTGTT]	1305	86.94	-2.1
330938	Dixdc1	[TCTGTT]	1623	87.32	-3.4
330938	Dixdc1	[ACTGTG]	1697	87.08	-4.5
330938	Dixdc1	[AGTGTT]	1720	87.36	-1.1
330938	Dixdc1	[TCTGTT]	1784	87.32	-3.4
330938	Dixdc1	[AATGTT]	1801	88.43	-1.2
330938	Dixdc1	[ACTGTA]	1849	85.7	-4.5
330938	Dixdc1	[ACTTTT]	1931	88.82	0.4
330938	Dixdc1	[ATTGTT]	2457	86.94	-2.1
330938	Dixdc1	[ACTTTT]	3146	88.82	0.4
330938	Dixdc1	[ACTGCT]	3265	85.82	-2.7
330938	Dixdc1	[TCTGTT]	3293	87.32	-3.4
330938	Dixdc1	[AATGTT]	3303	88.43	-1.2
330938	Dixdc1	ACTGTT	3316	100	-4.4
330938	Dixdc1	[CCTGTT]	3354	87.02	-3.6
68636	Fahd1	[AATGTT]	192	88.43	-1.2
68636	Fahd1	[ACTTTT]	250	88.82	0.4
68636	Fahd1	[GCTGTT]	319	86.35	-4.7
68636	Fahd1	[GCTGTT]	338	86.35	-4.7
68636	Fahd1	[ATTGTT]	486	86.94	-2.1
68636	Fahd1	[ACTGTG]	601	87.08	-4.5
68636	Fahd1	[ACAGTT]	745	85.29	-0.4
170442	Bbox1	ACTGTT	307	100	-4.4
170442	Bbox1	[AGTGTT]	425	87.36	-1.1
170442	Bbox1	[TCTGTT]	445	87.32	-3.4
170442	Bbox1	[ATTGTT]	519	86.94	-2.1
170442	Bbox1	[AATGTT]	610	88.43	-1.2
170442	Bbox1	[AGTGTT]	629	87.36	-1.1
223843	Dbx2	[GCTGTT]	115	86.35	-4.7
223843	Dbx2	ACTGTT	140	100	-4.4
223843	Dbx2	[CCTGTT]	244	87.02	-3.6
223843	Dbx2	[ACTGTC]	492	85.29	-3.9
223843	Dbx2	[ACTTTT]	591	88.82	0.4
223843	Dbx2	ACTGTT	771	100	-4.4
223843	Dbx2	ACTGTT	837	100	-4.4
223843	Dbx2	[AATGTT]	1101	88.43	-1.2
66246	Osgep	[AATGTT]	62	88.43	-1.2
66246	Osgep	[ACTTTT]	273	88.82	0.4
66246	Osgep	[ACTGTG]	379	87.08	-4.5
66246	Osgep	[ACTGTG]	391	87.08	-4.5
66246	Osgep	[ACTGCT]	473	85.82	-2.7
19771	Rlbp1	ACTGTT	90	100	-4.4
19771	Rlbp1	[ACAGTT]	461	85.29	-0.4
19771	Rlbp1	[ACTCTT]	691	86.02	0.4
83768	Dpp7	[ACTGTC]	74	85.29	-3.9
83768	Dpp7	[ACTGTC]	418	85.29	-3.9
319188	Hist1h2bp	[ACTGTG]	395	87.08	-4.5
319188	Hist1h2bp	[ATTGTT]	467	86.94	-2.1
319188	Hist1h2bp	[AATGTT]	642	88.43	-1.2
319188	Hist1h2bp	[ACTCTT]	731	86.02	0.4
319188	Hist1h2bp	[ACTTTT]	759	88.82	0.4
319189	Hist2h2bb	[ACTGTA]	76	85.7	-4.5
319189	Hist2h2bb	[TCTGTT]	127	87.32	-3.4
319189	Hist2h2bb	[AGTGTT]	170	87.36	-1.1
14284	Fosl2	[ACTCTT]	544	86.02	0.4
14284	Fosl2	[ACTGTG]	573	87.08	-4.5
14284	Fosl2	[ACTGTC]	1513	85.29	-3.9
14284	Fosl2	[CCTGTT]	1533	87.02	-3.6
14284	Fosl2	[CCTGTT]	1986	87.02	-3.6
14284	Fosl2	[ACTGTC]	2302	85.29	-3.9
14284	Fosl2	[ACTGTG]	2472	87.08	-4.5
14284	Fosl2	[ACAGTT]	2529	85.29	-0.4
14284	Fosl2	[ACTGCT]	2694	85.82	-2.7
14284	Fosl2	[AGTGTT]	2896	87.36	-1.1
14284	Fosl2	[ACTGTA]	3319	85.7	-4.5
14284	Fosl2	[ACTGCT]	3533	85.82	-2.7
14284	Fosl2	[AGTGTT]	3563	87.36	-1.1
14284	Fosl2	[ACTGTA]	3874	85.7	-4.5
14284	Fosl2	[TCTGTT]	3890	87.32	-3.4
14284	Fosl2	[ACTTTT]	4301	88.82	0.4
14284	Fosl2	[ACTGTA]	4456	85.7	-4.5
67072	Cdc37l1	[ACTGCT]	11	85.82	-2.7
67072	Cdc37l1	[ACTTTT]	71	88.82	0.4
67072	Cdc37l1	[AATGTT]	130	88.43	-1.2
67072	Cdc37l1	[ACTTTT]	141	88.82	0.4
67072	Cdc37l1	[AATGTT]	318	88.43	-1.2
67072	Cdc37l1	ACTGTT	642	100	-4.4
67072	Cdc37l1	ACTGTT	671	100	-4.4
67072	Cdc37l1	[TCTGTT]	717	87.32	-3.4
67072	Cdc37l1	[ACTGTG]	860	87.08	-4.5
67072	Cdc37l1	[ACTGCT]	1010	85.82	-2.7
67072	Cdc37l1	[ATTGTT]	1353	86.94	-2.1
67072	Cdc37l1	[ACTCTT]	1382	86.02	0.4
22196	Ube2i	[ACAGTT]	85	85.29	-0.4
22196	Ube2i	[ACTGCT]	216	85.82	-2.7
22196	Ube2i	[ACTTTT]	234	88.82	0.4
22196	Ube2i	ACTGTT	303	100	-4.4
22196	Ube2i	[ACTGTC]	348	85.29	-3.9
22196	Ube2i	[GCTGTT]	390	86.35	-4.7
22196	Ube2i	[GCTGTT]	480	86.35	-4.7
22196	Ube2i	ACTGTT	498	100	-4.4
22196	Ube2i	[ACTGTG]	708	87.08	-4.5
22196	Ube2i	[TCTGTT]	727	87.32	-3.4
22196	Ube2i	[CCTGTT]	905	87.02	-3.6
22196	Ube2i	[ACTGTC]	1135	85.29	-3.9
22196	Ube2i	[ACAGTT]	1508	85.29	-0.4
22196	Ube2i	[ACTGTA]	1696	85.7	-4.5
22196	Ube2i	[AGTGTT]	1718	87.36	-1.1
22196	Ube2i	[ACTGTA]	1873	85.7	-4.5
105732	Fam83h	[ACTCTT]	165	86.02	0.4
105732	Fam83h	[ACTGTG]	535	87.08	-4.5
105732	Fam83h	ACTGTT	600	100	-4.4
360198	Hist1h3a	[ACAGTT]	4	85.29	-0.4
360198	Hist1h3a	[ACAGTT]	14	85.29	-0.4
360198	Hist1h3a	[ACTTTT]	317	88.82	0.4
360198	Hist1h3a	[TCTGTT]	699	87.32	-3.4
238384	Slc24a4	[ACTGCT]	23	85.82	-2.7
238384	Slc24a4	[GCTGTT]	26	86.35	-4.7
238384	Slc24a4	[ACTGTC]	97	85.29	-3.9
238384	Slc24a4	[TCTGTT]	172	87.32	-3.4
238384	Slc24a4	[ACTCTT]	220	86.02	0.4
238384	Slc24a4	[GCTGTT]	295	86.35	-4.7
238384	Slc24a4	[TCTGTT]	307	87.32	-3.4
238384	Slc24a4	[ACTGTG]	418	87.08	-4.5
238384	Slc24a4	ACTGTT	558	100	-4.4
104174	Gldc	[GCTGTT]	190	86.35	-4.7
104174	Gldc	[ACTGTG]	350	87.08	-4.5
104174	Gldc	[AATGTT]	380	88.43	-1.2
104174	Gldc	[ACTGTG]	457	87.08	-4.5
104174	Gldc	[ACTTTT]	466	88.82	0.4
319183	Hist1h2bj	[ACTGCT]	79	85.82	-2.7
319183	Hist1h2bj	[ACTGCT]	552	85.82	-2.7
319183	Hist1h2bj	[AATGTT]	559	88.43	-1.2
319183	Hist1h2bj	ACTGTT	642	100	-4.4
319183	Hist1h2bj	[ACAGTT]	736	85.29	-0.4
Top 933 miRNAs Complementary to the Weeder Motif ACUGUUCG
miRNA Name	miRNA Seed	Seed Model	Length of Complementarity	Complementarity	Viterbi P-Value
mmu-miR-201*	ACTGTTC	7mer-a1	7	ACUGUUCG ||||||| UGACAAG-	6.1e-05
mmu-miR-212-3p_mmu-miR-132	ACTGTT	6mer_2	6	ACUGUUCG |||||| UGACAA--	0.000244
mmu-miR-194	CTGTTA	6mer_1	6	ACUGUUCG |||||| -GACAAU-	0.001465
mmu-miR-421	CTGTTG	6mer_1	6	ACUGUUCG |||||| -GACAAC-	0.001709
mmu-miR-21*	CTGTTG	6mer_3	6	ACUGUUCG |||||| -GACAAC-	0.001709
mmu-miR-541*	GTTCGC	6mer_1	5	ACUGUUCG- ||||| ---CAAGCG	0.003418
mmu-miR-3098-5p	TGTTAG	6mer_1	6	ACUGUUCG |||||| --ACAAUC	0.003662
mmu-miR-128	ACTGTG	6mer_2	6	ACUGUUCG |||||| UGACAC--	0.003906
mmu-miR-216a*	ACTGTG	6mer_3	6	ACUGUUCG |||||| UGACAC--	0.003906
mmu-miR-27b_mmu-miR-27a	ACTGTG	6mer_1	6	ACUGUUCG |||||| UGACAC--	0.003906
mmu-miR-181d_mmu-miR-181a_mmu-miR-181c_mmu-miR-181b	AATGTT	6mer_3	6	ACUGUUCG |||||| UUACAA--	0.005615
mmu-miR-543	AATGTT	6mer_2	6	ACUGUUCG |||||| UUACAA--	0.005615
mmu-miR-101a_mmu-miR-101b	ACTGTA	6mer_3	6	ACUGUUCG |||||| UGACAU--	0.006348
mmu-miR-144	ACTGTA	6mer_3	6	ACUGUUCG |||||| UGACAU--	0.006348
mmu-miR-139-5p	ACTGTA	6mer_1	6	ACUGUUCG |||||| UGACAU--	0.006348
mmu-miR-582-5p	ACTGTA	6mer_3	6	ACUGUUCG |||||| UGACAU--	0.006348
mmu-miR-200a_mmu-miR-141	AGTGTT	6mer_2	6	ACUGUUCG |||||| UCACAA--	0.006592
mmu-miR-338-5p	ATTGTT	6mer_3	6	ACUGUUCG |||||| UAACAA--	0.007324
mmu-miR-881	ACAGTT	6mer_3	6	ACUGUUCG |||||| UGUCAA--	0.007812
mmu-miR-146b_mmu-miR-146a	GTTCTCA	7mer-m8	5	ACUGUUCG-- ||||| ---CAAGAGU	0.007874
mmu-miR-1912	GTTCTGT	7mer-a1	5	ACUGUUCG-- ||||| ---CAAGACA	0.007874
mmu-miR-300*	CTCTTC	6mer_1	6	ACUGUUCG |||||| -GAGAAG-	0.008057
mmu-miR-669a-3p_mmu-miR-669o-3p_mmu-miR-669a-3-3p	TGTTATGT	8mer	6	ACUGUUCG-- |||||| --ACAAUACA	0.008377
mmu-miR-669p*	TGTTATG	7mer-m8	6	ACUGUUCG- |||||| --ACAAUAC	0.008484
mmu-miR-672*	CTGTGTGT	8mer	7	ACUGUUCG- ||||||| -GACACACA	0.008499
mmu-miR-448-5p	ATGTTC	6mer_3	6	ACUGUUCG |||||| -UACAAG-	0.008545
mmu-miR-499*	ATGTTC	6mer_3	6	ACUGUUCG |||||| -UACAAG-	0.008545
mmu-miR-30c_mmu-miR-30b_mmu-miR-30a_mmu-miR-30e_mmu-miR-30d_mmu-miR-384-5p	TGTTTACA	8mer	6	ACUGUUCG-- |||||| --ACAAAUGU	0.009567
mmu-miR-217*	ACTGAT	6mer_2	6	ACUGUUCG |||||| UGACUA--	0.009766
mmu-let-7a-2*	CTGTAC	6mer_1	6	ACUGUUCG |||||| -GACAUG-	0.010254
mmu-miR-147*	TGTTTCCA	8mer	6	ACUGUUCG-- |||||| --ACAAAGGU	0.010361
mmu-miR-1905	ACTGGT	6mer_2	6	ACUGUUCG |||||| UGACCA--	0.010742
mmu-miR-470*	ACTGGT	6mer_2	6	ACUGUUCG |||||| UGACCA--	0.010742
mmu-miR-494	TGTTTCA	7mer-m8	6	ACUGUUCG- |||||| --ACAAAGU	0.010925
mmu-miR-1192_mmu-miR-495	GTTTGTTT	8mer	5	ACUGUUCG--- ||||| ---CAAACAAA	0.011505
mmu-miR-293*_mmu-miR-290-5p_mmu-miR-292-5p	GTTTGAGT	8mer	5	ACUGUUCG--- ||||| ---CAAACUCA	0.011505
mmu-miR-673-5p	CTGTGAG	7mer-m8	7	ACUGUUCG ||||||| -GACACUC	0.012817
mmu-miR-101c	TACTGT	6mer_3	5	-ACUGUUCG ||||| AUGACA---	0.012939
mmu-miR-199b_mmu-miR-199a-3p	TACTGT	6mer_3	5	-ACUGUUCG ||||| AUGACA---	0.012939
mmu-miR-1907	CTGCTC	6mer_3	6	ACUGUUCG |||||| -GACGAG-	0.014893
mmu-miR-465c-3p_mmu-miR-465b-3p_mmu-miR-465a-3p	CTGATC	6mer_3	6	ACUGUUCG |||||| -GACUAG-	0.015137
mmu-miR-383	CTGATC	6mer_2	6	ACUGUUCG |||||| -GACUAG-	0.015137
mmu-miR-345-3p	GTTCAGG	7mer-m8	5	ACUGUUCG-- ||||| ---CAAGUCC	0.01825
mmu-miR-434-3p	GTTCAAA	7mer-m8	5	ACUGUUCG-- ||||| ---CAAGUUU	0.01825
mmu-miR-3057-3p	CTGTGGGA	8mer	7	ACUGUUCG- ||||||| -GACACCCU	0.0186
mmu-miR-3083*	TTCGGA	6mer_3	4	ACUGUUCG-- |||| ----AAGCCU	0.019043
mmu-miR-3100-5p	GTTCCCAA	8mer	5	ACUGUUCG--- ||||| ---CAAGGGUU	0.019653
mmu-miR-873	GTTCCTGC	8mer	5	ACUGUUCG--- ||||| ---CAAGGACG	0.019653
mmu-miR-2183	GTTCAA	6mer_3	5	ACUGUUCG- ||||| ---CAAGUU	0.02002
mmu-miR-1247*	GTTCCCG	7mer-m8	5	ACUGUUCG-- ||||| ---CAAGGGC	0.020203
mmu-miR-298*	GTTCCTC	7mer-m8	5	ACUGUUCG-- ||||| ---CAAGGAG	0.020203
mmu-miR-1981*	GTTAGATG	8mer	5	ACUGUUCG--- ||||| ---CAAUCUAC	0.021271
mmu-miR-449a*	GTTAGCTG	8mer	5	ACUGUUCG--- ||||| ---CAAUCGAC	0.021271
mmu-miR-505-3p	TGTTGACG	8mer	6	ACUGUUCG-- |||||| --ACAACUGC	0.022125
mmu-miR-3065	TGTTGA	6mer_3	6	ACUGUUCG |||||| --ACAACU	0.023438
mmu-miR-1197	TGTCCT	6mer_2	6	ACUGUUCG |||||| --ACAGGA	0.026855
mmu-miR-218-1*	ATGTTT	6mer_3	6	ACUGUUCG |||||| -UACAAA-	0.028076
mmu-miR-759	ACTCTGC	7mer-m8	7	ACUGUUCG ||||||| UGAGACG-	0.028076
mmu-miR-322*	ATGTTT	6mer_3	6	ACUGUUCG |||||| -UACAAA-	0.028076
mmu-miR-542-3p	CTGTCA	6mer_1	6	ACUGUUCG |||||| -GACAGU-	0.029297
mmu-miR-466g	CTGTAT	6mer_3	6	ACUGUUCG |||||| -GACAUA-	0.029785
mmu-let-7f-2*	CTGTAT	6mer_1	6	ACUGUUCG |||||| -GACAUA-	0.029785
mmu-miR-383*	CTGTGG	6mer_3	6	ACUGUUCG |||||| -GACACC-	0.030273
mmu-miR-140*	CTGTGG	6mer_1	6	ACUGUUCG |||||| -GACACC-	0.030273
mmu-miR-186	TTCTTTG	7mer-m8	4	ACUGUUCG--- |||| ----AAGAAAC	0.034241
mmu-miR-3112	TTCTATG	7mer-a1	4	ACUGUUCG--- |||| ----AAGAUAC	0.034241
mmu-miR-706	TTCTCT	6mer_3	4	ACUGUUCG-- |||| ----AAGAGA	0.034424
mmu-miR-3062	TTCTCC	6mer_3	4	ACUGUUCG-- |||| ----AAGAGG	0.034424
mmu-miR-539-5p	TTCTCC	6mer_3	4	ACUGUUCG-- |||| ----AAGAGG	0.034424
mmu-miR-196b*	CTGTCG	6mer_2	6	ACUGUUCG |||||| -GACAGC-	0.034668
mmu-miR-3095-3p	AGTGTCC	7mer-a1	7	ACUGUUCG ||||||| UCACAGG-	0.03479
mmu-miR-669c*	TGTGTGT	7mer-a1	6	ACUGUUCG- |||||| --ACACACA	0.035339
mmu-miR-377	TGTGTGA	7mer-a1	6	ACUGUUCG- |||||| --ACACACU	0.035339
mmu-miR-717	TGTCTGA	7mer-a1	6	ACUGUUCG- |||||| --ACAGACU	0.035889
mmu-miR-410	GTTATAT	7mer-a1	5	ACUGUUCG-- ||||| ---CAAUAUA	0.037781
mmu-miR-344d_mmu-miR-344e	GTTATAT	7mer-a1	5	ACUGUUCG-- ||||| ---CAAUAUA	0.037781
mmu-miR-466q	TGTGCA	6mer_2	6	ACUGUUCG |||||| --ACACGU	0.039307
mmu-miR-335-5p	CTCTTG	6mer_2	6	ACUGUUCG |||||| -GAGAAC-	0.039551
mmu-miR-3093-3p	TGTCCA	6mer_1	6	ACUGUUCG |||||| --ACAGGU	0.039795
mmu-miR-3069-3p	TGTCCA	6mer_2	6	ACUGUUCG |||||| --ACAGGU	0.039795
mmu-miR-679-5p	ACAGTCC	7mer-m8	7	ACUGUUCG ||||||| UGUCAGG-	0.040588
mmu-miR-34a*	CTGATT	6mer_3	6	ACUGUUCG |||||| -GACUAA-	0.040771
mmu-miR-19b_mmu-miR-19a	TTTGCACA	8mer	4	ACUGUUCG---- |||| ----AAACGUGU	0.045883
mmu-miR-350	TTTGTGAA	8mer	4	ACUGUUCG---- |||| ----AAACACUU	0.045883
mmu-miR-7a-1*	TTTGTT	6mer_2	4	ACUGUUCG-- |||| ----AAACAA	0.045898
mmu-miR-294*	TTTGAG	6mer_2	4	ACUGUUCG-- |||| ----AAACUC	0.045898
mmu-miR-291a-5p	TTTGAT	6mer_2	4	ACUGUUCG-- |||| ----AAACUA	0.045898
mmu-miR-295*	TTTGAG	6mer_2	4	ACUGUUCG-- |||| ----AAACUC	0.045898
mmu-miR-291b-5p	TTTGAT	6mer_2	4	ACUGUUCG-- |||| ----AAACUA	0.045898
mmu-miR-106b*	GTGCGG	6mer_3	5	ACUGUUCG- ||||| ---CACGCC	0.046875
mmu-miR-466h-3p	GTGCGT	6mer_2	5	ACUGUUCG- ||||| ---CACGCA	0.046875
mmu-miR-302a*	GTTTAA	6mer_1	5	ACUGUUCG- ||||| ---CAAAUU	0.047852
mmu-miR-3062*	TGTCCC	6mer_1	6	ACUGUUCG |||||| --ACAGGG	0.048096
mmu-miR-694	TTTTCA	6mer_2	6	ACUGUUCG |||||| --AAAAGU	0.048584
mmu-miR-875-3p	TTTTCA	6mer_1	6	ACUGUUCG |||||| --AAAAGU	0.048584
mmu-miR-3077*	GTCCGC	6mer_1	5	ACUGUUCG- ||||| ---CAGGCG	0.049561
mmu-miR-342-3p	TGTGAG	6mer_2	6	ACUGUUCG |||||| --ACACUC	0.050049
mmu-miR-742*	TGTGAG	6mer_1	6	ACUGUUCG |||||| --ACACUC	0.050049
mmu-miR-802*	CTCTCCGT	8mer	7	ACUGUUCG- ||||||| -GAGAGGCA	0.05217
mmu-miR-5108	TGCTCT	6mer_1	6	ACUGUUCG |||||| --ACGAGA	0.052979
mmu-miR-3105-5p	TGCTCT	6mer_3	6	ACUGUUCG |||||| --ACGAGA	0.052979
mmu-miR-190b*	TTCAGT	6mer_3	4	ACUGUUCG-- |||| ----AAGUCA	0.057861
mmu-miR-146a*	TTCACA	6mer_1	4	ACUGUUCG-- |||| ----AAGUGU	0.057861
mmu-miR-653	TTCAAC	6mer_1	4	ACUGUUCG-- |||| ----AAGUUG	0.057861
mmu-miR-3068*	TTCACC	6mer_3	4	ACUGUUCG-- |||| ----AAGUGG	0.057861
mmu-miR-3084*	TTCAAC	6mer_3	4	ACUGUUCG-- |||| ----AAGUUG	0.057861
mmu-let-7d*	TCGTAT	6mer_1	3	ACUGUUCG--- ||| -----AGCAUA	0.073486
mmu-miR-5136	TCGCAT	6mer_1	3	ACUGUUCG--- ||| -----AGCGUA	0.073486
mmu-miR-412-5p	TCGACC	6mer_2	3	ACUGUUCG--- ||| -----AGCUGG	0.073486
mmu-miR-450a	TCGCAA	6mer_1	3	ACUGUUCG--- ||| -----AGCGUU	0.073486
mmu-miR-196a-1*	TCGTTG	6mer_3	3	ACUGUUCG--- ||| -----AGCAAC	0.073486
mmu-miR-714	TCGTCG	6mer_3	3	ACUGUUCG--- ||| -----AGCAGC	0.073486
mmu-miR-29c*	TCGGTC	6mer_2	3	ACUGUUCG--- ||| -----AGCCAG	0.073486
mmu-miR-375*	TCGTCG	6mer_2	3	ACUGUUCG--- ||| -----AGCAGC	0.073486
mmu-miR-369-5p	TCGATC	6mer_2	3	ACUGUUCG--- ||| -----AGCUAG	0.073486
mmu-miR-1895	TCGGGG	6mer_2	3	ACUGUUCG--- ||| -----AGCCCC	0.073486
mmu-miR-181c*_mmu-miR-181a-1*	TCGATG	6mer_1	3	ACUGUUCG--- ||| -----AGCUAC	0.073486
mmu-miR-1947	TCGTCC	6mer_2	3	ACUGUUCG--- ||| -----AGCAGG	0.073486
mmu-miR-1963	TCGTCC	6mer_1	3	ACUGUUCG--- ||| -----AGCAGG	0.073486
mmu-miR-341	TCGACC	6mer_1	3	ACUGUUCG--- ||| -----AGCUGG	0.073486
mmu-miR-434-5p	TCGAGC	6mer_3	3	ACUGUUCG--- ||| -----AGCUCG	0.073486
mmu-miR-883a-3p_mmu-miR-883b-3p	CAGTTA	6mer_3	6	ACUGUUCG |||||| -GUCAAU-	0.07373
mmu-miR-1936	CAGTTA	6mer_3	6	ACUGUUCG |||||| -GUCAAU-	0.07373
mmu-miR-7a-2*_mmu-miR-7b*	TTGTTG	6mer_3	6	ACUGUUCG |||||| -AACAAC-	0.073975
mmu-miR-466f-3p	TGTATG	6mer_3	6	ACUGUUCG |||||| --ACAUAC	0.074463
mmu-miR-466m-3p_mmu-miR-466o-3p	TGTATG	6mer_1	6	ACUGUUCG |||||| --ACAUAC	0.074463
mmu-miR-539-3p	TGTATG	6mer_3	6	ACUGUUCG |||||| --ACAUAC	0.074463
mmu-miR-188-3p	TGTGGG	6mer_1	6	ACUGUUCG |||||| --ACACCC	0.075195
mmu-miR-503	CTGCTA	6mer_3	6	ACUGUUCG |||||| -GACGAU-	0.075439
mmu-miR-15b_mmu-miR-15a_mmu-miR-16_mmu-miR-195	CTGCTA	6mer_3	6	ACUGUUCG |||||| -GACGAU-	0.075439
mmu-miR-17_mmu-miR-93_mmu-miR-20b_mmu-miR-106a	ACTTTG	6mer_3	6	ACUGUUCG |||||| UGAAAC--	0.075684
mmu-miR-1953	TTCCCA	6mer_3	4	ACUGUUCG-- |||| ----AAGGGU	0.07959
mmu-miR-1958	TTCCTA	6mer_3	4	ACUGUUCG-- |||| ----AAGGAU	0.07959
mmu-miR-3092*	TTCCCC	6mer_2	4	ACUGUUCG-- |||| ----AAGGGG	0.07959
mmu-miR-191	TTCCGT	6mer_1	4	ACUGUUCG-- |||| ----AAGGCA	0.07959
mmu-miR-3063	TTCCTC	6mer_2	4	ACUGUUCG-- |||| ----AAGGAG	0.07959
mmu-miR-425*	TTCCCG	6mer_1	4	ACUGUUCG-- |||| ----AAGGGC	0.07959
mmu-miR-450b-3p_mmu-miR-450a-1*	TTCCCA	6mer_1	4	ACUGUUCG-- |||| ----AAGGGU	0.07959
mmu-miR-204*	TTCCCA	6mer_1	4	ACUGUUCG-- |||| ----AAGGGU	0.07959
mmu-miR-337-5p	CCGTTC	6mer_3	6	ACUGUUCG |||||| -GGCAAG-	0.080322
mmu-miR-7a_mmu-miR-7b	TCTTCC	6mer_2	6	ACUGUUCG |||||| --AGAAGG	0.080566
mmu-miR-361	CTGATA	6mer_2	6	ACUGUUCG |||||| -GACUAU-	0.080811
mmu-miR-3074-1-3p	CTGATA	6mer_1	6	ACUGUUCG |||||| -GACUAU-	0.080811
mmu-miR-142-5p	ACTTTATG	8mer	8	ACUGUUCG |||||||| UGAAAUAC	0.081024
mmu-miR-3076-5p	CCTGTG	6mer_3	6	ACUGUUCG |||||| GGACAC--	0.082031
mmu-miR-3097-5p	CCTGTG	6mer_3	6	ACUGUUCG |||||| GGACAC--	0.082031
mmu-miR-1955-3p	AATGCTC	7mer-m8	7	ACUGUUCG ||||||| UUACGAG-	0.083191
mmu-miR-186*	TTAGGG	6mer_2	4	ACUGUUCG-- |||| ----AAUCCC	0.085938
mmu-miR-463*	TTAGGT	6mer_2	4	ACUGUUCG-- |||| ----AAUCCA	0.085938
mmu-miR-3108	TTAGAG	6mer_1	4	ACUGUUCG-- |||| ----AAUCUC	0.085938
mmu-miR-3969	TTAGGG	6mer_3	4	ACUGUUCG-- |||| ----AAUCCC	0.085938
mmu-miR-302b*_mmu-miR-302d*	GTTAAA	6mer_1	5	ACUGUUCG- ||||| ---CAAUUU	0.087158
mmu-miR-302c*	GTTAAA	6mer_1	5	ACUGUUCG- ||||| ---CAAUUU	0.087158
mmu-let-7g*	TGTACA	6mer_1	6	ACUGUUCG |||||| --ACAUGU	0.088623
mmu-miR-493*	TGTACA	6mer_2	6	ACUGUUCG |||||| --ACAUGU	0.088623
mmu-let-7c-1*	TGTACA	6mer_2	6	ACUGUUCG |||||| --ACAUGU	0.088623
mmu-miR-322_mmu-miR-497	CTGCTG	6mer_3	6	ACUGUUCG |||||| -GACGAC-	0.088867
mmu-miR-1906	CTGCTG	6mer_1	6	ACUGUUCG |||||| -GACGAC-	0.088867
mmu-miR-761	CTGCTG	6mer_2	6	ACUGUUCG |||||| -GACGAC-	0.088867
mmu-miR-214	CTGCTG	6mer_2	6	ACUGUUCG |||||| -GACGAC-	0.088867
mmu-miR-3082-5p	TCTGTC	6mer_3	6	ACUGUUCG |||||| AGACAG--	0.089111
mmu-miR-802	GTTACT	6mer_1	5	ACUGUUCG- ||||| ---CAAUGA	0.090332
mmu-miR-411*_mmu-miR-379*	GTTACA	6mer_1	5	ACUGUUCG- ||||| ---CAAUGU	0.090332
mmu-miR-323-3p	AATGTG	6mer_3	6	ACUGUUCG |||||| UUACAC--	0.09082
mmu-miR-23b_mmu-miR-23a	AATGTG	6mer_1	6	ACUGUUCG |||||| UUACAC--	0.09082
mmu-miR-150*	TGTACC	6mer_1	6	ACUGUUCG |||||| --ACAUGG	0.091553
mmu-miR-1b-3p	TGTACC	6mer_1	6	ACUGUUCG |||||| --ACAUGG	0.091553
mmu-miR-143*_mmu-miR-1930*	ACTGCAC	7mer-a1	7	ACUGUUCG ||||||| UGACGUG-	0.093262
mmu-miR-3096b-5p	TTGGCC	6mer_3	4	ACUGUUCG-- |||| ----AACCGG	0.096191
mmu-miR-3096-5p	TTGGCC	6mer_2	4	ACUGUUCG-- |||| ----AACCGG	0.096191
mmu-miR-150_mmu-miR-5127	TTGGGA	6mer_1	4	ACUGUUCG-- |||| ----AACCCU	0.096191
mmu-miR-192*	TTGGCA	6mer_2	4	ACUGUUCG-- |||| ----AACCGU	0.096191
mmu-miR-487b	GTACGA	6mer_1	5	ACUGUUCG- ||||| ---CAUGCU	0.097168
mmu-miR-126-3p	GTACGA	6mer_3	5	ACUGUUCG- ||||| ---CAUGCU	0.097168
mmu-miR-674*	GCTGTG	6mer_3	6	ACUGUUCG |||||| CGACAC--	0.098633
mmu-miR-96*	TGATTG	6mer_3	6	ACUGUUCG |||||| --ACUAAC	0.099854
mmu-miR-196a-2*	GTTGCC	6mer_1	5	ACUGUUCG- ||||| ---CAACGG	0.10083
mmu-miR-872*	ATAGTTC	7mer-a1	7	ACUGUUCG ||||||| UAUCAAG-	0.101013
mmu-miR-320	GCTTTT	6mer_3	6	ACUGUUCG |||||| CGAAAA--	0.102539
mmu-miR-329_mmu-miR-362-3p	TGTGTT	6mer_3	6	ACUGUUCG |||||| --ACACAA	0.102783
mmu-miR-743b-3p_mmu-miR-743a	TGTCTT	6mer_1	6	ACUGUUCG |||||| --ACAGAA	0.10376
mmu-miR-5124	ACTGGAC	7mer-a1	7	ACUGUUCG ||||||| UGACCUG-	0.104797
mmu-miR-145	ACTGGAC	7mer-m8	7	ACUGUUCG ||||||| UGACCUG-	0.104797
mmu-miR-330*	CTTTGC	6mer_3	6	ACUGUUCG |||||| -GAAACG-	0.10498
mmu-miR-376c	TATGTT	6mer_3	6	ACUGUUCG |||||| AUACAA--	0.105469
mmu-miR-20a_mmu-miR-106b	ACTTTA	6mer_3	6	ACUGUUCG |||||| UGAAAU--	0.105957
mmu-miR-615-3p	GCTCGG	6mer_2	5	ACUGUUCG- ||||| ---CGAGCC	0.108643
mmu-miR-151-5p	CTCCTCGA	8mer	7	ACUGUUCG- ||||||| -GAGGAGCU	0.111053
mmu-miR-697	GATGTT	6mer_3	6	ACUGUUCG |||||| CUACAA--	0.111328
mmu-miR-1843b-3p	GATCGG	6mer_3	5	ACUGUUCG- ||||| ---CUAGCC	0.112305
mmu-miR-298	CTCTGC	6mer_2	6	ACUGUUCG |||||| -GAGACG-	0.112549
mmu-miR-1935	CTCTGC	6mer_1	6	ACUGUUCG |||||| -GAGACG-	0.112549
mmu-miR-499	AGTCTT	6mer_1	6	ACUGUUCG |||||| UCAGAA--	0.11377
mmu-miR-882	CTCTCC	6mer_2	6	ACUGUUCG |||||| -GAGAGG-	0.114502
mmu-miR-185_mmu-miR-3473	CTCTCC	6mer_2	6	ACUGUUCG |||||| -GAGAGG-	0.114502
mmu-miR-504*	CTCTCC	6mer_1	6	ACUGUUCG |||||| -GAGAGG-	0.114502
mmu-miR-34c_mmu-miR-34b-5p_mmu-miR-449b_mmu-miR-449c	ACTGCC	6mer_2	6	ACUGUUCG |||||| UGACGG--	0.114746
mmu-miR-34a_mmu-miR-449a	ACTGCC	6mer_2	6	ACUGUUCG |||||| UGACGG--	0.114746
mmu-miR-3069-5p	ACTGCC	6mer_1	6	ACUGUUCG |||||| UGACGG--	0.114746
mmu-miR-3065*	GTGCTGA	7mer-m8	5	ACUGUUCG-- ||||| ---CACGACU	0.117737
mmu-miR-29a_mmu-miR-29c_mmu-miR-29b	GTGCTA	6mer_3	5	ACUGUUCG- ||||| ---CACGAU	0.118164
mmu-miR-3102	GTGCTC	6mer_3	5	ACUGUUCG- ||||| ---CACGAG	0.118164
mmu-miR-201	ACTGAG	6mer_1	6	ACUGUUCG |||||| UGACUC--	0.118408
mmu-miR-1224	GTCCTCAC	8mer	5	ACUGUUCG--- ||||| ---CAGGAGUG	0.1194
mmu-miR-211*	GTCCTTGC	8mer	5	ACUGUUCG--- ||||| ---CAGGAACG	0.1194
mmu-miR-1933-3p	GTCCTGG	7mer-m8	5	ACUGUUCG-- ||||| ---CAGGACC	0.11969
mmu-miR-344f-5p	ACTGAC	6mer_2	6	ACUGUUCG |||||| UGACUG--	0.120361
mmu-miR-223	ACTGAC	6mer_2	6	ACUGUUCG |||||| UGACUG--	0.120361
mmu-miR-181a-2*	GGTCGGT	7mer-m8	5	ACUGUUCG-- ||||| ---CCAGCCA	0.121338
mmu-miR-338-3p	TGCTGGA	7mer-m8	6	ACUGUUCG- |||||| --ACGACCU	0.121826
mmu-miR-551b	GGTCGC	6mer_3	5	ACUGUUCG- ||||| ---CCAGCG	0.12207
mmu-miR-878-3p	TGTCATGC	8mer	6	ACUGUUCG-- |||||| --ACAGUACG	0.122513
mmu-miR-425_mmu-miR-489	TGTCATT	7mer-m8	6	ACUGUUCG- |||||| --ACAGUAA	0.122681
mmu-miR-497*	GGTTTG	6mer_3	5	-ACUGUUCG ||||| C---CAAAC	0.124756
mmu-miR-193_mmu-miR-193b	CCAGTT	6mer_3	6	ACUGUUCG |||||| GGUCAA--	0.125244
mmu-miR-3572	AGTGTA	6mer_3	6	ACUGUUCG |||||| UCACAU--	0.125488
mmu-miR-3472	CTATTA	6mer_3	6	ACUGUUCG |||||| -GAUAAU-	0.125732
mmu-miR-199a-5p_mmu-miR-199b*	ACTGGG	6mer_3	6	ACUGUUCG |||||| UGACCC--	0.125977
mmu-miR-467e_mmu-miR-467h	ACTTAT	6mer_3	6	ACUGUUCG |||||| UGAAUA--	0.127197
mmu-miR-1839-5p	TCTACCTT	8mer	3	ACUGUUCG----- ||| -----AGAUGGAA	0.138672
mmu-miR-5134	TCTGCCAA	8mer	3	ACUGUUCG----- ||| -----AGACGGUU	0.138672
mmu-miR-881*	TCTCTCTG	8mer	3	ACUGUUCG----- ||| -----AGAGAGAC	0.138672
mmu-miR-351*	TCTTGACC	8mer	3	ACUGUUCG----- ||| -----AGAACUGG	0.138672
mmu-miR-376a	TCTACGAT	8mer	3	ACUGUUCG----- ||| -----AGAUGCUA	0.138672
mmu-miR-376b	TCTATGAT	8mer	3	ACUGUUCG----- ||| -----AGAUACUA	0.138672
mmu-miR-880*	TCTGAGTA	8mer	3	ACUGUUCG----- ||| -----AGACUCAU	0.138672
mmu-miR-1954	TCTGCAGT	8mer	3	ACUGUUCG----- ||| -----AGACGUCA	0.138672
mmu-miR-5114	TCTCCAGT	8mer	3	ACUGUUCG----- ||| -----AGAGGUCA	0.138672
mmu-miR-31	TCTTGCCT	8mer	3	ACUGUUCG----- ||| -----AGAACGGA	0.138672
mmu-miR-871-5p_mmu-miR-743a*	TCTGAATA	8mer	3	ACUGUUCG----- ||| -----AGACUUAU	0.138672
mmu-miR-465a-5p_mmu-miR-465b-5p_mmu-miR-465c-5p	TCTAAATA	8mer	3	ACUGUUCG----- ||| -----AGAUUUAU	0.138672
mmu-miR-30c-2*_mmu-miR-30c-1*	TCTCCCAG	8mer	3	ACUGUUCG----- ||| -----AGAGGGUC	0.138672
mmu-miR-708*	TCTAGTTG	8mer	3	ACUGUUCG----- ||| -----AGAUCAAC	0.138672
mmu-miR-5107	TCTGCCCA	8mer	3	ACUGUUCG----- ||| -----AGACGGGU	0.138672
mmu-miR-743b-5p	TCTGAACA	8mer	3	ACUGUUCG----- ||| -----AGACUUGU	0.138672
mmu-miR-540-3p	TCTGACCT	8mer	3	ACUGUUCG----- ||| -----AGACUGGA	0.138672
mmu-miR-883b-5p	TCTCAGTA	8mer	3	ACUGUUCG----- ||| -----AGAGUCAU	0.138672
mmu-miR-741*	TCTACGTA	8mer	3	ACUGUUCG----- ||| -----AGAUGCAU	0.138672
mmu-miR-883a-5p	TCTCAGCA	8mer	3	ACUGUUCG----- ||| -----AGAGUCGU	0.138672
mmu-miR-741	TCTCTCA	7mer-m8	3	ACUGUUCG---- ||| -----AGAGAGU	0.138733
mmu-miR-411	TCTACTA	7mer-m8	3	ACUGUUCG---- ||| -----AGAUGAU	0.138733
mmu-miR-28*	TCTAGTG	7mer-m8	3	ACUGUUCG---- ||| -----AGAUCAC	0.138733
mmu-miR-1941-5p	TCTCCCT	7mer-m8	3	ACUGUUCG---- ||| -----AGAGGGA	0.138733
mmu-miR-379_mmu-miR-1193-5p	TCTACCA	7mer-m8	3	ACUGUUCG---- ||| -----AGAUGGU	0.138733
mmu-miR-463	TCTATCA	7mer-m8	3	ACUGUUCG---- ||| -----AGAUAGU	0.138733
mmu-miR-374c	TGTATTA	7mer-a1	6	ACUGUUCG- |||||| --ACAUAAU	0.13916
mmu-miR-466i-3p	TGTGTAT	7mer-m8	6	ACUGUUCG- |||||| --ACACAUA	0.140381
mmu-miR-376a*	TCTACC	6mer_3	3	ACUGUUCG--- ||| -----AGAUGG	0.140625
mmu-miR-3063*	TCTCCA	6mer_3	3	ACUGUUCG--- ||| -----AGAGGU	0.140625
mmu-miR-3097-3p	TCTGAG	6mer_3	3	ACUGUUCG--- ||| -----AGACUC	0.140625
mmu-miR-5123	TCTACA	6mer_3	3	ACUGUUCG--- ||| -----AGAUGU	0.140625
mmu-miR-488*	TCTGGG	6mer_3	3	ACUGUUCG--- ||| -----AGACCC	0.140625
mmu-miR-208b_mmu-miR-208a-3p	TCTTAT	6mer_3	3	ACUGUUCG--- ||| -----AGAAUA	0.140625
mmu-miR-139-3p	TCTCCA	6mer_3	3	ACUGUUCG--- ||| -----AGAGGU	0.140625
mmu-miR-668*	ACACTT	6mer_1	6	ACUGUUCG |||||| UGUGAA--	0.141357
mmu-miR-1981_mmu-miR-1971	CTTTAC	6mer_3	6	ACUGUUCG |||||| -GAAAUG-	0.143311
mmu-miR-5100	ATTCGA	6mer_3	4	-ACUGUUCG- |||| U----AAGCU	0.144775
mmu-miR-125b-2-3p	ACTTGT	6mer_3	6	ACUGUUCG |||||| UGAACA--	0.14624
mmu-miR-1948*	ACTCAT	6mer_1	6	ACUGUUCG |||||| UGAGUA--	0.147949
mmu-miR-1194	ACTCAT	6mer_1	6	ACUGUUCG |||||| UGAGUA--	0.147949
mmu-miR-568	TTATACAT	8mer	4	ACUGUUCG---- |||| ----AAUAUGUA	0.148514
mmu-miR-3064-3p	GTGTGGCA	8mer	5	ACUGUUCG--- ||||| ---CACACCGU	0.149933
mmu-miR-30e*_mmu-miR-30d*_mmu-miR-30a*	ACTGAAAG	8mer	8	ACUGUUCG |||||||| UGACUUUC	0.150955
mmu-miR-340-5p	TTATAA	6mer_3	4	ACUGUUCG-- |||| ----AAUAUU	0.151855
mmu-miR-374	TTATAT	6mer_3	4	ACUGUUCG-- |||| ----AAUAUA	0.151855
mmu-miR-103_mmu-miR-107	GCTGCT	6mer_3	6	ACUGUUCG |||||| CGACGA--	0.152344
mmu-miR-1947*_mmu-miR-674	CAGTGC	6mer_3	6	ACUGUUCG |||||| -GUCACG-	0.153809
mmu-miR-713	CAGTGC	6mer_2	6	ACUGUUCG |||||| -GUCACG-	0.153809
mmu-miR-665	CCTGGT	6mer_3	6	ACUGUUCG |||||| GGACCA--	0.154053
mmu-miR-877	CTCTAC	6mer_3	6	ACUGUUCG |||||| -GAGAUG-	0.157227
mmu-let-7c-2*_mmu-let-7f-1*_mmu-let-7b*_mmu-miR-98*_mmu-let-7a-1*	TTGTATAG	8mer	4	ACUGUUCG---- |||| ----AACAUAUC	0.157379
mmu-miR-17*_mmu-miR-20b*_mmu-miR-106a*	ACTGCA	6mer_1	6	ACUGUUCG |||||| UGACGU--	0.157715
mmu-miR-682	ACTGCA	6mer_2	6	ACUGUUCG |||||| UGACGU--	0.157715
mmu-miR-381	TTGTATA	7mer-m8	4	ACUGUUCG--- |||| ----AACAUAU	0.157776
mmu-miR-291b-3p_mmu-miR-350*	CACTTT	6mer_3	5	-ACUGUUCG ||||| GUGAAA---	0.15918
mmu-miR-295_mmu-miR-294_mmu-miR-291a-3p	CACTTT	6mer_3	5	-ACUGUUCG ||||| GUGAAA---	0.15918
mmu-miR-292-3p_mmu-miR-290-3p	CACTTT	6mer_3	5	-ACUGUUCG ||||| GUGAAA---	0.15918
mmu-miR-148a*	AACTTT	6mer_3	5	-ACUGUUCG ||||| UUGAAA---	0.15918
mmu-miR-3087*	CTGCCC	6mer_1	6	ACUGUUCG |||||| -GACGGG-	0.159424
mmu-miR-3107*_mmu-miR-486*	CTGCCC	6mer_1	6	ACUGUUCG |||||| -GACGGG-	0.159424
mmu-miR-326*	CTGCCC	6mer_1	6	ACUGUUCG |||||| -GACGGG-	0.159424
mmu-miR-5112	CTGAGC	6mer_1	6	ACUGUUCG |||||| -GACUCG-	0.160645
mmu-miR-24	CTGAGC	6mer_1	6	ACUGUUCG |||||| -GACUCG-	0.160645
mmu-miR-5111	TGCGCTT	7mer-m8	4	ACUGUUCG--- |||| ----ACGCGAA	0.163574
mmu-let-7i*	TGCGCAG	7mer-m8	4	ACUGUUCG--- |||| ----ACGCGUC	0.163574
mmu-miR-677	ACTGAA	6mer_3	6	ACUGUUCG |||||| UGACUU--	0.164307
mmu-miR-34c*_mmu-miR-34b-3p	AGTGAT	6mer_2	6	ACUGUUCG |||||| UCACUA--	0.164795
mmu-miR-3094*	TTTAAAGG	8mer	4	ACUGUUCG---- |||| ----AAAUUUCC	0.166824
mmu-miR-367_mmu-miR-363-3p	GTGCAATT	8mer	5	ACUGUUCG--- ||||| ---CACGUUAA	0.167938
mmu-miR-92b_mmu-miR-32_mmu-miR-92a	GTGCAATA	8mer	5	ACUGUUCG--- ||||| ---CACGUUAU	0.167938
mmu-miR-25	GTGCAATG	8mer	5	ACUGUUCG--- ||||| ---CACGUUAC	0.167938
mmu-miR-191*	GTGCAGC	7mer-m8	5	ACUGUUCG-- ||||| ---CACGUCG	0.16864
mmu-miR-501-3p_mmu-miR-500	GTGCATT	7mer-m8	5	ACUGUUCG-- ||||| ---CACGUAA	0.16864
mmu-miR-466l-3p	TTTATA	6mer_3	4	ACUGUUCG-- |||| ----AAAUAU	0.17334
mmu-miR-125a-3p	ACCTGT	6mer_3	5	-ACUGUUCG ||||| UGGACA---	0.174316
mmu-miR-203	CATTTC	6mer_1	6	ACUGUUCG |||||| -GUAAAG-	0.174561
mmu-miR-182	TTGCCAAA	8mer	3	ACUGUUCG----- ||| -----AACGGUUU	0.17601
mmu-miR-551b*	TTGATTTC	8mer	3	ACUGUUCG----- ||| -----AACUAAAG	0.17601
mmu-miR-3071*	TTGATGAT	8mer	3	ACUGUUCG----- ||| -----AACUACUA	0.17601
mmu-miR-301b_mmu-miR-301a_mmu-miR-130a_mmu-miR-130b_mmu-miR-721	TTGCACTG	8mer	3	ACUGUUCG----- ||| -----AACGUGAC	0.17601
mmu-miR-300	TTGCATA	7mer-m8	3	ACUGUUCG---- ||| -----AACGUAU	0.176636
mmu-miR-1898	TTGACCT	7mer-m8	3	ACUGUUCG---- ||| -----AACUGGA	0.176636
mmu-miR-1932	TCCGCAAC	8mer	4	ACUGUUCG---- |||| ----AGGCGUUG	0.180267
mmu-miR-184	TCCGTCCA	8mer	4	ACUGUUCG---- |||| ----AGGCAGGU	0.180267
mmu-miR-25*	TCCGCCT	7mer-m8	4	ACUGUUCG--- |||| ----AGGCGGA	0.180969
mmu-miR-378	GTCCAGT	7mer-m8	5	ACUGUUCG-- ||||| ---CAGGUCA	0.182373
mmu-miR-1931	TTGCAT	6mer_3	3	ACUGUUCG--- ||| -----AACGUA	0.18335
mmu-miR-183	GTGCCATA	8mer	5	ACUGUUCG--- ||||| ---CACGGUAU	0.185547
mmu-miR-124	GTGCCTTA	8mer	5	ACUGUUCG--- ||||| ---CACGGAAU	0.185547
mmu-miR-96	GTGCCAAA	8mer	5	ACUGUUCG--- ||||| ---CACGGUUU	0.185547
mmu-miR-219-3p	ACAATTC	7mer-a1	7	ACUGUUCG ||||||| UGUUAAG-	0.185791
mmu-miR-5113	CTCTGT	6mer_3	5	-ACUGUUCG ||||| GAGACA---	0.188477
mmu-miR-378b	GTCCAG	6mer_3	5	ACUGUUCG- ||||| ---CAGGUC	0.189453
mmu-miR-5115	GTCCAG	6mer_3	5	ACUGUUCG- ||||| ---CAGGUC	0.189453
mmu-miR-669e*	TATTCA	6mer_3	6	ACUGUUCG |||||| --AUAAGU	0.190186
mmu-miR-488	TTTCAA	6mer_3	4	ACUGUUCG-- |||| ----AAAGUU	0.191895
mmu-miR-219-3p*	AACTCT	6mer_3	5	-ACUGUUCG ||||| UUGAGA---	0.192871
mmu-miR-5130	CGCTCCAG	8mer	2	ACUGUUCG------ || ------GCGAGGUC	0.246796
mmu-miR-1945	CGCGAAGA	8mer	2	ACUGUUCG------ || ------GCGCUUCU	0.246796
mmu-miR-99b*_mmu-miR-99a*	CGAGCTTG	8mer	2	ACUGUUCG------ || ------GCUCGAAC	0.246796
mmu-miR-10b*	CGAATCTG	8mer	2	ACUGUUCG------ || ------GCUUAGAC	0.246796
mmu-miR-1843-3p	CGATCAGA	8mer	2	ACUGUUCG------ || ------GCUAGUCU	0.246796
mmu-miR-467d_mmu-miR-467c	CGCACTTA	8mer	2	ACUGUUCG------ || ------GCGUGAAU	0.246796
mmu-miR-698	CGAGAATG	8mer	2	ACUGUUCG------ || ------GCUCUUAC	0.246796
mmu-miR-1897-3p	CGAGTTGA	8mer	2	ACUGUUCG------ || ------GCUCAACU	0.246796
mmu-miR-128-2*	CGGCCCCC	8mer	2	ACUGUUCG------ || ------GCCGGGGG	0.246796
mmu-miR-375	CGAACAAA	8mer	2	ACUGUUCG------ || ------GCUUGUUU	0.246796
mmu-miR-711	CGGGTCCC	8mer	2	ACUGUUCG------ || ------GCCCAGGG	0.246796
mmu-miR-5046	CGGGAGCT	8mer	2	ACUGUUCG------ || ------GCCCUCGA	0.246796
mmu-miR-5099	CGATCTAA	8mer	2	ACUGUUCG------ || ------GCUAGAUU	0.246796
mmu-miR-10a*	CGAATTTG	8mer	2	ACUGUUCG------ || ------GCUUAAAC	0.246796
mmu-miR-681	CGAGGCTG	8mer	2	ACUGUUCG------ || ------GCUCCGAC	0.246796
mmu-miR-592*	CGTGATGA	8mer	2	ACUGUUCG------ || ------GCACUACU	0.246796
mmu-miR-1298	CGAATGAA	8mer	2	ACUGUUCG------ || ------GCUUACUU	0.246796
mmu-miR-1195	CGAACTCA	8mer	2	ACUGUUCG------ || ------GCUUGAGU	0.246796
mmu-miR-1199*	CGGCCGCA	8mer	2	ACUGUUCG------ || ------GCCGGCGU	0.246796
mmu-miR-128-1*	CGGCCCCG	8mer	2	ACUGUUCG------ || ------GCCGGGGC	0.246796
mmu-miR-3080-5p	CGCTTCA	7mer-m8	2	ACUGUUCG----- || ------GCGAAGU	0.248108
mmu-miR-3960	CGCCGCC	7mer-m8	2	ACUGUUCG----- || ------GCGGCGG	0.248108
mmu-miR-92b*	CGTCCCT	7mer-m8	2	ACUGUUCG----- || ------GCAGGGA	0.248108
mmu-miR-293	CGGCACT	7mer-m8	2	ACUGUUCG----- || ------GCCGUGA	0.248108
mmu-miR-701	CGGCTAA	7mer-m8	2	ACUGUUCG----- || ------GCCGAUU	0.248108
mmu-miR-5109	CGCAACA	7mer-m8	2	ACUGUUCG----- || ------GCGUUGU	0.248108
mmu-miR-675-5p	CGCACCA	7mer-m8	2	ACUGUUCG----- || ------GCGUGGU	0.248108
mmu-miR-5126	CGCCCGC	7mer-m8	2	ACUGUUCG----- || ------GCGGGCG	0.248108
mmu-miR-1901	CGAGCGG	7mer-m8	2	ACUGUUCG----- || ------GCUCGCC	0.248108
mmu-miR-181d*	CGGTGGG	7mer-m8	2	ACUGUUCG----- || ------GCCACCC	0.248108
mmu-miR-3067*	CGCTTGG	7mer-m8	2	ACUGUUCG----- || ------GCGAACC	0.248108
mmu-miR-652	CGCCATT	7mer-m8	2	ACUGUUCG----- || ------GCGGUAA	0.248108
mmu-miR-431*	CGACCTG	7mer-m8	2	ACUGUUCG----- || ------GCUGGAC	0.248108
mmu-miR-210	CGCACAG	7mer-m8	2	ACUGUUCG----- || ------GCGUGUC	0.248108
mmu-miR-2139	CGCAGCT	7mer-m8	2	ACUGUUCG----- || ------GCGUCGA	0.248108
mmu-let-7e*	CGTATAG	7mer-m8	2	ACUGUUCG----- || ------GCAUAUC	0.248108
mmu-miR-5105	CGGCGCC	7mer-m8	2	ACUGUUCG----- || ------GCCGCGG	0.248108
mmu-miR-5103	CGGATGA	7mer-m8	2	ACUGUUCG----- || ------GCCUACU	0.248108
mmu-miR-147	CGCACAC	7mer-m8	2	ACUGUUCG----- || ------GCGUGUG	0.248108
mmu-miR-2137	CGCCGGC	7mer-m8	2	ACUGUUCG----- || ------GCGGCCG	0.248108
mmu-miR-136*	CGATGAT	7mer-m8	2	ACUGUUCG----- || ------GCUACUA	0.248108
mmu-miR-3087	GTGAGTTA	8mer	5	ACUGUUCG--- ||||| ---CACUCAAU	0.251083
mmu-miR-3100-3p	TGTCACAG	8mer	6	ACUGUUCG-- |||||| --ACAGUGUC	0.25174
mmu-miR-451	CGGTTT	6mer_3	2	ACUGUUCG---- || ------GCCAAA	0.255615
mmu-miR-341*	CGACCG	6mer_3	2	ACUGUUCG---- || ------GCUGGC	0.255615
mmu-miR-423-3p	CGAGCT	6mer_3	2	ACUGUUCG---- || ------GCUCGA	0.255615
mmu-miR-339-3p	CGCTCA	6mer_3	2	ACUGUUCG---- || ------GCGAGU	0.255615
mmu-miR-700	CGCGTG	6mer_3	2	ACUGUUCG---- || ------GCGCAC	0.255615
mmu-miR-1893	CGCGCC	6mer_3	2	ACUGUUCG---- || ------GCGCGG	0.255615
mmu-miR-99a_mmu-miR-100	CGGGTT	6mer_3	2	ACUGUUCG---- || ------GCCCAA	0.255615
mmu-miR-718	CGGAAG	6mer_3	2	ACUGUUCG---- || ------GCCUUC	0.255615
mmu-miR-719	CGAGAT	6mer_3	2	ACUGUUCG---- || ------GCUCUA	0.255615
mmu-miR-99b	CGGGTG	6mer_3	2	ACUGUUCG---- || ------GCCCAC	0.255615
mmu-miR-483	CGTCTT	6mer_3	2	ACUGUUCG---- || ------GCAGAA	0.255615
mmu-miR-3080-3p	CGAGGA	6mer_3	2	ACUGUUCG---- || ------GCUCCU	0.255615
mmu-miR-720	CGAGAT	6mer_3	2	ACUGUUCG---- || ------GCUCUA	0.255615
mmu-miR-1965	CGGCTT	6mer_3	2	ACUGUUCG---- || ------GCCGAA	0.255615
[truncated: 693 more rows]

## Sheet: Salmon
Top 933 miRNAs Complementary to the Weeder Motif ACUGUU
miRNA Name	miRNA Seed	Seed Model	Length of Complementarity	Complementarity	Viterbi P-Value
mmu-miR-201*	ACTGTT	6mer_1	6	ACUGUU |||||| UGACAA	0.000244
mmu-miR-212-3p_mmu-miR-132	ACTGTT	6mer_2	6	ACUGUU |||||| UGACAA	0.000244
mmu-miR-421	CTGTTG	6mer_1	5	ACUGUU- ||||| -GACAAC	0.001221
mmu-miR-194	CTGTTA	6mer_1	5	ACUGUU- ||||| -GACAAU	0.001221
mmu-miR-21*	CTGTTG	6mer_3	5	ACUGUU- ||||| -GACAAC	0.001221
mmu-miR-181d_mmu-miR-181a_mmu-miR-181c_mmu-miR-181b	AATGTT	6mer_3	6	ACUGUU |||||| UUACAA	0.001953
mmu-miR-543	AATGTT	6mer_2	6	ACUGUU |||||| UUACAA	0.001953
mmu-miR-147*	TGTTTC	6mer_1	4	ACUGUU-- |||| --ACAAAG	0.005859
mmu-miR-505-3p	TGTTGA	6mer_1	4	ACUGUU-- |||| --ACAACU	0.005859
mmu-miR-669p*	TGTTAT	6mer_2	4	ACUGUU-- |||| --ACAAUA	0.005859
mmu-miR-494	TGTTTC	6mer_2	4	ACUGUU-- |||| --ACAAAG	0.005859
mmu-miR-3098-5p	TGTTAG	6mer_1	4	ACUGUU-- |||| --ACAAUC	0.005859
mmu-miR-30c_mmu-miR-30b_mmu-miR-30a_mmu-miR-30e_mmu-miR-30d_mmu-miR-384-5p	TGTTTA	6mer_1	4	ACUGUU-- |||| --ACAAAU	0.005859
mmu-miR-669a-3p_mmu-miR-669o-3p_mmu-miR-669a-3-3p	TGTTAT	6mer_1	4	ACUGUU-- |||| --ACAAUA	0.005859
mmu-miR-3065	TGTTGA	6mer_3	4	ACUGUU-- |||| --ACAACU	0.005859
mmu-miR-338-5p	ATTGTT	6mer_3	6	ACUGUU |||||| UAACAA	0.006104
mmu-miR-200a_mmu-miR-141	AGTGTT	6mer_2	6	ACUGUU |||||| UCACAA	0.006348
mmu-miR-881	ACAGTT	6mer_3	6	ACUGUU |||||| UGUCAA	0.006592
mmu-miR-128	ACTGTG	6mer_2	6	ACUGUU |||||| UGACAC	0.007324
mmu-miR-216a*	ACTGTG	6mer_3	6	ACUGUU |||||| UGACAC	0.007324
mmu-miR-27b_mmu-miR-27a	ACTGTG	6mer_1	6	ACUGUU |||||| UGACAC	0.007324
mmu-miR-101a_mmu-miR-101b	ACTGTA	6mer_3	6	ACUGUU |||||| UGACAU	0.007568
mmu-miR-144	ACTGTA	6mer_3	6	ACUGUU |||||| UGACAU	0.007568
mmu-miR-139-5p	ACTGTA	6mer_1	6	ACUGUU |||||| UGACAU	0.007568
mmu-miR-582-5p	ACTGTA	6mer_3	6	ACUGUU |||||| UGACAU	0.007568
mmu-miR-217*	ACTGAT	6mer_2	6	ACUGUU |||||| UGACUA	0.008301
mmu-miR-1905	ACTGGT	6mer_2	6	ACUGUU |||||| UGACCA	0.008789
mmu-miR-470*	ACTGGT	6mer_2	6	ACUGUU |||||| UGACCA	0.008789
mmu-miR-101c	TACTGT	6mer_3	5	-ACUGUU ||||| AUGACA-	0.009766
mmu-miR-199b_mmu-miR-199a-3p	TACTGT	6mer_3	5	-ACUGUU ||||| AUGACA-	0.009766
mmu-miR-218-1*	ATGTTT	6mer_3	5	ACUGUU- ||||| -UACAAA	0.011963
mmu-miR-448-5p	ATGTTC	6mer_3	5	ACUGUU- ||||| -UACAAG	0.011963
mmu-miR-322*	ATGTTT	6mer_3	5	ACUGUU- ||||| -UACAAA	0.011963
mmu-miR-499*	ATGTTC	6mer_3	5	ACUGUU- ||||| -UACAAG	0.011963
mmu-miR-146b_mmu-miR-146a	GTTCTC	6mer_2	3	ACUGUU--- ||| ---CAAGAG	0.027588
mmu-miR-1247*	GTTCCC	6mer_2	3	ACUGUU--- ||| ---CAAGGG	0.027588
mmu-miR-345-3p	GTTCAG	6mer_2	3	ACUGUU--- ||| ---CAAGUC	0.027588
mmu-miR-541*	GTTCGC	6mer_1	3	ACUGUU--- ||| ---CAAGCG	0.027588
mmu-miR-1912	GTTCTG	6mer_1	3	ACUGUU--- ||| ---CAAGAC	0.027588
mmu-miR-298*	GTTCCT	6mer_2	3	ACUGUU--- ||| ---CAAGGA	0.027588
mmu-miR-802	GTTACT	6mer_1	3	ACUGUU--- ||| ---CAAUGA	0.027588
mmu-miR-410	GTTATA	6mer_1	3	ACUGUU--- ||| ---CAAUAU	0.027588
mmu-miR-2183	GTTCAA	6mer_3	3	ACUGUU--- ||| ---CAAGUU	0.027588
mmu-miR-706	GTTTCT	6mer_1	3	ACUGUU--- ||| ---CAAAGA	0.027588
mmu-miR-1981*	GTTAGA	6mer_1	3	ACUGUU--- ||| ---CAAUCU	0.027588
mmu-miR-302b*_mmu-miR-302d*	GTTAAA	6mer_1	3	ACUGUU--- ||| ---CAAUUU	0.027588
mmu-miR-449a*	GTTAGC	6mer_1	3	ACUGUU--- ||| ---CAAUCG	0.027588
mmu-miR-196a-2*	GTTGCC	6mer_1	3	ACUGUU--- ||| ---CAACGG	0.027588
mmu-miR-302a*	GTTTAA	6mer_1	3	ACUGUU--- ||| ---CAAAUU	0.027588
mmu-miR-3100-5p	GTTCCC	6mer_1	3	ACUGUU--- ||| ---CAAGGG	0.027588
mmu-miR-411*_mmu-miR-379*	GTTACA	6mer_1	3	ACUGUU--- ||| ---CAAUGU	0.027588
mmu-miR-3083*	GTTTCG	6mer_1	3	ACUGUU--- ||| ---CAAAGC	0.027588
mmu-miR-434-3p	GTTCAA	6mer_2	3	ACUGUU--- ||| ---CAAGUU	0.027588
mmu-miR-873	GTTCCT	6mer_1	3	ACUGUU--- ||| ---CAAGGA	0.027588
mmu-miR-1192_mmu-miR-495	GTTTGT	6mer_1	3	ACUGUU--- ||| ---CAAACA	0.027588
mmu-miR-293*_mmu-miR-290-5p_mmu-miR-292-5p	GTTTGA	6mer_1	3	ACUGUU--- ||| ---CAAACU	0.027588
mmu-miR-344d_mmu-miR-344e	GTTATA	6mer_1	3	ACUGUU--- ||| ---CAAUAU	0.027588
mmu-miR-302c*	GTTAAA	6mer_1	3	ACUGUU--- ||| ---CAAUUU	0.027588
mmu-miR-7a-2*_mmu-miR-7b*	TTGTTG	6mer_3	5	ACUGUU- ||||| -AACAAC	0.028564
mmu-miR-7a-1*	TTGTTG	6mer_3	5	ACUGUU- ||||| -AACAAC	0.028564
mmu-miR-883a-3p_mmu-miR-883b-3p	CAGTTA	6mer_3	5	ACUGUU- ||||| -GUCAAU	0.030518
mmu-miR-1936	CAGTTA	6mer_3	5	ACUGUU- ||||| -GUCAAU	0.030518
mmu-miR-322_mmu-miR-497	CTGCTG	6mer_3	5	ACUGUU- ||||| -GACGAC	0.031494
mmu-miR-1907	CTGCTC	6mer_3	5	ACUGUU- ||||| -GACGAG	0.031494
mmu-miR-1906	CTGCTG	6mer_1	5	ACUGUU- ||||| -GACGAC	0.031494
mmu-miR-761	CTGCTG	6mer_2	5	ACUGUU- ||||| -GACGAC	0.031494
mmu-miR-503	CTGCTA	6mer_3	5	ACUGUU- ||||| -GACGAU	0.031494
mmu-miR-15b_mmu-miR-15a_mmu-miR-16_mmu-miR-195	CTGCTA	6mer_3	5	ACUGUU- ||||| -GACGAU	0.031494
mmu-miR-214	CTGCTG	6mer_2	5	ACUGUU- ||||| -GACGAC	0.031494
mmu-miR-3057-3p	CTGTGG	6mer_1	5	ACUGUU- ||||| -GACACC	0.032471
mmu-miR-383*	CTGTGG	6mer_3	5	ACUGUU- ||||| -GACACC	0.032471
mmu-miR-140*	CTGTGG	6mer_1	5	ACUGUU- ||||| -GACACC	0.032471
mmu-miR-673-5p	CTGTGA	6mer_2	5	ACUGUU- ||||| -GACACU	0.032471
mmu-miR-672*	CTGTGT	6mer_1	5	ACUGUU- ||||| -GACACA	0.032471
mmu-miR-466g	CTGTAT	6mer_3	5	ACUGUU- ||||| -GACAUA	0.033447
mmu-let-7a-2*	CTGTAC	6mer_1	5	ACUGUU- ||||| -GACAUG	0.033447
mmu-let-7f-2*	CTGTAT	6mer_1	5	ACUGUU- ||||| -GACAUA	0.033447
mmu-miR-300*	CTCTTC	6mer_1	5	ACUGUU- ||||| -GAGAAG	0.034424
mmu-miR-335-5p	CTCTTG	6mer_2	5	ACUGUU- ||||| -GAGAAC	0.034424
mmu-miR-361	CTGATA	6mer_2	5	ACUGUU- ||||| -GACUAU	0.0354
mmu-miR-34a*	CTGATT	6mer_3	5	ACUGUU- ||||| -GACUAA	0.0354
mmu-miR-3074-1-3p	CTGATA	6mer_1	5	ACUGUU- ||||| -GACUAU	0.0354
mmu-miR-465c-3p_mmu-miR-465b-3p_mmu-miR-465a-3p	CTGATC	6mer_3	5	ACUGUU- ||||| -GACUAG	0.0354
mmu-miR-383	CTGATC	6mer_2	5	ACUGUU- ||||| -GACUAG	0.0354
mmu-miR-3472	CTATTA	6mer_3	5	ACUGUU- ||||| -GAUAAU	0.036377
mmu-miR-542-3p	CTGTCA	6mer_1	5	ACUGUU- ||||| -GACAGU	0.038574
mmu-miR-196b*	CTGTCG	6mer_2	5	ACUGUU- ||||| -GACAGC	0.038574
mmu-miR-294*	TTTTGA	6mer_1	4	ACUGUU-- |||| --AAAACU	0.042725
mmu-miR-694	TTTTCA	6mer_2	4	ACUGUU-- |||| --AAAAGU	0.042725
mmu-miR-875-3p	TTTTCA	6mer_1	4	ACUGUU-- |||| --AAAAGU	0.042725
mmu-miR-376c	TATGTT	6mer_3	6	ACUGUU |||||| AUACAA	0.042969
mmu-miR-3096-3p	TTAACC	6mer_1	2	ACUGUU---- || ----AAUUGG	0.101562
mmu-miR-1953	TTCCCA	6mer_3	2	ACUGUU---- || ----AAGGGU	0.101562
mmu-miR-1958	TTCCTA	6mer_3	2	ACUGUU---- || ----AAGGAU	0.101562
mmu-miR-190b*	TTCAGT	6mer_3	2	ACUGUU---- || ----AAGUCA	0.101562
mmu-miR-182	TTGCCA	6mer_1	2	ACUGUU---- || ----AACGGU	0.101562
mmu-miR-186	TTCTTT	6mer_2	2	ACUGUU---- || ----AAGAAA	0.101562
mmu-miR-551b*	TTGATT	6mer_1	2	ACUGUU---- || ----AACUAA	0.101562
mmu-miR-3092*	TTCCCC	6mer_2	2	ACUGUU---- || ----AAGGGG	0.101562
mmu-miR-340-5p	TTATAA	6mer_3	2	ACUGUU---- || ----AAUAUU	0.101562
mmu-miR-203	TTTCAC	6mer_3	2	ACUGUU---- || ----AAAGUG	0.101562
mmu-miR-351*	TTGACC	6mer_3	2	ACUGUU---- || ----AACUGG	0.101562
mmu-miR-3096b-5p	TTGGCC	6mer_3	2	ACUGUU---- || ----AACCGG	0.101562
mmu-miR-186*	TTAGGG	6mer_2	2	ACUGUU---- || ----AAUCCC	0.101562
mmu-miR-654-5p	TTACCA	6mer_3	2	ACUGUU---- || ----AAUGGU	0.101562
mmu-miR-568	TTATAC	6mer_1	2	ACUGUU---- || ----AAUAUG	0.101562
mmu-let-7c-1*	TTGTAC	6mer_1	2	ACUGUU---- || ----AACAUG	0.101562
mmu-miR-146a*	TTCACA	6mer_1	2	ACUGUU---- || ----AAGUGU	0.101562
mmu-miR-191	TTCCGT	6mer_1	2	ACUGUU---- || ----AAGGCA	0.101562
mmu-miR-3096-5p	TTGGCC	6mer_2	2	ACUGUU---- || ----AACCGG	0.101562
mmu-miR-5111	TTGCGC	6mer_1	2	ACUGUU---- || ----AACGCG	0.101562
mmu-miR-3112	TTCTAT	6mer_1	2	ACUGUU---- || ----AAGAUA	0.101562
mmu-miR-374	TTATAT	6mer_3	2	ACUGUU---- || ----AAUAUA	0.101562
mmu-miR-31	TTGCCT	6mer_3	2	ACUGUU---- || ----AACGGA	0.101562
mmu-miR-466l-3p	TTTATA	6mer_3	2	ACUGUU---- || ----AAAUAU	0.101562
mmu-miR-300	TTGCAT	6mer_2	2	ACUGUU---- || ----AACGUA	0.101562
mmu-miR-653	TTCAAC	6mer_1	2	ACUGUU---- || ----AAGUUG	0.101562
mmu-miR-3094*	TTAAAG	6mer_2	2	ACUGUU---- || ----AAUUUC	0.101562
mmu-miR-463*	TTAGGT	6mer_2	2	ACUGUU---- || ----AAUCCA	0.101562
mmu-miR-3063	TTCCTC	6mer_2	2	ACUGUU---- || ----AAGGAG	0.101562
mmu-miR-425*	TTCCCG	6mer_1	2	ACUGUU---- || ----AAGGGC	0.101562
mmu-miR-3068*	TTCACC	6mer_3	2	ACUGUU---- || ----AAGUGG	0.101562
mmu-miR-291a-5p	TTGATG	6mer_3	2	ACUGUU---- || ----AACUAC	0.101562
mmu-miR-295*	TTGAGT	6mer_3	2	ACUGUU---- || ----AACUCA	0.101562
mmu-miR-291b-5p	TTGATC	6mer_3	2	ACUGUU---- || ----AACUAG	0.101562
mmu-miR-450b-3p_mmu-miR-450a-1*	TTCCCA	6mer_1	2	ACUGUU---- || ----AAGGGU	0.101562
mmu-miR-1931	TTGCAT	6mer_3	2	ACUGUU---- || ----AACGUA	0.101562
mmu-miR-488	TTTCAA	6mer_3	2	ACUGUU---- || ----AAAGUU	0.101562
mmu-miR-142-5p	TTTATG	6mer_3	2	ACUGUU---- || ----AAAUAC	0.101562
mmu-miR-1898	TTGACC	6mer_2	2	ACUGUU---- || ----AACUGG	0.101562
mmu-miR-421*	TTAATG	6mer_1	2	ACUGUU---- || ----AAUUAC	0.101562
mmu-miR-3071*	TTGATG	6mer_1	2	ACUGUU---- || ----AACUAC	0.101562
mmu-miR-301b_mmu-miR-301a_mmu-miR-130a_mmu-miR-130b_mmu-miR-721	TTGCAC	6mer_1	2	ACUGUU---- || ----AACGUG	0.101562
mmu-miR-3062	TTCTCC	6mer_3	2	ACUGUU---- || ----AAGAGG	0.101562
mmu-miR-381	TTGTAT	6mer_2	2	ACUGUU---- || ----AACAUA	0.101562
mmu-miR-3108	TTAGAG	6mer_1	2	ACUGUU---- || ----AAUCUC	0.101562
mmu-miR-204*	TTCCCA	6mer_1	2	ACUGUU---- || ----AAGGGU	0.101562
mmu-miR-150_mmu-miR-5127	TTGGGA	6mer_1	2	ACUGUU---- || ----AACCCU	0.101562
mmu-let-7c-2*_mmu-let-7f-1*_mmu-let-7b*_mmu-miR-98*_mmu-let-7a-1*	TTGTAT	6mer_1	2	ACUGUU---- || ----AACAUA	0.101562
mmu-miR-3969	TTAGGG	6mer_3	2	ACUGUU---- || ----AAUCCC	0.101562
mmu-miR-539-5p	TTCTCC	6mer_3	2	ACUGUU---- || ----AAGAGG	0.101562
mmu-let-7i*	TTGCGC	6mer_1	2	ACUGUU---- || ----AACGCG	0.101562
mmu-miR-3105-5p	TTGCTC	6mer_2	2	ACUGUU---- || ----AACGAG	0.101562
mmu-miR-3084*	TTCAAC	6mer_3	2	ACUGUU---- || ----AAGUUG	0.101562
mmu-miR-19b_mmu-miR-19a	TTGCAC	6mer_2	2	ACUGUU---- || ----AACGUG	0.101562
mmu-miR-3066*	TTAAGT	6mer_2	2	ACUGUU---- || ----AAUUCA	0.101562
mmu-miR-350	TTGTGA	6mer_2	2	ACUGUU---- || ----AACACU	0.101562
mmu-miR-133a*	TTACCA	6mer_1	2	ACUGUU---- || ----AAUGGU	0.101562
mmu-miR-539-3p	TTGTAT	6mer_2	2	ACUGUU---- || ----AACAUA	0.101562
mmu-miR-192*	TTGGCA	6mer_2	2	ACUGUU---- || ----AACCGU	0.101562
mmu-miR-329_mmu-miR-362-3p	TGTGTT	6mer_3	6	ACUGUU |||||| ACACAA	0.102051
mmu-miR-17_mmu-miR-93_mmu-miR-20b_mmu-miR-106a	ACTTTG	6mer_3	6	ACUGUU |||||| UGAAAC	0.102295
mmu-miR-20a_mmu-miR-106b	ACTTTA	6mer_3	6	ACUGUU |||||| UGAAAU	0.102783
mmu-miR-1897-3p	AGTTGA	6mer_3	4	ACUGUU-- |||| --UCAACU	0.107178
mmu-miR-872*	AGTTCA	6mer_3	4	ACUGUU-- |||| --UCAAGU	0.107178
mmu-miR-1955-3p	AATGCT	6mer_2	6	ACUGUU |||||| UUACGA	0.107422
mmu-miR-330*	TGCTTT	6mer_1	4	ACUGUU-- |||| --ACGAAA	0.111816
mmu-miR-3065*	TGCTGA	6mer_3	4	ACUGUU-- |||| --ACGACU	0.111816
mmu-miR-374c*	TGCTAA	6mer_1	4	ACUGUU-- |||| --ACGAUU	0.111816
mmu-miR-103_mmu-miR-107	TGCTGC	6mer_2	4	ACUGUU-- |||| --ACGACG	0.111816
mmu-miR-5108	TGCTCT	6mer_1	4	ACUGUU-- |||| --ACGAGA	0.111816
mmu-miR-3060	TGCTAT	6mer_1	4	ACUGUU-- |||| --ACGAUA	0.111816
mmu-miR-338-3p	TGCTGG	6mer_2	4	ACUGUU-- |||| --ACGACC	0.111816
mmu-miR-320	GCTTTT	6mer_3	5	-ACUGUU ||||| C-GAAAA	0.112305
mmu-miR-467e_mmu-miR-467h	ACTTAT	6mer_3	6	ACUGUU |||||| UGAAUA	0.112549
mmu-miR-323-3p	AATGTG	6mer_3	6	ACUGUU |||||| UUACAC	0.112793
mmu-miR-23b_mmu-miR-23a	AATGTG	6mer_1	6	ACUGUU |||||| UUACAC	0.112793
mmu-miR-125b-2-3p	ACTTGT	6mer_3	6	ACUGUU |||||| UGAACA	0.113037
mmu-miR-291b-3p_mmu-miR-350*	CACTTT	6mer_3	5	-ACUGUU ||||| GUGAAA-	0.114014
mmu-miR-295_mmu-miR-294_mmu-miR-291a-3p	CACTTT	6mer_3	5	-ACUGUU ||||| GUGAAA-	0.114014
mmu-miR-292-3p_mmu-miR-290-3p	CACTTT	6mer_3	5	-ACUGUU ||||| GUGAAA-	0.114014
mmu-miR-148a*	AACTTT	6mer_3	5	-ACUGUU ||||| UUGAAA-	0.114014
mmu-miR-466q	TGTGCA	6mer_2	4	ACUGUU-- |||| --ACACGU	0.117676
mmu-miR-466f-3p	TGTGTA	6mer_1	4	ACUGUU-- |||| --ACACAU	0.117676
mmu-miR-342-3p	TGTGAG	6mer_2	4	ACUGUU-- |||| --ACACUC	0.117676
mmu-miR-2182	TGTGGC	6mer_1	4	ACUGUU-- |||| --ACACCG	0.117676
mmu-miR-742*	TGTGAG	6mer_1	4	ACUGUU-- |||| --ACACUC	0.117676
mmu-miR-693-5p	TGTGGC	6mer_1	4	ACUGUU-- |||| --ACACCG	0.117676
mmu-miR-669c*	TGTGTA	6mer_3	4	ACUGUU-- |||| --ACACAU	0.117676
mmu-miR-188-3p	TGTGGG	6mer_1	4	ACUGUU-- |||| --ACACCC	0.117676
mmu-miR-377	TGTGAT	6mer_3	4	ACUGUU-- |||| --ACACUA	0.117676
mmu-miR-3064-3p	TGTGGC	6mer_2	4	ACUGUU-- |||| --ACACCG	0.117676
mmu-miR-466i-3p	TGTGTA	6mer_2	4	ACUGUU-- |||| --ACACAU	0.117676
mmu-miR-150*	TGTACC	6mer_1	4	ACUGUU-- |||| --ACAUGG	0.12207
mmu-let-7g*	TGTACA	6mer_1	4	ACUGUU-- |||| --ACAUGU	0.12207
mmu-miR-493*	TGTACA	6mer_2	4	ACUGUU-- |||| --ACAUGU	0.12207
mmu-miR-297a-5*_mmu-miR-669l*_mmu-miR-467b*_mmu-miR-467e*_mmu-miR-669d-2*_mmu-miR-669m-3p_mmu-miR-467c*_mmu-miR-467d*	TGTATA	6mer_2	4	ACUGUU-- |||| --ACAUAU	0.12207
mmu-miR-221_mmu-miR-222_mmu-miR-1928	TGTAGC	6mer_2	4	ACUGUU-- |||| --ACAUCG	0.12207
mmu-miR-676*	TGTAGA	6mer_1	4	ACUGUU-- |||| --ACAUCU	0.12207
mmu-miR-1b-3p	TGTACC	6mer_1	4	ACUGUU-- |||| --ACAUGG	0.12207
mmu-miR-187*	TGTAGC	6mer_1	4	ACUGUU-- |||| --ACAUCG	0.12207
mmu-miR-466m-3p_mmu-miR-466o-3p	TGTATG	6mer_1	4	ACUGUU-- |||| --ACAUAC	0.12207
mmu-miR-5098	TGTAAC	6mer_3	4	ACUGUU-- |||| --ACAUUG	0.12207
mmu-miR-374c	TGTATT	6mer_1	4	ACUGUU-- |||| --ACAUAA	0.12207
mmu-miR-466n-3p	TGTATA	6mer_3	4	ACUGUU-- |||| --ACAUAU	0.12207
mmu-miR-467f	TGTATA	6mer_2	4	ACUGUU-- |||| --ACAUAU	0.12207
mmu-miR-297a*_mmu-miR-467g_mmu-miR-297b-3p_mmu-miR-466e-3p_mmu-miR-669d*_mmu-miR-466a-3p_mmu-miR-466d-3p_mmu-miR-297c*	TGTATA	6mer_3	4	ACUGUU-- |||| --ACAUAU	0.12207
mmu-miR-669b*_mmu-miR-467a*_mmu-miR-669f-3p	TGTATA	6mer_1	4	ACUGUU-- |||| --ACAUAU	0.12207
mmu-miR-743b-3p_mmu-miR-743a	TCTTTC	6mer_3	4	ACUGUU-- |||| --AGAAAG	0.125732
mmu-miR-7a_mmu-miR-7b	TCTTCC	6mer_2	4	ACUGUU-- |||| --AGAAGG	0.125732
mmu-miR-208b_mmu-miR-208a-3p	TCTTAT	6mer_3	4	ACUGUU-- |||| --AGAAUA	0.125732
mmu-miR-499	TCTTAA	6mer_3	4	ACUGUU-- |||| --AGAAUU	0.125732
mmu-miR-3082-5p	CTCTGT	6mer_2	5	-ACUGUU ||||| GAGACA-	0.128174
mmu-miR-5113	CTCTGT	6mer_3	5	-ACUGUU ||||| GAGACA-	0.128174
mmu-miR-697	GATGTT	6mer_3	5	-ACUGUU ||||| C-UACAA	0.128662
mmu-miR-15b*	TGATTC	6mer_2	4	ACUGUU-- |||| --ACUAAG	0.133301
mmu-miR-144*	TGATAT	6mer_1	4	ACUGUU-- |||| --ACUAUA	0.133301
mmu-miR-96*	TGATTG	6mer_3	4	ACUGUU-- |||| --ACUAAC	0.133301
mmu-miR-592*	TGATGA	6mer_3	4	ACUGUU-- |||| --ACUACU	0.133301
mmu-miR-195*	AATATT	6mer_1	6	ACUGUU |||||| UUAUAA	0.133789
mmu-miR-16-2*	TATTGG	6mer_2	4	ACUGUU-- |||| --AUAACC	0.137939
mmu-miR-369-3p	TATTAT	6mer_2	4	ACUGUU-- |||| --AUAAUA	0.137939
mmu-miR-669e*	TATTCA	6mer_3	4	ACUGUU-- |||| --AUAAGU	0.137939
mmu-miR-497*	TGGTTT	6mer_2	4	ACUGUU-- |||| --ACCAAA	0.143311
mmu-miR-1949	TGGTAT	6mer_1	4	ACUGUU-- |||| --ACCAUA	0.143311
mmu-miR-29a_mmu-miR-29c_mmu-miR-29b	TGGTGC	6mer_1	4	ACUGUU-- |||| --ACCACG	0.143311
mmu-miR-767	TGGTGC	6mer_2	4	ACUGUU-- |||| --ACCACG	0.143311
mmu-miR-3101	TGGTAC	6mer_2	4	ACUGUU-- |||| --ACCAUG	0.143311
mmu-miR-770-5p	TGGTGC	6mer_2	4	ACUGUU-- |||| --ACCACG	0.143311
mmu-miR-193_mmu-miR-193b	CCAGTT	6mer_3	6	ACUGUU |||||| GGUCAA	0.144043
mmu-miR-703	GGTTTT	6mer_3	3	-ACUGUU-- ||| C---CAAAA	0.1521
mmu-miR-3572	AGTGTA	6mer_3	6	ACUGUU |||||| UCACAU	0.153076
mmu-miR-3095-3p	TGTCCA	6mer_3	4	ACUGUU-- |||| --ACAGGU	0.157715
mmu-miR-3093-3p	TGTCCA	6mer_1	4	ACUGUU-- |||| --ACAGGU	0.157715
mmu-miR-196a-1*	TGTCGT	6mer_1	4	ACUGUU-- |||| --ACAGCA	0.157715
mmu-miR-878-3p	TGTCAT	6mer_1	4	ACUGUU-- |||| --ACAGUA	0.157715
mmu-miR-425_mmu-miR-489	TGTCAT	6mer_2	4	ACUGUU-- |||| --ACAGUA	0.157715
mmu-miR-717	TGTCTG	6mer_1	4	ACUGUU-- |||| --ACAGAC	0.157715
mmu-miR-1197	TGTCCT	6mer_2	4	ACUGUU-- |||| --ACAGGA	0.157715
mmu-miR-3069-3p	TGTCCA	6mer_2	4	ACUGUU-- |||| --ACAGGU	0.157715
mmu-miR-3062*	TGTCCC	6mer_1	4	ACUGUU-- |||| --ACAGGG	0.157715
mmu-miR-3100-3p	TGTCAC	6mer_1	4	ACUGUU-- |||| --ACAGUG	0.157715
mmu-miR-668*	ACACTT	6mer_1	6	ACUGUU |||||| UGUGAA	0.158203
mmu-miR-17*_mmu-miR-20b*_mmu-miR-106a*	ACTGCA	6mer_1	6	ACUGUU |||||| UGACGU	0.158691
mmu-miR-143*_mmu-miR-1930*	ACTGCA	6mer_1	6	ACUGUU |||||| UGACGU	0.158691
mmu-miR-682	ACTGCA	6mer_2	6	ACUGUU |||||| UGACGU	0.158691
mmu-miR-3076-5p	CCTGTG	6mer_3	6	ACUGUU |||||| GGACAC	0.158936
mmu-miR-3097-5p	CCTGTG	6mer_3	6	ACUGUU |||||| GGACAC	0.158936
mmu-miR-759	ACTCTG	6mer_2	6	ACUGUU |||||| UGAGAC	0.161621
mmu-miR-34c*_mmu-miR-34b-3p	AGTGAT	6mer_2	6	ACUGUU |||||| UCACUA	0.162598
mmu-miR-429_mmu-miR-200c_mmu-miR-200b	AGTATT	6mer_2	6	ACUGUU |||||| UCAUAA	0.163574
mmu-miR-219-3p	ACAATT	6mer_1	6	ACUGUU |||||| UGUUAA	0.164062
mmu-miR-216b*	AAGTGT	6mer_3	5	-ACUGUU ||||| UUCACA-	0.165283
mmu-miR-367*	AACAGT	6mer_3	5	-ACUGUU ||||| UUGUCA-	0.166504
mmu-miR-679-5p	CACAGT	6mer_1	5	-ACUGUU ||||| GUGUCA-	0.166504
mmu-miR-455	GACTGC	6mer_3	5	-ACUGUU ||||| CUGACG-	0.167969
mmu-miR-34c_mmu-miR-34b-5p_mmu-miR-449b_mmu-miR-449c	CACTGC	6mer_1	5	-ACUGUU ||||| GUGACG-	0.167969
mmu-miR-34a_mmu-miR-449a	CACTGC	6mer_1	5	-ACUGUU ||||| GUGACG-	0.167969
mmu-miR-674*	GCTGTG	6mer_3	5	-ACUGUU ||||| C-GACAC	0.168457
mmu-miR-665	CCTGGT	6mer_3	6	ACUGUU |||||| GGACCA	0.168701
mmu-miR-125a-3p	ACCTGT	6mer_3	5	-ACUGUU ||||| UGGACA-	0.169678
mmu-miR-201	ACTGAG	6mer_1	6	ACUGUU |||||| UGACUC	0.169922
mmu-miR-30e*_mmu-miR-30d*_mmu-miR-30a*	ACTGAA	6mer_1	6	ACUGUU |||||| UGACUU	0.170898
mmu-miR-677	ACTGAA	6mer_3	6	ACUGUU |||||| UGACUU	0.170898
mmu-miR-1948*	ACTCAT	6mer_1	6	ACUGUU |||||| UGAGUA	0.171387
mmu-miR-1194	ACTCAT	6mer_1	6	ACUGUU |||||| UGAGUA	0.171387
mmu-miR-199a-5p_mmu-miR-199b*	ACTGGG	6mer_3	6	ACUGUU |||||| UGACCC	0.171631
mmu-miR-5124	ACTGGA	6mer_1	6	ACUGUU |||||| UGACCU	0.172363
mmu-miR-145	ACTGGA	6mer_2	6	ACUGUU |||||| UGACCU	0.172363
mmu-miR-3069-5p	ACTGCC	6mer_1	6	ACUGUU |||||| UGACGG	0.172607
mmu-miR-219-3p*	AACTCT	6mer_3	5	-ACUGUU ||||| UUGAGA-	0.173828
mmu-miR-1843-5p	TCCATA	6mer_3	1	ACUGUU----- | -----AGGUAU	0.324951
mmu-miR-101a*	TAACTG	6mer_2	1	ACUGUU----- | -----AUUGAC	0.324951
mmu-miR-574-3p	TGAGCG	6mer_1	1	ACUGUU----- | -----ACUCGC	0.324951
mmu-miR-3081*	TCCAGT	6mer_2	1	ACUGUU----- | -----AGGUCA	0.324951
mmu-miR-429*	TAAGAC	6mer_3	1	ACUGUU----- | -----AUUCUG	0.324951
mmu-miR-1839-5p	TACCTT	6mer_3	1	ACUGUU----- | -----AUGGAA	0.324951
mmu-miR-1950	TGCAGA	6mer_3	1	ACUGUU----- | -----ACGUCU	0.324951
mmu-miR-1951	TCCACT	6mer_1	1	ACUGUU----- | -----AGGUGA	0.324951
mmu-miR-1952	TGGAGA	6mer_3	1	ACUGUU----- | -----ACCUCU	0.324951
mmu-let-7d*	TCGTAT	6mer_1	1	ACUGUU----- | -----AGCAUA	0.324951
mmu-miR-376a*	TCTACC	6mer_3	1	ACUGUU----- | -----AGAUGG	0.324951
mmu-miR-1982*	TCCCAA	6mer_3	1	ACUGUU----- | -----AGGGUU	0.324951
mmu-miR-5133	TCCAGC	6mer_3	1	ACUGUU----- | -----AGGUCG	0.324951
mmu-miR-5136	TCGCAT	6mer_1	1	ACUGUU----- | -----AGCGUA	0.324951
mmu-miR-5134	TGCCAA	6mer_3	1	ACUGUU----- | -----ACGGUU	0.324951
mmu-miR-5135	TAGACC	6mer_2	1	ACUGUU----- | -----AUCUGG	0.324951
mmu-miR-155*	TAGGAG	6mer_3	1	ACUGUU----- | -----AUCCUC	0.324951
mmu-miR-3063*	TCTCCA	6mer_3	1	ACUGUU----- | -----AGAGGU	0.324951
mmu-miR-433*	TCACCG	6mer_1	1	ACUGUU----- | -----AGUGGC	0.324951
mmu-miR-1251	TAGAGT	6mer_3	1	ACUGUU----- | -----AUCUCA	0.324951
mmu-miR-202-5p	TAGGAA	6mer_3	1	ACUGUU----- | -----AUCCUU	0.324951
mmu-miR-27a*	TAAGCC	6mer_1	1	ACUGUU----- | -----AUUCGG	0.324951
mmu-miR-652*	TAGGGT	6mer_1	1	ACUGUU----- | -----AUCCCA	0.324951
mmu-miR-690	TAGCCT	6mer_1	1	ACUGUU----- | -----AUCGGA	0.324951
mmu-miR-153	TATGCA	6mer_2	1	ACUGUU----- | -----AUACGU	0.324951
mmu-miR-25*	TCCGCC	6mer_2	1	ACUGUU----- | -----AGGCGG	0.324951
mmu-miR-154	TAACCT	6mer_2	1	ACUGUU----- | -----AUUGGA	0.324951
mmu-miR-878-5p	TAGATA	6mer_3	1	ACUGUU----- | -----AUCUAU	0.324951
mmu-miR-152_mmu-miR-148b_mmu-miR-148a	TGCACT	6mer_1	1	ACUGUU----- | -----ACGUGA	0.324951
mmu-miR-1933-3p	TCCTGG	6mer_3	1	ACUGUU----- | -----AGGACC	0.324951
mmu-miR-598*	TCACCG	6mer_2	1	ACUGUU----- | -----AGUGGC	0.324951
mmu-miR-544-5p	TAACAA	6mer_1	1	ACUGUU----- | -----AUUGUU	0.324951
mmu-miR-873*	TCAGTC	6mer_1	1	ACUGUU----- | -----AGUCAG	0.324951
mmu-miR-32*	TAAATT	6mer_2	1	ACUGUU----- | -----AUUUAA	0.324951
mmu-miR-370*	TGACCT	6mer_2	1	ACUGUU----- | -----ACUGGA	0.324951
mmu-miR-325	TCAATA	6mer_1	1	ACUGUU----- | -----AGUUAU	0.324951
mmu-miR-327	TCAAGT	6mer_3	1	ACUGUU----- | -----AGUUCA	0.324951
mmu-miR-490-5p	TCCATG	6mer_2	1	ACUGUU----- | -----AGGUAC	0.324951
mmu-miR-16-1*	TACTGG	6mer_3	1	ACUGUU----- | -----AUGACC	0.324951
mmu-miR-509-3p	TCAATC	6mer_2	1	ACUGUU----- | -----AGUUAG	0.324951
mmu-miR-590-3p	TAAAAT	6mer_1	1	ACUGUU----- | -----AUUUUA	0.324951
mmu-miR-1946b	TGCCCG	6mer_1	1	ACUGUU----- | -----ACGGGC	0.324951
mmu-miR-3103*	TCCCTC	6mer_2	1	ACUGUU----- | -----AGGGAG	0.324951
mmu-miR-582-3p	TCAACA	6mer_1	1	ACUGUU----- | -----AGUUGU	0.324951
mmu-miR-3079-3p	TGAGCC	6mer_1	1	ACUGUU----- | -----ACUCGG	0.324951
mmu-miR-412-5p	TCGACC	6mer_2	1	ACUGUU----- | -----AGCUGG	0.324951
mmu-miR-183	TGCCAT	6mer_2	1	ACUGUU----- | -----ACGGUA	0.324951
mmu-miR-511-3p	TACACA	6mer_1	1	ACUGUU----- | -----AUGUGU	0.324951
mmu-miR-138-1*	TAGCCG	6mer_3	1	ACUGUU----- | -----AUCGGC	0.324951
mmu-miR-378*	TCAGGA	6mer_2	1	ACUGUU----- | -----AGUCCU	0.324951
mmu-miR-741	TCTCTC	6mer_2	1	ACUGUU----- | -----AGAGAG	0.324951
mmu-miR-101b*	TAACCG	6mer_2	1	ACUGUU----- | -----AUUGGC	0.324951
mmu-miR-3473c	TGGAGA	6mer_1	1	ACUGUU----- | -----ACCUCU	0.324951
mmu-miR-3473b	TCCAGC	6mer_1	1	ACUGUU----- | -----AGGUCG	0.324951
mmu-miR-1956	TGGACT	6mer_3	1	ACUGUU----- | -----ACCUGA	0.324951
mmu-miR-487b	TACGAT	6mer_2	1	ACUGUU----- | -----AUGCUA	0.324951
mmu-miR-191*	TGCAGC	6mer_3	1	ACUGUU----- | -----ACGUCG	0.324951
mmu-miR-1957	TACCAC	6mer_1	1	ACUGUU----- | -----AUGGUG	0.324951
mmu-miR-881*	TCTCTG	6mer_3	1	ACUGUU----- | -----AGAGAC	0.324951
mmu-miR-1193-3p	TGACCT	6mer_2	1	ACUGUU----- | -----ACUGGA	0.324951
mmu-miR-215*	TGACAG	6mer_2	1	ACUGUU----- | -----ACUGUC	0.324951
mmu-miR-3077*	TCCGCA	6mer_2	1	ACUGUU----- | -----AGGCGU	0.324951
mmu-miR-542-5p	TCCCCG	6mer_1	1	ACUGUU----- | -----AGGGGC	0.324951
mmu-miR-384-3p	TAGGAA	6mer_2	1	ACUGUU----- | -----AUCCUU	0.324951
mmu-miR-298	TCTGCC	6mer_3	1	ACUGUU----- | -----AGACGG	0.324951
mmu-miR-30b*	TCCCAG	6mer_3	1	ACUGUU----- | -----AGGGUC	0.324951
mmu-miR-1966	TCCCTT	6mer_3	1	ACUGUU----- | -----AGGGAA	0.324951
mmu-miR-196a_mmu-miR-196b	TACCTA	6mer_3	1	ACUGUU----- | -----AUGGAU	0.324951
mmu-miR-670*	TGAGGA	6mer_1	1	ACUGUU----- | -----ACUCCU	0.324951
mmu-miR-411	TCTACT	6mer_2	1	ACUGUU----- | -----AGAUGA	0.324951
mmu-miR-1197*	TCAACC	6mer_2	1	ACUGUU----- | -----AGUUGG	0.324951
mmu-miR-677*	TGGCTT	6mer_2	1	ACUGUU----- | -----ACCGAA	0.324951
mmu-miR-205	TGAAGG	6mer_2	1	ACUGUU----- | -----ACUUCC	0.324951
mmu-miR-153*_mmu-miR-758	TCACAA	6mer_2	1	ACUGUU----- | -----AGUGUU	0.324951
mmu-miR-331-5p	TACCTA	6mer_2	1	ACUGUU----- | -----AUGGAU	0.324951
mmu-miR-551b	TGGGTC	6mer_1	1	ACUGUU----- | -----ACCCAG	0.324951
mmu-miR-1930	TGGAGG	6mer_2	1	ACUGUU----- | -----ACCUCC	0.324951
mmu-miR-1947*_mmu-miR-674	TCAGTG	6mer_2	1	ACUGUU----- | -----AGUCAC	0.324951
mmu-miR-1b-5p	TATGTA	6mer_3	1	ACUGUU----- | -----AUACAU	0.324951
mmu-miR-532-3p	TGGGAG	6mer_2	1	ACUGUU----- | -----ACCCUC	0.324951
mmu-miR-1249*	TCCCTC	6mer_1	1	ACUGUU----- | -----AGGGAG	0.324951
mmu-miR-5122	TCCCGC	6mer_1	1	ACUGUU----- | -----AGGGCG	0.324951
mmu-miR-200b*_mmu-miR-200a*	TAAGAT	6mer_2	1	ACUGUU----- | -----AUUCUA	0.324951
mmu-miR-376a	TACGAT	6mer_3	1	ACUGUU----- | -----AUGCUA	0.324951
mmu-miR-3070b-3p_mmu-miR-3070a	TAGCAC	6mer_1	1	ACUGUU----- | -----AUCGUG	0.324951
mmu-miR-376b	TATGAT	6mer_3	1	ACUGUU----- | -----AUACUA	0.324951
mmu-miR-126-5p	TAATAA	6mer_1	1	ACUGUU----- | -----AUUAUU	0.324951
mmu-miR-1938	TCCCAC	6mer_1	1	ACUGUU----- | -----AGGGUG	0.324951
mmu-miR-709	TGCCTC	6mer_2	1	ACUGUU----- | -----ACGGAG	0.324951
mmu-miR-707	TGACTG	6mer_3	1	ACUGUU----- | -----ACUGAC	0.324951
mmu-miR-705	TCCCAC	6mer_2	1	ACUGUU----- | -----AGGGUG	0.324951
mmu-miR-702	TGGGCA	6mer_3	1	ACUGUU----- | -----ACCCGU	0.324951
mmu-miR-450b-5p	TGCAAA	6mer_2	1	ACUGUU----- | -----ACGUUU	0.324951
mmu-miR-664	TGAATA	6mer_3	1	ACUGUU----- | -----ACUUAU	0.324951
mmu-miR-149*	TCCCTC	6mer_3	1	ACUGUU----- | -----AGGGAG	0.324951
mmu-miR-1188	TCACAC	6mer_1	1	ACUGUU----- | -----AGUGUG	0.324951
mmu-miR-216a	TGAGAT	6mer_1	1	ACUGUU----- | -----ACUCUA	0.324951
mmu-miR-3109*	TCCATT	6mer_3	1	ACUGUU----- | -----AGGUAA	0.324951
mmu-miR-15a*	TGGCCT	6mer_2	1	ACUGUU----- | -----ACCGGA	0.324951
mmu-miR-133b*	TGACCA	6mer_1	1	ACUGUU----- | -----ACUGGU	0.324951
mmu-miR-669k_mmu-miR-669h-3p	TGCATA	6mer_3	1	ACUGUU----- | -----ACGUAU	0.324951
mmu-miR-1943	TCCCTT	6mer_3	1	ACUGUU----- | -----AGGGAA	0.324951
mmu-miR-3097-3p	TCTGAG	6mer_3	1	ACUGUU----- | -----AGACUC	0.324951
mmu-miR-1948	TGCCTA	6mer_1	1	ACUGUU----- | -----ACGGAU	0.324951
mmu-miR-598	TGACGT	6mer_2	1	ACUGUU----- | -----ACUGCA	0.324951
mmu-miR-599	TGACAC	6mer_1	1	ACUGUU----- | -----ACUGUG	0.324951
mmu-miR-3084	TGGCAG	6mer_1	1	ACUGUU----- | -----ACCGUC	0.324951
mmu-miR-154*	TATGAT	6mer_2	1	ACUGUU----- | -----AUACUA	0.324951
mmu-miR-3087	TGAGTT	6mer_2	1	ACUGUU----- | -----ACUCAA	0.324951
mmu-miR-3088	TCATGA	6mer_2	1	ACUGUU----- | -----AGUACU	0.324951
mmu-miR-124	TGCCTT	6mer_2	1	ACUGUU----- | -----ACGGAA	0.324951
mmu-miR-1191	TAAGAC	6mer_1	1	ACUGUU----- | -----AUUCUG	0.324951
mmu-miR-802*	TCTCCG	6mer_2	1	ACUGUU----- | -----AGAGGC	0.324951
mmu-miR-450a	TCGCAA	6mer_1	1	ACUGUU----- | -----AGCGUU	0.324951
mmu-miR-380-5p	TCAACC	6mer_1	1	ACUGUU----- | -----AGUUGG	0.324951
mmu-miR-3105-3p	TAAGCA	6mer_1	1	ACUGUU----- | -----AUUCGU	0.324951
mmu-miR-96	TGCCAA	6mer_2	1	ACUGUU----- | -----ACGGUU	0.324951
mmu-miR-5123	TCTACA	6mer_3	1	ACUGUU----- | -----AGAUGU	0.324951
mmu-let-7d	TACCTC	6mer_2	1	ACUGUU----- | -----AUGGAG	0.324951
mmu-miR-488*	TCTGGG	6mer_3	1	ACUGUU----- | -----AGACCC	0.324951
mmu-miR-99a_mmu-miR-100	TACGGG	6mer_1	1	ACUGUU----- | -----AUGCCC	0.324951
mmu-miR-367_mmu-miR-363-3p	TGCAAT	6mer_2	1	ACUGUU----- | -----ACGUUA	0.324951
mmu-miR-666-3p	TGCAGC	6mer_2	1	ACUGUU----- | -----ACGUCG	0.324951
mmu-miR-139-3p	TCTCCA	6mer_3	1	ACUGUU----- | -----AGAGGU	0.324951
mmu-miR-3110*	TGGAGT	6mer_1	1	ACUGUU----- | -----ACCUCA	0.324951
mmu-miR-1186b	TAATCC	6mer_1	1	ACUGUU----- | -----AUUAGG	0.324951
mmu-miR-880*	TGAGTA	6mer_3	1	ACUGUU----- | -----ACUCAU	0.324951
mmu-miR-450a-2*	TCCCCA	6mer_1	1	ACUGUU----- | -----AGGGGU	0.324951
mmu-miR-192	TAGGTC	6mer_1	1	ACUGUU----- | -----AUCCAG	0.324951
mmu-miR-501-3p_mmu-miR-500	TGCATT	6mer_3	1	ACUGUU----- | -----ACGUAA	0.324951
mmu-miR-3085-5p	TGGCAC	6mer_1	1	ACUGUU----- | -----ACCGUG	0.324951
mmu-miR-190*	TATAGT	6mer_3	1	ACUGUU----- | -----AUAUCA	0.324951
mmu-miR-28*	TCTAGT	6mer_2	1	ACUGUU----- | -----AGAUCA	0.324951
mmu-miR-1224	TCCTCA	6mer_2	1	ACUGUU----- | -----AGGAGU	0.324951
mmu-miR-301a*_mmu-miR-301b*	TCAGAG	6mer_2	1	ACUGUU----- | -----AGUCUC	0.324951
mmu-miR-496	TACTCA	6mer_3	1	ACUGUU----- | -----AUGAGU	0.324951
mmu-miR-491	TCCCCA	6mer_1	1	ACUGUU----- | -----AGGGGU	0.324951
mmu-miR-361*	TGGGGG	6mer_2	1	ACUGUU----- | -----ACCCCC	0.324951
mmu-miR-3088*	TGCATA	6mer_1	1	ACUGUU----- | -----ACGUAU	0.324951
mmu-miR-122*	TGGCGT	6mer_1	1	ACUGUU----- | -----ACCGCA	0.324951
mmu-miR-3107_mmu-miR-486	TACAGG	6mer_2	1	ACUGUU----- | -----AUGUCC	0.324951
mmu-miR-1954	TGCAGT	6mer_3	1	ACUGUU----- | -----ACGUCA	0.324951
mmu-miR-1932	TCCGCA	6mer_1	1	ACUGUU----- | -----AGGCGU	0.324951
mmu-miR-183*	TAATTC	6mer_1	1	ACUGUU----- | -----AUUAAG	0.324951
mmu-miR-223*	TACACG	6mer_3	1	ACUGUU----- | -----AUGUGC	0.324951
mmu-miR-1894-3p	TCCCTT	6mer_1	1	ACUGUU----- | -----AGGGAA	0.324951
mmu-miR-1839-3p	TAGGTC	6mer_2	1	ACUGUU----- | -----AUCCAG	0.324951
mmu-miR-5104	TAGCAC	6mer_1	1	ACUGUU----- | -----AUCGUG	0.324951
mmu-miR-5114	TCCAGT	6mer_3	1	ACUGUU----- | -----AGGUCA	0.324951
mmu-miR-5116	TATCAA	6mer_2	1	ACUGUU----- | -----AUAGUU	0.324951
mmu-miR-5117	TCACTA	6mer_1	1	ACUGUU----- | -----AGUGAU	0.324951
mmu-miR-5110	TCCTCC	6mer_3	1	ACUGUU----- | -----AGGAGG	0.324951
mmu-miR-5112	TGAGCT	6mer_2	1	ACUGUU----- | -----ACUCGA	0.324951
mmu-miR-471-5p	TACGTA	6mer_3	1	ACUGUU----- | -----AUGCAU	0.324951
mmu-miR-1941-5p	TCTCCC	6mer_2	1	ACUGUU----- | -----AGAGGG	0.324951
mmu-miR-5118	TAACCT	6mer_2	1	ACUGUU----- | -----AUUGGA	0.324951
mmu-miR-5119	TGAGAT	6mer_2	1	ACUGUU----- | -----ACUCUA	0.324951
mmu-miR-299*	TAAACC	6mer_2	1	ACUGUU----- | -----AUUUGG	0.324951
mmu-miR-505-5p	TGGCTC	6mer_1	1	ACUGUU----- | -----ACCGAG	0.324951
mmu-miR-363-5p	TCCACC	6mer_1	1	ACUGUU----- | -----AGGUGG	0.324951
mmu-miR-378	TCCAGT	6mer_3	1	ACUGUU----- | -----AGGUCA	0.324951
mmu-miR-135a-2*	TCCCTA	6mer_1	1	ACUGUU----- | -----AGGGAU	0.324951
mmu-miR-874*	TGGGGC	6mer_1	1	ACUGUU----- | -----ACCCCG	0.324951
mmu-miR-669j_mmu-miR-669i	TATGCA	6mer_3	1	ACUGUU----- | -----AUACGU	0.324951
mmu-miR-1934*	TCATCC	6mer_2	1	ACUGUU----- | -----AGUAGG	0.324951
mmu-miR-205*	TGAAAT	6mer_2	1	ACUGUU----- | -----ACUUUA	0.324951
mmu-miR-211*	TCCTTG	6mer_2	1	ACUGUU----- | -----AGGAAC	0.324951
mmu-miR-448-3p	TATGCA	6mer_2	1	ACUGUU----- | -----AUACGU	0.324951
mmu-miR-380-3p	TACATA	6mer_3	1	ACUGUU----- | -----AUGUAU	0.324951
mmu-miR-3475	TCCAGA	6mer_3	1	ACUGUU----- | -----AGGUCU	0.324951
mmu-miR-3474	TCCCAG	6mer_1	1	ACUGUU----- | -----AGGGUC	0.324951
mmu-miR-714	TCGTCG	6mer_3	1	ACUGUU----- | -----AGCAGC	0.324951
mmu-miR-3074-2-3p	TGAAAC	6mer_2	1	ACUGUU----- | -----ACUUUG	0.324951
mmu-miR-3106*	TAGGCA	6mer_1	1	ACUGUU----- | -----AUCCGU	0.324951
mmu-miR-194-1*	TCCACT	6mer_1	1	ACUGUU----- | -----AGGUGA	0.324951
mmu-miR-871-5p_mmu-miR-743a*	TGAATA	6mer_3	1	ACUGUU----- | -----ACUUAU	0.324951
mmu-miR-465a-5p_mmu-miR-465b-5p_mmu-miR-465c-5p	TAAATA	6mer_3	1	ACUGUU----- | -----AUUUAU	0.324951
mmu-miR-3971	TGGGGA	6mer_2	1	ACUGUU----- | -----ACCCCU	0.324951
mmu-miR-3108*	TAGACG	6mer_3	1	ACUGUU----- | -----AUCUGC	0.324951
mmu-miR-1970	TGACAC	6mer_2	1	ACUGUU----- | -----ACUGUG	0.324951
mmu-miR-669k*	TGCACA	6mer_3	1	ACUGUU----- | -----ACGUGU	0.324951
mmu-miR-872	TAACCT	6mer_2	1	ACUGUU----- | -----AUUGGA	0.324951
mmu-miR-99b	TACGGG	6mer_1	1	ACUGUU----- | -----AUGCCC	0.324951
mmu-miR-877	TCCTCT	6mer_1	1	ACUGUU----- | -----AGGAGA	0.324951
mmu-miR-29c*	TCGGTC	6mer_2	1	ACUGUU----- | -----AGCCAG	0.324951
mmu-miR-764-5p	TGAGCA	6mer_1	1	ACUGUU----- | -----ACUCGU	0.324951
mmu-miR-758*	TCAACC	6mer_2	1	ACUGUU----- | -----AGUUGG	0.324951
mmu-miR-3099	TAGCCT	6mer_2	1	ACUGUU----- | -----AUCGGA	0.324951
mmu-miR-712	TGAAGG	6mer_1	1	ACUGUU----- | -----ACUUCC	0.324951
mmu-miR-136	TGGAGT	6mer_3	1	ACUGUU----- | -----ACCUCA	0.324951
mmu-miR-760-5p	TGAGGG	6mer_2	1	ACUGUU----- | -----ACUCCC	0.324951
mmu-miR-1912*	TGAGCA	6mer_3	1	ACUGUU----- | -----ACUCGU	0.324951
mmu-miR-880	TGGAGT	6mer_2	1	ACUGUU----- | -----ACCUCA	0.324951
mmu-miR-409-5p	TAACCT	6mer_3	1	ACUGUU----- | -----AUUGGA	0.324951
mmu-miR-713	TCAGTG	6mer_1	1	ACUGUU----- | -----AGUCAC	0.324951
mmu-miR-882	TCTCCT	6mer_3	1	ACUGUU----- | -----AGAGGA	0.324951
mmu-miR-1955-5p	TGGGAC	6mer_2	1	ACUGUU----- | -----ACCCUG	0.324951
mmu-miR-382*	TGAATG	6mer_2	1	ACUGUU----- | -----ACUUAC	0.324951
mmu-miR-547*	TCAAGT	6mer_2	1	ACUGUU----- | -----AGUUCA	0.324951
mmu-miR-30c-2*_mmu-miR-30c-1*	TCCCAG	6mer_3	1	ACUGUU----- | -----AGGGUC	0.324951
mmu-miR-375*	TCGTCG	6mer_2	1	ACUGUU----- | -----AGCAGC	0.324951
mmu-miR-470	TCCAAG	6mer_1	1	ACUGUU----- | -----AGGUUC	0.324951
mmu-miR-224	TGACTT	6mer_2	1	ACUGUU----- | -----ACUGAA	0.324951
mmu-miR-509-5p	TGGAGT	6mer_2	1	ACUGUU----- | -----ACCUCA	0.324951
mmu-miR-137*	TACCCG	6mer_2	1	ACUGUU----- | -----AUGGGC	0.324951
mmu-miR-691	TCAGGA	6mer_1	1	ACUGUU----- | -----AGUCCU	0.324951
mmu-miR-369-5p	TCGATC	6mer_2	1	ACUGUU----- | -----AGCUAG	0.324951
mmu-miR-146b*	TAGGGC	6mer_3	1	ACUGUU----- | -----AUCCCG	0.324951
mmu-miR-708*	TAGTTG	6mer_3	1	ACUGUU----- | -----AUCAAC	0.324951
mmu-miR-466b-3p_mmu-miR-466p-3p_mmu-miR-466c-3p	TATGTA	6mer_2	1	ACUGUU----- | -----AUACAU	0.324951
mmu-miR-185_mmu-miR-3473	TCTCCA	6mer_3	1	ACUGUU----- | -----AGAGGU	0.324951
mmu-miR-3073-5p	TGACCA	6mer_2	1	ACUGUU----- | -----ACUGGU	0.324951
mmu-miR-590-5p	TAAGCT	6mer_2	1	ACUGUU----- | -----AUUCGA	0.324951
mmu-miR-335-3p	TGAAAA	6mer_2	1	ACUGUU----- | -----ACUUUU	0.324951
mmu-miR-328*	TGCCCC	6mer_1	1	ACUGUU----- | -----ACGGGG	0.324951
mmu-miR-379_mmu-miR-1193-5p	TCTACC	6mer_2	1	ACUGUU----- | -----AGAUGG	0.324951
mmu-let-7g_mmu-let-7c_mmu-let-7b_mmu-let-7a_mmu-miR-98_mmu-let-7f_mmu-let-7e_mmu-let-7i_mmu-miR-1961	TACCTC	6mer_2	1	ACUGUU----- | -----AUGGAG	0.324951
mmu-miR-3057-5p	TCCAAT	6mer_3	1	ACUGUU----- | -----AGGUUA	0.324951
mmu-miR-1935	TCTGCC	6mer_2	1	ACUGUU----- | -----AGACGG	0.324951
mmu-miR-20a*	TGCAGT	6mer_3	1	ACUGUU----- | -----ACGUCA	0.324951
mmu-miR-92b_mmu-miR-32_mmu-miR-92a	TGCAAT	6mer_2	1	ACUGUU----- | -----ACGUUA	0.324951
mmu-miR-3087*	TGCCCT	6mer_2	1	ACUGUU----- | -----ACGGGA	0.324951
mmu-miR-1895	TCGGGG	6mer_2	1	ACUGUU----- | -----AGCCCC	0.324951
mmu-miR-1896	TCAGAG	6mer_1	1	ACUGUU----- | -----AGUCUC	0.324951
mmu-miR-374*	TACAAC	6mer_2	1	ACUGUU----- | -----AUGUUG	0.324951
mmu-miR-344b	TAAATG	6mer_3	1	ACUGUU----- | -----AUUUAC	0.324951
mmu-miR-202-3p	TACCTC	6mer_2	1	ACUGUU----- | -----AUGGAG	0.324951
mmu-miR-3109	TGGCCC	6mer_1	1	ACUGUU----- | -----ACCGGG	0.324951
mmu-miR-485*	TATGAC	6mer_2	1	ACUGUU----- | -----AUACUG	0.324951
mmu-miR-135a-1*	TCCCTA	6mer_1	1	ACUGUU----- | -----AGGGAU	0.324951
mmu-miR-491*	TGCATA	6mer_1	1	ACUGUU----- | -----ACGUAU	0.324951
mmu-miR-3107*_mmu-miR-486*	TGCCCC	6mer_2	1	ACUGUU----- | -----ACGGGG	0.324951
mmu-miR-222*	TACTGA	6mer_3	1	ACUGUU----- | -----AUGACU	0.324951
mmu-miR-26a_mmu-miR-26b	TACTTG	6mer_1	1	ACUGUU----- | -----AUGAAC	0.324951
mmu-miR-325*	TACTAG	6mer_2	1	ACUGUU----- | -----AUGAUC	0.324951
mmu-miR-5107	TGCCCA	6mer_3	1	ACUGUU----- | -----ACGGGU	0.324951
mmu-miR-124*	TGAACA	6mer_1	1	ACUGUU----- | -----ACUUGU	0.324951
mmu-miR-3067	TGAGAA	6mer_1	1	ACUGUU----- | -----ACUCUU	0.324951
mmu-miR-433	TCATGA	6mer_2	1	ACUGUU----- | -----AGUACU	0.324951
mmu-miR-3106	TGAGCC	6mer_2	1	ACUGUU----- | -----ACUCGG	0.324951
mmu-miR-24-1*_mmu-miR-24-2*	TAGGCA	6mer_2	1	ACUGUU----- | -----AUCCGU	0.324951
mmu-miR-326*	TGCCCC	6mer_2	1	ACUGUU----- | -----ACGGGG	0.324951
mmu-miR-143	TCATCT	6mer_1	1	ACUGUU----- | -----AGUAGA	0.324951
mmu-miR-221*	TGCCAG	6mer_1	1	ACUGUU----- | -----ACGGUC	0.324951
mmu-miR-21	TAAGCT	6mer_2	1	ACUGUU----- | -----AUUCGA	0.324951
mmu-miR-25	TGCAAT	6mer_2	1	ACUGUU----- | -----ACGUUA	0.324951
mmu-miR-24	TGAGCC	6mer_2	1	ACUGUU----- | -----ACUCGG	0.324951
mmu-miR-181c*_mmu-miR-181a-1*	TCGATG	6mer_1	1	ACUGUU----- | -----AGCUAC	0.324951
mmu-miR-151-5p	TCCTCG	6mer_2	1	ACUGUU----- | -----AGGAGC	0.324951
mmu-miR-3086-3p	TCATTG	6mer_1	1	ACUGUU----- | -----AGUAAC	0.324951
mmu-miR-3059*	TAGAGG	6mer_3	1	ACUGUU----- | -----AUCUCC	0.324951
mmu-miR-1982.2	TAGGGT	6mer_1	1	ACUGUU----- | -----AUCCCA	0.324951
mmu-miR-487b*	TAACCA	6mer_3	1	ACUGUU----- | -----AUUGGU	0.324951
mmu-miR-3096b-3p	TCCTTT	6mer_3	1	ACUGUU----- | -----AGGAAA	0.324951
mmu-miR-743b-5p	TGAACA	6mer_3	1	ACUGUU----- | -----ACUUGU	0.324951
mmu-miR-666-5p	TGCCCG	6mer_1	1	ACUGUU----- | -----ACGGGC	0.324951
mmu-miR-432	TCCAAG	6mer_2	1	ACUGUU----- | -----AGGUUC	0.324951
mmu-miR-1947	TCGTCC	6mer_2	1	ACUGUU----- | -----AGCAGG	0.324951
mmu-miR-3962	TACTAC	6mer_1	1	ACUGUU----- | -----AUGAUG	0.324951
mmu-miR-3961	TGAGGG	6mer_1	1	ACUGUU----- | -----ACUCCC	0.324951
mmu-miR-3966	TGGCAG	6mer_1	1	ACUGUU----- | -----ACCGUC	0.324951
mmu-miR-3965	TAAGCA	6mer_3	1	ACUGUU----- | -----AUUCGU	0.324951
mmu-miR-3964	TACCTT	6mer_1	1	ACUGUU----- | -----AUGGAA	0.324951
mmu-miR-742	TGGCTT	6mer_1	1	ACUGUU----- | -----ACCGAA	0.324951
mmu-miR-1940	TCCTCC	6mer_1	1	ACUGUU----- | -----AGGAGG	0.324951
mmu-miR-1969	TCCATC	6mer_1	1	ACUGUU----- | -----AGGUAG	0.324951
mmu-miR-1964-5p	TCCAGC	6mer_2	1	ACUGUU----- | -----AGGUCG	0.324951
mmu-miR-1967	TCCTCA	6mer_3	1	ACUGUU----- | -----AGGAGU	0.324951
mmu-miR-1963	TCGTCC	6mer_1	1	ACUGUU----- | -----AGCAGG	0.324951
mmu-miR-540-3p	TGACCT	6mer_3	1	ACUGUU----- | -----ACUGGA	0.324951
mmu-miR-701*	TAGATA	6mer_3	1	ACUGUU----- | -----AUCUAU	0.324951
mmu-miR-184	TCCGTC	6mer_1	1	ACUGUU----- | -----AGGCAG	0.324951
mmu-miR-215	TAGGTC	6mer_1	1	ACUGUU----- | -----AUCCAG	0.324951
mmu-miR-1198-3p	TAGCTT	6mer_3	1	ACUGUU----- | -----AUCGAA	0.324951
mmu-miR-3473d	TCAGTG	6mer_2	1	ACUGUU----- | -----AGUCAC	0.324951
mmu-miR-3089-5p	TGAACT	6mer_1	1	ACUGUU----- | -----ACUUGA	0.324951
mmu-miR-1897-5p	TCCAAA	6mer_2	1	ACUGUU----- | -----AGGUUU	0.324951
mmu-miR-466h-3p	TGCGTA	6mer_3	1	ACUGUU----- | -----ACGCAU	0.324951
mmu-miR-341	TCGACC	6mer_1	1	ACUGUU----- | -----AGCUGG	0.324951
mmu-miR-883b-5p	TCAGTA	6mer_3	1	ACUGUU----- | -----AGUCAU	0.324951
mmu-miR-1941-3p	TAAGAT	6mer_2	1	ACUGUU----- | -----AUUCUA	0.324951
mmu-miR-434-5p	TCGAGC	6mer_3	1	ACUGUU----- | -----AGCUCG	0.324951
mmu-miR-541	TCCCTT	6mer_3	1	ACUGUU----- | -----AGGGAA	0.324951
mmu-miR-547	TACCAA	6mer_2	1	ACUGUU----- | -----AUGGUU	0.324951
mmu-miR-463	TCTATC	6mer_2	1	ACUGUU----- | -----AGAUAG	0.324951
mmu-miR-93*	TCAGCA	6mer_1	1	ACUGUU----- | -----AGUCGU	0.324951
mmu-miR-544-3p	TGCAGA	6mer_1	1	ACUGUU----- | -----ACGUCU	0.324951
mmu-miR-1190	TCAGCT	6mer_1	1	ACUGUU----- | -----AGUCGA	0.324951
mmu-miR-217	TGCAGT	6mer_2	1	ACUGUU----- | -----ACGUCA	0.324951
mmu-miR-200c*	TAAGAC	6mer_2	1	ACUGUU----- | -----AUUCUG	0.324951
mmu-miR-1196	TAGATT	6mer_2	1	ACUGUU----- | -----AUCUAA	0.324951
mmu-miR-504*	TCTCCC	6mer_2	1	ACUGUU----- | -----AGAGGG	0.324951
mmu-miR-3058	TGGCTG	6mer_2	1	ACUGUU----- | -----ACCGAC	0.324951
mmu-miR-181b-1*_mmu-miR-181b-2*	TCAGTG	6mer_1	1	ACUGUU----- | -----AGUCAC	0.324951
mmu-miR-344c_mmu-miR-344	TAGATC	6mer_2	1	ACUGUU----- | -----AUCUAG	0.324951
mmu-miR-125b-1-3p	TAACCC	6mer_1	1	ACUGUU----- | -----AUUGGG	0.324951
mmu-miR-466j_mmu-miR-466m-5p_mmu-miR-669m-5p_mmu-miR-466h-5p	TGCACA	6mer_1	1	ACUGUU----- | -----ACGUGU	0.324951
mmu-miR-125b-5p_mmu-miR-351_mmu-miR-125a-5p	TCAGGG	6mer_2	1	ACUGUU----- | -----AGUCCC	0.324951
mmu-miR-741*	TACGTA	6mer_3	1	ACUGUU----- | -----AUGCAU	0.324951
mmu-miR-376c*_mmu-miR-376b*	TATCCA	6mer_2	1	ACUGUU----- | -----AUAGGU	0.324951
mmu-miR-452-5p	TGCAAA	6mer_1	1	ACUGUU----- | -----ACGUUU	0.324951
mmu-miR-27b*	TAAGCT	6mer_1	1	ACUGUU----- | -----AUUCGA	0.324951
mmu-miR-883a-5p	TCAGCA	6mer_3	1	ACUGUU----- | -----AGUCGU	0.324951
mmu-miR-670	TCAGGG	6mer_1	1	ACUGUU----- | -----AGUCCC	0.324951
mmu-miR-1929	TCCTAG	6mer_1	1	ACUGUU----- | -----AGGAUC	0.324951
mmu-miR-452-3p	GACTGA	6mer_3	5	-ACUGUU ||||| CUGACU-	0.327393
mmu-miR-344f-5p	GACTGA	6mer_1	5	-ACUGUU ||||| CUGACU-	0.327393
mmu-miR-223	AACTGA	6mer_1	5	-ACUGUU ||||| UUGACU-	0.327393
mmu-miR-9*	CTTTAT	6mer_3	5	ACUGUU- ||||| -GAAAUA	0.328613
mmu-miR-1981_mmu-miR-1971	CTTTAC	6mer_3	5	ACUGUU- ||||| -GAAAUG	0.328613
mmu-miR-669c	AACTAT	6mer_3	5	-ACUGUU ||||| UUGAUA-	0.329346
mmu-miR-194-2*	CACTGG	6mer_3	5	-ACUGUU ||||| GUGACC-	0.330078
mmu-miR-1960	CACTGG	6mer_3	5	-ACUGUU ||||| GUGACC-	0.330078
mmu-miR-3080-5p	GCTTCA	6mer_3	3	ACUGUU--- ||| ---CGAAGU	0.35083
mmu-miR-615-3p	GCTCGG	6mer_2	3	ACUGUU--- ||| ---CGAGCC	0.35083
mmu-miR-5130	GCTCCA	6mer_2	3	ACUGUU--- ||| ---CGAGGU	0.35083
mmu-miR-708_mmu-miR-28	GCTCCT	6mer_2	3	ACUGUU--- ||| ---CGAGGA	0.35083
mmu-miR-100*	GCTTGT	6mer_3	3	ACUGUU--- ||| ---CGAACA	0.35083
mmu-miR-3078	GCTTTG	6mer_3	3	ACUGUU--- ||| ---CGAAAC	0.35083
mmu-miR-671-5p	GCTTCC	6mer_2	3	ACUGUU--- ||| ---CGAAGG	0.35083
mmu-miR-337-3p	GCTGAA	6mer_3	3	ACUGUU--- ||| ---CGACUU	0.35083
mmu-miR-3067*	GCTTGG	6mer_3	3	ACUGUU--- ||| ---CGAACC	0.35083
mmu-miR-127*	GCTTCA	6mer_2	3	ACUGUU--- ||| ---CGAAGU	0.35083
mmu-miR-1968	GCTGCA	6mer_3	3	ACUGUU--- ||| ---CGACGU	0.35083
mmu-miR-28c_mmu-miR-28b	GCTCCT	6mer_3	3	ACUGUU--- ||| ---CGAGGA	0.35083
mmu-miR-344f-3p	GCTAGA	6mer_2	3	ACUGUU--- ||| ---CGAUCU	0.35083
mmu-miR-132*	ACGGTT	6mer_3	6	ACUGUU |||||| UGCCAA	0.351074
mmu-miR-451	ACGGTT	6mer_2	6	ACUGUU |||||| UGCCAA	0.351074
mmu-miR-471-3p	CTTTCA	6mer_3	5	ACUGUU- ||||| -GAAAGU	0.352051
mmu-miR-106b*	GTGCGG	6mer_3	3	ACUGUU--- ||| ---CACGCC	0.366699
mmu-miR-1224*	GTGGGG	6mer_3	3	ACUGUU--- ||| ---CACCCC	0.366699
mmu-miR-667	GTGTCA	6mer_3	3	ACUGUU--- ||| ---CACAGU	0.366699
mmu-miR-668	GTGACA	6mer_3	3	ACUGUU--- ||| ---CACUGU	0.366699
mmu-miR-1982.1	GTGAGA	6mer_3	3	ACUGUU--- ||| ---CACUCU	0.366699
mmu-miR-3102	GTGCTC	6mer_3	3	ACUGUU--- ||| ---CACGAG	0.366699
mmu-miR-210*	GTGGCT	6mer_3	3	ACUGUU--- ||| ---CACCGA	0.366699
mmu-miR-1306-5p	GTGGTG	6mer_3	3	ACUGUU--- ||| ---CACCAC	0.366699
mmu-miR-3102-3p.2	GTAGAG	6mer_3	3	ACUGUU--- ||| ---CAUCUC	0.382324
mmu-miR-1a-2*_mmu-miR-1a-1*	GTATGT	6mer_3	3	ACUGUU--- ||| ---CAUACA	0.382324
mmu-miR-126-3p	GTACGA	6mer_3	3	ACUGUU--- ||| ---CAUGCU	0.382324
mmu-let-7e*	GTATAG	6mer_3	3	ACUGUU--- ||| ---CAUAUC	0.382324
mmu-miR-679-3p	CTTGCT	6mer_3	3	ACUGUU--- ||| ---GAACGA	0.391113
mmu-miR-763	CAGCTG	6mer_2	5	ACUGUU- ||||| -GUCGAC	0.395996
mmu-miR-22	CAGCTT	6mer_3	5	ACUGUU- ||||| -GUCGAA	0.395996
mmu-miR-1a_mmu-miR-206	ATTCCA	6mer_3	2	-ACUGUU--- || U----AAGGU	0.408447
mmu-miR-5100	ATTCGA	6mer_3	2	-ACUGUU--- || U----AAGCU	0.408447
mmu-miR-1264-3p	GATTTG	6mer_3	3	ACUGUU--- ||| ---CUAAAC	0.423584
mmu-miR-1843-3p	GATCAG	6mer_2	3	ACUGUU--- ||| ---CUAGUC	0.423584
mmu-miR-127	GATCCG	6mer_2	3	ACUGUU--- ||| ---CUAGGC	0.423584
mmu-miR-3471	GATCTC	6mer_2	3	ACUGUU--- ||| ---CUAGAG	0.423584
mmu-miR-5099	GATCTA	6mer_2	3	ACUGUU--- ||| ---CUAGAU	0.423584
mmu-miR-680	GATGCC	6mer_2	3	ACUGUU--- ||| ---CUACGG	0.423584
mmu-miR-1843b-3p	GATCGG	6mer_3	3	ACUGUU--- ||| ---CUAGCC	0.423584
mmu-miR-3079-5p	GATCAA	6mer_2	3	ACUGUU--- ||| ---CUAGUU	0.423584
mmu-miR-3089-3p	GATGCT	6mer_3	3	ACUGUU--- ||| ---CUACGA	0.423584
mmu-miR-3968	GATTCG	6mer_3	3	ACUGUU--- ||| ---CUAAGC	0.423584
mmu-miR-3963	GATACA	6mer_3	3	ACUGUU--- ||| ---CUAUGU	0.423584
mmu-miR-136*	GATGAT	6mer_3	3	ACUGUU--- ||| ---CUACUA	0.423584
mmu-miR-324-5p	GATGCG	6mer_3	3	ACUGUU--- ||| ---CUACGC	0.423584
mmu-miR-653*	CAGTGA	6mer_2	5	ACUGUU- ||||| -GUCACU	0.424316
mmu-miR-324-3p	CAGTGG	6mer_3	5	ACUGUU- ||||| -GUCACC	0.424316
mmu-miR-704	ATGTCT	6mer_3	5	ACUGUU- ||||| -UACAGA	0.425293
mmu-miR-688	CTGCGA	6mer_3	5	ACUGUU- ||||| -GACGCU	0.427246
mmu-miR-1968*	GGTGGT	6mer_3	3	ACUGUU--- ||| ---CCACCA	0.439697
mmu-miR-1983	GGTGAG	6mer_3	3	ACUGUU--- ||| ---CCACUC	0.439697
mmu-miR-181d*	GGTGGG	6mer_3	3	ACUGUU--- ||| ---CCACCC	0.439697
mmu-miR-711	GGTCCC	6mer_3	3	ACUGUU--- ||| ---CCAGGG	0.439697
mmu-miR-3072*	GGTCCC	6mer_2	3	ACUGUU--- ||| ---CCAGGG	0.439697
mmu-miR-3093-5p	GGTGCG	6mer_3	3	ACUGUU--- ||| ---CCACGC	0.439697
mmu-miR-345-5p	GGTCAG	6mer_2	3	ACUGUU--- ||| ---CCAGUC	0.439697
mmu-miR-875-5p	GGTATA	6mer_3	3	ACUGUU--- ||| ---CCAUAU	0.439697
mmu-miR-412-3p	GGTGAA	6mer_3	3	ACUGUU--- ||| ---CCACUU	0.439697
mmu-miR-181a-2*	GGTCGG	6mer_2	3	ACUGUU--- ||| ---CCAGCC	0.439697
mmu-miR-467b	CACTTA	6mer_2	5	ACUGUU- ||||| -GUGAAU	0.44043
mmu-miR-467d_mmu-miR-467c	CACTTA	6mer_3	5	ACUGUU- ||||| -GUGAAU	0.44043
mmu-miR-467a	CACTTA	6mer_3	5	ACUGUU- ||||| -GUGAAU	0.44043
mmu-miR-105	CACTTG	6mer_2	5	ACUGUU- ||||| -GUGAAC	0.44043
mmu-miR-302b_mmu-miR-302a_mmu-miR-302d	CACTTA	6mer_3	5	ACUGUU- ||||| -GUGAAU	0.44043
mmu-miR-92b*	GTCCCT	6mer_3	3	ACUGUU--- ||| ---CAGGGA	0.45752
mmu-miR-378b	GTCCAG	6mer_3	3	ACUGUU--- ||| ---CAGGUC	0.45752
mmu-miR-151-3p	GTCTAG	6mer_3	3	ACUGUU--- ||| ---CAGAUC	0.45752
mmu-miR-5115	GTCCAG	6mer_3	3	ACUGUU--- ||| ---CAGGUC	0.45752
mmu-miR-134	GTCACA	6mer_3	3	ACUGUU--- ||| ---CAGUGU	0.45752
mmu-miR-468	GTCATA	6mer_3	3	ACUGUU--- ||| ---CAGUAU	0.45752
mmu-miR-365-1*_mmu-miR-365-2*	GTCCCT	6mer_3	3	ACUGUU--- ||| ---CAGGGA	0.45752
mmu-miR-337-5p	CCGTTC	6mer_3	5	ACUGUU- ||||| -GGCAAG	0.458496
mmu-miR-1298*	CAGATG	6mer_3	5	ACUGUU- ||||| -GUCUAC	0.460449
mmu-miR-5128	CAATTG	6mer_3	5	ACUGUU- ||||| -GUUAAC	0.461426
mmu-miR-490-3p	CAGGTT	6mer_2	5	ACUGUU- ||||| -GUCCAA	0.462402
mmu-miR-3090	CTGGGA	6mer_3	5	ACUGUU- ||||| -GACCCU	0.468262
mmu-miR-871-3p	CAGTCA	6mer_3	5	ACUGUU- ||||| -GUCAGU	0.469238
mmu-miR-346*	CTGCCT	6mer_3	5	ACUGUU- ||||| -GACGGA	0.472168
mmu-miR-10a*	AATTTG	6mer_3	6	ACUGUU |||||| UUAAAC	0.473877
mmu-miR-344d-1*_mmu-miR-344g-5p_mmu-miR-344c*_mmu-miR-344d-3*_mmu-miR-344*_mmu-miR-344b*	CTGACT	6mer_3	5	ACUGUU- ||||| -GACUGA	0.478027
mmu-miR-216b	AGATTT	6mer_3	6	ACUGUU |||||| UCUAAA	0.480469
mmu-miR-1942	ACATCT	6mer_1	6	ACUGUU |||||| UGUAGA	0.480957
mmu-miR-224*	CCATTT	6mer_3	6	ACUGUU |||||| GGUAAA	0.481201
mmu-miR-804	CTCACA	6mer_3	2	ACUGUU---- || ----GAGUGU	0.498779
mmu-miR-1188*	CTCGGA	6mer_3	2	ACUGUU---- || ----GAGCCU	0.498779
mmu-miR-1843b-5p	CTCCAT	6mer_3	2	ACUGUU---- || ----GAGGUA	0.498779
mmu-miR-712*	CTCGCA	6mer_3	2	ACUGUU---- || ----GAGCGU	0.498779
mmu-miR-135b*	CTACAT	6mer_3	2	ACUGUU---- || ----GAUGUA	0.498779
mmu-miR-3068	CTCCAA	6mer_3	2	ACUGUU---- || ----GAGGUU	0.498779
mmu-miR-381*	CTCGCT	6mer_3	2	ACUGUU---- || ----GAGCGA	0.498779
mmu-miR-1199	CTCAGA	6mer_3	2	ACUGUU---- || ----GAGUCU	0.498779
mmu-miR-33*	ACATTG	6mer_3	6	ACUGUU |||||| UGUAAC	0.500244
mmu-miR-208a-5p	AAAGCT	6mer_2	6	ACUGUU |||||| UUUCGA	0.502197
mmu-miR-3101*	AAAGCT	6mer_2	6	ACUGUU |||||| UUUCGA	0.502197
mmu-miR-693-3p	AAAGCT	6mer_1	6	ACUGUU |||||| UUUCGA	0.502197
mmu-miR-3095-5p	AAAGCT	6mer_2	6	ACUGUU |||||| UUUCGA	0.502197
mmu-miR-208b*	AAAGCT	6mer_2	6	ACUGUU |||||| UUUCGA	0.502197
mmu-miR-99b*_mmu-miR-99a*	AGCTTG	6mer_3	4	ACUGUU-- |||| --UCGAAC	0.505859
mmu-miR-3099*	AGCTGG	6mer_3	4	ACUGUU-- |||| --UCGACC	0.505859
mmu-miR-190b_mmu-miR-190	ACATAT	6mer_1	6	ACUGUU |||||| UGUAUA	0.506836
mmu-miR-3470a	AAAGTG	6mer_2	6	ACUGUU |||||| UUUCAC	0.507324
mmu-miR-409-3p	AACATT	6mer_2	5	-ACUGUU ||||| UUGUAA-	0.508301
mmu-miR-3076-3p	AGTGCG	6mer_3	4	ACUGUU-- |||| --UCACGC	0.510498
mmu-miR-3071	ATGAGT	6mer_3	2	ACUGUU---- || ----UACUCA	0.548096
mmu-miR-29a*	ATCAGT	6mer_3	2	ACUGUU---- || ----UAGUCA	0.548096
mmu-miR-297c_mmu-miR-297a_mmu-miR-297b-5p	ATACAT	6mer_3	2	ACUGUU---- || ----UAUGUA	0.548096
mmu-miR-1899	ATCGCT	6mer_3	2	ACUGUU---- || ----UAGCGA	0.548096
mmu-miR-33	ATGCAC	6mer_3	2	ACUGUU---- || ----UACGUG	0.548096
mmu-miR-5097	ATGAAC	6mer_3	2	ACUGUU---- || ----UACUUG	0.548096
mmu-miR-503*	ATACTC	6mer_3	2	ACUGUU---- || ----UAUGAG	0.548096
mmu-miR-31*	ATAGCA	6mer_3	2	ACUGUU---- || ----UAUCGU	0.548096
mmu-miR-675-3p	ATACAG	6mer_3	2	ACUGUU---- || ----UAUGUC	0.548096
mmu-miR-1933-5p	ATGACT	6mer_3	2	ACUGUU---- || ----UACUGA	0.548096
mmu-miR-669h-5p	ATGCAT	6mer_3	2	ACUGUU---- || ----UACGUA	0.548096
mmu-miR-879*	ATAAGC	6mer_3	2	ACUGUU---- || ----UAUUCG	0.548096
mmu-miR-148b*	AACTTC	6mer_3	5	-ACUGUU ||||| UUGAAG-	0.549072
mmu-miR-495*	AACTTC	6mer_3	5	-ACUGUU ||||| UUGAAG-	0.549072
mmu-miR-382	AACTTC	6mer_3	5	-ACUGUU ||||| UUGAAG-	0.549072
mmu-miR-710	ACTTGG	6mer_3	4	ACUGUU-- |||| --UGAACC	0.554688
mmu-miR-669g	AATGCA	6mer_3	6	ACUGUU |||||| UUACGU	0.554932
mmu-miR-3082-3p	CATGTG	6mer_3	6	ACUGUU |||||| GUACAC	0.555176
mmu-miR-10b*	AATCTG	6mer_3	6	ACUGUU |||||| UUAGAC	0.557129
mmu-miR-3086-5p	AATCTA	6mer_3	6	ACUGUU |||||| UUAGAU	0.557617
mmu-miR-3061-3p	AAAGGT	6mer_1	6	ACUGUU |||||| UUUCCA	0.5625
mmu-miR-3103	AGGTTA	6mer_3	4	ACUGUU-- |||| --UCCAAU	0.569824
mmu-miR-206*	GCATGT	6mer_3	5	-ACUGUU ||||| CGUACA-	0.572266
mmu-miR-138	CCAGCT	6mer_3	6	ACUGUU |||||| GGUCGA	0.573242
mmu-miR-3470b	AGAGTG	6mer_2	6	ACUGUU |||||| UCUCAC	0.573975
mmu-miR-1298	AATGAA	6mer_3	6	ACUGUU |||||| UUACUU	0.574463
mmu-miR-339-3p	CGCTCA	6mer_3	3	-ACUGUU-- ||| G---CGAGU	0.581787
mmu-miR-701	GGCTAA	6mer_3	3	-ACUGUU-- ||| C---CGAUU	0.581787
mmu-miR-3077	AGTCAG	6mer_3	4	ACUGUU-- |||| --UCAGUC	0.587158
mmu-miR-1964-3p	AGTCGG	6mer_3	4	ACUGUU-- |||| --UCAGCC	0.587158
mmu-miR-695	CAATCT	6mer_3	5	-ACUGUU ||||| GUUAGA-	0.588867
mmu-miR-683	ACAGCA	6mer_1	6	ACUGUU |||||| UGUCGU	0.589111
mmu-miR-483	CGTCTT	6mer_3	6	ACUGUU |||||| GCAGAA	0.59082
mmu-miR-142-3p	ACTACA	6mer_3	3	ACU---GUU ||| UGAUGU---	0.599121
mmu-miR-122	ACTCCA	6mer_3	3	ACU---GUU ||| UGAGGU---	0.599121
mmu-miR-3102*	ACTCAC	6mer_3	3	ACU---GUU ||| UGAGUG---	0.599121
mmu-miR-3060*	ACTCCC	6mer_3	3	ACU---GUU ||| UGAGGG---	0.599121
mmu-miR-764-3p	CCTCCT	6mer_3	6	ACUGUU |||||| GGAGGA	0.603516
mmu-miR-493	CCTTCA	6mer_3	3	-ACUGUU-- ||| G---GAAGU	0.605713
mmu-miR-692	AGAGAT	6mer_3	6	ACUGUU |||||| UCUCUA	0.607178
mmu-miR-2139	GCAGCT	6mer_3	5	-ACUGUU ||||| C-GUCGA	0.609375
mmu-miR-1927	AGAGGT	6mer_2	6	ACUGUU |||||| UCUCCA	0.609863
mmu-miR-130b*	AAGAGT	6mer_3	5	-ACUGUU ||||| UUCUCA-	0.61084
mmu-miR-669o-5p	ACAACT	6mer_2	6	ACUGUU |||||| UGUUGA	0.612305
mmu-miR-669f-5p_mmu-miR-669l_mmu-miR-669p_mmu-miR-669a-5p	ACAACT	6mer_3	6	ACUGUU |||||| UGUUGA	0.612305
mmu-miR-687	GGATAG	6mer_3	3	-ACUGUU-- ||| C---CUAUC	0.623047
mmu-miR-5103	GGATGA	6mer_3	3	-ACUGUU-- ||| C---CUACU	0.623047
mmu-miR-155	CATTAA	6mer_3	3	-ACUGUU-- ||| G---UAAUU	0.627197
mmu-miR-18b*	GCAGTA	6mer_3	5	-ACUGUU ||||| C-GUCAU	0.62793
mmu-miR-504	GGGTCT	6mer_3	3	-ACUGUU-- ||| C---CCAGA	0.634766
mmu-miR-540-5p	ACCCTT	6mer_2	6	ACUGUU |||||| UGGGAA	0.635742
mmu-miR-302c	GCACTT	6mer_3	5	-ACUGUU ||||| C-GUGAA	0.63623
mmu-miR-466c-5p_mmu-miR-466o-5p_mmu-miR-466b-5p	ACACAT	6mer_1	6	ACUGUU |||||| UGUGUA	0.637207
mmu-miR-1198-5p	ACACAT	6mer_2	6	ACUGUU |||||| UGUGUA	0.637207
mmu-miR-466e-5p	ACACAT	6mer_2	6	ACUGUU |||||| UGUGUA	0.637207
mmu-miR-1187_mmu-miR-466p-5p_mmu-miR-466a-5p	ACACAT	6mer_2	6	ACUGUU |||||| UGUGUA	0.637207
mmu-miR-10a_mmu-miR-10b	ACAGGG	6mer_1	6	ACUGUU |||||| UGUCCC	0.637451
mmu-miR-339-5p	ACAGGG	6mer_2	6	ACUGUU |||||| UGUCCC	0.637451
mmu-miR-3058*	ACAGGA	6mer_2	6	ACUGUU |||||| UGUCCU	0.638916
mmu-miR-466f	ACACGT	6mer_3	6	ACUGUU |||||| UGUGCA	0.639404
mmu-miR-466f-5p	ACACGT	6mer_2	6	ACUGUU |||||| UGUGCA	0.639404
mmu-miR-574-5p	CACACT	6mer_1	5	-ACUGUU ||||| GUGUGA-	0.640381
mmu-miR-377*	ACCTCT	6mer_3	5	-ACUGUU ||||| UGGAGA-	0.647461
mmu-miR-1962_mmu-miR-485	GCCTCT	6mer_3	5	-ACUGUU ||||| CGGAGA-	0.647461
mmu-miR-1902	ACCTCT	6mer_3	5	-ACUGUU ||||| UGGAGA-	0.647461
mmu-miR-879	GCCTCT	6mer_3	5	-ACUGUU ||||| CGGAGA-	0.647461
mmu-miR-329*	ACCTCT	6mer_3	5	-ACUGUU ||||| UGGAGA-	0.647461
mmu-miR-669n	ACAAAT	6mer_3	6	ACUGUU |||||| UGUUUA	0.650391
mmu-miR-483*	GAGTGA	6mer_3	5	-ACUGUU ||||| CUCACU-	0.651855
mmu-miR-18a*	GGCAGT	6mer_3	5	-ACUGUU ||||| CCGUCA-	0.652588
mmu-miR-669d	ACAAGT	6mer_3	6	ACUGUU |||||| UGUUCA	0.654053
mmu-miR-592	CACAAT	6mer_3	5	-ACUGUU ||||| GUGUUA-	0.655029
mmu-miR-219-5p	GACAAT	6mer_1	5	-ACUGUU ||||| CUGUUA-	0.655029
mmu-miR-26b*_mmu-miR-26a-2*	AACAGG	6mer_3	5	-ACUGUU ||||| UUGUCC-	0.656494
mmu-miR-214*	GACAGG	6mer_1	5	-ACUGUU ||||| CUGUCC-	0.656494
mmu-miR-484	GCCTGA	6mer_3	5	-ACUGUU ||||| CGGACU-	0.657959
mmu-miR-218-2*	GAACCA	6mer_1	1	ACUGUU----- | -----CUUGGU	0.773682
mmu-miR-1904	GCAGAA	6mer_2	1	ACUGUU----- | -----CGUCUU	0.773682
mmu-miR-5131	GCGCCG	6mer_3	1	ACUGUU----- | -----CGCGGC	0.773682
mmu-miR-2861	GGCCCC	6mer_3	1	ACUGUU----- | -----CCGGGG	0.773682
mmu-miR-3072	GGGGCA	6mer_3	1	ACUGUU----- | -----CCCCGU	0.773682
mmu-miR-3960	GCCGCC	6mer_3	1	ACUGUU----- | -----CGGCGG	0.773682
mmu-miR-293	GGCACT	6mer_3	1	ACUGUU----- | -----CCGUGA	0.773682
mmu-miR-1934	GACCAG	6mer_2	1	ACUGUU----- | -----CUGGUC	0.773682
mmu-miR-3091-3p	GGCCCG	6mer_3	1	ACUGUU----- | -----CCGGGC	0.773682
mmu-miR-328	GGCCAG	6mer_3	1	ACUGUU----- | -----CCGGUC	0.773682
mmu-miR-29b-2*	GAAACC	6mer_1	1	ACUGUU----- | -----CUUUGG	0.773682
mmu-miR-341*	GCCGAC	6mer_1	1	ACUGUU----- | -----CGGCUG	0.773682
mmu-miR-1946a	GCCCGG	6mer_1	1	ACUGUU----- | -----CGGGCC	0.773682
mmu-miR-135b_mmu-miR-135a	GCCATA	6mer_3	1	ACUGUU----- | -----CGGUAU	0.773682
mmu-miR-1264-5p	GGACCT	6mer_3	1	ACUGUU----- | -----CCUGGA	0.773682
mmu-miR-133a_mmu-miR-133b	GACCAA	6mer_2	1	ACUGUU----- | -----CUGGUU	0.773682
mmu-miR-770-3p	GCCCAC	6mer_2	1	ACUGUU----- | -----CGGGUG	0.773682
mmu-miR-187	GACACG	6mer_2	1	ACUGUU----- | -----CUGUGC	0.773682
mmu-miR-744	GCCCCG	6mer_1	1	ACUGUU----- | -----CGGGGC	0.773682
mmu-miR-185*	GCCCCT	6mer_3	1	ACUGUU----- | -----CGGGGA	0.773682
mmu-miR-182*	GAACCA	6mer_2	1	ACUGUU----- | -----CUUGGU	0.773682
mmu-miR-1945	GCGAAG	6mer_2	1	ACUGUU----- | -----CGCUUC	0.773682
mmu-miR-3098-3p	GCAGAA	6mer_3	1	ACUGUU----- | -----CGUCUU	0.773682
mmu-miR-667*	GCACCG	6mer_3	1	ACUGUU----- | -----CGUGGC	0.773682
mmu-miR-877*	GAGGAC	6mer_2	1	ACUGUU----- | -----CUCCUG	0.773682
mmu-miR-365	GCATTA	6mer_3	1	ACUGUU----- | -----CGUAAU	0.773682
mmu-miR-207	GAGAAG	6mer_2	1	ACUGUU----- | -----CUCUUC	0.773682
mmu-miR-1186	GCACTC	6mer_3	1	ACUGUU----- | -----CGUGAG	0.773682
mmu-miR-466n-5p	GCACAC	6mer_1	1	ACUGUU----- | -----CGUGUG	0.773682
mmu-miR-26a-1*	GAATAG	6mer_2	1	ACUGUU----- | -----CUUAUC	0.773682
mmu-miR-876-5p	GAAATC	6mer_1	1	ACUGUU----- | -----CUUUAG	0.773682
mmu-miR-684	GAAAAC	6mer_2	1	ACUGUU----- | -----CUUUUG	0.773682
mmu-miR-23a*	GAACCC	6mer_2	1	ACUGUU----- | -----CUUGGG	0.773682
mmu-miR-671-3p	GAACCG	6mer_1	1	ACUGUU----- | -----CUUGGC	0.773682
mmu-miR-296-5p	GGCCCT	6mer_3	1	ACUGUU----- | -----CCGGGA	0.773682
mmu-miR-5109	GCAACA	6mer_3	1	ACUGUU----- | -----CGUUGU	0.773682
mmu-miR-3102-5p.2	GCACCA	6mer_1	1	ACUGUU----- | -----CGUGGU	0.773682
mmu-miR-675-5p	GCACCA	6mer_3	1	ACUGUU----- | -----CGUGGU	0.773682
mmu-miR-760-3p	GAGCCG	6mer_3	1	ACUGUU----- | -----CUCGGC	0.773682
mmu-miR-3081	GCGCAA	6mer_3	1	ACUGUU----- | -----CGCGUU	0.773682
mmu-miR-3070b-5p_mmu-miR-3070a*	GGGGCT	6mer_3	1	ACUGUU----- | -----CCCCGA	0.773682
mmu-miR-3104-5p	GCCCCC	6mer_1	1	ACUGUU----- | -----CGGGGG	0.773682
mmu-miR-103-2*_mmu-miR-107*	GAAGCT	6mer_3	1	ACUGUU----- | -----CUUCGA	0.773682
mmu-miR-340-3p	GACGGA	6mer_3	1	ACUGUU----- | -----CUGCCU	0.773682
mmu-miR-5125	GGCAGA	6mer_3	1	ACUGUU----- | -----CCGUCU	0.773682
mmu-miR-5126	GCCCGC	6mer_3	1	ACUGUU----- | -----CGGGCG	0.773682
mmu-miR-5120	GCCCCA	6mer_1	1	ACUGUU----- | -----CGGGGU	0.773682
mmu-miR-3066	GCAACC	6mer_1	1	ACUGUU----- | -----CGUUGG	0.773682
mmu-miR-129-5p	GCAAAA	6mer_1	1	ACUGUU----- | -----CGUUUU	0.773682
mmu-miR-700*	GCCTTA	6mer_3	1	ACUGUU----- | -----CGGAAU	0.773682
mmu-miR-138-2*	GAAATA	6mer_1	1	ACUGUU----- | -----CUUUAU	0.773682
mmu-miR-698	GAGAAT	6mer_2	1	ACUGUU----- | -----CUCUUA	0.773682
mmu-miR-1901	GAGCGG	6mer_3	1	ACUGUU----- | -----CUCGCC	0.773682
mmu-miR-696	GCACAC	6mer_1	1	ACUGUU----- | -----CGUGUG	0.773682
mmu-miR-320*	GAAGGC	6mer_3	1	ACUGUU----- | -----CUUCCG	0.773682
mmu-miR-423-5p	GCCCCT	6mer_1	1	ACUGUU----- | -----CGGGGA	0.773682
mmu-miR-1251*	GCAAAG	6mer_1	1	ACUGUU----- | -----CGUUUC	0.773682
mmu-miR-3085-3p_mmu-miR-3064-5p	GCCAGA	6mer_3	1	ACUGUU----- | -----CGGUCU	0.773682
mmu-miR-128-2*	GCCCCC	6mer_3	1	ACUGUU----- | -----CGGGGG	0.773682
mmu-miR-18a_mmu-miR-18b	GCACCT	6mer_1	1	ACUGUU----- | -----CGUGGA	0.773682
mmu-miR-375	GAACAA	6mer_2	1	ACUGUU----- | -----CUUGUU	0.773682
mmu-miR-342-5p	GCACCC	6mer_1	1	ACUGUU----- | -----CGUGGG	0.773682
mmu-miR-676	GGACGG	6mer_3	1	ACUGUU----- | -----CCUGCC	0.773682
mmu-miR-543*	GCAACT	6mer_2	1	ACUGUU----- | -----CGUUGA	0.773682
mmu-miR-23b*	GAACCC	6mer_3	1	ACUGUU----- | -----CUUGGG	0.773682
mmu-miR-718	GCGGAA	6mer_2	1	ACUGUU----- | -----CGCCUU	0.773682
mmu-miR-719	GCCGAG	6mer_1	1	ACUGUU----- | -----CGGCUC	0.773682
mmu-miR-652	GCCATT	6mer_3	1	ACUGUU----- | -----CGGUAA	0.773682
mmu-miR-1900	GCGGCC	6mer_3	1	ACUGUU----- | -----CGCCGG	0.773682
mmu-miR-5046	GGAGCT	6mer_3	1	ACUGUU----- | -----CCUCGA	0.773682
mmu-miR-152*	GAACCT	6mer_2	1	ACUGUU----- | -----CUUGGA	0.773682
mmu-miR-615-5p	GACCCC	6mer_2	1	ACUGUU----- | -----CUGGGG	0.773682
mmu-miR-129-2-3p_mmu-miR-129-1-3p	GGGCTT	6mer_3	1	ACUGUU----- | -----CCCGAA	0.773682
mmu-miR-218	GCACAA	6mer_3	1	ACUGUU----- | -----CGUGUU	0.773682
mmu-miR-654-3p	GACATA	6mer_3	1	ACUGUU----- | -----CUGUAU	0.773682
mmu-miR-874	GGGCAG	6mer_3	1	ACUGUU----- | -----CCCGUC	0.773682
mmu-miR-431*	GACCTG	6mer_3	1	ACUGUU----- | -----CUGGAC	0.773682
mmu-miR-210	GCACAG	6mer_3	1	ACUGUU----- | -----CGUGUC	0.773682
mmu-miR-137	GCAATA	6mer_2	1	ACUGUU----- | -----CGUUAU	0.773682
mmu-miR-455*	GCACAT	6mer_2	1	ACUGUU----- | -----CGUGUA	0.773682
mmu-miR-323-5p	GACCAC	6mer_1	1	ACUGUU----- | -----CUGGUG	0.773682
mmu-miR-22*	GAAGAA	6mer_1	1	ACUGUU----- | -----CUUCUU	0.773682
mmu-miR-3091-5p	GACCCA	6mer_1	1	ACUGUU----- | -----CUGGGU	0.773682
mmu-miR-343	GGGAGA	6mer_3	1	ACUGUU----- | -----CCCUCU	0.773682
mmu-miR-1306-3p	GCCAAC	6mer_1	1	ACUGUU----- | -----CGGUUG	0.773682
mmu-miR-1943*	GCACCT	6mer_2	1	ACUGUU----- | -----CGUGGA	0.773682
mmu-miR-3061-5p	GCCCAC	6mer_1	1	ACUGUU----- | -----CGGGUG	0.773682
mmu-miR-453_mmu-miR-496*	GCAACC	6mer_2	1	ACUGUU----- | -----CGUUGG	0.773682
mmu-miR-410*_mmu-miR-494*	GACAAC	6mer_1	1	ACUGUU----- | -----CUGUUG	0.773682
mmu-miR-686	GAAGCA	6mer_1	1	ACUGUU----- | -----CUUCGU	0.773682
mmu-miR-681	GAGGCT	6mer_2	1	ACUGUU----- | -----CUCCGA	0.773682
mmu-miR-193*	GACCCA	6mer_3	1	ACUGUU----- | -----CUGGGU	0.773682
mmu-miR-3074-5p	GCAGGA	6mer_1	1	ACUGUU----- | -----CGUCCU	0.773682
mmu-miR-5105	GGCGCC	6mer_3	1	ACUGUU----- | -----CCGCGG	0.773682
mmu-miR-1247	GACGGG	6mer_2	1	ACUGUU----- | -----CUGCCC	0.773682
mmu-miR-1249	GGGCGT	6mer_3	1	ACUGUU----- | -----CCCGCA	0.773682
mmu-miR-3073-3p	GACATC	6mer_1	1	ACUGUU----- | -----CUGUAG	0.773682
mmu-miR-3110	GCAGAA	6mer_3	1	ACUGUU----- | -----CGUCUU	0.773682
mmu-miR-665*	GCCCCT	6mer_3	1	ACUGUU----- | -----CGGGGA	0.773682
mmu-miR-147	GCACAC	6mer_3	1	ACUGUU----- | -----CGUGUG	0.773682
mmu-miR-149	GCCAGA	6mer_3	1	ACUGUU----- | -----CGGUCU	0.773682
mmu-miR-141*	GAAGAT	6mer_2	1	ACUGUU----- | -----CUUCUA	0.773682
mmu-miR-1903	GAAGAA	6mer_1	1	ACUGUU----- | -----CUUCUU	0.773682
mmu-miR-2137	GCCGGC	6mer_3	1	ACUGUU----- | -----CGGCCG	0.773682
mmu-miR-673-3p	GCCCCG	6mer_1	1	ACUGUU----- | -----CGGGGC	0.773682
mmu-miR-344e*	GAAGCC	6mer_1	1	ACUGUU----- | -----CUUCGG	0.773682
mmu-miR-720	GCGAGA	6mer_2	1	ACUGUU----- | -----CGCUCU	0.773682
mmu-miR-744*	GCAACA	6mer_2	1	ACUGUU----- | -----CGUUGU	0.773682
mmu-miR-3967	GACAAG	6mer_1	1	ACUGUU----- | -----CUGUUC	0.773682
mmu-miR-3113*	GCCAGG	6mer_2	1	ACUGUU----- | -----CGGUCC	0.773682
mmu-miR-19b-2*_mmu-miR-19b-1*	GCAAAA	6mer_1	1	ACUGUU----- | -----CGUUUU	0.773682
mmu-miR-344g-3p	GAGCCT	6mer_2	1	ACUGUU----- | -----CUCGGA	0.773682
mmu-miR-212-5p	GCCAAG	6mer_1	1	ACUGUU----- | -----CGGUUC	0.773682
mmu-miR-134*	GCCCAC	6mer_1	1	ACUGUU----- | -----CGGGUG	0.773682
mmu-miR-3104-3p	GAGCGT	6mer_3	1	ACUGUU----- | -----CUCGCA	0.773682
mmu-miR-346	GCAGAC	6mer_2	1	ACUGUU----- | -----CGUCUG	0.773682
mmu-miR-103-1*	GAAGCC	6mer_3	1	ACUGUU----- | -----CUUCGG	0.773682
mmu-miR-1894-5p	GGAGAG	6mer_3	1	ACUGUU----- | -----CCUCUC	0.773682
mmu-miR-546	GCCACC	6mer_1	1	ACUGUU----- | -----CGGUGG	0.773682
mmu-miR-532-5p	GGCATG	6mer_3	1	ACUGUU----- | -----CCGUAC	0.773682
mmu-miR-1195	GAACTC	6mer_2	1	ACUGUU----- | -----CUUGAG	0.773682
mmu-miR-203*	GAACCA	6mer_1	1	ACUGUU----- | -----CUUGGU	0.773682
mmu-miR-1199*	GCCGCA	6mer_3	1	ACUGUU----- | -----CGGCGU	0.773682
mmu-miR-3059	GAGGAA	6mer_2	1	ACUGUU----- | -----CUCCUU	0.773682
mmu-miR-188-5p	GGGATG	6mer_3	1	ACUGUU----- | -----CCCUAC	0.773682
mmu-miR-370	GCAGGC	6mer_3	1	ACUGUU----- | -----CGUCCG	0.773682
mmu-miR-431	GCAAGA	6mer_1	1	ACUGUU----- | -----CGUUCU	0.773682
mmu-miR-128-1*	GCCCCG	6mer_3	1	ACUGUU----- | -----CGGGGC	0.773682
mmu-miR-3113	GCCAGG	6mer_1	1	ACUGUU----- | -----CGGUCC	0.773682
mmu-miR-5106	ACAGAC	6mer_1	6	ACUGUU |||||| UGUCUG	0.773926
mmu-miR-19a*	AAACTA	6mer_3	1	ACUGUU----- | -----UUUGAU	0.878906
mmu-miR-9	ACCAAA	6mer_1	1	ACUGUU----- | -----UGGUUU	0.878906
mmu-miR-664*	AGCCAG	6mer_3	1	ACUGUU----- | -----UCGGUC	0.878906
mmu-miR-423-3p	ACCGAG	6mer_1	1	ACUGUU----- | -----UGGCUC	0.878906
mmu-miR-466l-5p	ACACAA	6mer_3	1	ACUGUU----- | -----UGUGUU	0.878906
mmu-miR-762	AGCCCC	6mer_3	1	ACUGUU----- | -----UCGGGG	0.878906
mmu-miR-669e	AAGACA	6mer_3	1	ACUGUU----- | -----UUCUGU	0.878906
mmu-miR-5121	ACAAGC	6mer_2	1	ACUGUU----- | -----UGUUCG	0.878906
mmu-miR-29b-1*	ACCAGC	6mer_3	1	ACUGUU----- | -----UGGUCG	0.878906
mmu-miR-3090*	ACCCAG	6mer_1	1	ACUGUU----- | -----UGGGUC	0.878906
mmu-miR-204_mmu-miR-211	AGGGAA	6mer_3	1	ACUGUU----- | -----UCCCUU	0.878906
mmu-miR-3970	AACCTC	6mer_3	1	ACUGUU----- | -----UUGGAG	0.878906
mmu-miR-876-3p	ACCACT	6mer_2	1	ACUGUU----- | -----UGGUGA	0.878906
mmu-miR-3075*	AAGGAT	6mer_3	1	ACUGUU----- | -----UUCCUA	0.878906
mmu-miR-145*	AGGAAT	6mer_3	1	ACUGUU----- | -----UCCUUA	0.878906
mmu-miR-2136	ACCCAG	6mer_3	1	ACUGUU----- | -----UGGGUC	0.878906
mmu-miR-130a*	AAGAGC	6mer_3	1	ACUGUU----- | -----UUCUCG	0.878906
mmu-miR-5102	AGAAGC	6mer_3	1	ACUGUU----- | -----UCUUCG	0.878906
mmu-miR-5101	AACAAA	6mer_3	1	ACUGUU----- | -----UUGUUU	0.878906
mmu-miR-3112*	AAACTG	6mer_3	1	ACUGUU----- | -----UUUGAC	0.878906
mmu-miR-501-5p	AGGATT	6mer_3	1	ACUGUU----- | -----UCCUAA	0.878906
mmu-miR-140	ACCACT	6mer_2	1	ACUGUU----- | -----UGGUGA	0.878906
mmu-miR-331-3p	AGGGGC	6mer_3	1	ACUGUU----- | -----UCCCCG	0.878906
mmu-miR-511-5p	AGGCAT	6mer_3	1	ACUGUU----- | -----UCCGUA	0.878906
mmu-miR-296-3p	ACCCTC	6mer_3	1	ACUGUU----- | -----UGGGAG	0.878906
mmu-miR-669b	AAAACT	6mer_3	1	ACUGUU----- | -----UUUUGA	0.878906
mmu-miR-344d-2*	ACCAGA	6mer_1	1	ACUGUU----- | -----UGGUCU	0.878906
mmu-miR-500*_mmu-miR-362-5p	AGGATT	6mer_3	1	ACUGUU----- | -----UCCUAA	0.878906
mmu-miR-193b*	ACCCCG	6mer_3	1	ACUGUU----- | -----UGGGGC	0.878906
mmu-miR-466k_mmu-miR-466i-5p_mmu-miR-466d-5p	ACACAC	6mer_2	1	ACUGUU----- | -----UGUGUG	0.878906
mmu-miR-672	ACCTCA	6mer_3	1	ACUGUU----- | -----UGGAGU	0.878906
mmu-miR-678	ACCGAG	6mer_1	1	ACUGUU----- | -----UGGCUC	0.878906
mmu-miR-3075	CAGACA	6mer_3	1	ACUGUU----- | -----GUCUGU	1
mmu-miR-326	CAGAGG	6mer_3	1	ACUGUU----- | -----GUCUCC	1
mmu-miR-299	CACATA	6mer_3	1	ACUGUU----- | -----GUGUAU	1
mmu-miR-5132	CCACGC	6mer_3	1	ACUGUU----- | -----GGUGCG	1
mmu-miR-330	CAGAGA	6mer_3	1	ACUGUU----- | -----GUCUCU	1
mmu-miR-700	CGCGTG	6mer_3	1	ACUGUU----- | -----GCGCAC	1
mmu-miR-3078*	CAGCAA	6mer_3	1	ACUGUU----- | -----GUCGUU	1
mmu-miR-3083	CAGCCT	6mer_3	1	ACUGUU----- | -----GUCGGA	1
mmu-miR-1893	CGCGCC	6mer_3	1	ACUGUU----- | -----GCGCGG	1
mmu-miR-1892	CCAAAT	6mer_3	1	ACUGUU----- | -----GGUUUA	1
mmu-miR-5129	CCACAT	6mer_3	1	ACUGUU----- | -----GGUGUA	1
mmu-miR-3094	CCAACA	6mer_3	1	ACUGUU----- | -----GGUUGU	1
mmu-miR-3092	CCATTC	6mer_3	1	ACUGUU----- | -----GGUAAG	1
mmu-miR-92a-1*	CAACCT	6mer_3	1	ACUGUU----- | -----GUUGGA	1
mmu-miR-3080-3p	CGAGGA	6mer_3	1	ACUGUU----- | -----GCUCCU	1
mmu-miR-92a-2*	CCACCT	6mer_3	1	ACUGUU----- | -----GGUGGA	1
mmu-miR-1965	CGGCTT	6mer_3	1	ACUGUU----- | -----GCCGAA	1
Position of Putative miRNA Binding Sites in Submitted Genes for the Weeder Motif ACUGUU
Gene	Gene Symbol	Sequence of Site	Start Relative to Stop Codon (bp)	% Similarity to Consensus Motif	Minimum Free Energy (MFE) of miRNA-mRNA Duplex
217166	Nr1d1	[ATTGTT]	106	87.91	-2.1
217166	Nr1d1	[ACTCTT]	162	86.28	0.4
217166	Nr1d1	[ACTCTT]	212	86.28	0.4
217166	Nr1d1	[TCTGTT]	252	89.36	-3.4
217166	Nr1d1	[ACTGAT]	603	85.46	-3.4
217166	Nr1d1	[ACTGTG]	614	86.47	-4.5
217166	Nr1d1	[CCTGTT]	693	86.73	-3.6
18477	Prdx1	[ACTCTT]	48	86.28	0.4
18477	Prdx1	[ACTATT]	140	85.36	-0.2
18477	Prdx1	[CCTGTT]	204	86.73	-3.6
18477	Prdx1	[AGTGTT]	330	87.12	-1.1
18477	Prdx1	[AGTGTT]	338	87.12	-1.1
18477	Prdx1	[AATGTT]	363	88.8	-1.2
18477	Prdx1	[CCTGTT]	395	86.73	-3.6
75686	Nudt16	ACTGTT	126	100	-4.4
75686	Nudt16	[CCTGTT]	395	86.73	-3.6
75686	Nudt16	[ACTGCT]	805	86.91	-2.7
15267	Hist2h2aa1	[ACTGCT]	4	86.91	-2.7
15267	Hist2h2aa1	[TCTGTT]	208	89.36	-3.4
72993	Appl1	[ACTTTT]	211	89.97	0.4
72993	Appl1	[ACTGTA]	289	86.31	-4.5
72993	Appl1	[AATGTT]	368	88.8	-1.2
72993	Appl1	[AGTGTT]	446	87.12	-1.1
72993	Appl1	[GCTGTT]	511	85.53	-4.7
72993	Appl1	[TCTGTT]	589	89.36	-3.4
72993	Appl1	[ATTGTT]	710	87.91	-2.1
72993	Appl1	[AGTGTT]	756	87.12	-1.1
72993	Appl1	[ACTGAT]	766	85.46	-3.4
72993	Appl1	[ACTGAT]	909	85.46	-3.4
72993	Appl1	[ACTTTT]	964	89.97	0.4
72993	Appl1	[ACTTTT]	1030	89.97	0.4
72993	Appl1	[ACTTTT]	1036	89.97	0.4
72993	Appl1	[ACTGTG]	1166	86.47	-4.5
72993	Appl1	ACTGTT	1402	100	-4.4
72993	Appl1	[ACTCTT]	1489	86.28	0.4
72993	Appl1	[TCTGTT]	1503	89.36	-3.4
72993	Appl1	[ACAGTT]	1519	87.04	-0.4
72993	Appl1	[TCTGTT]	1562	89.36	-3.4
72993	Appl1	[AGTGTT]	1603	87.12	-1.1
72993	Appl1	[TCTGTT]	1612	89.36	-3.4
72993	Appl1	[ACTGTG]	1621	86.47	-4.5
72993	Appl1	[ACTGCT]	1628	86.91	-2.7
72993	Appl1	[ACTTTT]	1676	89.97	0.4
72993	Appl1	[ACTGTG]	1861	86.47	-4.5
72993	Appl1	[ACTTTT]	1896	89.97	0.4
72993	Appl1	[ACTATT]	2109	85.36	-0.2
72993	Appl1	[ACTGTA]	2117	86.31	-4.5
72993	Appl1	[AATGTT]	2189	88.8	-1.2
72993	Appl1	[TCTGTT]	2209	89.36	-3.4
72993	Appl1	[ACTTTT]	2240	89.97	0.4
72993	Appl1	ACTGTT	2408	100	-4.4
72993	Appl1	[ACTCTT]	2529	86.28	0.4
72993	Appl1	[ACTGGT]	2760	85.27	-3.6
72993	Appl1	[TCTGTT]	2922	89.36	-3.4
72993	Appl1	[AGTGTT]	2988	87.12	-1.1
72993	Appl1	[AGTGTT]	3005	87.12	-1.1
72993	Appl1	[ACTCTT]	3119	86.28	0.4
72993	Appl1	[ACAGTT]	3126	87.04	-0.4
72993	Appl1	[ACTTTT]	3230	89.97	0.4
72993	Appl1	[ACTTTT]	3271	89.97	0.4
72993	Appl1	[ACTTTT]	3362	89.97	0.4
72993	Appl1	[AATGTT]	3446	88.8	-1.2
72993	Appl1	[ACTGCT]	3793	86.91	-2.7
72993	Appl1	[ACTGCT]	3865	86.91	-2.7
72993	Appl1	[AGTGTT]	3898	87.12	-1.1
72993	Appl1	[GCTGTT]	4043	85.53	-4.7
72993	Appl1	[CCTGTT]	4185	86.73	-3.6
72993	Appl1	[ACTGGT]	4233	85.27	-3.6
72993	Appl1	[ACTTTT]	4399	89.97	0.4
72993	Appl1	[ACTGCT]	4485	86.91	-2.7
72993	Appl1	[ACTTTT]	4531	89.97	0.4
72993	Appl1	[ACTGAT]	4542	85.46	-3.4
319165	Hist1h2ad	[ATTGTT]	232	87.91	-2.1
319165	Hist1h2ad	[AGTGTT]	331	87.12	-1.1
319165	Hist1h2ad	ACTGTT	412	100	-4.4
319165	Hist1h2ad	[ACTGAT]	474	85.46	-3.4
319165	Hist1h2ad	[ACTGTA]	489	86.31	-4.5
20467	Sin3b	[ACAGTT]	14	87.04	-0.4
20467	Sin3b	[TCTGTT]	66	89.36	-3.4
20467	Sin3b	[TCTGTT]	112	89.36	-3.4
20467	Sin3b	[ACTGGT]	163	85.27	-3.6
20467	Sin3b	[ACTGTG]	353	86.47	-4.5
20467	Sin3b	[ACTGGT]	762	85.27	-3.6
20467	Sin3b	[ACTTTT]	1033	89.97	0.4
20467	Sin3b	[ACAGTT]	1108	87.04	-0.4
20467	Sin3b	[TCTGTT]	1488	89.36	-3.4
20467	Sin3b	[GCTGTT]	1516	85.53	-4.7
12696	Cirbp	[ACTTTT]	90	89.97	0.4
12696	Cirbp	[CCTGTT]	160	86.73	-3.6
12696	Cirbp	[TCTGTT]	181	89.36	-3.4
12696	Cirbp	ACTGTT	230	100	-4.4
12696	Cirbp	[AATGTT]	525	88.8	-1.2
19139	Prps1	[ATTGTT]	187	87.91	-2.1
19139	Prps1	ACTGTT	266	100	-4.4
19139	Prps1	[ACTCTT]	524	86.28	0.4
19139	Prps1	[ACTGCT]	676	86.91	-2.7
19139	Prps1	[ACTGTA]	834	86.31	-4.5
15976	Ifnar2	[ACTGGT]	374	85.27	-3.6
15976	Ifnar2	[ACTGTG]	425	86.47	-4.5
15976	Ifnar2	[ATTGTT]	958	87.91	-2.1
15976	Ifnar2	[AGTGTT]	1151	87.12	-1.1
15976	Ifnar2	[ACTCTT]	1547	86.28	0.4
15976	Ifnar2	[AGTGTT]	1567	87.12	-1.1
15976	Ifnar2	[ACTGGT]	1599	85.27	-3.6
15976	Ifnar2	[ACTGAT]	1675	85.46	-3.4
15976	Ifnar2	[ACTTTT]	1695	89.97	0.4
15976	Ifnar2	[ATTGTT]	1881	87.91	-2.1
15976	Ifnar2	[ACTTTT]	1945	89.97	0.4
19134	Prpf4b	[AATGTT]	165	88.8	-1.2
19134	Prpf4b	[TCTGTT]	177	89.36	-3.4
19134	Prpf4b	[ACTGTA]	204	86.31	-4.5
19134	Prpf4b	[AATGTT]	212	88.8	-1.2
19134	Prpf4b	[TCTGTT]	289	89.36	-3.4
19134	Prpf4b	[GCTGTT]	378	85.53	-4.7
19134	Prpf4b	[TCTGTT]	459	89.36	-3.4
19134	Prpf4b	[AGTGTT]	561	87.12	-1.1
19134	Prpf4b	[ACTGAT]	639	85.46	-3.4
19134	Prpf4b	[ACTGTG]	669	86.47	-4.5
19134	Prpf4b	[ACAGTT]	683	87.04	-0.4
19134	Prpf4b	[TCTGTT]	689	89.36	-3.4
19134	Prpf4b	ACTGTT	754	100	-4.4
19134	Prpf4b	[ACTTTT]	773	89.97	0.4
19134	Prpf4b	[ACAGTT]	821	87.04	-0.4
19134	Prpf4b	[AATGTT]	869	88.8	-1.2
19134	Prpf4b	[ACTATT]	933	85.36	-0.2
19134	Prpf4b	[ACTGCT]	960	86.91	-2.7
19134	Prpf4b	[AGTGTT]	976	87.12	-1.1
19134	Prpf4b	[ATTGTT]	994	87.91	-2.1
19134	Prpf4b	[ACTCTT]	1048	86.28	0.4
19134	Prpf4b	[AGTGTT]	1146	87.12	-1.1
19134	Prpf4b	[ACAGTT]	1165	87.04	-0.4
19134	Prpf4b	[ACTGTA]	1182	86.31	-4.5
19134	Prpf4b	[ATTGTT]	1196	87.91	-2.1
23938	Map2k5	ACTGTT	250	100	-4.4
23938	Map2k5	[ACTGAT]	286	85.46	-3.4
23938	Map2k5	[CCTGTT]	516	86.73	-3.6
23938	Map2k5	[ACTGTG]	560	86.47	-4.5
66505	Zmynd11	[ATTGTT]	49	87.91	-2.1
66505	Zmynd11	[ACTTTT]	91	89.97	0.4
66505	Zmynd11	[ACTTTT]	555	89.97	0.4
66505	Zmynd11	[ACTGCT]	884	86.91	-2.7
66505	Zmynd11	[ACTGTA]	905	86.31	-4.5
66505	Zmynd11	[ACTGGT]	1003	85.27	-3.6
66505	Zmynd11	[ATTGTT]	1100	87.91	-2.1
66505	Zmynd11	[ACAGTT]	1275	87.04	-0.4
66505	Zmynd11	[ACTGCT]	1507	86.91	-2.7
66505	Zmynd11	[ATTGTT]	1550	87.91	-2.1
66505	Zmynd11	[ACTATT]	1632	85.36	-0.2
66505	Zmynd11	[CCTGTT]	1666	86.73	-3.6
66505	Zmynd11	[ACTGTG]	1732	86.47	-4.5
66505	Zmynd11	[ATTGTT]	1823	87.91	-2.1
66505	Zmynd11	[ACTGTA]	1896	86.31	-4.5
66505	Zmynd11	[ACTGTG]	1984	86.47	-4.5
68219	Nudt21	[ACTGTA]	64	86.31	-4.5
68219	Nudt21	[CCTGTT]	115	86.73	-3.6
68219	Nudt21	[AGTGTT]	168	87.12	-1.1
68219	Nudt21	[ACTTTT]	197	89.97	0.4
68219	Nudt21	[AATGTT]	315	88.8	-1.2
68219	Nudt21	[AGTGTT]	373	87.12	-1.1
68219	Nudt21	[GCTGTT]	397	85.53	-4.7
68219	Nudt21	[TCTGTT]	491	89.36	-3.4
68219	Nudt21	[ATTGTT]	683	87.91	-2.1
68219	Nudt21	[ACTGCT]	692	86.91	-2.7
68219	Nudt21	[ACAGTT]	768	87.04	-0.4
14635	Galk1	[AGTGTT]	189	87.12	-1.1
14635	Galk1	ACTGTT	556	100	-4.4
57438	2014-03-07	[ACTGTA]	373	86.31	-4.5
57438	2014-03-07	[AATGTT]	398	88.8	-1.2
57438	2014-03-07	[AGTGTT]	539	87.12	-1.1
57438	2014-03-07	[ACTTTT]	688	89.97	0.4
18451	P4ha1	[CCTGTT]	22	86.73	-3.6
18451	P4ha1	[ACTGCT]	439	86.91	-2.7
18451	P4ha1	[ACTGGT]	449	85.27	-3.6
18451	P4ha1	[ACTCTT]	516	86.28	0.4
18451	P4ha1	ACTGTT	663	100	-4.4
18451	P4ha1	[ACTGGT]	695	85.27	-3.6
18451	P4ha1	[AATGTT]	792	88.8	-1.2
18451	P4ha1	[ACTGCT]	937	86.91	-2.7
18451	P4ha1	ACTGTT	1327	100	-4.4
18451	P4ha1	[ACAGTT]	1642	87.04	-0.4
18451	P4ha1	[ACTGAT]	1722	85.46	-3.4
18451	P4ha1	[AGTGTT]	1814	87.12	-1.1
18451	P4ha1	[TCTGTT]	1867	89.36	-3.4
18451	P4ha1	[TCTGTT]	1910	89.36	-3.4
18451	P4ha1	[ACTGTG]	2196	86.47	-4.5
18451	P4ha1	[ACTCTT]	2212	86.28	0.4
18263	Odc1	[ACTGCT]	71	86.91	-2.7
18263	Odc1	[ACTGTG]	152	86.47	-4.5
18263	Odc1	[ACTTTT]	203	89.97	0.4
18263	Odc1	[AATGTT]	343	88.8	-1.2
18263	Odc1	[TCTGTT]	554	89.36	-3.4
18263	Odc1	ACTGTT	646	100	-4.4
18263	Odc1	[ACAGTT]	691	87.04	-0.4
18263	Odc1	[ACTGTG]	755	86.47	-4.5
229599	Gm129	[ACTTTT]	723	89.97	0.4
229599	Gm129	ACTGTT	732	100	-4.4
70646	Naa30	[ACTTTT]	42	89.97	0.4
70646	Naa30	[GCTGTT]	106	85.53	-4.7
70646	Naa30	[AGTGTT]	130	87.12	-1.1
70646	Naa30	[ATTGTT]	188	87.91	-2.1
70646	Naa30	[TCTGTT]	209	89.36	-3.4
70646	Naa30	[ACAGTT]	715	87.04	-0.4
70646	Naa30	[ACTTTT]	852	89.97	0.4
70646	Naa30	[ACTTTT]	1048	89.97	0.4
70646	Naa30	[AGTGTT]	1059	87.12	-1.1
70646	Naa30	[ATTGTT]	1133	87.91	-2.1
70646	Naa30	[AATGTT]	1265	88.8	-1.2
70646	Naa30	[ACTTTT]	1427	89.97	0.4
70646	Naa30	[ACTGTA]	1479	86.31	-4.5
70646	Naa30	[ACAGTT]	1509	87.04	-0.4
70646	Naa30	[ACTTTT]	1626	89.97	0.4
70646	Naa30	[ACAGTT]	1645	87.04	-0.4
70646	Naa30	[TCTGTT]	1805	89.36	-3.4
70646	Naa30	[TCTGTT]	1868	89.36	-3.4
70646	Naa30	[ACTGAT]	2109	85.46	-3.4
70646	Naa30	[ACTGCT]	2175	86.91	-2.7
70646	Naa30	[ACTGTA]	2454	86.31	-4.5
70646	Naa30	[ACTGGT]	2476	85.27	-3.6
70646	Naa30	[ACTGCT]	2494	86.91	-2.7
70646	Naa30	[ACTGCT]	2648	86.91	-2.7
70646	Naa30	[ACTCTT]	2759	86.28	0.4
70646	Naa30	[ACTTTT]	2895	89.97	0.4
70646	Naa30	[ACTGCT]	3041	86.91	-2.7
70646	Naa30	[GCTGTT]	3044	85.53	-4.7
70646	Naa30	[CCTGTT]	3250	86.73	-3.6
22632	Yy1	[CCTGTT]	351	86.73	-3.6
22632	Yy1	[ACTTTT]	404	89.97	0.4
22632	Yy1	[AGTGTT]	660	87.12	-1.1
22632	Yy1	[ACTTTT]	690	89.97	0.4
22632	Yy1	[CCTGTT]	746	86.73	-3.6
22632	Yy1	[TCTGTT]	903	89.36	-3.4
76217	Jakmip2	[ATTGTT]	85	87.91	-2.1
76217	Jakmip2	[ACAGTT]	180	87.04	-0.4
76217	Jakmip2	[CCTGTT]	195	86.73	-3.6
76217	Jakmip2	[ACTATT]	427	85.36	-0.2
76217	Jakmip2	[ACTATT]	550	85.36	-0.2
76217	Jakmip2	[AATGTT]	564	88.8	-1.2
76217	Jakmip2	[ATTGTT]	623	87.91	-2.1
66917	Chordc1	[TCTGTT]	119	89.36	-3.4
66917	Chordc1	[AATGTT]	126	88.8	-1.2
66917	Chordc1	[ACTTTT]	384	89.97	0.4
66917	Chordc1	[ACTTTT]	424	89.97	0.4
66917	Chordc1	[ACTTTT]	452	89.97	0.4
66917	Chordc1	[AATGTT]	656	88.8	-1.2
66917	Chordc1	[ACTCTT]	689	86.28	0.4
66917	Chordc1	[ACTCTT]	737	86.28	0.4
66917	Chordc1	[ACTGTA]	772	86.31	-4.5
66917	Chordc1	[TCTGTT]	778	89.36	-3.4
12912	Creb1	[CCTGTT]	21	86.73	-3.6
12912	Creb1	[ACTGTG]	163	86.47	-4.5
12912	Creb1	[AATGTT]	169	88.8	-1.2
12912	Creb1	[ATTGTT]	289	87.91	-2.1
12912	Creb1	[ACAGTT]	408	87.04	-0.4
12912	Creb1	[AGTGTT]	479	87.12	-1.1
12912	Creb1	[AATGTT]	497	88.8	-1.2
12912	Creb1	[ACTATT]	531	85.36	-0.2
12912	Creb1	[ACAGTT]	652	87.04	-0.4
12912	Creb1	[ACTTTT]	881	89.97	0.4
12912	Creb1	[ACTGCT]	933	86.91	-2.7
12912	Creb1	[ACTGTG]	947	86.47	-4.5
12912	Creb1	[ACTTTT]	1178	89.97	0.4
12912	Creb1	[ACTGCT]	1207	86.91	-2.7
12912	Creb1	[GCTGTT]	1227	85.53	-4.7
12912	Creb1	[TCTGTT]	1232	89.36	-3.4
12912	Creb1	[ATTGTT]	1291	87.91	-2.1
12912	Creb1	ACTGTT	1509	100	-4.4
12912	Creb1	[AATGTT]	1553	88.8	-1.2
12912	Creb1	[ACAGTT]	1601	87.04	-0.4
12912	Creb1	[ACAGTT]	1659	87.04	-0.4
12912	Creb1	[ACTGTA]	2075	86.31	-4.5
12912	Creb1	[ACTCTT]	2292	86.28	0.4
12912	Creb1	[AATGTT]	2331	88.8	-1.2
12912	Creb1	[ACTGAT]	2394	85.46	-3.4
12912	Creb1	[ACTGCT]	2424	86.91	-2.7
12912	Creb1	[ACTTTT]	2452	89.97	0.4
12912	Creb1	[ACTCTT]	2520	86.28	0.4
12912	Creb1	[AGTGTT]	2546	87.12	-1.1
12912	Creb1	ACTGTT	2880	100	-4.4
12912	Creb1	[ATTGTT]	3079	87.91	-2.1
12912	Creb1	[ACTTTT]	3107	89.97	0.4
12912	Creb1	[ACTATT]	3267	85.36	-0.2
12912	Creb1	[AATGTT]	3377	88.8	-1.2
12912	Creb1	[CCTGTT]	3389	86.73	-3.6
12912	Creb1	[TCTGTT]	3411	89.36	-3.4
12912	Creb1	[ACTTTT]	3615	89.97	0.4
12912	Creb1	[ACTGGT]	4013	85.27	-3.6
12912	Creb1	[AATGTT]	4150	88.8	-1.2
12912	Creb1	[AATGTT]	4156	88.8	-1.2
12912	Creb1	[ACTTTT]	4163	89.97	0.4
12912	Creb1	ACTGTT	4182	100	-4.4
12912	Creb1	[ACTGGT]	4199	85.27	-3.6
12912	Creb1	[ACTGAT]	4355	85.46	-3.4
12912	Creb1	[ACTGCT]	4581	86.91	-2.7
12912	Creb1	[AATGTT]	4613	88.8	-1.2
12912	Creb1	[ATTGTT]	4621	87.91	-2.1
12912	Creb1	[ACTTTT]	4671	89.97	0.4
12912	Creb1	[ACTTTT]	5107	89.97	0.4
12912	Creb1	[GCTGTT]	5153	85.53	-4.7
12912	Creb1	[CCTGTT]	5320	86.73	-3.6
12912	Creb1	[ACTGTA]	5507	86.31	-4.5
12912	Creb1	[ACTGTA]	5738	86.31	-4.5
12912	Creb1	[ACTTTT]	5792	89.97	0.4
12912	Creb1	[GCTGTT]	5834	85.53	-4.7
12912	Creb1	[ACTGTA]	5948	86.31	-4.5
12912	Creb1	[AATGTT]	6143	88.8	-1.2
12912	Creb1	[AATGTT]	6190	88.8	-1.2
12912	Creb1	[CCTGTT]	6245	86.73	-3.6
12912	Creb1	ACTGTT	6829	100	-4.4
12912	Creb1	[ACTGAT]	6956	85.46	-3.4
26875	Pclo	[AATGTT]	22	88.8	-1.2
26875	Pclo	[TCTGTT]	30	89.36	-3.4
26875	Pclo	[TCTGTT]	70	89.36	-3.4
26875	Pclo	[TCTGTT]	95	89.36	-3.4
26875	Pclo	[TCTGTT]	172	89.36	-3.4
26875	Pclo	[GCTGTT]	214	85.53	-4.7
26875	Pclo	[AGTGTT]	297	87.12	-1.1
26875	Pclo	[AATGTT]	561	88.8	-1.2
26875	Pclo	[TCTGTT]	721	89.36	-3.4
26875	Pclo	[AATGTT]	779	88.8	-1.2
26875	Pclo	[ACAGTT]	1057	87.04	-0.4
26875	Pclo	[TCTGTT]	1084	89.36	-3.4
26875	Pclo	[CCTGTT]	1360	86.73	-3.6
26875	Pclo	[TCTGTT]	1642	89.36	-3.4
26875	Pclo	[ACTATT]	1745	85.36	-0.2
26875	Pclo	[ATTGTT]	1798	87.91	-2.1
26875	Pclo	[GCTGTT]	1882	85.53	-4.7
26875	Pclo	[ACTGTA]	2016	86.31	-4.5
26875	Pclo	[ACTGTG]	2032	86.47	-4.5
26875	Pclo	[ACTGTG]	2096	86.47	-4.5
26875	Pclo	[ACTGTG]	2193	86.47	-4.5
26875	Pclo	[ACTGTA]	2253	86.31	-4.5
26875	Pclo	[ACTGAT]	2348	85.46	-3.4
26875	Pclo	[CCTGTT]	2413	86.73	-3.6
26875	Pclo	[ACTGTG]	2472	86.47	-4.5
26875	Pclo	[AATGTT]	2713	88.8	-1.2
26875	Pclo	[ACTGCT]	2859	86.91	-2.7
26875	Pclo	[ATTGTT]	2929	87.91	-2.1
26875	Pclo	[ACTCTT]	2973	86.28	0.4
26875	Pclo	[AATGTT]	3296	88.8	-1.2
26875	Pclo	[ATTGTT]	3700	87.91	-2.1
26875	Pclo	[ACAGTT]	3770	87.04	-0.4
26875	Pclo	[ACTTTT]	3859	89.97	0.4
26875	Pclo	[AATGTT]	3875	88.8	-1.2
26875	Pclo	[ACTGAT]	4045	85.46	-3.4
26875	Pclo	[TCTGTT]	4393	89.36	-3.4
26875	Pclo	[ACTGGT]	4406	85.27	-3.6
26875	Pclo	[ATTGTT]	4610	87.91	-2.1
26875	Pclo	[ACTATT]	4785	85.36	-0.2
26875	Pclo	[ACTTTT]	4828	89.97	0.4
26875	Pclo	[ACAGTT]	4914	87.04	-0.4
26875	Pclo	[ACTATT]	5881	85.36	-0.2
26875	Pclo	[TCTGTT]	5963	89.36	-3.4
26875	Pclo	[ACTGTA]	6005	86.31	-4.5
26875	Pclo	[ACTGTG]	6044	86.47	-4.5
26875	Pclo	[ACTGTG]	6061	86.47	-4.5
26875	Pclo	[TCTGTT]	6075	89.36	-3.4
26875	Pclo	[ACTGAT]	6107	85.46	-3.4
26875	Pclo	[TCTGTT]	6135	89.36	-3.4
26875	Pclo	[ACAGTT]	6297	87.04	-0.4
26875	Pclo	[ACTGTA]	6446	86.31	-4.5
26875	Pclo	[ACTGTG]	6481	86.47	-4.5
84094	Plvap	[ACTGGT]	635	85.27	-3.6
18286	Odf2	ACTGTT	269	100	-4.4
18286	Odf2	ACTGTT	409	100	-4.4
18286	Odf2	ACTGTT	738	100	-4.4
18286	Odf2	[AATGTT]	745	88.8	-1.2
18286	Odf2	[ACTGTG]	828	86.47	-4.5
18286	Odf2	[TCTGTT]	886	89.36	-3.4
18286	Odf2	[AATGTT]	1078	88.8	-1.2
18286	Odf2	ACTGTT	1091	100	-4.4
18286	Odf2	[ATTGTT]	1394	87.91	-2.1
18286	Odf2	ACTGTT	1461	100	-4.4
18286	Odf2	[ACAGTT]	1520	87.04	-0.4
18286	Odf2	[AGTGTT]	1682	87.12	-1.1
18286	Odf2	[TCTGTT]	1717	89.36	-3.4
20437	Siah1a	[AGTGTT]	24	87.12	-1.1
20437	Siah1a	[GCTGTT]	135	85.53	-4.7
20437	Siah1a	[ACAGTT]	151	87.04	-0.4
20437	Siah1a	[ATTGTT]	303	87.91	-2.1
20437	Siah1a	ACTGTT	404	100	-4.4
20437	Siah1a	[ACTTTT]	561	89.97	0.4
20437	Siah1a	[ACTCTT]	809	86.28	0.4
20437	Siah1a	[AATGTT]	1017	88.8	-1.2
26919	Zfp346	[ACTGCT]	55	86.91	-2.7
26919	Zfp346	[TCTGTT]	295	89.36	-3.4
26919	Zfp346	[ACTGGT]	823	85.27	-3.6
26919	Zfp346	[ACTGTG]	926	86.47	-4.5
26919	Zfp346	[ACTCTT]	1034	86.28	0.4
26919	Zfp346	[ACTGCT]	1113	86.91	-2.7
26919	Zfp346	[ACAGTT]	1132	87.04	-0.4
26919	Zfp346	[ACTGCT]	1299	86.91	-2.7
26919	Zfp346	[ACTGGT]	1460	85.27	-3.6
26919	Zfp346	[ACTGCT]	1580	86.91	-2.7
26919	Zfp346	[ACTGTA]	1661	86.31	-4.5
26919	Zfp346	[ACTGGT]	1704	85.27	-3.6
26919	Zfp346	[GCTGTT]	1877	85.53	-4.7
26919	Zfp346	[ACTGTG]	2429	86.47	-4.5
114713	Rasa2	[ACTGAT]	8	85.46	-3.4
114713	Rasa2	[ACTCTT]	29	86.28	0.4
114713	Rasa2	ACTGTT	148	100	-4.4
114713	Rasa2	[TCTGTT]	493	89.36	-3.4
114713	Rasa2	[ATTGTT]	681	87.91	-2.1
114713	Rasa2	[AGTGTT]	847	87.12	-1.1
114713	Rasa2	[AGTGTT]	966	87.12	-1.1
114713	Rasa2	[AATGTT]	998	88.8	-1.2
114713	Rasa2	[GCTGTT]	1015	85.53	-4.7
114713	Rasa2	ACTGTT	1060	100	-4.4
114713	Rasa2	[ACTATT]	1213	85.36	-0.2
114713	Rasa2	[CCTGTT]	1262	86.73	-3.6
114713	Rasa2	[ACTGTG]	1272	86.47	-4.5
114713	Rasa2	[ACTGGT]	1282	85.27	-3.6
114713	Rasa2	[ACTTTT]	1470	89.97	0.4
114713	Rasa2	ACTGTT	1579	100	-4.4
114713	Rasa2	[TCTGTT]	1733	89.36	-3.4
114713	Rasa2	[ACTGAT]	2460	85.46	-3.4
114713	Rasa2	[TCTGTT]	2465	89.36	-3.4
114713	Rasa2	[ACTATT]	2585	85.36	-0.2
114713	Rasa2	[ACTGAT]	2682	85.46	-3.4
114713	Rasa2	[ACTATT]	2810	85.36	-0.2
114713	Rasa2	[ACTGAT]	2901	85.46	-3.4
114713	Rasa2	[ACTGGT]	2967	85.27	-3.6
20768	Sephs2	[ACTGCT]	49	86.91	-2.7
20768	Sephs2	[TCTGTT]	174	89.36	-3.4
20768	Sephs2	[ATTGTT]	375	87.91	-2.1
20768	Sephs2	[ACTCTT]	387	86.28	0.4
20768	Sephs2	[ACTGAT]	393	85.46	-3.4
20768	Sephs2	[CCTGTT]	447	86.73	-3.6
20768	Sephs2	[AATGTT]	691	88.8	-1.2
106947	Slc39a3	[ACTGCT]	128	86.91	-2.7
106947	Slc39a3	[ACAGTT]	367	87.04	-0.4
106947	Slc39a3	ACTGTT	422	100	-4.4
106947	Slc39a3	[ACTGCT]	1332	86.91	-2.7
106947	Slc39a3	[ACTGCT]	1677	86.91	-2.7
106947	Slc39a3	ACTGTT	1933	100	-4.4
106947	Slc39a3	[ACAGTT]	2276	87.04	-0.4
66975	2410002O22Rik	[AATGTT]	11	88.8	-1.2
66975	2410002O22Rik	[AATGTT]	104	88.8	-1.2
66975	2410002O22Rik	[ACAGTT]	119	87.04	-0.4
66975	2410002O22Rik	[ACTTTT]	154	89.97	0.4
66975	2410002O22Rik	[ATTGTT]	615	87.91	-2.1
66975	2410002O22Rik	[ACTGAT]	695	85.46	-3.4
66975	2410002O22Rik	[AATGTT]	717	88.8	-1.2
66975	2410002O22Rik	[ACTTTT]	1002	89.97	0.4
66975	2410002O22Rik	[CCTGTT]	1336	86.73	-3.6
66975	2410002O22Rik	[GCTGTT]	1363	85.53	-4.7
66975	2410002O22Rik	[ACTCTT]	1427	86.28	0.4
66975	2410002O22Rik	[TCTGTT]	1641	89.36	-3.4
66975	2410002O22Rik	[ATTGTT]	1681	87.91	-2.1
66975	2410002O22Rik	[ACTGGT]	1812	85.27	-3.6
66975	2410002O22Rik	ACTGTT	1855	100	-4.4
66975	2410002O22Rik	[ACTATT]	1944	85.36	-0.2
71599	Senp8	[ATTGTT]	98	87.91	-2.1
71599	Senp8	[ACTGTA]	147	86.31	-4.5
71599	Senp8	[ACAGTT]	231	87.04	-0.4
71599	Senp8	[ACTATT]	271	85.36	-0.2
71599	Senp8	[GCTGTT]	854	85.53	-4.7
71599	Senp8	[ACTTTT]	876	89.97	0.4
71599	Senp8	[ACTATT]	946	85.36	-0.2
71599	Senp8	[AATGTT]	1498	88.8	-1.2
71599	Senp8	ACTGTT	1620	100	-4.4
71599	Senp8	[ACTATT]	1809	85.36	-0.2
71599	Senp8	[ATTGTT]	2690	87.91	-2.1
12648	Chd1	[ATTGTT]	117	87.91	-2.1
12648	Chd1	[ACTGTA]	196	86.31	-4.5
12648	Chd1	[AATGTT]	248	88.8	-1.2
12648	Chd1	ACTGTT	302	100	-4.4
12648	Chd1	ACTGTT	663	100	-4.4
12648	Chd1	[ACTTTT]	723	89.97	0.4
12648	Chd1	[ATTGTT]	752	87.91	-2.1
12648	Chd1	ACTGTT	1101	100	-4.4
12648	Chd1	[ACTGAT]	1116	85.46	-3.4
12648	Chd1	ACTGTT	1278	100	-4.4
12648	Chd1	[ACTTTT]	1588	89.97	0.4
12648	Chd1	[ACTTTT]	1694	89.97	0.4
12648	Chd1	[ACTTTT]	1757	89.97	0.4
12648	Chd1	[CCTGTT]	1905	86.73	-3.6
12648	Chd1	[AGTGTT]	2041	87.12	-1.1
12648	Chd1	[ACAGTT]	2093	87.04	-0.4
68332	Sdhaf1	[ACAGTT]	29	87.04	-0.4
68332	Sdhaf1	[GCTGTT]	315	85.53	-4.7
68332	Sdhaf1	[ACTTTT]	340	89.97	0.4
68332	Sdhaf1	[ACTCTT]	467	86.28	0.4
68332	Sdhaf1	[CCTGTT]	494	86.73	-3.6
320706	9830001H06Rik	[ACTGCT]	155	86.91	-2.7
320706	9830001H06Rik	[ACTTTT]	711	89.97	0.4
320706	9830001H06Rik	[ACTATT]	865	85.36	-0.2
320706	9830001H06Rik	[ATTGTT]	932	87.91	-2.1
320706	9830001H06Rik	[ATTGTT]	949	87.91	-2.1
320706	9830001H06Rik	[ACTGTA]	1275	86.31	-4.5
320706	9830001H06Rik	[TCTGTT]	1407	89.36	-3.4
320706	9830001H06Rik	[AATGTT]	1465	88.8	-1.2
320706	9830001H06Rik	[CCTGTT]	1521	86.73	-3.6
320706	9830001H06Rik	[ACAGTT]	1692	87.04	-0.4
320706	9830001H06Rik	[CCTGTT]	1721	86.73	-3.6
320706	9830001H06Rik	[GCTGTT]	1963	85.53	-4.7
320706	9830001H06Rik	[ACTGTG]	2343	86.47	-4.5
320706	9830001H06Rik	[AATGTT]	2409	88.8	-1.2
320706	9830001H06Rik	[ACTGGT]	2461	85.27	-3.6
320706	9830001H06Rik	[TCTGTT]	2467	89.36	-3.4
320706	9830001H06Rik	[ACTCTT]	2516	86.28	0.4
320706	9830001H06Rik	[TCTGTT]	2679	89.36	-3.4
320706	9830001H06Rik	[TCTGTT]	2689	89.36	-3.4
320706	9830001H06Rik	[ACTGGT]	2960	85.27	-3.6
320706	9830001H06Rik	[ACTCTT]	3274	86.28	0.4
320706	9830001H06Rik	[ACTGTA]	3529	86.31	-4.5
320706	9830001H06Rik	[AGTGTT]	3783	87.12	-1.1
320706	9830001H06Rik	[AGTGTT]	3833	87.12	-1.1
320706	9830001H06Rik	[GCTGTT]	4282	85.53	-4.7
320706	9830001H06Rik	[ACTTTT]	4599	89.97	0.4
320706	9830001H06Rik	[ACTGAT]	4636	85.46	-3.4
320706	9830001H06Rik	[ACTGGT]	4678	85.27	-3.6
320706	9830001H06Rik	[CCTGTT]	4849	86.73	-3.6
320706	9830001H06Rik	[ACTGTA]	5026	86.31	-4.5
320706	9830001H06Rik	[ACTCTT]	5623	86.28	0.4
320706	9830001H06Rik	[GCTGTT]	5880	85.53	-4.7
320706	9830001H06Rik	[TCTGTT]	6743	89.36	-3.4
320706	9830001H06Rik	[ACTATT]	6805	85.36	-0.2
320706	9830001H06Rik	[ACTGTG]	7194	86.47	-4.5
320706	9830001H06Rik	[CCTGTT]	7250	86.73	-3.6
320706	9830001H06Rik	[ACTGTG]	7571	86.47	-4.5
320706	9830001H06Rik	ACTGTT	7697	100	-4.4
320706	9830001H06Rik	[ACTGTA]	7842	86.31	-4.5
320706	9830001H06Rik	[AGTGTT]	7864	87.12	-1.1
353242	Mrpl21	[ACAGTT]	3	87.04	-0.4
353242	Mrpl21	[ACTGTG]	484	86.47	-4.5
353242	Mrpl21	[ACTATT]	737	85.36	-0.2
353242	Mrpl21	[ACTATT]	765	85.36	-0.2
16975	Lrp8	[ACTTTT]	184	89.97	0.4
16975	Lrp8	[AATGTT]	273	88.8	-1.2
16975	Lrp8	[ACTTTT]	285	89.97	0.4
16975	Lrp8	[ACTGGT]	293	85.27	-3.6
16975	Lrp8	[ACTGCT]	331	86.91	-2.7
16975	Lrp8	[ACTATT]	709	85.36	-0.2
16975	Lrp8	[ATTGTT]	712	87.91	-2.1
16975	Lrp8	[ACAGTT]	731	87.04	-0.4
16975	Lrp8	[ACAGTT]	812	87.04	-0.4
16975	Lrp8	[ACTGCT]	1556	86.91	-2.7
16975	Lrp8	ACTGTT	1682	100	-4.4
16975	Lrp8	[ACTCTT]	1736	86.28	0.4
16975	Lrp8	[CCTGTT]	1985	86.73	-3.6
16975	Lrp8	ACTGTT	2184	100	-4.4
16975	Lrp8	[ACTTTT]	2550	89.97	0.4
16975	Lrp8	[TCTGTT]	2586	89.36	-3.4
16975	Lrp8	[ACTCTT]	2842	86.28	0.4
16975	Lrp8	[ACTGAT]	2930	85.46	-3.4
16975	Lrp8	ACTGTT	2946	100	-4.4
16975	Lrp8	[ACAGTT]	3046	87.04	-0.4
16975	Lrp8	ACTGTT	3534	100	-4.4
16975	Lrp8	[ACTTTT]	4116	89.97	0.4
16975	Lrp8	[ACTGTA]	4151	86.31	-4.5
16975	Lrp8	[GCTGTT]	4197	85.53	-4.7
16975	Lrp8	[ACTGGT]	4227	85.27	-3.6
16975	Lrp8	[ACTATT]	4492	85.36	-0.2
14281	Fos	[CCTGTT]	120	86.73	-3.6
14281	Fos	[TCTGTT]	359	89.36	-3.4
14281	Fos	[ACTGTG]	430	86.47	-4.5
14281	Fos	[ACTGTA]	538	86.31	-4.5
14281	Fos	[AATGTT]	557	88.8	-1.2
14281	Fos	[ACTGAT]	575	85.46	-3.4
14281	Fos	[AATGTT]	603	88.8	-1.2
14281	Fos	[ACAGTT]	618	87.04	-0.4
14281	Fos	[ATTGTT]	762	87.91	-2.1
14281	Fos	[ATTGTT]	773	87.91	-2.1
12301	Cacybp	[ACTGTG]	23	86.47	-4.5
12301	Cacybp	ACTGTT	195	100	-4.4
12301	Cacybp	[ACTCTT]	249	86.28	0.4
12301	Cacybp	[AATGTT]	290	88.8	-1.2
12301	Cacybp	[ACTTTT]	305	89.97	0.4
12301	Cacybp	[AGTGTT]	337	87.12	-1.1
12301	Cacybp	[GCTGTT]	431	85.53	-4.7
12301	Cacybp	[ACTGCT]	462	86.91	-2.7
12301	Cacybp	[TCTGTT]	660	89.36	-3.4
12301	Cacybp	[ACTGTA]	694	86.31	-4.5
12301	Cacybp	[GCTGTT]	744	85.53	-4.7
13170	Dbp	[CCTGTT]	30	86.73	-3.6
13170	Dbp	[GCTGTT]	281	85.53	-4.7
13170	Dbp	[ACAGTT]	751	87.04	-0.4
Top 933 miRNAs Complementary to the Weeder Motif UUGUAAAU
miRNA Name	miRNA Seed	Seed Model	Length of Complementarity	Complementarity	Viterbi P-Value
mmu-miR-3094*	TTTAAA	6mer_1	6	UUGUAAAU |||||| -AAAUUU-	0.001221
mmu-miR-32*	TAAATTG	7mer-m8	5	UUGUAAAU-- ||||| ---AUUUAAC	0.002136
mmu-miR-381	TTGTATA	7mer-m8	7	UUGUAAAU ||||||| AACAUAU-	0.002197
mmu-let-7c-2*_mmu-let-7f-1*_mmu-let-7b*_mmu-miR-98*_mmu-let-7a-1*	TTGTATA	7mer-a1	7	UUGUAAAU ||||||| AACAUAU-	0.002197
mmu-miR-297a-5*_mmu-miR-669l*_mmu-miR-467b*_mmu-miR-467e*_mmu-miR-669d-2*_mmu-miR-669m-3p_mmu-miR-467c*_mmu-miR-467d*	TGTATAT	7mer-m8	7	UUGUAAAU ||||||| -ACAUAUA	0.00238
mmu-miR-467f	TGTATAT	7mer-m8	7	UUGUAAAU ||||||| -ACAUAUA	0.00238
mmu-miR-669b*_mmu-miR-467a*_mmu-miR-669f-3p	TGTATAT	7mer-a1	7	UUGUAAAU ||||||| -ACAUAUA	0.00238
mmu-miR-465a-5p_mmu-miR-465b-5p_mmu-miR-465c-5p	TAAATA	6mer_3	5	UUGUAAAU- ||||| ---AUUUAU	0.002441
mmu-miR-344b	TAAATG	6mer_3	5	UUGUAAAU- ||||| ---AUUUAC	0.002441
mmu-miR-340-5p	TTATAA	6mer_3	6	UUGUAAAU |||||| AAUAUU--	0.002686
mmu-let-7c-1*	TTGTACA	7mer-a1	7	UUGUAAAU ||||||| AACAUGU-	0.003235
mmu-miR-350	TTGTGAA	7mer-m8	7	UUGUAAAU ||||||| AACACUU-	0.003357
mmu-miR-335-3p	TGAAAA	6mer_2	6	UUGUAAAU |||||| -ACUUUU-	0.003418
mmu-miR-3071	AAATGA	6mer_1	4	UUGUAAAU-- |||| ----UUUACU	0.008301
mmu-miR-590-3p	AAATTA	6mer_3	4	UUGUAAAU-- |||| ----UUUAAU	0.008301
mmu-miR-29a*	AAATCA	6mer_1	4	UUGUAAAU-- |||| ----UUUAGU	0.008301
mmu-miR-876-5p	AAATCC	6mer_2	4	UUGUAAAU-- |||| ----UUUAGG	0.008301
mmu-miR-138-2*	AAATAG	6mer_2	4	UUGUAAAU-- |||| ----UUUAUC	0.008301
mmu-miR-539-3p	TTGTAT	6mer_2	6	UUGUAAAU |||||| AACAUA--	0.008545
mmu-let-7f-2*	TGTATA	6mer_2	6	UUGUAAAU |||||| -ACAUAU-	0.008789
mmu-miR-466n-3p	TGTATA	6mer_3	6	UUGUAAAU |||||| -ACAUAU-	0.008789
mmu-miR-297a*_mmu-miR-467g_mmu-miR-297b-3p_mmu-miR-466e-3p_mmu-miR-669d*_mmu-miR-466a-3p_mmu-miR-466d-3p_mmu-miR-297c*	TGTATA	6mer_3	6	UUGUAAAU |||||| -ACAUAU-	0.008789
mmu-miR-5098	ATGTAA	6mer_2	6	UUGUAAAU |||||| UACAUU--	0.009033
mmu-miR-568	TTATACAT	8mer	8	UUGUAAAU |||||||| AAUAUGUA	0.009125
mmu-miR-302a*	TTTAAGT	7mer-m8	7	UUGUAAAU ||||||| -AAAUUCA	0.010071
mmu-miR-299*	GTAAACCA	8mer	6	UUGUAAAU-- |||||| --CAUUUGGU	0.01239
mmu-miR-216b*	GTAAGTGT	8mer	6	UUGUAAAU-- |||||| --CAUUCACA	0.014343
mmu-let-7g*	TGTACA	6mer_1	6	UUGUAAAU |||||| -ACAUGU-	0.014648
mmu-miR-493*	TGTACA	6mer_2	6	UUGUAAAU |||||| -ACAUGU-	0.014648
mmu-let-7a-2*	TGTACA	6mer_2	6	UUGUAAAU |||||| -ACAUGU-	0.014648
mmu-miR-27b_mmu-miR-27a	TGTGAA	6mer_3	6	UUGUAAAU |||||| -ACACUU-	0.016357
mmu-miR-509-3p	GTCAATC	7mer-a1	6	UUGUAAAU- |||||| --CAGUUAG	0.017212
mmu-miR-382*	GTGAATG	7mer-a1	6	UUGUAAAU- |||||| --CACUUAC	0.017212
mmu-miR-450b-5p	TGCAAA	6mer_2	6	UUGUAAAU |||||| -ACGUUU-	0.018066
mmu-miR-452-5p	TGCAAA	6mer_1	6	UUGUAAAU |||||| -ACGUUU-	0.018066
mmu-miR-183*	TAATTCA	7mer-a1	5	UUGUAAAU-- ||||| ---AUUAAGU	0.018982
mmu-miR-1196	GTAGATT	7mer-a1	6	UUGUAAAU- |||||| --CAUCUAA	0.019226
mmu-miR-676*	TGTAGA	6mer_1	6	UUGUAAAU |||||| -ACAUCU-	0.019775
mmu-miR-139-5p	TGTAGA	6mer_3	6	UUGUAAAU |||||| -ACAUCU-	0.019775
mmu-miR-410	TTATATT	7mer-m8	6	UUGUAAAU- |||||| --AAUAUAA	0.020447
mmu-miR-344d_mmu-miR-344e	TTATATC	7mer-m8	6	UUGUAAAU- |||||| --AAUAUAG	0.020447
mmu-miR-466l-3p	TTTATA	6mer_3	6	UUGUAAAU |||||| -AAAUAU-	0.020996
mmu-miR-190*	TATATAG	7mer-a1	5	UUGUAAAU-- ||||| ---AUAUAUC	0.021362
mmu-miR-669j_mmu-miR-669i	TATATGC	7mer-a1	5	UUGUAAAU-- ||||| ---AUAUACG	0.021362
mmu-miR-669e*	TATATTC	7mer-a1	5	UUGUAAAU-- ||||| ---AUAUAAG	0.021362
mmu-miR-374	TTATAT	6mer_3	6	UUGUAAAU |||||| --AAUAUA	0.023193
mmu-miR-195*	AATATTG	7mer-a1	3	UUGUAAAU---- ||| -----UUAUAAC	0.037781
mmu-miR-376a*	AATCTAC	7mer-a1	3	UUGUAAAU---- ||| -----UUAGAUG	0.037781
mmu-miR-16-1*	AATACTG	7mer-a1	3	UUGUAAAU---- ||| -----UUAUGAC	0.037781
mmu-miR-1955-3p	AATGCTC	7mer-m8	3	UUGUAAAU---- ||| -----UUACGAG	0.037781
mmu-miR-126-5p	AATAATG	7mer-m8	3	UUGUAAAU---- ||| -----UUAUUAC	0.037781
mmu-miR-664	AATGAAT	7mer-a1	3	UUGUAAAU---- ||| -----UUACUUA	0.037781
mmu-miR-1186b	AATCCCA	7mer-m8	3	UUGUAAAU---- ||| -----UUAGGGU	0.037781
mmu-miR-496	AATACTC	7mer-a1	3	UUGUAAAU---- ||| -----UUAUGAG	0.037781
mmu-miR-223*	AATACAC	7mer-a1	3	UUGUAAAU---- ||| -----UUAUGUG	0.037781
mmu-miR-33	AATGCAC	7mer-m8	3	UUGUAAAU---- ||| -----UUACGUG	0.037781
mmu-miR-3068*	AATTCAC	7mer-a1	3	UUGUAAAU---- ||| -----UUAAGUG	0.037781
mmu-miR-136	AATGGAG	7mer-a1	3	UUGUAAAU---- ||| -----UUACCUC	0.037781
mmu-miR-1912*	AATGAGC	7mer-a1	3	UUGUAAAU---- ||| -----UUACUCG	0.037781
mmu-miR-20a*	AATGCAG	7mer-a1	3	UUGUAAAU---- ||| -----UUACGUC	0.037781
mmu-miR-23b_mmu-miR-23a	AATGTGA	7mer-a1	3	UUGUAAAU---- ||| -----UUACACU	0.037781
mmu-miR-503*	AATACTC	7mer-m8	3	UUGUAAAU---- ||| -----UUAUGAG	0.037781
mmu-miR-3096b-3p	AATCCTT	7mer-a1	3	UUGUAAAU---- ||| -----UUAGGAA	0.037781
mmu-miR-701*	AATAGAT	7mer-a1	3	UUGUAAAU---- ||| -----UUAUCUA	0.037781
mmu-miR-541	AATCCCT	7mer-a1	3	UUGUAAAU---- ||| -----UUAGGGA	0.037781
mmu-miR-543	AATGTTT	7mer-m8	3	UUGUAAAU---- ||| -----UUACAAA	0.037781
mmu-miR-421*	TTAATGA	7mer-a1	5	UUGUAAAU-- ||||| ---AAUUACU	0.03949
mmu-miR-325	AATAAA	6mer_3	3	UUGUAAAU--- ||| -----UUAUUU	0.041016
mmu-miR-181d_mmu-miR-181a_mmu-miR-181c_mmu-miR-181b	AATGTT	6mer_3	3	UUGUAAAU--- ||| -----UUACAA	0.041016
mmu-miR-323-3p	AATGTG	6mer_3	3	UUGUAAAU--- ||| -----UUACAC	0.041016
mmu-miR-26a-1*	AATAGG	6mer_3	3	UUGUAAAU--- ||| -----UUAUCC	0.041016
mmu-miR-10b*	AATCTG	6mer_3	3	UUGUAAAU--- ||| -----UUAGAC	0.041016
mmu-miR-669g	AATGCA	6mer_3	3	UUGUAAAU--- ||| -----UUACGU	0.041016
mmu-miR-10a*	AATTTG	6mer_3	3	UUGUAAAU--- ||| -----UUAAAC	0.041016
mmu-miR-3086-5p	AATCTA	6mer_3	3	UUGUAAAU--- ||| -----UUAGAU	0.041016
mmu-miR-219-3p	AATTCT	6mer_3	3	UUGUAAAU--- ||| -----UUAAGA	0.041016
mmu-miR-1298	AATGAA	6mer_3	3	UUGUAAAU--- ||| -----UUACUU	0.041016
mmu-miR-205*	TGAAATC	7mer-m8	6	UUGUAAAU- |||||| --ACUUUAG	0.041321
mmu-miR-302b*_mmu-miR-302d*	TTAAAGT	7mer-m8	6	UUGUAAAU- |||||| --AAUUUCA	0.042603
mmu-miR-302c*	TTAAAGC	7mer-m8	6	UUGUAAAU- |||||| --AAUUUCG	0.042603
mmu-miR-3066*	TTAAGTG	7mer-m8	6	UUGUAAAU- |||||| --AAUUCAC	0.044983
mmu-miR-30c_mmu-miR-30b_mmu-miR-30a_mmu-miR-30e_mmu-miR-30d_mmu-miR-384-5p	TTTACA	6mer_3	6	UUGUAAAU |||||| -AAAUGU-	0.046875
mmu-miR-294*	TTTTGA	6mer_1	6	UUGUAAAU |||||| AAAACU--	0.047363
mmu-miR-694	TTTTCA	6mer_2	6	UUGUAAAU |||||| AAAAGU--	0.047363
mmu-miR-875-3p	TTTTCA	6mer_1	6	UUGUAAAU |||||| AAAAGU--	0.047363
mmu-miR-466m-3p_mmu-miR-466o-3p	TGTATGTA	8mer	7	UUGUAAAU- ||||||| -ACAUACAU	0.047897
mmu-miR-101a*	TAACTGA	7mer-m8	5	UUGUAAAU-- ||||| ---AUUGACU	0.049561
mmu-miR-488	TTTCAA	6mer_3	6	UUGUAAAU |||||| -AAAGUU-	0.049805
mmu-miR-411*_mmu-miR-379*	TTACATA	7mer-m8	6	UUGUAAAU- |||||| --AAUGUAU	0.049927
mmu-miR-425_mmu-miR-489	TGTCATT	7mer-m8	7	UUGUAAAU ||||||| -ACAGUAA	0.050232
mmu-miR-434-3p	TTCAAA	6mer_3	6	UUGUAAAU |||||| -AAGUUU-	0.050293
mmu-miR-380-3p	TACATA	6mer_3	5	UUGUAAAU- ||||| ---AUGUAU	0.053711
mmu-miR-19a*	AAAACTA	7mer-m8	4	UUGUAAAU--- |||| ----UUUUGAU	0.054504
mmu-miR-208a-5p	AAAAGCT	7mer-a1	4	UUGUAAAU--- |||| ----UUUUCGA	0.054504
mmu-miR-130a*	AAAAGAG	7mer-a1	4	UUGUAAAU--- |||| ----UUUUCUC	0.054504
mmu-miR-208b*	AAAAGCT	7mer-a1	4	UUGUAAAU--- |||| ----UUUUCGA	0.054504
mmu-miR-367_mmu-miR-363-3p	TGCAATT	7mer-m8	7	UUGUAAAU ||||||| -ACGUUAA	0.056458
mmu-miR-684	AAAACT	6mer_3	4	UUGUAAAU-- |||| ----UUUUGA	0.056885
mmu-miR-129-5p	AAAAAG	6mer_3	4	UUGUAAAU-- |||| ----UUUUUC	0.056885
mmu-miR-19b-2*_mmu-miR-19b-1*	AAAACT	6mer_3	4	UUGUAAAU-- |||| ----UUUUGA	0.056885
mmu-miR-669b	AAAACT	6mer_3	4	UUGUAAAU-- |||| ----UUUUGA	0.056885
mmu-miR-300	TTGCATA	7mer-m8	7	UUGUAAAU ||||||| AACGUAU-	0.058594
mmu-miR-871-5p_mmu-miR-743a*	TGAATA	6mer_3	5	UUGUAAAU- ||||| ---ACUUAU	0.058838
mmu-miR-466f-3p	TGTGTATG	8mer	7	UUGUAAAU- ||||||| -ACACAUAC	0.058899
mmu-miR-466i-3p	TGTGTAT	7mer-m8	7	UUGUAAAU ||||||| -ACACAUA	0.059509
mmu-miR-1981*	TTAGATG	7mer-m8	6	UUGUAAAU- |||||| --AAUCUAC	0.06073
mmu-miR-878-5p	TAGATA	6mer_3	5	UUGUAAAU- ||||| ---AUCUAU	0.061768
mmu-miR-344c_mmu-miR-344	TAGATC	6mer_2	5	UUGUAAAU- ||||| ---AUCUAG	0.061768
mmu-miR-1949	TGGTATA	7mer-a1	7	UUGUAAAU ||||||| ACCAUAU-	0.062561
mmu-miR-361	TGATAA	6mer_3	6	UUGUAAAU |||||| -ACUAUU-	0.063721
mmu-miR-3065	TTGTTGA	7mer-m8	7	UUGUAAAU ||||||| AACAACU-	0.064514
mmu-miR-742*	TGTGAGTA	8mer	7	UUGUAAAU- ||||||| -ACACUCAU	0.066086
mmu-miR-421	TGTTGAT	7mer-m8	7	UUGUAAAU ||||||| -ACAACUA	0.067078
mmu-miR-374c	TGTATT	6mer_1	6	UUGUAAAU |||||| -ACAUAA-	0.067139
mmu-miR-30e*_mmu-miR-30d*_mmu-miR-30a*	TGAAAG	6mer_3	6	UUGUAAAU |||||| -ACUUUC-	0.067383
mmu-miR-3074-2-3p	CTGAAA	6mer_1	6	UUGUAAAU |||||| GACUUU--	0.068115
mmu-miR-19b_mmu-miR-19a	TTGCACA	7mer-m8	7	UUGUAAAU ||||||| AACGUGU-	0.07074
mmu-miR-16-2*	ATATTG	6mer_1	4	UUGUAAAU-- |||| ----UAUAAC	0.071533
mmu-miR-190b_mmu-miR-190	ATATCA	6mer_3	4	UUGUAAAU-- |||| ----UAUAGU	0.071533
mmu-miR-144*	ATATCC	6mer_3	4	UUGUAAAU-- |||| ----UAUAGG	0.071533
mmu-miR-448-3p	ATATGC	6mer_1	4	UUGUAAAU-- |||| ----UAUACG	0.071533
mmu-miR-338-5p	ATATTG	6mer_1	4	UUGUAAAU-- |||| ----UAUAAC	0.071533
mmu-miR-376c*_mmu-miR-376b*	ATATCC	6mer_1	4	UUGUAAAU-- |||| ----UAUAGG	0.071533
mmu-miR-429*	GTAAGA	6mer_2	6	UUGUAAAU |||||| --CAUUCU	0.072021
mmu-miR-200b*_mmu-miR-200a*	GTAAGA	6mer_1	6	UUGUAAAU |||||| --CAUUCU	0.072021
mmu-miR-200c*	GTAAGA	6mer_1	6	UUGUAAAU |||||| --CAUUCU	0.072021
mmu-miR-669p*	TGTTAT	6mer_2	6	UUGUAAAU |||||| -ACAAUA-	0.072754
mmu-miR-669a-3p_mmu-miR-669o-3p_mmu-miR-669a-3-3p	TGTTAT	6mer_1	6	UUGUAAAU |||||| -ACAAUA-	0.072754
mmu-miR-182	TTGCCAA	7mer-a1	7	UUGUAAAU ||||||| AACGGUU-	0.075439
mmu-miR-466b-3p_mmu-miR-466p-3p_mmu-miR-466c-3p	ATGTAT	6mer_3	6	UUGUAAAU |||||| UACAUA--	0.075684
mmu-miR-3112	TTCTAT	6mer_1	6	UUGUAAAU |||||| AAGAUA--	0.079346
mmu-miR-124*	TGAACA	6mer_1	6	UUGUAAAU |||||| -ACUUGU-	0.07959
mmu-miR-743b-5p	TGAACA	6mer_3	6	UUGUAAAU |||||| -ACUUGU-	0.07959
mmu-miR-5116	TATCAA	6mer_2	6	UUGUAAAU |||||| -AUAGUU-	0.080811
mmu-miR-154	ATAACCTA	8mer	2	UUGUAAAU------ || ------UAUUGGAU	0.134903
mmu-miR-598*	ATCACCGC	8mer	2	UUGUAAAU------ || ------UAGUGGCG	0.134903
mmu-miR-490-5p	ATCCATGG	8mer	2	UUGUAAAU------ || ------UAGGUACC	0.134903
mmu-miR-186	ATTCTTTG	8mer	2	UUGUAAAU------ || ------UAAGAAAC	0.134903
mmu-miR-741	ATCTCTCA	8mer	2	UUGUAAAU------ || ------UAGAGAGU	0.134903
mmu-miR-101b*	ATAACCGA	8mer	2	UUGUAAAU------ || ------UAUUGGCU	0.134903
mmu-miR-215*	ATGACAGA	8mer	2	UUGUAAAU------ || ------UACUGUCU	0.134903
mmu-miR-15b*	ATGATTCG	8mer	2	UUGUAAAU------ || ------UACUAAGC	0.134903
mmu-miR-205	ATGAAGGA	8mer	2	UUGUAAAU------ || ------UACUUCCU	0.134903
mmu-miR-331-5p	ATACCTAG	8mer	2	UUGUAAAU------ || ------UAUGGAUC	0.134903
mmu-miR-1930	ATGGAGGT	8mer	2	UUGUAAAU------ || ------UACCUCCA	0.134903
mmu-miR-15a*	ATGGCCTG	8mer	2	UUGUAAAU------ || ------UACCGGAC	0.134903
mmu-miR-7a-1*	ATTTGTTG	8mer	2	UUGUAAAU------ || ------UAAACAAC	0.134903
mmu-miR-598	ATGACGTA	8mer	2	UUGUAAAU------ || ------UACUGCAU	0.134903
mmu-miR-28*	ATCTAGTG	8mer	2	UUGUAAAU------ || ------UAGAUCAC	0.134903
mmu-miR-494	ATGTTTCA	8mer	2	UUGUAAAU------ || ------UACAAAGU	0.134903
mmu-miR-1941-5p	ATCTCCCT	8mer	2	UUGUAAAU------ || ------UAGAGGGA	0.134903
mmu-miR-5119	ATGAGATG	8mer	2	UUGUAAAU------ || ------UACUCUAC	0.134903
mmu-miR-221_mmu-miR-222_mmu-miR-1928	ATGTAGCT	8mer	2	UUGUAAAU------ || ------UACAUCGA	0.134903
mmu-miR-463*	ATTAGGTA	8mer	2	UUGUAAAU------ || ------UAAUCCAU	0.134903
mmu-miR-3063	ATTCCTCA	8mer	2	UUGUAAAU------ || ------UAAGGAGU	0.134903
mmu-miR-29c*	ATCGGTCA	8mer	2	UUGUAAAU------ || ------UAGCCAGU	0.134903
mmu-miR-880	ATGGAGTA	8mer	2	UUGUAAAU------ || ------UACCUCAU	0.134903
mmu-miR-295*	ATTTGAGT	8mer	2	UUGUAAAU------ || ------UAAACUCA	0.134903
mmu-miR-137*	ATACCCGT	8mer	2	UUGUAAAU------ || ------UAUGGGCA	0.134903
mmu-miR-144	ATACTGTA	8mer	2	UUGUAAAU------ || ------UAUGACAU	0.134903
mmu-miR-590-5p	ATAAGCTC	8mer	2	UUGUAAAU------ || ------UAUUCGAG	0.134903
mmu-miR-767	ATGGTGCA	8mer	2	UUGUAAAU------ || ------UACCACGU	0.134903
mmu-miR-103_mmu-miR-107	ATGCTGCT	8mer	2	UUGUAAAU------ || ------UACGACGA	0.134903
mmu-miR-374*	ATACAACC	8mer	2	UUGUAAAU------ || ------UAUGUUGG	0.134903
mmu-miR-202-3p	ATACCTCT	8mer	2	UUGUAAAU------ || ------UAUGGAGA	0.134903
mmu-miR-433	ATCATGAT	8mer	2	UUGUAAAU------ || ------UAGUACUA	0.134903
mmu-miR-3106	ATGAGCCA	8mer	2	UUGUAAAU------ || ------UACUCGGU	0.134903
mmu-miR-3101	ATGGTACC	8mer	2	UUGUAAAU------ || ------UACCAUGG	0.134903
mmu-miR-21	ATAAGCTA	8mer	2	UUGUAAAU------ || ------UAUUCGAU	0.134903
mmu-miR-872*	ATAGTTCA	8mer	2	UUGUAAAU------ || ------UAUCAAGU	0.134903
mmu-miR-539-5p	ATTTCTCC	8mer	2	UUGUAAAU------ || ------UAAAGAGG	0.134903
mmu-miR-338-3p	ATGCTGGA	8mer	2	UUGUAAAU------ || ------UACGACCU	0.134903
mmu-miR-1897-5p	ATCCAAAG	8mer	2	UUGUAAAU------ || ------UAGGUUUC	0.134903
mmu-miR-217	ATGCAGTA	8mer	2	UUGUAAAU------ || ------UACGUCAU	0.134903
mmu-miR-192*	ATTGGCAG	8mer	2	UUGUAAAU------ || ------UAACCGUC	0.134903
mmu-miR-1950	ATGCAG	6mer_2	2	UUGUAAAU---- || ------UACGUC	0.136475
mmu-miR-3063*	ATCTCC	6mer_2	2	UUGUAAAU---- || ------UAGAGG	0.136475
mmu-miR-202-5p	ATAGGA	6mer_2	2	UUGUAAAU---- || ------UAUCCU	0.136475
mmu-miR-153	ATGCAA	6mer_3	2	UUGUAAAU---- || ------UACGUU	0.136475
mmu-miR-1a_mmu-miR-206	ATTCCA	6mer_3	2	UUGUAAAU---- || ------UAAGGU	0.136475
mmu-miR-190b*	ATTCAG	6mer_2	2	UUGUAAAU---- || ------UAAGUC	0.136475
mmu-miR-369-3p	ATTATT	6mer_3	2	UUGUAAAU---- || ------UAAUAA	0.136475
mmu-miR-218-1*	ATGTTT	6mer_3	2	UUGUAAAU---- || ------UACAAA	0.136475
mmu-miR-30b*	ATCCCA	6mer_2	2	UUGUAAAU---- || ------UAGGGU	0.136475
mmu-miR-203	ATTTCA	6mer_2	2	UUGUAAAU---- || ------UAAAGU	0.136475
mmu-miR-297c_mmu-miR-297a_mmu-miR-297b-5p	ATACAT	6mer_3	2	UUGUAAAU---- || ------UAUGUA	0.136475
mmu-miR-707	ATGACT	6mer_2	2	UUGUAAAU---- || ------UACUGA	0.136475
mmu-miR-3109*	ATCCAT	6mer_2	2	UUGUAAAU---- || ------UAGGUA	0.136475
mmu-miR-669k_mmu-miR-669h-3p	ATGCAT	6mer_2	2	UUGUAAAU---- || ------UACGUA	0.136475
mmu-miR-1942	ATCTGA	6mer_3	2	UUGUAAAU---- || ------UAGACU	0.136475
mmu-miR-154*	ATGATT	6mer_3	2	UUGUAAAU---- || ------UACUAA	0.136475
mmu-miR-1843-3p	ATCAGA	6mer_3	2	UUGUAAAU---- || ------UAGUCU	0.136475
mmu-miR-127	ATCCGA	6mer_3	2	UUGUAAAU---- || ------UAGGCU	0.136475
mmu-miR-1899	ATCGCT	6mer_3	2	UUGUAAAU---- || ------UAGCGA	0.136475
mmu-miR-5123	ATCTAC	6mer_2	2	UUGUAAAU---- || ------UAGAUG	0.136475
mmu-miR-488*	ATCTGG	6mer_2	2	UUGUAAAU---- || ------UAGACC	0.136475
mmu-miR-96*	ATGATT	6mer_2	2	UUGUAAAU---- || ------UACUAA	0.136475
mmu-miR-3471	ATCTCA	6mer_3	2	UUGUAAAU---- || ------UAGAGU	0.136475
mmu-miR-704	ATGTCT	6mer_3	2	UUGUAAAU---- || ------UACAGA	0.136475
mmu-miR-669k*	ATGCAC	6mer_2	2	UUGUAAAU---- || ------UACGUG	0.136475
mmu-miR-5097	ATGAAC	6mer_3	2	UUGUAAAU---- || ------UACUUG	0.136475
mmu-miR-5099	ATCTAA	6mer_3	2	UUGUAAAU---- || ------UAGAUU	0.136475
mmu-miR-680	ATGCCC	6mer_3	2	UUGUAAAU---- || ------UACGGG	0.136475
mmu-miR-485*	ATGACT	6mer_3	2	UUGUAAAU---- || ------UACUGA	0.136475
mmu-miR-5100	ATTCGA	6mer_3	2	UUGUAAAU---- || ------UAAGCU	0.136475
mmu-miR-3062	ATTCTC	6mer_2	2	UUGUAAAU---- || ------UAAGAG	0.136475
mmu-miR-143	ATCTCA	6mer_3	2	UUGUAAAU---- || ------UAGAGU	0.136475
mmu-miR-31*	ATAGCA	6mer_3	2	UUGUAAAU---- || ------UAUCGU	0.136475
mmu-miR-3079-5p	ATCAAA	6mer_3	2	UUGUAAAU---- || ------UAGUUU	0.136475
mmu-miR-3086-3p	ATTGGG	6mer_3	2	UUGUAAAU---- || ------UAACCC	0.136475
mmu-miR-487b*	ATAACC	6mer_2	2	UUGUAAAU---- || ------UAUUGG	0.136475
mmu-miR-448-5p	ATGTTC	6mer_3	2	UUGUAAAU---- || ------UACAAG	0.136475
mmu-miR-3965	ATAAGC	6mer_2	2	UUGUAAAU---- || ------UAUUCG	0.136475
mmu-miR-675-3p	ATACAG	6mer_3	2	UUGUAAAU---- || ------UAUGUC	0.136475
mmu-miR-1933-5p	ATGACT	6mer_3	2	UUGUAAAU---- || ------UACUGA	0.136475
mmu-miR-669h-5p	ATGCAT	6mer_3	2	UUGUAAAU---- || ------UACGUA	0.136475
mmu-miR-1967	ATCCTC	6mer_2	2	UUGUAAAU---- || ------UAGGAG	0.136475
mmu-miR-879*	ATAAGC	6mer_3	2	UUGUAAAU---- || ------UAUUCG	0.136475
mmu-miR-322*	ATGTTT	6mer_3	2	UUGUAAAU---- || ------UACAAA	0.136475
mmu-miR-499*	ATGTTC	6mer_3	2	UUGUAAAU---- || ------UACAAG	0.136475
mmu-miR-3067	TGAGAA	6mer_1	6	UUGUAAAU |||||| -ACUCUU-	0.137207
mmu-miR-1192_mmu-miR-495	TTGTTT	6mer_3	6	UUGUAAAU |||||| AACAAA--	0.138184
mmu-miR-33*	AAACATTG	8mer	4	UUGUAAAU---- |||| ----UUUGUAAC	0.141983
mmu-miR-29b-1*	AAACCAGC	8mer	4	UUGUAAAU---- |||| ----UUUGGUCG	0.141983
mmu-miR-193b*	AAACCCCG	8mer	4	UUGUAAAU---- |||| ----UUUGGGGC	0.141983
mmu-miR-329*	AAACCTCT	8mer	4	UUGUAAAU---- |||| ----UUUGGAGA	0.141983
mmu-miR-29b-2*	AAACCA	6mer_2	4	UUGUAAAU-- |||| ----UUUGGU	0.143799
mmu-miR-5101	AAACAA	6mer_2	4	UUGUAAAU-- |||| ----UUUGUU	0.143799
mmu-miR-3112*	AAACTG	6mer_3	4	UUGUAAAU-- |||| ----UUUGAC	0.143799
mmu-miR-450a	GCAAAA	6mer_3	6	UUGUAAAU |||||| --CGUUUU	0.144043
mmu-miR-499	TCTTAA	6mer_3	6	UUGUAAAU |||||| -AGAAUU-	0.144287
mmu-miR-692	AAAGAGAT	8mer	4	UUGUAAAU---- |||| ----UUUCUCUA	0.146622
mmu-miR-3061-3p	AAAGGTAG	8mer	4	UUGUAAAU---- |||| ----UUUCCAUC	0.146622
mmu-miR-204_mmu-miR-211	AAAGGGAA	8mer	4	UUGUAAAU---- |||| ----UUUCCCUU	0.146622
mmu-miR-693-3p	AAAGCTGC	8mer	4	UUGUAAAU---- |||| ----UUUCGACG	0.146622
mmu-miR-501-5p	AAAGGATT	8mer	4	UUGUAAAU---- |||| ----UUUCCUAA	0.146622
mmu-miR-511-5p	AAAGGCAT	8mer	4	UUGUAAAU---- |||| ----UUUCCGUA	0.146622
mmu-miR-3101*	AAAGCT	6mer_2	4	UUGUAAAU-- |||| ----UUUCGA	0.148682
mmu-miR-130b*	AAAGAG	6mer_2	4	UUGUAAAU-- |||| ----UUUCUC	0.148682
mmu-miR-1251*	AAAGCG	6mer_3	4	UUGUAAAU-- |||| ----UUUCGC	0.148682
mmu-miR-3095-5p	AAAGCT	6mer_2	4	UUGUAAAU-- |||| ----UUUCGA	0.148682
mmu-miR-3470a	AAAGTG	6mer_2	4	UUGUAAAU-- |||| ----UUUCAC	0.148682
mmu-miR-378b	AAGTCCAG	8mer	4	UUGUAAAU---- |||| ----UUCAGGUC	0.151184
mmu-miR-1a-2*_mmu-miR-1a-1*	AAGTATGT	8mer	4	UUGUAAAU---- |||| ----UUCAUACA	0.151184
mmu-miR-365-1*_mmu-miR-365-2*	AAGTCCCT	8mer	4	UUGUAAAU---- |||| ----UUCAGGGA	0.151184
mmu-miR-219-5p	GACAATCA	8mer	6	UUGUAAAU-- |||||| --CUGUUAGU	0.151993
mmu-miR-3071*	TTGATGAT	8mer	8	UUGUAAAU |||||||| AACUACUA	0.153687
mmu-miR-1964-3p	AAGTCG	6mer_2	4	UUGUAAAU-- |||| ----UUCAGC	0.153809
mmu-miR-3572	AAGTGT	6mer_2	4	UUGUAAAU-- |||| ----UUCACA	0.153809
mmu-miR-698	GAGAAT	6mer_2	6	UUGUAAAU |||||| --CUCUUA	0.154785
mmu-miR-669n	ACAAAT	6mer_3	6	UUGUAAAU |||||| --UGUUUA	0.155029
mmu-miR-466g	CTGTAT	6mer_3	6	UUGUAAAU |||||| GACAUA--	0.158203
mmu-miR-804	AACTCACA	8mer	4	UUGUAAAU---- |||| ----UUGAGUGU	0.159393
mmu-miR-217*	AACTGATG	8mer	4	UUGUAAAU---- |||| ----UUGACUAC	0.159393
mmu-miR-223	AACTGACA	8mer	4	UUGUAAAU---- |||| ----UUGACUGU	0.159393
mmu-miR-3068	AACTCCAA	8mer	4	UUGUAAAU---- |||| ----UUGAGGUU	0.159393
mmu-miR-145	AACTGGAC	8mer	4	UUGUAAAU---- |||| ----UUGACCUG	0.159393
mmu-miR-582-5p	AACTGTA	7mer-m8	4	UUGUAAAU--- |||| ----UUGACAU	0.161926
mmu-miR-148b*	AACTTC	6mer_3	4	UUGUAAAU-- |||| ----UUGAAG	0.162109
mmu-miR-669c	AACTAT	6mer_3	4	UUGUAAAU-- |||| ----UUGAUA	0.162109
mmu-miR-219-3p*	AACTCT	6mer_3	4	UUGUAAAU-- |||| ----UUGAGA	0.162109
mmu-miR-495*	AACTTC	6mer_3	4	UUGUAAAU-- |||| ----UUGAAG	0.162109
mmu-miR-382	AACTTC	6mer_3	4	UUGUAAAU-- |||| ----UUGAAG	0.162109
mmu-miR-3089-5p	AACTCA	6mer_3	4	UUGUAAAU-- |||| ----UUGAGU	0.162109
mmu-miR-1195	AACTCA	6mer_3	4	UUGUAAAU-- |||| ----UUGAGU	0.162109
mmu-miR-148a*	AACTTT	6mer_3	4	UUGUAAAU-- |||| ----UUGAAA	0.162109
mmu-miR-878-3p	TGTCAT	6mer_1	6	UUGUAAAU |||||| -ACAGUA-	0.162598
mmu-miR-377	TGTGAT	6mer_3	6	UUGUAAAU |||||| -ACACUA-	0.162598
mmu-miR-141*	GAAGATG	7mer-m8	6	UUGUAAAU- |||||| --CUUCUAC	0.162842
mmu-miR-3073-3p	ACATCAA	7mer-m8	4	UUGUAAAU--- |||| ----UGUAGUU	0.166809
mmu-miR-466c-5p_mmu-miR-466o-5p_mmu-miR-466b-5p	ACATCA	6mer_3	4	UUGUAAAU-- |||| ----UGUAGU	0.167236
mmu-miR-409-3p	ACATTC	6mer_3	4	UUGUAAAU-- |||| ----UGUAAG	0.167236
mmu-miR-92b_mmu-miR-32_mmu-miR-92a	TGCAAT	6mer_2	6	UUGUAAAU |||||| -ACGUUA-	0.16748
mmu-miR-25	TGCAAT	6mer_2	6	UUGUAAAU |||||| -ACGUUA-	0.16748
mmu-miR-3098-5p	TGTTAG	6mer_1	6	UUGUAAAU |||||| -ACAAUC-	0.168213
mmu-miR-5128	CAATTG	6mer_3	4	UUGUAAAU-- |||| ----GUUAAC	0.175781
mmu-miR-695	CAATCT	6mer_3	4	UUGUAAAU-- |||| ----GUUAGA	0.175781
mmu-miR-137	CAATAA	6mer_3	4	UUGUAAAU-- |||| ----GUUAUU	0.175781
mmu-let-7d*	GTATAG	6mer_3	6	UUGUAAAU |||||| --CAUAUC	0.17627
mmu-let-7e*	GTATAG	6mer_3	6	UUGUAAAU |||||| --CAUAUC	0.17627
mmu-miR-194	CTGTTA	6mer_1	6	UUGUAAAU |||||| GACAAU--	0.176758
mmu-miR-212-3p_mmu-miR-132	CTGTTA	6mer_3	6	UUGUAAAU |||||| GACAAU--	0.176758
mmu-miR-1b-5p	GTATGTA	7mer-m8	6	UUGUAAAU- |||||| --CAUACAU	0.177063
mmu-miR-669c*	TGTGTA	6mer_3	6	UUGUAAAU |||||| -ACACAU-	0.178955
mmu-miR-1931	TTGCAT	6mer_3	6	UUGUAAAU |||||| AACGUA--	0.179688
mmu-miR-293*_mmu-miR-290-5p_mmu-miR-292-5p	TTTGAGT	7mer-m8	7	UUGUAAAU ||||||| -AAACUCA	0.181335
mmu-miR-3088*	TGCATA	6mer_1	6	UUGUAAAU |||||| -ACGUAU-	0.181396
mmu-miR-491*	TGCATA	6mer_1	6	UUGUAAAU |||||| -ACGUAU-	0.181396
mmu-miR-34c*_mmu-miR-34b-3p	GTGATT	6mer_3	6	UUGUAAAU |||||| --CACUAA	0.182617
mmu-miR-146b_mmu-miR-146a	TTCTCA	6mer_3	6	UUGUAAAU |||||| AAGAGU--	0.183105
mmu-miR-374c*	CTAAGT	6mer_3	6	UUGUAAAU |||||| --GAUUCA	0.183594
mmu-miR-26a_mmu-miR-26b	CTTGAA	6mer_3	5	-UUGUAAAU ||||| GAACUU---	0.18457
mmu-miR-1264-3p	AGATTTG	7mer-m8	4	UUGUAAAU--- |||| ----UCUAAAC	0.185547
mmu-miR-3089-3p	AGATGCT	7mer-m8	4	UUGUAAAU--- |||| ----UCUACGA	0.185547
mmu-miR-463	GTCTATCA	8mer	6	UUGUAAAU-- |||||| --CAGAUAGU	0.185822
mmu-miR-802	GTTACTGA	8mer	6	UUGUAAAU-- |||||| --CAAUGACU	0.188309
mmu-miR-1191	TAAGACTG	8mer	5	UUGUAAAU--- ||||| ---AUUCUGAC	0.189682
mmu-miR-216a	AGATTA	6mer_3	4	UUGUAAAU-- |||| ----UCUAAU	0.19043
mmu-miR-216b	AGATTT	6mer_3	4	UUGUAAAU-- |||| ----UCUAAA	0.19043
mmu-miR-201*	TGTTCA	6mer_3	6	UUGUAAAU |||||| -ACAAGU-	0.190674
mmu-miR-200a_mmu-miR-141	GTGTTA	6mer_3	6	UUGUAAAU |||||| CACAAU--	0.191406
mmu-miR-1941-3p	TAAGATG	7mer-m8	5	UUGUAAAU-- ||||| ---AUUCUAC	0.192871
mmu-miR-875-5p	GGTATA	6mer_3	6	UUGUAAAU |||||| -CCAUAU-	0.193848
mmu-miR-872	GTAACCTT	8mer	6	UUGUAAAU-- |||||| --CAUUGGAA	0.195343
mmu-miR-544-5p	TAACAAGA	8mer	5	UUGUAAAU--- ||||| ---AUUGUUCU	0.196274
mmu-miR-5136	GCATAT	6mer_3	6	UUGUAAAU |||||| --CGUAUA	0.196289
mmu-miR-135b*	CTACAT	6mer_3	6	UUGUAAAU |||||| --GAUGUA	0.196777
mmu-miR-409-5p	GTAACCT	7mer-m8	6	UUGUAAAU- |||||| --CAUUGGA	0.197693
mmu-miR-3107_mmu-miR-486	GTACAGGA	8mer	6	UUGUAAAU-- |||||| --CAUGUCCU	0.199631
mmu-miR-150_mmu-miR-5127	TTGGGA	6mer_1	6	UUGUAAAU |||||| AACCCU--	0.199707
mmu-miR-1197*	GTCAACCG	8mer	6	UUGUAAAU-- |||||| --CAGUUGGC	0.200409
mmu-miR-758*	GTCAACCA	8mer	6	UUGUAAAU-- |||||| --CAGUUGGU	0.200409
mmu-miR-384-3p	TAGGAA	6mer_2	6	UUGUAAAU |||||| AUCCUU--	0.200684
mmu-miR-7a-2*_mmu-miR-7b*	TTGTTG	6mer_3	6	UUGUAAAU |||||| AACAAC--	0.201172
mmu-miR-670*	AGGAAA	6mer_3	6	UUGUAAAU |||||| -UCCUUU-	0.202637
mmu-miR-3059	AGGAAA	6mer_3	6	UUGUAAAU |||||| -UCCUUU-	0.202637
mmu-miR-505-3p	TGTTGA	6mer_1	6	UUGUAAAU |||||| -ACAACU-	0.203125
mmu-miR-1892	CCAAAT	6mer_3	6	UUGUAAAU |||||| --GGUUUA	0.203369
mmu-miR-342-3p	TGTGAG	6mer_2	6	UUGUAAAU |||||| -ACACUC-	0.204346
mmu-miR-673-5p	TGTGAG	6mer_3	6	UUGUAAAU |||||| -ACACUC-	0.204346
mmu-miR-3087	GTGAGTTA	8mer	6	UUGUAAAU-- |||||| --CACUCAAU	0.206772
mmu-miR-1936	GTCAGTTA	8mer	6	UUGUAAAU-- |||||| --CAGUCAAU	0.206772
mmu-miR-128	CTGTGA	6mer_3	6	UUGUAAAU |||||| GACACU--	0.207031
mmu-miR-542-3p	CTGTCA	6mer_1	6	UUGUAAAU |||||| GACAGU--	0.207031
mmu-miR-1952	TGGAGA	6mer_3	6	UUGUAAAU |||||| -ACCUCU-	0.211914
mmu-miR-3473c	TGGAGA	6mer_1	6	UUGUAAAU |||||| -ACCUCU-	0.211914
mmu-miR-150*	TGTACC	6mer_1	6	UUGUAAAU |||||| -ACAUGG-	0.212158
mmu-miR-1b-3p	TGTACC	6mer_1	6	UUGUAAAU |||||| -ACAUGG-	0.212158
mmu-miR-3100-3p	TGTCAC	6mer_1	6	UUGUAAAU |||||| -ACAGUG-	0.215332
mmu-miR-466q	TGTGCA	6mer_2	6	UUGUAAAU |||||| -ACACGU-	0.219482
mmu-miR-3095-3p	TGTCCA	6mer_3	6	UUGUAAAU |||||| -ACAGGU-	0.219482
mmu-miR-3093-3p	TGTCCA	6mer_1	6	UUGUAAAU |||||| -ACAGGU-	0.219482
mmu-miR-3069-3p	TGTCCA	6mer_2	6	UUGUAAAU |||||| -ACAGGU-	0.219482
mmu-miR-301b_mmu-miR-301a_mmu-miR-130a_mmu-miR-130b_mmu-miR-721	TTGCAC	6mer_1	6	UUGUAAAU |||||| AACGUG--	0.220215
mmu-miR-667	GTGTCA	6mer_3	6	UUGUAAAU |||||| CACAGU--	0.221436
mmu-miR-291a-5p	TTTGAT	6mer_2	6	UUGUAAAU |||||| AAACUA--	0.222656
mmu-miR-291b-5p	TTTGAT	6mer_2	6	UUGUAAAU |||||| AAACUA--	0.222656
mmu-miR-466j_mmu-miR-466m-5p_mmu-miR-669m-5p_mmu-miR-466h-5p	TGCACA	6mer_1	6	UUGUAAAU |||||| -ACGUGU-	0.223633
mmu-miR-450b-3p_mmu-miR-450a-1*	TTCCCAAT	8mer	8	UUGUAAAU |||||||| AAGGGUUA	0.223984
mmu-miR-653*	AGTGAA	6mer_3	6	UUGUAAAU |||||| -UCACUU-	0.224854
mmu-miR-653	TTCAACA	7mer-a1	7	UUGUAAAU ||||||| AAGUUGU-	0.226196
mmu-miR-224	GTGACTTA	8mer	6	UUGUAAAU-- |||||| --CACUGAAU	0.227325
mmu-miR-376b	TATGAT	6mer_3	3	UUGUAAAU--- ||| -----AUACUA	0.239014
mmu-miR-376c	TATGTT	6mer_3	3	UUGUAAAU--- ||| -----AUACAA	0.239014
mmu-miR-5134	TGCCAA	6mer_3	6	UUGUAAAU |||||| -ACGGUU-	0.239502
mmu-miR-96	TGCCAA	6mer_2	6	UUGUAAAU |||||| -ACGGUU-	0.239502
mmu-miR-3069-5p	TGCCAA	6mer_3	6	UUGUAAAU |||||| -ACGGUU-	0.239502
mmu-miR-142-5p	TTTATG	6mer_3	5	UUGUAAAU- ||||| ---AAAUAC	0.241455
mmu-miR-3102-3p.2	GTAGAG	6mer_3	6	UUGUAAAU |||||| --CAUCUC	0.24292
mmu-miR-187*	TGTAGC	6mer_1	6	UUGUAAAU |||||| -ACAUCG-	0.244385
mmu-miR-9*	CTTTAT	6mer_3	6	UUGUAAAU |||||| GAAAUA--	0.245605
mmu-miR-574-3p	TGAGCGTG	8mer	1	UUGUAAAU------- | -------ACUCGCAC	0.410599
mmu-miR-3096-3p	TTAACCCA	8mer	1	UUGUAAAU------- | -------AAUUGGGU	0.410599
mmu-miR-1839-5p	TCTACCTT	8mer	1	UUGUAAAU------- | -------AGAUGGAA	0.410599
mmu-miR-1951	TCCACTAC	8mer	1	UUGUAAAU------- | -------AGGUGAUG	0.410599
mmu-miR-125b-2-3p	TGACTTGT	8mer	1	UUGUAAAU------- | -------ACUGAACA	0.410599
mmu-miR-433*	TCACCGTA	8mer	1	UUGUAAAU------- | -------AGUGGCAU	0.410599
mmu-miR-27a*	TAAGCCCT	8mer	1	UUGUAAAU------- | -------AUUCGGGA	0.410599
mmu-miR-652*	TAGGGTTG	8mer	1	UUGUAAAU------- | -------AUCCCAAC	0.410599
mmu-miR-690	TAGCCTTT	8mer	1	UUGUAAAU------- | -------AUCGGAAA	0.410599
mmu-miR-883a-3p_mmu-miR-883b-3p	TGCAGTTA	8mer	1	UUGUAAAU------- | -------ACGUCAAU	0.410599
mmu-miR-152_mmu-miR-148b_mmu-miR-148a	TGCACTGA	8mer	1	UUGUAAAU------- | -------ACGUGACU	0.410599
mmu-miR-873*	TCAGTCTC	8mer	1	UUGUAAAU------- | -------AGUCAGAG	0.410599
mmu-miR-455	TGGACTGC	8mer	1	UUGUAAAU------- | -------ACCUGACG	0.410599
mmu-miR-1946b	TGCCCGGC	8mer	1	UUGUAAAU------- | -------ACGGGCCG	0.410599
mmu-miR-147*	TGTTTCCA	8mer	1	UUGUAAAU------- | -------ACAAAGGU	0.410599
mmu-miR-582-3p	TCAACAGG	8mer	1	UUGUAAAU------- | -------AGUUGUCC	0.410599
mmu-miR-3079-3p	TGAGCCTG	8mer	1	UUGUAAAU------- | -------ACUCGGAC	0.410599
mmu-miR-330*	TGCTTTGC	8mer	1	UUGUAAAU------- | -------ACGAAACG	0.410599
mmu-miR-511-3p	TACACATT	8mer	1	UUGUAAAU------- | -------AUGUGUAA	0.410599
mmu-miR-3473b	TCCAGCCC	8mer	1	UUGUAAAU------- | -------AGGUCGGG	0.410599
mmu-miR-1957	TACCACTG	8mer	1	UUGUAAAU------- | -------AUGGUGAC	0.410599
mmu-miR-881*	TCTCTCTG	8mer	1	UUGUAAAU------- | -------AGAGAGAC	0.410599
mmu-miR-551b*	TTGATTTC	8mer	1	UUGUAAAU------- | -------AACUAAAG	0.410599
mmu-miR-542-5p	TCCCCGAG	8mer	1	UUGUAAAU------- | -------AGGGGCUC	0.410599
mmu-miR-3092*	TTTCCCCT	8mer	1	UUGUAAAU------- | -------AAAGGGGA	0.410599
mmu-miR-2182	TGTGGCGT	8mer	1	UUGUAAAU------- | -------ACACCGCA	0.410599
mmu-miR-34a*	TGCTGATT	8mer	1	UUGUAAAU------- | -------ACGACUAA	0.410599
mmu-miR-551b	TGGGTCGC	8mer	1	UUGUAAAU------- | -------ACCCAGCG	0.410599
mmu-miR-351*	TCTTGACC	8mer	1	UUGUAAAU------- | -------AGAACUGG	0.410599
mmu-miR-1249*	TCCCTCCT	8mer	1	UUGUAAAU------- | -------AGGGAGGA	0.410599
mmu-miR-5122	TCCCGCGG	8mer	1	UUGUAAAU------- | -------AGGGCGCC	0.410599
mmu-miR-376a	TCTACGAT	8mer	1	UUGUAAAU------- | -------AGAUGCUA	0.410599
mmu-miR-3070b-3p_mmu-miR-3070a	TAGCACCA	8mer	1	UUGUAAAU------- | -------AUCGUGGU	0.410599
mmu-miR-1938	TCCCACCG	8mer	1	UUGUAAAU------- | -------AGGGUGGC	0.410599
mmu-miR-322_mmu-miR-497	TGCTGCTG	8mer	1	UUGUAAAU------- | -------ACGACGAC	0.410599
mmu-miR-1188	TCACACCA	8mer	1	UUGUAAAU------- | -------AGUGUGGU	0.410599
mmu-miR-743b-3p_mmu-miR-743a	TGTCTTTC	8mer	1	UUGUAAAU------- | -------ACAGAAAG	0.410599
mmu-miR-133b*	TGACCAGC	8mer	1	UUGUAAAU------- | -------ACUGGUCG	0.410599
mmu-miR-1948	TGCCTAAA	8mer	1	UUGUAAAU------- | -------ACGGAUUU	0.410599
mmu-miR-599	TGACACAA	8mer	1	UUGUAAAU------- | -------ACUGUGUU	0.410599
mmu-miR-3084	TGGCAGAA	8mer	1	UUGUAAAU------- | -------ACCGUCUU	0.410599
mmu-miR-693-5p	TGTGGCTG	8mer	1	UUGUAAAU------- | -------ACACCGAC	0.410599
mmu-miR-380-5p	TCAACCAT	8mer	1	UUGUAAAU------- | -------AGUUGGUA	0.410599
mmu-miR-3105-3p	TAAGCAGT	8mer	1	UUGUAAAU------- | -------AUUCGUCA	0.410599
mmu-miR-196a-1*	TGTCGTTG	8mer	1	UUGUAAAU------- | -------ACAGCAAC	0.410599
mmu-miR-99a_mmu-miR-100	TACGGGTT	8mer	1	UUGUAAAU------- | -------AUGCCCAA	0.410599
mmu-miR-188-3p	TGTGGGAG	8mer	1	UUGUAAAU------- | -------ACACCCUC	0.410599
mmu-miR-3110*	TGGAGTGC	8mer	1	UUGUAAAU------- | -------ACCUCACG	0.410599
mmu-miR-146a*	TTCACAGG	8mer	1	UUGUAAAU------- | -------AAGUGUCC	0.410599
mmu-miR-125a-3p	TCACCTGT	8mer	1	UUGUAAAU------- | -------AGUGGACA	0.410599
mmu-miR-880*	TCTGAGTA	8mer	1	UUGUAAAU------- | -------AGACUCAU	0.410599
mmu-miR-450a-2*	TCCCCAAT	8mer	1	UUGUAAAU------- | -------AGGGGUUA	0.410599
mmu-miR-192	TAGGTCAG	8mer	1	UUGUAAAU------- | -------AUCCAGUC	0.410599
mmu-miR-191	TTCCGTTG	8mer	1	UUGUAAAU------- | -------AAGGCAAC	0.410599
mmu-miR-3085-5p	TGGCACCT	8mer	1	UUGUAAAU------- | -------ACCGUGGA	0.410599
mmu-miR-383*	TGCTGTGG	8mer	1	UUGUAAAU------- | -------ACGACACC	0.410599
mmu-miR-1907	TGCTGCTC	8mer	1	UUGUAAAU------- | -------ACGACGAG	0.410599
mmu-miR-491	TCCCCACT	8mer	1	UUGUAAAU------- | -------AGGGGUGA	0.410599
mmu-miR-122*	TGGCGTTT	8mer	1	UUGUAAAU------- | -------ACCGCAAA	0.410599
mmu-miR-1954	TCTGCAGT	8mer	1	UUGUAAAU------- | -------AGACGUCA	0.410599
mmu-miR-1932	TCCGCAAC	8mer	1	UUGUAAAU------- | -------AGGCGUUG	0.410599
mmu-miR-1894-3p	TCCCTTGC	8mer	1	UUGUAAAU------- | -------AGGGAACG	0.410599
mmu-miR-5104	TAGCACAG	8mer	1	UUGUAAAU------- | -------AUCGUGUC	0.410599
mmu-miR-5114	TCTCCAGT	8mer	1	UUGUAAAU------- | -------AGAGGUCA	0.410599
mmu-miR-5117	TCACTAAC	8mer	1	UUGUAAAU------- | -------AGUGAUUG	0.410599
mmu-miR-5111	TTGCGCTT	8mer	1	UUGUAAAU------- | -------AACGCGAA	0.410599
mmu-miR-505-5p	TGGCTCCC	8mer	1	UUGUAAAU------- | -------ACCGAGGG	0.410599
mmu-miR-291b-3p_mmu-miR-350*	TGCACTTT	8mer	1	UUGUAAAU------- | -------ACGUGAAA	0.410599
mmu-miR-363-5p	TCCACCTG	8mer	1	UUGUAAAU------- | -------AGGUGGAC	0.410599
mmu-miR-135a-2*	TCCCTACA	8mer	1	UUGUAAAU------- | -------AGGGAUGU	0.410599
mmu-miR-874*	TGGGGCCG	8mer	1	UUGUAAAU------- | -------ACCCCGGC	0.410599
mmu-miR-31	TCTTGCCT	8mer	1	UUGUAAAU------- | -------AGAACGGA	0.410599
mmu-miR-3474	TCCCAGGG	8mer	1	UUGUAAAU------- | -------AGGGUCCC	0.410599
mmu-miR-717	TGTCTGAG	8mer	1	UUGUAAAU------- | -------ACAGACUC	0.410599
mmu-miR-3106*	TAGGCAGC	8mer	1	UUGUAAAU------- | -------AUCCGUCG	0.410599
mmu-miR-21*	TGCTGTTG	8mer	1	UUGUAAAU------- | -------ACGACAAC	0.410599
mmu-miR-194-1*	TCCACTGG	8mer	1	UUGUAAAU------- | -------AGGUGACC	0.410599
mmu-miR-29a_mmu-miR-29c_mmu-miR-29b	TGGTGCTA	8mer	1	UUGUAAAU------- | -------ACCACGAU	0.410599
mmu-miR-99b	TACGGGTG	8mer	1	UUGUAAAU------- | -------AUGCCCAC	0.410599
mmu-miR-877	TCCTCTAC	8mer	1	UUGUAAAU------- | -------AGGAGAUG	0.410599
mmu-miR-470*	TACTGGTT	8mer	1	UUGUAAAU------- | -------AUGACCAA	0.410599
mmu-miR-425*	TTCCCGAT	8mer	1	UUGUAAAU------- | -------AAGGGCUA	0.410599
mmu-miR-764-5p	TGAGCACC	8mer	1	UUGUAAAU------- | -------ACUCGUGG	0.410599
mmu-miR-712	TGAAGGAG	8mer	1	UUGUAAAU------- | -------ACUUCCUC	0.410599
mmu-miR-713	TCAGTGCA	8mer	1	UUGUAAAU------- | -------AGUCACGU	0.410599
mmu-miR-882	TCTCTCCT	8mer	1	UUGUAAAU------- | -------AGAGAGGA	0.410599
mmu-miR-30c-2*_mmu-miR-30c-1*	TCTCCCAG	8mer	1	UUGUAAAU------- | -------AGAGGGUC	0.410599
mmu-miR-470	TCCAAGAA	8mer	1	UUGUAAAU------- | -------AGGUUCUU	0.410599
mmu-miR-691	TCAGGAAT	8mer	1	UUGUAAAU------- | -------AGUCCUUA	0.410599
mmu-miR-708*	TCTAGTTG	8mer	1	UUGUAAAU------- | -------AGAUCAAC	0.410599
mmu-miR-185_mmu-miR-3473	TCTCTCCA	8mer	1	UUGUAAAU------- | -------AGAGAGGU	0.410599
mmu-miR-328*	TGCCCCCC	8mer	1	UUGUAAAU------- | -------ACGGGGGG	0.410599
mmu-miR-1896	TCAGAGAG	8mer	1	UUGUAAAU------- | -------AGUCUCUC	0.410599
mmu-miR-3109	TGGCCCTA	8mer	1	UUGUAAAU------- | -------ACCGGGAU	0.410599
mmu-miR-135a-1*	TCCCTATA	8mer	1	UUGUAAAU------- | -------AGGGAUAU	0.410599
mmu-miR-5107	TCTGCCCA	8mer	1	UUGUAAAU------- | -------AGACGGGU	0.410599
mmu-miR-5108	TGCTCTAC	8mer	1	UUGUAAAU------- | -------ACGAGAUG	0.410599
mmu-miR-3062*	TGTCCCCG	8mer	1	UUGUAAAU------- | -------ACAGGGGC	0.410599
mmu-miR-3060	TGCTATGG	8mer	1	UUGUAAAU------- | -------ACGAUACC	0.410599
mmu-miR-383	TCTGATCT	8mer	1	UUGUAAAU------- | -------AGACUAGA	0.410599
mmu-miR-3108	TTAGAGAC	8mer	1	UUGUAAAU------- | -------AAUCUCUG	0.410599
mmu-miR-221*	TGCCAGGT	8mer	1	UUGUAAAU------- | -------ACGGUCCA	0.410599
mmu-miR-181c*_mmu-miR-181a-1*	TCGATGGT	8mer	1	UUGUAAAU------- | -------AGCUACCA	0.410599
mmu-miR-204*	TTCCCAGC	8mer	1	UUGUAAAU------- | -------AAGGGUCG	0.410599
mmu-miR-5113	TCCTCTGT	8mer	1	UUGUAAAU------- | -------AGGAGACA	0.410599
mmu-miR-1982.2	TAGGGTGA	8mer	1	UUGUAAAU------- | -------AUCCCACU	0.410599
mmu-miR-666-5p	TGCCCGCT	8mer	1	UUGUAAAU------- | -------ACGGGCGA	0.410599
mmu-miR-3962	TACTACCT	8mer	1	UUGUAAAU------- | -------AUGAUGGA	0.410599
mmu-miR-3961	TGAGGGCA	8mer	1	UUGUAAAU------- | -------ACUCCCGU	0.410599
mmu-miR-3966	TGGCAGCT	8mer	1	UUGUAAAU------- | -------ACCGUCGA	0.410599
mmu-miR-3964	TACCTTAT	8mer	1	UUGUAAAU------- | -------AUGGAAUA	0.410599
mmu-miR-742	TGGCTTTC	8mer	1	UUGUAAAU------- | -------ACCGAAAG	0.410599
mmu-let-7i*	TTGCGCAG	8mer	1	UUGUAAAU------- | -------AACGCGUC	0.410599
mmu-miR-1940	TCCTCCAT	8mer	1	UUGUAAAU------- | -------AGGAGGUA	0.410599
mmu-miR-1969	TCCATCTT	8mer	1	UUGUAAAU------- | -------AGGUAGAA	0.410599
mmu-miR-1963	TCGTCCCA	8mer	1	UUGUAAAU------- | -------AGCAGGGU	0.410599
mmu-miR-540-3p	TCTGACCT	8mer	1	UUGUAAAU------- | -------AGACUGGA	0.410599
mmu-miR-184	TCCGTCCA	8mer	1	UUGUAAAU------- | -------AGGCAGGU	0.410599
mmu-miR-215	TAGGTCAT	8mer	1	UUGUAAAU------- | -------AUCCAGUA	0.410599
mmu-miR-341	TCGACCGA	8mer	1	UUGUAAAU------- | -------AGCUGGCU	0.410599
mmu-miR-883b-5p	TCTCAGTA	8mer	1	UUGUAAAU------- | -------AGAGUCAU	0.410599
mmu-miR-15b_mmu-miR-15a_mmu-miR-16_mmu-miR-195	TGCTGCTA	8mer	1	UUGUAAAU------- | -------ACGACGAU	0.410599
mmu-miR-93*	TCAGCAGT	8mer	1	UUGUAAAU------- | -------AGUCGUCA	0.410599
mmu-miR-544-3p	TGCAGAAT	8mer	1	UUGUAAAU------- | -------ACGUCUUA	0.410599
mmu-miR-1190	TCAGCTGA	8mer	1	UUGUAAAU------- | -------AGUCGACU	0.410599
mmu-miR-181b-1*_mmu-miR-181b-2*	TCAGTGAG	8mer	1	UUGUAAAU------- | -------AGUCACUC	0.410599
mmu-miR-125b-1-3p	TAACCCGT	8mer	1	UUGUAAAU------- | -------AUUGGGCA	0.410599
mmu-miR-741*	TCTACGTA	8mer	1	UUGUAAAU------- | -------AGAUGCAU	0.410599
mmu-miR-27b*	TAAGCTCT	8mer	1	UUGUAAAU------- | -------AUUCGAGA	0.410599
mmu-miR-883a-5p	TCTCAGCA	8mer	1	UUGUAAAU------- | -------AGAGUCGU	0.410599
mmu-miR-133a*	TTACCAGC	8mer	1	UUGUAAAU------- | -------AAUGGUCG	0.410599
mmu-miR-670	TCAGGGAT	8mer	1	UUGUAAAU------- | -------AGUCCCUA	0.410599
mmu-miR-677	TCACTGAA	8mer	1	UUGUAAAU------- | -------AGUGACUU	0.410599
[truncated: 685 more rows]

## Sheet: Orange
Top 933 miRNAs Complementary to the Weeder Motif UGAUGU [+]
miRNA Name	miRNA Seed	Seed Model	Length of Complementarity	Complementarity	Viterbi P-Value
mmu-miR-499*	TGATGT	6mer_1	6	UGAUGU |||||| ACUACA	0.000244
mmu-miR-697	GATGTT	6mer_3	5	UGAUGU- ||||| -CUACAA	0.001221
mmu-miR-448-5p	GATGTT	6mer_2	5	UGAUGU- ||||| -CUACAA	0.001221
mmu-miR-383*	TGCTGT	6mer_1	6	UGAUGU |||||| ACGACA	0.001709
mmu-miR-21*	TGCTGT	6mer_1	6	UGAUGU |||||| ACGACA	0.001709
mmu-miR-214	TGCTGT	6mer_3	6	UGAUGU |||||| ACGACA	0.001709
mmu-miR-669p*	ATGTTA	6mer_1	4	UGAUGU-- |||| --UACAAU	0.005615
mmu-miR-218-1*	ATGTTT	6mer_3	4	UGAUGU-- |||| --UACAAA	0.005615
mmu-miR-493*	ATGTAC	6mer_1	4	UGAUGU-- |||| --UACAUG	0.005615
mmu-miR-494	ATGTTT	6mer_1	4	UGAUGU-- |||| --UACAAA	0.005615
mmu-miR-297a-5*_mmu-miR-669l*_mmu-miR-467b*_mmu-miR-467e*_mmu-miR-669d-2*_mmu-miR-669m-3p_mmu-miR-467c*_mmu-miR-467d*	ATGTAT	6mer_1	4	UGAUGU-- |||| --UACAUA	0.005615
mmu-miR-221_mmu-miR-222_mmu-miR-1928	ATGTAG	6mer_1	4	UGAUGU-- |||| --UACAUC	0.005615
mmu-miR-704	ATGTCT	6mer_3	4	UGAUGU-- |||| --UACAGA	0.005615
mmu-miR-5098	ATGTAA	6mer_2	4	UGAUGU-- |||| --UACAUU	0.005615
mmu-miR-466b-3p_mmu-miR-466p-3p_mmu-miR-466c-3p	ATGTAT	6mer_3	4	UGAUGU-- |||| --UACAUA	0.005615
mmu-miR-23b_mmu-miR-23a	ATGTGA	6mer_2	4	UGAUGU-- |||| --UACACU	0.005615
mmu-miR-322*	ATGTTT	6mer_3	4	UGAUGU-- |||| --UACAAA	0.005615
mmu-miR-466n-3p	ATGTAT	6mer_2	4	UGAUGU-- |||| --UACAUA	0.005615
mmu-miR-543	ATGTTT	6mer_3	4	UGAUGU-- |||| --UACAAA	0.005615
mmu-miR-297a*_mmu-miR-467g_mmu-miR-297b-3p_mmu-miR-466e-3p_mmu-miR-669d*_mmu-miR-466a-3p_mmu-miR-466d-3p_mmu-miR-297c*	ATGTAT	6mer_2	4	UGAUGU-- |||| --UACAUA	0.005615
mmu-miR-669a-3p_mmu-miR-669o-3p_mmu-miR-669a-3-3p	TTATGT	6mer_3	6	UGAUGU |||||| AAUACA	0.005859
mmu-miR-551b*	TGATTT	6mer_2	6	UGAUGU |||||| ACUAAA	0.006836
mmu-miR-383	TGATCT	6mer_3	6	UGAUGU |||||| ACUAGA	0.006836
mmu-miR-3074-1-3p	TGATAT	6mer_2	6	UGAUGU |||||| ACUAUA	0.007324
mmu-miR-144*	TGATAT	6mer_1	6	UGAUGU |||||| ACUAUA	0.007324
mmu-miR-3071*	TGATGA	6mer_2	6	UGAUGU |||||| ACUACU	0.007812
mmu-miR-592*	TGATGA	6mer_3	6	UGAUGU |||||| ACUACU	0.007812
mmu-miR-323-3p	TAATGT	6mer_2	6	UGAUGU |||||| AUUACA	0.008057
mmu-miR-217*	CTGATG	6mer_3	5	-UGAUGU ||||| GACUAC-	0.009521
mmu-miR-291a-5p	TTGATG	6mer_3	5	-UGAUGU ||||| AACUAC-	0.009521
mmu-miR-674*	GCTGTG	6mer_3	5	UGAUGU- ||||| -CGACAC	0.01123
mmu-miR-673-5p	GCTGTG	6mer_1	5	UGAUGU- ||||| -CGACAC	0.01123
mmu-miR-196b*	GCTGTC	6mer_1	5	UGAUGU- ||||| -CGACAG	0.01123
mmu-miR-329_mmu-miR-362-3p	TGTGTT	6mer_3	3	UGAUGU--- ||| ---ACACAA	0.026611
mmu-miR-421	TGTTGA	6mer_2	3	UGAUGU--- ||| ---ACAACU	0.026611
mmu-miR-466q	TGTGCA	6mer_2	3	UGAUGU--- ||| ---ACACGU	0.026611
mmu-miR-466f-3p	TGTATG	6mer_3	3	UGAUGU--- ||| ---ACAUAC	0.026611
mmu-miR-147*	TGTTTC	6mer_1	3	UGAUGU--- ||| ---ACAAAG	0.026611
mmu-miR-3095-3p	TGTCCA	6mer_3	3	UGAUGU--- ||| ---ACAGGU	0.026611
mmu-miR-505-3p	TGTTGA	6mer_1	3	UGAUGU--- ||| ---ACAACU	0.026611
mmu-miR-342-3p	TGTGAG	6mer_2	3	UGAUGU--- ||| ---ACACUC	0.026611
mmu-miR-150*	TGTACC	6mer_1	3	UGAUGU--- ||| ---ACAUGG	0.026611
mmu-miR-2182	TGTGGC	6mer_1	3	UGAUGU--- ||| ---ACACCG	0.026611
mmu-miR-742*	TGTGAG	6mer_1	3	UGAUGU--- ||| ---ACACUC	0.026611
mmu-miR-3057-3p	TGTGGG	6mer_2	3	UGAUGU--- ||| ---ACACCC	0.026611
mmu-miR-3093-3p	TGTCCA	6mer_1	3	UGAUGU--- ||| ---ACAGGU	0.026611
mmu-let-7g*	TGTACA	6mer_1	3	UGAUGU--- ||| ---ACAUGU	0.026611
mmu-miR-743b-3p_mmu-miR-743a	TGTCTT	6mer_1	3	UGAUGU--- ||| ---ACAGAA	0.026611
mmu-miR-693-5p	TGTGGC	6mer_1	3	UGAUGU--- ||| ---ACACCG	0.026611
mmu-miR-669c*	TGTGTA	6mer_3	3	UGAUGU--- ||| ---ACACAU	0.026611
mmu-miR-196a-1*	TGTCGT	6mer_1	3	UGAUGU--- ||| ---ACAGCA	0.026611
mmu-miR-878-3p	TGTCAT	6mer_1	3	UGAUGU--- ||| ---ACAGUA	0.026611
mmu-miR-201*	TGTTCA	6mer_3	3	UGAUGU--- ||| ---ACAAGU	0.026611
mmu-miR-188-3p	TGTGGG	6mer_1	3	UGAUGU--- ||| ---ACACCC	0.026611
mmu-let-7c-1*	TGTACA	6mer_2	3	UGAUGU--- ||| ---ACAUGU	0.026611
mmu-miR-194	TGTTAC	6mer_2	3	UGAUGU--- ||| ---ACAAUG	0.026611
mmu-let-7a-2*	TGTACA	6mer_2	3	UGAUGU--- ||| ---ACAUGU	0.026611
mmu-miR-377	TGTGAT	6mer_3	3	UGAUGU--- ||| ---ACACUA	0.026611
mmu-miR-140*	TGTGGT	6mer_2	3	UGAUGU--- ||| ---ACACCA	0.026611
mmu-miR-3098-5p	TGTTAG	6mer_1	3	UGAUGU--- ||| ---ACAAUC	0.026611
mmu-miR-676*	TGTAGA	6mer_1	3	UGAUGU--- ||| ---ACAUCU	0.026611
mmu-miR-425_mmu-miR-489	TGTCAT	6mer_2	3	UGAUGU--- ||| ---ACAGUA	0.026611
mmu-miR-717	TGTCTG	6mer_1	3	UGAUGU--- ||| ---ACAGAC	0.026611
mmu-miR-1b-3p	TGTACC	6mer_1	3	UGAUGU--- ||| ---ACAUGG	0.026611
mmu-miR-30c_mmu-miR-30b_mmu-miR-30a_mmu-miR-30e_mmu-miR-30d_mmu-miR-384-5p	TGTTTA	6mer_1	3	UGAUGU--- ||| ---ACAAAU	0.026611
mmu-miR-187*	TGTAGC	6mer_1	3	UGAUGU--- ||| ---ACAUCG	0.026611
mmu-miR-3064-3p	TGTGGC	6mer_2	3	UGAUGU--- ||| ---ACACCG	0.026611
mmu-miR-1197	TGTCCT	6mer_2	3	UGAUGU--- ||| ---ACAGGA	0.026611
mmu-miR-3069-3p	TGTCCA	6mer_2	3	UGAUGU--- ||| ---ACAGGU	0.026611
mmu-miR-466m-3p_mmu-miR-466o-3p	TGTATG	6mer_1	3	UGAUGU--- ||| ---ACAUAC	0.026611
mmu-miR-466i-3p	TGTGTA	6mer_2	3	UGAUGU--- ||| ---ACACAU	0.026611
mmu-let-7f-2*	TGTATA	6mer_2	3	UGAUGU--- ||| ---ACAUAU	0.026611
mmu-miR-374c	TGTATT	6mer_1	3	UGAUGU--- ||| ---ACAUAA	0.026611
mmu-miR-139-5p	TGTAGA	6mer_3	3	UGAUGU--- ||| ---ACAUCU	0.026611
mmu-miR-542-3p	TGTCAC	6mer_2	3	UGAUGU--- ||| ---ACAGUG	0.026611
mmu-miR-3062*	TGTCCC	6mer_1	3	UGAUGU--- ||| ---ACAGGG	0.026611
mmu-miR-672*	TGTGTG	6mer_2	3	UGAUGU--- ||| ---ACACAC	0.026611
mmu-miR-3065	TGTTGA	6mer_3	3	UGAUGU--- ||| ---ACAACU	0.026611
mmu-miR-381	TGTATA	6mer_3	3	UGAUGU--- ||| ---ACAUAU	0.026611
mmu-let-7c-2*_mmu-let-7f-1*_mmu-let-7b*_mmu-miR-98*_mmu-let-7a-1*	TGTATA	6mer_2	3	UGAUGU--- ||| ---ACAUAU	0.026611
mmu-miR-3100-3p	TGTCAC	6mer_1	3	UGAUGU--- ||| ---ACAGUG	0.026611
mmu-miR-27b_mmu-miR-27a	TGTGAA	6mer_3	3	UGAUGU--- ||| ---ACACUU	0.026611
mmu-miR-350	TGTGAA	6mer_3	3	UGAUGU--- ||| ---ACACUU	0.026611
mmu-miR-467f	TGTATA	6mer_2	3	UGAUGU--- ||| ---ACAUAU	0.026611
mmu-miR-539-3p	TGTATG	6mer_3	3	UGAUGU--- ||| ---ACAUAC	0.026611
mmu-miR-669b*_mmu-miR-467a*_mmu-miR-669f-3p	TGTATA	6mer_1	3	UGAUGU--- ||| ---ACAUAU	0.026611
mmu-miR-1b-5p	TATGTA	6mer_3	5	UGAUGU- ||||| -AUACAU	0.027588
mmu-miR-376c	TATGTT	6mer_3	5	UGAUGU- ||||| -AUACAA	0.027588
mmu-miR-3082-3p	CATGTG	6mer_3	5	UGAUGU- ||||| -GUACAC	0.029541
mmu-miR-3063*	GATCTC	6mer_1	5	UGAUGU- ||||| -CUAGAG	0.031494
mmu-miR-1264-3p	GATTTG	6mer_3	5	UGAUGU- ||||| -CUAAAC	0.031494
mmu-miR-5123	GATCTA	6mer_1	5	UGAUGU- ||||| -CUAGAU	0.031494
mmu-miR-3471	GATCTC	6mer_2	5	UGAUGU- ||||| -CUAGAG	0.031494
mmu-miR-5099	GATCTA	6mer_2	5	UGAUGU- ||||| -CUAGAU	0.031494
mmu-miR-667	GGTGTC	6mer_2	5	UGAUGU- ||||| -CCACAG	0.032471
mmu-miR-1950	GATGCA	6mer_1	5	UGAUGU- ||||| -CUACGU	0.034424
mmu-miR-680	GATGCC	6mer_2	5	UGAUGU- ||||| -CUACGG	0.034424
mmu-miR-3089-3p	GATGCT	6mer_3	5	UGAUGU- ||||| -CUACGA	0.034424
mmu-miR-324-5p	GATGCG	6mer_3	5	UGAUGU- ||||| -CUACGC	0.034424
mmu-miR-598	TGACGT	6mer_2	6	UGAUGU |||||| ACUGCA	0.034668
mmu-miR-136*	GATGAT	6mer_3	5	UGAUGU- ||||| -CUACUA	0.035645
mmu-miR-181d_mmu-miR-181a_mmu-miR-181c_mmu-miR-181b	AATGTT	6mer_3	5	UGAUGU- ||||| -UUACAA	0.036621
mmu-miR-181c*_mmu-miR-181a-1*	GATGGT	6mer_3	5	UGAUGU- ||||| -CUACCA	0.037598
mmu-miR-1964-3p	GAAGTC	6mer_1	5	UGAUGU- ||||| -CUUCAG	0.038574
mmu-miR-1968*	GAGGTG	6mer_1	5	UGAUGU- ||||| -CUCCAC	0.039551
mmu-miR-3103	GAGGTT	6mer_2	5	UGAUGU- ||||| -CUCCAA	0.039551
mmu-miR-875-5p	GAGGTA	6mer_1	5	UGAUGU- ||||| -CUCCAU	0.039551
mmu-miR-1927	GAGGTC	6mer_3	5	UGAUGU- ||||| -CUCCAG	0.039551
mmu-miR-466g	CTGTAT	6mer_3	4	UGAUGU-- |||| --GACAUA	0.043701
mmu-miR-128	CTGTGA	6mer_3	4	UGAUGU-- |||| --GACACU	0.043701
mmu-miR-212-3p_mmu-miR-132	CTGTTA	6mer_3	4	UGAUGU-- |||| --GACAAU	0.043701
mmu-miR-1912	TTCTGT	6mer_2	6	UGAUGU |||||| AAGACA	0.044189
mmu-miR-146b_mmu-miR-146a	GTTCTC	6mer_2	2	UGAUGU---- || ----CAAGAG	0.105469
mmu-miR-429*	GTAAGA	6mer_2	2	UGAUGU---- || ----CAUUCU	0.105469
mmu-miR-1952	GTGGAG	6mer_2	2	UGAUGU---- || ----CACCUC	0.105469
mmu-miR-1247*	GTTCCC	6mer_2	2	UGAUGU---- || ----CAAGGG	0.105469
mmu-let-7d*	GTATAG	6mer_3	2	UGAUGU---- || ----CAUAUC	0.105469
mmu-miR-155*	GTAGGA	6mer_2	2	UGAUGU---- || ----CAUCCU	0.105469
mmu-miR-92b*	GTCCCT	6mer_3	2	UGAUGU---- || ----CAGGGA	0.105469
mmu-miR-1933-3p	GTCCTG	6mer_2	2	UGAUGU---- || ----CAGGAC	0.105469
mmu-miR-345-3p	GTTCAG	6mer_2	2	UGAUGU---- || ----CAAGUC	0.105469
mmu-miR-541*	GTTCGC	6mer_1	2	UGAUGU---- || ----CAAGCG	0.105469
mmu-miR-370*	GTGACC	6mer_1	2	UGAUGU---- || ----CACUGG	0.105469
mmu-miR-509-3p	GTCAAT	6mer_1	2	UGAUGU---- || ----CAGUUA	0.105469
mmu-miR-412-5p	GTCGAC	6mer_1	2	UGAUGU---- || ----CAGCUG	0.105469
mmu-miR-183	GTGCCA	6mer_1	2	UGAUGU---- || ----CACGGU	0.105469
mmu-miR-138-1*	GTAGCC	6mer_2	2	UGAUGU---- || ----CAUCGG	0.105469
mmu-miR-378*	GTCAGG	6mer_1	2	UGAUGU---- || ----CAGUCC	0.105469
mmu-miR-369-3p	GTATTA	6mer_1	2	UGAUGU---- || ----CAUAAU	0.105469
mmu-miR-487b	GTACGA	6mer_1	2	UGAUGU---- || ----CAUGCU	0.105469
mmu-miR-191*	GTGCAG	6mer_2	2	UGAUGU---- || ----CACGUC	0.105469
mmu-miR-1193-3p	GTGACC	6mer_1	2	UGAUGU---- || ----CACUGG	0.105469
mmu-miR-106b*	GTGCGG	6mer_3	2	UGAUGU---- || ----CACGCC	0.105469
mmu-miR-3077*	GTCCGC	6mer_1	2	UGAUGU---- || ----CAGGCG	0.105469
mmu-miR-378b	GTCCAG	6mer_3	2	UGAUGU---- || ----CAGGUC	0.105469
mmu-miR-497*	GTGGTT	6mer_1	2	UGAUGU---- || ----CACCAA	0.105469
mmu-miR-298*	GTTCCT	6mer_2	2	UGAUGU---- || ----CAAGGA	0.105469
mmu-miR-802	GTTACT	6mer_1	2	UGAUGU---- || ----CAAUGA	0.105469
mmu-miR-411	GTCTAC	6mer_1	2	UGAUGU---- || ----CAGAUG	0.105469
mmu-miR-410	GTTATA	6mer_1	2	UGAUGU---- || ----CAAUAU	0.105469
mmu-miR-1197*	GTCAAC	6mer_1	2	UGAUGU---- || ----CAGUUG	0.105469
mmu-miR-2183	GTTCAA	6mer_3	2	UGAUGU---- || ----CAAGUU	0.105469
mmu-miR-153*_mmu-miR-758	GTCACA	6mer_1	2	UGAUGU---- || ----CAGUGU	0.105469
mmu-miR-532-3p	GTGGGA	6mer_1	2	UGAUGU---- || ----CACCCU	0.105469
mmu-miR-200b*_mmu-miR-200a*	GTAAGA	6mer_1	2	UGAUGU---- || ----CAUUCU	0.105469
mmu-miR-1224*	GTGGGG	6mer_3	2	UGAUGU---- || ----CACCCC	0.105469
mmu-miR-706	GTTTCT	6mer_1	2	UGAUGU---- || ----CAAAGA	0.105469
mmu-miR-702	GTGGGC	6mer_2	2	UGAUGU---- || ----CACCCG	0.105469
mmu-miR-668	GTGACA	6mer_3	2	UGAUGU---- || ----CACUGU	0.105469
mmu-miR-3102-3p.2	GTAGAG	6mer_3	2	UGAUGU---- || ----CAUCUC	0.105469
mmu-miR-7a_mmu-miR-7b	GTCTTC	6mer_1	2	UGAUGU---- || ----CAGAAG	0.105469
mmu-miR-3097-3p	GTCTGA	6mer_2	2	UGAUGU---- || ----CAGACU	0.105469
mmu-miR-1949	GTATAG	6mer_3	2	UGAUGU---- || ----CAUAUC	0.105469
mmu-miR-154*	GTATGA	6mer_1	2	UGAUGU---- || ----CAUACU	0.105469
mmu-miR-3087	GTGAGT	6mer_1	2	UGAUGU---- || ----CACUCA	0.105469
mmu-miR-124	GTGCCT	6mer_1	2	UGAUGU---- || ----CACGGA	0.105469
mmu-miR-151-3p	GTCTAG	6mer_3	2	UGAUGU---- || ----CAGAUC	0.105469
mmu-miR-96	GTGCCA	6mer_1	2	UGAUGU---- || ----CACGGU	0.105469
mmu-miR-367_mmu-miR-363-3p	GTGCAA	6mer_1	2	UGAUGU---- || ----CACGUU	0.105469
mmu-miR-1981*	GTTAGA	6mer_1	2	UGAUGU---- || ----CAAUCU	0.105469
mmu-miR-208b_mmu-miR-208a-3p	GTCTTA	6mer_2	2	UGAUGU---- || ----CAGAAU	0.105469
mmu-miR-139-3p	GTCTCC	6mer_2	2	UGAUGU---- || ----CAGAGG	0.105469
mmu-miR-1936	GTCAGT	6mer_1	2	UGAUGU---- || ----CAGUCA	0.105469
mmu-miR-3065*	GTGCTG	6mer_2	2	UGAUGU---- || ----CACGAC	0.105469
mmu-miR-501-3p_mmu-miR-500	GTGCAT	6mer_2	2	UGAUGU---- || ----CACGUA	0.105469
mmu-miR-302b*_mmu-miR-302d*	GTTAAA	6mer_1	2	UGAUGU---- || ----CAAUUU	0.105469
mmu-miR-200a_mmu-miR-141	GTGTTA	6mer_3	2	UGAUGU---- || ----CACAAU	0.105469
mmu-miR-1224	GTCCTC	6mer_1	2	UGAUGU---- || ----CAGGAG	0.105469
mmu-miR-499	GTCTTA	6mer_2	2	UGAUGU---- || ----CAGAAU	0.105469
mmu-miR-301a*_mmu-miR-301b*	GTCAGA	6mer_1	2	UGAUGU---- || ----CAGUCU	0.105469
mmu-miR-3107_mmu-miR-486	GTACAG	6mer_1	2	UGAUGU---- || ----CAUGUC	0.105469
mmu-miR-1839-3p	GTAGGT	6mer_1	2	UGAUGU---- || ----CAUCCA	0.105469
mmu-miR-5115	GTCCAG	6mer_3	2	UGAUGU---- || ----CAGGUC	0.105469
mmu-miR-299*	GTAAAC	6mer_1	2	UGAUGU---- || ----CAUUUG	0.105469
mmu-miR-378	GTCCAG	6mer_2	2	UGAUGU---- || ----CAGGUC	0.105469
mmu-miR-449a*	GTTAGC	6mer_1	2	UGAUGU---- || ----CAAUCG	0.105469
mmu-miR-196a-2*	GTTGCC	6mer_1	2	UGAUGU---- || ----CAACGG	0.105469
mmu-miR-302a*	GTTTAA	6mer_1	2	UGAUGU---- || ----CAAAUU	0.105469
mmu-miR-1934*	GTCATC	6mer_1	2	UGAUGU---- || ----CAGUAG	0.105469
mmu-miR-211*	GTCCTT	6mer_1	2	UGAUGU---- || ----CAGGAA	0.105469
mmu-miR-429_mmu-miR-200c_mmu-miR-200b	GTATTA	6mer_3	2	UGAUGU---- || ----CAUAAU	0.105469
mmu-miR-101c	GTACTG	6mer_2	2	UGAUGU---- || ----CAUGAC	0.105469
mmu-miR-101a_mmu-miR-101b	GTACTG	6mer_1	2	UGAUGU---- || ----CAUGAC	0.105469
mmu-miR-3100-5p	GTTCCC	6mer_1	2	UGAUGU---- || ----CAAGGG	0.105469
mmu-miR-411*_mmu-miR-379*	GTTACA	6mer_1	2	UGAUGU---- || ----CAAUGU	0.105469
mmu-miR-3971	GTGGGG	6mer_1	2	UGAUGU---- || ----CACCCC	0.105469
mmu-miR-29a_mmu-miR-29c_mmu-miR-29b	GTGCTA	6mer_3	2	UGAUGU---- || ----CACGAU	0.105469
mmu-miR-1970	GTGACA	6mer_1	2	UGAUGU---- || ----CACUGU	0.105469
mmu-miR-3083*	GTTTCG	6mer_1	2	UGAUGU---- || ----CAAAGC	0.105469
mmu-miR-434-3p	GTTCAA	6mer_2	2	UGAUGU---- || ----CAAGUU	0.105469
mmu-miR-873	GTTCCT	6mer_1	2	UGAUGU---- || ----CAAGGA	0.105469
mmu-miR-872	GTAACC	6mer_1	2	UGAUGU---- || ----CAUUGG	0.105469
mmu-miR-758*	GTCAAC	6mer_1	2	UGAUGU---- || ----CAGUUG	0.105469
mmu-miR-3072*	GTCCCT	6mer_3	2	UGAUGU---- || ----CAGGGA	0.105469
mmu-miR-134	GTCACA	6mer_3	2	UGAUGU---- || ----CAGUGU	0.105469
mmu-miR-409-5p	GTAACC	6mer_2	2	UGAUGU---- || ----CAUUGG	0.105469
mmu-miR-382*	GTGAAT	6mer_1	2	UGAUGU---- || ----CACUUA	0.105469
mmu-miR-1982.1	GTGAGA	6mer_3	2	UGAUGU---- || ----CACUCU	0.105469
mmu-miR-224	GTGACT	6mer_1	2	UGAUGU---- || ----CACUGA	0.105469
mmu-miR-1a-2*_mmu-miR-1a-1*	GTATGT	6mer_3	2	UGAUGU---- || ----CAUACA	0.105469
mmu-miR-369-5p	GTCGAT	6mer_1	2	UGAUGU---- || ----CAGCUA	0.105469
mmu-miR-3073-5p	GTGACC	6mer_1	2	UGAUGU---- || ----CACUGG	0.105469
mmu-miR-126-3p	GTACGA	6mer_3	2	UGAUGU---- || ----CAUGCU	0.105469
mmu-miR-1192_mmu-miR-495	GTTTGT	6mer_1	2	UGAUGU---- || ----CAAACA	0.105469
mmu-miR-379_mmu-miR-1193-5p	GTCTAC	6mer_1	2	UGAUGU---- || ----CAGAUG	0.105469
mmu-miR-92b_mmu-miR-32_mmu-miR-92a	GTGCAA	6mer_1	2	UGAUGU---- || ----CACGUU	0.105469
mmu-miR-485*	GTATGA	6mer_1	2	UGAUGU---- || ----CAUACU	0.105469
mmu-let-7e*	GTATAG	6mer_3	2	UGAUGU---- || ----CAUAUC	0.105469
mmu-miR-345-5p	GTCAGC	6mer_3	2	UGAUGU---- || ----CAGUCG	0.105469
mmu-miR-3102	GTGCTC	6mer_3	2	UGAUGU---- || ----CACGAG	0.105469
mmu-miR-24-1*_mmu-miR-24-2*	GTAGGC	6mer_1	2	UGAUGU---- || ----CAUCCG	0.105469
mmu-miR-25	GTGCAA	6mer_1	2	UGAUGU---- || ----CACGUU	0.105469
mmu-miR-293*_mmu-miR-290-5p_mmu-miR-292-5p	GTTTGA	6mer_1	2	UGAUGU---- || ----CAAACU	0.105469
mmu-miR-344d_mmu-miR-344e	GTTATA	6mer_1	2	UGAUGU---- || ----CAAUAU	0.105469
mmu-miR-1963	GTCCCA	6mer_3	2	UGAUGU---- || ----CAGGGU	0.105469
mmu-miR-216b*	GTAAGT	6mer_1	2	UGAUGU---- || ----CAUUCA	0.105469
mmu-miR-466h-3p	GTGCGT	6mer_2	2	UGAUGU---- || ----CACGCA	0.105469
mmu-miR-434-5p	GTCGAG	6mer_2	2	UGAUGU---- || ----CAGCUC	0.105469
mmu-miR-547	GTACCA	6mer_1	2	UGAUGU---- || ----CAUGGU	0.105469
mmu-miR-463	GTCTAT	6mer_1	2	UGAUGU---- || ----CAGAUA	0.105469
mmu-miR-468	GTCATA	6mer_3	2	UGAUGU---- || ----CAGUAU	0.105469
mmu-miR-770-5p	GTGGTG	6mer_1	2	UGAUGU---- || ----CACCAC	0.105469
mmu-miR-365-1*_mmu-miR-365-2*	GTCCCT	6mer_3	2	UGAUGU---- || ----CAGGGA	0.105469
mmu-miR-34c*_mmu-miR-34b-3p	GTGATT	6mer_3	2	UGAUGU---- || ----CACUAA	0.105469
mmu-miR-200c*	GTAAGA	6mer_1	2	UGAUGU---- || ----CAUUCU	0.105469
mmu-miR-1196	GTAGAT	6mer_1	2	UGAUGU---- || ----CAUCUA	0.105469
mmu-miR-3058	GTGGCT	6mer_1	2	UGAUGU---- || ----CACCGA	0.105469
mmu-miR-302c*	GTTAAA	6mer_1	2	UGAUGU---- || ----CAAUUU	0.105469
mmu-miR-210*	GTGGCT	6mer_3	2	UGAUGU---- || ----CACCGA	0.105469
mmu-miR-1306-5p	GTGGTG	6mer_3	2	UGAUGU---- || ----CACCAC	0.105469
mmu-miR-181a-2*	GTCGGT	6mer_3	2	UGAUGU---- || ----CAGCCA	0.105469
mmu-miR-216b	AGATTT	6mer_3	6	UGAUGU |||||| UCUAAA	0.106445
mmu-miR-330*	TGCTTT	6mer_1	6	UGAUGU |||||| ACGAAA	0.107178
mmu-miR-5108	TGCTCT	6mer_1	6	UGAUGU |||||| ACGAGA	0.107178
mmu-miR-3105-5p	TGCTCT	6mer_3	6	UGAUGU |||||| ACGAGA	0.107178
mmu-miR-7a-2*_mmu-miR-7b*	TTGTTG	6mer_3	4	UGAUGU-- |||| --AACAAC	0.111084
mmu-miR-7a-1*	TTGTTG	6mer_3	4	UGAUGU-- |||| --AACAAC	0.111084
mmu-miR-3060	TGCTAT	6mer_1	6	UGAUGU |||||| ACGAUA	0.111816
mmu-miR-322_mmu-miR-497	TGCTGC	6mer_1	6	UGAUGU |||||| ACGACG	0.112549
mmu-miR-1907	TGCTGC	6mer_1	6	UGAUGU |||||| ACGACG	0.112549
mmu-miR-1906	TGCTGC	6mer_2	6	UGAUGU |||||| ACGACG	0.112549
mmu-miR-761	TGCTGC	6mer_3	6	UGAUGU |||||| ACGACG	0.112549
mmu-miR-103_mmu-miR-107	TGCTGC	6mer_2	6	UGAUGU |||||| ACGACG	0.112549
mmu-miR-15b_mmu-miR-15a_mmu-miR-16_mmu-miR-195	TGCTGC	6mer_1	6	UGAUGU |||||| ACGACG	0.112549
mmu-miR-376a*	ATCTAC	6mer_2	4	UGAUGU-- |||| --UAGAUG	0.120361
mmu-miR-741	ATCTCT	6mer_1	4	UGAUGU-- |||| --UAGAGA	0.120361
mmu-miR-203	ATTTCA	6mer_2	4	UGAUGU-- |||| --UAAAGU	0.120361
mmu-miR-1942	ATCTGA	6mer_3	4	UGAUGU-- |||| --UAGACU	0.120361
mmu-miR-488*	ATCTGG	6mer_2	4	UGAUGU-- |||| --UAGACC	0.120361
mmu-miR-28*	ATCTAG	6mer_1	4	UGAUGU-- |||| --UAGAUC	0.120361
mmu-miR-1941-5p	ATCTCC	6mer_1	4	UGAUGU-- |||| --UAGAGG	0.120361
mmu-miR-466l-3p	ATTTAT	6mer_2	4	UGAUGU-- |||| --UAAAUA	0.120361
mmu-miR-694	ATTTTC	6mer_1	4	UGAUGU-- |||| --UAAAAG	0.120361
mmu-miR-295*	ATTTGA	6mer_1	4	UGAUGU-- |||| --UAAACU	0.120361
mmu-miR-143	ATCTCA	6mer_3	4	UGAUGU-- |||| --UAGAGU	0.120361
mmu-miR-539-5p	ATTTCT	6mer_1	4	UGAUGU-- |||| --UAAAGA	0.120361
mmu-miR-34a*	TGCTGA	6mer_1	6	UGAUGU |||||| ACGACU	0.12085
mmu-miR-16-2*	ATATTG	6mer_1	4	UGAUGU-- |||| --UAUAAC	0.125
mmu-miR-195*	ATATTG	6mer_2	4	UGAUGU-- |||| --UAUAAC	0.125
mmu-miR-190b_mmu-miR-190	ATATCA	6mer_3	4	UGAUGU-- |||| --UAUAGU	0.125
mmu-miR-190*	ATATAG	6mer_2	4	UGAUGU-- |||| --UAUAUC	0.125
mmu-miR-669j_mmu-miR-669i	ATATGC	6mer_2	4	UGAUGU-- |||| --UAUACG	0.125
mmu-miR-448-3p	ATATGC	6mer_1	4	UGAUGU-- |||| --UAUACG	0.125
mmu-miR-338-5p	ATATTG	6mer_1	4	UGAUGU-- |||| --UAUAAC	0.125
mmu-miR-669e*	ATATTC	6mer_2	4	UGAUGU-- |||| --UAUAAG	0.125
mmu-miR-376c*_mmu-miR-376b*	ATATCC	6mer_1	4	UGAUGU-- |||| --UAUAGG	0.125
mmu-miR-153	ATGCAA	6mer_3	4	UGAUGU-- |||| --UACGUU	0.12915
mmu-miR-1955-3p	ATGCTC	6mer_3	4	UGAUGU-- |||| --UACGAG	0.12915
mmu-miR-669k_mmu-miR-669h-3p	ATGCAT	6mer_2	4	UGAUGU-- |||| --UACGUA	0.12915
mmu-miR-33	ATGCAC	6mer_3	4	UGAUGU-- |||| --UACGUG	0.12915
mmu-miR-669k*	ATGCAC	6mer_2	4	UGAUGU-- |||| --UACGUG	0.12915
mmu-miR-20a*	ATGCAG	6mer_2	4	UGAUGU-- |||| --UACGUC	0.12915
mmu-miR-669h-5p	ATGCAT	6mer_3	4	UGAUGU-- |||| --UACGUA	0.12915
mmu-miR-338-3p	ATGCTG	6mer_1	4	UGAUGU-- |||| --UACGAC	0.12915
mmu-miR-217	ATGCAG	6mer_1	4	UGAUGU-- |||| --UACGUC	0.12915
mmu-miR-199b_mmu-miR-199a-3p	TACTGT	6mer_3	6	UGAUGU |||||| AUGACA	0.129395
mmu-miR-144	TACTGT	6mer_2	6	UGAUGU |||||| AUGACA	0.129395
mmu-miR-374	TTATAT	6mer_3	6	UGAUGU |||||| AAUAUA	0.130127
mmu-miR-3071	ATGAGT	6mer_3	4	UGAUGU-- |||| --UACUCA	0.134033
mmu-miR-215*	ATGACA	6mer_1	4	UGAUGU-- |||| --UACUGU	0.134033
mmu-miR-15b*	ATGATT	6mer_1	4	UGAUGU-- |||| --UACUAA	0.134033
mmu-miR-205	ATGAAG	6mer_1	4	UGAUGU-- |||| --UACUUC	0.134033
mmu-miR-707	ATGACT	6mer_2	4	UGAUGU-- |||| --UACUGA	0.134033
mmu-miR-664	ATGAAT	6mer_2	4	UGAUGU-- |||| --UACUUA	0.134033
mmu-miR-96*	ATGATT	6mer_2	4	UGAUGU-- |||| --UACUAA	0.134033
mmu-miR-5119	ATGAGA	6mer_1	4	UGAUGU-- |||| --UACUCU	0.134033
mmu-miR-1912*	ATGAGC	6mer_2	4	UGAUGU-- |||| --UACUCG	0.134033
mmu-miR-5097	ATGAAC	6mer_3	4	UGAUGU-- |||| --UACUUG	0.134033
mmu-miR-335-3p	ATGAAA	6mer_1	4	UGAUGU-- |||| --UACUUU	0.134033
mmu-miR-3106	ATGAGC	6mer_1	4	UGAUGU-- |||| --UACUCG	0.134033
mmu-miR-1933-5p	ATGACT	6mer_3	4	UGAUGU-- |||| --UACUGA	0.134033
mmu-miR-1930	ATGGAG	6mer_1	4	UGAUGU-- |||| --UACCUC	0.139404
mmu-miR-15a*	ATGGCC	6mer_1	4	UGAUGU-- |||| --UACCGG	0.139404
mmu-miR-136	ATGGAG	6mer_2	4	UGAUGU-- |||| --UACCUC	0.139404
mmu-miR-880	ATGGAG	6mer_1	4	UGAUGU-- |||| --UACCUC	0.139404
mmu-miR-767	ATGGTG	6mer_1	4	UGAUGU-- |||| --UACCAC	0.139404
mmu-miR-3101	ATGGTA	6mer_1	4	UGAUGU-- |||| --UACCAU	0.139404
mmu-miR-883a-3p_mmu-miR-883b-3p	TGCAGT	6mer_1	6	UGAUGU |||||| ACGUCA	0.139893
mmu-miR-17*_mmu-miR-20b*_mmu-miR-106a*	TGCAGT	6mer_3	6	UGAUGU |||||| ACGUCA	0.139893
mmu-miR-1954	TGCAGT	6mer_3	6	UGAUGU |||||| ACGUCA	0.139893
mmu-miR-1298*	CAGATG	6mer_3	5	-UGAUGU ||||| GUCUAC-	0.140869
mmu-miR-141*	AAGATG	6mer_3	5	-UGAUGU ||||| UUCUAC-	0.140869
mmu-miR-1941-3p	AAGATG	6mer_3	5	-UGAUGU ||||| UUCUAC-	0.140869
mmu-miR-1948*	TCATAT	6mer_3	6	UGAUGU |||||| AGUAUA	0.144043
mmu-miR-3572	AAGTGT	6mer_2	4	UGAUGU-- |||| --UUCACA	0.147949
mmu-miR-3470a	AAGTGA	6mer_3	4	UGAUGU-- |||| --UUCACU	0.147949
mmu-miR-3066*	TTAAGT	6mer_2	6	UGAUGU |||||| AAUUCA	0.149658
mmu-miR-3088	TCATGA	6mer_2	6	UGAUGU |||||| AGUACU	0.149902
mmu-miR-433	TCATGA	6mer_2	6	UGAUGU |||||| AGUACU	0.149902
mmu-miR-142-5p	TTTATG	6mer_3	5	-UGAUGU ||||| AAAUAC-	0.151367
mmu-miR-1983	AGGTGA	6mer_2	4	UGAUGU-- |||| --UCCACU	0.155029
mmu-miR-703	AGGTTT	6mer_2	4	UGAUGU-- |||| --UCCAAA	0.155029
mmu-miR-490-3p	AGGTTG	6mer_3	4	UGAUGU-- |||| --UCCAAC	0.155029
mmu-miR-192	AGGTCA	6mer_2	4	UGAUGU-- |||| --UCCAGU	0.155029
mmu-miR-3061-3p	AGGTAG	6mer_3	4	UGAUGU-- |||| --UCCAUC	0.155029
mmu-miR-412-3p	AGGTGA	6mer_2	4	UGAUGU-- |||| --UCCACU	0.155029
mmu-miR-215	AGGTCA	6mer_2	4	UGAUGU-- |||| --UCCAGU	0.155029
mmu-miR-3112	CTATGT	6mer_3	5	-UGAUGU ||||| G-AUACA	0.155273
mmu-miR-361	TGATAA	6mer_3	6	UGAUGU |||||| ACUAUU	0.156494
mmu-miR-463*	TTAGGT	6mer_2	6	UGAUGU |||||| AAUCCA	0.156738
mmu-miR-421*	TAATGA	6mer_2	6	UGAUGU |||||| AUUACU	0.15918
mmu-miR-327	TCAAGT	6mer_3	6	UGAUGU |||||| AGUUCA	0.159424
mmu-miR-547*	TCAAGT	6mer_2	6	UGAUGU |||||| AGUUCA	0.159424
mmu-miR-3089-5p	TGAACT	6mer_1	6	UGAUGU |||||| ACUUGA	0.159912
mmu-miR-465c-3p_mmu-miR-465b-3p_mmu-miR-465a-3p	CTGATC	6mer_3	5	-UGAUGU ||||| GACUAG-	0.161621
mmu-miR-291b-5p	TTGATC	6mer_3	5	-UGAUGU ||||| AACUAG-	0.161621
mmu-miR-206*	GCATGT	6mer_3	5	-UGAUGU ||||| C-GUACA	0.162109
mmu-miR-3110*	TGGAGT	6mer_1	6	UGAUGU |||||| ACCUCA	0.162354
mmu-miR-509-5p	TGGAGT	6mer_2	6	UGAUGU |||||| ACCUCA	0.162354
mmu-miR-1905	CTGGTG	6mer_3	5	-UGAUGU ||||| GACCAC-	0.163818
mmu-miR-205*	TGAAAT	6mer_2	6	UGAUGU |||||| ACUUUA	0.164795
mmu-miR-5112	TGAGCT	6mer_2	6	UGAUGU |||||| ACUCGA	0.165527
mmu-miR-216a	TGAGAT	6mer_1	6	UGAUGU |||||| ACUCUA	0.167725
mmu-miR-5103	GGATGA	6mer_3	5	-UGAUGU ||||| C-CUACU	0.168701
mmu-miR-126-5p	ATAATG	6mer_3	5	-UGAUGU ||||| UAUUAC-	0.169678
mmu-miR-712	TGAAGG	6mer_1	6	UGAUGU |||||| ACUUCC	0.169922
mmu-miR-670*	TGAGGA	6mer_1	6	UGAUGU |||||| ACUCCU	0.170654
mmu-miR-760-5p	TGAGGG	6mer_2	6	UGAUGU |||||| ACUCCC	0.171631
mmu-miR-3961	TGAGGG	6mer_1	6	UGAUGU |||||| ACUCCC	0.171631
mmu-miR-3082-5p	TCTGTC	6mer_3	5	UGAUGU- ||||| -AGACAG	0.172607
mmu-miR-1843-5p	TCCATA	6mer_3	1	UGAUGU----- | -----AGGUAU	0.378418
mmu-miR-101a*	TAACTG	6mer_2	1	UGAUGU----- | -----AUUGAC	0.378418
mmu-miR-574-3p	TGAGCG	6mer_1	1	UGAUGU----- | -----ACUCGC	0.378418
mmu-miR-3096-3p	TAACCC	6mer_2	1	UGAUGU----- | -----AUUGGG	0.378418
mmu-miR-3081*	TCCAGT	6mer_2	1	UGAUGU----- | -----AGGUCA	0.378418
mmu-miR-1839-5p	TACCTT	6mer_3	1	UGAUGU----- | -----AUGGAA	0.378418
mmu-miR-1951	TCCACT	6mer_1	1	UGAUGU----- | -----AGGUGA	0.378418
mmu-miR-1953	TTCCCA	6mer_3	1	UGAUGU----- | -----AAGGGU	0.378418
mmu-miR-1958	TTCCTA	6mer_3	1	UGAUGU----- | -----AAGGAU	0.378418
mmu-miR-1982*	TCCCAA	6mer_3	1	UGAUGU----- | -----AGGGUU	0.378418
mmu-miR-5133	TCCAGC	6mer_3	1	UGAUGU----- | -----AGGUCG	0.378418
mmu-miR-5136	TCGCAT	6mer_1	1	UGAUGU----- | -----AGCGUA	0.378418
mmu-miR-5134	TGCCAA	6mer_3	1	UGAUGU----- | -----ACGGUU	0.378418
mmu-miR-5135	TAGACC	6mer_2	1	UGAUGU----- | -----AUCUGG	0.378418
mmu-miR-125b-2-3p	TGACTT	6mer_1	1	UGAUGU----- | -----ACUGAA	0.378418
mmu-miR-433*	TCACCG	6mer_1	1	UGAUGU----- | -----AGUGGC	0.378418
mmu-miR-1251	TAGAGT	6mer_3	1	UGAUGU----- | -----AUCUCA	0.378418
mmu-miR-202-5p	TAGGAA	6mer_3	1	UGAUGU----- | -----AUCCUU	0.378418
mmu-miR-27a*	TAAGCC	6mer_1	1	UGAUGU----- | -----AUUCGG	0.378418
mmu-miR-652*	TAGGGT	6mer_1	1	UGAUGU----- | -----AUCCCA	0.378418
mmu-miR-690	TAGCCT	6mer_1	1	UGAUGU----- | -----AUCGGA	0.378418
mmu-miR-25*	TCCGCC	6mer_2	1	UGAUGU----- | -----AGGCGG	0.378418
mmu-miR-154	TAACCT	6mer_2	1	UGAUGU----- | -----AUUGGA	0.378418
mmu-miR-878-5p	TAGATA	6mer_3	1	UGAUGU----- | -----AUCUAU	0.378418
mmu-miR-152_mmu-miR-148b_mmu-miR-148a	TGCACT	6mer_1	1	UGAUGU----- | -----ACGUGA	0.378418
mmu-miR-598*	TCACCG	6mer_2	1	UGAUGU----- | -----AGUGGC	0.378418
mmu-miR-544-5p	TAACAA	6mer_1	1	UGAUGU----- | -----AUUGUU	0.378418
mmu-miR-873*	TCAGTC	6mer_1	1	UGAUGU----- | -----AGUCAG	0.378418
mmu-miR-32*	TAAATT	6mer_2	1	UGAUGU----- | -----AUUUAA	0.378418
mmu-miR-455	TGGACT	6mer_1	1	UGAUGU----- | -----ACCUGA	0.378418
mmu-miR-300*	TCTTCA	6mer_2	1	UGAUGU----- | -----AGAAGU	0.378418
mmu-miR-325	TCAATA	6mer_1	1	UGAUGU----- | -----AGUUAU	0.378418
mmu-miR-490-5p	TCCATG	6mer_2	1	UGAUGU----- | -----AGGUAC	0.378418
mmu-miR-16-1*	TACTGG	6mer_3	1	UGAUGU----- | -----AUGACC	0.378418
mmu-miR-590-3p	TAAAAT	6mer_1	1	UGAUGU----- | -----AUUUUA	0.378418
mmu-miR-1946b	TGCCCG	6mer_1	1	UGAUGU----- | -----ACGGGC	0.378418
mmu-miR-3103*	TCCCTC	6mer_2	1	UGAUGU----- | -----AGGGAG	0.378418
mmu-miR-582-3p	TCAACA	6mer_1	1	UGAUGU----- | -----AGUUGU	0.378418
mmu-miR-3079-3p	TGAGCC	6mer_1	1	UGAUGU----- | -----ACUCGG	0.378418
mmu-miR-190b*	TTCAGT	6mer_3	1	UGAUGU----- | -----AAGUCA	0.378418
mmu-miR-182	TGCCAA	6mer_2	1	UGAUGU----- | -----ACGGUU	0.378418
mmu-miR-186	TCTTTG	6mer_3	1	UGAUGU----- | -----AGAAAC	0.378418
mmu-miR-511-3p	TACACA	6mer_1	1	UGAUGU----- | -----AUGUGU	0.378418
mmu-miR-101b*	TAACCG	6mer_2	1	UGAUGU----- | -----AUUGGC	0.378418
mmu-miR-3473c	TGGAGA	6mer_1	1	UGAUGU----- | -----ACCUCU	0.378418
mmu-miR-3473b	TCCAGC	6mer_1	1	UGAUGU----- | -----AGGUCG	0.378418
mmu-miR-1956	TGGACT	6mer_3	1	UGAUGU----- | -----ACCUGA	0.378418
mmu-miR-1957	TACCAC	6mer_1	1	UGAUGU----- | -----AUGGUG	0.378418
mmu-miR-881*	TCTCTG	6mer_3	1	UGAUGU----- | -----AGAGAC	0.378418
mmu-miR-542-5p	TCCCCG	6mer_1	1	UGAUGU----- | -----AGGGGC	0.378418
mmu-miR-384-3p	TAGGAA	6mer_2	1	UGAUGU----- | -----AUCCUU	0.378418
mmu-miR-298	TCTGCC	6mer_3	1	UGAUGU----- | -----AGACGG	0.378418
mmu-miR-30b*	TCCCAG	6mer_3	1	UGAUGU----- | -----AGGGUC	0.378418
mmu-miR-1966	TCCCTT	6mer_3	1	UGAUGU----- | -----AGGGAA	0.378418
mmu-miR-3092*	TCCCCT	6mer_3	1	UGAUGU----- | -----AGGGGA	0.378418
mmu-miR-340-5p	TTATAA	6mer_3	1	UGAUGU----- | -----AAUAUU	0.378418
mmu-miR-196a_mmu-miR-196b	TACCTA	6mer_3	1	UGAUGU----- | -----AUGGAU	0.378418
mmu-miR-677*	TGGCTT	6mer_2	1	UGAUGU----- | -----ACCGAA	0.378418
mmu-miR-201	TGAGTA	6mer_3	1	UGAUGU----- | -----ACUCAU	0.378418
mmu-miR-331-5p	TACCTA	6mer_2	1	UGAUGU----- | -----AUGGAU	0.378418
mmu-miR-551b	TGGGTC	6mer_1	1	UGAUGU----- | -----ACCCAG	0.378418
mmu-miR-351*	TTGACC	6mer_3	1	UGAUGU----- | -----AACUGG	0.378418
mmu-miR-1947*_mmu-miR-674	TCAGTG	6mer_2	1	UGAUGU----- | -----AGUCAC	0.378418
mmu-miR-1249*	TCCCTC	6mer_1	1	UGAUGU----- | -----AGGGAG	0.378418
mmu-miR-5122	TCCCGC	6mer_1	1	UGAUGU----- | -----AGGGCG	0.378418
mmu-miR-376a	TACGAT	6mer_3	1	UGAUGU----- | -----AUGCUA	0.378418
mmu-miR-3070b-3p_mmu-miR-3070a	TAGCAC	6mer_1	1	UGAUGU----- | -----AUCGUG	0.378418
mmu-miR-376b	TATGAT	6mer_3	1	UGAUGU----- | -----AUACUA	0.378418
mmu-miR-3096b-5p	TTGGCC	6mer_3	1	UGAUGU----- | -----AACCGG	0.378418
mmu-miR-1938	TCCCAC	6mer_1	1	UGAUGU----- | -----AGGGUG	0.378418
mmu-miR-709	TGCCTC	6mer_2	1	UGAUGU----- | -----ACGGAG	0.378418
mmu-miR-705	TCCCAC	6mer_2	1	UGAUGU----- | -----AGGGUG	0.378418
mmu-miR-450b-5p	TGCAAA	6mer_2	1	UGAUGU----- | -----ACGUUU	0.378418
mmu-miR-665	TCCTGG	6mer_2	1	UGAUGU----- | -----AGGACC	0.378418
mmu-miR-149*	TCCCTC	6mer_3	1	UGAUGU----- | -----AGGGAG	0.378418
mmu-miR-1188	TCACAC	6mer_1	1	UGAUGU----- | -----AGUGUG	0.378418
mmu-miR-3109*	TCCATT	6mer_3	1	UGAUGU----- | -----AGGUAA	0.378418
mmu-miR-133b*	TGACCA	6mer_1	1	UGAUGU----- | -----ACUGGU	0.378418
mmu-miR-186*	TAGGGC	6mer_3	1	UGAUGU----- | -----AUCCCG	0.378418
mmu-miR-1943	TCCCTT	6mer_3	1	UGAUGU----- | -----AGGGAA	0.378418
mmu-miR-1948	TGCCTA	6mer_1	1	UGAUGU----- | -----ACGGAU	0.378418
mmu-miR-599	TGACAC	6mer_1	1	UGAUGU----- | -----ACUGUG	0.378418
mmu-miR-3084	TGGCAG	6mer_1	1	UGAUGU----- | -----ACCGUC	0.378418
mmu-miR-294*	TTGAGT	6mer_3	1	UGAUGU----- | -----AACUCA	0.378418
mmu-miR-654-5p	TTACCA	6mer_3	1	UGAUGU----- | -----AAUGGU	0.378418
mmu-miR-1191	TAAGAC	6mer_1	1	UGAUGU----- | -----AUUCUG	0.378418
mmu-miR-802*	TCTCCG	6mer_2	1	UGAUGU----- | -----AGAGGC	0.378418
mmu-miR-450a	TCGCAA	6mer_1	1	UGAUGU----- | -----AGCGUU	0.378418
mmu-miR-380-5p	TCAACC	6mer_1	1	UGAUGU----- | -----AGUUGG	0.378418
mmu-miR-3105-3p	TAAGCA	6mer_1	1	UGAUGU----- | -----AUUCGU	0.378418
mmu-miR-568	TATACA	6mer_2	1	UGAUGU----- | -----AUAUGU	0.378418
mmu-miR-5124	TGGACC	6mer_3	1	UGAUGU----- | -----ACCUGG	0.378418
mmu-let-7d	TACCTC	6mer_2	1	UGAUGU----- | -----AUGGAG	0.378418
mmu-miR-335-5p	TCTTGA	6mer_3	1	UGAUGU----- | -----AGAACU	0.378418
mmu-miR-99a_mmu-miR-100	TACGGG	6mer_1	1	UGAUGU----- | -----AUGCCC	0.378418
mmu-miR-666-3p	TGCAGC	6mer_2	1	UGAUGU----- | -----ACGUCG	0.378418
mmu-miR-146a*	TCACAG	6mer_2	1	UGAUGU----- | -----AGUGUC	0.378418
mmu-miR-1186b	TAATCC	6mer_1	1	UGAUGU----- | -----AUUAGG	0.378418
mmu-miR-125a-3p	TCACCT	6mer_1	1	UGAUGU----- | -----AGUGGA	0.378418
mmu-miR-880*	TGAGTA	6mer_3	1	UGAUGU----- | -----ACUCAU	0.378418
mmu-miR-450a-2*	TCCCCA	6mer_1	1	UGAUGU----- | -----AGGGGU	0.378418
mmu-miR-191	TCCGTT	6mer_2	1	UGAUGU----- | -----AGGCAA	0.378418
mmu-miR-3085-5p	TGGCAC	6mer_1	1	UGAUGU----- | -----ACCGUG	0.378418
mmu-miR-496	TACTCA	6mer_3	1	UGAUGU----- | -----AUGAGU	0.378418
mmu-miR-491	TCCCCA	6mer_1	1	UGAUGU----- | -----AGGGGU	0.378418
mmu-miR-361*	TGGGGG	6mer_2	1	UGAUGU----- | -----ACCCCC	0.378418
mmu-miR-3088*	TGCATA	6mer_1	1	UGAUGU----- | -----ACGUAU	0.378418
mmu-miR-122*	TGGCGT	6mer_1	1	UGAUGU----- | -----ACCGCA	0.378418
mmu-miR-1932	TCCGCA	6mer_1	1	UGAUGU----- | -----AGGCGU	0.378418
mmu-miR-183*	TAATTC	6mer_1	1	UGAUGU----- | -----AUUAAG	0.378418
mmu-miR-3096-5p	TGGCCA	6mer_3	1	UGAUGU----- | -----ACCGGU	0.378418
mmu-miR-223*	TACACG	6mer_3	1	UGAUGU----- | -----AUGUGC	0.378418
mmu-miR-1894-3p	TCCCTT	6mer_1	1	UGAUGU----- | -----AGGGAA	0.378418
mmu-miR-5104	TAGCAC	6mer_1	1	UGAUGU----- | -----AUCGUG	0.378418
mmu-miR-5114	TCCAGT	6mer_3	1	UGAUGU----- | -----AGGUCA	0.378418
mmu-miR-5116	TATCAA	6mer_2	1	UGAUGU----- | -----AUAGUU	0.378418
mmu-miR-5117	TCACTA	6mer_1	1	UGAUGU----- | -----AGUGAU	0.378418
mmu-miR-5110	TCCTCC	6mer_3	1	UGAUGU----- | -----AGGAGG	0.378418
mmu-miR-5111	TGCGCT	6mer_2	1	UGAUGU----- | -----ACGCGA	0.378418
mmu-miR-471-5p	TACGTA	6mer_3	1	UGAUGU----- | -----AUGCAU	0.378418
mmu-miR-5118	TAACCT	6mer_2	1	UGAUGU----- | -----AUUGGA	0.378418
mmu-miR-505-5p	TGGCTC	6mer_1	1	UGAUGU----- | -----ACCGAG	0.378418
mmu-miR-291b-3p_mmu-miR-350*	TGCACT	6mer_1	1	UGAUGU----- | -----ACGUGA	0.378418
mmu-miR-363-5p	TCCACC	6mer_1	1	UGAUGU----- | -----AGGUGG	0.378418
mmu-miR-135a-2*	TCCCTA	6mer_1	1	UGAUGU----- | -----AGGGAU	0.378418
mmu-miR-874*	TGGGGC	6mer_1	1	UGAUGU----- | -----ACCCCG	0.378418
mmu-miR-31	TTGCCT	6mer_3	1	UGAUGU----- | -----AACGGA	0.378418
mmu-miR-380-3p	TACATA	6mer_3	1	UGAUGU----- | -----AUGUAU	0.378418
mmu-miR-300	TGCATA	6mer_3	1	UGAUGU----- | -----ACGUAU	0.378418
mmu-miR-3475	TCCAGA	6mer_3	1	UGAUGU----- | -----AGGUCU	0.378418
mmu-miR-3474	TCCCAG	6mer_1	1	UGAUGU----- | -----AGGGUC	0.378418
mmu-miR-714	TCGTCG	6mer_3	1	UGAUGU----- | -----AGCAGC	0.378418
mmu-miR-3074-2-3p	TGAAAC	6mer_2	1	UGAUGU----- | -----ACUUUG	0.378418
mmu-miR-653	TCAACA	6mer_2	1	UGAUGU----- | -----AGUUGU	0.378418
mmu-miR-3106*	TAGGCA	6mer_1	1	UGAUGU----- | -----AUCCGU	0.378418
mmu-miR-194-1*	TCCACT	6mer_1	1	UGAUGU----- | -----AGGUGA	0.378418
mmu-miR-871-5p_mmu-miR-743a*	TGAATA	6mer_3	1	UGAUGU----- | -----ACUUAU	0.378418
mmu-miR-465a-5p_mmu-miR-465b-5p_mmu-miR-465c-5p	TAAATA	6mer_3	1	UGAUGU----- | -----AUUUAU	0.378418
mmu-miR-3094*	TAAAGG	6mer_3	1	UGAUGU----- | -----AUUUCC	0.378418
mmu-miR-3108*	TAGACG	6mer_3	1	UGAUGU----- | -----AUCUGC	0.378418
mmu-miR-3063	TCCTCA	6mer_3	1	UGAUGU----- | -----AGGAGU	0.378418
mmu-miR-99b	TACGGG	6mer_1	1	UGAUGU----- | -----AUGCCC	0.378418
mmu-miR-877	TCCTCT	6mer_1	1	UGAUGU----- | -----AGGAGA	0.378418
mmu-miR-29c*	TCGGTC	6mer_2	1	UGAUGU----- | -----AGCCAG	0.378418
mmu-miR-470*	TACTGG	6mer_1	1	UGAUGU----- | -----AUGACC	0.378418
mmu-miR-425*	TCCCGA	6mer_2	1	UGAUGU----- | -----AGGGCU	0.378418
mmu-miR-764-5p	TGAGCA	6mer_1	1	UGAUGU----- | -----ACUCGU	0.378418
mmu-miR-3099	TAGCCT	6mer_2	1	UGAUGU----- | -----AUCGGA	0.378418
mmu-miR-3068*	TTCACC	6mer_3	1	UGAUGU----- | -----AAGUGG	0.378418
mmu-miR-713	TCAGTG	6mer_1	1	UGAUGU----- | -----AGUCAC	0.378418
mmu-miR-882	TCTCCT	6mer_3	1	UGAUGU----- | -----AGAGGA	0.378418
mmu-miR-1955-5p	TGGGAC	6mer_2	1	UGAUGU----- | -----ACCCUG	0.378418
mmu-miR-30c-2*_mmu-miR-30c-1*	TCCCAG	6mer_3	1	UGAUGU----- | -----AGGGUC	0.378418
mmu-miR-375*	TCGTCG	6mer_2	1	UGAUGU----- | -----AGCAGC	0.378418
mmu-miR-470	TCCAAG	6mer_1	1	UGAUGU----- | -----AGGUUC	0.378418
mmu-miR-137*	TACCCG	6mer_2	1	UGAUGU----- | -----AUGGGC	0.378418
mmu-miR-143*_mmu-miR-1930*	TGCACC	6mer_3	1	UGAUGU----- | -----ACGUGG	0.378418
mmu-miR-450b-3p_mmu-miR-450a-1*	TCCCAA	6mer_2	1	UGAUGU----- | -----AGGGUU	0.378418
mmu-miR-691	TCAGGA	6mer_1	1	UGAUGU----- | -----AGUCCU	0.378418
mmu-miR-146b*	TAGGGC	6mer_3	1	UGAUGU----- | -----AUCCCG	0.378418
mmu-miR-708*	TAGTTG	6mer_3	1	UGAUGU----- | -----AUCAAC	0.378418
mmu-miR-185_mmu-miR-3473	TCTCCA	6mer_3	1	UGAUGU----- | -----AGAGGU	0.378418
mmu-miR-590-5p	TAAGCT	6mer_2	1	UGAUGU----- | -----AUUCGA	0.378418
mmu-miR-328*	TGCCCC	6mer_1	1	UGAUGU----- | -----ACGGGG	0.378418
mmu-miR-374c*	TGCTAA	6mer_1	1	UGAUGU----- | -----ACGAUU	0.378418
mmu-let-7g_mmu-let-7c_mmu-let-7b_mmu-let-7a_mmu-miR-98_mmu-let-7f_mmu-let-7e_mmu-let-7i_mmu-miR-1961	TACCTC	6mer_2	1	UGAUGU----- | -----AUGGAG	0.378418
mmu-miR-3057-5p	TCCAAT	6mer_3	1	UGAUGU----- | -----AGGUUA	0.378418
mmu-miR-1935	TCTGCC	6mer_2	1	UGAUGU----- | -----AGACGG	0.378418
mmu-miR-1931	TTGCAT	6mer_3	1	UGAUGU----- | -----AACGUA	0.378418
mmu-miR-3087*	TGCCCT	6mer_2	1	UGAUGU----- | -----ACGGGA	0.378418
mmu-miR-30e*_mmu-miR-30d*_mmu-miR-30a*	TGAAAG	6mer_3	1	UGAUGU----- | -----ACUUUC	0.378418
mmu-miR-1895	TCGGGG	6mer_2	1	UGAUGU----- | -----AGCCCC	0.378418
mmu-miR-1896	TCAGAG	6mer_1	1	UGAUGU----- | -----AGUCUC	0.378418
mmu-miR-488	TTTCAA	6mer_3	1	UGAUGU----- | -----AAAGUU	0.378418
mmu-miR-374*	TACAAC	6mer_2	1	UGAUGU----- | -----AUGUUG	0.378418
mmu-miR-344b	TAAATG	6mer_3	1	UGAUGU----- | -----AUUUAC	0.378418
mmu-miR-202-3p	TACCTC	6mer_2	1	UGAUGU----- | -----AUGGAG	0.378418
mmu-miR-1898	TGACCT	6mer_3	1	UGAUGU----- | -----ACUGGA	0.378418
mmu-miR-3109	TGGCCC	6mer_1	1	UGAUGU----- | -----ACCGGG	0.378418
mmu-miR-135a-1*	TCCCTA	6mer_1	1	UGAUGU----- | -----AGGGAU	0.378418
mmu-miR-491*	TGCATA	6mer_1	1	UGAUGU----- | -----ACGUAU	0.378418
mmu-miR-3107*_mmu-miR-486*	TGCCCC	6mer_2	1	UGAUGU----- | -----ACGGGG	0.378418
mmu-miR-222*	TACTGA	6mer_3	1	UGAUGU----- | -----AUGACU	0.378418
mmu-miR-26a_mmu-miR-26b	TACTTG	6mer_1	1	UGAUGU----- | -----AUGAAC	0.378418
mmu-miR-325*	TACTAG	6mer_2	1	UGAUGU----- | -----AUGAUC	0.378418
mmu-miR-301b_mmu-miR-301a_mmu-miR-130a_mmu-miR-130b_mmu-miR-721	TGCACT	6mer_2	1	UGAUGU----- | -----ACGUGA	0.378418
mmu-miR-5107	TGCCCA	6mer_3	1	UGAUGU----- | -----ACGGGU	0.378418
mmu-miR-124*	TGAACA	6mer_1	1	UGAUGU----- | -----ACUUGU	0.378418
mmu-miR-3067	TGAGAA	6mer_1	1	UGAUGU----- | -----ACUCUU	0.378418
mmu-miR-3062	TTCTCC	6mer_3	1	UGAUGU----- | -----AAGAGG	0.378418
mmu-miR-3108	TAGAGA	6mer_2	1	UGAUGU----- | -----AUCUCU	0.378418
mmu-miR-326*	TGCCCC	6mer_2	1	UGAUGU----- | -----ACGGGG	0.378418
mmu-miR-221*	TGCCAG	6mer_1	1	UGAUGU----- | -----ACGGUC	0.378418
mmu-miR-21	TAAGCT	6mer_2	1	UGAUGU----- | -----AUUCGA	0.378418
mmu-miR-24	TGAGCC	6mer_2	1	UGAUGU----- | -----ACUCGG	0.378418
mmu-miR-151-5p	TCCTCG	6mer_2	1	UGAUGU----- | -----AGGAGC	0.378418
mmu-miR-204*	TCCCAG	6mer_2	1	UGAUGU----- | -----AGGGUC	0.378418
mmu-miR-872*	TAGTTC	6mer_2	1	UGAUGU----- | -----AUCAAG	0.378418
mmu-miR-5113	TCCTCT	6mer_1	1	UGAUGU----- | -----AGGAGA	0.378418
mmu-miR-3086-3p	TCATTG	6mer_1	1	UGAUGU----- | -----AGUAAC	0.378418
mmu-miR-3059*	TAGAGG	6mer_3	1	UGAUGU----- | -----AUCUCC	0.378418
mmu-miR-1982.2	TAGGGT	6mer_1	1	UGAUGU----- | -----AUCCCA	0.378418
mmu-miR-150_mmu-miR-5127	TGGGAG	6mer_2	1	UGAUGU----- | -----ACCCUC	0.378418
mmu-miR-487b*	TAACCA	6mer_3	1	UGAUGU----- | -----AUUGGU	0.378418
mmu-miR-3096b-3p	TCCTTT	6mer_3	1	UGAUGU----- | -----AGGAAA	0.378418
mmu-miR-743b-5p	TGAACA	6mer_3	1	UGAUGU----- | -----ACUUGU	0.378418
mmu-miR-666-5p	TGCCCG	6mer_1	1	UGAUGU----- | -----ACGGGC	0.378418
mmu-miR-432	TCCAAG	6mer_2	1	UGAUGU----- | -----AGGUUC	0.378418
mmu-miR-1947	TCGTCC	6mer_2	1	UGAUGU----- | -----AGCAGG	0.378418
mmu-miR-3969	TTAGGG	6mer_3	1	UGAUGU----- | -----AAUCCC	0.378418
mmu-miR-3962	TACTAC	6mer_1	1	UGAUGU----- | -----AUGAUG	0.378418
mmu-miR-3966	TGGCAG	6mer_1	1	UGAUGU----- | -----ACCGUC	0.378418
mmu-miR-3965	TAAGCA	6mer_3	1	UGAUGU----- | -----AUUCGU	0.378418
mmu-miR-3964	TACCTT	6mer_1	1	UGAUGU----- | -----AUGGAA	0.378418
mmu-miR-742	TGGCTT	6mer_1	1	UGAUGU----- | -----ACCGAA	0.378418
mmu-let-7i*	TGCGCA	6mer_2	1	UGAUGU----- | -----ACGCGU	0.378418
mmu-miR-1940	TCCTCC	6mer_1	1	UGAUGU----- | -----AGGAGG	0.378418
mmu-miR-1969	TCCATC	6mer_1	1	UGAUGU----- | -----AGGUAG	0.378418
mmu-miR-1964-5p	TCCAGC	6mer_2	1	UGAUGU----- | -----AGGUCG	0.378418
mmu-miR-1967	TCCTCA	6mer_3	1	UGAUGU----- | -----AGGAGU	0.378418
mmu-miR-875-3p	TTCAGG	6mer_3	1	UGAUGU----- | -----AAGUCC	0.378418
mmu-miR-3084*	TTCAAC	6mer_3	1	UGAUGU----- | -----AAGUUG	0.378418
mmu-miR-540-3p	TGACCT	6mer_3	1	UGAUGU----- | -----ACUGGA	0.378418
mmu-miR-701*	TAGATA	6mer_3	1	UGAUGU----- | -----AUCUAU	0.378418
mmu-miR-19b_mmu-miR-19a	TGCACA	6mer_3	1	UGAUGU----- | -----ACGUGU	0.378418
mmu-miR-184	TCCGTC	6mer_1	1	UGAUGU----- | -----AGGCAG	0.378418
mmu-miR-1198-3p	TAGCTT	6mer_3	1	UGAUGU----- | -----AUCGAA	0.378418
mmu-miR-3473d	TCAGTG	6mer_2	1	UGAUGU----- | -----AGUCAC	0.378418
mmu-miR-1897-5p	TCCAAA	6mer_2	1	UGAUGU----- | -----AGGUUU	0.378418
mmu-miR-341	TCGACC	6mer_1	1	UGAUGU----- | -----AGCUGG	0.378418
mmu-miR-883b-5p	TCAGTA	6mer_3	1	UGAUGU----- | -----AGUCAU	0.378418
mmu-miR-541	TCCCTT	6mer_3	1	UGAUGU----- | -----AGGGAA	0.378418
mmu-miR-93*	TCAGCA	6mer_1	1	UGAUGU----- | -----AGUCGU	0.378418
mmu-miR-544-3p	TGCAGA	6mer_1	1	UGAUGU----- | -----ACGUCU	0.378418
mmu-miR-1190	TCAGCT	6mer_1	1	UGAUGU----- | -----AGUCGA	0.378418
mmu-miR-1194	TCATTC	6mer_3	1	UGAUGU----- | -----AGUAAG	0.378418
mmu-miR-504*	TCTCCC	6mer_2	1	UGAUGU----- | -----AGAGGG	0.378418
mmu-miR-181b-1*_mmu-miR-181b-2*	TCAGTG	6mer_1	1	UGAUGU----- | -----AGUCAC	0.378418
mmu-miR-344c_mmu-miR-344	TAGATC	6mer_2	1	UGAUGU----- | -----AUCUAG	0.378418
mmu-miR-125b-1-3p	TAACCC	6mer_1	1	UGAUGU----- | -----AUUGGG	0.378418
mmu-miR-466j_mmu-miR-466m-5p_mmu-miR-669m-5p_mmu-miR-466h-5p	TGCACA	6mer_1	1	UGAUGU----- | -----ACGUGU	0.378418
mmu-miR-125b-5p_mmu-miR-351_mmu-miR-125a-5p	TCAGGG	6mer_2	1	UGAUGU----- | -----AGUCCC	0.378418
mmu-miR-741*	TACGTA	6mer_3	1	UGAUGU----- | -----AUGCAU	0.378418
mmu-miR-3069-5p	TGCCAA	6mer_3	1	UGAUGU----- | -----ACGGUU	0.378418
mmu-miR-452-5p	TGCAAA	6mer_1	1	UGAUGU----- | -----ACGUUU	0.378418
mmu-miR-27b*	TAAGCT	6mer_1	1	UGAUGU----- | -----AUUCGA	0.378418
mmu-miR-883a-5p	TCAGCA	6mer_3	1	UGAUGU----- | -----AGUCGU	0.378418
mmu-miR-133a*	TACCAG	6mer_2	1	UGAUGU----- | -----AUGGUC	0.378418
mmu-miR-670	TCAGGG	6mer_1	1	UGAUGU----- | -----AGUCCC	0.378418
mmu-miR-677	TCACTG	6mer_1	1	UGAUGU----- | -----AGUGAC	0.378418
mmu-miR-1929	TCCTAG	6mer_1	1	UGAUGU----- | -----AGGAUC	0.378418
mmu-miR-192*	TGGCAG	6mer_3	1	UGAUGU----- | -----ACCGUC	0.378418
mmu-miR-188-5p	GGGATG	6mer_3	5	-UGAUGU ||||| CCCUAC-	0.379639
mmu-miR-3076-5p	CCTGTG	6mer_3	5	UGAUGU- ||||| -GGACAC	0.381348
mmu-miR-3097-5p	CCTGTG	6mer_3	5	UGAUGU- ||||| -GGACAC	0.381348
mmu-miR-320	GCTTTT	6mer_3	5	UGAUGU- ||||| -CGAAAA	0.383301
mmu-miR-3078	GCTTTG	6mer_3	5	UGAUGU- ||||| -CGAAAC	0.383301
mmu-miR-9*	GCTTTA	6mer_2	5	UGAUGU- ||||| -CGAAAU	0.383301
mmu-miR-3472	GCTATT	6mer_2	5	UGAUGU- ||||| -CGAUAA	0.384277
mmu-miR-503	GCTGCT	6mer_2	5	UGAUGU- ||||| -CGACGA	0.385254
mmu-miR-1968	GCTGCA	6mer_3	5	UGAUGU- ||||| -CGACGU	0.385254
mmu-miR-337-3p	GCTGAA	6mer_3	5	UGAUGU- ||||| -CGACUU	0.386475
mmu-miR-216a*	ACTGTG	6mer_3	5	UGAUGU- ||||| -UGACAC	0.387451
mmu-miR-582-5p	ACTGTA	6mer_3	5	UGAUGU- ||||| -UGACAU	0.387451
mmu-miR-324-3p	GCAGTG	6mer_2	5	UGAUGU- ||||| -CGUCAC	0.394287
mmu-miR-18b*	GCAGTA	6mer_3	5	UGAUGU- ||||| -CGUCAU	0.394287
mmu-miR-3076-3p	AGTGCG	6mer_3	3	UGAUGU--- ||| ---UCACGC	0.411621
mmu-miR-3077	AGTCAG	6mer_3	3	UGAUGU--- ||| ---UCAGUC	0.411621
mmu-miR-653*	AGTGAA	6mer_3	3	UGAUGU--- ||| ---UCACUU	0.411621
mmu-miR-1897-3p	AGTTGA	6mer_3	3	UGAUGU--- ||| ---UCAACU	0.411621
mmu-miR-181d*	GGTGGG	6mer_3	2	-UGAUGU--- || C----CACCC	0.443359
mmu-miR-711	GGTCCC	6mer_3	2	-UGAUGU--- || C----CAGGG	0.443359
mmu-miR-3093-5p	GGTGCG	6mer_3	2	-UGAUGU--- || C----CACGC	0.443359
mmu-miR-483	CGTCTT	6mer_3	2	-UGAUGU--- || G----CAGAA	0.443359
mmu-miR-127	GATCCG	6mer_2	5	UGAUGU- ||||| -CUAGGC	0.446289
mmu-miR-5100	GATTCG	6mer_2	5	UGAUGU- ||||| -CUAAGC	0.446289
mmu-miR-3968	GATTCG	6mer_3	5	UGAUGU- ||||| -CUAAGC	0.446289
mmu-miR-3963	GATACA	6mer_3	5	UGAUGU- ||||| -CUAUGU	0.449219
mmu-miR-1843-3p	GATCAG	6mer_2	5	UGAUGU- ||||| -CUAGUC	0.451172
mmu-miR-3079-5p	GATCAA	6mer_2	5	UGAUGU- ||||| -CUAGUU	0.451172
mmu-miR-10b*	AATCTG	6mer_3	5	UGAUGU- ||||| -UUAGAC	0.453125
mmu-miR-10a*	AATTTG	6mer_3	5	UGAUGU- ||||| -UUAAAC	0.453125
mmu-miR-3086-5p	AATCTA	6mer_3	5	UGAUGU- ||||| -UUAGAU	0.453125
mmu-miR-1843b-3p	GATCGG	6mer_3	5	UGAUGU- ||||| -CUAGCC	0.457031
mmu-miR-669g	AATGCA	6mer_3	5	UGAUGU- ||||| -UUACGU	0.458984
mmu-miR-1298	AATGAA	6mer_3	5	UGAUGU- ||||| -UUACUU	0.460938
mmu-miR-148b*	GAACTT	6mer_2	5	UGAUGU- ||||| -CUUGAA	0.463867
mmu-miR-1195	GAACTC	6mer_2	5	UGAUGU- ||||| -CUUGAG	0.463867
mmu-miR-148a*	GAACTT	6mer_2	5	UGAUGU- ||||| -CUUGAA	0.463867
mmu-miR-483*	GGAGTG	6mer_2	5	UGAUGU- ||||| -CCUCAC	0.464844
mmu-miR-876-5p	GAAATC	6mer_1	5	UGAUGU- ||||| -CUUUAG	0.466797
mmu-miR-138-2*	GAAATA	6mer_1	5	UGAUGU- ||||| -CUUUAU	0.466797
mmu-miR-99b*_mmu-miR-99a*	GAGCTT	6mer_2	5	UGAUGU- ||||| -CUCGAA	0.469727
mmu-miR-28c_mmu-miR-28b	GAGCTC	6mer_1	5	UGAUGU- ||||| -CUCGAG	0.469727
mmu-miR-103-2*_mmu-miR-107*	GAAGCT	6mer_3	5	UGAUGU- ||||| -CUUCGA	0.470703
mmu-miR-686	GAAGCA	6mer_1	5	UGAUGU- ||||| -CUUCGU	0.470703
mmu-miR-344e*	GAAGCC	6mer_1	5	UGAUGU- ||||| -CUUCGG	0.470703
mmu-miR-3099*	GAAGCT	6mer_1	5	UGAUGU- ||||| -CUUCGA	0.470703
mmu-miR-103-1*	GAAGCC	6mer_3	5	UGAUGU- ||||| -CUUCGG	0.470703
mmu-miR-22*	GAAGAA	6mer_1	5	UGAUGU- ||||| -CUUCUU	0.473389
mmu-miR-1903	GAAGAA	6mer_1	5	UGAUGU- ||||| -CUUCUU	0.473389
mmu-miR-681	GAGGCT	6mer_2	5	UGAUGU- ||||| -CUCCGA	0.474609
mmu-miR-320*	GAAGGC	6mer_3	5	UGAUGU- ||||| -CUUCCG	0.477051
mmu-miR-1264-5p	GAGGAC	6mer_1	5	UGAUGU- ||||| -CUCCUG	0.478027
mmu-miR-877*	GAGGAC	6mer_2	5	UGAUGU- ||||| -CUCCUG	0.478027
mmu-miR-3059	GAGGAA	6mer_2	5	UGAUGU- ||||| -CUCCUU	0.478027
mmu-miR-693-3p	AGCTGC	6mer_3	6	UGAUGU |||||| UCGACG	0.481201
mmu-miR-759	CTCTGC	6mer_3	4	UGAUGU-- |||| --GAGACG	0.489014
mmu-miR-1981_mmu-miR-1971	CTTTAC	6mer_3	4	UGAUGU-- |||| --GAAAUG	0.489014
mmu-miR-471-3p	CTTTCA	6mer_3	4	UGAUGU-- |||| --GAAAGU	0.489014
mmu-miR-34c_mmu-miR-34b-5p_mmu-miR-449b_mmu-miR-449c	CTGCCT	6mer_3	4	UGAUGU-- |||| --GACGGA	0.496826
mmu-miR-346*	CTGCCT	6mer_3	4	UGAUGU-- |||| --GACGGA	0.496826
mmu-miR-688	CTGCGA	6mer_3	4	UGAUGU-- |||| --GACGCU	0.496826
mmu-miR-682	CTGCAG	6mer_3	4	UGAUGU-- |||| --GACGUC	0.496826
mmu-miR-34a_mmu-miR-449a	CTGCCA	6mer_3	4	UGAUGU-- |||| --GACGGU	0.496826
mmu-miR-763	AGCTGG	6mer_3	6	UGAUGU |||||| UCGACC	0.49707
mmu-miR-615-3p	CTCGGA	6mer_3	2	UGAUGU---- || ----GAGCCU	0.536377
mmu-miR-5130	CTCCAG	6mer_3	2	UGAUGU---- || ----GAGGUC	0.536377
mmu-miR-344d-1*_mmu-miR-344g-5p_mmu-miR-344c*_mmu-miR-344d-3*_mmu-miR-344*_mmu-miR-344b*	CTGACT	6mer_3	2	UGAUGU---- || ----GACUGA	0.536377
mmu-miR-804	CTCACA	6mer_3	2	UGAUGU---- || ----GAGUGU	0.536377
mmu-miR-708_mmu-miR-28	CTCCTT	6mer_3	2	UGAUGU---- || ----GAGGAA	0.536377
mmu-miR-1188*	CTCGGA	6mer_3	2	UGAUGU---- || ----GAGCCU	0.536377
mmu-miR-671-5p	CTTCCT	6mer_3	2	UGAUGU---- || ----GAAGGA	0.536377
mmu-miR-1843b-5p	CTCCAT	6mer_3	2	UGAUGU---- || ----GAGGUA	0.536377
mmu-miR-712*	CTCGCA	6mer_3	2	UGAUGU---- || ----GAGCGU	0.536377
mmu-miR-344f-5p	CTGACT	6mer_3	2	UGAUGU---- || ----GACUGA	0.536377
mmu-miR-3090	CTGGGA	6mer_3	2	UGAUGU---- || ----GACCCU	0.536377
mmu-miR-223	CTGACA	6mer_3	2	UGAUGU---- || ----GACUGU	0.536377
mmu-miR-127*	CTTCAG	6mer_3	2	UGAUGU---- || ----GAAGUC	0.536377
mmu-miR-135b*	CTACAT	6mer_3	2	UGAUGU---- || ----GAUGUA	0.536377
mmu-miR-3068	CTCCAA	6mer_3	2	UGAUGU---- || ----GAGGUU	0.536377
mmu-miR-145	CTGGAC	6mer_3	2	UGAUGU---- || ----GACCUG	0.536377
mmu-miR-381*	CTCGCT	6mer_3	2	UGAUGU---- || ----GAGCGA	0.536377
mmu-miR-679-3p	CTTGCT	6mer_3	2	UGAUGU---- || ----GAACGA	0.536377
mmu-miR-344f-3p	CTAGAG	6mer_3	2	UGAUGU---- || ----GAUCUC	0.536377
mmu-miR-1199	CTCAGA	6mer_3	2	UGAUGU---- || ----GAGUCU	0.536377
mmu-miR-1a_mmu-miR-206	ATTCCA	6mer_3	2	UGAUGU---- || ----UAAGGU	0.570801
mmu-miR-29a*	ATCAGT	6mer_3	2	UGAUGU---- || ----UAGUCA	0.570801
mmu-miR-297c_mmu-miR-297a_mmu-miR-297b-5p	ATACAT	6mer_3	2	UGAUGU---- || ----UAUGUA	0.570801
mmu-miR-1899	ATCGCT	6mer_3	2	UGAUGU---- || ----UAGCGA	0.570801
mmu-miR-503*	ATACTC	6mer_3	2	UGAUGU---- || ----UAUGAG	0.570801
mmu-miR-31*	ATAGCA	6mer_3	2	UGAUGU---- || ----UAUCGU	0.570801
mmu-miR-675-3p	ATACAG	6mer_3	2	UGAUGU---- || ----UAUGUC	0.570801
mmu-miR-879*	ATAAGC	6mer_3	2	UGAUGU---- || ----UAUUCG	0.570801
mmu-miR-337-5p	GCCGTT	6mer_2	5	UGAUGU- ||||| -CGGCAA	0.571777
mmu-miR-367*	GCAACA	6mer_1	2	UGAUGU---- || ----CGUUGU	0.624023
mmu-miR-3080-5p	GCTTCA	6mer_3	2	UGAUGU---- || ----CGAAGU	0.624023
mmu-miR-1962_mmu-miR-485	GCCTCT	6mer_3	2	UGAUGU---- || ----CGGAGA	0.624023
mmu-miR-1904	GCAGAA	6mer_2	2	UGAUGU---- || ----CGUCUU	0.624023
mmu-miR-5131	GCGCCG	6mer_3	2	UGAUGU---- || ----CGCGGC	0.624023
mmu-miR-764-3p	GCCTCC	6mer_2	2	UGAUGU---- || ----CGGAGG	0.624023
mmu-miR-3960	GCCGCC	6mer_3	2	UGAUGU---- || ----CGGCGG	0.624023
mmu-miR-293	GCGGCA	6mer_1	2	UGAUGU---- || ----CGCCGU	0.624023
mmu-miR-155	GCATTA	6mer_2	2	UGAUGU---- || ----CGUAAU	0.624023
mmu-miR-341*	GCCGAC	6mer_1	2	UGAUGU---- || ----CGGCUG	0.624023
mmu-miR-1946a	GCCCGG	6mer_1	2	UGAUGU---- || ----CGGGCC	0.624023
[truncated: 3,396 more rows]

## Sheet: Midnightblue
Top 933 miRNAs Complementary to the Weeder Motif UCGUGU
[truncated: 2,412 more rows]

## Sheet: Magenta
Top 933 miRNAs Complementary to the Weeder Motif UUGUAC
[truncated: 2,655 more rows]

[truncated: 3 more sheets: Cyan, Brown, Black]
