# Supplementary material for: Time-Course Analysis of Brain Regional Expression Network Responses to Chronic Intermittent Ethanol and Withdrawal: Implications for Mechanisms Underlying Excessive Ethanol Consumption
Source: PLoS One. 2016 Jan 5;11(1):e0146257. doi: 10.1371/journal.pone.0146257 (PMC4701666; doi:10.1371/journal.pone.0146257)
Supplement: S17 Table — (XLSX) [file pone.0146257.s027.xlsx]

## Sheet: PFC
ProbesetID	kTotal	kWithin	kWithinScaled:ModuleConnectivity/MaxConnectionsPossible	kOut=kTotal-kWithin	kDiff=kWithin-kOut=2*kWithin-kTotal	moduleColors_DS3	ProbesetID	GeneNetwork Annotation: Gene Symbol	MEV Annotation: GeneSymbol	12_B6_pfc_Ctrl_0hr	2_B6_pfc_Ctrl_0hr	20_B6_pfc_Ctrl_0hr	48_B6_pfc_Ctrl_0hr	56_B6_pfc_Ctrl_0hr	78_B6_pfc_Ctrl_0hr	66_B6_pfc_Ctrl_8hr	75_B6_pfc_Ctrl_8hr	79_B6_pfc_Ctrl_8hr	32_B6_pfc_Ctrl_8hr_2	42_B6_pfc_Ctrl_8hr_2	50_B6_pfc_Ctrl_8hr_2	24_B6_pfc_Ctrl_72hr	34_B6_pfc_Ctrl_72hr	44_B6_pfc_Ctrl_72hr	6_B6_pfc_Ctrl_72hr	52_B6_pfc_Ctrl_72hr	68_B6_pfc_Ctrl_72hr	18_B6_pfc_Ctrl_7day	22_B6_pfc_Ctrl_7day	28_B6_pfc_Ctrl_7day	46_B6_pfc_Ctrl_7day	70_B6_pfc_Ctrl_7day	80_B6_pfc_Ctrl_7day	11_B6_pfc_EtOH_0hr	17_B6_pfc_EtOH_0hr	43_b6_pfc_EtOH_0hr	5_B6_pfc_EtOH_0hr	67_B6_pfc_EtOH_0hr	72_B6_pfc_EtOH_0hr	40_B6_pfc_EtOH_8hr	51_B6_pfc_EtOH_8hr	69_B6_pfc_EtOH_8hr	15_B6_pfc_EtOH_8hr_2	23_B6_pfc_EtOH_8hr_2	29_B6_pfc_EtOH_72hr	3_B6_pfc_EtOH_72hr	35_B6_pfc_EtOH_72hr	33_B6_pfc_EtOH_72hr	63_B6_pfc_EtOH_72hr
1439113_at	97.8781	35.2032	1	62.6748	-27.4716	red	1439113_at	2410018L13Rik	NA	5.23099	5.64358	5.56266	5.26417	5.36313	5.29274	4.68314	4.62948	4.70257	4.95947	4.92573	5.00094	4.99349	5.1461	4.90542	4.98214	5.00018	4.68433	5.49071	5.13262	5.10625	5.22466	5.13355	4.95595	4.71364	5.10985	4.92271	4.95402	4.83564	4.82971	4.57166	4.5588	4.46389	5.68117	4.89234	4.61651	5.04215	4.75205	4.56772	4.55885
1460202_at	88.866	33.6799	1	55.1861	-21.5063	magenta	1460202_at	Myoz1	Myoz1	4.43454	4.52346	4.55812	4.22991	4.5692	4.38108	4.72548	4.76557	4.7623	4.64653	4.59903	4.66109	4.14931	4.27702	4.44208	4.04865	4.71666	4.81695	4.44891	4.26167	4.39166	4.58371	4.16172	4.44703	4.50493	4.7448	4.56432	4.70798	4.60211	4.52768	4.847	4.52124	4.55093	4.89342	4.77476	5.16403	5.09623	5.15235	5.09027	4.58666
1455946_x_at	95.1193	17.6963	1	77.423	-59.7267	greenyellow	1455946_x_at	Tmsb10	NA	5.11028	4.92387	5.02368	5.25416	4.8093	5.01709	5.54737	5.56663	5.55945	5.42541	5.39871	5.44274	4.94686	5.00898	5.02837	5.17421	5.53388	5.56831	4.97007	5.077	4.98425	4.98114	4.95192	5.05947	5.4902	5.25944	5.29655	5.29566	5.3847	5.34361	6.36126	6.53533	6.43222	4.67812	5.35641	5.91268	5.94913	5.90342	5.95554	6.39112
1422988_at	64.2638	16.2735	1	47.9903	-31.7169	lightgreen	1422988_at	Sgsh	Sgsh	5.5941	6.01188	5.61028	5.59627	5.5288	5.61342	6.04041	6.16297	5.92373	5.53453	5.20833	5.37964	5.44833	5.27301	5.58024	5.46127	6.01933	6.09588	5.52767	5.78728	5.21933	5.82517	5.75323	5.33522	5.15541	5.26375	4.90207	5.24072	4.94704	5.06002	5.19734	5.11852	5.28561	5.12197	5.20529	5.05131	5.25817	4.92959	5.03417	5.11796
1436556_at	60.9169	5.43633	1	55.4806	-50.0442	white	1436556_at	A930027H06Rik	Tmem139	4.76653	4.61925	4.73712	4.70695	4.82551	4.808	4.34181	4.40097	4.39518	4.74232	4.48549	4.6664	4.65634	4.41224	4.39407	4.44502	4.43043	4.55926	4.70381	4.51771	4.54693	4.23362	4.27795	4.39885	4.93717	5.04769	5.01791	5.00369	5.05096	5.0558	4.51474	4.70757	4.71675	4.75854	4.79505	4.84892	4.89445	4.63875	4.7366	4.71014
1417711_at	81.9971	20.9845	1	61.0126	-40.0281	tan	1417711_at	0610012D09Rik	NA	5.00745	5.20583	5.08571	5.26583	5.12955	5.22785	5.18016	5.35605	5.17109	5.23647	5.1944	5.2871	4.65057	4.80449	4.95043	4.55617	5.16019	5.16568	5.26751	5.24652	4.89711	4.90043	4.75925	4.81671	5.60967	5.49463	5.48397	5.5135	5.42952	5.50248	5.28538	5.1181	5.27822	5.96803	5.49724	5.56849	5.52733	5.78323	5.51806	4.97294
1418694_at	70.7582	7.90182	1	62.8564	-54.9545	darkturquoise	1418694_at	Kcmf1	Kcmf1	7.88955	8.18979	8.0961	7.95152	8.01544	8.04163	7.98413	7.95929	7.99376	7.9368	7.93696	8.04356	7.86934	8.00226	7.88011	7.88093	8.1896	8.05174	8.12622	7.86691	8.06728	8.09651	8.10512	7.811	7.57088	7.76476	7.84935	7.41755	7.38942	7.68681	7.89457	7.6796	7.83062	7.92726	7.55465	7.77395	7.86176	7.91092	7.60587	8.06589
1433996_at	93.5955	10.928	1	82.6675	-71.7395	lightyellow	1433996_at	Suv39h2	Suv39h2	5.97198	6.146	6.02443	5.75471	5.90342	5.84596	5.33006	5.56675	5.47335	5.60431	5.5819	5.84861	5.90828	5.88931	5.75688	6.04097	5.43999	5.45994	5.99788	5.90106	5.95194	5.83879	5.89715	5.93841	5.36257	5.5478	5.4923	5.39007	5.22761	5.35438	5.19054	5.19594	5.15362	6.37905	5.71834	5.44909	5.44895	5.45642	5.52828	5.331
1425943_at	49.4173	19.1921	1	30.2252	-11.0332	purple	1425943_at	Nmur2	Nmur2	4.87385	4.91274	4.66931	4.87296	4.82572	4.91209	5.43069	5.42722	5.44516	5.21914	5.30222	5.05251	5.69977	5.88858	5.96541	5.78971	5.44603	5.43257	5.13259	4.86214	5.84513	5.96484	5.88963	5.75405	5.34207	5.61859	5.30085	5.35665	5.33946	5.41514	5.24968	5.09685	5.07416	4.78333	5.42669	4.99749	5.27543	5.24608	5.07695	5.09896
1432306_at	56.3744	18.9135	0.985488	37.4608	-18.5473	purple	1432306_at	Rapgef5	A930023M06Rik	5.01093	5.45712	5.30489	5.11549	4.96566	4.95793	4.47457	4.60186	4.60143	4.86518	4.83013	4.68928	4.23951	4.51327	4.48543	4.20882	4.57533	4.60994	4.73509	5.09314	4.24756	4.30845	4.06086	4.39715	4.54294	4.70821	4.78551	4.81186	4.78326	4.65844	4.71962	4.73753	4.70311	5.32947	4.88929	5.25275	5.23802	5.22253	5.24629	4.83253
1428006_at	110.243	55.8356	0.978661	54.4073	1.42828	blue	1428006_at	Scfd1	Scfd1	5.31075	5.63323	5.65533	5.53914	5.46185	5.54048	5.21381	5.20935	5.2715	5.61803	5.61244	5.68367	5.23073	5.41216	5.43925	5.30218	5.38166	5.45929	5.59816	5.63736	5.36138	5.76288	5.43234	5.34261	5.86501	6.01181	5.97896	5.97019	5.84412	5.65704	6.09124	5.84688	5.87555	5.90832	5.83996	5.84522	6.17864	5.94751	5.64791	5.88132
1432615_at	76.1805	17.2673	0.975758	58.9132	-41.6459	greenyellow	1432615_at	Wdr37	Wdr37	4.005	4.17249	4.09177	4.17318	4.19617	4.3213	4.3757	4.26693	4.27261	4.29867	4.15149	4.31266	3.84804	3.94205	3.96816	3.66719	4.24616	4.29087	4.17851	4.1099	3.78976	3.74365	3.74215	3.7012	4.15559	4.12085	4.04842	4.21615	4.1	4.06643	4.50292	4.52508	4.48924	4.73813	4.25598	4.40465	4.52504	4.33477	4.51604	4.52513
1421837_at	64.0778	7.09748	0.97141	56.9804	-49.8829	darkorange	1421837_at	Rps18	Rps18	5.51464	5.65346	5.43915	5.3177	5.64782	5.59594	5.36344	5.29775	5.37786	5.55113	5.61504	5.60743	5.76158	5.89223	6.06511	5.82558	5.2971	5.40729	5.79809	5.81866	5.99585	6.18001	5.96287	5.80288	5.44669	5.25554	5.22917	5.2906	5.33802	5.35206	5.85341	5.83988	5.83603	5.98703	5.62769	5.32741	5.31081	5.39479	5.29954	5.82822
1430764_at	81.2979	5.06084	0.93093	76.237	-71.1762	white	1430764_at	1700023F06Rik	1700023F06Rik	4.64163	4.80625	4.8133	4.7931	4.68829	4.7302	4.62736	4.68147	4.76656	4.71787	4.92366	4.96756	4.65115	4.44249	4.40486	4.61312	4.76026	4.66988	5.10095	4.72139	4.67444	4.34941	4.4342	4.4644	5.15093	5.28979	5.20582	5.24018	5.44704	5.2883	5.02575	5.17837	4.70181	4.88811	4.8252	4.86959	4.97895	4.96334	4.94855	5.0361
1431466_at	83.5291	30.9228	0.918139	52.6063	-21.6835	magenta	1431466_at	4930553D19Rik	Tomm20l	4.28051	4.26137	4.28971	4.47298	4.44883	4.24282	4.80753	4.84292	4.82631	4.40394	4.39895	4.74298	4.15581	4.16129	4.11151	4.13698	4.78027	4.80849	4.37239	4.33023	4.11282	4.08304	4.12202	4.15037	4.75375	4.43311	4.51938	4.31695	4.46609	4.48083	4.38323	4.40172	4.36899	4.2452	4.35775	4.95982	4.76722	4.95442	4.8688	4.40158
1446239_at	94.3886	19.0528	0.907948	75.3358	-56.283	tan	1446239_at	4921522A10Rik	NA	4.55232	4.51244	4.41781	4.36263	4.51184	4.39612	4.60787	4.55541	4.55521	4.6082	4.57491	4.59785	4.22756	4.31867	4.23975	4.26771	4.56893	4.66039	4.56312	4.54971	4.25598	4.54522	4.21046	4.28724	4.78768	4.87972	4.90559	4.71175	4.62287	4.75412	4.57023	4.46001	4.56285	4.64516	4.55689	4.76051	4.78986	4.81334	4.78613	4.60432
1416893_at	56.5198	15.8854	0.897669	40.6344	-24.7489	greenyellow	1416893_at	Fam107b	Fam107b	5.5087	5.26218	5.3621	5.16646	5.28955	5.15653	5.57628	5.29479	5.28173	5.474	5.073	5.61729	5.16163	4.97907	5.29254	5.12811	5.2241	5.27523	5.24746	5.43824	5.22967	5.09191	5.2476	5.1564	5.24638	4.93789	5.31724	5.19238	5.42956	5.27988	6.07111	6.04691	6.03163	5.17095	5.40063	5.4708	5.72017	5.5842	5.87863	6.02943
1422166_at	77.2266	30.1564	0.895384	47.0702	-16.9138	magenta	1422166_at	Clec2i	Clec2i	4.12014	3.87614	4.03928	4.12312	4.04321	4.01249	4.58798	4.58143	4.61323	4.1604	4.1362	4.18516	3.9361	3.84431	3.80236	3.81262	4.47424	4.59039	3.96931	3.87475	3.95993	3.87887	3.96493	3.98481	4.04514	4.08674	4.21361	3.86639	4.00039	4.36744	4.24936	4.07232	4.35792	4.22168	4.38611	4.57169	4.54529	4.57576	4.64464	4.15134
1454088_at	102.648	30.0778	0.89305	72.5704	-42.4927	magenta	1454088_at	5330411O13Rik	5330411O13Rik	6.05535	6.50736	6.22601	6.15227	6.15212	5.97648	5.10817	5.19763	5.19181	5.5632	5.53974	5.61496	5.79731	5.98518	5.91831	5.99041	5.30002	5.16162	6.03665	5.95648	5.97993	6.08212	6.02506	5.97419	5.65006	6.01114	5.90214	5.71975	5.75549	5.50706	5.80692	5.74324	5.88029	5.81193	5.95576	5.03174	5.32761	5.1328	5.16994	5.63599
1443872_at	105.651	23.8419	0.891815	81.8093	-57.9674	pink	1443872_at	March1	NA	6.20181	5.89861	5.76994	6.3585	6.28898	6.32685	5.72136	5.62736	5.59526	5.87289	5.84659	6.11298	5.76353	6.05803	5.81308	6.37405	5.52922	5.61434	6.42703	6.22881	6.1795	5.92866	6.20329	6.22954	5.4456	5.1771	5.70808	5.51753	5.73017	5.78189	6.05193	6.14763	6.13356	5.21875	5.23453	5.34081	5.22756	5.77977	5.64228	6.14254
1445578_at	81.2663	21.0289	0.887035	60.2374	-39.2085	green	1445578_at	Elovl6	NA	5.19503	5.37343	5.33704	5.29699	5.19731	5.13043	4.74972	5.00464	4.88956	5.04335	5.0136	5.06831	5.20157	5.45526	5.36257	5.22437	4.84728	4.87567	5.35578	5.27488	5.42711	5.09252	5.35753	5.25542	4.53821	4.60138	4.70537	4.64567	4.74822	4.69588	5.63205	5.62854	5.59919	4.96558	5.05697	4.59975	5.08652	4.97355	4.74163	5.75683
1459149_at	58.549	4.7894	0.881	53.7596	-48.9702	white	1459149_at	Zfp809	NA	4.31457	4.10446	4.15157	3.98026	4.19249	4.31452	4.32838	4.35871	4.35325	4.24638	4.08249	4.26415	4.59871	4.41355	4.36169	4.49638	4.31257	4.3305	4.27669	4.30201	4.54951	4.33582	4.57846	4.481	3.8341	4.0614	3.90954	4.0223	4.02325	3.94126	4.18944	4.20827	4.17341	4.14752	4.25177	4.16051	4.07162	4.08168	4.24426	4.20955
1416154_at	135.95	23.3364	0.872907	112.614	-89.2775	pink	1416154_at	Srp54	NA	5.47851	5.09772	4.98394	5.74236	5.8082	5.60677	5.15329	4.99217	4.97997	4.97953	5.10548	5.14367	5.06064	5.26076	5.50116	5.22542	4.92573	4.96179	5.61518	5.58887	5.51821	4.94437	5.11283	5.20835	4.4821	4.18217	4.506	4.26843	4.77385	4.60401	4.8822	5.0341	5.11225	4.75969	4.572	4.65853	4.68825	4.80261	4.8614	5.19595
1459941_at	44.1953	4.73356	0.870728	39.4618	-34.7282	white	1459941_at	4933402J24Rik	Clvs1	4.68634	4.78213	4.51499	5.1716	4.76835	4.78285	4.71867	4.67752	4.57379	4.83269	4.42686	4.89771	4.4365	4.2681	4.17678	4.36465	4.50504	4.54602	4.62112	4.68823	4.21148	4.31276	4.5873	4.31593	4.94854	5.23795	5.11189	5.04002	4.91054	5.16146	4.956	4.79658	4.81076	5.27325	4.91351	4.56788	4.72216	4.75179	4.79593	4.80318
1447850_x_at	58.8689	18.1736	0.86605	40.6953	-22.5216	tan	1447850_x_at	Tex27	Zfand3	4.30274	4.26404	4.26335	4.3616	4.5383	4.47058	4.32815	4.35691	4.36673	4.33094	4.19775	4.38521	4.76517	4.60254	5.0337	4.85993	4.32072	4.21952	4.2668	4.44225	4.63195	4.84607	4.75957	4.70071	4.12637	4.37016	4.30266	4.2294	4.21435	4.22454	4.62187	4.64611	4.71811	4.65563	4.68204	4.20488	4.1008	4.20567	4.19137	4.47494
1432346_a_at	76.8681	29.0614	0.862871	47.8068	-18.7454	magenta	1432346_a_at	Cdh23	Cdh23	4.09987	4.2195	4.36477	4.16126	4.12651	4.13074	4.45345	4.43337	4.48095	4.42266	4.37328	4.43639	4.17363	4.03104	4.24093	4.04997	4.55782	4.45384	4.2323	4.0922	4.13212	4.06912	4.05013	4.13225	4.171	4.29345	4.26046	4.42931	4.24957	4.24865	4.44824	4.30033	4.45664	4.86363	4.38847	4.90832	4.8987	4.70339	4.80047	4.54934
1423618_at	72.5557	28.8572	0.856808	43.6985	-14.8413	magenta	1423618_at	Bin1	Bin1	4.58132	4.62197	4.82458	4.65091	4.70073	4.58484	5.30371	5.30776	5.24771	4.97089	4.63952	4.9943	4.72487	4.76196	4.71528	4.67643	5.1942	5.2756	4.83611	4.52897	4.83291	4.6479	4.58012	4.40832	4.75776	4.68026	4.69885	4.88077	5.02004	4.7332	5.01381	5.09099	4.99518	5.2272	5.29553	5.35218	5.31344	5.32667	5.4671	5.02559
1441289_at	109.97	17.6766	0.842362	92.293	-74.6165	tan	1441289_at	C1orf54	NA	4.65727	4.80997	5.23984	4.64692	4.87644	4.56075	4.9226	5.05881	5.04442	5.03908	5.05878	4.90639	4.57477	4.39381	4.6101	4.34979	5.10557	5.04951	4.68538	4.69213	4.54059	4.34452	4.48105	4.50444	5.26635	5.24868	5.27702	5.18596	5.34621	5.09187	5.03158	5.14285	5.12566	5.31841	5.05359	5.28531	5.23272	5.25597	5.37142	5.03389
1445973_at	111.81	36.2272	0.838505	75.5827	-39.3555	yellow	1445973_at	C79461	C79461	5.2597	5.1097	5.38375	5.57624	5.30073	5.36867	4.47151	4.37056	4.49823	4.83717	4.59457	4.77918	4.86634	5.01176	4.94671	5.20072	4.50028	4.49578	5.37606	5.52154	5.10141	5.20573	5.00477	4.86362	4.642	4.63898	4.56861	4.55618	4.67653	4.67529	5.05058	5.06516	5.03034	4.62782	5.04711	4.52608	4.4885	4.63749	4.62586	5.06029
1431332_a_at	107.338	22.2768	0.833273	85.0614	-62.7846	pink	1431332_a_at	Terf1	Terf1	6.18055	6.18161	6.02687	6.08481	6.22176	6.3475	6.05519	5.95466	5.90743	5.7819	5.74968	6.2059	6.14516	6.35306	6.37685	6.1669	5.55864	6.0604	6.22677	6.13004	6.14325	5.93763	6.14159	6.05397	5.58534	5.52453	5.57538	5.5221	5.8304	5.65807	5.99181	5.97523	5.95413	5.09556	5.59216	5.43423	5.06207	5.76686	5.53454	5.95576
1454048_a_at	50.5297	4.48153	0.824367	46.0481	-41.5666	white	1454048_a_at	4931408A02Rik	NA	6.22082	6.14283	6.30637	6.15254	6.46852	6.22529	5.79816	5.79823	5.79166	5.80706	6.24782	6.1308	5.86089	5.70273	5.76223	5.70307	5.76768	5.78223	6.14986	6.03403	5.72636	5.68437	5.7356	5.68022	6.51074	6.73047	6.54757	6.65709	6.65517	6.55348	6.31963	6.13522	6.0835	5.62225	5.91835	5.9222	5.86056	5.77153	6.03293	6.07682
1445344_at	52.8701	17.2841	0.823663	35.5859	-18.3018	tan	1445344_at	Stac	NA	5.36525	5.38698	5.51397	5.43331	5.35304	5.3045	5.16281	5.10089	5.13411	5.3464	5.23681	5.40435	4.67019	4.85113	4.94004	5.0627	5.04246	5.1152	5.42824	5.36311	4.81194	4.78244	4.9214	4.88976	5.37351	5.48703	5.49365	5.47251	5.22793	5.43668	5.17691	4.86131	4.93134	6.16316	5.43133	5.53759	5.62655	5.63976	5.4996	4.96872
1457699_at	60.0158	19.3873	0.817791	40.6285	-21.2412	green	1457699_at	Kiaa1147	E330009J07Rik	5.70003	6.1792	5.70606	5.59597	5.90789	5.64089	5.61044	5.47414	5.61512	5.62232	5.40671	5.67094	5.58048	5.5056	5.69274	5.4995	5.61448	5.60957	5.93588	5.88185	5.54674	5.79649	5.64391	5.62239	5.31114	5.40551	5.36112	5.14978	5.49705	5.50527	5.86457	5.85391	5.98914	5.83282	5.79938	5.49667	5.61152	5.57211	5.48994	5.85705
1447297_at	111.007	21.7821	0.814768	89.2247	-67.4426	pink	1447297_at	C330005L02Rik	Slc25a36	5.80491	5.5194	5.26558	5.72772	5.71117	5.67762	5.51475	5.38012	5.52307	5.33099	5.6053	5.34441	5.28211	5.90991	5.71345	5.59585	5.42438	5.58176	5.77739	5.57731	5.85709	5.65169	5.72123	5.68396	5.35522	4.86714	5.15351	5.20274	5.38621	5.23408	5.61023	5.66558	5.69659	4.608	5.21581	5.25763	4.94421	5.43975	5.34047	5.51999
1459565_at	97.8073	21.7319	0.81289	76.0754	-54.3435	pink	1459565_at	Uty	Uty	6.2522	5.91536	5.94369	6.38366	6.37979	6.3488	6.1149	6.11913	6.10485	5.81019	6.10606	5.57658	5.936	6.2891	6.13845	6.26225	6.10046	6.11017	6.45176	6.24326	6.16434	5.80538	6.14173	6.28762	5.77592	5.3823	5.87476	5.74672	5.90135	6.07088	6.08691	6.0656	6.01338	5.15927	5.79281	5.23384	4.72085	5.65656	5.26136	6.20276
1458864_at	72.8536	17.0546	0.812723	55.799	-38.7444	tan	1458864_at	1110014F12Rik	NA	4.22831	4.25541	4.45953	4.47796	4.68362	4.27554	4.22879	4.19014	4.23872	4.45323	4.58221	4.59702	4.10628	4.18442	4.00883	4.03179	4.18713	4.21161	4.30165	4.43421	4.00467	4.02149	3.9846	4.15358	4.70466	4.70365	4.68739	4.54635	4.76862	4.71317	4.33877	4.3477	4.42599	4.54508	4.13585	4.66854	4.73612	4.82033	4.71278	4.35966
1445795_at	76.3424	27.34	0.81176	49.0024	-21.6625	magenta	1445795_at	AU022848	AU022848	4.89605	4.62404	4.69224	4.67055	4.56448	4.8319	5.13583	5.16191	5.15609	5.06575	5.0363	5.08048	4.65894	4.94486	4.71811	4.78091	5.03395	5.20641	4.80276	4.81064	4.64505	4.80526	4.95492	5.06215	4.95742	5.22204	5.10149	5.11628	4.82693	4.6802	5.11228	5.20923	5.1609	4.77476	5.02799	5.67763	5.93028	5.54391	5.4813	4.86128
1419454_x_at	104.347	46.0848	0.807754	58.2621	-12.1773	blue	1419454_x_at	Pias2	Pias2	7.49334	7.63699	7.75145	7.51717	7.4199	7.44883	7.69327	7.72684	7.72153	7.54995	7.78749	7.76844	7.4135	7.51436	7.55024	7.33571	7.84028	7.74802	7.49254	7.31169	7.50505	7.4018	7.34596	7.31074	7.63595	7.9195	7.8674	7.78229	7.91668	7.72143	7.8787	7.94956	8.02272	8.87333	8.01587	7.90721	8.04956	7.86766	7.59672	7.77289
1446790_at	106.502	16.918	0.806214	89.5845	-72.6665	tan	1446790_at	Myom2	C78948	4.46371	4.59585	4.35534	4.3906	4.49374	4.4942	4.28721	4.27185	4.31973	4.29504	4.55405	4.31353	4.69584	4.76957	4.59835	4.73763	4.26729	4.28579	4.42282	4.42668	4.58891	4.60443	4.8613	4.42721	4.04869	4.03527	4.08468	4.11404	3.94416	4.14795	4.16484	4.1882	4.36157	4.46965	4.02591	4.03039	4.07783	3.98773	3.96769	3.96284
1458390_at	81.2102	19.073	0.804532	62.1372	-43.0643	green	1458390_at	Anapc10	Anapc10	5.91223	6.46627	6.14506	6.16403	5.75714	6.06421	5.13651	5.25609	5.05536	5.68351	5.83241	5.44001	6.22728	6.12915	6.11682	6.03773	5.439	5.21991	6.16874	6.08831	5.92811	6.2364	5.82274	5.85763	5.17871	5.46924	5.30868	5.38358	5.0057	5.16032	6.02641	6.10231	6.14579	5.67997	5.93288	5.89307	5.88139	5.82731	5.78381	6.03208
1450765_a_at	104.85	27.0577	0.80338	77.7926	-50.7349	magenta	1450765_a_at	Pde6h	Pde6h	4.97817	5.22255	5.06979	5.18291	5.01401	5.02995	4.72532	4.76501	4.76173	4.98334	4.76655	4.80924	5.04434	5.14762	5.15181	5.20578	4.71609	4.73772	5.16607	5.17959	4.99441	5.05352	5.09735	5.08489	4.98263	5.00543	4.82083	4.9914	4.7827	4.87899	4.66529	4.71094	4.6573	4.89286	4.87527	4.5605	4.64926	4.55848	4.4664	4.68842
1426027_a_at	100.739	21.472	0.80317	79.2667	-57.7947	pink	1426027_a_at	Arhgap10	Arhgap10	5.6366	5.1755	5.55758	5.49511	5.55268	5.48491	5.33198	5.4159	5.28167	5.11481	5.44493	5.28536	5.40058	5.51209	5.47932	5.41436	5.31127	5.64593	5.55358	5.4645	5.41084	5.46402	5.37831	5.48879	5.16696	4.75741	4.89122	4.92756	4.76639	5.11992	5.52939	5.53419	5.50331	4.90065	5.03481	4.73844	4.68852	5.11586	5.00335	5.57739
1433036_at	75.1867	8.70052	0.796168	66.4862	-57.7857	lightyellow	1433036_at	4930564B12Rik	4930564B12Rik	4.52063	4.16387	4.49096	4.3755	4.06256	4.63612	4.76728	4.63157	4.42696	4.38192	4.58605	4.72493	4.31044	4.38164	4.58457	4.43719	4.55277	4.57615	4.37643	4.39463	4.37216	4.42304	4.33199	4.26117	4.87149	4.80913	4.82052	4.82256	4.83332	4.81362	5.16109	5.09241	4.95199	4.77447	4.84763	4.55435	4.77797	4.50066	4.81853	4.9269
1424787_a_at	86.1175	31.6936	0.795532	54.4239	-22.7303	brown	1424787_a_at	Nrf1	Nrf1	6.31484	6.35205	6.2933	6.18848	6.48912	6.31262	6.63989	6.55999	6.73318	6.20163	6.163	6.26077	6.16736	6.39729	6.47215	6.46051	6.20871	6.30352	6.45462	6.50977	6.25487	6.34252	6.45149	6.43753	5.99777	5.49004	5.60767	5.3344	5.62126	5.67274	6.71646	6.54165	6.55195	6.23295	6.23681	5.9482	6.13256	6.04597	6.35617	6.51111
1424445_at	58.3197	16.5079	0.786673	41.8117	-25.3038	tan	1424445_at	Tm4sf5	Tm4sf5	5.11329	4.70232	5.07851	4.91893	4.89575	5.06639	5.03431	5.11747	4.95925	5.06131	4.99574	5.07891	4.65399	4.63649	4.60197	4.79205	5.00114	5.12463	5.20665	5.11528	4.84761	4.71948	4.73304	4.63734	5.45514	5.19371	5.04873	5.20281	5.26247	5.32285	5.04562	4.93034	4.72676	4.98044	4.99225	5.43689	5.18824	5.13738	5.43815	4.64613
1425614_x_at	95.0223	33.9635	0.78611	61.0588	-27.0954	yellow	1425614_x_at	H2-Q2	NA	4.73147	4.7857	4.98392	4.82521	4.95427	4.95525	6.19088	5.84438	5.89984	5.37308	5.35368	5.66476	5.2359	5.4553	5.45781	5.3688	5.74957	5.9102	5.19832	4.5611	5.49539	5.1265	5.37335	5.30868	5.68743	5.63958	5.38458	5.70075	5.81557	5.77342	5.51411	5.52035	5.80151	4.84205	5.33808	5.40505	5.82254	5.60032	5.87409	5.51125
1435731_x_at	89.0242	16.4847	0.785565	72.5395	-56.0548	tan	1435731_x_at	Prdx4	Prdx4	5.94675	6.55504	6.14542	6.1556	6.01887	6.42794	6.32673	6.32691	6.30529	6.08236	6.12443	6.37386	5.33135	5.21003	5.77383	5.34162	6.47538	6.22383	6.0364	6.0416	4.97588	5.32792	5.18738	5.33342	6.2642	6.57571	6.35817	6.58381	6.55631	6.33844	6.31141	6.3751	6.54852	8.16907	6.76465	6.91726	6.69897	6.61078	6.50171	6.14702
1427234_at	98.0673	16.4568	0.784235	81.6105	-65.1538	tan	1427234_at	Vangl1	Vangl1	6.66736	7.01836	6.81256	6.70139	6.76821	6.58334	6.76218	6.71428	6.73279	6.80835	6.82431	6.83756	6.61164	6.3174	6.44777	6.19133	6.9015	6.70804	6.68682	6.78572	6.26224	6.37284	6.36968	6.13245	7.14574	7.18704	6.94264	7.17649	7.26437	6.98542	6.75994	6.87121	7.01228	7.75344	7.13995	7.17807	6.99408	6.91865	6.8433	6.85055
1431675_a_at	98.5847	20.7719	0.776983	77.8128	-57.0408	pink	1431675_a_at	Gtf2i	NA	5.89213	6.02658	5.98097	5.97836	5.97098	5.93509	5.61084	5.75411	5.74748	5.6743	5.79595	5.48858	5.80399	5.76534	5.84896	5.73422	5.76268	5.76339	5.92718	5.93697	5.95084	5.87222	5.84592	5.87703	5.51161	5.32516	5.37591	5.4223	5.43183	5.54346	5.89688	6.03985	6.11791	4.85221	5.39461	5.20866	5.13315	5.48201	5.2054	5.92219
1447991_at	92.5545	26.1567	0.776627	66.3978	-40.2411	magenta	1447991_at	Pcsk2	Pcsk2	6.52064	6.90086	6.76368	6.58437	6.56498	6.70255	6.79652	6.92979	6.74536	6.80824	6.71636	6.8234	6.35453	6.48034	6.67777	6.53889	6.97635	6.88885	6.72739	6.62675	6.35919	6.66181	6.49469	6.36973	6.64866	6.8337	6.66697	6.96726	6.73974	6.61657	6.84545	6.96726	7.09205	7.88983	7.39064	7.5033	7.46435	7.39067	7.22722	6.87872
1452531_at	64.3804	4.20593	0.773671	60.1745	-55.9685	white	1452531_at	Runx1	Runx1	5.65309	5.7253	5.69649	5.7077	5.6849	5.60632	5.30226	5.25207	5.23177	5.70782	5.74382	5.3371	5.13874	5.04967	5.32789	4.97815	5.53475	5.33913	5.69722	5.85163	5.07033	5.26818	5.27527	5.01702	5.9117	5.94128	5.78934	5.77345	5.86322	5.99636	5.72478	5.69722	5.83133	6.52883	5.98597	5.60701	5.82852	5.95239	5.4493	5.57092
1457057_at	58.79	26.0238	0.772683	32.7662	-6.74234	magenta	1457057_at	1700042G07Rik	1700042G07Rik	4.31077	4.51803	4.50757	4.75938	4.54929	4.36442	4.77264	4.79735	4.7809	4.42822	4.60256	4.64349	4.36367	4.31747	4.37679	4.23205	4.67961	4.82754	4.53313	4.56267	4.38771	4.44377	4.34889	4.41466	4.38634	4.67326	4.52044	4.38326	4.41385	4.45009	4.63532	4.71042	4.62876	4.71841	4.92069	5.09956	5.07662	5.12058	5.11005	4.65906
1446075_at	98.7072	26.0091	0.772244	72.6981	-46.689	magenta	1446075_at	9130025L13	NA	5.1123	4.84086	4.95542	4.94946	5.06049	5.18576	5.3696	5.18027	5.26947	5.18268	5.15537	5.21291	5.06812	5.04061	5.07568	5.10508	5.25839	5.25539	5.14375	4.96841	5.03865	4.94522	5.10648	4.98383	5.11917	5.30884	5.2221	5.35889	5.24551	5.27908	5.36196	5.36967	5.26224	5.11426	5.41001	5.54292	5.724	5.6031	5.63414	5.36067
1430731_at	70.4569	16.1298	0.768654	54.3271	-38.1973	tan	1430731_at	Krtap2-4	Krtap2-4	4.38804	4.50441	4.42528	4.72266	4.47209	4.58813	4.32194	4.30126	4.25855	4.76842	4.50549	4.36725	4.73904	4.75743	4.80341	4.80236	4.29878	4.35674	4.54326	4.6331	4.86579	4.80496	4.88069	4.75123	4.17274	4.24192	4.19363	4.20296	4.33924	4.33168	4.54101	4.52166	4.59611	4.42905	4.21795	4.38433	4.35848	4.26251	4.33881	4.52146
1447154_at	107.807	33.1934	0.768286	74.6135	-41.4201	yellow	1447154_at	A730017C20Rik	NA	5.18361	5.1	5.27704	5.31889	5.40651	5.31178	4.49431	4.42723	4.444	4.71259	4.52006	4.67223	4.43946	4.69189	4.52137	4.49415	4.47578	4.63122	5.33945	5.43184	4.55733	4.70264	4.63225	4.58132	4.28923	4.14713	4.30215	4.35465	4.46516	4.33859	4.73816	4.90473	4.87327	4.26711	4.59317	4.31967	4.43014	4.54555	4.56108	4.91037
1418237_s_at	55.0481	16.0583	0.765248	38.9898	-22.9315	tan	1418237_s_at	Col18a1	Col18a1	5.57669	5.66991	5.55637	5.47551	5.65713	5.53896	5.46142	5.40054	5.47389	5.69338	5.6514	5.73136	5.36278	5.229	5.11169	5.40112	5.42828	5.47303	5.66026	5.5218	5.26275	4.72947	5.1727	5.1438	5.87609	5.66651	5.7751	5.70995	5.76638	5.85164	5.3308	5.64412	5.52656	7.04628	5.81924	5.87331	5.97676	5.78131	5.8235	5.37495
1437037_x_at	125.689	33.049	0.764945	92.6397	-59.5906	yellow	1437037_x_at	AL033314	Snd1	6.57848	6.63857	6.61039	6.55011	6.55779	6.57759	5.82747	5.97127	5.83666	5.62137	5.5153	5.64825	5.74198	5.74051	5.61362	5.78008	5.72523	5.831	6.56615	6.50931	6.02345	5.68629	5.80366	5.73393	5.41008	5.34458	5.41156	5.50363	5.45902	5.41457	6.06128	5.87162	5.85862	4.5337	5.62867	5.17557	5.04909	5.04603	5.19331	5.82453
1416585_at	67.5376	18.1336	0.764907	49.404	-31.2704	green	1416585_at	Ruvbl1	Ruvbl1	9.52607	9.7633	9.65613	9.61344	9.71186	9.54929	9.63688	9.67287	9.60039	9.55508	9.43132	9.53899	9.63053	9.65935	9.47875	9.54929	9.65272	9.6302	9.64129	9.55882	9.74894	9.74129	9.61871	9.62766	9.29756	9.43823	9.35132	9.33077	9.1342	9.39547	9.68401	9.69541	9.65653	9.4008	9.61619	9.44162	9.55148	9.50847	9.44827	9.70003
1430706_at	70.422	14.653	0.763494	55.769	-41.116	purple	1430706_at	1700081D17Rik	Pebp4	3.7882	3.9359	3.82716	3.84086	3.80333	3.77148	4.08526	3.99797	4.08379	3.88839	3.89016	3.91485	4.23105	4.25089	4.22007	4.24172	4.04116	4.05993	3.67348	3.91245	4.33269	4.18206	4.3621	4.12002	3.9265	3.89517	3.79985	3.88694	3.8928	3.91794	3.78943	3.77169	3.786	3.62532	3.83444	3.74953	3.85211	3.6825	3.5876	3.77917
1458603_at	45.6374	5.56249	0.761322	40.0749	-34.5124	darkorange	1458603_at	9530014B07Rik	NA	5.16727	5.14178	5.14651	4.98322	5.20094	5.28721	4.92751	4.79375	4.94756	5.34958	5.39604	5.40216	5.68277	5.81161	5.85169	5.82576	4.95121	4.89767	5.09783	5.2181	5.80288	5.86903	5.4763	5.82234	4.97212	4.71254	4.92407	4.96838	4.82468	4.74067	5.62227	5.53558	5.50219	5.93781	5.04393	5.17516	5.16833	5.2358	5.0757	5.52362
1447055_at	76.7669	18.0273	0.760424	58.7396	-40.7123	green	1447055_at	Dnajc11	Dnajc11	5.24372	5.42619	5.22724	5.16284	5.16733	5.25483	5.03313	4.85009	5.05187	5.01832	5.10097	5.04188	5.11799	5.25218	5.37867	5.26011	5.06637	5.17463	5.368	5.60582	5.2939	5.34201	5.13881	5.16284	4.65116	4.75537	4.85674	4.72215	4.66099	4.614	5.15563	5.16336	5.44373	4.3748	4.85842	4.98183	5.08354	5.03056	5.06173	5.20822
1436643_x_at	84.2029	12.3255	0.757398	71.8774	-59.5519	lightgreen	1436643_x_at	Hamp2	Hamp2	5.53991	5.36952	5.42521	5.24644	5.26131	5.3067	5.11671	5.08452	5.05437	5.27587	5.57097	5.6364	5.24988	5.15213	5.07847	5.24	5.0209	5.05528	5.40072	5.36058	5.23496	5.66386	5.38075	5.04997	5.59935	5.66515	5.59917	5.62769	5.52045	5.75549	6.00997	5.90081	5.88743	5.77984	5.70741	5.94964	5.82276	5.97874	5.86348	5.87105
1460086_at	82.1895	26.6233	0.756274	55.5662	-28.9429	red	1460086_at	MGC28728	Rc3h2	7.41438	6.76875	6.87385	7.04886	7.03166	7.33281	7.65337	7.64151	7.64667	7.40437	7.38982	7.24376	7.09475	7.33234	7.55625	7.44106	7.68098	7.81381	7.0553	7.20324	7.16727	6.97314	7.3915	7.45288	7.63274	7.21544	7.63969	7.58846	7.67791	7.48282	7.71799	7.84013	8.08689	7.35031	8.02774	7.71693	7.58946	8.09272	7.9042	7.93646
1445346_at	92.2886	32.6387	0.755447	59.6499	-27.0112	yellow	1445346_at	Ank2	NA	4.74988	5.00911	4.96791	4.86528	4.96847	4.89939	4.30063	4.32604	4.32145	4.61759	4.4521	4.51309	4.52744	4.67713	4.66383	4.54556	4.31747	4.2838	4.91516	4.85795	4.5991	4.68366	4.59546	4.47997	4.51037	4.66576	4.44834	4.56884	4.47138	4.37992	4.34654	4.54802	4.69317	4.63892	4.57714	4.41272	4.38738	4.3198	4.45387	4.54706
1443172_at	102.651	12.2593	0.753328	90.3917	-78.1325	lightgreen	1443172_at	Orc1l	Orc1l	6.12548	6.39577	6.04777	6.01959	6.22287	6.11737	5.9674	5.97299	5.81139	6.37728	6.33571	6.41201	6.07981	6.13941	6.17233	6.17743	6.17809	5.95821	6.12302	5.95408	6.28948	6.14976	6.26992	6.21719	6.70708	6.84451	6.45388	6.54244	6.65636	6.64892	6.67878	6.65742	6.64833	7.05288	6.63034	6.62122	6.71308	6.51508	6.34999	6.62681
1444098_at	94.0374	25.3274	0.752003	68.7101	-43.3827	magenta	1444098_at	1700010H15Rik	NA	5.00429	5.04031	5.11355	5.12709	5.16091	4.93646	5.32338	5.30424	5.36625	5.12562	5.4385	5.5172	5.10725	5.03078	4.89574	4.98575	5.33317	5.40347	4.96993	5.05426	5.03871	5.29153	5.04554	5.15657	5.09862	5.53839	5.26345	5.32484	5.34214	5.16327	5.63266	5.58257	5.60475	5.91661	5.52653	5.91287	6.02324	5.91751	6.04781	5.62299
1433870_at	69.4462	17.6897	0.746181	51.7565	-34.0669	green	1433870_at	BC022765	Prr15l	4.92945	4.94844	5.03448	5.09112	4.89327	4.92177	4.66276	4.68431	4.87255	4.83448	4.56465	4.9976	4.76459	5.0119	4.99349	4.81321	4.87294	4.76551	4.98023	4.68198	4.96055	4.91007	4.84459	4.71613	4.49162	4.45027	4.39617	4.43976	4.52601	4.52786	5.04541	5.0551	5.025	5.12683	4.70036	4.4723	4.68322	4.42732	4.54803	5.2292
1430560_at	77.5408	26.2077	0.744469	51.3331	-25.1254	red	1430560_at	Ppp1r10	Ppp1r10	6.6052	6.59749	6.01886	6.4834	6.53745	6.47182	6.61709	6.73802	6.59037	6.61294	7.03275	6.67225	6.4122	6.47285	6.52069	6.79986	6.63971	6.85856	6.52597	6.55131	6.59557	6.22375	6.61669	6.7337	6.90918	6.67864	6.73328	6.71086	7.1896	6.9682	6.92688	7.03759	7.09905	6.55442	6.7224	6.91843	6.66949	7.00501	6.99414	7.08854
1425946_at	117.05	42.4649	0.744306	74.585	-32.1201	blue	1425946_at	Gstm7	Gstm7	5.5411	6.03903	5.7546	5.6607	5.47619	5.51797	5.80857	5.86745	5.92677	6.12857	5.84702	5.89654	5.46293	5.5428	5.64519	5.49708	6.19507	5.92111	5.45321	5.57501	5.38509	5.44161	5.34968	5.40258	5.94075	6.16787	6.10441	6.06638	6.09377	5.99924	6.37044	6.24556	6.19392	6.61391	5.98968	6.22301	6.24574	6.23942	5.92062	6.19002
1454124_at	53.8392	24.9832	0.741785	28.856	-3.87284	magenta	1454124_at	1700067K01Rik	1700067K01Rik	4.02897	4.17362	4.22506	4.06397	4.15148	4.03582	4.67917	4.77051	4.53113	3.99883	4.44394	4.47265	4.05814	4.24288	4.13003	4.12561	4.54759	4.46047	4.04976	4.3743	4.08823	4.17542	4.17671	4.02926	4.09406	4.20965	4.10564	4.34233	4.21057	4.17108	4.30765	4.21701	4.29259	4.35943	4.4019	4.7132	4.54473	4.63679	4.88666	4.32874
1427784_at	51.2037	5.37171	0.735211	45.832	-40.4603	darkorange	1427784_at	Defb13	Defb13	4.26893	4.16953	4.14822	4.14902	4.16071	3.99677	4.23306	4.30071	4.29806	4.26231	4.28045	4.283	3.8631	4.08226	4.08827	4.14815	4.40357	4.27559	4.24136	4.2738	4.0571	3.99342	4.2205	4.06184	4.61554	4.51064	4.50655	4.5616	4.57857	4.33729	4.09871	4.04591	3.90749	4.14528	4.13985	4.47514	4.28714	4.40635	4.29081	3.9708
1458612_at	92.4907	31.7002	0.733725	60.7905	-29.0904	yellow	1458612_at	A930006A01Rik	A930006A01Rik	4.12925	4.59966	4.37374	4.56119	4.37445	4.37425	3.67791	3.64442	3.61114	3.96071	3.94755	3.99085	3.84894	3.81534	4.1048	3.97905	3.84636	3.7567	4.30264	4.40786	4.03497	4.11008	3.86461	4.03946	3.82999	3.8341	3.97285	3.85205	3.65108	3.97753	3.81851	3.68216	3.77337	4.22564	3.88158	3.78272	3.75957	3.58754	3.69176	3.79736
1457924_at	87.2471	19.5899	0.732768	67.6572	-48.0673	pink	1457924_at	Mbnl1	Mbnl1	5.84662	6.07669	5.95572	6.31398	6.17026	6.11569	5.6719	5.6997	5.89745	5.60616	6.0559	5.512	5.5666	6.17517	6.12727	5.8153	5.77026	5.56082	6.17749	6.29351	6.27842	5.98815	5.96143	6.24008	5.71431	5.49633	5.72666	5.39471	5.50094	5.78518	5.99425	5.97278	5.9971	5.13694	5.67683	5.12059	5.08116	5.49189	5.52548	6.01188
1445594_at	42.4071	12.9066	0.729341	29.5004	-16.5938	greenyellow	1445594_at	Hnrpl	Hnrnpl	4.50223	4.72575	4.46188	4.29278	4.67008	4.54448	4.45066	4.48121	4.31524	4.48336	4.47241	4.50509	4.58478	4.60546	4.69978	4.70343	4.59545	4.45196	4.56116	4.5785	4.69255	4.65837	4.76765	4.5753	4.62788	4.823	4.68402	4.85194	4.68729	4.66616	4.41886	4.09264	4.05704	4.42968	4.43686	4.25768	4.27401	4.29296	4.24223	4.16353
1449163_at	60.2441	15.273	0.727822	44.9711	-29.6981	tan	1449163_at	AI256711	Sigirr	5.69027	5.92161	5.98845	5.73805	5.87873	5.62796	5.69809	5.69453	5.70231	5.73124	5.7212	5.78297	5.26644	5.19456	5.17286	5.1684	5.68079	5.71036	5.74676	5.7038	5.28053	5.02321	4.95896	5.24825	5.89707	6.03724	5.82111	5.94111	5.80909	5.96594	5.77833	5.75127	5.98047	6.58332	5.84885	5.59515	5.84335	5.77295	5.69663	5.73761
1433158_at	91.643	25.547	0.725702	66.096	-40.549	red	1433158_at	5330429L19Rik	Kif13b	4.15331	4.21095	4.18114	4.10975	4.06668	4.20929	4.70158	4.68925	4.74593	4.37918	4.35844	4.35652	4.26679	4.17171	4.16024	4.21684	4.67399	4.63799	4.22763	3.94682	4.21038	4.28628	4.06583	4.22503	4.404	4.32226	4.45323	4.41371	4.37828	4.42793	4.57445	4.57141	4.53777	4.1872	4.44963	4.64279	4.58892	4.51014	4.57846	4.59858
1421661_at	87.7856	31.27	0.723768	56.5156	-25.2456	yellow	1421661_at	Fpr3	Fpr3	5.50666	5.61077	5.81896	5.45466	5.31681	5.64167	4.43617	4.56457	4.61052	4.83627	4.75996	5.14546	5.11015	5.22502	5.28213	5.12897	4.96842	4.64534	5.61946	5.52562	5.07422	5.63548	5.09881	4.9968	4.76082	4.9922	5.17345	5.20626	4.89142	4.80736	5.1517	5.08038	5.04986	4.66051	5.15995	4.91646	5.10005	4.76739	4.98952	4.98886
1457820_at	75.7822	11.7649	0.722949	64.0173	-52.2525	lightgreen	1457820_at	Amd1	NA	4.91795	5.13343	5.01873	5.07803	5.29858	5.00132	4.89009	4.91349	4.91362	5.39104	5.20325	5.45008	5.14915	5.2253	5.47533	5.16734	4.86284	4.87407	5.11014	4.80447	5.06046	5.02187	5.05032	5.09647	5.39744	5.54398	5.47521	5.49897	5.38855	5.42209	5.57173	5.48062	5.44815	6.26803	5.42336	5.55419	5.58707	5.38771	5.29572	5.46356
1431676_x_at	124.873	41.243	0.722889	83.6295	-42.3865	blue	1431676_x_at	Gtf2i	Gtf2i	5.63875	5.20336	5.31147	5.66959	5.42628	5.58586	5.50927	5.53072	5.64783	5.30844	5.13425	5.17507	5.39567	5.4917	5.51576	5.45881	5.26495	5.50805	5.61913	5.8998	5.57063	5.26549	5.62977	5.71464	4.96209	4.75478	4.63865	4.7545	5.29881	4.96094	5.19227	5.19613	5.17015	4.4752	5.0889	4.90063	4.83785	4.96978	5.12838	5.30083
1450283_at	49.986	15.1538	0.72214	34.8322	-19.6785	tan	1450283_at	Atp7b	Atp7b	4.65167	4.59625	4.61669	4.98681	4.55007	4.69194	4.7695	4.84213	4.87813	4.77474	4.76371	4.79989	5.01584	5.05202	5.1469	5.04122	4.57368	4.82149	4.71091	4.76548	5.05909	5.21882	5.00408	4.96333	4.771	4.6938	4.57242	4.51077	4.62455	4.61312	4.88433	4.89443	4.86182	4.44626	4.52329	4.41593	4.45872	4.56933	4.45709	4.89753
1450309_at	77.6663	15.0266	0.716081	62.6397	-47.6131	tan	1450309_at	Astn2	Astn2	4.6618	4.80729	4.58614	4.77407	4.96548	4.79606	4.77821	4.6567	4.55848	4.31018	4.70748	4.71117	4.75568	5.00215	4.99621	5.00436	4.87293	4.71932	4.86224	4.70407	4.97206	5.30918	4.96582	4.98694	4.1344	4.36266	4.40613	4.16223	4.29477	4.20246	4.69151	4.70793	5.0518	4.70151	4.79135	4.25115	4.22526	4.60683	4.34222	4.7105
1420321_at	67.4016	24.0887	0.715227	43.3128	-19.2241	magenta	1420321_at	Cdc34	Rsad1	4.30799	4.38264	4.40529	4.41032	4.3991	4.50397	3.89051	3.90774	3.97558	4.19022	4.04987	4.17305	4.32531	4.32981	4.38059	4.51147	3.86654	3.88773	4.51997	4.58245	4.62948	4.1494	4.37467	4.38897	4.13767	4.09939	4.14243	4.23861	4.18213	4.37968	4.17641	4.12786	4.09846	4.19566	4.22309	3.55139	3.70071	3.73478	3.80596	4.13365
1440442_at	97.4883	24.0701	0.714675	73.4181	-49.348	magenta	1440442_at	Snapc2	NA	5.74288	5.82313	6.03645	5.9177	5.75794	5.71095	6.12976	6.12999	6.10837	5.86896	5.98767	6.03595	5.75661	5.82037	5.9842	5.72653	6.10773	6.12037	5.80768	5.92704	5.79972	5.91313	5.8595	5.73836	6.02598	6.13598	6.08795	5.95554	6.22519	6.08563	6.12929	6.05134	6.12216	6.40857	6.44545	6.23815	6.39322	6.36008	6.30713	6.17638
1459035_at	69.0886	24.0203	0.713196	45.0683	-21.048	magenta	1459035_at	A630075K04Rik	NA	4.05396	3.93407	3.77274	4.00283	3.83718	3.84333	4.51518	4.39495	4.29654	4.13129	4.22827	4.15723	3.80735	4.03651	4.05868	3.98355	4.24202	4.43688	3.91941	3.64332	4.02904	4.08092	4.03562	4.02665	4.0007	3.9497	3.93416	4.01253	4.05315	4.05682	4.26514	4.24336	4.3438	4.3443	4.26536	4.63596	4.4289	4.4144	4.40246	4.20028
1458520_at	69.9125	7.36935	0.711682	62.5432	-55.1738	darkred	1458520_at	Hipk2	NA	5.26246	4.79702	5.04176	4.86327	4.83477	5.11979	5.88494	5.81761	5.85607	5.77056	5.7403	5.3516	5.62873	5.45536	5.32028	5.40404	5.83357	5.84602	5.08851	5.1055	5.63196	5.35508	5.64475	5.68859	5.65662	6.00591	5.2062	5.45106	5.60494	5.53599	5.15654	5.16194	5.27271	6.10029	5.31812	5.77623	5.57156	5.5789	6.0229	5.16148
1430915_at	56.0332	12.5749	0.710596	43.4583	-30.8833	greenyellow	1430915_at	4930466G16Rik	Fndc8	4.51441	4.17491	4.11856	4.22224	4.20936	4.22154	4.43106	4.46277	4.45555	4.23853	4.6264	4.50202	4.87912	4.9364	4.94692	5.04516	4.41505	4.4326	4.349	4.34724	5.04794	4.95678	5.04197	4.96967	4.74209	4.52974	4.69083	4.6247	4.51402	4.72398	4.1571	4.17835	4.14635	4.53877	4.5461	4.2709	4.0598	4.36596	4.34866	4.19844
1436253_at	68.2483	23.9231	0.710308	44.3252	-20.4021	magenta	1436253_at	Pex16	Pex16	5.56768	5.52938	5.50959	5.57207	5.46258	5.4675	5.07526	4.99829	5.09605	5.31352	5.26955	5.25176	5.39883	5.50846	5.60504	5.57468	4.99418	5.11778	5.44103	5.69706	5.45266	5.67976	5.51536	5.58023	5.25689	5.31408	4.98498	5.21575	5.37113	5.3764	5.48055	5.42692	5.60075	5.62656	5.49538	4.84624	4.82785	4.81723	5.16145	5.40919
1438711_at	52.8997	12.5623	0.709883	40.3374	-27.7751	greenyellow	1438711_at	Pklr	Pklr	5.03852	5.31767	5.03614	5.22516	4.90217	4.94564	5.00436	5.10324	5.00452	5.05049	4.7459	5.04785	4.5609	4.53615	4.88691	4.48569	4.95942	4.99213	4.94048	4.88164	4.63714	4.87092	4.82107	4.6053	4.82473	4.75648	4.85909	4.78236	4.61426	4.89952	5.1834	5.19176	5.19482	4.71413	4.99072	5.32764	5.39369	5.30682	5.29224	5.01328
1452152_at	143.6	40.3209	0.706727	103.279	-62.9585	blue	1452152_at	Clint1	Clint1	10.5371	10.6403	10.6868	10.581	10.5979	10.5884	10.8399	10.9424	10.8986	10.8219	10.7855	10.9349	10.6491	10.7541	10.685	10.7054	10.8317	10.782	10.606	10.549	10.7228	10.7336	10.5354	10.6477	10.9076	10.9967	10.9482	10.916	10.902	10.8982	10.929	10.9189	10.9735	11.3308	11.0481	11.0894	11.2521	11.1417	11.0379	10.9465
1434342_at	53.5243	5.58035	0.70621	47.944	-42.3636	darkturquoise	1434342_at	S100b	S100b	10.9599	11.1482	10.7868	10.8104	10.8917	10.698	10.8287	10.6575	10.529	10.7293	10.9161	11.0559	10.7399	10.9864	10.8974	10.5721	10.9036	10.9004	11.0168	10.9085	10.9265	10.9674	10.9421	11.0066	10.2423	10.5627	10.5972	10.1483	10.3717	10.2204	10.6437	10.4766	10.6108	10.7709	10.3641	10.7307	10.5676	10.9221	10.6762	10.9609
1451958_at	60.3381	14.7971	0.705142	45.5411	-30.744	tan	1451958_at	Igh-VJ558	NA	4.90385	4.53659	4.69535	4.90888	4.57997	4.78721	4.55859	4.68304	4.47834	4.5083	4.71588	4.76519	5.11117	4.98111	4.97716	5.1428	4.33952	4.55253	4.75365	4.53499	5.02255	5.09448	5.3856	4.95083	4.7122	4.54847	4.36117	4.34076	4.42138	4.66485	4.75918	4.77362	4.7446	4.79336	4.70583	4.3962	4.39362	4.40226	4.37668	4.7637
1442315_at	51.2541	5.14774	0.704556	46.1063	-40.9586	darkorange	1442315_at	Foxd2	Foxd2	4.67749	4.41351	4.65507	4.6336	5.08881	4.50753	4.79822	4.85197	4.73595	4.718	4.67228	4.73522	4.63767	4.48946	4.4071	4.47664	4.83862	4.75854	4.50546	4.35183	4.54747	4.75251	4.40952	4.36698	5.04586	4.93941	4.94423	5.06424	4.97465	5.02095	4.2576	4.28178	4.38329	4.72879	4.66924	4.82143	5.13559	4.87571	4.96147	4.28591
1434420_x_at	78.5354	39.837	0.698246	38.6984	1.13863	blue	1434420_x_at	Tomm22	Tomm22	9.22348	9.37968	9.67603	9.4687	9.41508	9.3329	9.45841	9.44143	9.4459	9.46128	9.3877	9.53345	9.44399	9.58645	9.64928	9.43482	9.4766	9.47274	9.44777	9.40294	9.50483	9.62571	9.20118	9.26542	9.51967	9.89124	9.64382	9.6395	9.63422	9.73096	9.93553	9.88722	9.86171	9.92977	9.9715	9.66496	9.79206	9.76055	9.5897	9.62193
1439297_at	55.7343	11.3288	0.696155	44.4055	-33.0766	lightgreen	1439297_at	AI449441	Pif1	4.82893	4.77115	4.94135	4.86415	4.90741	4.77837	4.52515	4.57702	4.55106	5.06013	4.94204	5.13338	4.93433	5.11578	5.24356	4.95538	4.27981	4.46944	4.77412	4.65579	5.21939	5.28894	4.85862	4.9714	4.85321	5.08183	4.87818	5.10418	5.06051	5.20679	5.40081	5.49876	5.43095	5.68536	5.52584	5.6151	5.4358	5.61719	5.44876	5.38593
1429195_at	125.954	18.5686	0.694565	107.386	-88.8173	pink	1429195_at	2310076O14Rik	Apol6	5.12927	5.33915	5.34863	5.15372	4.92731	5.19789	5.56432	5.54611	5.30384	5.36679	5.781	5.52648	5.28187	5.25333	5.43333	5.12233	5.61348	5.52545	5.2363	5.37791	5.29003	5.37955	5.2971	5.12772	5.88294	6.19421	5.91825	5.90089	5.97153	5.89133	5.59672	5.62641	5.59421	5.76392	5.72837	5.77469	6.05065	5.77254	5.7746	5.59013
1450830_a_at	55.5084	23.3925	0.694554	32.1159	-8.72342	magenta	1450830_a_at	Pde6c	Pde6c	4.52533	4.73129	4.51802	4.55376	4.41708	4.58623	5.0995	5.0794	5.07379	4.68193	4.87939	4.58053	4.39234	4.31936	4.42538	4.4986	5.02438	5.05548	4.54247	4.44429	4.65347	4.54166	4.67338	4.43975	4.54495	4.59843	4.54499	4.2376	4.38142	4.49992	4.60767	4.38425	4.4673	4.67198	4.63429	5.02713	5.03063	4.98183	4.99271	4.49982
1457215_at	35.4238	3.77144	0.693748	31.6523	-27.8809	white	1457215_at	BB429361	Gm13111	6.08156	6.41348	5.92692	5.56813	5.93867	6.10011	6.14894	6.41271	6.44854	5.61766	6.46033	6.02286	6.40222	6.33249	6.71742	6.61756	6.41188	6.33166	6.08742	5.9598	6.34787	6.32301	6.15133	6.36035	5.48804	5.71963	5.57713	5.63799	5.62887	5.3946	6.01974	5.97209	5.94792	5.99405	6.02384	6.1819	6.2165	6.04243	6.16939	5.9534
1424850_at	53.3204	14.5506	0.6934	38.7697	-24.2191	tan	1424850_at	Map3k1	Map3k1	5.44909	5.73064	5.65544	5.62264	5.76171	5.44086	5.95194	5.8588	6.0646	5.26043	5.51601	5.45431	4.88819	4.74739	4.79857	4.83297	5.97621	5.93601	5.5575	5.54673	4.75528	4.74021	4.78045	4.86662	6.1093	5.89757	5.97546	5.80585	5.85813	5.86705	5.59534	5.4365	5.69789	5.84332	6.03729	5.7028	5.60215	5.57089	5.54326	5.59085
1432823_at	77.9373	23.3204	0.692414	54.6169	-31.2965	magenta	1432823_at	Mg29	Sypl2	4.73975	4.60605	4.6011	4.53891	4.60038	4.54615	4.96626	4.93512	4.98094	5.0074	4.45937	4.77862	4.61969	4.44988	4.33856	4.62972	4.93351	4.96404	4.73178	4.24913	4.60258	4.21976	4.54739	4.52574	4.82288	4.61267	4.73872	4.78922	4.58143	4.70565	5.0245	5.09639	5.00513	5.2693	5.03819	5.03313	5.27115	5.13521	5.42395	5.03486
1421930_at	88.8305	29.9021	0.692107	58.9285	-29.0264	yellow	1421930_at	Icos	Icos	5.85241	6.14411	6.01788	5.85115	6.0815	5.848	4.80097	4.943	4.93699	5.50763	5.46648	5.55325	5.80095	5.61205	6.0918	5.65352	5.24264	4.91862	6.05798	6.07772	5.56685	5.72939	5.60576	5.62963	5.3747	5.25353	5.24682	5.24346	5.02247	5.3641	5.64307	5.67953	5.66466	5.55785	5.54981	5.39313	5.65681	5.56491	5.5102	5.66883
1457315_at	63.2176	23.2197	0.689423	39.998	-16.7783	magenta	1457315_at	A230051G13Rik	A230051G13Rik	4.97467	5.19862	5.24248	5.0218	5.05203	5.09653	5.83865	5.60213	5.54232	5.39726	5.14199	5.12978	5.23939	5.04246	5.03059	5.06445	5.57394	5.72852	5.09042	4.88235	5.06127	4.96358	4.95587	5.03671	5.15982	5.23744	5.19393	5.28304	5.28659	5.26321	4.89036	4.90584	4.83143	4.73945	5.13411	5.68959	5.73672	5.74189	5.59198	4.90837
1420037_at	37.0717	5.02797	0.688164	32.0438	-27.0158	darkorange	1420037_at	Atp5a1	Atp5a1	5.96771	6.19044	6.25501	5.82621	6.08787	6.30715	6.06113	6.08308	5.79977	5.81469	6.67898	6.17229	6.31573	6.53231	6.57854	6.5844	6.22517	6.18254	6.26612	6.25717	6.71788	6.53899	6.79683	6.52505	6.27919	5.8317	5.79786	6.04293	5.8353	5.86726	6.6882	6.82518	7.04335	7.47214	6.6413	5.69649	5.48257	5.80663	5.80702	6.27038
1454983_at	115.955	39.2582	0.6881	76.6971	-37.4389	blue	1454983_at	Fam63b	Fam63b	9.39329	9.51449	9.57184	9.52366	9.35842	9.5057	9.84455	9.82453	9.82834	9.63613	9.71295	9.66484	9.44862	9.42101	9.51826	9.47358	9.86643	9.74515	9.37022	9.24432	9.37547	9.62767	9.31122	9.30152	9.66826	10.0322	9.90402	9.86769	9.86769	9.70338	9.73602	9.74131	9.85267	10.4983	10.0263	9.89338	9.93216	9.94005	9.68808	9.72725
1438243_at	93.6363	29.7186	0.68786	63.9177	-34.1991	yellow	1438243_at	Rps6ka4	Rps6ka4	5.47813	5.18174	5.39806	5.2555	5.23547	5.40812	5.98702	5.99196	5.90672	5.81627	5.78678	5.86864	5.72039	5.72395	5.93151	5.58586	6.03891	5.97839	5.35752	5.26483	5.76073	5.7731	5.66632	5.80768	5.70388	6.22409	5.78859	5.92715	5.78166	5.76821	5.80301	5.78977	6.04572	6.39573	5.90358	6.05629	6.10125	6.03224	5.95864	5.6651
1453284_at	82.82	29.6884	0.68716	53.1317	-23.4433	yellow	1453284_at	4930405M20Rik	Fam151b	7.09836	7.57254	7.29159	7.25461	7.20162	7.16575	6.84392	6.85263	6.81049	6.90506	6.5647	6.92313	6.7784	6.80802	6.97004	6.72539	6.67495	6.71059	7.18184	7.07206	6.87808	6.88222	6.53284	6.85529	6.74145	6.79149	6.64602	6.76026	6.71588	6.69409	6.78857	6.91941	6.76381	7.11169	7.00616	6.71363	6.78392	6.60339	6.73696	6.74507
1438509_at	39.6048	11.4727	0.686904	28.1321	-16.6594	midnightblue	1438509_at	Psme3	Psme3	4.26883	4.28654	4.27953	4.39941	4.30784	4.42176	5.51227	5.06461	5.10887	4.43022	4.37562	4.45169	4.16333	4.25553	4.4989	4.4299	4.99336	5.16492	4.15609	4.38543	4.30578	4.24827	4.27567	4.35721	4.24845	4.26277	4.2513	4.37822	4.25882	4.34112	4.02791	3.85258	4.01583	4.43146	4.6225	4.12232	4.27191	4.68889	4.74619	4.05203
1454367_at	73.5867	23.0899	0.685571	50.4968	-27.4068	magenta	1454367_at	4930413G21Rik	4930413G21Rik	5.3631	5.11931	5.46035	5.27765	5.44134	5.34205	6.30967	6.23767	6.22069	5.77376	5.56824	5.89118	5.23016	5.44705	5.39697	5.12281	6.00948	6.33937	5.39585	5.41605	5.34446	5.51817	5.56436	5.075	5.58852	5.83838	5.52556	5.82404	5.6175	5.72981	5.69013	5.65929	5.85717	6.61193	5.85977	5.89334	6.17479	5.85764	6.03461	5.52287
1427972_at	44.0388	11.3849	0.681649	32.6538	-21.2689	midnightblue	1427972_at	Hrpt2	Cdc73	6.47137	6.89472	6.69124	6.34595	6.52394	6.63243	5.9878	6.15032	6.14081	6.63866	6.30373	6.28823	6.46388	6.4331	6.41725	6.26304	6.45838	6.14416	6.55056	6.67167	6.40445	6.69017	6.41489	6.48805	6.53638	6.54459	6.27192	6.50055	6.6827	6.46093	6.63291	6.81814	6.81727	6.35203	6.5433	6.33263	6.55666	6.07818	6.16727	6.83585
1416372_at	49.2112	12.0144	0.67892	37.1968	-25.1824	greenyellow	1416372_at	Ptdss1	NA	10.7392	10.8746	10.8013	10.7735	10.8519	10.7389	10.7654	10.7988	10.7578	10.838	10.777	10.8251	10.8895	10.8757	10.8324	10.8864	10.8231	10.795	10.7792	10.7961	10.8362	11.0088	10.8956	10.8447	10.8024	10.8412	10.8776	10.8013	10.8162	10.8392	10.6642	10.6813	10.6314	10.4924	10.6379	10.7497	10.6994	10.6666	10.7138	10.7516
1432647_at	41.7649	3.66944	0.674984	38.0955	-34.426	white	1432647_at	Egfr	Egfr	5.17179	5.15291	5.43012	5.54603	5.34155	5.16755	6.03916	6.01284	6.008	5.55886	5.44165	5.59328	5.76956	6.03141	6.22784	5.94248	5.99951	6.01193	5.32776	5.34141	6.01059	5.96431	5.91406	5.93848	5.01343	5.2702	5.14605	5.50271	5.41425	5.30133	5.51948	5.3843	5.48045	5.63023	5.5586	5.40511	5.6565	5.42443	5.44382	5.58819
1453089_at	44.5268	3.66122	0.673474	40.8656	-37.2044	white	1453089_at	3110079O15Rik	3110079O15Rik	6.11759	6.0838	6.05707	5.85709	6.03409	6.195	6.08473	5.99417	6.06727	6.12938	5.91436	6.1207	6.25765	6.55923	6.53236	6.18791	6.16054	6.15022	6.00075	6.38765	6.18659	6.72264	6.28291	6.45079	5.84191	5.75707	5.7467	5.53639	5.79424	5.59444	6.07366	5.91477	6.22952	5.96988	5.94208	5.90297	6.10073	5.93593	6.26031	6.05865
1446229_at	77.3558	14.1181	0.672788	63.2377	-49.1196	tan	1446229_at	2810411A03Rik	LOC100046691	4.86294	5.20109	4.76111	4.79352	4.86871	4.67879	4.87422	4.88446	4.75032	4.9321	4.64751	4.94621	4.68264	4.55337	4.67906	4.44175	4.83178	4.85947	4.96498	4.87151	4.61601	4.53763	4.66667	4.75064	5.19134	5.06477	5.35572	5.21855	4.95177	5.11995	4.90916	4.8642	4.89145	5.11065	5.32147	5.28049	5.39674	5.22675	5.2349	4.9272
1456332_at	152.309	29.0612	0.672644	123.247	-94.1862	yellow	1456332_at	Tmem17	Tmem17	5.50342	5.60309	5.56934	5.6173	5.61549	5.59913	4.89254	4.80123	4.82857	5.19555	5.12683	5.0042	5.37144	5.21266	5.35567	5.33029	4.77954	4.79884	5.58459	5.63718	5.37671	5.26878	5.28333	5.33799	4.64129	4.48155	4.72276	4.5324	4.64664	4.89868	4.84693	5.06703	4.88867	4.7873	4.80294	4.84672	4.8182	4.71756	4.74086	5.01578
1420045_at	60.0389	10.9352	0.671965	49.1037	-38.1685	lightgreen	1420045_at	Csmd1	NA	5.71992	5.76367	5.93282	5.69002	5.85049	5.63136	6.07594	6.07616	6.02123	5.71205	5.59157	5.49561	5.71004	5.74434	6.00567	5.66366	6.05422	6.06955	5.72279	5.8673	5.86668	6.16883	6.02399	5.74047	5.33308	5.68317	5.33859	5.4656	5.40414	5.36527	5.53016	5.41054	5.3963	5.26789	5.60772	5.41808	5.75947	5.36669	5.50142	5.39724
1451567_a_at	80.6257	22.4493	0.666549	58.1764	-35.7271	magenta	1451567_a_at	Ifi203	Ifi203	4.28321	4.03612	4.4993	4.39526	4.32778	4.37576	3.92625	3.8642	3.93815	4.16209	4.11446	4.14941	4.38928	4.30598	4.42782	4.35549	3.96187	3.85056	4.35033	4.17496	4.32823	4.62804	4.50309	4.42516	4.10465	4.02319	4.04638	3.88099	4.10118	4.21615	4.26153	3.99012	4.20802	4.1156	4.07624	3.88732	3.93825	3.92799	3.84691	4.24727
1459825_x_at	90.4459	17.8184	0.666503	72.6276	-54.8092	pink	1459825_x_at	Igf2bp1	Igf2bp1	5.22762	5.86573	5.54318	5.13497	5.30202	5.11837	5.63319	5.59458	5.528	6.04051	5.62438	5.62175	5.41049	5.26714	5.54397	5.28607	5.61971	5.72788	5.29702	5.3111	5.42705	5.58907	5.45937	5.14875	5.94906	6.04289	5.86207	5.88659	5.85244	5.68296	5.61922	5.59847	5.79157	6.51102	5.5993	5.81762	5.99532	5.7004	5.8398	5.58797
1416715_at	64.3638	22.4423	0.666342	41.9215	-19.4792	magenta	1416715_at	Gjb3	Gjb3	5.2233	5.30006	5.19636	5.15224	5.21785	5.10588	5.24957	5.27674	5.27241	5.31092	5.15507	5.46073	4.98944	5.21212	4.85936	5.14904	5.23476	5.25833	5.19613	5.17849	5.10989	5.05315	5.08217	5.14114	5.29244	5.24319	5.08588	5.17933	4.94715	5.28968	5.49787	5.36041	5.32697	5.2653	5.31121	5.45993	5.83642	5.72638	5.97264	5.34899
1439710_at	72.0406	10.8419	0.666232	61.1987	-50.3568	lightgreen	1439710_at	Ncoa6ip	Tgs1	5.47244	5.78587	5.90768	5.39472	5.51899	5.45028	5.56294	5.5822	5.57385	5.23559	5.28531	5.33727	5.61326	5.45202	5.33824	5.6148	5.54945	5.56373	5.40075	5.50693	5.32848	5.52066	5.46114	5.44461	5.39344	5.442	5.32775	5.30231	5.08296	5.24085	5.10479	5.09828	5.21619	4.92247	5.28546	5.11691	5.16953	4.86267	5.04791	5.21698
1425394_at	55.1754	3.61693	0.665327	51.5584	-47.9415	white	1425394_at	BC023105	BC023105	3.96059	4.01787	4.561	4.15206	4.40537	4.06311	3.82979	3.79661	3.828	4.15016	4.07867	3.90525	3.74725	3.82265	3.78886	3.64966	3.8032	3.92266	3.8481	4.15616	3.78575	3.94208	3.70743	3.61137	4.73912	4.79354	4.25238	4.31798	4.50018	4.54085	3.84542	4.12732	4.1608	4.56805	4.46906	4.18794	4.2748	4.54846	4.0529	4.12104
1459663_at	92.1857	22.3612	0.663935	69.8245	-47.4633	magenta	1459663_at	D030005H02Rik	NA	5.12216	5.15978	5.24254	5.28599	5.32064	5.11691	4.55056	4.41327	4.57388	4.73966	4.90675	4.94799	5.1244	5.23234	5.39095	5.06091	4.5295	4.55214	5.14155	5.2503	4.99104	5.13682	5.14063	5.24545	4.80822	5.11525	4.79451	4.67051	4.76471	4.70847	5.07488	5.15196	5.05744	4.53204	4.84792	4.69687	4.47931	4.60967	4.49488	5.06608
1454935_at	83.6138	5.24137	0.663312	78.3724	-73.1311	darkturquoise	1454935_at	D930001I22Rik	Fitm2	9.54413	9.41449	9.41183	9.50921	9.54281	9.47885	9.53204	9.4979	9.49052	9.27236	9.41112	9.54122	9.3319	9.51903	9.24803	9.38201	9.52189	9.50081	9.58283	9.32122	9.47134	9.42	9.45661	9.32465	9.08505	9.21175	9.29829	9.09496	9.17334	9.18074	9.43603	9.29326	9.39772	9.27904	9.10328	9.0588	9.09715	9.30876	9.10729	9.51903
1449081_at	84.0293	22.3376	0.663232	61.6917	-39.3542	magenta	1449081_at	Ces3	Ces3	3.65904	3.76541	3.64892	3.61482	3.63537	3.68066	4.21083	4.18661	4.05105	3.8066	3.98662	3.81718	3.94779	3.87827	3.8254	3.85073	4.20741	4.15888	3.65237	3.52762	3.78113	3.76863	3.87023	3.82364	3.83411	4.0492	3.90277	3.96403	3.89021	4.09023	3.91825	3.86316	3.81371	3.9731	4.27004	4.26569	4.40387	4.36418	4.11178	3.91368
1454059_at	62.5477	13.9163	0.663172	48.6314	-34.715	tan	1454059_at	4931407C17Rik	4930500F04Rik	4.8005	4.50936	4.08485	4.48813	4.58402	4.36845	4.21522	4.20413	4.22553	4.52229	4.67641	4.35745	3.76588	4.19008	4.02353	4.08964	4.50589	4.27484	4.48138	4.44107	3.97071	3.88134	4.2554	3.98156	4.71798	4.68428	4.71305	4.83093	4.68897	4.71679	4.51497	4.53937	4.50389	4.23661	4.22682	4.79339	5.09781	4.84548	4.65646	4.4962
1440673_at	74.7245	23.2886	0.661549	51.4359	-28.1472	red	1440673_at	A930017M01Rik	NA	6.35228	6.36372	6.8523	6.2398	5.92462	6.44346	5.37892	5.54753	5.57604	6.07471	6.00314	6.02408	6.7457	6.41931	6.48409	6.58995	5.50859	5.5264	6.17845	6.41142	6.36905	6.53086	6.48648	6.48716	5.74955	6.28369	5.93146	6.29394	5.91785	5.76211	5.93138	6.12988	5.78642	7.02078	6.30067	5.74386	6.09482	5.82483	5.75564	5.88326
1442815_at	113.643	37.6698	0.66026	75.9731	-38.3032	blue	1442815_at	Pex19	Pex19	5.74809	5.74103	5.93603	5.59723	5.84248	5.66176	5.534	5.63179	5.6205	5.81087	5.65232	5.85724	5.67851	5.56879	5.59739	5.72693	5.61087	5.61519	5.81448	5.43831	5.43684	5.63529	5.60373	5.43174	6.02284	6.28964	6.26555	6.38835	6.07826	6.13829	5.83018	5.95788	5.81657	5.78607	6.0754	5.9573	6.36089	5.98852	6.1365	6.04613
1447541_s_at	77.8677	13.8548	0.660241	64.0129	-50.158	tan	1447541_s_at	Itgae	Itgae	5.21027	5.43692	5.19959	5.18572	4.87581	5.20178	4.99598	4.91984	4.88336	4.86069	5.09721	4.98527	5.44177	5.31988	5.28779	5.17151	4.96422	5.04627	5.18756	5.12941	5.33108	5.45234	5.42947	5.45766	4.82264	4.89779	4.76552	5.03159	5.06635	4.70387	5.0889	5.10066	5.07039	4.72803	5.04098	4.95277	4.8497	4.76491	4.67406	5.2055
1416646_at	69.3642	28.4536	0.65858	40.9107	-12.4571	yellow	1416646_at	Afp	Afp	4.82764	4.75724	4.88568	4.8526	4.71056	4.76191	4.28461	4.28322	4.30833	4.50851	4.28495	4.42588	4.51681	4.25401	4.28557	4.29253	4.26381	4.27091	4.95797	4.79953	4.61495	4.51805	4.30804	4.36703	4.34298	4.4595	4.1563	4.37033	4.13537	4.24735	4.34788	4.47561	4.49734	5.06335	4.71381	4.24995	4.33162	4.30784	4.40666	4.53976
1447765_at	73.6797	22.1789	0.658521	51.5008	-29.3219	magenta	1447765_at	Wdr48	Wdr48	4.94091	4.77568	4.96805	5.08029	4.91783	4.86043	5.2201	5.21678	5.20527	4.9787	5.00446	5.20502	4.58349	4.76655	4.73392	4.75727	5.07672	5.14545	5.10175	4.74422	4.80614	4.36807	4.69369	4.73617	4.96843	5.5266	4.99438	4.83755	5.2434	5.35076	4.97885	4.98753	5.03264	5.12302	5.1111	5.2664	5.62667	5.36008	5.505	4.96719
1429123_at	81.6472	22.1724	0.658327	59.4748	-37.3025	magenta	1429123_at	Rab27a	Rab27a	5.99898	5.98258	6.07715	5.95991	6.2712	5.96846	5.72659	5.52841	5.45536	5.60963	5.57825	5.87951	5.85254	6.0127	5.81567	5.88729	5.36511	5.44277	6.21742	6.26633	6.13609	5.74648	6.19309	5.86568	5.89943	5.68403	5.69506	5.59302	5.72404	5.65907	5.86083	5.84795	5.75179	5.01415	5.57964	5.37338	5.24602	5.28476	5.48575	5.8954
1416262_at	67.7127	23.0879	0.655846	44.6248	-21.5369	red	1416262_at	Tmem19	Tmem19	8.80554	8.71531	8.61478	8.78645	8.66706	8.7455	9.0152	8.99098	8.91498	8.97489	8.89663	8.89551	8.63108	8.75167	8.69433	8.70796	8.68135	8.9476	8.71232	8.63305	8.79147	8.54799	8.74879	8.91147	8.9472	8.76684	8.83372	8.83334	9.13836	8.93374	9.01793	9.07472	8.95971	8.7357	8.64769	8.80598	8.75812	8.97077	8.95545	9.1669
1438327_at	36.8221	4.79158	0.65581	32.0305	-27.239	darkorange	1438327_at	Zfp533	Zfp385b	5.18164	4.84248	4.96242	4.81578	5.02727	5.17389	5.03388	5.14803	5.06065	4.99131	5.14146	5.1962	5.45159	5.48438	5.56333	5.36841	5.16901	5.22394	5.22776	5.01931	5.34111	5.48556	5.72085	5.63868	4.68697	4.91412	4.81092	4.9793	4.7114	4.86321	5.46127	5.53391	5.44116	5.33803	5.28298	5.07117	4.79931	5.11089	5.1303	5.45668
1417078_at	77.9728	37.1744	0.651576	40.7984	-3.62406	blue	1417078_at	Lgals2	Lgals2	5.26637	5.76674	5.50486	5.41521	5.38692	5.50473	5.24006	5.28241	5.25963	5.46153	5.80993	5.59363	5.34747	5.46875	5.291	5.19422	5.30841	5.25636	5.39705	5.45695	5.43178	5.47007	5.24787	5.40837	5.48477	5.50781	5.7502	5.74791	5.6286	5.64909	6.00634	5.99274	5.97044	6.49382	5.80136	5.85631	5.73334	5.73086	5.56834	5.97407
1456167_at	91.956	17.3845	0.650274	74.5715	-57.187	pink	1456167_at	Phf19	AA619741	5.60213	5.9995	5.99171	5.77851	5.79868	5.63084	6.19433	6.04834	6.05229	6.07494	6.15333	6.03922	5.85452	5.74607	6.27974	5.80734	6.35721	6.07241	5.833	5.79177	5.72895	6.05541	5.95963	5.80035	6.1643	6.33098	6.31807	6.35652	5.96331	6.04378	6.22854	6.02445	6.06406	7.12319	6.4688	6.58556	6.37384	6.2697	6.39759	5.93648
1452988_at	49.7694	21.8606	0.64907	27.9088	-6.04821	magenta	1452988_at	D6Ertd245e	2610306M01Rik	7.1771	7.5379	7.32522	7.36272	7.14011	7.22297	7.70733	7.83621	7.63816	7.27406	7.5338	7.54482	7.33656	7.19879	6.95752	7.15254	7.48361	7.71883	7.28043	7.35257	7.33419	7.06537	7.4963	7.25925	7.44517	7.52897	7.22164	7.43007	7.17135	7.52645	7.24659	7.30932	7.23496	7.47929	7.44755	7.79196	7.74957	7.68518	7.86534	7.34137
1452732_at	108.731	25.7721	0.646899	82.9592	-57.1871	brown	1452732_at	Asprv1	Asprv1	5.02122	5.14656	5.29367	4.73822	4.86088	4.9026	5.10763	5.1297	5.1267	5.13471	5.06432	5.15172	4.64675	4.77489	4.91895	4.82071	5.08198	5.11593	4.81791	4.78141	4.82534	4.98445	4.82071	4.73164	5.44521	5.85262	5.45961	5.68199	5.60814	5.57371	5.29135	5.25082	5.13495	5.43381	5.10336	5.04486	5.31692	4.93107	4.98873	5.10991
1453465_x_at	85.0411	21.7833	0.646775	63.2578	-41.4745	magenta	1453465_x_at	Ppp1r14c	Gm14057	6.77051	6.78995	6.78596	7.03126	6.73104	6.88868	6.36231	6.35664	6.48641	6.3879	6.3563	6.45223	6.48059	6.71414	6.84116	6.59132	6.44293	6.19151	6.87186	6.91984	6.60544	6.64484	6.49613	6.78814	6.67898	6.26164	6.45432	6.37574	6.46798	6.47181	6.55842	6.58959	6.5299	5.89436	6.45598	6.35115	6.00611	6.06507	5.88629	6.51814
1444607_at	73.271	21.6547	0.642958	51.6163	-29.9615	magenta	1444607_at	Gli6	NA	4.69015	4.77832	4.928	4.74432	4.61691	4.8212	5.50416	5.46866	5.44511	5.00866	4.98854	5.03741	4.74482	4.68925	4.71086	4.83409	5.30489	5.44752	4.9574	5.08555	4.71561	4.81276	4.90737	4.76138	5.03936	5.30522	5.14706	4.92833	5.13121	5.11337	4.75534	4.68195	4.80932	4.65341	4.97236	5.43172	5.30198	5.26172	5.44987	4.65329
1448088_at	65.8445	21.6546	0.642953	44.19	-22.5354	magenta	1448088_at	Oas2	C78228	4.43433	4.45161	4.08277	4.3145	4.42703	4.12195	4.57172	4.80702	4.58541	4.71667	4.31324	4.73946	4.38943	4.4326	4.63425	4.2776	4.64918	4.64028	4.31965	4.36923	4.36104	4.50918	4.25757	4.41031	4.5827	4.64044	4.53809	4.79919	4.42016	4.53909	4.48845	4.63775	4.50549	5.29866	4.8886	5.01931	5.08496	5.21474	5.18979	4.50681
1454918_at	73.6925	22.5931	0.641791	51.0994	-28.5063	red	1454918_at	Agps	Agps	8.97401	9.23112	9.13249	9.22422	9.04216	9.02907	8.84081	8.88077	8.82034	8.93833	8.91292	8.86514	8.95685	9.11861	9.10887	8.99133	8.75521	8.8418	9.06766	9.27338	8.99112	8.90021	9.02139	9.04081	8.96276	8.93245	8.92724	8.92045	8.8853	8.76952	8.78662	8.83125	8.82104	8.95507	8.98453	8.80827	8.87056	8.85027	8.72638	8.79695
1419939_at	101.481	36.6082	0.641652	64.8726	-28.2644	blue	1419939_at	Arhgef17	Arhgef17	4.75585	4.99993	4.95685	4.7409	4.91364	4.82599	5.19751	5.22437	5.21688	5.01306	4.94013	5.15634	4.77639	4.84534	4.86121	4.60335	5.26612	5.24671	4.72466	5.07036	4.81028	4.76891	4.77875	4.82119	5.30213	5.36372	5.16104	5.24166	5.13423	5.04273	5.37171	5.377	5.35071	5.80271	5.71683	5.4805	5.6687	5.24242	5.29905	5.38672
1427589_at	86.3095	15.2108	0.641619	71.0987	-55.8879	green	1427589_at	Kiaa1467	8430419L09Rik	5.29336	5.17594	5.21021	5.15844	5.4586	5.22205	5.21952	5.24631	5.23479	5.16897	5.143	4.76183	5.188	5.48095	5.26983	5.30736	5.06428	5.34373	5.38353	5.42845	5.16066	5.30156	5.21264	5.12477	4.49332	4.70529	4.68702	4.69939	4.59331	4.58823	5.14814	5.31734	5.54723	5.18834	5.16704	4.63247	4.72001	4.86387	4.58719	5.31088
1458411_at	64.4827	22.5682	0.641083	41.9145	-19.3463	red	1458411_at	2410012C07Rik	Kndc1	4.60881	4.48474	4.20874	4.51325	4.63364	4.55325	4.97153	4.88492	4.88808	4.69607	4.67182	4.53812	4.42715	4.58886	4.5016	4.37709	4.86222	4.89062	4.55106	4.46136	4.71017	4.26295	4.55902	4.55831	4.73409	4.73496	4.65027	4.73965	4.79371	4.75186	4.98757	4.87893	4.8505	4.55767	4.84734	4.71291	4.67523	4.82043	4.85385	4.84964
1446404_at	57.5642	7.00526	0.641039	50.559	-43.5537	lightyellow	1446404_at	Smc1l2	NA	5.07429	4.94142	5.04886	4.87759	4.97284	4.93517	4.45037	4.57325	4.57228	4.66218	4.65641	4.69021	4.85754	4.92487	4.79088	4.84256	4.59593	4.55325	5.13236	4.6179	5.11496	5.08976	5.17942	5.12277	4.5045	4.58368	4.56208	4.46579	4.4982	4.6025	4.57734	4.6003	4.56466	3.92567	4.60603	4.56493	4.50169	4.88593	4.68	4.82553
1453575_at	80.193	11.3044	0.638798	68.8886	-57.5842	greenyellow	1453575_at	Ipo11	1200003I10Rik	4.73814	4.49184	4.52631	4.96287	4.39526	4.6288	4.60474	4.63112	4.62564	4.48624	4.47153	4.51246	4.83313	4.90599	4.8371	4.99046	4.58367	4.65788	4.67566	4.67839	4.84217	4.96496	4.94835	4.98283	4.60993	4.59602	4.59946	4.55205	4.67648	4.3752	4.28307	4.29908	4.32597	3.67868	4.43779	4.1873	4.36884	4.26931	4.12333	4.30224
1420090_at	48.9776	13.3637	0.636837	35.6139	-22.2502	tan	1420090_at	Mkrn2	Raf1	4.2328	4.43109	4.4657	4.75403	4.46783	4.48481	4.63259	4.71807	4.52542	4.47661	4.44788	4.5019	4.16594	4.17058	4.06194	4.27752	4.66958	4.49204	4.49612	4.54606	4.10636	4.21505	3.91848	4.25119	4.4222	4.63807	4.76278	4.67018	4.68039	4.69247	4.23126	4.25434	4.24417	4.65092	4.62155	4.71695	4.79121	4.79261	5.01755	4.25949
1422497_at	113.066	36.2809	0.635916	76.7852	-40.5042	blue	1422497_at	Slc30a5	Slc30a5	9.68819	9.86265	9.93647	9.90934	9.79981	9.80933	9.87012	9.92719	9.90562	10.0626	9.93604	10.0424	9.86664	9.81579	9.87098	9.77301	9.90554	9.83859	9.73295	9.80378	9.77866	9.97024	9.81547	9.8003	10.0498	10.2769	10.1349	10.1247	10.0834	9.94694	9.9565	10.0305	9.9832	10.2752	9.91059	10.07	10.1268	10.1091	10.0338	10.0019
1430683_at	86.7511	6.90886	0.632217	79.8423	-72.9334	lightyellow	1430683_at	4931431C02Rik	Dock6	5.53913	5.87921	5.7081	5.4962	5.59562	5.55303	5.44481	5.49874	5.44093	5.49716	5.56795	5.53755	5.81848	5.72609	5.79433	5.87505	5.42306	5.44415	5.62292	5.60482	5.87821	6.01764	5.67796	5.83448	5.3223	5.43414	5.37016	5.2897	5.49056	5.47711	5.30222	5.32681	5.36485	5.3842	5.3682	5.336	5.4515	5.29822	5.3792	5.32036
1454584_at	61.0754	4.61367	0.631459	56.4618	-51.8481	darkorange	1454584_at	Zfp54	Zfp54	4.33671	4.23887	4.254	4.04672	4.10124	4.32542	4.65284	4.55312	4.67101	4.44133	4.42335	4.45893	4.04914	4.17313	4.09385	3.98843	4.64145	4.65182	4.2583	4.39673	4.22528	4.03417	4.33572	4.29268	4.57883	4.47515	4.67106	4.40818	4.63936	4.64269	4.19816	4.04328	4.20647	4.18194	4.08733	4.42986	4.48532	4.64136	4.52202	4.08914
1429754_a_at	55.0449	6.8956	0.631004	48.1493	-41.2537	lightyellow	1429754_a_at	4933406F09Rik	NA	3.90496	3.83788	3.99282	4.05059	3.9425	3.77946	3.65003	3.53519	3.65251	3.84483	3.54896	3.72187	3.94696	3.83639	3.73892	3.93851	3.79252	3.63753	3.94181	3.91724	3.77477	4.02998	3.75495	3.96852	3.54184	3.57936	3.57281	3.62525	3.59316	3.51293	3.56974	3.57394	3.64248	3.92119	3.85175	3.82477	3.7689	3.75325	3.89777	3.58242
1420914_at	78.7297	13.2289	0.630411	65.5008	-52.2719	tan	1420914_at	Slco2a1	Slco2a1	4.97031	4.79062	5.35137	5.04781	4.94172	4.85568	4.83082	4.82915	4.64145	4.9143	4.64811	4.92824	5.19546	5.3725	5.07429	5.23399	4.77748	4.84965	5.01078	4.9403	5.34666	5.1107	5.29837	5.02175	4.38622	4.37867	4.41543	4.62148	4.41684	4.44101	4.95318	4.84405	4.81279	4.87069	4.87852	4.54171	4.81425	4.61094	4.85568	4.85087
1439700_at	75.1778	27.225	0.630144	47.9528	-20.7277	yellow	1439700_at	Adam1b	Adam1b	3.64858	3.59606	3.50861	3.66822	3.72523	3.5337	4.29585	4.12985	4.08897	3.97736	3.85791	4.2248	3.89467	3.89654	4.17741	3.93969	3.89783	4.10339	3.69652	3.76524	4.01442	4.12895	4.07705	4.11689	4.06998	4.07003	4.31109	4.1422	4.06509	4.16332	3.94948	3.82967	3.91773	4.29222	4.16278	4.09401	4.16129	4.35378	4.10189	3.95455
1433809_at	74.5835	21.2106	0.62977	53.373	-32.1624	magenta	1433809_at	Ddx5	Ddx5	4.7014	4.84506	4.5253	4.8355	4.80436	4.63464	5.21571	5.2462	5.23887	4.9777	4.86952	5.00753	4.63267	4.39338	4.34288	4.50494	5.20126	5.27918	4.66808	4.56721	4.61305	4.89716	4.30121	4.54551	5.15483	4.99496	5.09493	4.96991	5.02544	4.87585	4.82693	4.79736	4.76834	5.65624	4.97188	4.87887	5.35565	5.13987	5.3585	4.68778
1428062_at	100.679	27.2008	0.629583	73.4781	-46.2773	yellow	1428062_at	Cpa1	Cpa1	4.40804	4.04998	4.26875	4.32205	4.44195	4.19014	5.05468	5.08007	5.05614	4.70387	4.55958	4.57204	4.59427	4.47177	4.39611	4.3369	4.89271	5.06996	4.19607	4.33965	4.41218	4.22633	4.71383	4.49831	4.92591	4.78036	4.83696	4.56647	4.73671	4.88433	4.65783	4.63627	4.60316	4.65237	4.87515	4.94439	5.08022	4.85908	5.02368	4.62799
1453544_at	73.5678	22.0472	0.626284	51.5206	-29.4734	red	1453544_at	4933424F23Rik	NA	4.72741	4.94501	4.539	4.84627	4.84387	4.91108	3.96605	4.01763	3.93418	4.4805	4.61977	3.98861	4.63466	4.76649	4.75981	4.53191	4.01164	3.99949	4.73935	4.91591	4.70472	4.55443	4.67089	4.57399	4.19534	4.40333	4.41606	4.52485	4.27068	4.3209	4.27887	4.01977	4.11328	4.47689	4.41952	4.24721	4.08864	4.35577	4.17523	4.02944
1432409_at	106.633	27.0385	0.625826	79.5946	-52.5561	yellow	1432409_at	Prkar2a	Prkar2a	5.39874	5.44205	5.44549	5.34579	5.27176	5.46745	4.76391	4.81779	4.81483	4.82946	5.10223	4.56778	5.04442	5.24603	5.01625	5.1341	4.9951	4.79379	5.5496	5.56098	5.11267	5.13881	5.03219	4.89245	4.7106	4.81722	4.32135	4.65727	4.73237	4.65753	5.03319	4.97075	4.93946	4.62894	4.96243	4.41826	4.59461	4.4393	4.48934	4.93191
1440498_at	58.1149	11.0583	0.624895	47.0566	-35.9983	greenyellow	1440498_at	Rabif	NA	5.05416	5.04327	4.70001	5.10045	4.91189	4.84038	4.69247	4.82825	4.92164	4.87345	4.75595	4.89088	4.85752	5.14922	5.10125	5.06986	4.99922	4.84842	4.98635	5.11849	5.12755	4.96133	5.14635	5.05715	4.98713	4.74911	4.82714	5.15511	4.88476	4.70764	4.5167	4.53887	4.50303	5.03354	4.84368	4.47925	4.59161	4.50206	4.53901	4.65196
1449457_at	84.6092	13.0918	0.623879	71.5174	-58.4256	tan	1449457_at	Acot12	Acot12	4.94077	5.109	5.12039	5.05333	5.0929	4.9816	4.87944	5.10787	5.02498	5.22642	5.10411	5.16502	4.78878	4.60021	4.87811	4.8342	5.18388	5.08394	5.02292	4.92407	4.97038	4.94369	4.78304	4.74051	5.27132	5.66906	5.23701	5.69803	5.10664	5.22377	5.21205	5.16929	5.22562	5.43692	5.14697	5.35483	5.27331	5.2203	5.48632	5.15995
1454316_at	96.6827	20.9928	0.623306	75.6898	-54.697	magenta	1454316_at	Prdm2	5830426C09Rik	4.58747	4.63984	4.57401	4.29569	4.50232	4.43196	4.77585	4.48745	4.8849	4.75899	4.72617	4.73289	4.26458	4.65584	4.4484	4.42785	4.49572	4.66658	4.24197	4.45094	4.53367	4.50402	4.35679	4.43566	4.67926	4.82546	4.67118	4.97647	4.76534	4.77175	5.03439	5.04348	5.01503	4.98363	4.93533	5.48389	5.44277	5.24018	5.20638	5.04475
1445936_at	57.8239	13.0596	0.622346	44.7643	-31.7047	tan	1445936_at	Skiv2l2	NA	4.48275	4.42861	4.77569	4.62688	4.44464	4.62499	4.5512	4.77662	4.80059	4.7246	4.91485	4.42377	4.27986	4.33145	4.21188	4.43465	4.7277	4.74932	4.57626	4.7306	4.32934	4.26197	4.10075	4.32146	4.79345	5.20366	4.83234	4.82894	4.95875	4.86584	4.66605	4.57614	4.53756	5.19252	4.72281	4.65193	4.83796	4.75265	4.55609	4.54443
1422846_at	55.3257	20.9271	0.621354	34.3986	-13.4715	magenta	1422846_at	Rbp2	Rbp2	4.20639	4.27504	4.25778	4.34055	4.14826	3.77219	4.22958	4.25362	4.25296	4.44468	4.25489	4.24164	3.88338	3.84541	4.04536	3.97969	4.19109	4.30645	4.10217	4.17692	4.15834	3.7981	3.9631	4.10248	4.04512	4.06242	4.12858	4.30732	4.15767	4.24701	4.18178	4.16339	4.23933	4.72881	4.18514	4.63245	4.53188	4.47188	4.62924	4.1682
1422001_at	54.5733	13.0277	0.620824	41.5456	-28.5179	tan	1422001_at	Inhbc	Inhbc	5.70039	5.52291	5.76711	5.8025	5.60348	5.66601	5.89884	5.7072	5.69618	5.60027	5.57101	5.58354	5.33547	5.17479	5.35387	5.40671	5.66717	5.68706	5.5282	5.57288	5.33937	5.64943	5.33064	5.35624	5.6493	5.90646	5.73758	5.77584	5.69269	5.76591	5.65209	5.6471	5.74845	4.96955	5.56276	5.91138	5.92125	5.82916	5.87045	5.59241
1448006_at	89.0676	21.7602	0.618132	67.3074	-45.5471	red	1448006_at	Aco2	Zc3h7b	5.27022	5.27969	5.33983	5.20991	5.32097	5.47885	6.08218	6.06291	6.02442	5.94521	5.74341	5.69755	5.40245	5.53075	5.47727	5.47036	6.14326	6.00943	5.32396	5.28627	5.5222	5.63858	5.70595	5.53424	5.80393	6.0191	5.86297	5.74183	5.80937	5.76179	5.97104	5.99111	5.9752	5.96984	5.66559	5.83327	5.99531	5.79774	5.87747	5.90078
1427147_at	65.6664	10.9304	0.617664	54.736	-43.8056	greenyellow	1427147_at	F730047E07Rik	F730047E07Rik	5.94081	6.33242	6.22709	6.01974	6.23921	6.10295	5.86936	6.0156	5.63901	5.91394	5.73993	5.83421	6.21551	5.90575	6.13441	5.88534	5.91917	5.8576	5.99995	6.21367	5.86023	6.33774	5.98828	5.98871	5.87473	6.29987	6.28132	5.98711	5.7795	6.0311	5.42929	5.39819	5.36697	5.59777	5.8268	5.76146	5.98511	5.51255	5.43918	5.37035
1449925_at	87.7537	12.9075	0.615096	74.8463	-61.9388	tan	1449925_at	Cxcr3	Cxcr3	5.34108	5.31482	5.4717	5.10655	5.60975	5.34977	5.59472	5.61231	5.56003	5.50004	5.46794	5.51376	5.27658	5.18838	5.43638	5.14637	5.79386	5.66097	5.58058	5.40874	5.16015	5.21059	5.16554	5.18825	5.62024	5.72602	5.60888	5.81294	5.75489	5.60416	5.64323	5.63771	5.61055	4.90436	5.46587	6.00237	5.98288	5.72547	5.72779	5.62794
1451787_at	71.2238	6.71789	0.614742	64.5059	-57.788	lightyellow	1451787_at	Cyp2b10	Cyp2b10	4.73848	5.05754	4.80145	5.06849	4.90983	5.11449	5.76015	5.33678	5.43062	5.7223	5.8826	5.09447	4.96056	4.99271	5.29033	5.07398	5.43557	5.55929	5.24698	5.13908	4.93462	5.47127	5.17814	5.11838	5.8496	5.90741	5.52569	5.72095	5.73408	5.55225	5.60066	5.62431	5.71618	6.12203	5.36871	5.50231	5.36297	5.54008	5.49451	5.65908
1427546_at	50.9031	20.7014	0.614654	30.2016	-9.50017	magenta	1427546_at	Abca8b	Abca8b	6.26849	6.34893	5.93236	6.0605	6.19319	6.33904	5.739	5.94213	6.0627	5.87427	6.26723	5.93272	6.02587	6.29712	6.08298	6.1838	5.59436	5.95588	6.08454	6.36161	6.2778	6.34562	6.38686	6.27833	6.2732	6.30831	6.19338	6.4185	6.19509	6.09617	6.10276	6.09396	5.89743	5.84641	5.82465	5.53036	5.54285	5.55977	5.53225	5.68992
1454130_at	83.3004	20.6623	0.613492	62.6381	-41.9758	magenta	1454130_at	4930432J01Rik	Gm3120	5.49203	5.87394	5.582	5.39432	5.24362	5.47346	6.13601	6.10867	6.09104	5.83037	5.49736	5.81229	5.23103	5.2058	5.28764	5.14643	6.15736	6.09921	5.45663	5.59285	5.36128	5.49723	5.29705	5.19882	5.95187	5.91117	5.95615	5.9101	6.03282	5.96239	5.76475	5.54925	5.59085	6.47529	6.14099	5.82696	6.13891	6.11846	6.10223	5.47912
1458650_at	61.7856	20.621	0.612265	41.1646	-20.5436	magenta	1458650_at	Midn	NA	4.55206	4.45487	4.69711	4.5093	4.31437	4.50977	5.12781	5.14542	5.02383	4.85608	5.13285	4.87214	4.74177	4.30295	4.37218	4.41985	4.99335	5.12374	4.58183	4.34492	4.46289	4.49458	4.66948	4.36127	4.87568	5.00159	4.73484	4.54429	4.66301	4.46881	4.72858	4.81708	5.19989	5.07058	4.38031	5.17752	5.0213	5.22581	5.222	4.82016
1442290_at	81.7704	20.4873	0.608295	61.2831	-40.7959	magenta	1442290_at	C8a	Defb45	5.32167	4.94999	5.14354	5.24012	5.25056	5.10972	5.20608	5.22493	5.22633	5.40142	5.51295	5.46023	4.98088	5.07257	5.33149	4.96332	5.09123	5.21122	5.10145	5.37232	4.97925	5.1348	4.93807	4.935	4.9764	5.2927	5.27394	5.24694	5.18052	5.24061	5.56257	5.57163	5.53722	6.54003	5.52271	5.98325	6.13755	5.93467	5.91876	5.45552
1421839_at	79.6306	21.3597	0.606753	58.271	-36.9113	red	1421839_at	Abca1	Abca1	5.0079	4.59138	4.45252	4.75954	4.77263	4.55274	5.05091	4.95587	4.94523	4.73526	5.131	4.74788	4.28168	4.42626	4.34674	4.61921	4.80121	4.93064	4.68326	4.64018	4.41283	4.16699	4.44358	4.68451	4.74088	4.68131	4.58826	4.80993	4.87257	5.14131	5.10658	5.11198	4.91209	4.41038	4.68219	5.36126	5.00106	5.3668	5.32689	5.25027
1425413_at	52.3648	12.7292	0.606601	39.6356	-26.9063	tan	1425413_at	Rfx3	NA	5.02809	4.64875	4.76794	5.15248	4.94797	4.84501	5.11619	5.24243	5.13646	4.80498	4.79253	4.71664	4.54564	4.48785	4.62685	4.7647	4.94053	5.14534	4.8954	4.8971	4.52174	4.36106	4.4323	4.57224	5.10648	4.85421	4.94106	4.9012	5.04115	5.12295	4.75252	4.65233	4.6222	4.43999	5.12716	5.27156	5.01742	5.02985	5.36414	4.56069
1420671_x_at	72.1763	12.6918	0.60482	59.4845	-46.7926	tan	1420671_x_at	Ms4a4c	Ms4a4c	4.57037	5.07289	5.12545	4.79827	4.70649	4.85406	4.97449	4.8692	4.83031	4.85993	4.83371	4.91132	4.37399	4.37399	4.66021	4.36145	5.17935	4.79693	4.84913	4.92695	4.26287	4.47115	4.18236	4.46419	5.15206	5.22857	5.2123	5.12707	5.20352	4.96537	4.91911	4.95393	5.06862	5.74241	5.19894	4.99749	5.06806	4.98804	4.70131	4.67121
1440659_at	69.5605	21.2368	0.603264	48.3237	-27.0869	red	1440659_at	2610027L16Rik	NA	5.85057	5.94163	5.98259	5.67112	5.69854	5.78379	5.50435	5.73871	5.72813	5.62641	5.59339	5.6922	5.77799	5.91297	5.96111	5.82382	5.76071	5.75377	5.73309	5.8021	5.70471	5.77396	5.83285	5.8851	5.35134	5.7135	5.50006	5.61702	5.49309	5.48309	5.4017	5.26874	5.58278	6.07865	5.69553	5.64182	5.62601	5.43696	5.39819	5.40146
1453700_s_at	108.648	21.217	0.6027	87.4307	-66.2138	red	1453700_s_at	4933403O03Rik	NA	4.42729	4.18782	4.58694	4.52623	4.18333	4.23768	4.87868	5.05567	4.89604	4.93063	4.45641	4.62727	4.21964	4.15436	4.02263	4.10087	4.85285	4.8832	4.45436	4.3763	4.20002	3.9997	4.08448	4.13224	4.65242	4.85275	4.64422	4.76415	4.90324	5.02025	4.77689	4.91221	4.62821	5.14572	4.83999	4.94147	4.94103	5.10849	5.00209	4.68948
1427609_at	74.9333	20.2715	0.601889	54.6618	-34.3902	magenta	1427609_at	Sox14	Sox14	4.50392	5.02151	4.54677	4.40157	4.6146	4.50887	4.82094	4.63873	4.60226	4.90032	4.56796	4.64463	4.03907	4.36833	4.29398	4.34338	4.673	4.69137	4.55371	4.5768	4.50082	4.29409	4.33102	4.4571	4.69147	4.73748	4.80803	4.69835	4.58021	4.60126	4.79494	4.81	5.00334	4.85817	4.74261	5.05196	5.13721	5.06536	4.92828	4.68077
1436676_at	51.9485	12.6254	0.601651	39.3232	-26.6978	tan	1436676_at	Mapk8ip3	Mapk8ip3	4.20969	4.20035	4.23953	4.17968	4.20933	4.09411	4.10979	4.17938	4.19923	4.08214	4.06826	4.10521	4.46454	4.47109	4.32012	4.3698	4.09082	3.97799	4.1407	4.24301	4.73061	4.44631	4.45421	4.43973	4.05236	4.10893	3.89493	3.93056	3.81296	3.93978	4.09089	4.06369	4.42496	4.04821	4.26447	3.68363	3.93961	4.11108	4.06058	4.11211
1431221_at	78.1677	34.3117	0.6014	43.856	-9.54438	blue	1431221_at	AK017899	5830405M20Rik	4.907	5.29393	4.9862	5.10245	5.16927	5.12674	5.15732	5.02129	5.02669	5.1897	5.15913	5.21053	4.80639	4.87461	5.23933	4.64239	5.38637	5.06006	4.91775	4.75141	4.98805	5.23597	4.69397	4.929	5.24213	5.6064	5.34912	5.26734	5.30795	5.45203	5.36969	5.38116	5.50347	4.93432	5.14821	5.56087	5.57915	5.56555	5.34828	5.36627
1419059_at	60.0835	20.2483	0.601198	39.8353	-19.587	magenta	1419059_at	Apcs	Apcs	5.85028	6.02538	5.8039	5.77446	5.86543	5.95491	6.0429	6.21416	6.19555	6.01905	5.99095	6.06446	5.7127	5.73033	5.78034	5.62397	6.17134	6.31373	5.8276	5.82646	5.74445	5.93784	5.90056	5.66396	6.04799	6.14102	5.98124	5.9904	6.0127	5.99222	5.66671	5.69603	5.66849	5.71141	5.65947	6.22585	6.33754	6.3448	6.29912	5.57185
1425537_at	67.0737	34.2919	0.601053	32.7818	1.5101	blue	1425537_at	Ppm1a	Ppm1a	10.2465	10.4113	10.2027	9.99602	9.92276	10.2635	10.1566	10.2204	10.051	10.1406	10.1574	10.2957	9.83493	9.97978	10.3102	9.97616	10.2926	10.1495	10.1032	10.1349	9.89266	9.96014	9.67866	9.67623	10.0455	10.3414	10.4107	10.0897	10.4355	10.2458	10.1601	10.3826	10.3416	11.0902	10.6158	10.5582	10.7134	10.8037	10.2701	10.3161
1456790_at	72.0051	20.2319	0.600713	51.7732	-31.5412	magenta	1456790_at	AA407452	Zfp800	5.97237	5.99795	5.93654	5.81941	5.63005	5.77819	6.1629	6.32172	6.29888	6.2277	5.71385	6.03788	5.73414	5.62393	5.95387	5.75434	6.63494	6.21724	5.69415	5.75717	5.70603	5.64774	5.63456	5.64023	5.96717	6.07332	6.07009	5.98136	6.02735	5.76186	6.10088	6.33096	6.32669	7.9252	7.13112	6.86914	6.82387	6.68282	6.61921	6.21779
1458862_at	63.1819	4.38552	0.600233	58.7964	-54.4109	darkorange	1458862_at	Nup153	C78704	5.36543	5.4309	5.20181	5.33645	5.25216	5.37435	5.13419	5.10653	5.15354	5.33142	5.24083	5.09134	5.59798	5.62425	5.45668	5.42591	5.27129	5.13674	5.32309	5.15534	5.592	5.64127	5.5792	5.63644	5.12474	4.98651	4.9199	4.89009	4.80174	4.8314	5.37553	5.39243	5.66028	4.31888	4.93902	5.10757	5.25702	5.16836	4.99493	5.38235
1442244_at	49.8651	10.5866	0.598235	39.2785	-28.6919	greenyellow	1442244_at	Inadl	Inadl	4.46945	4.04368	4.26969	4.23451	4.42952	4.20299	4.07346	4.09369	4.25933	4.1191	4.12357	4.16019	4.52097	4.27626	3.92318	4.29049	4.05112	4.07028	4.31596	4.38975	4.26168	4.21617	4.41724	4.52105	4.16358	4.14338	4.27301	4.26022	4.19264	3.98179	3.67158	3.87055	3.80303	4.28106	4.08479	3.87282	4.09523	3.84453	3.73007	3.83039
1441237_at	58.9258	9.7336	0.598127	49.1922	-39.4586	lightgreen	1441237_at	BC013481	D5Ertd163e	4.90749	5.09896	5.23851	5.01082	5.17713	5.04	5.08952	5.12181	5.24476	5.00417	4.97577	5.01836	5.03796	5.00616	5.18717	4.95648	5.15859	5.32013	5.18503	5.19391	5.18557	5.27017	5.00621	4.97907	4.73373	4.7926	4.8691	4.83457	4.89518	4.84774	4.87963	4.89332	4.86437	4.88957	4.86811	4.84947	4.81025	4.74377	4.88303	4.79847
1443894_at	80.3355	23.7981	0.59735	56.5374	-32.7392	brown	1443894_at	Evi2b	Evi2a	5.76966	6.3007	5.92712	6.05001	5.99425	6.03145	5.94674	5.91555	6.08096	5.83687	5.79756	5.90529	6.09768	6.05176	6.53191	5.9787	5.92303	5.95784	5.96612	6.24231	5.89421	6.19369	5.96195	6.16026	5.21389	4.92552	5.00058	4.90699	5.11232	5.19317	5.69437	5.64625	6.08259	5.74534	5.6951	6.20525	6.06083	6.12394	5.88709	5.67867
1446882_at	95.1578	34.055	0.596902	61.1028	-27.0478	blue	1446882_at	LOC233987	NA	5.89234	5.44044	5.95901	5.94139	5.80508	5.5899	5.88326	5.84483	5.87623	5.66267	5.38207	6.15401	5.95119	6.15022	5.77605	6.18746	5.93315	5.87149	5.82217	5.72265	5.93073	5.82257	5.92576	5.99705	5.21206	5.22192	5.22382	5.09032	5.15283	5.29628	5.58601	5.55123	5.45391	5.62643	5.2627	5.24945	5.28537	5.14325	5.41811	5.38708
1427062_at	83.7948	23.6485	0.593594	60.1463	-36.4978	brown	1427062_at	9930104E21Rik	Rbbp8	5.57824	5.8178	5.67371	5.65024	5.85044	5.56393	5.63784	5.53728	5.4152	5.62364	5.38539	5.55	5.92121	5.79208	5.86047	5.7112	5.62236	5.60816	5.95891	5.74806	5.94385	5.92035	5.85313	5.80544	5.08756	5.13783	5.19576	4.95699	4.99386	5.13585	5.78764	5.6552	5.62578	4.96042	5.69384	5.72171	5.50124	5.75928	5.60261	5.83243
1454238_a_at	34.1064	3.22083	0.592465	30.8856	-27.6647	white	1454238_a_at	1700010H22Rik	1700010H22Rik	4.43511	4.47267	4.51361	4.66157	4.47424	4.42161	4.59184	4.39322	4.32892	4.5325	4.40503	4.29433	4.06768	4.0398	4.11902	4.17459	4.31988	4.26247	4.44348	4.42984	4.06813	4.38354	4.08496	4.12543	4.66171	4.79999	4.54144	4.48965	4.58264	4.85376	4.62404	4.62796	4.32634	4.27204	4.42177	4.46632	4.36648	4.33721	4.54803	4.42429
1420983_at	79.2363	6.46996	0.592054	72.7663	-66.2963	lightyellow	1420983_at	Pctp	Pctp	3.80092	4.77897	4.08507	4.24761	4.09841	4.32984	4.56226	4.42076	4.45553	4.4087	4.41967	4.46349	4.0821	4.27222	4.29638	4.10071	4.43841	4.42605	3.99973	4.19992	4.203	4.1337	4.28273	4.27136	4.67042	4.61991	4.57917	4.86364	4.67776	4.64717	4.55739	4.70693	4.67998	4.60543	4.63563	4.66026	4.60092	4.55406	4.60717	4.7095
1447505_at	70.856	6.45613	0.590788	64.3999	-57.9438	lightyellow	1447505_at	1700020G03Rik	1700020G03Rik	5.01275	5.18027	5.29269	5.17019	5.01586	4.94992	5.30611	5.32793	5.32453	5.27791	5.2105	5.54447	5.05106	5.31405	5.23049	5.02713	5.28467	5.30744	4.94467	4.78208	5.07305	5.01618	4.98919	4.85634	5.38977	5.39269	5.29351	5.83124	5.66423	5.53271	5.75153	5.5352	5.55482	5.4576	5.30608	5.36283	5.26925	5.32646	5.56324	5.5215
1422029_at	58.9091	11.3357	0.590644	47.5734	-36.2377	purple	1422029_at	Ccl20	Ccl20	4.85239	4.86695	5.1363	4.96292	4.87448	4.76993	5.12862	5.15043	5.14161	5.00291	4.9915	5.04874	5.36295	5.21142	5.2602	5.4207	5.12844	5.12898	4.96759	4.87108	5.37752	5.29525	5.4039	5.37671	4.85912	4.80891	4.95083	5.07422	5.04172	4.91905	4.76498	4.84345	4.81255	5.19086	5.0181	4.57687	4.82679	4.78615	4.80863	4.93372
1449082_at	46.6117	13.9869	0.589991	32.6248	-18.6379	green	1449082_at	Mfap5	Mfap5	4.73098	4.71607	4.66145	4.73295	4.75385	4.82503	4.63713	4.61238	4.65631	4.65192	4.3043	4.48484	4.50097	4.43719	4.89338	4.56275	4.86836	4.67043	4.65912	4.80836	4.46436	4.85279	4.65674	4.62293	4.22673	4.27254	4.23242	4.45668	4.34906	4.17114	4.84597	4.7784	4.74578	4.32864	4.70054	4.55161	4.60546	4.67072	4.57739	4.6803
1452339_at	64.6335	20.7568	0.589629	43.8767	-23.1199	red	1452339_at	Adamts7	Adamts7	4.3225	4.06423	3.99855	4.07156	4.19635	4.1729	4.76283	4.40957	4.42029	4.49616	4.48825	4.26613	4.05873	4.42015	4.2639	4.2138	4.36439	4.39591	4.30836	4.2381	4.20927	4.34653	4.30075	4.22861	4.40083	4.51732	4.52706	4.3443	4.60761	4.67607	4.66758	4.74231	4.65503	4.42892	4.43084	4.51357	4.39849	4.5709	4.57572	4.57114
1458758_at	57.8648	3.20389	0.589349	54.6609	-51.457	white	1458758_at	Vav2	NA	4.74626	4.79982	4.88207	4.66503	4.77368	4.73603	4.85781	4.83694	4.8286	5.02387	4.66204	4.70138	5.22547	5.08895	5.02027	5.10458	4.77995	4.80861	4.94967	5.03825	5.37637	4.97197	4.88011	4.89546	4.49443	4.46375	4.29877	4.22615	4.46185	4.5801	4.91412	4.63875	4.51274	4.84485	4.65326	4.72222	4.45838	4.64294	4.7878	4.64321
1421401_at	92.7772	25.4426	0.588887	67.3346	-41.8921	yellow	1421401_at	Kcnmb1	Kcnmb1	3.95362	4.14679	4.09433	3.99702	4.12016	4.06482	4.66637	4.49787	4.62157	4.33869	4.36192	4.39793	4.47445	4.25792	4.40043	4.35834	4.57424	4.59972	4.04283	4.07995	4.24845	4.2073	4.48045	4.1491	4.61179	4.83562	4.42169	4.55909	4.60627	4.52298	4.4283	4.40172	4.41513	4.24521	4.52157	4.64137	4.73908	4.43231	4.62598	4.40158
1456784_at	51.3047	19.8311	0.588812	31.4736	-11.6425	magenta	1456784_at	4732460I24	Gm14137	4.35272	4.5526	4.11993	4.17155	4.07563	4.19108	4.83894	4.86236	4.79587	4.48353	4.94185	4.35662	4.26086	4.49414	4.29998	4.26044	4.81167	4.83989	4.16882	4.36602	4.094	4.23176	4.36125	4.19544	4.33581	4.38491	4.49829	4.33161	4.30563	4.21378	4.50664	4.42457	4.28734	5.09613	4.38225	4.85249	4.922	4.71159	4.72233	4.34062
1451389_at	91.1457	20.6726	0.587235	70.4731	-49.8006	red	1451389_at	1700030A21Rik	Dnajc24	5.47752	6.08772	5.84416	6.07913	5.86391	5.84378	5.24693	5.23836	5.23458	5.29567	5.26447	5.34774	5.612	5.56014	5.49378	5.39888	5.07068	5.21593	5.59247	5.77195	5.55939	5.71406	5.29944	5.58731	5.40943	5.21214	5.37243	4.88399	5.14425	4.98852	5.17388	5.32257	5.15677	4.82913	5.26123	5.52218	5.05914	5.17567	5.12969	4.94212
1437512_x_at	61.9566	4.29052	0.587231	57.6661	-53.3755	darkorange	1437512_x_at	Ebna1bp2	Ebna1bp2	5.97981	6.49334	6.21768	5.91024	5.99379	6.06285	6.36673	6.05165	6.05757	6.00445	6.49604	6.13407	5.78736	5.867	5.88209	5.85391	6.07298	6.08458	5.97241	6.38612	5.89604	6.20164	5.83179	5.78563	6.49021	6.66315	6.47731	6.51175	6.39044	6.45921	5.8682	5.77024	5.90538	6.65902	6.18084	6.33537	6.64518	6.21688	6.29023	5.82029
1446961_at	54.4512	19.7575	0.586626	34.6938	-14.9363	magenta	1446961_at	BG068899	NA	3.94684	3.79345	3.90177	3.93114	3.95765	3.96769	3.93979	3.97058	3.96763	4.06006	3.97674	3.91426	3.72684	3.71997	3.75011	3.75641	3.92759	3.95121	3.8409	3.9858	3.63446	3.87378	3.88812	3.81384	3.83856	3.96712	3.85871	3.97609	3.95228	3.99882	3.94697	3.95524	3.9301	4.15952	3.93736	4.10866	4.24116	4.18605	4.24198	3.82773
1459527_at	97.802	12.2917	0.58575	85.5104	-73.2187	tan	1459527_at	A230098N10Rik	NA	4.73066	4.605	4.59256	4.4919	4.6809	4.68374	4.51563	4.49832	4.37912	4.37893	4.45305	4.48886	4.73094	4.60564	4.80855	4.82588	4.49054	4.47527	4.51266	4.54045	4.69708	5.00593	4.87684	4.71973	4.09442	4.12017	4.29085	4.25584	4.33974	4.39844	4.2456	4.26978	4.18811	4.35297	4.40954	4.14439	4.18725	4.21606	4.27929	4.41306
1428507_at	63.394	4.62103	0.584806	58.773	-54.152	darkturquoise	1428507_at	Hdhd2	Hdhd2	10.2959	10.3923	10.2553	10.2862	10.315	10.2107	10.4254	10.3585	10.3263	10.1778	10.3271	10.3749	10.2596	10.3394	10.2814	10.358	10.2909	10.4099	10.3742	10.2967	10.3607	10.2871	10.2933	10.3764	10.1355	10.2042	10.2477	10.0166	10.0322	10.1601	10.185	10.1328	10.1927	10.0999	10.1009	10.1881	10.134	10.2909	10.2477	10.3525
1422321_a_at	53.7393	19.6286	0.582798	34.1107	-14.4822	magenta	1422321_a_at	Zfp162	Sf1	4.94297	4.64159	4.85133	4.64389	4.63399	4.84216	5.31969	5.3442	5.35151	5.16769	4.93744	5.00249	4.60951	4.62745	4.7641	4.77811	5.29721	5.27279	4.77648	5.1469	4.70554	4.62752	4.70395	4.70497	4.8878	4.77802	4.91696	4.94925	4.641	4.87182	5.26772	5.12029	4.96039	5.27757	5.0036	5.35258	5.03193	5.14492	5.27501	4.98532
1415934_at	64.5688	20.3819	0.57898	44.1869	-23.8049	red	1415934_at	Cops8	Cops8	10.6083	10.7663	10.6452	10.6511	10.6416	10.6508	10.5426	10.5401	10.5144	10.5543	10.5331	10.5149	10.625	10.5569	10.4811	10.5519	10.5576	10.5144	10.6284	10.6098	10.5969	10.7313	10.613	10.5824	10.5292	10.6405	10.516	10.6156	10.4755	10.5105	10.4401	10.5047	10.4679	10.1979	10.4303	10.4498	10.5131	10.4154	10.4685	10.4721
1455890_x_at	77.1848	10.2449	0.57893	66.9399	-56.6949	greenyellow	1455890_x_at	Snrpn	NA	6.39106	6.62956	6.58229	6.50034	6.56647	6.5357	6.66223	6.65422	6.59006	6.58529	6.63337	6.64009	5.71778	5.7572	5.88735	5.72341	6.65285	6.64321	6.62698	6.51345	5.83495	5.72948	5.88564	5.72023	6.49884	6.62207	6.58325	6.53727	6.72077	6.60953	6.68177	6.7294	6.72017	8.19117	6.74703	6.56328	6.74927	6.76522	6.66533	6.70673
1450554_at	50.1784	19.486	0.578564	30.6924	-11.2065	magenta	1450554_at	Defb2	Defb2	4.43599	4.36082	4.44712	4.41915	4.28342	4.15521	4.79049	4.66758	4.61873	4.31887	4.45635	4.49036	4.23588	4.15244	4.41295	4.28969	4.61925	4.64206	4.20558	4.14429	4.24003	3.96845	4.1967	4.27341	4.21235	4.3135	4.60039	4.19647	4.28118	4.54262	4.5967	4.59902	4.33582	4.40102	4.61955	4.64313	4.73987	4.46524	4.7166	4.58675
1444590_at	54.6974	19.4359	0.577079	35.2615	-15.8255	magenta	1444590_at	2010305K11Rik	Ddhd2	5.03491	4.90767	4.9128	5.05691	5.00519	4.96185	4.69627	4.75705	4.59976	4.84648	4.81991	4.86374	4.91303	5.21004	4.8934	5.08586	4.86739	4.73083	5.08756	4.94018	5.11119	5.02407	5.13347	5.07017	4.81225	4.73411	4.82869	4.70669	5.05088	5.00084	5.04984	4.98965	4.87988	4.52004	4.7778	4.42993	4.49077	4.49889	4.62293	5.05955
1458005_at	44.4023	12.0875	0.57602	32.3148	-20.2273	tan	1458005_at	Cobl	NA	4.46482	4.74967	4.62297	4.54846	4.73888	4.40723	4.57496	4.71227	4.70629	4.58904	4.51962	4.48855	4.92288	5.169	4.83164	4.77907	4.66251	4.7405	4.64859	4.47202	4.71033	5.06957	4.77414	4.60644	4.23125	4.53178	4.57825	4.24657	4.50152	4.39175	4.62923	4.7638	4.71212	4.75434	4.78065	4.27597	4.33519	4.37669	4.34994	4.78918
1444191_at	57.5133	13.6389	0.575312	43.8744	-30.2355	green	1444191_at	BB210461	NA	5.9885	6.02498	6.11076	6.15422	6.05908	6.07562	5.84747	5.89141	5.82931	6.15466	5.84156	5.91894	6.05142	6.20894	6.09641	6.09496	6.06625	5.99223	6.01891	6.05684	6.03899	6.24614	5.92738	5.93544	5.58924	5.79622	5.63815	5.72137	5.80844	5.64018	6.08614	6.06183	6.12836	6.29003	5.94526	5.8827	6.12893	5.66111	5.62405	6.04402
1457773_at	53.6069	12.0716	0.575262	41.5353	-29.4637	tan	1457773_at	Slamf6	Slamf6	4.54077	4.66412	4.52925	4.04631	4.33229	4.55071	4.36319	4.38981	4.38403	4.43616	4.42256	4.46057	4.36663	4.26287	4.15544	3.82237	4.3426	4.27363	4.36648	4.35014	4.21381	4.22534	4.00451	4.18086	4.53244	4.64466	4.6664	4.66734	4.49473	4.6198	4.38826	4.37515	4.37402	4.39472	4.38961	4.73854	4.58676	4.52269	4.62154	4.40661
1449939_s_at	85.5506	24.7983	0.573976	60.7522	-35.9539	yellow	1449939_s_at	Dlk1	Dlk1	4.6628	5.039	4.55284	4.70298	4.46891	4.61826	5.50094	5.49714	5.48344	5.32042	5.22324	5.09308	4.84096	4.93198	5.10432	4.84303	5.48284	5.50064	4.78152	4.67813	4.83722	5.09721	4.96211	4.86004	5.11635	5.32739	5.18372	5.02338	5.26674	5.23619	4.94149	4.90054	4.92381	5.72758	5.10622	5.13254	5.39658	5.31499	5.35366	4.95951
1430395_at	67.811	20.1455	0.572265	47.6655	-27.5199	red	1430395_at	4933409K03Rik	Ankrd45	6.55514	6.15056	6.31787	6.11092	6.09785	6.18116	6.40131	6.49257	6.37464	6.95014	7.12778	6.18841	6.13749	6.20759	6.10713	6.18994	5.93324	6.39367	6.40934	6.19867	6.27628	5.81011	6.1981	6.26505	7.09974	6.31391	6.88226	6.72118	7.26052	6.8866	7.40154	7.49043	7.33307	5.47704	5.94218	6.3135	6.18502	7.43877	7.51386	7.73936
1451876_a_at	52.0701	19.2587	0.571816	32.8114	-13.5527	magenta	1451876_a_at	Trp63	Trp63	5.52657	5.55214	5.68609	5.50971	5.75348	5.489	5.74045	5.63371	5.44818	5.64101	5.75959	5.6963	5.28711	5.3501	5.53695	5.41014	5.5648	5.70737	5.31258	5.67581	5.45083	5.26706	5.40151	5.31796	5.69352	5.62394	5.47021	5.45146	5.8382	5.48441	5.60699	5.60956	5.58169	6.13034	5.61095	6.02166	5.89107	5.96797	5.81587	5.48977
1450539_at	47.8892	11.9719	0.570511	35.9173	-23.9455	tan	1450539_at	Krtap5-1	Krtap5-1	5.96574	5.92831	5.99907	5.78256	5.92013	5.99072	6.38658	6.21953	6.3601	6.06547	6.02742	6.15102	6.33762	6.75511	6.67011	6.73941	6.32793	6.4361	6.00621	5.79075	6.76312	6.37157	6.49914	6.62381	5.65701	5.58798	5.80545	6.0819	6.22537	6.06309	6.60717	6.28288	6.27519	5.50085	5.78538	5.37882	5.55663	5.65286	5.87896	6.26307
1419798_at	49.3812	11.9607	0.569977	37.4205	-25.4599	tan	1419798_at	2610019E17Rik	2610019E17Rik	4.31085	4.49316	4.41333	4.0721	4.2919	4.31715	4.14366	4.20494	4.27549	4.27956	4.27306	4.30698	4.66206	4.3379	4.51108	4.50979	4.26699	4.11105	4.25525	4.4076	4.50838	4.70996	4.54598	4.43663	4.17644	4.35341	4.2295	4.3671	4.05423	4.22822	4.40994	4.27293	4.40962	4.22997	4.23126	4.07683	4.05539	3.95284	4.04095	4.42894
1450544_at	83.4955	24.6128	0.569683	58.8827	-34.2698	yellow	1450544_at	AB041550	Ccdc48	5.48362	5.81953	5.35857	5.76213	5.50819	5.46703	6.20881	6.20853	6.05949	6.01089	6.0071	6.07774	5.77504	6.00875	6.0729	5.87524	6.1958	6.41926	5.552	5.77312	6.21386	6.18429	5.96572	6.07103	6.32419	6.37937	6.14602	6.09888	6.27307	6.32488	6.04273	6.11856	6.10759	6.19288	6.24665	6.32078	6.43592	6.16122	6.04601	6.10091
1417917_at	40.9253	11.9511	0.569522	28.9742	-17.023	tan	1417917_at	Cnn1	Cnn1	4.16496	4.0912	4.12499	3.95438	4.21492	4.31474	4.37203	4.42906	4.39426	4.2603	4.14836	4.28396	4.51971	4.53273	4.47329	4.39516	4.34484	4.3681	4.23614	4.13468	4.62714	4.76224	4.62384	4.61517	4.03508	4.01974	3.95351	4.17965	3.94792	4.12883	4.46133	4.46158	4.51849	4.1787	4.27732	3.92876	3.96624	3.97716	4.20048	4.47129
1420709_s_at	50.025	10.0598	0.568468	39.9652	-29.9054	greenyellow	1420709_s_at	Dao1	Dao	4	4.17754	4.23557	3.8601	4.21461	4.04669	4.04684	4.06582	4.06767	4.25323	4.24307	4.15804	4.41459	4.63998	4.49014	4.4969	4.08577	4.08172	4.21453	4.29145	4.47497	4.6386	4.68366	4.42318	4.27736	4.23616	4.13349	4.38684	4.37313	4.2801	3.99942	4.07808	4.05644	4.2123	4.03158	4.00284	4.14688	4.0385	3.86723	3.94175
1429611_at	67.9172	20.0029	0.568211	47.9143	-27.9115	red	1429611_at	1700034E13Rik	1700034E13Rik	4.85365	4.6347	4.68965	4.67437	4.6291	4.87322	5.00466	5.06557	4.93586	4.66407	5.07856	5.07325	4.71047	4.67961	4.72376	4.6291	4.91879	4.99835	4.81069	4.53506	4.77556	4.57056	4.63231	4.58228	4.98806	4.72161	4.96649	4.89526	4.80061	4.94371	5.19483	5.23987	5.17795	5.64879	5.06831	4.84743	5.02269	4.99227	5.06707	5.19771
1432729_at	84.1532	15.0831	0.564188	69.0701	-53.987	pink	1432729_at	5830415G21Rik	5830415G21Rik	3.94994	4.13683	4.12629	4.11959	3.99363	4.22401	4.43459	4.46506	4.44721	4.51022	4.7161	4.49024	4.49908	4.53945	4.50431	4.529	4.44652	4.53934	4.0727	4.28309	4.49587	4.71115	4.39867	4.43713	4.62506	4.67056	4.83006	4.70058	4.64134	4.58389	4.43343	4.45499	4.35451	3.94272	4.29418	4.95795	5.38996	5.12128	4.93786	4.33581
1436527_at	63.1447	11.8364	0.564054	51.3083	-39.4719	tan	1436527_at	Ins1	NA	5.30031	5.48041	5.07208	5.10658	5.19462	5.35677	5.3008	5.32367	5.21111	5.21925	5.1872	5.23997	5.3925	5.52398	5.64573	5.64257	5.27876	5.40191	5.30165	4.97677	5.64229	5.64883	5.58305	5.67956	5.05294	5.27486	5.13845	5.01031	4.93867	4.99388	5.19888	5.0159	5.02992	5.19061	5.20856	4.95823	5.05777	5.0844	4.95971	5.06136
1443893_at	83.026	9.97253	0.563787	73.0535	-63.081	salmon	1443893_at	Ywhaz	NA	5.11781	5.14787	4.65288	5.07703	4.95655	5.01315	4.5485	4.6802	4.67721	4.61946	4.57276	4.41946	4.82426	4.8752	4.79609	4.70544	4.6787	4.65744	4.99111	5.19173	4.80895	4.84921	4.94579	4.87158	4.29633	4.24453	4.19174	4.16193	4.31277	4.29766	3.90135	4.14026	4.24465	4.45684	4.77567	4.75071	4.56026	4.96135	4.63179	4.14605
1459876_at	69.1306	18.9229	0.561845	50.2077	-31.2848	magenta	1459876_at	Npr1	NA	5.34424	5.00402	5.19312	5.41382	5.16156	5.12689	4.61552	4.62561	4.75178	4.87876	4.84948	4.89871	5.30201	5.30156	4.95912	5.10062	4.40268	4.57715	5.16305	5.20936	5.3878	5.01386	5.31398	5.21868	4.86967	4.79526	4.69169	4.80352	4.70547	4.98843	5.08771	5.212	5.27473	4.93768	5.13313	4.75508	4.51573	4.52576	4.727	5.15786
1442590_at	70.7992	32.0279	0.561371	38.7713	-6.74336	blue	1442590_at	Tnfrsf23	NA	5.37664	5.31223	5.30452	5.24185	5.22398	5.24996	4.96315	4.9495	4.85753	5.34595	5.10719	5.26873	5.14121	5.12886	5.17046	5.13555	5.06335	4.86365	5.30818	5.35551	5.11624	5.31811	5.14663	5.027	5.17641	5.54287	5.38152	5.39352	5.374	5.3839	5.49592	5.39637	5.36514	5.51485	5.60359	5.42424	5.7004	5.72239	5.57433	5.38703
1450072_at	84.435	32.0252	0.561324	52.4098	-20.3846	blue	1450072_at	Ash1l	Ash1l	10.5563	10.3983	10.5913	10.484	10.589	10.6914	10.678	10.6914	10.7078	10.6334	10.7264	10.716	10.6383	10.6711	10.812	10.6652	10.7331	10.7142	10.5896	10.5116	10.6378	10.72	10.5682	10.7005	10.7291	10.8304	10.7325	10.8944	10.8556	10.6513	10.7854	10.7664	10.8376	11.2306	11.0525	10.7395	11.0084	10.9038	10.8105	10.8087
1440447_at	87.4238	32.0033	0.56094	55.4205	-23.4172	blue	1440447_at	Abhd2	Abhd2	4.1111	4.45816	4.33069	4.29336	4.09366	4.2226	4.33478	4.36353	4.35562	4.50829	4.44943	4.49282	4.06411	4.43956	4.42103	4.24146	4.31388	4.335	4.23977	4.17076	4.30578	4.40292	4.20457	4.37453	4.49838	4.70371	4.80637	4.54277	4.76137	4.51688	4.58013	4.60005	4.56791	4.5732	4.39522	4.60714	4.74775	4.482	4.59612	4.5209
1449197_at	126.001	14.987	0.560596	111.014	-96.0271	pink	1449197_at	Wdr20	Wdr20a	8.0391	8.15835	8.27229	8.07867	8.13015	8.05985	8.38694	8.32752	8.35742	8.13286	8.24104	8.49184	8.18539	8.31055	8.3206	8.21888	8.42866	8.38433	7.93252	7.99913	8.3216	8.20793	8.20568	8.18336	8.5148	8.6932	8.6568	8.63063	8.72294	8.37133	8.42817	8.42682	8.44801	8.60048	8.64959	8.56735	8.61901	8.46861	8.41078	8.40454
1434363_x_at	90.8974	31.9337	0.559721	58.9636	-27.0299	blue	1434363_x_at	Paxip1	Paxip1	7.00712	7.10083	7.32136	7.04512	7.11453	7.1924	6.88313	6.97744	6.95816	7.27297	6.97608	7.2896	7.05523	6.96085	7.02765	7.0388	7.03281	6.93621	7.17589	7.23157	6.98094	6.86643	6.84046	6.89544	7.38769	7.4714	7.41098	7.45588	7.42857	7.44359	7.6197	7.59432	7.44433	7.89175	7.51887	7.26541	7.27903	7.10111	7.1219	7.35792
1420081_s_at	47.3488	11.6927	0.557206	35.6561	-23.9634	tan	1420081_s_at	D2Ertd750e	D2Ertd750e	4.87443	5.50467	5.12118	5.34848	5.11023	5.15175	5.26918	5.29377	5.22065	5.18108	5.14818	5.09449	5.54428	5.3816	5.6188	5.2829	5.25646	5.27522	4.99373	5.17448	5.3028	5.49204	5.36503	5.12735	5.00974	5.03422	4.93576	4.96177	5.09836	4.9289	5.21365	5.22076	5.39134	5.42687	5.16346	4.80882	5.0918	4.82413	4.89646	5.07775
1428777_at	72.0221	19.5446	0.555193	52.4776	-32.933	red	1428777_at	Spred1	Spred1	8.09931	8.29813	8.16404	8.15241	8.06647	8.0635	7.62133	7.70358	7.72049	7.92188	7.62875	7.90087	8.14943	7.97397	8.05481	8.10976	7.73429	7.56218	8.01156	7.92118	7.97233	8.23784	8.08668	8.12764	7.67493	8.01238	7.99621	7.5851	7.71333	7.57699	7.88958	7.80023	7.83078	7.98316	7.99623	7.93775	8.16079	7.79076	7.5522	7.75489
1443310_at	81.3244	31.6522	0.554785	49.6722	-18.0201	blue	1443310_at	Nup210	Nup210	3.82081	4.17624	3.90164	3.83262	4.0361	3.89231	3.72946	3.86768	3.85796	3.88006	4.02327	4.04677	3.83593	3.75777	3.76831	3.78839	4.01596	3.96714	3.86479	3.96913	3.77297	3.82549	3.7925	3.82604	4.03828	4.29286	4.26037	4.38171	4.09961	4.16155	4.20223	4.08651	4.14502	4.29366	4.12095	4.13814	4.11596	3.93023	4.05603	4.06042
1432993_at	57.2815	18.6828	0.554716	38.5987	-19.916	magenta	1432993_at	4930403L11Rik	4930403L11Rik	4.68169	4.24356	4.38743	4.54234	4.20875	4.4782	4.91444	4.91308	4.90482	4.56531	4.60373	4.58435	4.22442	4.33041	4.44656	4.39757	4.60336	4.88767	4.25058	4.16667	4.62971	4.49236	4.03589	4.44229	4.58124	4.58166	4.55076	4.52657	4.67172	4.4333	4.54234	4.456	4.3942	4.46648	4.51506	4.63713	5.08049	4.81062	4.96021	4.4395
1460100_at	34.6676	10.6192	0.553311	24.0484	-13.4292	purple	1460100_at	Lbxcor1	Lbxcor1	4.25268	4.60994	4.57715	4.46111	4.47853	4.12543	4.81408	4.87478	4.85782	4.62183	4.59222	4.78531	4.97282	4.95164	4.99255	4.92911	4.81353	4.98873	4.54355	4.43974	5.05807	4.94051	4.88763	4.64707	4.71884	4.54507	4.54897	4.36765	4.68234	4.89648	4.70646	4.4716	4.52532	4.87462	4.58332	4.47573	4.22582	4.1902	4.46734	4.55719
1457970_at	51.903	9.78261	0.552805	42.1204	-32.3378	greenyellow	1457970_at	Actr1a	Actr1a	6.66557	6.57051	6.59484	6.65389	6.70697	6.75809	6.59683	6.64915	6.62698	6.83657	6.72154	6.61796	6.91596	6.84621	7.15166	6.8769	6.76015	6.73106	6.7119	6.88545	6.97427	6.57402	6.84456	6.96213	6.78316	6.74419	6.70867	6.91166	6.85539	6.64852	6.54234	6.47132	6.39424	6.22087	6.23837	6.44924	6.15696	6.44681	6.52222	6.44313
1453828_at	54.782	19.4402	0.552229	35.3418	-15.9015	red	1453828_at	4932422M17Rik	4932422M17Rik	4.66354	4.80597	4.68326	4.57225	4.43705	4.39788	4.11265	4.13493	4.13219	4.28969	4.27902	4.30882	4.61759	4.38891	4.51276	4.53449	4.30246	4.10899	4.39054	4.51015	4.72499	4.6282	4.48563	4.42858	4.15612	4.54832	4.53892	4.24344	4.20496	4.36698	4.15253	4.17227	4.31232	4.01813	4.33523	3.99214	4.28686	4.16496	4.34695	4.00004
1453050_at	84.5728	11.5816	0.551914	72.9912	-61.4096	tan	1453050_at	2700085M18Rik	Gins3	5.11798	5.42898	5.06836	5.49094	5.32512	5.35654	5.19875	5.33596	5.35875	5.23691	5.45168	5.4364	5.42432	5.56232	5.55212	5.72077	5.47168	5.34894	5.39984	5.54366	5.75234	5.8496	5.52156	5.46892	5.06028	4.77599	5.06028	5.02089	4.91926	4.94578	5.06284	5.09222	5.11123	5.00361	4.74661	4.97282	4.77866	5.07794	4.8359	5.13133
1437190_at	35.0371	11.5677	0.551249	23.4695	-11.9018	tan	1437190_at	Styk1	Styk1	5.18703	5.09861	4.97967	5.12444	5.32596	5.02748	4.887	4.64591	4.64591	5.05184	4.8639	4.90294	4.57003	4.43253	4.46254	4.66618	4.66463	4.62307	5.35911	5.17626	4.53996	4.33029	4.54312	4.45559	5.28345	5.09017	5.18707	5.12779	5.12878	5.35107	4.60083	4.62685	4.67308	5.17529	4.95005	5.10084	5.20415	5.1313	5.17437	4.62388
1458310_at	73.2678	19.3832	0.55061	53.8846	-34.5014	red	1458310_at	A230056J06Rik	A230056J06Rik	5.20161	5.23372	5.02412	5.37234	5.13544	5.13661	4.55622	4.58349	4.52314	4.8306	4.80176	5.12885	5.26757	5.23388	5.3046	5.31641	4.53462	4.57982	5.0924	5.10482	5.21699	5.27486	5.11945	5.17296	4.46113	4.87837	4.76728	4.79995	4.75191	4.99135	4.7341	4.75107	4.72482	4.81554	4.79876	4.699	4.80469	4.85264	4.55247	4.87765
1443598_at	60.995	19.3825	0.550589	41.6126	-22.2301	red	1443598_at	Zfp97	NA	4.90907	5.2994	4.88308	5.05078	4.57303	4.84229	4.56854	4.60821	4.60773	4.65557	4.10995	4.47692	4.62261	4.58566	4.47609	4.57012	4.65326	4.58627	4.62976	4.853	4.3928	4.59023	4.55335	4.85661	4.47144	4.51622	4.50158	4.43113	4.40717	4.40091	4.10478	4.15181	4.12116	4.63432	4.77838	4.57967	4.48172	4.33217	4.26105	4.15661
1434617_x_at	67.0716	18.5372	0.550396	48.5344	-29.9971	magenta	1434617_x_at	1810073N04Rik	Slc38a10	5.47395	5.61561	5.65072	5.67027	5.71754	5.44946	6.06814	6.04232	6.03346	5.75749	5.75191	5.87148	5.66327	5.41605	5.5424	5.63404	6.05429	6.09	5.51217	5.57219	5.63062	5.69668	5.80439	5.58344	5.87634	5.6805	5.9605	6.00201	5.69814	5.93355	5.62865	5.52471	5.5836	5.90112	5.85739	6.05137	5.9605	5.96203	6.05902	5.69442
1431433_at	63.7249	6.01413	0.550342	57.7108	-51.6967	lightyellow	1431433_at	Mtmr13	Sbf2	5.46379	5.18357	5.61833	5.55259	5.27675	5.54199	4.91222	5.10749	5.10233	5.07578	5.15937	5.11199	5.45592	5.51421	5.16	5.42934	5.13886	5.10059	5.54141	5.53647	5.3352	5.43358	5.40097	5.55559	4.90355	4.896	4.85989	4.93912	4.9148	4.88222	5.12968	5.14142	5.09303	5.60476	5.61275	5.3128	5.4154	5.23405	5.05267	5.18258
1454164_at	54.128	19.3699	0.550231	34.7581	-15.3882	red	1454164_at	4921523L03Rik	4921523L03Rik	6.12671	6.51335	6.38699	6.30332	6.25742	6.37497	5.21806	5.45876	5.59808	6.31039	5.7996	5.64957	6.08475	6.35102	6.70321	6.30734	5.41329	5.40742	6.2413	6.34588	6.38846	6.39438	6.47914	6.34016	5.89304	6.34608	6.21989	6.04246	6.10587	6.00998	5.48147	5.58235	5.73586	5.36734	5.84591	5.71511	6.0418	5.74678	5.87856	5.57494
1420890_at	66.9544	9.72447	0.549763	57.2299	-47.5054	salmon	1420890_at	Hccs	Hccs	10.0467	10.3508	10.077	10.1141	10.0983	10.0592	9.99859	9.94642	9.84909	9.80238	10.0659	9.95342	10.1042	10.1818	10.1216	10.0153	10.031	9.98825	10.1219	10.1448	10.0881	10.3197	10.1642	10.1677	9.78347	9.87241	9.87212	9.82964	9.86017	9.7803	9.81677	9.79463	9.8258	9.81762	10.0767	10.0623	10.0025	10.0365	9.88883	9.9381
1437421_at	70.6477	5.99728	0.5488	64.6504	-58.6532	lightyellow	1437421_at	A030002D08Rik	NA	9.72668	9.69314	9.74912	9.81717	9.49149	9.78304	9.77088	9.95371	9.79508	10.0874	9.92294	9.97534	9.61091	9.72793	9.5847	9.84974	9.80662	9.86446	9.72589	9.68742	9.69664	9.66614	9.6577	9.6057	9.87818	10.006	9.96625	9.98436	10.0265	10.0715	9.89275	9.98928	9.99809	10.5441	9.81951	9.87588	10.0382	10.0781	9.96434	10.1538
1453368_at	93.8754	18.4668	0.548304	75.4086	-56.9418	magenta	1453368_at	2310003H01Rik	2310003H01Rik	6.76435	6.57921	6.77742	6.4854	6.76131	6.5105	6.25386	6.25192	6.23332	6.44066	6.35205	6.42379	6.78589	6.99718	6.57291	6.87323	6.41731	6.24298	6.64416	6.70102	6.84845	6.92622	6.88866	6.91148	6.34577	6.52234	6.4557	6.30637	6.24534	6.40438	6.08019	6.11209	6.24938	6.13596	6.48632	6.09125	6.28696	6.15627	6.00619	6.08746
1454562_at	43.8029	12.9862	0.547783	30.8166	-17.8304	green	1454562_at	4930488N24Rik	NA	5.32535	5.61346	5.42421	5.49167	5.29493	5.42742	5.24802	5.27578	5.19873	5.51038	5.05012	5.29902	5.23834	5.43587	5.38241	5.07853	5.38826	5.27585	5.42817	5.33171	5.37621	5.52065	5.28594	5.22624	4.87823	5.44909	5.05978	5.22142	4.92889	4.83579	5.52963	5.42655	5.5969	5.58251	5.29209	5.31332	5.20908	5.20398	5.1432	5.42102
1449602_at	36.1852	11.4938	0.54773	24.6913	-13.1975	tan	1449602_at	Klhl5	NA	6.15119	5.92874	6.29101	6.23853	6.2292	5.8998	6.10582	6.0093	6.02653	6.49341	6.03628	6.45583	6.80438	6.55681	6.75782	6.74185	6.01481	6.03054	6.31125	6.17926	6.4097	6.74548	6.86554	6.80822	5.88425	6.3758	6.03667	6.32307	5.98149	6.19045	6.33752	6.26154	6.54529	5.83231	5.92651	6.27792	5.95243	5.83474	5.8952	6.53519
1431121_at	70.1477	23.6589	0.547603	46.4888	-22.8299	yellow	1431121_at	Amotl1	Amotl1	4.33228	4.20419	4.08097	4.09511	4.14686	4.17667	4.6288	4.65003	4.64764	4.40572	4.49228	4.54247	4.39656	4.35446	4.43818	4.49171	4.60471	4.5934	4.28116	4.01911	4.49162	4.19525	4.3528	4.3628	4.57467	4.45786	4.51755	4.6284	4.49706	4.49225	4.45366	4.47453	4.44027	4.70265	4.47904	4.38509	4.72057	4.41327	4.64978	4.4874
1457657_at	73.7147	5.9833	0.547521	67.7314	-61.7481	lightyellow	1457657_at	AI506888	NA	3.76359	3.72	3.67639	3.99001	3.95793	3.8772	4.19044	4.06394	4.21328	4.13314	3.91595	4.0972	4.03271	3.80772	4.13425	3.91154	4.43607	4.186	3.83527	3.45403	3.92855	4.06205	3.75618	4.07071	4.55116	4.37393	4.35901	4.48077	4.51845	4.31605	4.26738	4.17537	4.14337	4.56161	4.41794	4.1195	4.09752	3.96058	4.17023	4.15794
1442678_at	79.0383	18.4268	0.547117	60.6114	-42.1846	magenta	1442678_at	Iqcc	Ccdc28b	5.43007	5.2365	5.22984	5.36758	5.16971	5.18274	4.65936	4.68607	4.64446	5.00994	4.88048	5.12099	5.56111	5.35339	5.34207	5.53883	4.70293	4.66055	5.24074	5.26132	5.53086	5.49766	5.33537	5.39352	5.22196	5.11087	5.02438	4.89734	5.15935	5.14226	4.59634	4.58101	4.43664	4.79676	4.86933	4.67849	4.45629	4.53963	4.54376	4.58396
1441079_at	57.7079	9.67284	0.546843	48.0351	-38.3622	salmon	1441079_at	BC060267	Mbd4	5.4971	5.58356	5.54584	5.63957	5.58047	5.66388	5.48787	5.50861	5.56389	5.35069	5.32537	5.38471	5.52277	5.57732	5.5234	5.50902	5.51089	5.52538	5.5221	5.61432	5.48693	5.57715	5.51546	5.54004	5.1538	5.31992	5.15159	5.53652	5.14688	5.28725	4.99261	5.08659	5.05561	5.34039	5.50294	5.64723	5.52892	5.4585	5.23227	5.08209
1431186_at	79.8206	31.1873	0.546638	48.6332	-17.4459	blue	1431186_at	Dlg5	Dlg5	4.67474	4.85801	4.67873	4.90075	4.83294	4.73189	4.65529	4.61932	4.59055	4.74137	4.63585	4.75402	4.22771	4.37573	4.36521	4.50193	4.6342	4.67311	4.71392	4.71532	4.26031	4.64596	4.52268	4.26211	4.77609	4.96112	4.84936	4.8123	4.78797	4.74559	5.22752	4.96093	5.02895	5.0139	4.94816	4.81936	5.12394	4.96395	4.94332	4.9794
1459636_at	43.891	11.4676	0.546478	32.4234	-20.9558	tan	1459636_at	Angpt2	Angpt2	4.00014	3.89776	4.25401	3.87646	4.01422	3.90521	3.93234	3.94411	3.83761	3.91393	3.90632	3.89996	3.66285	3.87119	3.65664	3.63495	4.0784	3.92523	3.96383	3.89395	3.83173	3.85152	3.75649	3.56877	4.10748	4.10281	3.98142	4.17406	4.17567	4.04552	4.06649	3.72093	3.71784	3.87154	4.10372	4.1979	4.11925	3.99211	4.10069	3.87236
1424993_at	82.6507	31.1055	0.545203	51.5452	-20.4398	blue	1424993_at	Kiaa1826	8430410K20Rik	11.0968	11.3001	11.2018	11.0913	11.0625	11.0928	11.2896	11.2792	11.2783	11.2509	11.1872	11.2623	11.1712	11.253	11.2484	11.2116	11.1712	11.246	11.1017	11.0782	11.2372	11.2275	11.0091	11.0782	11.2614	11.2951	11.3566	11.2275	11.3202	11.2807	11.2257	11.3101	11.3181	11.4963	11.4576	11.3724	11.5512	11.4184	11.3111	11.3111
1453961_a_at	72.2018	23.5374	0.544792	48.6643	-25.1269	yellow	1453961_a_at	Mospd3	Mospd3	4.75352	4.83666	4.76833	4.83764	4.82367	4.55113	5.29517	5.31968	5.31222	4.94399	5.17731	5.2202	4.92914	5.14893	5.03019	5.16066	5.07867	5.31582	4.8759	4.74426	5.20094	5.17679	5.1712	5.19237	5.06372	5.17728	5.30681	5.20823	5.20782	5.21037	5.3542	5.13007	5.17728	5.00541	5.17309	5.38881	5.32752	5.27214	5.34491	5.14357
1440881_at	86.8301	14.5157	0.542964	72.3144	-57.7987	pink	1440881_at	Brwd3	Brwd3	6.3121	5.98028	5.96526	6.32265	6.30848	6.46839	6.30041	6.42656	6.08858	5.86802	6.19086	6.04646	6.04358	6.41152	6.23858	6.29171	6.03944	6.40661	6.52423	6.30493	6.44972	6.2305	6.07777	6.27822	5.79189	5.58299	5.61883	5.68799	5.97245	5.85272	6.55285	6.4293	6.57455	5.7581	6.15564	5.72599	5.78233	6.04378	6.06933	6.48803
1418378_at	65.2993	5.61854	0.542601	59.6808	-54.0622	darkred	1418378_at	Bpil1	Bpil1	4.77175	4.75332	4.79478	4.90572	4.9147	4.88864	4.40504	4.51576	4.53845	4.64849	4.50529	4.66198	4.48545	4.49312	4.75638	4.44743	4.46869	4.4871	4.85036	5.13924	4.5545	4.65162	4.57228	4.68362	4.38509	4.29313	4.39872	4.35685	4.43046	4.42104	4.88956	4.69439	4.47341	5.06519	4.59457	4.44631	4.4655	4.55031	4.38807	4.89947
1421379_at	53.2645	19.0862	0.542173	34.1782	-15.092	red	1421379_at	Zfp354b	Zfp354b	7.0741	7.84317	7.3571	7.11891	6.93699	7.16821	6.8932	6.97469	6.7206	6.9266	6.90036	7.17921	7.07695	7.25543	7.04606	7.27325	6.88158	6.88856	7.09663	7.28892	7.0869	7.31024	7.08897	7.0789	6.85186	7.19384	7.01155	6.86743	7.06216	6.90743	6.68786	6.69546	6.7478	7.00574	7.04944	6.91818	7.05787	6.89553	6.91015	6.92629
1454227_at	77.3785	18.2581	0.542109	59.1203	-40.8622	magenta	1454227_at	Htatip2	Htatip2	5.97453	6.31824	5.9883	6.02518	6.03634	5.85477	6.29016	6.36369	6.34413	6.22476	6.27404	6.25479	5.71784	6.03755	5.93835	5.93181	6.39661	6.35783	5.97164	6.09773	6.12502	5.89665	6.02465	5.81246	6.09382	6.57881	6.35289	6.1324	6.28719	6.37304	6.46767	6.3959	6.09317	6.86463	6.4516	6.32598	6.63938	6.60779	6.479	6.37295
1431964_at	65.5035	19.0327	0.540654	46.4708	-27.438	red	1431964_at	4921518J05Rik	4921518J05Rik	4.74066	4.68773	4.51811	4.52156	4.79286	4.68738	5.19159	5.02779	5.08905	5.04783	4.94142	5.09654	4.81912	5.14735	4.93828	4.76391	4.99953	5.06792	4.718	4.72756	4.9284	4.73891	4.84644	5.14124	5.18701	4.92101	5.05961	5.11691	4.92762	5.15433	5.12235	5.12118	5.09268	5.73455	5.08231	4.88679	4.87695	5.19837	5.20254	5.11804
1460083_at	40.3865	18.2039	0.540498	22.1826	-3.97873	magenta	1460083_at	Adam10	Adam10	5.62772	5.67718	5.79503	5.53583	5.41471	5.63707	5.84572	5.80212	5.85671	5.75532	5.54535	5.61617	5.26562	5.52989	5.67999	5.42798	6.0997	5.83113	5.5834	5.616	5.21531	5.43129	5.43181	5.52124	5.61919	5.55889	5.56401	5.50691	5.54468	5.40455	5.47304	5.48772	5.51418	5.39127	5.62243	5.97671	6.19904	5.98325	6.02635	5.41388
1420655_at	65.5332	18.9913	0.539476	46.5419	-27.5506	red	1420655_at	Pnpla3	Pnpla3	7.60008	7.98725	7.85556	7.48136	7.84184	7.74361	7.41558	7.29174	7.42298	7.32091	7.2798	7.27931	7.45876	7.49103	7.54306	7.52198	7.46615	7.43068	7.69492	7.38867	7.66383	7.60185	7.58497	7.31316	7.17438	7.61106	7.4681	7.29812	7.37616	7.37695	7.28093	7.1974	7.26317	7.48361	7.74868	7.25402	7.6138	7.29828	7.03888	7.22897
1428504_at	49.8775	12.7853	0.539308	37.0922	-24.3069	green	1428504_at	G22p1	Xrcc6	5.04753	4.71447	4.98762	4.9542	4.90947	4.88376	5.05381	5.08143	5.07148	4.98108	5.1176	5.1665	4.89852	5.04468	4.77941	5.12089	5.02099	5.07458	5.02156	4.94028	5.18322	4.79608	4.83988	5.0372	5.29156	5.5529	5.11192	5.33497	5.33977	5.21383	4.92355	4.9322	4.98167	4.80154	4.94887	5.25956	5.02966	5.27399	5.10613	4.93893
1448013_at	65.5618	18.9751	0.539017	46.5867	-27.6116	red	1448013_at	Usp24	Usp24	7.32893	7.2366	6.97914	7.12986	7.12332	7.16219	7.23753	7.23969	7.26356	7.41388	7.44041	7.25902	6.64827	6.72954	6.76792	6.80403	7.03857	7.17458	7.03063	6.86289	6.86939	6.58427	6.93773	6.9428	7.30165	7.12501	7.29627	7.00403	7.46092	7.36645	7.42968	7.51325	7.57587	7.04093	6.73634	7.39269	7.02118	7.623	7.478	7.56375
1460106_at	67.9289	18.967	0.538785	48.962	-29.995	red	1460106_at	Hydin	Hydin	5.47178	6.03951	5.72229	5.63874	5.48349	5.50448	5.42084	5.55934	5.5457	5.42677	5.03695	5.34896	5.4023	5.38367	5.35695	5.34614	5.58371	5.5347	5.49102	5.69858	5.48644	5.62892	5.3674	5.1751	5.40112	5.37259	5.22535	5.23599	5.15814	5.11548	5.17433	5.18328	5.16065	5.76084	5.69537	5.20101	5.43307	4.99084	5.19928	5.18022
1421994_a_at	58.0942	18.9553	0.538453	39.139	-20.1837	red	1421994_a_at	Hs1bp3	Hs1bp3	5.6989	5.37723	5.10485	5.6921	5.33017	5.56596	5.80589	5.78507	5.78195	5.70442	5.67311	5.89078	5.47323	5.72654	5.74639	5.56695	5.77983	5.90604	5.61511	5.22421	5.85995	5.37623	5.79763	5.63151	5.75794	5.59071	5.60488	5.77859	5.88697	5.93755	5.79794	6.00746	5.93367	6.23815	6.08051	5.8272	5.81641	6.12752	5.94487	6.07003
1442852_at	41.0603	11.294	0.538209	29.7663	-18.4722	tan	1442852_at	A630075K04Rik	NA	5.13178	4.88225	4.75779	5.30442	5.1675	5.08204	5.13642	5.11582	5.15548	5.08149	5.28502	4.95189	4.52982	4.50097	4.3886	4.33561	4.99131	5.13564	5.21057	5.22455	4.47686	4.70226	4.51682	4.36375	5.20714	5.08414	5.05337	5.08664	5.16285	5.31125	4.90705	5.03954	5.12469	5.65379	4.94619	5.19318	4.94441	4.998	5.19413	5.04194
1458449_at	53.0815	18.1228	0.538089	34.9587	-16.8359	magenta	1458449_at	Fbxl11	Kdm2a	5.00757	4.82037	4.62732	4.77968	4.74774	4.981	5.64219	5.28273	5.26633	4.87402	4.86886	4.94732	4.67222	4.63959	4.81312	4.5751	5.0535	5.249	4.60872	4.69036	4.71168	4.72653	4.62697	4.58871	4.73766	4.71599	4.85208	4.74518	4.90398	4.71423	4.9337	4.99506	4.75386	4.23132	4.73582	5.10875	4.92413	5.21207	5.2332	4.94952
1458857_at	69.2614	18.9357	0.537897	50.3256	-31.3899	red	1458857_at	AV125803	NA	4.62714	4.64974	4.83888	4.68484	4.7656	4.78553	4.40844	4.35778	4.43167	4.64273	4.20522	4.66277	4.75364	4.88323	4.73877	4.66106	4.65349	4.40728	4.6081	4.71639	4.80312	5.06992	4.98793	4.76018	4.44972	4.59026	4.33143	4.29165	4.45033	4.16846	4.16819	4.16466	4.27476	4.73893	4.56265	4.2992	4.4059	4.52685	4.29646	4.13766
1436604_at	49.8888	18.0861	0.537001	31.8027	-13.7166	magenta	1436604_at	Ttll3	Ttll3	5.39684	5.3947	5.50029	5.27779	5.42701	5.2995	5.79476	5.83176	5.79445	5.45123	5.25469	5.50162	5.61011	5.26695	4.93048	5.21902	5.41513	5.65527	5.43298	5.30854	5.13395	5.03828	4.87291	4.84662	5.35043	5.54949	5.40185	5.33523	5.34811	5.37858	5.17117	5.18012	5.23616	5.66613	5.64385	5.97473	5.95345	5.70876	5.94832	5.126
1424330_at	78.8018	2.91459	0.536133	75.8872	-72.9726	white	1424330_at	Senp1	Senp1	5.83717	5.85985	5.7388	5.75673	5.48317	5.61814	5.25789	5.38924	5.38276	5.54116	5.41088	5.67292	5.22075	5.43722	5.37202	5.31942	5.50076	5.37228	5.48815	5.57503	5.36626	5.65922	5.28121	5.25181	5.73262	6.24597	5.937	5.85771	6.04053	5.84168	5.35918	5.57314	5.54355	5.74265	5.96932	5.8765	6.27246	5.84791	5.65823	5.56166
1418466_at	49.1442	8.72395	0.536084	40.4202	-31.6963	lightgreen	1418466_at	Rnf141	Rnf141	4.53818	4.28449	4.13179	4.35424	4.20123	4.15991	4.07693	4.07443	4.18972	4.45837	4.56386	4.36194	4.48395	4.25204	4.40077	4.31711	4.05459	4.07375	4.19159	4.34638	4.31476	4.27669	4.31333	4.50901	4.81949	4.38155	4.77806	4.5712	4.52687	4.82082	4.4819	4.501	4.42614	4.08197	4.27956	4.61443	4.37888	4.4156	4.74969	4.49902
1424152_at	33.8945	11.2394	0.535603	22.6552	-11.4158	tan	1424152_at	Sall4	Sall4	4.95295	5.57231	4.87769	4.95148	5.07742	4.79365	4.96976	5.05573	4.92714	4.95001	4.92495	4.97308	4.51925	4.51421	4.70491	4.39119	4.93964	4.96824	4.89832	4.99605	4.35053	4.33497	4.51191	4.42197	5.01842	5.10816	5.21868	4.91546	5.03082	4.87805	4.74823	4.76324	4.73499	4.70758	4.6631	5.08596	4.73082	5.06888	5.08193	4.82098
1459212_at	66.0263	17.9691	0.533527	48.0572	-30.0881	magenta	1459212_at	Anapc11	Anapc11	5.05828	5.04969	5.09539	4.89131	5.05875	5.11601	5.44507	5.36441	5.48532	5.39278	5.28579	5.33611	5.05402	4.79337	5.2554	4.91215	5.42404	5.4618	4.84149	5.18921	4.87145	5.01023	4.9481	4.82744	5.20758	5.38836	5.32556	5.56107	5.38706	5.43568	4.73824	4.75676	4.72724	5.23882	4.87333	5.56199	6.05168	5.72421	5.49069	4.6635
1443122_at	52.8406	11.1913	0.533314	41.6493	-30.458	tan	1443122_at	9430041J06Rik	NA	5.08374	5.34952	5.02313	5.09282	5.01059	4.95835	5.03191	5.06095	4.86307	5.12749	5.09965	4.76616	5.61098	5.52077	5.3775	5.59107	4.99915	5.09052	5.00305	5.34239	5.42822	5.7443	5.73656	5.54406	4.56807	5.62859	4.96553	4.9945	4.57664	4.64675	4.93175	4.92223	4.91409	4.98519	5.09179	4.60287	4.79037	4.75655	4.60951	4.95029
1446320_at	68.1958	18.746	0.532507	49.4498	-30.7038	red	1446320_at	2310010I16Rik	5430403G19Rik	4.69085	5.12538	4.74479	4.70293	4.69922	4.46379	4.28963	4.22602	4.33913	4.63868	4.349	4.23324	4.301	4.24753	4.60513	4.13293	4.30127	4.31592	4.72255	4.72115	4.25219	4.48289	4.30172	4.31648	4.30253	4.36087	4.2792	4.32213	4.30397	4.2648	4.09077	4.15719	4.3768	4.25691	3.99832	4.16398	4.18771	4.03986	4.01017	4.0869
1454000_s_at	68.0009	9.41563	0.532067	58.5853	-49.1697	greenyellow	1454000_s_at	4930525K21Rik	4930578N16Rik	5.36111	5.34111	5.1541	5.38985	5.5827	5.58319	5.36614	5.38736	5.37822	5.15995	5.69703	5.16295	5.67604	5.79664	5.63327	5.88509	5.18223	5.42812	5.13007	5.44358	5.72183	5.65626	5.84445	5.85577	5.40321	5.3427	5.19878	5.35551	5.32901	5.11815	4.82694	5.27317	4.90619	4.56035	4.95162	5.04882	5.05564	5.11397	4.97975	4.91485
1430017_at	86.5634	18.6405	0.529511	67.9229	-49.2824	red	1430017_at	1600016N20Rik	1600016N20Rik	5.04932	4.75026	4.98538	4.76613	5.14874	4.93226	5.36448	5.45702	5.15922	5.29413	5.025	5.37253	5.06171	5.3681	5.28993	5.13296	5.34384	5.33739	4.95543	4.88972	5.28548	5.28948	5.13277	5.20937	5.20976	5.30718	5.3064	5.30612	5.38645	5.29241	5.53579	5.54616	5.3013	4.84693	5.44983	5.71139	5.78113	5.60198	5.83227	5.48138
1428909_at	64.5093	18.6341	0.52933	45.8752	-27.2411	red	1428909_at	C85657	A130040M12Rik	4.92542	5.21	5.66666	5.23738	4.68346	5.02741	4.56936	4.69773	4.75713	4.89844	4.58328	4.58236	5.25793	5.03267	5.03631	4.96744	4.8631	4.66655	4.81389	4.99426	4.95183	5.24489	4.91457	4.80281	4.91976	5.14057	4.83906	4.93506	4.7137	4.55371	4.54165	4.70408	4.67945	4.98129	5.1289	4.66165	4.59468	4.69087	4.42256	4.70693
1433262_at	34.3891	10.1573	0.529244	24.2318	-14.0745	purple	1433262_at	9430052A13Rik	9430052A13Rik	4.39242	4.21351	4.74885	4.51689	4.53955	4.49109	5.00804	4.88727	4.94911	4.47439	4.72856	4.55122	4.84492	4.98403	5.00773	4.95052	5.11058	5.03552	4.50079	4.6419	5.00062	5.25121	5.09167	4.77364	4.74213	4.68994	4.7272	4.86536	4.73521	4.70981	4.4417	4.50673	4.55792	4.55186	4.96891	4.60486	4.7518	4.54251	4.63739	4.51593
1423244_at	40.7651	17.8057	0.528675	22.9594	-5.15367	magenta	1423244_at	Cyp2c40	Cyp2c68	4.58878	4.67811	4.86897	4.72423	4.37203	4.68536	4.96408	4.99295	5.00548	4.86806	4.72783	4.7642	4.59733	4.59619	4.63726	4.56753	4.79813	4.96256	4.5988	4.59145	4.57099	4.56282	4.4301	4.34146	4.43874	4.6263	4.64635	4.70046	4.70745	4.50069	4.63395	4.81617	4.67329	4.41259	4.48697	4.91982	4.93517	4.97119	4.96648	4.70282
1437105_at	58.7174	30.1203	0.527935	28.5971	1.52321	blue	1437105_at	Rbp2	Kdm5a	8.55695	8.80758	8.55485	8.47474	8.34344	8.73137	8.47971	8.53957	8.4549	8.58046	8.58668	8.65201	8.51897	8.35599	8.6836	8.3651	8.52258	8.36072	8.37231	8.30236	8.2876	8.27764	8.18948	8.2931	8.56938	8.84298	8.91186	8.88165	8.94438	8.46361	8.6512	8.8686	8.76951	8.99204	8.65788	9.04014	8.84435	8.81012	8.6708	8.62145
1442462_at	90.6546	14.0867	0.52692	76.5679	-62.4812	pink	1442462_at	Il17f	NA	4.91404	4.99541	5.03818	4.57937	5.01393	4.7261	4.87328	4.85103	4.91207	5.13486	5.0927	5.00312	4.89859	4.99071	4.91081	4.70504	4.84441	4.87435	5.0172	5.04267	4.89471	4.98274	4.8293	4.76018	5.16759	5.33124	5.16968	5.38854	5.27205	5.1504	5.15196	5.20496	4.87704	5.496	5.15717	5.31755	5.52117	5.33478	5.34671	5.03504
1430138_at	62.9986	18.5229	0.526169	44.4757	-25.9528	red	1430138_at	Ase1	Cd3eap	7.81666	7.92045	7.86685	7.70864	7.84489	7.85634	7.61734	7.61934	7.61429	7.55954	7.36938	7.79078	7.65237	7.77469	7.81353	7.59072	7.71651	7.64105	7.83687	7.93684	7.69636	7.77956	7.77416	7.57942	7.53979	7.57756	7.64833	7.62036	7.53181	7.5768	7.58666	7.56993	7.41707	7.43201	7.71465	7.64796	7.50656	7.4694	7.47782	7.56034
1424272_at	66.3776	29.9613	0.525149	36.4162	-6.4549	blue	1424272_at	Stat3	Stat3	6.35689	6.50598	6.59252	6.52723	6.49018	6.38923	6.32053	6.26106	6.22075	6.37301	6.44782	6.58485	6.12556	6.19715	6.55849	6.21643	6.45701	6.28278	6.37079	6.30744	6.19638	6.20562	6.37172	6.2656	6.44194	6.9102	6.55354	6.6047	6.60374	6.59961	6.58997	6.57981	6.56479	6.90837	6.62741	6.52897	6.65236	6.57396	6.60655	6.52829
1423328_at	65.2382	5.72772	0.524133	59.5105	-53.7828	lightyellow	1423328_at	Gdap1	Gdap1	11.845	11.9327	11.8522	11.9511	11.9158	11.9319	12.0351	12.0277	11.9951	11.8573	11.9669	12.034	11.674	11.7869	11.7758	11.8201	11.9354	12.0211	11.9006	11.8236	11.7901	11.7314	11.7127	11.7684	12.0573	12.1126	12.1498	12.0053	12.2301	12.0645	11.9298	12.0391	12.0603	12.1775	12	11.8642	12.0962	12.1025	11.9176	12.0573
1433715_at	104.692	8.50652	0.522723	96.1853	-87.6787	lightgreen	1433715_at	Cpne7	Cpne7	6.73623	6.68825	6.74652	6.61176	6.67071	6.73144	6.82211	6.80787	6.88372	6.95762	6.92829	6.98804	7.01691	7.06383	7.27342	6.98228	6.81006	6.81494	6.74957	6.74546	7.10329	7.09372	6.99914	6.87679	7.51942	7.24532	7.20669	7.50296	7.68662	7.37612	7.51509	7.55648	7.49515	7.01766	7.52751	7.27909	7.31731	7.07659	7.21355	7.01056
1431078_at	81.458	29.6734	0.520102	51.7846	-22.1112	blue	1431078_at	Fbxo3	Fbxo3	5.55824	5.67141	5.19886	5.6557	5.2796	5.34096	5.46537	5.44988	5.46111	5.6778	5.79058	5.58954	5.6629	5.5906	5.54573	5.39109	5.8659	5.51344	5.5022	5.34468	5.4788	5.52109	5.43361	5.57645	5.85097	5.77777	6.05138	5.80642	5.83417	5.83479	5.90378	5.8968	5.80023	5.68684	5.72634	5.98465	6.07019	6.10916	5.93131	5.97235
1443014_at	41.7213	10.8738	0.518182	30.8475	-19.9737	tan	1443014_at	4833403I15Rik	4833403I15Rik	3.82659	3.54593	3.666	3.74053	3.57793	3.61684	3.64506	3.71091	3.70992	3.65785	3.65851	3.68824	3.57718	3.48297	3.38785	3.59623	3.58925	3.69188	3.51003	3.67485	3.57665	3.50525	3.51415	3.46001	3.81557	3.82047	3.65858	3.67371	3.88097	3.87494	3.75501	3.56653	3.54578	3.58658	3.62554	3.8549	3.66781	3.64243	3.83466	3.57501
1421683_at	43.2555	10.8688	0.517945	32.3867	-21.5179	tan	1421683_at	Tcte3	NA	5.44215	5.71997	5.61908	5.60751	5.44872	5.57992	5.65798	5.60264	5.65849	5.52265	5.60992	5.68866	5.99084	6.00465	6.37867	6.01883	5.68103	5.67267	5.73486	5.619	6.05293	5.95743	5.84287	5.99742	5.39666	5.66606	5.38107	5.49804	5.21526	5.45383	5.39549	5.60199	5.65312	5.86686	5.81401	5.6596	5.56638	5.46947	5.49647	5.59457
1455583_at	83.7282	29.5388	0.517743	54.1894	-24.6507	blue	1455583_at	Gne	Gne	8.12314	8.48804	8.34221	8.0646	8.0752	8.01691	8.0993	8.08452	8.07841	8.17226	8.25249	8.26313	8.16895	8.12437	8.07104	8.12587	8.11298	8.06953	8.15965	8.0445	8.14914	8.29898	8.05699	8.0123	8.18248	8.45325	8.21679	8.16895	8.16295	8.30673	8.2103	8.27909	8.19078	8.66828	8.4236	8.49547	8.78341	8.53962	8.40838	8.3167
1444238_at	67.2606	18.1822	0.516494	49.0784	-30.8961	red	1444238_at	D030060M11Rik	NA	6.36276	6.58296	6.64814	6.39291	6.15655	6.26839	5.88258	6.17394	6.11337	5.8484	6.06685	5.88564	5.84155	5.86292	5.61789	5.83621	6.16177	6.12559	6.51257	6.19126	6.09318	6.40485	6.10234	5.65841	5.17242	6.04946	6.07131	5.80247	5.4452	5.55715	5.54943	5.24015	5.02208	6.69852	5.9596	5.75834	5.85748	5.7841	5.50752	5.38628
1456729_x_at	63.5199	10.8269	0.515948	52.693	-41.8661	tan	1456729_x_at	Rtel1	Rtel1	4.1435	3.84671	4.09104	3.77456	3.77434	3.86403	3.79827	3.85346	3.84847	3.74513	4.05193	4.08819	3.78788	3.67034	3.65471	3.7393	3.76917	3.87631	4.07202	3.98384	3.69529	3.68835	3.72591	3.75064	4.10111	4.44667	4.13429	4.22756	4.26811	4.19197	3.9265	4.02462	3.73299	4.27788	4.05525	4.19307	4.00249	4.07781	4.13636	3.9462
1459905_at	77.1786	10.8115	0.515216	66.367	-55.5555	tan	1459905_at	6430411K18Rik	Gm3764	4.99198	4.95248	4.73666	4.92921	5.00561	4.8181	4.79117	5.05393	4.81063	5.0332	5.00719	5.0599	4.76133	4.75706	4.72554	4.90162	4.63481	4.78904	4.97669	4.64904	4.83071	4.67536	4.78563	4.83461	5.39131	5.14265	5.25361	5.44109	5.38517	5.29822	5.00301	4.96828	4.97317	5.21609	5.02527	4.99962	5.18524	5.22508	5.26495	4.97394
1449170_at	78.0312	12.2104	0.515055	65.8208	-53.6104	green	1449170_at	Piwil2	Piwil2	4.50282	4.60064	4.54184	4.4547	4.56093	4.42089	4.34529	4.34662	4.36658	4.28083	4.23919	4.38686	4.20933	4.35314	4.35087	4.38745	4.44544	4.34634	4.55857	4.4225	4.51466	4.37066	4.30128	4.3252	4.08024	4.06659	4.10458	4.08326	4.0903	4.06401	4.26864	4.2862	4.54408	4.36996	4.30807	4.14344	4.27637	4.244	4.24494	4.25225
1441689_at	66.0295	12.1696	0.513334	53.86	-41.6904	green	1441689_at	Nup153	Nup153	5.12464	4.55228	4.56006	4.66824	4.52713	4.93351	5.07812	5.10056	5.09408	4.90155	4.89543	4.94351	5.0133	4.97299	4.87105	5.14016	4.89342	5.07849	4.52786	4.53258	4.89592	4.78053	4.84566	4.99565	5.50142	5.31029	5.83801	5.55033	5.50968	5.68712	4.98036	5.04083	5.14475	5.15549	5.41875	4.89895	4.70827	5.03787	4.70757	5.0421
1425799_at	79.6708	18.0706	0.513324	61.6002	-43.5296	red	1425799_at	Fmo4	Fmo4	4.24008	4.50556	4.3409	4.25576	4.19093	4.32984	5.30502	5.48003	5.47161	4.90017	4.74208	4.7211	4.56797	4.68354	4.51586	4.50315	5.54878	5.54563	4.36413	4.16932	4.52858	4.55266	4.52639	4.48674	4.90163	5.00197	4.86139	4.96959	4.85228	4.79531	5.05769	5.06678	5.21848	5.66638	5.38333	5.04198	5.05656	5.43484	5.04092	5.01689
1445698_at	42.6393	9.83219	0.512305	32.8071	-22.975	purple	1445698_at	Capn11	Capn11	5.28669	5.03721	5.10313	5.2718	5.32754	5.19608	5.81247	5.5257	5.89262	5.38153	5.35115	5.24401	5.39954	5.65313	5.60448	5.56199	5.97349	5.77885	5.24646	5.44565	5.67856	5.61048	5.66296	5.58851	5.38276	5.47145	5.44996	5.61686	5.48653	5.30626	5.30781	5.16559	5.23214	5.30241	5.48036	5.12006	5.1241	5.2744	4.97699	5.16253
1460372_at	84.633	22.1009	0.511543	62.5321	-40.4311	yellow	1460372_at	BC019755	Duoxa1	4.60328	4.67616	4.90112	4.6729	4.57943	4.66391	5.40219	5.42409	5.12698	5.20417	4.83692	5.23129	4.99377	4.88959	5.05831	4.65118	5.52665	5.48332	4.28514	4.59906	5.03343	5.37609	4.87101	5.01182	5.27491	5.21384	5.51791	5.34297	5.45162	5.30535	5.13135	5.13675	5.25213	5.28172	5.24569	5.3608	5.44513	5.31647	5.14186	5.1363
1431539_at	92.3013	22.0932	0.511364	70.2081	-48.1149	yellow	1431539_at	Caps2	NA	4.38421	4.38887	4.24356	4.51715	4.35983	4.44139	4.08046	4.04975	4.04982	3.94466	3.99959	4.03773	3.97358	3.9969	3.96236	4.15667	4.0084	3.99908	4.53051	4.54593	4.16962	4.11607	3.80245	3.99749	3.63156	3.62357	4.00344	3.81216	3.73457	3.7624	3.91523	4.07343	3.90082	3.95999	4.06035	3.9719	3.8482	3.82155	3.75131	4.07309
1432553_at	59.7639	3.72669	0.510061	56.0372	-52.3105	darkorange	1432553_at	1700069L16Rik	1700069L16Rik	4.69439	4.72795	4.84299	4.66076	4.82658	4.86386	4.61189	4.67339	4.59333	4.58521	4.80819	4.6096	4.73271	4.85483	5.01226	4.70288	4.24001	4.4491	4.89197	4.90007	4.76433	4.76325	4.75057	4.66176	4.30641	4.41872	4.41194	4.40006	4.33913	4.32957	4.8271	4.76609	5.01236	5.28892	4.73595	4.31489	4.58157	4.42884	4.54302	4.85091
1428903_at	63.5336	17.9278	0.509265	45.6058	-27.678	red	1428903_at	3110037I16Rik	Dem1	8.01778	8.47535	8.46191	8.12506	8.21781	8.20912	8.12442	8.11174	8.03387	8.14087	8.14397	8.15948	8.37807	8.17951	8.23117	8.35064	8.14441	8.17728	8.3582	8.18297	8.37011	8.49835	8.2798	8.35465	8.03878	8.16424	8.05807	8.04722	8.04618	8.13439	7.87204	7.90428	7.81845	8.03715	8.02802	8.14388	8.0683	7.86893	7.98793	7.98148
1428059_at	38.35	12.0675	0.509029	26.2825	-14.215	green	1428059_at	Cd3z	NA	4.26781	4.12512	4.2826	4.12496	4.10363	4.2638	4.44797	4.4198	4.44192	4.31092	4.37242	4.25953	4.13902	4.1861	4.56681	4.23022	4.29374	4.41912	4.10027	4.28808	4.29588	4.10302	4.05909	4.34219	4.74596	4.46675	4.48218	4.46819	4.53285	4.52183	3.93028	3.93993	3.89392	4.12693	4.1819	4.03833	4.26514	4.31892	4.24822	3.94998
1437620_x_at	50.6353	17.1424	0.50898	33.4929	-16.3506	magenta	1437620_x_at	Pycs	Aldh18a1	4.95985	4.8796	4.73433	4.80217	4.81932	4.78465	4.51145	4.60638	4.60424	4.65243	4.59492	4.73399	5.23117	5.19366	5.03573	5.18277	4.74681	4.5852	4.84678	4.81223	5.26333	5.5145	5.23851	5.10344	4.85162	5.24755	5.01668	5.17038	4.86457	4.86136	4.88365	4.61534	4.86721	5.00876	5.34055	4.51337	4.65571	4.43029	4.25593	5.0904
1458521_at	93.371	28.9548	0.507508	64.4162	-35.4614	blue	1458521_at	2610203E10Rik	NA	4.66384	4.62065	4.88092	4.59186	4.48257	4.70191	4.82982	4.85359	4.84851	4.78716	4.41056	4.89319	4.3237	4.36376	4.44857	4.24476	4.86074	4.82915	4.62211	4.65303	4.44239	4.6667	4.2275	4.3819	4.74097	5.11068	5.02535	4.96851	4.94396	4.91525	4.92979	5.0136	5.02377	5.53683	5.24895	5.05512	5.14252	4.8864	5.10561	4.86107
1448000_at	59.6046	17.784	0.505182	41.8206	-24.0366	red	1448000_at	Cdca3	Cdca3	4.17893	4.35945	4.4875	4.10221	4.07384	4.03706	3.6352	3.50709	3.63309	4.04902	3.98527	4.01952	4.37744	4.21171	4.40583	4.2697	3.74076	3.70256	4.0222	4.08383	4.24153	4.43494	4.26403	4.19214	3.8756	4.08949	4.10842	3.92885	4.12343	3.78327	3.98548	3.77545	3.86056	4.23931	4.00009	4.04366	4.19633	3.96908	3.85536	3.95672
1438163_x_at	59.9383	17.0072	0.504967	42.9311	-25.9239	magenta	1438163_x_at	Rhbdl7	Rhbdd2	4.90619	5.45247	5.07348	5.21418	5.06684	4.97774	5.27433	5.2662	5.08918	5.28037	5.34268	5.22563	5.03215	5.05472	5.02059	5.07294	5.18999	5.24112	4.95584	4.87241	5.05774	5.04852	5.09231	5.03846	5.20733	5.34366	5.15318	5.02421	5.0418	5.11697	5.37472	5.38	5.37735	5.87361	5.40724	5.51338	5.79926	5.41118	5.45712	5.37311
1425649_at	67.1915	28.8035	0.504855	38.388	-9.58445	blue	1425649_at	Slc39a14	Slc39a14	5.43369	6.06427	5.54633	5.68033	5.64426	5.52941	5.00703	5.01616	4.9778	5.84779	5.33148	5.49263	5.27848	5.306	5.31217	4.88332	5.15193	5.00797	5.23006	5.45928	5.11355	5.31006	4.89768	5.09227	5.77883	5.68481	5.83442	5.96865	5.9655	5.8205	5.78859	5.7386	5.82921	6.40438	5.8208	5.74818	6.05231	5.8147	5.45398	5.66454
1454470_at	65.4057	16.9478	0.503203	48.4579	-31.5101	magenta	1454470_at	4930404F17Rik	4930404F17Rik	5.5208	5.7525	5.59885	5.3483	5.23176	5.33066	5.64401	5.56468	5.64418	5.55931	5.48267	5.60542	5.11962	5.28623	5.61184	5.26811	5.69852	5.63817	5.62316	5.45804	5.2011	5.44384	5.20492	5.185	5.54599	5.57015	5.64387	5.44439	5.45521	5.58551	5.7091	5.70178	5.82815	5.50722	5.59013	5.7436	5.85054	5.93057	5.77163	5.68826
1436053_at	46.1228	16.9244	0.502507	29.1984	-12.2741	magenta	1436053_at	Tbc1d22b	NA	6.7965	7.19477	7.00208	6.92167	6.75469	6.80576	7.00097	7.02773	7.0045	6.64152	6.97809	6.94497	6.58782	6.67795	6.72411	6.60799	7.12649	7.02511	6.88299	6.66819	6.62958	6.59432	6.64073	6.57355	6.95647	6.68883	6.96001	6.9408	6.80814	6.76138	6.83362	6.81113	6.74603	7.31066	7.14635	7.12737	7.32915	7.10657	7.31343	6.73039
1448911_at	47.9094	3.67105	0.502446	44.2384	-40.5673	darkorange	1448911_at	Atp4b	Atp4b	6.18448	6.33357	6.48967	6.34671	6.22333	6.2646	6.25677	6.30317	6.16477	6.22608	6.15262	6.0512	6.44465	6.49718	6.55372	6.24256	6.28507	6.27707	6.38167	6.3249	6.45336	6.66893	6.39835	6.49787	6.03172	6.17726	6.05396	6.01095	6.05325	6.06333	6.57964	6.53474	6.31955	6.10744	6.5237	6.11152	6.08952	6.15098	6.10614	6.30558
1459664_at	130.472	16.8924	0.501557	113.579	-96.6868	magenta	1459664_at	Wdr31	Wdr31	5.66796	5.7206	5.66825	5.64114	5.66786	5.55952	5.24554	5.31712	5.35571	5.23635	5.49167	5.27674	5.67694	5.54531	5.60578	5.60186	5.32419	5.34595	5.75699	5.58202	5.54346	5.68458	5.61089	5.53902	5.26355	5.26044	5.09771	5.19479	5.13541	5.30588	4.92294	5.05991	4.91694	5.14157	5.26294	5.08124	5.06679	5.03116	4.92554	5.05329
1422956_at	51.3155	17.6414	0.50113	33.6741	-16.0328	red	1422956_at	D1Pas1	D1Pas1	4.03364	3.79873	3.75727	3.8722	3.94931	3.88115	4.1686	4.2086	4.20856	4.1489	3.85617	4.12292	3.91797	3.85922	3.86554	3.93634	4.15955	4.18319	3.81915	3.79833	3.90087	3.85027	3.86027	3.96923	4.25899	3.86006	4.07844	3.86671	4.17509	4.19686	4.14095	4.16446	4.13246	4.26165	4.05878	4.18208	4.03789	4.1635	4.08323	4.22668
1435611_x_at	36.8948	10.511	0.500893	26.3838	-15.8728	tan	1435611_x_at	Ela3b	Cela3b	5.22866	5.44749	5.29402	5.62875	5.36106	5.46099	5.5034	5.15197	5.12578	5.24718	5.18316	5.27923	4.83431	4.86385	4.81401	4.73571	4.8559	5.18494	5.48911	5.43576	4.94233	4.87663	4.7707	4.8413	5.23872	5.41426	5.15524	5.20936	5.1534	5.14156	5.0193	5.10577	5.02489	5.36152	5.25486	5.64977	5.62074	5.16298	5.62086	4.96226
1453899_at	57.2788	11.8687	0.500641	45.4102	-33.5415	green	1453899_at	4930506F14Rik	Rbm6	5.34462	6.00565	5.35478	5.54128	5.49049	5.34725	5.1236	4.88724	4.93936	5.24638	5.6814	5.25696	5.60867	5.58308	5.90017	5.51231	5.36779	5.08316	5.45396	5.74535	5.69389	5.8125	5.76993	5.43337	4.85768	5.01098	4.79663	4.90091	4.89048	4.74038	5.36957	5.47324	5.43596	5.12434	5.03814	5.38967	5.55539	5.47564	5.31787	5.4527
1441485_at	68.3444	8.82529	0.498707	59.5191	-50.6938	greenyellow	1441485_at	A430107J06Rik	Yipf6	6.12569	6.63956	6.40818	6.18089	6.40383	6.34823	6.11681	6.16572	6.25671	6.02358	6.00073	6.08487	6.16345	6.34305	6.20304	6.28069	6.14867	6.00928	6.12017	6.38112	6.12037	6.49861	6.24295	6.32897	5.91261	6.28119	6.25165	6.35692	5.93903	6.06499	5.60958	5.72575	5.72103	5.82948	6.09488	6.11823	5.99802	5.91029	5.8957	5.71022
1433944_at	67.1196	28.3821	0.497469	38.7375	-10.3554	blue	1433944_at	Hectd2	Hectd2	7.85892	7.73739	7.81175	7.82406	7.66129	7.94406	7.95551	8.18209	8.06961	7.89016	7.88294	8.00742	7.5722	7.73546	7.70533	7.55103	8.30657	8.08994	7.74988	7.61056	7.455	7.62165	7.34126	7.49972	7.70036	8.18734	8.23309	7.75002	8.1325	7.64708	8.37157	8.18624	8.38153	9.73698	8.73417	8.3542	8.46546	8.51185	8.11759	7.94489
1436976_a_at	90.4524	28.3566	0.497023	62.0958	-33.7391	blue	1436976_a_at	Yod1	Yod1	8.6248	8.55913	8.25047	8.46405	8.43168	8.81519	9.05422	9.16306	8.96753	8.62892	8.67959	8.78254	8.42243	8.66227	8.84961	8.75065	9.00403	9.05594	8.49289	8.41642	8.52391	8.44212	8.45845	8.45495	8.98223	8.83032	9.02876	9.0214	9.37369	8.78359	9.11428	9.10584	9.13592	9.32478	9.45559	9.1754	9.25281	9.39831	9.0645	9.06374
1425312_s_at	59.2855	17.4751	0.496405	41.8105	-24.3354	red	1425312_s_at	D11Ertd636e	Cpsf4l	5.40284	5.37389	5.69746	5.32353	5.46301	5.36205	5.11179	5.1336	5.14049	5.17831	5.15102	5.19524	5.03352	5.34793	5.41772	5.28545	5.09576	5.18564	5.39722	5.35025	5.33931	5.26443	5.25904	5.19473	5.09513	5.225	5.24068	5.2297	5.13963	5.18823	5.15687	4.98939	4.97867	5.41215	5.20886	4.95466	5.0294	4.70535	5.07549	5.09834
1433904_at	71.3282	17.4514	0.495734	53.8768	-36.4253	red	1433904_at	Ggnbp1	Ggnbp1	5.43407	5.52032	5.21578	5.14803	5.67579	5.38923	4.73003	4.72204	4.78085	4.89467	5.03171	5.0915	5.79613	5.48403	5.59589	5.45433	4.81136	4.75682	5.31633	5.39286	5.47219	5.47927	5.26827	5.26537	4.89937	5.22976	4.90688	5.13672	4.73601	5.01117	5.12611	5.23656	5.11056	5.36455	5.54265	5.10273	5.05792	4.76861	4.99917	5.13187
1420564_at	57.1356	16.656	0.494539	40.4796	-23.8236	magenta	1420564_at	Insrr	Insrr	4.96602	4.79721	4.84529	4.94161	4.84914	4.94859	5.71425	5.43148	5.42539	5.09906	5.07013	5.13107	4.82758	4.91131	4.98951	4.97358	5.31193	5.41162	5.0794	4.63672	5.13563	4.75829	4.81943	4.89533	5.17749	4.72613	4.86037	5.21978	5.03314	5.11488	4.87881	5.06121	4.81048	5.15491	5.08221	5.38637	5.38195	5.28347	5.22377	4.78096
1438120_x_at	73.3402	5.39876	0.49403	67.9415	-62.5427	lightyellow	1438120_x_at	Irak1	Irak1	9.08455	9.01383	9.17379	9.1412	9.12153	9.25422	9.16291	9.03443	9.17389	9.00104	9.19595	9.16711	8.91364	9.06066	9.02231	9.00962	9.06684	9.11558	9.08761	9.06931	8.90528	8.87635	8.79478	8.78549	9.28146	9.29028	9.06953	9.33088	9.42267	9.31674	9.33499	9.44744	9.39935	9.38296	9.34518	9.25223	9.2365	9.37354	9.29553	9.19836
1447638_at	70.9592	19.659	0.493455	51.3002	-31.6412	brown	1447638_at	Afmid	Afmid	3.85764	4.2715	3.90579	3.98791	3.69115	3.75235	3.92235	3.9342	3.90331	3.9788	3.96622	4.00225	4.05678	3.892	4.05527	3.83629	4.00033	3.9183	3.67025	3.81896	3.96739	3.97381	3.8718	3.89919	4.42557	4.44661	4.40628	4.23774	4.33278	4.16777	3.93176	4.04034	3.91464	4.21147	4.27826	4.16629	3.95214	4.11487	3.93111	3.95146
1427605_at	71.9738	13.1843	0.493165	58.7895	-45.6051	pink	1427605_at	Hoxb3	Hoxb3	5.89717	6.20854	5.94924	5.60927	5.77985	5.74965	6.27232	6.23432	6.16559	5.87363	5.90378	6.11837	5.83012	5.70023	5.75748	5.87339	6.18972	6.19807	5.77405	5.93194	5.69096	6.02024	5.67936	5.69324	6.29371	6.59739	6.24378	6.12052	6.13844	6.17145	6.04231	5.90056	5.92197	5.99959	6.10641	6.07344	6.25672	6.19431	6.04581	5.75815
1422854_at	41.0128	3.5966	0.492256	37.4162	-33.8196	darkorange	1422854_at	Shc1	Shc1	6.01397	6.12281	5.98182	6.47859	6.0967	6.06397	6.31142	6.32402	6.30427	6.31905	6.34507	5.88341	5.9971	6.05931	6.15557	6.06964	6.3221	6.10932	6.07135	6.2568	6.04159	6.14774	5.84991	5.75022	6.31283	6.813	6.44144	6.75114	6.40332	6.26126	5.88229	5.86999	5.92553	6.46127	6.40133	6.25641	6.56491	6.51996	6.28067	5.85895
1456179_at	46.8725	16.5489	0.491358	30.3237	-13.7748	magenta	1456179_at	Smarca5	NA	3.85971	3.97459	4.07192	3.83189	4.11314	3.8794	3.67263	3.74326	3.75887	3.7001	3.85578	3.87916	4.02532	3.87286	3.94551	3.94094	3.95123	3.74104	3.99369	3.8883	3.88781	3.91171	4.03808	4.00475	3.71715	4.00201	4.09586	3.96087	3.82061	3.84683	3.7887	3.89681	3.86841	3.8882	3.83332	3.56227	3.58069	3.69973	3.67558	3.90377
1443730_at	46.7183	7.97934	0.490328	38.739	-30.7596	lightgreen	1443730_at	9130404D14Rik	NA	5.67151	5.76462	5.72453	5.67725	5.771	5.56313	5.71685	5.58996	5.75578	5.3833	5.43255	5.51044	5.35803	5.48109	5.42488	5.51273	5.68907	5.70764	5.72903	5.61502	5.5747	5.4664	5.53334	5.5303	5.42124	5.39568	5.53682	5.46069	5.45562	5.37157	5.36391	5.40521	5.3295	5.72702	5.71963	5.39602	5.39791	5.36391	5.42324	5.34983
1445050_at	39.6199	10.2892	0.490325	29.3306	-19.0414	tan	1445050_at	AU015247	AU015247	4.94043	4.85065	4.79384	4.88463	5.00055	5.05854	5.60927	5.40558	5.25488	5.64639	5.1154	5.11696	5.69089	5.63375	5.46182	5.71006	5.36367	5.45696	5.03162	5.29274	5.47323	5.98858	5.71227	5.54364	5.0112	5.04258	5.09332	5.35153	5.2238	5.27365	5.52642	5.37754	5.49925	5.60351	5.19191	4.77979	4.68007	4.74382	4.83641	5.49409
1417637_a_at	67.5693	13.0958	0.489853	54.4735	-41.3777	pink	1417637_a_at	Hmg20b	Hmg20b	6.0287	5.89928	5.77949	5.93117	5.82636	5.99889	5.76923	5.77425	5.90456	5.55457	5.62976	5.71334	5.78548	5.92054	5.61436	5.82028	5.49641	5.55598	5.86897	5.73055	5.88632	5.82048	5.90057	5.69243	5.7613	5.63936	5.55712	5.42077	5.57646	5.516	5.90981	5.7705	5.74991	5.68636	5.65413	5.10669	4.72116	5.37681	5.20549	5.75861
1423877_at	36.1914	10.2606	0.488959	25.9308	-15.6702	tan	1423877_at	Chaf1b	Chaf1b	5.06376	5.09704	4.96979	4.95196	5.00564	4.83828	4.95712	4.98598	4.89612	4.94548	4.93504	4.73686	4.59748	4.56574	4.75929	4.60456	5.08098	4.9556	4.99035	4.96374	4.58624	4.72909	4.59108	4.53064	4.953	5.14335	4.86481	4.9995	4.90955	4.7563	4.83409	4.85296	4.82063	4.40499	4.82025	5.18769	5.24368	4.88312	5.07833	4.85618
1458430_at	59.2395	17.2005	0.488606	42.039	-24.8385	red	1458430_at	C87436	C87436	5.58479	5.70109	5.59059	5.38376	5.71592	5.48457	5.09001	5.03652	5.19676	5.32062	5.29982	5.33428	5.6734	5.50591	5.55607	5.56834	5.07128	5.09038	5.30486	5.75179	5.66572	5.43013	5.67574	5.44358	5.22348	5.11365	5.22091	5.42011	5.03027	5.23496	5.20529	5.20147	5.18784	5.30292	5.32088	5.06003	5.43873	5.16021	5.29198	5.00734
1441113_at	110.4	13.0548	0.488319	97.3455	-84.2908	pink	1441113_at	A430071A18Rik	A430071A18Rik	4.40132	4.53195	4.4698	4.49123	4.48665	4.48384	4.79404	4.81351	4.80751	4.5978	4.74719	4.72579	4.54336	4.48613	4.73273	4.51499	4.80807	4.58109	4.51883	4.6376	4.46869	4.64071	4.44024	4.37066	4.8511	4.95758	4.98301	5.09057	4.98326	4.994	4.93386	4.83356	4.78494	5.18896	4.9953	4.85416	4.89385	4.8426	4.91134	4.55909
1421222_at	88.2293	21.0634	0.487527	67.1659	-46.1026	yellow	1421222_at	Fip1l1	Fip1l1	4.88949	4.86677	4.67095	4.71501	4.86364	4.82574	4.20928	4.35745	4.35607	4.57324	4.53598	4.56862	4.91622	4.80237	4.53898	4.83709	4.25753	4.32891	4.79168	4.93015	4.89151	4.8982	4.59999	4.60325	4.25041	4.4319	4.40792	4.3798	4.39146	4.33616	4.72879	4.74559	4.65552	4.42944	4.50046	4.43794	4.48922	4.53579	4.38516	4.75264
1458179_at	52.6046	5.32283	0.487083	47.2817	-41.9589	lightyellow	1458179_at	AK142878	NA	3.95456	4.05738	3.93467	3.9941	4.08959	3.81495	3.80658	3.86712	3.9986	3.94348	3.68261	3.99549	4.17184	4.07719	4.12351	4.11029	3.82567	3.84631	4.02658	4.22974	4.2247	4.25089	4.11662	3.82437	3.69315	3.50592	3.89491	3.74464	3.80947	3.70319	3.5991	3.90052	3.51699	3.66531	3.75571	3.7599	3.71654	3.83351	3.76215	3.66337
1430852_at	44.0489	10.2089	0.486497	33.84	-23.6311	tan	1430852_at	1600029I14Rik	1600029I14Rik	5.16381	5.26563	5.19921	5.07329	5.31724	5.36827	5.46363	5.48387	5.46707	5.49122	5.216	5.52978	5.68933	5.73629	5.78308	5.58004	5.45177	5.46084	5.26045	5.24528	5.72403	5.59597	5.43909	5.60087	5.3868	5.19921	5.19156	5.49044	5.48178	5.39086	5.5109	5.26087	5.43101	5.35258	5.16609	5.10495	5.02258	5.06183	5.10599	5.30836
1447592_at	44.3415	10.2031	0.48622	34.1385	-23.9354	tan	1447592_at	Dbh	Dbh	4.90597	5.32019	5.18155	4.99569	5.06951	4.99052	5.58278	5.31334	5.34456	5.09001	5.06505	5.0833	4.73017	4.64517	4.8194	4.49727	5.25386	5.54247	5.01506	5.28587	4.76383	4.76071	4.75062	4.59993	5.29685	5.45521	5.56372	5.59217	5.39157	5.35548	4.92259	4.95552	4.91732	5.03152	5.17069	5.1803	5.15722	4.96035	4.89518	5.17212
1456445_at	60.0328	17.0839	0.485294	42.9489	-25.8651	red	1456445_at	4930563D23Rik	4930563D23Rik	5.91086	6.08315	6.10617	6.20248	5.85055	5.9198	5.83601	5.69547	5.83163	5.82731	5.71365	5.73038	5.8176	5.86143	5.89003	5.95661	5.92787	5.86406	5.98794	6.02531	5.96116	5.84409	5.8478	5.85373	5.89593	5.78283	5.42515	5.76207	5.82023	5.68724	5.50659	5.53232	5.48123	5.25954	5.59971	5.68013	5.86599	5.62295	5.62704	5.50398
1420730_a_at	72.8336	12.9296	0.483636	59.904	-46.9745	pink	1420730_a_at	Tcp11	Tcp11	6.01113	6.48509	6.33229	6.01845	6.09126	6.2001	6.09745	6.09872	6.08482	6.3864	6.34421	6.41478	6.12602	6.23909	6.22475	6.10766	6.34855	6.08926	6.12752	6.19546	6.21441	6.25485	6.41518	6.16667	6.29899	6.63796	6.43949	6.52608	6.39597	6.42084	6.33675	6.28455	6.21894	7.04101	6.50712	6.57866	6.69575	6.5556	6.70212	6.16495
1422383_at	59.9393	17.0206	0.483496	42.9187	-25.8981	red	1422383_at	V1rb6	NA	5.12746	5.08216	4.96489	5.31725	5.00263	4.88891	6.04266	5.86527	5.71655	5.34617	5.3148	5.36569	4.99124	5.02145	4.69174	4.99799	5.63014	5.93118	4.98732	5.1231	5.02062	4.76948	5.02295	5.07711	5.35192	5.2631	5.36603	5.24354	5.21364	5.24723	5.46781	5.44741	5.50717	4.92203	5.1068	5.16588	5.45421	5.48927	5.32543	5.37175
1416787_at	96.2889	19.1996	0.481924	77.0893	-57.8896	brown	1416787_at	Acvr1	Acvr1	4.956	5.12835	5.04169	5.14854	5.11504	4.9443	4.86895	4.96075	4.95734	5.04411	4.89353	5.0026	4.72711	4.95871	4.91643	4.74845	4.98725	4.9641	4.87622	4.89933	4.89192	4.93253	4.69807	4.97766	5.12349	5.57237	5.39953	5.48848	5.61214	5.30515	5.09379	5.03172	4.91972	5.40765	5.50032	5.24414	5.38319	5.08346	5.22035	5.03112
1429902_at	80.4482	27.4562	0.481239	52.9921	-25.5359	blue	1429902_at	Tcf12	5830443J22Rik	7.15027	6.79218	7.09843	6.91108	6.79122	7.18499	7.22879	7.08319	7.20123	7.29318	7.28861	7.31233	7.33513	7.12608	7.50565	7.28355	7.27589	7.22629	6.90011	7.08391	6.89664	7.18499	6.9711	7.19226	7.3973	7.53841	7.31835	7.63271	7.40985	7.1675	7.49094	7.29174	7.53478	7.60665	7.40947	7.85672	7.6924	7.32022	7.42202	7.45094
1416320_at	54.8747	16.9403	0.481214	37.9344	-20.9942	red	1416320_at	Sec22l2	Sec22a	8.52518	9.03599	8.75028	8.70407	8.67945	8.68642	8.47337	8.53624	8.50616	8.56574	8.72956	8.55504	8.60574	8.66362	8.53395	8.69105	8.54533	8.55338	8.6985	8.78859	8.69502	8.83056	8.63613	8.62844	8.51422	8.74758	8.53419	8.63899	8.46303	8.46734	8.39668	8.51346	8.53694	8.68142	8.45329	8.43171	8.64169	8.46874	8.34292	8.49886
1423279_at	41.8807	10.0925	0.480948	31.7882	-21.6958	tan	1423279_at	Slc34a1	Slc34a1	4.63852	4.43498	4.51049	4.45266	4.53833	4.36048	4.20491	4.35054	4.38693	4.44547	4.42479	4.46451	4.34263	4.40979	4.14959	4.39778	4.33059	4.35143	4.59663	4.75076	4.31286	4.05872	4.38133	4.29486	4.58406	4.58354	4.65968	4.75458	4.79867	4.77845	4.40425	4.42275	4.39001	4.70609	4.84087	4.68806	4.54691	4.70252	4.97903	4.42261
1422049_at	53.9727	10.0787	0.48029	43.8941	-33.8154	tan	1422049_at	Nkx1-2	Nkx1-2	4.46784	4.33115	4.51821	4.47606	4.46478	4.46644	4.21635	4.30921	4.30929	4.52383	4.28053	4.54325	4.30082	4.09834	4.21907	4.08715	4.54252	4.28388	4.43538	4.50727	4.1103	4.09025	4.078	4.18716	4.42582	4.33305	4.45734	4.59445	4.54363	4.57543	4.56039	4.4568	4.55397	4.56927	4.46768	4.83198	4.88679	4.65375	4.69573	4.45559
1433210_at	40.9547	7.80655	0.47971	33.1482	-25.3416	lightgreen	1433210_at	Rptn	Rptn	4.7794	4.65507	4.41498	4.62099	4.65746	4.53335	4.67957	4.95701	4.94637	4.61741	4.51049	4.5539	4.58296	4.51119	4.72586	4.59006	5.01486	4.93179	4.52187	4.85392	4.58445	4.86623	4.89658	4.44778	4.5921	4.55106	4.53455	4.54964	4.39262	4.45346	4.31724	4.24957	4.57145	4.42005	4.46879	4.17948	4.16732	4.37407	4.2373	4.33642
1417798_at	78.1142	16.1498	0.479508	61.9644	-45.8146	magenta	1417798_at	1810019J16Rik	1810019J16Rik	4.58903	4.48804	4.50198	4.60093	4.42143	4.69147	4.73679	4.93261	4.72617	4.43162	4.59056	4.62918	4.38046	4.12468	4.57533	4.32259	4.83168	4.54975	4.69324	4.45083	4.29975	4.39451	4.29044	4.25242	4.68611	4.77927	4.75476	4.69949	4.63864	4.60028	4.82006	4.83523	5.04338	4.60624	5.02675	5.05321	5.0789	4.88599	4.81363	4.84205
1433034_at	89.1731	20.7057	0.479248	68.4675	-47.7618	yellow	1433034_at	LOC433501	2310007H11Rik	4.9939	5.05035	5.36803	5.01705	5.07499	4.96971	5.5003	5.51509	5.46998	5.37177	5.33222	5.37472	5.24638	5.28742	5.42585	5.31056	5.61724	5.53921	4.92773	5.23569	5.34133	5.45256	5.29377	5.31534	5.57785	5.62485	5.63743	5.47201	5.41609	5.50453	5.05823	5.27493	5.25859	5.39055	5.56593	5.67542	5.8102	5.65717	5.61919	5.26802
1444068_at	76.2499	10.0473	0.478796	66.2026	-56.1553	tan	1444068_at	Thrap1	Med13	5.15484	4.98761	4.62279	5.23531	5.08154	5.4177	4.85569	4.84673	4.71633	4.95657	4.88124	4.90846	5.13101	5.49188	5.57589	5.47028	4.79414	4.82571	5.04089	5.14639	5.49378	5.25791	5.51314	5.65093	4.99241	4.29312	4.87044	4.91203	5.23454	4.93906	5.22177	5.24946	5.22002	3.97172	4.83175	4.24079	4.35074	4.80521	4.6596	5.2852
1451682_at	63.1425	16.8316	0.478127	46.3109	-29.4793	red	1451682_at	Zfp142	Zfp142	4.31597	4.34677	4.14545	4.30157	4.24549	4.34234	5.04265	4.93325	4.9223	4.77062	4.43299	4.46603	4.02196	4.33821	4.15725	4.25009	4.87548	4.90779	4.2088	4.29552	4.1693	4.38024	4.19593	4.32271	4.35873	4.39993	4.50215	4.30569	4.43903	4.3036	4.65068	4.70037	4.87759	4.38436	4.40555	4.72915	4.8404	4.74908	4.77104	4.70294
1447441_at	68.4781	7.97791	0.47766	60.5002	-52.5223	midnightblue	1447441_at	Arhgef17	Arhgef17	4.89895	4.89784	4.65203	4.8251	4.8014	4.74401	5.85635	5.4652	5.44145	5.1686	5.41243	5.12288	5.12006	5.12418	5.22839	4.94183	5.39446	5.42769	4.71528	4.81959	5.2774	4.8929	5.13991	5.06016	5.26159	5.32677	5.19769	5.29198	5.10895	5.37823	4.80618	4.8941	4.96589	4.93432	4.87772	5.16129	5.08236	5.37464	5.48023	4.93882
1457158_at	29.001	8.43543	0.476677	20.5655	-12.1301	greenyellow	1457158_at	Setd6	Setd6	5.1027	5.05703	4.93519	5.24323	5.32293	5.08955	5.30115	5.37936	5.31973	5.21887	5.19348	5.09521	5.25954	5.1722	5.2213	5.25304	4.9501	5.35028	5.08248	5.23355	5.00284	4.90171	4.95137	5.11309	4.93689	5.13857	4.92437	5.01828	4.86176	5.11557	5.5667	5.56886	5.42761	5.22685	5.39383	5.37701	5.19825	5.22665	5.48452	5.56206
1432243_a_at	83.1663	9.97787	0.475488	73.1885	-63.2106	tan	1432243_a_at	4933433G15Rik	4933433G15Rik	4.93725	4.79395	4.82358	4.95067	4.87291	4.86439	4.60187	4.62834	4.65485	4.60688	4.65427	4.69068	4.78092	4.86978	4.73807	4.96551	4.58303	4.60643	4.89818	4.81594	5.06602	5.18006	5.11783	4.84027	4.36691	4.43022	4.39531	4.48859	4.51757	4.50427	4.53446	4.6243	4.65485	4.29736	4.61573	4.80771	4.57101	4.54723	4.6302	4.64905
1458537_at	49.6365	16.7227	0.475034	32.9137	-16.191	red	1458537_at	D030040B21	NA	5.19343	5.92637	5.32499	5.39938	4.88719	5.13179	5.02973	4.94789	5.07173	5.18568	5.10438	5.10657	5.46682	5.17901	5.52983	5.28291	5.14289	5.02952	5.36376	5.41389	5.29859	5.45706	5.56513	5.34629	5.16644	5.25058	5.03447	5.05264	5.10253	4.94635	4.63034	4.87875	4.76784	5.40915	5.20818	5.08852	5.30652	5.13792	4.97909	4.8031
1427101_at	73.2282	9.94175	0.473766	63.2865	-53.3447	tan	1427101_at	Metrn	Metrn	6.17246	6.27523	6.17974	5.90375	6.13278	5.94474	5.55876	5.60456	5.52172	5.69104	6.01133	5.95069	6.26128	6.20306	6.30181	6.25177	5.69217	5.88096	6.19825	5.81125	6.1702	6.2707	6.33295	6.27316	5.45352	5.47405	5.51652	5.47376	5.43867	5.52134	6.10269	5.95443	5.89895	5.42596	5.71679	5.7878	5.80177	5.79366	5.96684	6.02237
1427206_at	63.0858	8.37441	0.473438	54.7114	-46.337	salmon	1427206_at	Afg3l2	NA	8.69112	8.57022	8.38718	8.6157	8.66934	8.70476	8.81863	8.88895	8.81692	8.87733	8.82483	8.82594	8.45168	8.53459	8.50153	8.50385	8.6423	8.91796	8.73922	8.59365	8.5911	8.18576	8.61729	8.46554	8.81483	8.72471	8.93455	8.72335	8.90231	8.95479	8.84153	8.77169	8.67626	8.54568	8.35041	8.67626	8.48387	8.92187	8.81521	9.01621
1421674_at	88.8501	16.6257	0.472279	72.2243	-55.5986	red	1421674_at	Sorcs1	NA	5.62721	5.06481	5.38293	5.50508	5.34244	5.68701	5.7345	5.70039	5.74016	5.64196	6.10915	6.18984	5.79578	5.91355	5.9333	6.11607	5.90615	5.77947	5.62318	5.64873	5.99283	6.03256	6.04721	5.94279	6.06118	6.1248	6.17547	6.007	6.16963	6.11319	6.02883	6.21091	6.1995	6.35873	6.20809	6.40489	6.54447	6.49101	6.55033	6.19187
1417614_at	38.3438	9.88839	0.471224	28.4554	-18.567	tan	1417614_at	Ckm	Ckm	5.5739	5.72383	5.60521	5.41014	5.58105	5.61265	5.52519	5.58373	5.45824	5.33694	5.95049	5.36953	5.03414	5.27368	4.9925	4.99562	5.39653	5.52428	5.73551	5.62145	5.36852	4.74322	5.27856	4.97135	5.48294	5.37676	5.34178	5.51588	5.49928	5.45787	5.2056	5.21334	5.18847	5.54789	5.24395	5.76479	5.791	5.99551	5.8676	5.21116
1451117_a_at	69.3471	16.5798	0.470973	52.7674	-36.1876	red	1451117_a_at	Srcasm	Tom1l1	7.36015	7.8651	7.70052	7.71642	7.60527	7.56856	7.40301	7.4413	7.42313	7.59623	7.45754	7.39901	7.54318	7.64445	7.65167	7.57434	7.45572	7.48393	7.74011	7.57406	7.66582	7.7152	7.49547	7.50633	7.24364	7.50494	7.3503	7.32764	7.39019	7.17521	7.22063	7.50308	7.51943	7.78664	7.56963	7.37733	7.61616	7.15501	7.16816	7.48615
1419417_at	41.1845	5.13456	0.469855	36.0499	-30.9153	lightyellow	1419417_at	Vegfc	Vegfc	5.16366	5.39671	5.42133	5.30824	5.585	5.16993	5.15756	5.04575	5.17782	5.4037	5.31787	5.10452	5.79427	5.56976	5.49855	5.70054	5.23097	4.77302	5.50178	5.37772	5.53125	5.77119	5.45338	5.59449	5.13839	5.11196	5.41301	5.04709	5.04008	5.25791	4.73913	4.67368	4.42265	4.9708	5.07934	5.38741	5.38449	5.24254	4.99052	4.72687
1433245_at	51.0499	11.1322	0.469577	39.9176	-28.7854	green	1433245_at	6720475M21Rik	6720475M21Rik	5.41147	5.22163	5.11538	5.17384	4.92265	5.22026	5.10489	5.12696	5.11419	4.94019	4.87584	5.14791	5.05065	5.33	5.47298	5.08731	5.07923	5.10411	5.37642	5.14637	5.19653	5.07966	5.47566	5.27041	4.48495	4.56869	4.77287	4.84653	4.60312	4.83637	5.31402	5.31953	5.15624	5.04022	5.23177	5.04085	4.9818	4.84318	5.21167	5.31596
1442007_at	62.225	12.5317	0.468755	49.6933	-37.1616	pink	1442007_at	Zmym5	Zmym5	8.03311	8.05635	8.03673	7.64485	7.74832	7.94948	8.20519	8.15107	8.2084	8.17958	8.10438	8.29827	8.12167	8.05409	8.06019	8.05031	8.19718	8.2215	7.92177	7.96443	7.96764	8.07908	8.06608	8.13744	8.25521	8.39423	8.04814	8.10883	8.11161	8.13494	7.97969	7.9466	7.98235	8.35404	7.98919	8.36256	8.43237	8.2986	8.28284	8.01781
1456562_x_at	89.4165	15.7767	0.468431	73.6399	-57.8632	magenta	1456562_x_at	C330006K01Rik	NA	5.01312	5.20915	5.12032	5.01746	5.01861	5.17343	5.30939	5.25825	5.41315	5.14612	5.28626	5.36688	4.98724	5.0748	5.17453	4.96381	5.44001	5.31423	5.10912	5.14935	5.00415	5.25009	5.14628	4.94515	5.21166	5.34657	5.20231	5.39469	5.24358	5.23605	5.5495	5.49223	5.45484	5.71785	5.46035	5.44587	5.57909	5.46368	5.5646	5.52387
1447943_x_at	50.0214	5.11758	0.4683	44.9038	-39.7862	lightyellow	1447943_x_at	Sumo2	Yeats2	7.9673	7.62779	7.97322	8.01194	7.73916	8.09446	8.12589	8.13383	8.15706	8.06203	7.97781	8.26174	7.9403	7.96266	7.935	8.13765	8.02464	8.08471	7.77956	7.97406	7.98606	7.82725	7.93669	7.97856	8.23269	8.27968	7.96266	8.16884	8.33829	8.14021	8.26273	8.48104	8.40225	8.31807	8.14812	8.05554	8.22538	8.05819	8.21904	8.2675
1446013_at	59.0024	16.4696	0.467844	42.5327	-26.0631	red	1446013_at	Slc38a3	Slc38a3	5.41322	5.6062	5.50805	5.54421	5.40433	5.51412	5.018	5.04639	5.03128	5.23014	5.10614	5.26182	5.33761	5.31584	5.07455	5.35017	4.98618	5.29034	5.5866	5.64141	5.36277	5.55871	5.3397	5.39176	5.25673	5.13013	4.91458	5.31093	5.05386	5.02059	5.29571	5.02746	4.83844	5.34554	5.24004	4.87925	5.14816	4.87483	5.26448	4.97023
1448470_at	74.4888	26.6262	0.466692	47.8626	-21.2364	blue	1448470_at	Fbp1	Fbp1	4.01039	4.18542	4.30373	4.14151	4.1478	4.09621	4.18883	4.21471	4.13784	4.22684	4.38987	4.42915	4.22945	4.09077	4.1482	4.15758	4.31988	4.18645	4.16642	4.04628	4.22606	4.41698	4.262	4.40223	4.44859	4.30524	4.32767	4.51105	4.40091	4.3366	4.40073	4.42014	4.44506	4.47795	4.3601	4.51948	4.7714	4.47143	4.55201	4.40968
1427118_at	67.5233	16.4163	0.466329	51.107	-34.6907	red	1427118_at	Krt86	5430421N21Rik	5.8979	6.35581	6.24295	6.18477	6.02972	5.98972	5.77153	5.65912	5.72786	6.06724	6.03168	6.06765	6.32258	6.44503	6.4764	6.4152	5.82488	5.84151	6.02093	6.24388	6.27164	6.18173	6.33761	6.37582	5.68294	5.8037	5.78891	5.81942	5.89192	5.86647	5.91831	5.96822	5.88857	7.14496	6.22555	5.81669	6.11399	5.95072	5.81545	5.89746
1430059_at	66.1685	26.5913	0.466081	39.5772	-12.9859	blue	1430059_at	Dcaf12	Dcaf12	6.14198	6.0014	5.96596	5.92317	5.95523	6.11725	6.35005	6.33133	6.31419	6.03687	5.7324	6.35509	6.18798	6.1718	6.3996	6.5153	6.33246	6.28816	5.61809	5.7323	6.29174	6.28978	6.2985	6.26222	5.92167	5.91038	5.81191	5.8917	5.87795	5.84523	5.6454	5.73137	5.70935	5.72826	5.59644	5.7696	5.46699	5.63448	5.6976	5.85673
1417433_at	55.9935	16.3682	0.464963	39.6253	-23.2572	red	1417433_at	Lypla2	Lypla2	10.0578	9.9137	9.76416	10.1213	10.1131	9.98794	10.0478	10.0803	10.0979	10.1825	10.1882	10.1382	10.0083	10.0641	10.0669	9.84341	10.0864	10.098	10.1535	10.0821	10.0476	9.88479	10.0207	9.89663	10.1983	9.99307	10.1979	10.0889	10.2359	10.235	10.2352	10.2479	10.2948	10.4976	10.1605	10.0877	9.96094	10.3037	10.1704	10.2177
1442493_at	71.0443	15.6405	0.464388	55.4038	-39.7633	magenta	1442493_at	Grid2	NA	4.50101	4.47124	4.49356	4.68994	4.4797	4.56381	4.36175	4.36759	4.44265	4.47427	4.45836	4.37931	4.69704	4.5656	4.58923	4.64516	4.49655	4.4378	4.60268	4.49701	4.62501	4.61518	4.5895	4.66665	4.33273	4.33038	4.36883	4.47754	4.35217	4.30232	4.68262	4.61353	4.78662	4.56763	4.50714	4.22066	4.2516	4.20158	4.20256	4.61377
1441856_x_at	119.267	20.0563	0.464218	99.2109	-79.1546	yellow	1441856_x_at	Tysnd1	Tysnd1	6.30662	6.53661	6.4984	6.46094	6.42853	6.23693	6.22339	6.07763	6.18668	6.02085	5.8444	6.17167	6.18406	6.21227	6.30657	6.1283	6.15069	6.19256	6.34189	6.42853	6.23836	6.19857	6.24614	6.15112	5.80638	5.93922	5.76506	5.61641	5.78689	5.7811	6.18188	6.10815	6.09195	6.3432	6.34566	5.86137	5.69184	5.82007	5.78325	6.08863
1419946_s_at	26.1221	3.39042	0.464036	22.7317	-19.3412	darkorange	1419946_s_at	Rab2a	NA	6.61778	6.5854	6.63527	6.8976	7.31008	7.22242	6.61563	6.78938	6.31151	6.58552	6.89966	7.46757	7.0011	7.20408	7.33372	7.13677	6.89253	6.63078	7.3583	7.30036	7.09872	7.27734	7.15252	7.38268	6.83105	6.397	6.50606	6.80634	6.59213	6.7749	7.29056	7.36634	7.45499	7.67478	7.0906	6.70096	6.48338	7.14423	6.74692	6.92405
1453891_at	65.7303	12.3978	0.463745	53.3325	-40.9347	pink	1453891_at	Ptrf	Ptrf	4.75213	4.76167	4.59479	4.77615	4.73494	4.54366	4.59016	4.6154	4.6154	4.44385	4.43834	4.48031	4.60199	4.53568	4.47268	4.42952	4.46689	4.61689	4.80099	4.81741	4.82228	4.545	4.44636	4.49976	4.46984	4.16875	4.0777	4.14185	4.25649	4.45712	4.52378	4.60113	4.65869	4.54915	4.46365	3.97425	4.05017	4.19452	4.22113	4.67635
1437469_at	54.2561	15.6172	0.463697	38.6389	-23.0216	magenta	1437469_at	Zfp750	Zfp750	5.20326	5.00302	5.12288	5.16603	5.09681	5.14735	5.00752	5.03756	5.01534	5.03547	5.10224	5.14171	5.03675	4.83561	4.79879	4.77706	4.97587	4.86151	4.96291	5.09264	4.69545	5.11954	4.74299	4.75115	5.09398	4.97502	4.77476	5.04023	4.98372	5.05515	5.15129	5.06708	5.14522	5.13174	5.09876	5.36808	5.75307	5.61209	5.55577	5.03322
1432292_at	53.1164	9.72312	0.463348	43.3933	-33.6702	tan	1432292_at	4930504C09Rik	4930504C09Rik	4.75973	4.52966	4.85523	4.76172	4.56605	4.92575	4.54797	4.6329	4.6485	5.0158	4.87611	4.78096	4.8362	4.95463	4.93923	4.92046	4.84834	4.70572	5.06686	5.03879	5.10166	4.97386	5.16326	4.96115	4.65235	4.4202	4.6538	4.64753	4.47727	4.59464	4.87415	4.89303	4.86069	5.36113	4.48218	4.55537	4.42094	4.5029	4.35241	4.89626
1443928_at	87.6283	26.3942	0.462626	61.2341	-34.8399	blue	1443928_at	Pscdbp	Cytip	5.26778	5.71281	5.2935	5.264	5.26997	5.25317	5.42421	5.43681	5.59808	5.61177	5.92287	5.66164	5.39884	5.72861	5.55018	5.52968	5.90255	5.49781	5.33596	5.17886	5.46198	5.50188	5.48281	5.44363	5.98567	5.98973	6.1406	5.91099	6.18883	5.88245	5.73087	5.67542	5.70208	5.82958	5.6201	5.81409	6.2125	5.91688	5.68625	5.79539
1439863_at	88.7494	19.9563	0.461904	68.7931	-48.8368	yellow	1439863_at	Ugcg	Ugcg	4.56927	4.66503	4.40158	4.61321	4.39236	4.42875	4.19459	4.21774	4.17966	4.24809	4.23094	4.2441	4.18142	4.09053	4.20749	4.35199	4.24611	4.21137	4.42213	4.71903	4.19532	4.25843	4.28426	4.2763	4.05204	3.90215	3.98579	3.96035	4.00583	4.0374	4.10481	4.20327	4.26624	3.9842	4.07406	3.96399	4.13167	4.23494	4.2917	4.20659
1433236_at	32.4942	9.68306	0.461438	22.8112	-13.1281	tan	1433236_at	3830422I06Rik	3830422I06Rik	4.19222	3.96288	4.00095	4.09953	3.90117	3.80549	4.05248	4.1466	4.01716	3.87145	3.9693	3.90454	3.75406	3.82427	3.72343	3.62177	4.05177	4.06884	3.99876	3.85708	3.79906	3.7282	3.58016	3.71698	4.06081	4.00851	4.16616	3.94473	4.10986	4.01596	3.9502	3.96047	3.93514	4.10087	4.13734	4.17531	3.93971	4.10485	4.04495	3.97192
1430018_at	40.2165	8.83113	0.460145	31.3853	-22.5542	purple	1430018_at	Cdc42ep5	Cdc42ep5	5.72053	5.8401	5.8295	5.86467	6.01051	5.72099	5.63402	5.49455	5.40794	5.94115	5.70748	5.80239	5.43683	5.47806	5.55112	5.46125	5.5215	5.47093	5.65985	5.86184	5.64442	5.35064	5.58343	5.42594	5.65633	5.55725	5.5599	5.58124	5.65227	5.69154	6.00482	5.68147	6.05292	6.2156	5.60824	5.85839	6.01373	5.92441	5.95152	5.85276
1429934_at	74.2105	4.75709	0.459407	69.4534	-64.6963	darkred	1429934_at	4930502E18Rik	4930502E18Rik	4.71014	4.43523	4.71716	4.29755	4.38986	4.58401	4.89568	4.85243	4.86485	4.82274	4.49361	4.84092	4.58859	4.68233	4.75018	4.72424	4.87083	4.85096	4.53199	4.59246	4.70904	4.72721	4.65375	4.84892	4.98742	4.95736	4.96017	4.96041	5.09806	5.03771	4.57576	4.66372	4.63341	4.49079	4.78385	4.8669	4.76523	4.87452	4.8805	4.66453
1443653_at	57.7115	16.1301	0.4582	41.5814	-25.4513	red	1443653_at	2210408O09Rik	NA	5.81297	6.55172	6.04808	5.83838	5.92615	6.01215	5.73485	5.72892	5.75786	5.67409	5.62756	5.71927	5.76133	5.57418	5.56625	5.49949	6.07887	5.69992	5.95817	6.00184	5.71075	5.99997	5.66185	5.42799	5.82306	5.95633	5.66543	5.81537	5.70307	5.65305	5.44492	5.58768	5.5581	6.05742	5.74481	5.21651	5.2753	5.1748	5.23437	5.5762
1439146_s_at	67.3268	16.1245	0.458042	51.2023	-35.0777	red	1439146_s_at	Lck	Lck	6.33575	6.59543	6.62846	6.34331	6.44755	6.26438	6.22285	6.21188	6.2096	6.20609	5.86327	6.44925	6.54112	6.57138	6.6412	6.45703	6.30152	6.23999	6.52773	6.43639	6.68319	6.88257	6.60513	6.18237	5.94845	6.41164	6.06244	5.99605	5.9113	5.98211	6.29406	6.22011	6.21035	7.07296	6.79053	6.08166	6.15291	5.86487	5.97549	6.19923
1430754_at	62.0773	12.2208	0.457126	49.8565	-37.6356	pink	1430754_at	4930511H11Rik	Ccdc150	5.55802	5.62213	5.69164	5.62001	5.37125	5.38605	5.91074	5.9171	5.70681	5.53232	5.60002	5.93787	5.4881	5.6666	5.72935	5.72543	5.8109	5.90332	5.41825	5.46403	5.71828	5.8457	5.5951	5.6273	5.65581	6.26201	5.95746	6.0139	5.59628	5.8397	5.69318	5.87683	5.69987	5.64558	5.95283	5.98924	6.05705	5.81792	5.78218	5.76321
1430044_at	49.8141	15.394	0.457069	34.4201	-19.0261	magenta	1430044_at	4930415F15Rik	4930415F15Rik	4.39579	4.47638	4.52317	4.56584	4.632	4.55424	4.32969	4.28103	4.2813	4.38451	4.43006	4.40489	4.73142	4.71298	4.71637	4.47474	4.3146	4.25261	4.44855	4.31253	4.68044	4.85127	4.6434	4.61773	4.54879	4.44867	4.46207	4.55072	4.32451	4.40314	4.57019	4.40223	4.50075	4.17794	4.47624	4.21057	4.35424	4.21999	4.11771	4.4021
1427730_a_at	56.6242	12.2096	0.456706	44.4146	-32.2049	pink	1427730_a_at	Zfp148	Zfp148	8.86798	8.79814	8.94188	9.19515	9.2279	9.10288	8.89874	8.89285	8.73739	8.59446	9.02481	8.77281	8.62575	8.97888	8.94962	8.80737	8.80481	8.88235	9.19357	9.05732	9.00396	8.90663	9.00212	9.09099	8.7866	8.69488	8.65115	8.55955	8.82608	8.71627	8.98838	8.9083	9.01187	8.78182	8.99074	8.62153	8.70591	8.88914	8.6364	9.00942
1420219_at	52.2551	15.3533	0.45586	36.9018	-21.5485	magenta	1420219_at	Dnajc21	Dnajc21	4.16412	4.1621	4.07022	3.93904	4.17386	4.06767	4.62042	4.04608	3.91755	4.16429	4.27981	3.93205	3.87009	3.78185	3.7167	3.91358	4.22402	4.10848	4.05799	4.10581	3.97248	3.97549	3.70526	3.68402	4.23918	4.16859	4.33608	4.32569	4.10573	4.21992	4.14614	3.87234	3.88499	4.2031	4.24607	4.36275	4.82308	4.5965	4.68513	3.84458
1421983_s_at	70.8824	25.9933	0.455599	44.8891	-18.8957	blue	1421983_s_at	Hnf4a	Hnf4a	4.48626	4.43621	4.57741	4.28294	4.393	4.35124	4.37766	4.37739	4.37161	4.20321	4.27948	4.31395	4.39437	4.39688	4.43745	4.52773	4.33018	4.34925	4.28543	4.31461	4.29461	4.64498	4.49589	4.56811	4.20305	4.12223	4.07232	4.2432	4.09501	4.20387	4.13001	4.13373	4.14396	4.24895	4.24177	4.10444	3.96152	4.06986	4.3227	4.13853
1417940_s_at	68.4859	16.0224	0.45514	52.4636	-36.4412	red	1417940_s_at	Rad51ap1	Rad51ap1	5.16168	5.43014	5.32618	5.32151	5.28225	5.23197	4.88323	4.72743	4.65621	5.14008	5.07968	5.04004	5.22171	5.18573	5.5547	5.25204	4.88805	4.78145	5.25557	5.48446	5.16699	5.60339	5.29288	5.19169	5.01606	4.92342	5.02995	5.09416	5.06484	5.04774	4.93328	4.99889	5.14167	4.72563	4.97864	4.83955	4.81237	4.81722	4.74881	5.19611
1452522_at	43.6567	9.53978	0.454611	34.1169	-24.5771	tan	1452522_at	Epb7.2	Stom	4.10179	4.12177	4.02667	3.87294	3.8793	3.98634	4.07541	4.11152	4.15253	4.08544	3.85669	4.14146	3.85611	3.80182	3.74032	3.79647	4.06676	4.08506	3.87166	4.0377	3.90152	3.666	3.64825	3.92863	4.11269	4.28679	4.09618	4.21092	4.15337	4.30095	4.06304	4.23021	4.05559	4.0409	4.07482	4.14105	4.09433	3.934	4.03118	4.19111
1452172_at	72.3814	10.7684	0.454231	61.613	-50.8446	green	1452172_at	2810421I24Rik	Fastkd2	8.60408	8.86875	8.76614	8.76812	8.65113	8.55753	8.76779	8.78139	8.67845	8.54396	8.57192	8.53838	8.66395	8.58032	8.63276	8.66309	8.56658	8.54109	8.71894	8.6136	8.5416	8.62025	8.52994	8.53522	8.24169	8.56556	8.44054	8.28025	8.28942	8.38816	8.6172	8.51948	8.57529	8.75753	8.57467	8.51262	8.58413	8.40162	8.3094	8.53954
1454569_at	40.8414	8.03219	0.45389	32.8092	-24.777	greenyellow	1454569_at	Rerg	4930480K02Rik	4.11601	4.3977	4.18533	4.40705	4.11829	4.3453	4.08369	4.18872	4.18774	4.31675	4.22233	4.22484	3.9441	3.82344	3.93099	4.01742	4.16493	4.161	4.12818	4.18465	4.08891	3.9758	4.24099	3.70872	4.2035	4.34798	4.12856	3.99117	4.18841	4.20256	4.43116	4.42831	4.39534	3.96092	4.14559	4.46672	4.39836	4.24493	4.45588	4.42702
1434029_at	64.024	25.8816	0.453642	38.1423	-12.2607	blue	1434029_at	A330095P18Rik	NA	6.09057	5.85602	6.19138	5.78636	5.92168	6.24627	5.97052	5.97599	5.9641	6.18767	5.69612	6.35298	5.88908	5.86139	5.91779	5.73429	5.94905	5.91695	6.06815	5.79235	5.91273	5.87537	5.51725	5.82489	6.24059	6.4754	6.41925	6.1981	6.38131	6.27352	6.37413	6.35036	6.34216	6.94496	6.38929	6.13154	6.57512	6.16385	6.02083	6.33414
1424933_at	57.146	15.9669	0.453565	41.1791	-25.2122	red	1424933_at	Myo5c	Myo5c	6.27486	6.47434	6.34992	6.15253	6.24722	6.32466	6.0448	6.10602	6.13712	5.82483	5.95143	6.03289	5.86863	5.91627	5.7274	5.82996	6.22526	6.14101	6.30459	6.3459	5.95	6.36991	6.04247	5.92721	5.70533	6.1323	5.9931	5.95531	5.66721	5.88686	5.52801	5.47922	5.50441	6.53331	6.07549	5.59177	5.85817	6.10753	5.69157	5.56782
1435177_a_at	76.7229	25.8746	0.453518	50.8484	-24.9738	blue	1435177_a_at	Anapc5	Anapc5	11.0201	11.1191	11.2295	11.0548	11.0849	11.1406	11.1336	11.0833	11.1195	11.3258	11.2575	11.1048	11.1357	11.0265	10.9194	11.0363	11.2235	11.0746	11.0436	11.1539	11.0213	11.1159	11.0473	11.0504	11.3134	11.2523	11.167	11.2629	11.1673	11.3527	11.2921	11.4201	11.3848	11.4377	11.2864	11.4731	11.53	11.1591	11.4021	11.2893
1458946_at	40.5894	4.94658	0.452652	35.6428	-30.6962	lightyellow	1458946_at	AU024012	NA	4.89485	4.86966	4.78146	4.77402	5.00859	4.76907	4.63229	4.61619	4.65498	4.5405	4.7583	4.79997	4.82265	4.83163	4.84421	4.82479	4.68982	4.6737	4.90114	4.72137	5.08092	4.82507	4.81293	4.85949	4.7241	4.61118	4.61841	4.54268	4.65304	4.60581	4.55444	4.83577	4.53901	4.84832	4.74731	4.5695	4.65787	4.59384	4.77737	4.57475
1459970_at	55.3503	4.94648	0.452643	50.4039	-45.4574	lightyellow	1459970_at	Ust	NA	4.35941	4.37302	4.29581	4.26771	4.26411	4.19767	3.96753	3.98297	3.98382	4.21153	4.11414	3.94944	4.10515	4.15079	3.86738	4.12835	4.14162	3.96305	4.1877	4.02206	4.20374	4.59091	4.07612	4.11498	3.8551	3.97398	3.86894	3.78229	3.87328	3.64067	3.82414	3.80298	3.88638	4.17747	3.80802	4.0311	4.08516	4.02137	4.04221	3.90878
1426928_at	66.2923	19.5554	0.452624	46.7369	-27.1815	yellow	1426928_at	4633402D15Rik	Ccdc93	5.18994	5.48532	5.09061	5.27826	5.13065	5.02091	4.70611	4.97386	4.86084	4.63568	4.63817	4.94588	4.67412	4.64699	4.799	4.83596	4.81434	4.68749	5.17849	4.9865	4.65329	4.92243	4.72392	4.67369	4.77009	4.53023	4.8339	4.58374	4.69985	4.7346	4.71473	4.57961	4.82687	4.81944	4.82749	4.69965	4.5648	4.6804	4.50262	4.72349
1434677_at	65.4035	15.9176	0.452163	49.4859	-33.5683	red	1434677_at	Hps5	Hps5	5.30506	5.68495	5.97451	5.39256	5.27986	5.49342	5.28156	5.38217	5.50164	5.38817	5.16439	5.38602	5.80047	5.70539	5.97403	5.76474	5.79178	5.36166	5.27306	5.54938	5.58401	6.11877	5.62038	5.73149	5.20423	5.6604	5.37998	5.50073	5.29717	5.38796	5.18853	5.19626	5.10513	5.34732	5.58045	5.64705	5.49876	4.73126	4.97238	5.19409
1441156_at	98.2561	19.5269	0.451965	78.7292	-59.2023	yellow	1441156_at	Cops3	Cops3	4.83189	4.86924	4.74771	4.67749	4.70123	4.92984	4.37449	4.47212	4.32972	4.45962	4.21536	4.23888	4.50991	4.10188	4.5753	4.38489	4.40276	4.5463	4.92323	4.74958	4.30296	4.10279	4.39001	4.42516	4.10404	4.03528	4.17013	3.89176	4.05477	3.92482	4.20688	4.20706	4.37213	4.05978	4.25095	3.96648	3.9941	4.23248	4.11812	4.30665
1449586_at	60.1828	15.1974	0.45123	44.9855	-29.7881	magenta	1449586_at	Pkp1	Pkp1	4.61414	4.71687	4.93511	4.68248	4.78416	5.04839	4.35908	4.49499	4.48864	4.73891	4.64901	4.57249	4.98638	4.84092	5.05413	4.65454	5.02955	4.40907	4.74818	4.88381	4.81116	4.90921	5.169	4.8361	4.28972	4.72482	4.65675	4.65067	4.62359	4.4994	4.57879	4.63662	4.64763	5.22349	4.71448	4.18464	4.42087	4.24198	4.09361	4.55824
1451153_a_at	81.5595	7.96324	0.450193	73.5962	-65.633	salmon	1451153_a_at	Cyhr1	Cyhr1	9.24061	8.94343	8.7379	9.15652	9.08591	9.12844	9.60113	9.52532	9.50917	9.46714	9.33616	9.52199	9.16279	9.29385	9.10191	9.32876	9.13317	9.59432	9.08338	9.04003	9.34585	9.11563	9.08095	9.35187	9.58767	9.38364	9.52504	9.39514	9.67349	9.54392	9.34487	9.30159	9.16899	9.05623	8.91411	9.18501	9.23059	9.42533	9.53562	9.42029
1456988_at	68.2054	15.8474	0.450168	52.358	-36.5107	red	1456988_at	AI848258	AI848258	6.00041	6.68065	6.46459	6.35205	6.18656	6.18356	5.73475	5.70194	5.89552	5.73939	5.8717	5.96743	6.00308	6.12574	6.18979	5.82957	5.70697	5.72554	6.11069	5.8998	6.11499	6.28646	6.05896	5.94622	5.91572	6.21435	6.30202	5.96257	5.92103	6.04609	5.97139	5.84411	5.86518	6.19711	6.13089	5.53332	5.86365	5.54687	5.39585	5.82379
1444409_at	77.1777	9.43277	0.449511	67.7449	-58.3122	tan	1444409_at	Rph3al	Rph3al	4.59793	4.92398	4.84272	4.72631	4.61346	4.52637	4.99292	5.1036	5.12778	4.97508	4.71488	4.66089	4.43558	4.23166	4.54512	4.25795	5.09409	5.10793	4.37961	4.59642	4.22996	4.26577	4.39494	4.40329	5.10316	5.44478	5.2981	5.0786	5.27602	5.05357	5.21908	4.89894	4.9483	5.20572	5.04895	5.15259	5.13127	4.60616	4.74151	4.97493
1440663_at	81.4322	19.408	0.449213	62.0242	-42.6162	yellow	1440663_at	Xpo4	NA	4.61627	4.83877	4.70111	4.81182	4.53915	4.47163	4.15272	4.17548	4.18786	4.447	4.44065	4.29575	4.55088	4.55884	4.529	4.48363	4.51495	4.16113	4.5479	4.4738	4.62064	4.60581	4.589	4.61142	4.34501	4.46023	4.34899	4.38682	4.29994	4.31388	4.38913	4.6022	4.4538	4.50657	4.39989	4.29604	4.21923	4.28929	4.15169	4.56499
1422213_s_at	34.8525	9.42122	0.448961	25.4313	-16.0101	tan	1422213_s_at	Foxh1	Foxh1	5.08191	5.04081	5.1991	4.99128	5.13946	5.11104	5.29644	5.18602	5.17893	5.2984	5.11433	5.0549	5.31213	5.34714	5.37421	5.36842	5.25925	5.13335	5.19944	5.18389	5.29375	5.46243	5.38962	5.26809	4.99881	5.19024	5.01759	4.89665	4.93191	4.93623	5.56509	5.44932	5.48089	4.95456	4.99392	4.96494	5.21886	4.94327	4.83877	5.36446
1457568_at	45.4745	2.69035	0.448342	42.7842	-40.0938	orange	1457568_at	Hnrpd	Hnrnpd	10.6931	10.3545	10.6565	10.3405	10.4789	10.6904	10.7559	10.7653	10.6941	10.8515	10.7566	10.7818	10.7317	10.6546	10.8888	10.7896	10.9575	10.8607	10.676	10.6248	10.6197	10.7663	10.5562	10.6399	10.7595	10.8396	10.8793	10.785	10.6901	10.9348	10.8286	10.7835	10.761	11.1983	10.9159	11.0087	11.0006	11.0495	10.8523	10.902
1430490_at	32.1707	9.40243	0.448066	22.7683	-13.3658	tan	1430490_at	Tcfap2a	NA	4.47913	4.37913	4.37371	4.22811	4.37932	4.39161	4.30699	4.25653	4.36443	4.39661	4.34719	4.42249	4.23048	4.00416	4.20879	3.97859	4.32429	4.34219	4.4	4.44115	4.14919	4.20026	4.30211	4.12727	4.55462	4.5577	4.42546	4.18481	4.27211	4.54659	4.28667	4.30392	4.26925	4.41097	4.28977	4.64132	4.44219	4.35865	4.67137	4.31086
1459411_at	42.0068	15.069	0.447419	26.9378	-11.8688	magenta	1459411_at	Catnd2	NA	5.78293	5.38847	5.67588	5.46829	5.49353	5.52784	5.26064	5.43411	5.4253	5.15775	5.42593	5.49757	5.87423	5.74026	5.44784	5.5787	5.71813	5.20658	5.53861	5.67851	5.57285	5.88222	5.43759	5.42439	5.20816	5.77102	5.39736	5.69035	5.57231	5.37635	5.5504	5.55764	5.18864	5.60447	5.48945	4.81786	5.30313	4.88774	5.015	5.61744
1440769_at	85.224	15.7427	0.447195	69.4813	-53.7386	red	1440769_at	2010305A19Rik	2010305A19Rik	6.24444	6.40165	6.35518	6.1038	5.96403	6.26884	5.90595	5.99622	5.8883	5.76575	5.54282	5.81557	6.06344	5.95041	5.98699	5.92136	5.88466	5.88053	6.06196	5.83363	5.94639	6.34766	5.91261	5.84365	5.37367	5.71386	5.51476	5.53526	5.5982	5.25339	5.73925	5.66739	5.7134	5.7037	6.09325	5.90652	5.96403	5.60651	5.59998	5.71822
1446302_at	54.6455	15.7284	0.446788	38.9171	-23.1887	red	1446302_at	Ccbl1	Ccbl1	5.19329	5.04685	5.25347	5.09816	4.96543	5.02245	4.80257	4.8347	4.92658	4.89848	4.46162	4.91885	5.17478	5.00132	4.81837	5.04225	4.99758	4.91312	4.63228	4.96839	5.09336	5.11524	5.06623	5.14711	4.45427	4.93243	4.82189	4.76311	4.6041	4.48107	4.62759	4.68721	4.54346	4.69027	4.93111	4.59787	4.90041	4.63318	4.62227	4.65133
1459489_at	48.0131	7.9039	0.446641	40.1092	-32.2053	greenyellow	1459489_at	4933427D06	NA	4.60909	4.74174	4.74653	4.60888	4.7578	4.8363	4.56595	4.57605	4.59292	4.6891	4.66929	5.10804	4.47334	4.64448	4.47126	4.55187	4.54878	4.67265	4.60185	4.62376	4.65347	4.24906	4.557	4.46945	4.74353	4.7624	4.75662	4.69905	4.73257	4.72119	4.98002	5.03579	5.02007	5.08779	4.68762	4.73559	4.89229	4.93472	4.96977	4.99585
1454379_at	76.5488	19.2779	0.446201	57.2709	-37.993	yellow	1454379_at	5730405O12Rik	5730405O12Rik	5.52378	5.01587	5.21764	5.44617	5.31867	5.56925	4.57825	4.60245	4.47221	4.81509	4.80133	4.74608	5.28941	5.13623	5.03193	5.15215	4.55415	4.58373	5.57352	5.30591	5.28853	5.66819	5.10726	4.97365	4.49418	4.5978	4.70776	4.59566	4.71139	4.75163	5.09909	5.11828	5.16947	4.837	5.3213	4.81211	4.58732	4.83767	4.38667	5.11783
1415945_at	87.1183	11.9205	0.445892	75.1977	-63.2772	pink	1415945_at	Mcm5	Mcm5	5.79056	5.67498	5.40211	5.57024	5.63488	5.6211	5.20888	5.30575	5.29864	5.6938	5.16253	5.20191	5.85591	5.71156	5.48981	5.68741	5.43767	5.35245	5.63097	5.6185	5.81513	5.72663	5.74902	5.87162	5.23665	4.64181	4.99094	4.74758	4.77173	5.15384	5.61785	5.57095	5.36576	4.50545	5.17497	5.35082	5.12937	5.10494	5.07097	5.64707
1432583_at	49.0848	15.6877	0.445632	33.3972	-17.7095	red	1432583_at	Slc8a1	2900042E19Rik	5.3262	5.22508	4.96828	5.12149	5.25809	5.2567	5.49535	5.50922	5.46769	5.37441	5.90659	5.27392	4.99522	5.62719	5.54257	4.99256	5.61085	5.54541	4.93097	5.25656	5.23487	5.20379	5.45664	5.66636	5.40739	5.29013	5.47621	5.40406	5.49899	5.51277	5.76994	6.1073	6.02735	5.0294	5.34929	5.53396	5.77179	5.92452	5.89587	6.02681
1430862_at	68.7429	11.8703	0.444014	56.8726	-45.0023	pink	1430862_at	2310057M21Rik	2310057M21Rik	5.60566	5.08465	5.42892	5.53033	5.27458	5.52394	5.09476	5.24913	5.23989	5.19434	5.34386	5.21394	5.52298	5.32585	5.19902	5.48054	5.04871	5.22531	5.39243	5.46085	5.53442	5.22675	5.07549	5.48649	5.09903	4.95743	5.17967	4.7949	5.24879	4.9375	5.12037	5.12577	5.39767	5.04432	4.9003	4.95382	4.88649	4.95447	5.17022	5.12531
1422565_s_at	40.3502	7.402	0.443179	32.9482	-25.5462	midnightblue	1422565_s_at	Nfic	Nfic	4.21561	4.00871	4.07053	4.17334	4.20039	4.19164	4.55567	4.98413	4.5483	4.295	4.58985	4.11721	4.13852	4.1063	3.83736	4.23671	4.0847	4.53026	4.36515	3.94477	4.12077	3.91009	3.80645	4.49724	4.32189	3.86669	4.21642	4.12937	4.1593	4.09284	3.92179	3.98836	3.96938	3.91666	3.85683	4.40912	4.05991	4.37807	4.38167	4.21926
1439155_at	69.7762	15.5528	0.4418	54.2235	-38.6707	red	1439155_at	Mettl1	Mettl1	6.79517	7.05539	6.77171	6.99373	6.95728	6.93184	6.38213	6.37724	6.30127	6.68206	6.53698	6.71682	6.90169	6.96219	6.7765	6.7722	6.38221	6.43685	7.07165	7.02511	6.94975	6.96417	7.0394	6.89199	6.66877	6.65514	6.89464	6.57239	6.77517	6.74201	6.66331	6.60344	6.56686	6.76756	6.77698	6.47663	6.28513	6.57287	6.41431	6.64789
1430797_at	49.8744	14.8752	0.441665	34.9992	-20.124	magenta	1430797_at	Xpo4	Xpo4	5.33034	5.15225	4.93087	4.96581	5.04376	5.14645	4.73626	4.72398	4.82949	4.74636	5.08886	4.76472	5.22077	4.93859	4.95053	5.18965	4.70787	4.73369	5.17283	4.91635	5.22357	4.85126	5.26828	5.30145	4.98669	5.17256	4.97063	5.07841	4.92932	5.02634	4.7207	4.69061	4.7072	3.97808	4.6895	4.77231	4.5066	4.61014	4.57662	4.84504
1459938_at	63.7312	19.0555	0.441054	44.6757	-25.6202	yellow	1459938_at	9530066K23Rik	C330024D21Rik	4.51201	4.14296	4.49063	4.48145	4.32432	4.6015	5.19083	5.2176	5.22966	4.64552	4.76238	4.80131	4.72883	4.80919	4.51572	4.76899	5.08062	5.19615	4.60459	4.2621	4.7303	4.4058	4.6186	4.69493	4.78004	4.46016	4.58659	4.57711	4.84266	4.81545	4.77438	4.78944	4.71995	4.57155	4.73395	4.93557	4.94703	4.94935	5.09684	4.49301
1434268_at	57.6717	15.522	0.440924	42.1498	-26.6278	red	1434268_at	Adar	Adar	9.99507	9.86641	9.94289	9.95633	9.89172	9.9459	10.1149	10.098	10.1598	10.2141	10.1312	10.1125	9.99334	10.084	10.171	10.0081	10.1032	10.1125	9.96515	9.99089	10.0404	9.96515	10.0798	9.96899	10.0143	10.0324	10.0764	10.1601	10.1871	10.0424	10.1353	10.1798	10.1432	10.1747	9.97053	10.1165	10.26	10.2114	10.1827	10.1413
1445116_at	59.1525	15.5198	0.440864	43.6326	-28.1128	red	1445116_at	Usp25	NA	6.25175	6.55096	6.49747	6.28346	6.47659	6.52163	5.89561	5.95127	6.01479	5.96174	6.09109	5.79782	6.30292	6.18879	6.43062	6.02758	6.3115	5.83993	6.63006	6.3756	6.08533	6.64483	6.1913	6.02035	6.2075	6.39124	6.32449	6.46963	6.14187	6.08019	5.78515	6.05703	5.94012	6.01462	6.50372	6.01996	6.37009	5.85409	5.4767	5.94375
1425750_a_at	52.749	14.8242	0.440149	37.9248	-23.1007	magenta	1425750_a_at	Jak3	Jak3	5.02513	5.49262	4.91106	5.09484	5.23275	5.06755	5.52197	5.38183	5.42187	5.59734	5.23533	5.39737	4.88498	4.61262	5.09102	4.87207	5.50535	5.60209	4.92619	5.01601	4.71285	4.73687	5.17322	4.70679	5.20378	5.2731	5.27705	5.19378	5.27794	5.30019	5.27219	5.27531	5.29118	5.97274	5.06152	5.37643	5.62375	5.66275	5.30916	5.26942
1447104_at	36.1521	7.15896	0.439916	28.9931	-21.8341	lightgreen	1447104_at	Herc1	NA	4.52719	4.90343	4.82271	4.38124	4.35694	4.55282	4.74343	4.81643	4.81348	4.38561	4.54451	4.627	4.44631	4.66193	4.82381	4.54823	5.31779	4.79244	4.63411	4.74724	4.50989	4.88952	4.58206	4.49435	4.16753	4.56769	4.40696	4.36473	4.14279	4.16964	4.23051	4.23935	4.39682	4.67403	4.52176	4.33903	4.63957	4.35796	4.58694	4.23069
1417004_at	53.7247	10.4113	0.439168	43.3134	-32.902	green	1417004_at	Tsg101	Tsg101	10.3219	10.7201	10.5148	10.3591	10.3257	10.4217	10.3988	10.398	10.4398	10.3624	10.2623	10.3685	10.3451	10.3642	10.4155	10.3825	10.4186	10.3712	10.3761	10.3663	10.386	10.3734	10.349	10.3493	10.2244	10.3027	10.2038	10.2497	10.1294	10.2102	10.3791	10.4755	10.3083	10.5432	10.3835	10.3202	10.387	10.1806	10.2778	10.3912
1444327_at	40.3687	14.7907	0.439156	25.578	-10.7872	magenta	1444327_at	4432411E13Rik	Ubr5	4.76172	4.65476	4.67848	4.97984	4.75788	4.89801	4.75925	4.77928	4.77503	4.78343	4.76422	4.80272	4.94948	4.98484	4.89957	5.0479	4.56465	4.85975	4.70019	5.00322	4.86181	4.98227	4.90416	4.94312	4.91427	5.10098	4.47141	4.63324	4.86283	4.90823	4.9583	4.88232	4.85244	4.47553	4.51554	4.46578	4.38143	4.28044	4.40236	4.87066
1445607_at	54.8259	15.4544	0.439004	39.3716	-23.9172	red	1445607_at	A930009G19Rik	Dcaf17	5.41579	5.50108	5.62101	5.46496	5.4542	5.63092	4.97838	4.94444	5.07846	5.31588	5.25805	5.32096	5.62144	5.44967	5.57202	5.53524	5.12361	5.06294	5.53551	5.57377	5.53802	5.71395	5.47908	5.56737	5.45803	5.45188	5.35257	5.46307	5.35134	5.36707	5.28927	5.25842	5.21113	5.47368	5.69285	5.42241	5.46414	5.3713	5.38758	5.19208
1450463_at	32.7936	7.76561	0.438826	25.028	-17.2624	greenyellow	1450463_at	Kiaa1191	4833439L19Rik	5.05026	4.72197	5.12757	5.13161	5.11793	4.90772	5.29223	5.26212	5.27137	4.94185	5.23151	5.31232	4.92449	4.82792	5.26407	5.01266	5.23095	5.25464	4.93583	5.11134	5.05767	4.92373	4.86776	4.84794	5.04501	5.0216	5.02921	4.90514	4.95552	5.20187	5.57223	5.54085	5.50537	5.83849	5.30705	5.25872	5.26198	5.04671	5.18397	5.37961
1421999_at	61.6522	18.9522	0.438664	42.7	-23.7478	yellow	1421999_at	Tshr	Tshr	3.95583	3.93948	3.99838	3.91502	3.89924	3.79459	4.38854	4.24072	4.24574	4.40454	4.15384	4.18565	4.21098	4.03921	4.2661	4.06021	4.36855	4.52255	3.96967	3.89846	4.15732	4.22324	4.22058	4.23495	4.52878	4.23827	4.40115	4.39983	4.31527	4.59407	4.14036	4.16161	4.12961	4.03539	4.1171	4.46946	4.17595	4.34916	4.32593	4.16594
1424722_at	67.9203	25.0061	0.438295	42.9143	-17.9082	blue	1424722_at	1300017J02Rik	1300017J02Rik	4.46945	4.34465	4.39446	4.32256	4.35694	4.50599	4.47104	4.34693	4.65055	4.67062	4.54132	4.48203	4.49144	4.42202	4.47964	4.36354	4.49122	4.47254	4.39112	4.48698	4.43268	4.35519	4.33812	4.65315	4.59246	4.68572	4.65715	5.00361	4.63138	4.6553	4.75922	4.7524	4.74464	4.78895	4.69817	4.94263	4.82719	4.61203	4.78602	4.69995
1454389_at	53.4752	18.8651	0.436646	34.6102	-15.7451	yellow	1454389_at	Irs3	Lrch4	4.58551	4.33682	4.33607	4.51128	4.92101	4.66253	5.647	5.45378	5.39373	4.78356	5.49845	5.00942	5.0196	4.99641	5.04707	4.8692	5.0249	5.38165	4.90201	4.56922	5.01202	4.83201	4.84095	4.93124	4.98907	4.93171	4.99328	5.05228	4.97848	5.4735	4.84463	5.07156	5.05488	4.92574	4.79494	5.14247	4.93809	5.08511	5.36985	5.06706
1443181_at	47.2206	8.36511	0.435863	38.8555	-30.4903	purple	1443181_at	Affy_1443181_at	NA	6.24995	6.31025	6.29046	6.2719	6.10228	6.1445	5.82957	5.71131	5.84928	6.02769	6.02174	6.10752	5.68639	6.07325	5.75724	5.82778	5.93608	5.81943	6.17135	6.21187	5.74066	5.90242	5.75055	5.74124	6.13302	6.1089	6.40739	6.34984	6.30827	5.9906	5.98518	6.13511	6.18355	6.04597	6.12757	6.13511	6.47284	6.21265	6.20935	6.11553
1424782_at	66.7897	7.27502	0.435576	59.5147	-52.2397	midnightblue	1424782_at	2610318G18Rik	Dram2	8.51887	8.69014	8.62416	8.35008	8.39865	8.55711	8.05517	7.97371	7.94647	8.16983	8.17388	8.40879	8.53605	8.39116	8.73654	8.44369	7.96211	8.01636	8.41537	8.58575	8.33465	8.51861	8.2078	8.42986	8.16805	8.44142	8.30891	8.31229	8.40687	8.07008	8.466	8.43799	8.41249	8.97597	8.66996	8.46291	8.3388	8.12465	8.07742	8.41558
1430909_at	61.8388	14.649	0.434948	47.1898	-32.5408	magenta	1430909_at	4930548O11Rik	Nup210l	5.65839	6.06408	5.97726	5.69886	5.81757	5.78127	5.95291	5.86379	5.94702	5.98763	5.93973	6.04393	5.70532	5.88774	5.69703	5.50122	6.01241	5.94547	5.78735	6.1157	5.66171	5.91219	5.69302	5.54422	6.08393	5.90766	5.88078	5.69144	5.93729	5.9983	6.06439	6.11953	6.13434	6.47574	6.09718	6.13885	6.47081	6.27538	6.09891	6.10001
1448116_at	58.5741	15.2913	0.434373	43.2828	-27.9915	red	1448116_at	Ube1x	Uba1	10.3825	10.2865	10.1925	10.4201	10.2621	10.2761	10.3933	10.4479	10.5156	10.6171	10.525	10.5038	10.3539	10.3764	10.3173	10.424	10.3295	10.4865	10.4386	10.3858	10.4497	10.1843	10.5289	10.4016	10.5142	10.2811	10.5133	10.4412	10.5001	10.6302	10.5298	10.5637	10.3229	10.8556	10.3858	10.4832	10.4206	10.5353	10.6162	10.5509
1456414_at	67.8435	18.7485	0.433949	49.095	-30.3465	yellow	1456414_at	A830014L09Rik	NA	4.65362	5.1166	4.72933	4.84986	4.64943	4.67886	4.09644	4.18971	4.18943	4.39428	4.3775	4.41377	4.49694	4.6389	4.60779	4.28587	4.32153	4.19775	4.73533	4.78473	4.55898	4.91324	4.67267	4.85255	4.39284	4.49119	4.5648	4.20832	4.31144	4.40933	4.49854	4.51765	4.72245	4.79915	4.82268	4.31182	4.53827	4.13955	4.04225	4.51238
1451025_at	75.7661	11.596	0.433753	64.1701	-52.5741	pink	1451025_at	Arl1	Arl1	11.4592	11.4918	11.429	11.5703	11.6634	11.6168	11.4225	11.4774	11.4209	11.4287	11.5682	11.446	11.4093	11.5084	11.6316	11.4787	11.4156	11.4251	11.5908	11.4784	11.5683	11.5817	11.414	11.4865	11.2324	11.1657	11.3254	11.2089	11.3823	11.3005	11.3415	11.3345	11.3415	11.455	11.2756	11.3029	11.2841	11.4826	11.1823	11.404
1442871_at	109.031	14.5741	0.432724	94.4573	-79.8832	magenta	1442871_at	C330014B19Rik	Gm3870	4.74714	5.28592	4.95483	4.66222	4.73886	4.90241	5.06761	5.02912	5.08088	5.19479	5.06852	5.37737	4.7989	4.90911	5.11976	4.91105	5.19226	5.13751	4.98756	4.90241	5.01221	4.85404	4.65757	4.87869	5.62587	5.21907	5.35038	5.49616	5.2753	5.22573	5.34856	5.28209	5.25611	6.65017	5.72924	5.43322	5.68577	5.54418	5.62572	5.27683
1438134_at	62.8074	9.07825	0.432617	53.7291	-44.6509	tan	1438134_at	Pcdh10	Pcdh10	10.1852	10.2133	10.1637	10.3132	10.0993	10.2002	10.165	10.4471	10.1289	10.2423	10.2536	10.2688	9.99031	10.042	10.085	10.314	10.295	10.2952	10.2572	10.227	10.0681	9.97961	10.1664	10.0323	10.4263	10.3205	10.4284	10.3696	10.514	10.7832	10.3372	10.3696	10.3297	10.5538	10.6049	10.5137	10.5991	10.5558	10.4013	10.3839
1454631_at	60.8644	11.5549	0.432217	49.3095	-37.7545	pink	1454631_at	Gtf2a1	Gtf2a1	8.72919	8.85067	8.65021	8.49622	8.41161	8.48701	8.7407	8.64964	8.68502	8.83455	8.83161	8.65195	8.762	8.50917	8.70445	8.61963	8.73723	8.65301	8.46081	8.41661	8.46339	8.60672	8.47696	8.505	8.75622	8.97212	8.80309	8.82699	8.78313	8.70086	8.6715	8.72372	8.60184	8.99112	8.61425	8.88048	9.05548	8.81366	8.93424	8.8625
1420758_at	41.2366	2.34871	0.432039	38.8879	-36.5392	white	1420758_at	5830411J07Rik	5830411J07Rik	5.17754	4.88213	5.0953	4.84881	4.92979	5.02957	4.8842	5.0128	4.99762	4.93945	5.19007	4.96043	4.82507	4.81393	4.75201	4.87379	4.99411	4.98439	4.99235	4.88678	4.82554	4.87191	4.87537	4.85605	5.32125	5.26929	5.16417	5.21116	5.18644	5.28847	5.07755	4.94499	4.89461	4.63972	4.88531	5.05627	5.15562	5.14585	5.05413	5.24549
1421787_at	49.8498	7.01874	0.4313	42.8311	-35.8124	lightgreen	1421787_at	Merp1	NA	4.28592	4.54189	4.15608	4.37842	4.31757	4.33189	4.16334	4.18789	4.06092	4.39445	4.41921	4.45406	4.29228	4.24838	4.41854	4.24412	4.18176	4.16688	4.31899	4.20555	4.24793	4.09895	4.41663	4.28712	4.48132	4.08378	4.38751	4.2759	4.52854	4.38988	4.52372	4.54736	4.6267	4.36201	4.33675	4.8052	4.62359	4.74425	4.77804	4.72497
1419691_at	60.9596	10.2177	0.430999	50.7419	-40.5243	green	1419691_at	Camp	Camp	5.46122	5.41913	5.69326	5.41294	5.49979	5.44202	5.28386	5.34772	5.27837	5.17952	5.31469	5.21532	5.58274	5.41855	5.5747	5.19114	5.26942	5.34566	5.41601	5.75257	5.31534	5.28577	5.37902	5.57406	5.12688	4.97276	4.96532	5.00108	4.99704	4.76555	5.30596	5.43484	5.4264	5.80532	5.64927	5.18358	5.0657	5.18389	5.17798	5.38474
1457659_x_at	84.87	10.211	0.430716	74.659	-64.4481	green	1457659_x_at	Odf1	Odf1	4.18442	4.48132	4.34244	4.33799	4.39046	4.3172	3.90156	4.00357	3.94006	4.22689	4.10686	4.10584	4.27229	4.21804	4.4002	4.13941	4.12059	4.00616	4.32387	4.26484	4.36992	4.36507	4.13749	4.28569	4.07912	3.88666	3.96481	4.04435	4.02499	3.80854	4.02003	4.20315	4.23892	4.49436	4.23019	4.05472	3.97761	4.01507	4.00553	4.12506
1430957_at	28.7774	7.60388	0.429687	21.1735	-13.5696	greenyellow	1430957_at	Arhgap26	Arhgap26	4.46462	4.44461	4.54911	4.68936	4.56184	4.66787	4.45306	4.57895	4.41485	4.49732	4.77448	4.52157	4.82445	4.77563	4.64877	4.65641	4.80747	4.75761	4.48494	4.36645	4.98405	4.6899	4.73182	4.84564	4.68702	4.88861	4.80656	4.75593	4.57798	4.66361	4.21169	4.47868	4.37769	4.31021	4.40321	4.24686	4.52504	4.45687	4.38131	4.41029
1453810_at	91.0783	24.51	0.4296	66.5683	-42.0584	blue	1453810_at	9130023F12Rik	Aftph	6.95235	6.7608	6.88543	6.80423	6.50416	6.74064	6.42241	6.51685	6.67799	6.48103	6.44692	6.52342	6.62192	6.67861	6.71093	6.51134	6.51605	6.43853	6.77328	6.88735	6.58695	6.73492	6.58302	6.58464	6.50861	6.51891	6.31696	6.53781	6.41735	6.38065	6.21862	5.94973	6.07917	6.41531	6.21147	6.05052	6.17837	6.08931	6.19223	5.97864
1433340_at	71.0495	14.4522	0.429104	56.5973	-42.1452	magenta	1433340_at	4930480K02Rik	4930480K02Rik	4.65108	4.67497	4.71606	4.68322	4.6959	4.73766	5.21997	5.02608	5.00808	4.84239	4.89349	4.86318	4.51516	4.64852	4.66234	4.6965	5.18922	5.12394	4.80805	4.69947	4.71584	4.83528	4.45833	4.65796	4.89449	4.79268	4.99337	5.22341	5.08999	5.08271	4.79399	4.80816	4.77751	4.47664	4.82473	4.87316	4.93791	5.06346	5.07357	4.81764
1422085_at	59.2808	15.1012	0.428972	44.1795	-29.0783	red	1422085_at	Tbx19	Tbx19	4.63821	4.68825	4.71233	4.58252	4.5414	4.45077	4.31055	4.26276	4.33444	4.44604	4.52309	4.28848	4.51807	4.43707	4.50151	4.53811	4.26231	4.3817	4.52238	4.43901	4.55793	4.61531	4.45375	4.47662	4.61585	4.29366	4.3335	4.3296	4.30233	4.26502	4.15091	4.35841	4.47715	4.76661	4.40754	4.20096	4.3778	4.17932	4.13643	4.30201
1452934_at	45.9357	15.1004	0.428948	30.8354	-15.735	red	1452934_at	Tmc5	Tmc5	4.52303	4.49476	4.39162	4.40709	4.40105	4.35625	5.05963	4.82396	4.66323	4.73207	4.6216	4.84218	4.65263	4.60101	4.6677	4.65419	4.71341	4.89009	4.6153	4.46899	4.55776	4.60442	4.50931	4.57357	4.47185	4.42177	4.63054	4.65912	4.60978	4.55469	5.05569	4.87201	4.93226	4.66108	4.53037	4.81079	4.69649	4.83732	4.96473	4.96497
1442088_at	47.4399	14.4396	0.428731	33.0003	-18.5607	magenta	1442088_at	9230111E07Rik	NA	4.27785	4.53305	4.0098	4.23996	4.3543	4.33462	3.94605	3.97744	3.97414	4.26973	4.24404	4.07089	4.22188	4.40304	4.35068	4.38402	3.93978	3.95856	4.53243	4.2149	4.48047	4.48141	4.29143	4.21285	4.25073	4.29515	4.32627	4.23705	4.2396	3.95297	4.08007	4.09681	4.08171	4.89475	4.23103	3.9469	3.84696	4.03122	3.91426	4.10606
1440867_at	86.3322	18.5124	0.428483	67.8199	-49.3075	yellow	1440867_at	Spry4	Spry4	6.66096	6.89154	6.67612	6.81808	6.67411	6.67394	6.19258	6.22364	6.20503	6.17872	6.03925	6.40583	6.00748	6.1334	5.95823	6.08079	6.29256	6.22101	6.55635	6.51899	6.12485	6.14121	6.08393	6.08265	6.1372	6.11428	5.89642	5.85646	5.83282	6.03139	6.1456	6.19492	6.18351	5.74834	5.62707	5.3998	5.72464	5.5559	5.54365	6.17587
1437293_x_at	55.3011	14.4299	0.428443	40.8712	-26.4413	magenta	1437293_x_at	Ust	Ust	4.76599	4.89174	4.90703	4.81966	4.83786	4.78621	4.19518	4.25309	4.21907	4.40618	4.5979	4.6488	4.66452	4.437	4.40126	4.38245	4.17107	4.19233	4.85669	4.78531	4.62192	4.67788	4.66063	4.55752	4.70275	4.84304	4.94364	4.84292	4.85003	4.65516	4.55176	4.63853	4.60012	5.16424	4.60227	4.14747	4.32201	4.3806	4.18925	4.63999
1454026_a_at	50.7486	7.58162	0.428429	43.167	-35.5854	greenyellow	1454026_a_at	Rgs3	Rgs3	5.22442	5.51388	5.76196	5.33197	5.44566	5.44589	5.63359	5.66383	5.50251	5.55261	5.38824	5.45603	4.97337	4.90172	4.97688	5.01265	5.61221	5.627	5.54203	5.34099	4.98028	4.82354	4.8694	4.78838	5.53853	5.24654	5.40589	5.40763	5.25539	5.40445	5.62715	5.53658	5.62956	5.39107	5.1927	5.68223	5.63083	5.55871	5.5838	5.30408
1441888_x_at	82.653	11.4533	0.428415	71.1997	-59.7464	pink	1441888_x_at	Zw10	NA	5.81297	6.18155	5.86829	5.97835	6.03494	6.10699	5.72917	5.68887	5.69422	5.79013	5.81014	5.70564	5.90257	5.99841	6.01264	5.982	5.69828	5.68428	5.89634	6.09079	5.97428	5.84623	5.96945	5.96085	5.56175	5.58857	5.40474	5.66251	5.4967	5.6362	5.7539	5.74182	5.79756	4.78415	5.29713	5.65978	5.45484	5.8072	5.809	5.7301
1433798_a_at	53.2925	14.4079	0.427789	38.8846	-24.4767	magenta	1433798_a_at	E330034G19Rik	E330034G19Rik	5.48336	5.28016	5.50022	5.33744	5.39335	5.42196	4.82454	4.84797	4.75786	5.03538	5.01122	5.28925	5.38194	5.17435	5.29609	4.88085	4.86176	4.8255	5.17401	5.33079	5.13997	5.08537	5.20696	5.36299	5.04104	5.11584	5.19685	4.99578	5.13116	5.09136	4.96135	5.23127	5.23549	4.75094	4.761	4.82442	4.84765	4.93299	4.7634	5.05103
1449667_at	99.8225	10.1165	0.426731	89.706	-79.5895	green	1449667_at	BB255841	NA	5.245	5.09717	5.46178	5.15472	5.31219	5.13232	4.99694	4.91688	5.01021	4.86598	5.06534	4.84078	5.15312	4.81777	5.16406	4.99412	4.96512	5.05905	5.24893	5.446	5.11546	5.20635	4.96384	5.18608	4.51223	4.81069	4.48403	4.53815	4.56954	4.58499	4.84577	4.72504	4.85064	4.89659	4.83539	4.73518	4.78148	4.98015	4.79935	4.82067
1451455_at	58.8242	18.4275	0.426519	40.3967	-21.9692	yellow	1451455_at	BC051244	Thnsl2	6.71348	6.8732	7.09233	7.03737	6.84553	6.83956	6.35708	6.50209	6.47694	6.29027	6.40944	6.30932	6.5051	6.48336	6.34344	6.55609	6.40048	6.36281	6.87863	6.73741	6.32301	6.48944	6.36176	6.40413	6.33032	6.71898	6.39629	6.48638	6.34713	6.43597	6.33257	6.51062	6.30196	6.52981	6.82213	6.58861	6.51635	6.13706	6.39773	6.28924
1432954_at	65.6738	7.53878	0.426197	58.135	-50.5963	salmon	1432954_at	4921520E09Rik	4921520E09Rik	5.30143	5.36448	5.09486	5.13278	5.15936	5.37978	4.9428	4.93837	4.77081	5.01115	4.98058	5.0089	5.09076	5.27539	5.44503	5.00613	4.88268	4.91458	5.18349	5.19261	5.2104	5.36578	5.19962	5.0862	4.73641	4.93173	4.83183	4.68304	4.7775	4.81741	4.87919	4.98021	4.79158	4.87849	4.98753	5.0724	5.21493	5.07323	4.91893	4.89815
1455615_at	68.3154	6.92821	0.425736	61.3871	-54.4589	lightgreen	1455615_at	Cklf	Cklf	5.29515	5.65825	5.25975	5.17213	5.27767	5.24719	5.28903	5.31378	5.30825	5.0502	5.53046	5.0732	5.49032	5.53959	5.42157	5.39211	5.46254	5.21897	5.16367	5.32331	5.0315	5.4608	5.51373	5.34825	5.0756	5.24523	4.98198	4.8558	5.16209	4.96272	4.77188	5.08825	4.95839	5.2117	4.84885	4.79943	4.7849	4.76776	4.73058	4.99112
1447741_x_at	50.0957	7.10488	0.425389	42.9908	-35.8859	midnightblue	1447741_x_at	Acad10	Acad10	6.14377	7.04078	6.66758	6.41906	6.62167	6.35822	5.99447	6.03325	6.02719	6.45397	6.5412	6.3252	6.83294	6.78963	7.09353	6.619	6.48838	6.21862	6.57213	6.58505	6.79863	7.15394	6.79405	6.80384	6.62744	6.98912	6.6541	6.5368	6.61956	6.61012	6.78057	6.69794	6.7991	7.16704	7.20361	6.24918	6.77241	6.36135	6.23641	6.67889
1456687_at	70.4749	18.3781	0.425376	52.0968	-33.7186	yellow	1456687_at	Rp9	NA	7.25269	7.49442	7.47386	7.20293	6.97316	7.34869	6.77741	6.85028	6.82821	6.89837	6.97724	6.7893	7.11743	7.0887	7.24311	7.10908	6.84629	7.01284	7.23359	7.21466	6.96059	7.29542	6.95477	7.04181	6.65153	7.1888	6.83009	6.98607	6.84691	6.87938	7.20952	7.14338	7.42084	7.14586	7.41957	6.84659	6.84756	6.72047	6.79345	7.16618
1420189_at	39.2039	14.3109	0.424909	24.893	-10.5821	magenta	1420189_at	Tpbpa	NA	3.81771	3.99174	4.08705	4.29747	3.96805	4.16145	4.64235	4.41865	4.30445	4.3145	4.51984	4.06852	4.38498	4.11846	4.14507	4.15245	4.37018	4.38959	3.89238	3.80911	4.07531	4.52148	4.03332	4.145	4.2134	3.93204	3.91358	4.05937	4.08981	4.17248	4.30966	4.32565	4.2946	4.16804	4.23909	4.47222	4.81555	4.73638	4.63176	4.33074
1447760_x_at	44.0708	18.3249	0.424144	25.7459	-7.42093	yellow	1447760_x_at	Ehf	Ehf	4.77142	4.69282	4.79469	4.61736	4.74297	4.5144	4.12985	4.22193	4.2219	4.29908	4.19779	4.32247	3.93969	4.47493	4.35049	4.31059	4.23854	4.19653	4.47759	4.86635	4.38936	4.21233	4.27162	4.34441	4.36849	4.32618	4.47917	4.2698	4.19503	4.14143	4.47044	4.27638	4.24506	4.44636	4.52046	4.18686	4.43325	4.27418	4.29777	4.28051
1445970_at	69.586	14.2097	0.421904	55.3763	-41.1666	magenta	1445970_at	AU022526	NA	6.22365	6.47894	6.13398	6.30781	6.26627	6.25447	6.26116	6.3899	6.3606	6.37198	6.37903	6.34011	5.96002	6.01136	6.23601	5.97259	6.57023	6.45907	6.24321	6.26772	6.03083	6.35623	6.1377	6.08908	6.33014	6.42957	6.32612	6.36631	6.34723	6.43357	6.45176	6.29783	6.64681	6.85505	6.4877	6.62456	6.69289	6.67795	6.34884	6.41174
1448700_at	59.7896	9.98335	0.421115	49.8062	-39.8229	green	1448700_at	G0s2	G0s2	7.40992	7.97432	7.4961	7.34	7.48354	7.16833	7.50927	7.3782	7.4505	7.26734	7.10964	7.32113	7.43378	7.38419	7.61336	7.44041	7.48668	7.47079	7.31832	7.5681	7.36542	7.47383	7.46684	7.44257	6.83802	7.32903	7.07374	6.98325	6.97993	7.07162	7.32328	7.2943	7.60368	7.27422	7.39286	7.2338	7.09593	7.15908	7.15521	7.28169
1417899_at	48.4744	14.8241	0.421101	33.6503	-18.8262	red	1417899_at	Zp3r	Zp3r	4.38591	3.9311	3.86638	3.98249	4.1383	4.16582	4.33319	4.48426	4.51916	4.20807	4.12407	4.21963	4.05002	3.86961	3.90584	3.7622	4.3437	4.58665	4.1272	4.13978	3.85943	3.81774	3.76438	3.80876	4.39463	4.18986	4.11942	4.28165	4.24931	4.31618	4.42455	4.44633	4.40999	3.88784	4.13441	4.16598	4.13965	4.28679	4.17641	4.44613
1449014_at	76.4151	24.0129	0.420888	52.4022	-28.3893	blue	1449014_at	Lactb	Lactb	8.67756	8.58951	8.66919	8.53166	8.67085	8.60743	8.79383	8.77777	8.78212	8.71182	8.84259	8.99697	8.60826	8.61543	8.64654	8.66877	8.82504	8.8017	8.68254	8.54992	8.59281	8.97878	8.60521	8.6193	8.76007	8.88795	8.8239	8.67041	8.75396	8.77304	9.02414	8.94371	9.05178	9.02519	8.80189	9.11268	9.1374	9.06505	9.0059	8.99252
1425705_a_at	42.2894	7.43388	0.420267	34.8555	-27.4216	salmon	1425705_a_at	Ero1lb	Ero1lb	5.88285	5.38584	5.36733	5.97574	5.94783	6.10013	5.63296	5.81275	5.63832	6.05133	5.81923	5.87846	5.28449	5.06561	5.08003	5.12999	5.61838	5.63182	5.7784	5.45839	4.96586	5.12861	4.91088	5.27023	6.22784	5.73828	6.29729	5.80348	6.28694	5.96313	6.21866	6.08347	5.91217	6.04458	5.09156	5.55976	5.43694	5.66912	5.73072	6.06576
1438592_at	96.431	11.2285	0.420008	85.2024	-73.9739	pink	1438592_at	Zfp111	Nek1	7.0666	6.89278	7.01894	6.93322	6.64108	7.07303	6.91933	7.20539	7.14041	7.32175	7.32046	7.17906	7.29656	7.19959	7.128	7.37651	7.18774	7.23605	7.03566	7.10798	7.06888	7.09064	7.23254	7.31209	7.53866	7.63279	7.60929	7.68131	7.50972	7.3069	7.31551	7.29423	7.29954	7.65149	7.45282	7.51478	7.71195	7.6262	7.47349	7.27344
1430930_at	44.3876	7.01418	0.419959	37.3734	-30.3592	midnightblue	1430930_at	0610038B21Rik	0610038B21Rik	4.94594	5.05186	4.80479	4.77269	4.9772	4.96939	5.62952	5.45374	5.32224	5.15231	5.12986	5.20222	5.04242	4.98699	5.02809	5.02874	5.43772	5.45813	4.85656	5.05996	5.32102	5.0044	5.04329	4.67322	5.29551	5.14436	4.91218	5.06207	5.17262	5.16479	4.80356	4.80054	4.76024	5.39269	5.09029	5.24551	5.13919	5.36079	5.24293	4.82496
1444115_at	45.8945	14.7265	0.418328	31.168	-16.4415	red	1444115_at	4631410M14	NA	4.52907	4.3496	4.36886	4.17797	4.56217	4.53739	4.82515	4.87244	4.92265	4.67946	4.34505	4.61055	4.45136	4.38095	4.49504	4.31437	4.62377	4.77104	4.45247	4.30264	4.41886	4.32354	4.29436	4.48029	4.60969	4.41617	4.60408	4.72983	4.62455	4.44886	4.68489	4.6784	4.71185	4.20436	4.54311	4.72777	4.53143	4.74984	4.92048	4.70584
1425934_a_at	31.9577	8.7606	0.41748	23.1971	-14.4365	tan	1425934_a_at	B4galt4	B4galt4	6.9207	6.96649	7.03641	6.95292	7.27533	7.00244	7.08983	7.19682	7.05442	7.15971	6.98039	7.12616	7.3574	7.0891	7.2345	7.22632	7.1271	7.06776	7.02394	7.16972	7.31635	7.39213	7.163	7.22823	6.92841	6.94409	6.89323	6.87099	6.93594	6.93103	7.09633	7.08954	7.12234	6.63363	6.89424	7.10444	7.05553	6.72566	6.73509	7.07553
1420035_at	46.8657	14.0559	0.417338	32.8098	-18.7539	magenta	1420035_at	Aqp6	Aqp6	4.9518	5.1258	4.52345	4.48385	4.70644	4.83179	5.04517	5.10317	5.03525	4.81915	5.0805	5.09847	4.62098	4.52376	4.6155	4.76856	5.01094	5.04776	4.83677	4.75604	4.72554	4.6517	4.68534	4.71741	4.92451	4.97434	4.91912	5.00328	4.89663	4.80394	4.80787	4.70073	4.73722	5.45585	4.78147	5.12685	5.26399	5.12273	5.08409	4.75626
1427985_at	42.2229	8.72183	0.415632	33.5011	-24.7793	tan	1427985_at	9630042H07Rik	Spin4	5.31745	5.30612	5.35868	5.13777	5.24243	5.46822	4.92743	5.03854	5.02342	5.30996	4.98667	5.33667	5.98516	5.46715	5.60786	5.62136	4.97832	5.01103	5.05983	5.2818	5.524	5.662	5.59931	5.60111	4.96688	5.23448	5.08128	5.29046	5.10291	5.20832	5.32716	5.60002	5.94097	5.24542	5.34208	5.14481	5.17551	5.11554	5.13097	5.5915
1450220_a_at	73.2708	23.7096	0.415572	49.5612	-25.8515	blue	1450220_a_at	Spdef	Spdef	4.41502	4.44158	4.63053	4.55965	4.56377	4.36762	4.52735	4.60531	4.55261	4.8575	4.91657	4.51302	4.3953	4.5781	4.3926	4.61027	4.50716	4.73676	4.5386	4.45684	4.40863	4.72389	4.58572	4.47182	4.90611	4.90918	5.00008	4.9129	4.77453	4.86383	4.982	5.09067	5.09105	5.39396	4.8632	4.89039	4.71967	4.88681	4.87478	4.85764
1436504_x_at	62.2681	23.7013	0.415425	38.5668	-14.8655	blue	1436504_x_at	Apoa4	Apoa4	4.83177	5.10851	4.81859	5.16371	5.09734	5.01513	5.08038	5.12663	5.10884	5.26763	5.24499	5.2082	5.14709	4.99361	5.2496	5.16864	5.06036	5.09025	5.16661	4.90283	5.30174	5.02323	5.27085	5.00997	5.33565	5.43775	5.21596	5.36051	5.01446	5.29027	5.80839	5.66867	5.51751	6.06778	5.74288	5.59894	5.43759	5.47951	5.46433	5.55861
1429629_at	61.7465	8.71717	0.41541	53.0293	-44.3121	tan	1429629_at	Ezh1	Ezh1	5.16811	5.47675	5.35074	4.99488	5.17444	5.29431	4.85731	4.91378	4.95695	5.04001	5.01348	5.06443	5.53049	5.37223	5.25706	5.28881	4.85916	4.87824	5.00912	5.216	5.30213	5.43073	5.36183	5.1172	4.97599	5.07338	5.00537	4.8768	4.84895	4.65351	5.28867	5.18268	5.2679	4.89678	5.00005	5.07725	4.82909	4.79805	4.54024	5.41489
1417498_at	69.6531	11.1017	0.415262	58.5514	-47.4498	pink	1417498_at	Serpinf2	Serpinf2	5.50527	6.08841	5.65437	5.6507	5.5647	5.68834	6.33058	5.99796	6.05822	5.92331	5.81677	5.86962	5.43502	5.71173	5.50795	5.43896	6.06079	6.11371	5.75578	5.48013	5.42102	5.6234	5.64047	5.58732	6.00814	6.40179	6.20879	6.17589	6.05934	6.00033	5.37919	5.5894	5.6181	6.25409	5.93753	6.06343	6.14616	6.14472	6.01584	5.37766
1439350_s_at	64.0238	8.71016	0.415076	55.3136	-46.6034	tan	1439350_s_at	Pigu	Pigu	8.13154	8.27393	8.16283	7.92367	7.96752	8.11119	8.20035	8.23455	8.17004	8.08668	7.92157	8.3256	7.91618	7.9783	8.07344	7.88569	8.32633	8.19734	8.07968	8.0132	7.93782	7.87079	7.78653	7.8826	8.23789	8.32914	8.29745	8.38028	8.31118	8.22103	8.23843	8.12714	8.14018	8.75634	8.39575	8.27259	8.29975	8.17492	8.2131	8.02376
1458953_at	50.9411	6.75365	0.41501	44.1874	-37.4338	lightgreen	1458953_at	D5Ertd215e	D5Ertd215e	5.08996	4.98289	4.84913	4.92101	4.94354	4.97421	4.90903	4.93528	4.92869	5.13535	5.09281	5.18674	5.03815	5.08442	5.05539	5.19337	4.87069	4.90829	5.03596	4.75438	5.08426	4.94341	5.02085	5.00285	5.26358	5.27534	5.15254	5.27225	5.09512	5.26878	5.13904	5.14626	5.12564	5.52525	5.17935	5.12531	5.18173	5.09411	5.32563	5.1457
1426352_s_at	46.094	14.6034	0.414832	31.4906	-16.8872	red	1426352_s_at	Tial1	Tial1	7.07863	6.81671	6.36242	6.92852	6.81631	6.97916	7.24457	7.31276	7.295	7.64647	7.26606	6.95838	7.30048	6.95904	7.00125	7.14757	7.29717	7.295	6.86241	6.57883	6.89819	6.7573	6.99212	7.02032	7.15739	6.6941	7.33971	7.2093	7.22408	7.33457	7.31253	7.4426	7.5142	7.25468	6.97951	7.28707	6.89244	7.24778	7.38676	7.53292
1422037_at	53.7108	13.9711	0.414822	39.7397	-25.7686	magenta	1422037_at	Dlx3	Dlx3	5.15362	5.13306	5.25944	5.35975	5.04949	5.25838	5.37102	5.44876	5.37682	5.35875	5.18224	5.40198	5.36403	5.17212	5.36616	5.11262	5.85004	5.37388	5.07559	5.34216	5.18465	5.03132	4.93764	5.124	5.1486	5.57753	5.29601	5.31985	5.3704	5.17676	5.48362	5.49703	5.67206	5.69977	5.734	5.80232	5.83749	5.70058	5.43691	5.47851
1448974_at	50.7295	11.0856	0.414663	39.6438	-28.5582	pink	1448974_at	Dcx	Dcx	4.05263	4.19392	4.27171	4.14202	4.0512	3.94225	4.20749	4.20864	4.15594	4.26919	4.34944	4.20911	4.2684	4.16728	4.20487	4.08503	4.26488	4.20555	3.83287	4.02917	4.04465	4.27192	4.23096	4.15163	4.38359	4.25106	4.50107	4.26065	4.2932	4.4705	4.08417	4.153	4.07189	4.13979	4.06787	4.40294	4.49227	4.29502	4.42288	4.10345
1418983_at	29.2511	8.69916	0.414552	20.5519	-11.8527	tan	1418983_at	Inadl	Inadl	5.86202	5.46651	6.07851	5.60434	5.96345	5.9899	5.87135	5.87515	5.97746	5.8303	5.69805	6.04426	6.30665	6.10879	6.13588	5.97181	5.84883	5.85959	5.48731	5.58432	6.05761	6.29394	6.00618	6.05366	5.25198	6.08253	5.79466	5.67189	5.44515	5.55467	5.75255	5.96232	5.94845	5.85823	5.44428	5.50489	5.89103	5.5038	5.24148	5.94998
1426610_a_at	39.6806	7.33215	0.414332	32.3485	-25.0163	greenyellow	1426610_a_at	Ttf1	Ttf1	7.37547	7.33906	7.34787	7.25202	7.39831	7.47514	7.29279	7.32075	7.39796	7.26722	7.48278	7.27622	7.01662	7.15313	7.27316	7.12689	7.28642	7.2376	7.39457	7.35416	7.08219	7.07633	6.97193	7.06719	7.45104	7.1763	7.24164	7.2383	7.27126	7.23716	7.38357	7.44685	7.44421	7.20461	7.24409	7.49378	7.3949	7.38028	7.51263	7.35819
1429646_at	41.658	8.68594	0.413922	32.9721	-24.2862	tan	1429646_at	1700112C13Rik	Prss46	4.54715	4.75117	4.91679	4.46054	4.50084	4.38602	4.63667	4.69034	4.711	4.43638	4.2674	4.52906	4.09834	4.32143	4.18562	4.1419	4.61504	4.58204	4.43979	4.47378	4.11728	4.22864	4.05376	4.24432	4.56941	4.5765	4.6266	4.7377	4.8489	4.47967	4.55088	4.40308	4.37034	4.56242	4.81232	4.73941	5.14957	4.59674	4.9019	4.39408
1454134_at	58.8614	17.8794	0.413833	40.982	-23.1025	yellow	1454134_at	5730412P04Rik	5730412P04Rik	3.98339	3.86129	4.20867	3.97564	4.11686	3.99291	4.3815	4.39945	4.43607	4.22791	4.18378	4.25062	4.38188	4.13095	4.19773	4.15159	4.39558	4.41313	4.0488	3.96012	4.13198	4.28395	4.08853	4.05769	4.2625	4.21562	4.36473	4.35416	4.26966	4.26939	4.08139	4.09881	4.06933	4.04242	4.17428	4.43267	4.48727	4.13282	4.43589	4.15159
1445001_at	35.0318	2.24539	0.413034	32.7864	-30.541	white	1445001_at	Padi2	NA	5.81491	5.19504	5.44542	5.74613	5.39463	5.73266	5.3296	5.49024	5.42686	5.47791	5.02083	5.57739	5.39086	5.29107	4.88526	5.54418	5.40457	5.42462	5.32442	5.32033	5.11118	4.84064	4.94469	5.21115	5.87541	6.12936	5.74879	6.09291	5.67183	5.48565	5.67031	5.57696	5.54725	5.70409	6.11912	5.77293	5.632	5.72475	5.62415	5.54406
1443332_at	55.6993	4.51333	0.413006	51.186	-46.6726	lightyellow	1443332_at	Slc12a2	NA	5.64511	5.39944	5.62315	5.6037	5.15176	5.72612	5.72907	5.67398	5.72907	6.01075	6.09419	5.7592	5.79026	5.64728	5.72876	5.82218	5.93185	5.9899	5.04603	5.69376	5.46857	5.68218	5.49468	5.68148	6.09215	6.16789	6.09103	6.14457	6.22361	5.8362	6.00578	6.06549	6.23557	6.35665	5.75627	6.59577	5.9405	6.00834	6.0535	5.99097
1416761_at	57.2845	23.5502	0.412778	33.7343	-10.1841	blue	1416761_at	Hsd11b2	Hsd11b2	4.09164	4.66427	4.29406	4.19767	4.32105	4.28959	4.21409	4.08929	4.23607	4.46833	4.57164	4.27128	4.16711	4.21722	4.39236	4.25507	4.16185	4.25602	4.21406	4.41287	4.17308	4.22892	4.50181	4.18595	4.47348	4.64783	4.46411	4.41216	4.65156	4.53166	4.45706	4.47614	4.44243	4.74155	4.55602	4.74044	4.63606	4.7127	4.70974	4.47815
1439690_at	55.4323	4.50982	0.412685	50.9224	-46.4126	lightyellow	1439690_at	5133401N09Rik	5133401N09Rik	5.49043	5.40422	5.36218	5.4621	5.4079	5.50355	5.64712	5.66056	5.64889	5.77431	5.47872	5.56018	5.49092	5.38368	5.56877	5.30542	5.26334	5.63981	5.39322	5.57428	5.50729	5.54261	5.45158	5.35965	5.68453	5.99138	5.81265	5.76679	5.68839	5.82454	5.7545	5.76729	5.72554	5.65735	5.65716	5.74878	5.68977	5.68171	5.54761	5.72929
1430840_at	51.0828	14.5262	0.412637	36.5567	-22.0305	red	1430840_at	4930449C09Rik	4930449C09Rik	4.4575	4.84626	4.72374	4.73794	4.65834	4.7381	4.44003	4.32033	4.43434	4.56566	4.35357	4.54503	4.81631	4.70791	4.85407	4.60212	4.41087	4.40846	4.6061	4.64929	4.78902	5.12347	4.79473	4.73038	4.56613	4.7115	4.38072	4.59203	4.54667	4.43848	4.40176	4.56937	4.55663	4.39495	4.79912	4.464	4.7459	4.45534	4.38932	4.52136
1455203_at	34.2274	8.64291	0.411871	25.5844	-16.9415	tan	1455203_at	Mcf2l2	A930003A15Rik	5.66138	5.9143	5.72138	5.77771	5.69386	5.47387	5.93836	5.76422	5.75758	5.58986	5.56549	5.61978	5.14387	4.77771	5.10382	5.38943	5.73313	5.74559	5.6034	5.74077	5.34592	5.05917	5.36806	5.04916	5.51771	5.63273	5.59179	5.62004	5.73515	5.56305	5.42728	5.28691	5.25184	5.31939	5.35273	5.71562	5.48586	5.92233	6.10766	5.27865
1459855_x_at	74.76	14.4949	0.411748	60.2651	-45.7702	red	1459855_x_at	Actr1a	Actr1a	4.37563	4.6664	4.62777	4.43835	4.56408	4.4727	4.03737	4.0757	4.12844	4.21435	4.12042	4.20051	4.1497	4.15428	4.19444	4.07129	4.43169	4.10758	4.43912	4.56842	4.07725	4.65301	4.10357	4.01441	3.98332	4.54428	4.07932	4.46479	3.97488	4.01683	4.09334	4.24656	4.35787	4.57541	4.32844	4.16286	4.26785	3.91673	3.86659	4.14304
1449767_x_at	38.8157	13.826	0.410512	24.9898	-11.1638	magenta	1449767_x_at	Syt6	Syt6	4.17838	4.05564	4.38039	4.12611	4.18923	4.02543	4.14547	4.30424	4.05468	4.13762	4.12867	4.16044	4.16837	4.118	3.96701	4.00792	4.07867	4.11115	4.03933	4.25179	4.08828	3.93878	4.08972	4.07534	4.07347	4.01676	4.02367	4.14081	4.08727	3.92944	4.04126	4.24235	4.12179	4.32242	4.4091	4.57357	4.48305	4.5395	4.65911	4.15993
1451528_at	87.7454	13.8192	0.41031	73.9262	-60.107	magenta	1451528_at	BC025833	Tmem82	4.17501	4.30024	4.66716	4.14176	4.2638	4.2138	4.67657	4.48526	4.33441	4.47901	4.624	4.53634	4.28397	4.20693	4.41629	4.25601	4.51745	4.53611	4.27432	4.38029	4.24143	4.28453	4.26126	4.2971	4.76085	4.58625	4.65893	4.69495	4.65119	4.58035	4.69617	4.62546	4.30521	5.1499	4.63863	4.71971	4.87137	4.57245	4.93609	4.51155
1432769_at	45.2554	13.8046	0.409878	31.4508	-17.6462	magenta	1432769_at	Slc44a1	Slc44a1	3.62989	3.92629	3.9329	3.80805	3.96748	3.77137	4.10605	4.13036	4.13033	4.00663	4.06379	4.03056	4.19638	3.83623	3.90734	3.6711	4.08478	4.22491	3.99614	3.78038	3.68742	3.76686	3.94791	3.87407	4.04244	4.23833	3.99565	4.12698	4.01193	3.87732	3.67464	3.72286	3.91157	4.06652	3.94456	4.29609	4.34122	4.23094	4.15766	3.78985
1457081_at	43.4178	8.5992	0.409788	34.8186	-26.2194	tan	1457081_at	D630038D15Rik	D630038D15Rik	6.48381	6.32683	6.39544	6.37654	6.15137	6.3054	6.15158	6.15582	6.18873	6.30514	6.42186	6.44948	6.51749	6.61354	6.53681	6.65415	6.13349	6.14648	6.34627	6.64475	6.48332	6.60077	6.4964	6.68565	6.14965	6.11715	6.05506	6.21033	6.21561	6.17287	6.18031	6.27584	6.58374	6.10057	6.05979	6.30823	6.20845	6.05671	6.17145	6.33336
1431722_a_at	40.1211	13.7995	0.409725	26.3216	-12.5221	magenta	1431722_a_at	Afmid	Afmid	4.15154	4.20576	4.22371	4.22819	4.0149	4.05949	4.16937	4.19424	4.19326	4.21918	4.11215	4.23891	4.05888	4.11521	4.10983	4.21098	4.14526	4.00615	4.0676	4.07739	4.12515	3.89921	4.17422	4.10728	4.22906	4.25927	3.99334	3.96077	4.08258	4.14175	4.20977	4.28787	4.25814	4.29295	4.30764	4.40304	4.67253	4.5321	4.5071	4.32525
1419790_at	64.3392	14.4198	0.409616	49.9194	-35.4996	red	1419790_at	Zfp148	LOC100048336	4.16732	4.06483	3.99155	4.06237	4.02176	4.01528	4.61401	4.6404	4.63492	4.14094	4.13117	4.16958	3.69259	3.72966	3.83061	3.77884	4.59293	4.56339	4.12264	4.07557	3.75653	3.74138	3.77606	3.55771	4.26517	4.27726	4.209	4.11365	4.1758	4.13618	4.12764	4.09599	4.20866	3.95914	4.09377	4.18005	4.36746	4.24976	4.29502	4.14371
1440678_at	43.9501	6.6615	0.409348	37.2886	-30.6271	lightgreen	1440678_at	Ltbp1	NA	5.70352	6.02092	6.14525	5.74638	5.70643	5.66016	6.19184	6.10744	6.01204	5.72021	5.53576	5.78866	5.78532	5.83955	5.8321	5.89419	6.45408	6.12982	5.65766	5.80116	5.85333	6.3046	6.03042	5.76572	5.05129	6.29621	5.58217	5.26999	5.13118	5.13673	5.5928	5.42468	5.56749	5.88822	5.80294	5.352	6.05375	5.71579	5.30175	5.64956
1417867_at	48.3573	13.7845	0.409281	34.5728	-20.7883	magenta	1417867_at	Adn	Cfd	4.53508	4.32519	4.84496	4.53734	4.45252	4.58762	4.89628	4.92373	4.86867	4.76651	4.78077	4.64674	4.1995	4.39186	4.44035	4.76199	4.86894	4.8998	4.62971	4.6273	4.42952	4.36099	4.4253	4.39115	4.68351	4.85184	4.60197	4.63857	4.80474	4.82373	4.32526	4.34639	4.31495	4.91647	4.60508	4.81227	4.83747	5.10954	4.90417	4.53866
1446160_x_at	71.5828	9.69192	0.408822	61.8909	-52.1989	green	1446160_x_at	A630048M13Rik	Tmem69	6.03371	6.17408	6.07309	6.13193	5.95059	6.19598	5.56964	5.71605	5.54964	5.66666	5.43621	5.98316	5.86901	5.9962	6.18079	5.91761	5.39632	5.54177	6.13025	6.13647	6.05051	6.07132	6.03667	5.88561	5.50715	5.18483	5.57939	5.25798	5.66177	5.54668	5.60579	5.66673	5.75124	4.88672	5.63419	5.76949	5.77233	6.08011	5.68527	5.78936
1443964_at	57.9883	23.2958	0.408319	34.6925	-11.3966	blue	1443964_at	Tmie	Tmie	4.7964	5.0021	4.89651	5.16045	4.78473	4.85509	4.71549	4.72175	4.76453	4.95459	5.08218	5.01049	5.13772	4.8858	4.91503	4.9584	4.65444	4.69623	4.76989	4.71436	4.83214	4.87103	4.95537	4.98847	5.25309	5.3564	5.2013	5.04646	5.08743	5.11814	5.30086	5.1951	5.22473	5.68286	5.32016	5.19075	5.36607	4.93848	5.02801	5.08139
1446683_at	56.7627	10.9029	0.407827	45.8598	-34.9569	pink	1446683_at	Eps15-rs	Eps15l1	7.09589	6.81035	7.07938	7.11589	7.1124	7.12086	6.95031	6.87593	6.89775	6.87374	7.07296	6.74989	6.74548	7.01087	7.11087	6.89903	7.0326	6.97545	7.15196	7.15057	7.02369	6.96346	6.89886	6.99056	6.9884	6.92855	6.67283	6.70356	6.67332	6.78621	6.8668	6.99984	7.03736	6.79076	6.8195	6.59651	6.58735	6.48148	6.56217	6.8668
1436489_x_at	46.1919	13.7266	0.407562	32.4653	-18.7387	magenta	1436489_x_at	C85492	C85492	9.24763	9.41668	9.35419	9.30475	9.26339	9.28842	9.042	9.15403	9.12081	9.22473	9.12159	9.38399	9.23763	9.27678	9.25442	9.34887	9.20838	9.14821	9.29161	9.21194	9.36935	9.37533	9.24	9.21757	9.18713	9.40005	9.31438	9.42162	9.31777	9.24864	9.29633	9.21784	9.2366	9.59764	9.23333	8.95287	9.13027	9.11585	8.94048	9.21852
1419715_at	61.9379	17.5783	0.406863	44.3597	-26.7814	yellow	1419715_at	1700029F12Rik	1700029F12Rik	4.56066	4.71732	4.58548	4.54559	4.51222	4.70011	5.29601	5.28727	5.19729	4.65005	4.81539	4.86033	4.79341	4.69495	4.7482	4.84814	5.34072	5.47261	4.57157	4.39249	4.79911	4.68826	4.78288	4.6135	5.04721	5.05631	5.01539	5.14918	5.09523	5.0785	4.72111	4.56999	4.51268	5.15862	5.31167	4.77542	4.97071	4.86474	4.86398	4.56902
1442563_at	46.856	13.6981	0.406714	33.158	-19.4599	magenta	1442563_at	Tmem8	Tmem8	5.40882	5.36365	5.49898	5.51783	5.42769	5.41767	5.31411	5.33828	5.33117	5.33068	5.32945	5.39464	5.1334	5.32062	5.31245	5.24047	5.29184	5.24474	5.57283	5.37283	5.3126	5.17625	5.20769	5.08404	5.32427	5.11702	5.31135	5.21546	5.32825	5.2141	5.33124	5.33675	5.23226	5.55381	5.6066	5.87143	5.86693	5.64857	5.81556	5.33319
1432889_at	39.9641	13.6952	0.40663	26.2689	-12.5736	magenta	1432889_at	4930466I24Rik	4930466I24Rik	4.46945	4.26873	4.26884	4.21089	4.33922	4.55139	4.87944	4.83718	4.77182	4.49203	4.43932	4.48811	4.20605	4.35908	4.0399	4.38783	4.48465	4.55982	4.42677	4.35888	4.25682	3.93435	4.10916	4.55619	4.35608	4.56234	4.40671	4.33582	4.21787	4.251	4.24173	4.26365	4.23049	4.52556	4.34314	4.60075	4.64729	4.67214	4.74172	4.30201
1443176_at	33.5573	2.96687	0.406067	30.5904	-27.6236	darkorange	1443176_at	Sfmbt2	Sfmbt2	5.38874	5.38336	5.37211	5.44808	5.22846	5.24365	5.3971	5.41949	5.4123	5.32819	5.29257	5.47308	5.18721	5.35936	5.17248	5.40702	5.62365	5.34636	5.16362	5.43879	5.25596	5.11935	5.32442	5.30933	5.6315	5.66829	5.3914	5.69043	5.57373	5.67584	5.2422	5.39897	5.09962	4.58675	5.28205	5.52117	5.38417	5.59448	5.41856	5.2384
1437184_at	34.7384	7.17655	0.405539	27.5619	-20.3853	greenyellow	1437184_at	AA407526	Guf1	6.55843	6.49329	6.55849	6.45686	6.27039	6.56295	5.9571	6.20964	6.1563	6.46689	6.28383	6.34261	6.50136	6.3458	6.07614	6.51174	6.16294	6.17479	6.53836	6.3747	6.40374	6.46301	6.48408	6.34748	6.31998	6.5633	6.61499	6.45921	6.53296	6.17813	6.02647	5.99136	5.9671	5.95793	5.95485	6.37824	6.20421	6.11886	5.93424	5.978
1421651_at	32.1725	7.76871	0.404788	24.4038	-16.6351	purple	1421651_at	D19Ertd675e	Ankrd22	4.07407	4.07621	4.14251	4.01271	4.18388	4.41015	4.25397	4.28779	4.28025	4.25999	4.37066	4.28111	4.54057	4.43045	4.45114	4.53957	4.19674	4.3425	4.21973	4.20151	4.69348	4.30071	4.38866	4.54885	4.42709	4.38395	4.24706	4.26463	4.29233	4.2114	4.3427	4.33455	4.30351	4.56207	4.2148	4.09097	4.00723	4.05225	4.01863	4.22244
1442175_at	59.536	23.0877	0.404671	36.4483	-13.3606	blue	1442175_at	Srgap1	C030027H14Rik	6.53011	6.76021	6.33933	6.58487	6.46666	6.39928	6.44228	6.52649	6.35721	6.86341	6.64711	6.64678	6.40842	6.35487	6.26168	6.61	6.45408	6.43323	6.48104	6.68917	6.31704	6.24275	6.43379	6.7456	7.01759	6.90379	6.62436	6.80546	6.71494	6.68527	7.08935	6.91936	6.91854	7.06258	6.72875	6.81514	7.11536	7.10299	7.04252	6.89859
1428378_at	66.0669	8.47291	0.40377	57.594	-49.1211	tan	1428378_at	Zc3hav1	Zc3hav1	4.72584	4.61816	4.85098	5.03604	4.54601	4.67273	4.82583	4.84924	4.85539	4.65103	4.66954	4.81842	4.60533	4.58426	4.51195	4.52155	4.79856	4.82678	4.6686	4.64821	4.48262	4.40209	4.51908	4.43379	5.31987	5.21706	5.07093	5.38855	5.27183	5.26117	4.59037	4.70966	4.79391	4.67614	5.07469	4.98531	4.81111	4.94055	4.93417	4.71223
1425310_a_at	52.4435	17.4301	0.403433	35.0134	-17.5833	yellow	1425310_a_at	Emid2	Emid2	5.49164	5.52481	5.38472	5.54261	5.63246	5.4736	5.02937	5.02041	5.08735	5.19765	5.15514	5.20622	5.26031	5.24303	5.21912	5.14465	5.37276	5.06903	5.69395	5.48077	5.31888	5.54156	5.22704	5.01438	5.2124	5.03555	4.93326	5.12415	5.02564	5.31295	5.47908	5.21865	5.19267	4.77864	5.15942	4.94224	5.15013	4.76653	5.03247	5.21339
1442476_at	79.5903	23.0108	0.403323	56.5795	-33.5687	blue	1442476_at	Cdv1	Ift81	5.29126	5.18157	5.30564	5.22239	5.33777	5.21452	5.01505	5.10938	5.02832	5.04436	4.90776	4.95959	4.82863	5.03501	5.05993	5.20754	4.98323	4.96102	5.06532	5.1609	4.98443	4.92687	5.28666	5.16733	4.68565	4.79427	4.87053	4.56784	4.81622	4.80931	4.57292	4.64835	4.94825	5.09056	4.92553	4.77987	4.70948	4.89771	4.81108	4.78521
1429359_s_at	50.9394	14.1981	0.403317	36.7413	-22.5432	red	1429359_s_at	Rbpms	Rbpms	5.027	5.2827	5.11343	5.17381	5.51581	4.98445	4.68317	4.75565	4.79393	4.74961	4.61855	5.03755	5.63824	5.02584	5.01718	4.95688	4.93071	4.53733	5.00648	4.97055	4.9497	5.29923	5.08171	5.23336	4.75713	4.81394	4.89135	4.8305	4.69958	4.56937	4.6456	4.68476	4.79379	5.13543	5.01466	4.92397	4.76457	4.57087	4.40995	4.70642
1459023_at	75.2719	14.1947	0.403221	61.0773	-46.8826	red	1459023_at	Nt5e	Nt5e	4.37441	4.37216	4.60166	4.40498	4.30455	4.51691	4.73655	4.6729	4.57896	4.69119	4.7058	4.71017	4.65697	4.6988	4.83965	4.63354	4.68554	4.63123	4.40514	4.54191	4.65084	4.63515	4.53261	4.62155	4.86948	4.79571	4.83779	4.84884	4.83725	4.81224	4.80716	4.91968	5.01719	4.36633	4.64109	4.82183	4.60088	4.59958	4.90014	4.91103
1417585_at	33.2638	7.11939	0.402309	26.1444	-19.025	greenyellow	1417585_at	Nup210	Nup210	8.88329	8.84029	8.86544	8.83176	8.82125	8.84177	8.68916	8.77133	8.77571	8.91451	8.93789	8.88512	8.84424	8.90874	8.80489	8.83176	8.8748	8.81713	8.80989	8.94389	8.83293	8.71241	8.8554	8.70078	8.76453	8.90314	8.75361	8.8608	8.73936	8.82213	8.97763	9.00614	9.10773	9.3034	8.99975	8.92425	9.01482	8.93577	9.01318	9.13761
1456546_at	72.2012	13.546	0.402198	58.6552	-45.1092	magenta	1456546_at	1700097N02Rik	1700097N02Rik	4.02442	4.1268	4.26244	4.1892	4.24138	4.01263	4.31852	4.34535	4.34199	4.24541	4.39283	4.46127	4.24977	4.27326	4.08977	4.19767	4.12499	4.31968	4.15083	4.32069	4.19609	4.12746	4.08977	4.20962	4.31101	4.44985	4.32423	4.31883	4.17926	4.2461	4.60032	4.55035	4.5117	4.58394	4.3696	4.59132	4.61378	4.70998	4.54281	4.54938
1431343_at	52.6371	22.9418	0.402113	29.6953	-6.75354	blue	1431343_at	1700084P21Rik	Gm10044	4.46296	4.71675	4.39916	4.63698	4.36052	4.58232	4.5597	4.561	4.42787	4.43244	4.56567	4.56995	4.45408	4.47276	4.65682	4.42831	4.77316	4.53277	4.61603	4.21319	4.47944	4.32632	4.30224	4.30992	4.5742	4.89381	4.49138	4.62189	4.53892	4.65148	4.72175	4.64122	4.71074	4.70397	4.91477	4.90752	4.92937	4.74581	4.70422	4.74272
1443115_at	32.8303	8.42115	0.401303	24.4092	-15.988	tan	1443115_at	Tgfbr2	NA	5.44885	5.55415	5.41223	5.38657	5.63678	5.54108	5.23375	5.39883	5.38856	5.5581	5.6709	5.57279	6.1537	5.93018	5.95162	5.6935	5.5308	5.37401	5.34974	5.89319	5.69745	5.80328	5.88715	5.84198	5.35925	5.28996	5.28726	5.54268	5.24199	5.27045	5.48786	5.4928	5.9781	5.28042	5.09007	5.38527	5.14596	5.45689	5.42355	5.54979
1456693_at	42.1622	9.44658	0.398473	32.7157	-23.2691	green	1456693_at	4933406F09Rik	4933406F09Rik	3.82571	3.99423	3.88277	3.9738	3.7821	4.00494	3.79606	3.9302	3.80298	3.83186	3.90136	3.70809	3.88762	3.93117	3.8976	3.80783	3.87428	3.78751	3.67302	4.04679	3.91912	3.95051	3.85394	3.8802	3.65526	3.7109	3.45293	3.6921	3.69268	3.68155	3.92873	3.90063	3.91162	4.16768	3.96648	3.71341	3.75429	3.74761	3.70917	3.97952
1430155_at	37.272	8.3601	0.398394	28.9119	-20.5518	tan	1430155_at	4933427E11Rik	4933427E11Rik	4.17217	4.07583	4.00937	4.18633	4.11102	4.02218	4.3253	4.34104	4.33037	4.08881	4.31183	4.1898	4.31101	4.4442	4.2753	4.52961	4.23627	4.31081	4.40081	4.06028	4.48778	4.70397	4.57914	4.53673	4.27011	4.05969	4.17046	4.18494	4.20053	4.09652	4.17115	4.28045	4.28124	3.81356	4.1155	4.08649	3.8728	4.08459	4.03288	4.26402
1456298_at	17.6654	2.90144	0.397112	14.7639	-11.8625	darkorange	1456298_at	4922501K12Rik	Fam170b	5.32787	5.21094	5.31178	5.28409	5.5228	5.37305	5.32512	5.34933	5.34001	5.509	5.38054	5.47879	5.50033	5.60454	5.75761	5.53242	5.30553	5.36744	5.39032	5.37639	5.62801	5.9366	5.67747	5.34811	5.42426	5.32211	5.15328	5.40166	5.17499	5.38506	5.93784	5.75978	5.42095	5.85381	5.4821	5.25691	5.27668	5.43704	5.37552	5.59509
1445149_at	80.4189	22.6521	0.397037	57.7668	-35.1147	blue	1445149_at	D030005H02Rik	Pvr	6.1098	6.11325	5.7194	6.03833	5.90116	6.1485	6.01915	5.97986	6.16939	5.68573	6.0672	5.97955	6.18198	6.26649	5.9379	6.15478	5.98334	6.06301	5.8964	6.05938	6.32736	6.50598	6.2578	6.04214	5.54104	5.28075	5.48061	5.44858	5.61596	5.48956	5.78102	5.7403	5.77423	5.35199	5.64122	5.6183	5.63124	6.01575	5.88402	5.78296
1430892_at	57.9149	22.6447	0.396906	35.2702	-12.6256	blue	1430892_at	1700011F03Rik	1700011F03Rik	5.58518	5.78306	5.7997	5.80793	5.70185	5.67497	5.33924	5.37664	5.35087	5.54943	5.76423	5.82335	5.52685	5.47967	5.52872	5.48819	5.37745	5.44055	5.65763	5.59433	5.56457	5.56861	5.64403	5.49036	5.68236	5.70015	5.80094	5.8297	5.48889	5.70674	5.85312	5.76569	5.9049	6.60296	6.04565	5.81034	6.03075	5.96146	5.97287	5.7157
1436204_at	60.6008	13.9431	0.396074	46.6578	-32.7147	red	1436204_at	Sntb1	1110059G02Rik	5.62019	5.57265	5.70382	5.57361	5.64479	5.53851	5.5882	5.47728	5.48834	5.63648	5.31986	5.22413	6.2431	5.97136	5.77729	5.75049	5.81148	5.512	5.56391	5.51861	5.55768	5.9068	5.77103	5.80336	5.21517	5.72255	5.30959	5.34954	5.30133	5.24683	5.12271	5.01351	5.03956	5.4865	5.62099	5.78671	5.63513	5.16751	5.27577	5.06525
1444650_at	33.324	9.38778	0.395993	23.9362	-14.5485	green	1444650_at	Arhgef18	Arhgef18	5.80434	5.54193	5.39057	5.22646	5.45094	5.7754	5.51291	5.53663	5.62755	5.63567	5.49509	5.6561	5.8116	5.63146	5.50363	5.65398	5.37346	5.51253	5.70272	5.63636	5.75344	5.396	5.67776	5.70599	5.78567	6.21218	5.82857	5.75132	5.97112	5.96303	5.16334	5.19046	5.33038	5.09302	5.61124	5.72575	5.95432	5.62573	5.86043	5.18829
1441877_x_at	41.0307	8.30627	0.395829	32.7244	-24.4181	tan	1441877_x_at	D12Ertd604e	Tssc1	5.10137	5.40366	5.18803	5.11386	5.38932	5.05983	5.20379	5.33099	5.31595	5.16531	5.14301	5.21486	4.80695	5.04345	4.80112	4.74641	5.27958	5.29862	5.13693	4.78862	4.79897	4.91117	5.15541	4.91162	5.16715	5.4806	5.2049	5.25814	5.30275	5.43283	5.10037	5.11463	5.08613	5.39315	5.26641	5.44616	5.40416	5.39205	5.20906	5.11149
1455865_at	58.4078	2.37373	0.395578	56.034	-53.6603	orange	1455865_at	Insm1	Insm1	4.73562	4.5902	4.72146	4.20792	4.94307	4.47042	4.81641	4.78966	4.97887	4.92572	4.70292	4.96306	4.92614	4.66389	4.94127	5.32876	4.78661	4.43564	4.56219	4.48207	4.45159	4.89283	4.61878	4.76046	5.36009	5.17456	5.17218	5.39521	5.14145	5.36676	5.24282	5.11542	4.9662	5.56092	5.52351	5.66822	5.16226	4.87996	5.04563	5.11179
1432780_at	58.6238	22.5548	0.395331	36.069	-13.5142	blue	1432780_at	Ppm1l	1700037N05Rik	5.16394	5.08178	5.09821	5.01943	5.01547	4.93875	4.77089	4.79382	4.74579	5.3152	4.76098	5.19136	4.79801	4.8897	4.96554	4.79625	4.74249	4.78017	5.09189	5.252	4.87237	4.72146	4.9754	4.80842	5.28546	5.2672	5.15287	5.39075	5.38756	5.34763	5.34942	5.35699	5.57992	5.18872	5.16824	4.97817	5.29716	5.43675	5.16115	5.34557
1430641_at	74.4246	17.0738	0.395187	57.3507	-40.2769	yellow	1430641_at	9030605I04Rik	NA	4.84499	5.54881	5.57298	5.29841	5.11791	5.11298	4.71891	4.82716	4.75808	4.69906	4.85332	4.89079	4.94358	4.87777	5.16321	4.85478	4.97174	4.80313	5.15471	5.1401	5.03027	5.18873	4.91402	4.9192	4.8513	5.28918	4.90663	4.83566	4.70567	4.81218	5.36429	4.93417	5.05595	5.10327	5.40409	4.9288	5.23768	4.72681	4.7884	5.08342
1434951_at	54.6282	13.2935	0.394702	41.3347	-28.0412	magenta	1434951_at	Armc8	Armc8	9.91653	9.95	9.81033	9.62571	9.73755	9.83609	9.92808	9.92561	9.79965	9.8556	9.93967	9.9018	9.61032	9.82086	9.79218	9.7873	10.0902	9.92733	9.87986	9.71797	9.8615	9.99944	9.57244	9.65546	9.57635	9.78784	9.91531	9.64233	9.67569	9.79354	10.0275	10.0549	9.97022	10.065	10.0869	10.0927	10.3761	10.3672	10.176	10.1691
1454331_at	57.7334	22.48	0.39402	35.2533	-12.7733	blue	1454331_at	9430092D12Rik	9430092D12Rik	4.17066	3.87375	4.00167	4.16206	4.16519	4.21717	4.1003	3.88362	4.23869	4.06919	4.06073	3.77713	4.0707	4.18179	4.23023	4.34396	4.27767	4.09063	4.07968	4.27352	4.26635	4.22046	4.3052	4.38868	3.80203	3.83584	3.88324	4.0132	3.85276	3.80192	3.86246	3.54259	3.78714	3.87266	4.03138	3.71502	3.67429	3.99913	3.93871	3.81456
1438481_at	59.7878	13.7946	0.391857	45.9931	-32.1985	red	1438481_at	Prpf4	Prpf4	7.0104	7.43534	7.2181	7.19967	7.25076	7.14136	6.67847	6.88193	7.0863	7.17978	6.71466	6.76439	6.92001	6.87618	6.88757	6.70057	7.05344	6.88105	7.16629	7.13691	6.97506	6.88333	6.73652	6.75838	6.90455	6.92876	6.88966	6.83039	6.90753	6.88527	6.89825	6.89581	6.73406	6.82345	6.83573	6.53665	6.67391	6.58341	6.52531	6.86455
1430726_at	44.9528	13.1629	0.390825	31.7899	-18.627	magenta	1430726_at	5133400D11Rik	Rassf8	4.83481	5.13994	4.98295	4.68637	4.61573	4.79582	4.4768	4.50765	4.4879	4.71754	4.69232	4.73861	4.87395	4.78188	5.02728	4.95967	4.35336	4.50669	4.67325	4.85463	4.91534	4.9468	5.27484	5.25607	4.81432	4.62901	4.72794	4.55337	4.72884	4.57157	4.79485	4.66468	4.85855	4.67361	4.68645	4.48649	4.31284	4.47114	4.50894	4.81595
1450635_at	54.0435	13.7524	0.390657	40.2912	-26.5388	red	1450635_at	Akp5	Alppl2	5.58906	5.02577	5.42253	5.48264	5.69742	5.2731	5.81549	5.87416	5.86364	5.63199	5.59095	5.69121	5.3522	5.24341	5.15779	5.34615	5.8517	5.85738	5.53399	5.48356	5.2303	5.27128	5.23095	5.27582	5.47275	5.59242	5.47665	5.51465	5.48653	5.7908	5.65129	5.64752	5.62338	6.15546	5.61704	5.60872	5.97112	5.94201	5.85249	5.80793
1458380_at	66.5306	13.1449	0.39029	53.3857	-40.2408	magenta	1458380_at	Asxl1	Asxl1	4.63505	4.64576	4.51393	4.91407	4.86386	4.70616	4.37088	4.18736	4.43437	4.3622	4.35396	4.35428	4.70046	4.9805	4.69209	4.7278	4.41	4.30998	4.48679	4.66104	4.77965	4.6168	4.94908	4.4798	4.50144	4.06573	4.30981	4.40063	4.45927	4.16681	4.54812	4.56845	4.76887	4.36813	4.78441	4.01199	4.14048	4.37465	4.26607	4.5716
1421938_at	29.7572	6.90115	0.389977	22.8561	-15.9549	greenyellow	1421938_at	Serhl	Serhl	5.60513	6.00098	5.77583	5.74469	6.09041	5.78877	5.84943	5.85232	5.84332	5.41896	5.83344	5.97522	5.56771	5.31914	5.30317	5.25763	5.75847	5.83688	5.49223	5.46804	5.15384	5.10993	5.14977	5.25511	5.63072	5.50107	5.88349	5.51062	5.53484	5.6903	6.06287	6.06494	6.13068	5.52051	5.5167	5.89906	5.64521	5.91273	5.94277	6.02074
1459819_at	77.5581	22.2465	0.389926	55.3117	-33.0652	blue	1459819_at	Hist1h3a	NA	5.04185	5.20389	5.24839	5.14755	5.1875	5.10419	5.00946	5.18571	5.18201	5.23339	5.54857	4.9186	4.62119	4.86558	4.66053	4.56701	5.28065	5.30081	5.15684	5.14831	4.71104	4.50291	4.61674	4.5587	5.47777	5.62381	5.50376	5.59368	5.49664	5.45633	5.49546	5.59877	5.48713	6.03349	5.36104	5.24575	5.28852	5.16352	5.11353	5.56431
1421690_s_at	94.1582	13.7139	0.389565	80.4442	-66.7303	red	1421690_s_at	Agrp	Agrp	4.85835	4.93894	5.1164	4.99392	4.68533	4.78966	4.40725	4.43514	4.43047	4.53439	4.63932	4.68522	4.8956	5.06075	4.96313	5.16971	4.37325	4.40609	4.94085	4.75549	4.9498	4.83798	4.97659	4.94556	4.2248	4.45269	4.42195	4.17813	4.11247	4.57533	4.64204	4.85085	4.62978	4.67356	4.61609	4.44205	4.47264	4.25476	4.16373	4.64691
1431670_at	44.1034	13.6883	0.388836	30.4151	-16.7268	red	1431670_at	1810004I06Rik	Ndufc2	5.54776	6.05713	5.71645	5.71679	5.56067	5.58023	5.44604	5.67756	5.48005	5.4222	5.04647	5.47056	5.56208	5.55808	5.35262	5.44999	5.60593	5.46954	5.65194	5.93286	5.77384	5.2936	5.76062	5.58345	5.57644	5.58784	5.35648	5.34142	5.29963	5.30394	5.22207	5.22593	5.19991	5.22494	5.70108	5.10225	5.38425	5.16961	5.35289	5.16982
1451880_at	47.3699	13.0904	0.388673	34.2795	-21.189	magenta	1451880_at	BC006743	Gm9779	4.82295	5.12287	4.84876	5.30848	5.12535	5.13671	4.82825	4.58824	4.59281	4.86217	5.39703	4.85675	5.26276	5.4256	5.38111	5.0251	5.04937	4.71734	5.0498	5.03867	5.06764	5.7935	5.29993	5.40921	4.72601	4.79123	5.14551	4.90051	5.11011	4.89526	4.89003	4.85274	4.82144	5.2949	4.83361	4.6201	4.61633	4.87883	4.61546	4.95249
1447475_at	47.33	2.83855	0.388504	44.4915	-41.6529	darkorange	1447475_at	Rnf24	Fam189a2	5.59377	5.6307	5.7582	5.70204	5.46653	6.03528	5.5245	5.61932	5.5453	5.54593	5.70753	5.4062	5.7031	5.6759	5.74897	5.61757	5.48765	5.52385	5.62846	5.7735	5.81629	5.66437	5.96128	5.67837	5.26186	5.18766	5.21716	5.33302	5.48098	5.09871	5.5453	5.65022	5.93552	5.25937	5.51288	5.5754	5.46267	5.36327	5.6828	5.73701
1424941_at	66.6859	13.6456	0.387623	53.0403	-39.3947	red	1424941_at	BC016579	BC016579	4.73901	4.53975	4.80258	4.68872	4.655	4.87633	3.97165	4.13137	4.08684	4.43658	4.42296	4.45712	5.11737	4.76081	4.83376	4.86853	4.15401	4.00329	4.65789	4.49971	4.82834	4.69486	4.55117	4.6751	4.37094	4.33775	4.22775	4.06755	4.21007	4.23705	4.41222	4.44569	4.41824	4.25857	4.37295	4.49813	4.48633	4.42972	4.39367	4.43122
1444318_at	35.6945	6.30731	0.387582	29.3871	-23.0798	lightgreen	1444318_at	Plag1	Chchd7	5.85318	6.15768	6.2225	5.62299	5.64872	5.89512	6.12827	6.12217	6.11773	5.76659	5.72983	5.98544	6.06452	6.08635	6.02372	5.87577	6.44969	6.08059	6.02186	5.88773	6.14897	6.16362	6.26249	5.84971	5.6823	6.03782	6.0109	5.9345	5.79644	5.8212	5.43016	5.66082	5.61525	5.39544	5.80662	5.64825	5.5582	5.60212	5.53541	5.63435
1450396_at	53.4562	13.6407	0.387486	39.8155	-26.1748	red	1450396_at	Stag2	Stag2	7.21211	7.48223	7.30867	7.46827	7.09366	7.14867	7.70093	7.64571	7.69858	7.77416	7.81824	7.61029	7.28684	7.26975	7.2927	7.16391	7.60562	7.54957	7.0561	7.256	7.00983	7.18617	6.88913	7.25977	7.72266	7.5859	7.64178	7.68245	7.62618	7.67726	7.58771	7.9103	7.53863	7.27395	6.89111	7.81155	7.57228	7.54147	7.67726	7.71656
1420446_at	54.704	6.30321	0.387331	48.4008	-42.0976	lightgreen	1420446_at	Odf3	Odf3	5.291	5.39937	5.26863	5.13959	4.77435	5.05569	5.41487	5.44885	5.2343	5.09126	4.89143	5.13162	5.26568	5.62117	5.39818	5.42447	5.39397	5.41419	5.1584	4.89005	5.4854	5.71811	5.50295	5.2361	5.04635	5.08418	5.14764	4.86738	4.87734	4.99463	4.89593	4.99075	4.8818	5.34207	5.36259	4.98581	4.84786	4.67001	4.71182	4.91367
1430916_at	38.3794	8.1182	0.386866	30.2612	-22.143	tan	1430916_at	2410150O07Rik	Fancd2	4.32616	4.54508	4.30893	4.26868	4.13028	4.25021	4.34186	4.34127	4.72659	4.38974	4.27148	4.31326	4.19471	3.95452	4.17186	4.20491	4.32429	4.34207	4.39899	4.18469	4.07963	3.92822	3.92368	4.13436	4.65103	4.66477	4.73573	4.54108	4.58068	4.67944	4.17451	3.85852	4.16766	4.35335	4.41082	4.60603	4.26615	4.69955	4.40312	4.20191
1455338_at	62.5874	13.0078	0.38622	49.5795	-36.5717	magenta	1455338_at	A4galt	A4galt	4.48083	4.35838	4.31837	4.34892	4.87272	4.63207	4.67651	4.90057	4.69597	4.68668	4.76001	4.70206	4.65775	4.54957	4.48916	4.4667	4.64085	4.67061	4.67956	4.37061	4.48108	4.62949	4.4478	4.44618	4.94075	4.62976	4.81019	4.89591	4.69812	4.93529	4.45633	4.66776	4.632	4.79746	4.75653	5.07701	4.84751	5.04542	4.86807	4.55142
1431522_at	42.7997	13.5809	0.385785	29.2188	-15.6379	red	1431522_at	A930001A20Rik	A930001A20Rik	4.42011	5.26877	4.68523	4.83128	4.8061	4.66636	4.17932	4.16273	4.60545	4.57834	4.62384	4.59553	4.8459	4.7702	4.92706	4.63672	4.87283	4.4059	4.73022	4.65493	5.09054	4.85954	4.67803	4.66451	4.69394	4.95017	4.5623	4.85095	4.63649	4.37866	4.41576	4.30657	4.28094	4.63871	4.52966	4.44948	4.52364	4.23234	4.31538	4.31362
1446202_at	49.4505	10.313	0.385762	39.1375	-28.8245	pink	1446202_at	E230015L20Rik	NA	5.58964	5.61256	5.30921	5.27119	5.38718	5.23303	5.28604	5.19414	5.18252	5.60458	5.52074	5.62054	5.43449	5.42975	5.35337	5.2374	5.48838	5.17249	5.3575	5.32271	5.28334	5.70562	5.42374	5.35469	5.60513	5.69703	5.68577	5.67695	5.5216	5.36244	5.21446	5.38703	5.29204	6.10275	5.50757	5.80086	6.09685	5.75821	5.80352	5.30003
1457748_at	32.8595	9.12645	0.38497	23.7331	-14.6066	green	1457748_at	Pogz	Pogz	4.68386	4.90638	4.45257	4.73812	4.44433	4.35009	4.57009	4.59593	4.59342	4.51766	4.76257	4.5301	4.59891	4.34423	4.49323	4.48095	4.47442	4.41065	4.66336	4.79846	4.46808	4.6736	4.69778	4.46429	4.24657	4.29778	4.25283	4.18988	4.09421	4.12689	4.87319	4.68851	4.97865	4.86199	4.27421	4.18792	4.4188	4.44251	4.19837	4.82196
1460599_at	44.0374	13.5217	0.384103	30.5158	-16.9941	red	1460599_at	Ermp1	Ermp1	5.39089	5.28237	5.23004	5.80428	5.27554	5.132	5.73446	5.75074	5.73355	5.96557	5.92625	5.48259	5.40422	5.4486	5.4498	5.35731	5.56145	5.87502	5.30956	5.42799	5.44487	5.48765	5.34771	5.79732	5.88409	5.35744	5.89558	5.41158	5.90473	5.71233	5.82087	5.9769	5.55331	5.56813	5.22315	5.44503	5.28179	6.03804	5.93539	5.92351
1435918_at	36.1665	12.807	0.383753	23.3595	-10.5525	black	1435918_at	BC055107	Fam107a	6.81134	7.92339	7.58189	7.60014	7.65703	7.32039	7.28948	7.31029	7.38047	6.45436	7.14168	7.28327	7.1391	7.27913	7.44951	6.79237	7.32104	7.20572	7.15752	6.76691	6.93021	7.2283	7.17319	7.09752	7.23307	7.60857	7.44686	7.82421	7.33119	7.21019	7.6762	7.99578	7.36782	7.32415	7.72062	7.06105	7.07744	6.86069	6.95147	7.13424
1449521_at	28.427	8.04368	0.383315	20.3833	-12.3396	tan	1449521_at	C1qr1	Cd93	4.66961	4.31502	4.61671	4.5757	4.95611	4.66464	4.87547	4.59378	4.59084	4.50634	4.48726	4.85306	4.33144	4.18552	4.37926	4.14262	4.43518	4.61865	4.73639	4.61648	4.34154	4.20076	4.39298	4.30588	4.56253	4.56221	4.49754	4.58413	4.76086	5.03175	4.43529	4.43906	4.25022	4.57198	4.45495	4.71322	4.73204	4.71233	4.8442	4.37507
1444755_at	69.2544	12.9067	0.383217	56.3477	-43.441	magenta	1444755_at	Mad1l1	Mad1l1	4.15372	4.11681	4.12575	4.29713	4.08841	4.07492	4.25244	4.28788	4.29793	4.21387	4.21108	4.24966	3.93207	4.08326	4.19915	4.05153	4.49436	4.26369	4.12003	3.95166	4.27621	4.27125	3.93436	3.97583	4.43415	4.34074	4.31268	4.40932	4.35904	4.3131	4.41967	4.32035	4.3052	4.04173	4.32405	4.63269	4.51419	4.54754	4.50838	4.32356
1460470_at	38.9272	12.9047	0.383159	26.0224	-13.1177	magenta	1460470_at	Acoxl	Acoxl	4.44555	4.51821	4.54046	4.56934	4.58362	4.58234	4.71483	4.60698	4.60485	4.47211	4.67785	4.59028	4.40161	4.40888	4.35788	4.44187	4.40914	4.58582	4.45147	4.3574	4.20753	4.19384	4.27494	4.31385	4.53565	4.70292	4.48698	4.50918	4.54046	4.48528	4.24871	4.09825	4.27319	4.78844	4.44201	4.84863	4.72156	4.83651	4.72432	4.27699
1449369_at	50.9108	10.2017	0.381599	40.7091	-30.5074	pink	1449369_at	Tmprss2	Tmprss2	4.41365	4.58059	4.64699	4.53066	4.45625	4.42681	4.77596	4.62771	4.72346	4.57804	4.61378	4.71563	4.6032	4.71576	4.59861	4.61101	4.64919	4.55238	4.49847	4.3274	4.75341	4.50363	4.49229	4.46915	4.79736	4.65862	4.67302	4.78779	4.78057	4.69773	4.39034	4.59091	4.45751	4.58775	4.63579	4.93679	4.9587	4.82864	4.91228	4.37405
1445455_at	50.0945	12.8471	0.381448	37.2474	-24.4003	magenta	1445455_at	D3Ertd270e	D3Ertd270e	3.88371	3.76599	4.0632	3.86311	3.98042	3.86817	3.79087	3.8037	3.79935	3.76911	3.85638	3.89929	4.0625	4.03842	4.03817	4.04493	3.75475	3.78179	3.9997	3.89361	3.90041	4.23495	3.91271	3.97291	3.73057	3.77638	3.90668	3.97238	3.89578	3.82935	3.8125	3.72032	3.72426	3.84139	3.8245	3.70395	3.76805	3.73492	3.66822	3.74487
1447320_x_at	97.4426	9.03953	0.381303	88.403	-79.3635	green	1447320_x_at	Rpo1-3	NA	10.7471	10.9227	10.7941	10.8391	10.725	10.8035	10.9117	10.9077	10.9855	10.9461	11.0196	11.1487	10.8371	10.7826	10.8603	10.7903	10.9336	10.9206	10.7264	10.8379	10.7957	10.8109	10.7978	10.8335	11.2141	11.2239	11.1139	11.1928	11.3394	11.1388	10.8829	11.0989	11.0728	11.0214	10.7786	10.9461	11.1055	10.9306	11.002	11.0191
1419699_at	30.7876	8.00051	0.381258	22.7871	-14.7866	tan	1419699_at	Scgb3a1	Scgb3a1	4.61183	4.71964	4.51796	4.84646	4.5174	4.66578	4.67041	4.64297	4.83446	4.6571	4.64705	4.65785	5.34348	5.37631	5.32084	5.11108	4.81621	4.66939	4.47154	4.99486	5.10328	5.46947	5.06162	5.24185	4.61303	4.77853	4.70907	4.79101	4.93738	4.43019	4.87087	4.78688	4.75408	4.49447	5.13451	4.80905	4.93388	4.61187	4.64892	4.77174
1442826_at	80.5596	7.99373	0.380935	72.5659	-64.5722	tan	1442826_at	Usp25	NA	6.03109	5.93353	5.91257	6.07792	6.22292	6.19587	5.6971	5.71076	5.69638	5.92991	5.90154	5.86101	6.26686	6.26285	6.16623	6.24962	5.67421	5.68913	6.5073	6.42076	6.29484	5.94758	6.48235	6.42328	5.49847	5.30255	5.38547	5.59404	5.45086	5.54103	6.08664	6.14168	6.02412	5.94292	5.99496	5.84879	5.8316	5.88344	5.98706	6.04556
1444844_at	40.7343	7.98759	0.380642	32.7467	-24.7591	tan	1444844_at	Fabp3	Fabp3	5.83586	5.83227	5.82555	5.60943	5.88825	5.77119	5.97359	5.97806	5.92544	5.88532	5.66206	5.71989	6.00273	5.9922	6.16084	5.96331	6.02416	5.97037	5.96312	5.79503	5.99891	5.88755	6.07925	5.65833	5.59431	5.63897	5.63051	5.64404	5.53561	5.71131	6.027	6.0256	5.90792	5.21415	5.69206	5.57531	5.42747	5.64084	5.71227	5.90979
1430223_at	55.1108	16.43	0.380286	38.6808	-22.2508	yellow	1430223_at	4930442P07Rik	4930442P07Rik	4.87772	5.58867	5.19602	5.22362	5.30699	5.1236	4.70306	4.61137	4.723	4.90264	4.87321	4.91736	4.96506	4.92013	4.62324	4.93806	4.90884	4.70268	5.34121	5.25356	4.88182	4.99596	5.02124	5.01955	4.65512	5.02109	4.97293	4.91116	4.78668	4.90738	5.01216	5.25077	4.93349	4.9303	4.86491	4.55873	4.5341	4.26795	4.53488	5.01813
1458606_at	56.6589	7.9777	0.380171	48.6812	-40.7035	tan	1458606_at	4921526K24Rik	NA	4.8353	4.7723	5.17096	4.67679	4.88626	4.70169	5.23864	5.25129	5.2465	4.74899	4.86429	4.76407	4.56054	4.60216	4.61194	4.68215	5.23558	5.22978	4.63862	4.77645	4.60289	4.67476	4.41729	4.61341	4.98501	5.27465	5.16576	5.23196	5.19639	5.17888	5.10451	5.06594	5.03493	4.93602	5.35399	4.99147	4.85301	4.88626	4.96127	5.06144
1457290_at	59.0716	12.7996	0.380039	46.272	-33.4724	magenta	1457290_at	Nbea	NA	4.31523	4.01192	4.22142	4.20254	4.0305	4.12855	3.79115	3.78172	3.83647	4.03709	3.99369	4.05756	4.17254	4.28881	4.22943	4.19057	3.81678	3.91246	4.11595	4.11307	4.28743	4.3005	4.10665	4.28408	3.92665	4.03243	3.95489	4.10216	4.11071	4.13591	3.8341	3.80929	3.79316	4.31344	3.97199	3.92509	3.9722	3.87889	3.89072	3.81489
1427926_at	94.7795	21.6732	0.379878	73.1064	-51.4332	blue	1427926_at	E330037M01Rik	NA	4.70576	4.92303	4.79058	4.84923	4.73158	4.63722	4.4891	4.5929	4.63192	4.37351	4.3636	4.36836	4.3607	4.28151	4.54592	4.43397	4.6847	4.73644	4.51364	4.64639	4.48017	4.47043	4.31641	4.45456	4.30607	4.21883	4.25849	4.03828	4.12863	4.09785	4.04623	4.02528	4.00976	4.5212	4.31393	4.00969	4.394	4.3161	4.09795	4.04596
1428672_at	59.8239	21.6731	0.379876	38.1508	-16.4778	blue	1428672_at	Snrpf	Snrpf	9.13608	9.17609	9.1777	9.09485	9.15499	9.11851	9.15707	9.1781	9.13151	9.15114	8.9948	9.257	9.05588	9.02558	8.97916	9.06069	9.01955	9.15627	9.15519	9.12989	9.02061	9.0924	8.96788	9.02558	9.11178	9.24918	9.21457	9.1424	9.05768	9.24521	9.43671	9.36903	9.32184	9.34472	9.31453	9.28285	9.27977	9.22219	9.32116	9.36151
1443402_at	129.448	6.70652	0.379146	122.742	-116.035	salmon	1443402_at	Phka2	NA	5.58376	5.59723	5.89314	5.49313	5.60215	5.55621	5.54868	5.57241	5.58006	5.61992	6.31829	5.81009	5.80415	5.73497	5.66527	5.78323	5.81509	5.50698	5.87201	5.73358	5.56402	5.95793	5.69632	5.59136	6.62963	6.68549	6.74643	7.25056	6.54534	6.58912	6.26914	6.49053	6.26282	5.82501	6.36004	6.36409	6.09932	6.41904	6.12231	6.27055
1422348_at	30.4079	6.70628	0.378965	23.7016	-16.9954	greenyellow	1422348_at	H2-Q1	NA	4.31241	3.98928	4.14554	4.26054	4.25653	4.25225	4.29531	4.18579	4.18481	4.11179	4.0108	4.14767	4.27705	3.91691	4.17071	4.04922	3.96428	3.89464	4.13251	4.17945	3.99648	4.16767	4.0255	3.93112	3.94825	3.74203	3.5481	3.83326	3.92277	4.25902	4.35809	4.31365	4.21544	4.15337	4.44561	4.70969	4.47152	4.29713	4.57563	4.31681
1440240_at	46.8502	7.93866	0.378311	38.9115	-30.9728	tan	1440240_at	Npb	Npb	4.87598	4.74112	4.94204	4.73318	4.63766	4.82195	5.04065	4.94796	4.93702	4.74478	4.7677	4.81134	4.34675	4.37804	4.34548	4.37194	4.81544	4.9634	4.82519	4.69014	4.35116	4.58794	4.3443	4.43982	4.76765	4.9228	4.84315	4.74302	4.67513	4.67924	4.95216	4.91459	4.88432	4.87251	4.75854	5.02057	4.96683	4.66172	4.8647	4.91776
1449639_at	37.8053	7.91941	0.377393	29.8859	-21.9665	tan	1449639_at	0610040J01Rik	NA	6.39318	6.20063	6.4701	6.44769	6.27262	6.46747	6.48915	6.42139	6.45944	6.50823	6.25892	6.27439	6.21042	6.24598	6.15593	6.3044	6.55962	6.47845	6.35931	6.3404	5.99458	6.22471	6.19458	6.31256	6.5374	6.69018	6.50061	6.46836	6.44012	6.41198	6.31114	6.19065	6.30563	5.75853	6.28681	6.51962	6.65086	6.70096	6.48339	6.37724
1422718_at	52.3941	6.67114	0.376979	45.723	-39.0518	greenyellow	1422718_at	Ap3s2	Ap3s2	5.81399	6.32561	5.82456	6.02198	5.77031	5.8325	5.57407	5.64755	5.6743	5.65241	5.90075	5.84251	5.84605	6.10415	5.87683	5.8918	5.60826	5.62131	6.11044	5.95631	5.81689	6.14284	5.79807	5.96654	5.72187	6.26897	5.76411	5.8142	5.85591	5.73271	5.45016	5.51331	5.47618	6.08941	5.73856	5.39487	5.81404	5.59772	5.42598	5.56932
1431690_at	65.4531	8.92847	0.376618	56.5246	-47.5962	green	1431690_at	Kcnh3	Kcnh3	5.6268	6.02651	5.91303	5.89775	5.72227	5.6884	5.73983	5.7011	5.7408	5.56708	5.54757	5.59333	5.76317	5.89285	6.01922	5.80264	5.98531	5.72749	5.74733	5.62409	5.87502	6.0404	5.61555	5.74046	5.34037	5.55143	5.34108	5.29489	5.58825	5.60649	5.85372	5.83039	6.04657	5.25184	5.66569	5.09599	5.3443	5.12201	5.25913	5.83054
1437867_at	41.8103	12.678	0.376426	29.1323	-16.4543	magenta	1437867_at	C330014B19Rik	NA	5.29398	5.1497	5.19867	5.27961	5.13135	5.30989	4.64866	4.67566	4.67044	4.96565	4.75978	5.11462	5.24158	5.3655	5.21377	5.31065	4.92832	4.61995	5.27111	5.10558	5.17564	5.56136	5.49254	5.23025	4.99733	4.92927	5.2604	4.96936	5.03609	5.21797	5.34067	5.09383	5.1558	5.0945	5.35841	5.03625	4.88128	5.29397	4.49494	5.20989
1436608_at	46.0971	2.04515	0.376202	44.0519	-42.0068	white	1436608_at	MGC47262	Fam113b	6.44953	6.79605	6.7615	6.50751	6.33205	6.72147	6.57597	6.3988	6.61189	6.56565	6.53997	6.53113	6.22081	6.29871	6.54993	6.43551	6.57721	6.57016	6.5386	6.46331	6.24464	6.28092	6.15634	6.09315	6.60882	6.83077	6.74714	6.95937	7.01187	6.7173	6.63243	6.78496	6.4801	6.969	6.68208	6.56933	6.57255	6.55971	6.71939	6.62379
1440706_at	73.6973	8.90801	0.375755	64.7893	-55.8812	green	1440706_at	Bmp8b	Bmp8b	5.05273	5.0609	4.98159	5.09104	5.24755	5.01705	5.53822	5.56764	5.40131	5.37236	5.52101	5.38367	5.13449	5.33364	5.43714	4.94968	5.52595	5.53316	5.39374	5.04835	5.50965	5.2933	5.16976	5.23823	5.49255	6.01581	5.76754	5.60401	5.83132	5.95013	5.45028	5.50069	5.47514	4.99383	5.35769	5.41676	5.60792	5.43624	5.46033	5.43396
1458360_at	62.6558	12.6547	0.375735	50.0011	-37.3464	magenta	1458360_at	Spock2	NA	4.53429	4.35718	4.3085	4.52759	4.64899	4.43255	4.79102	4.72745	4.75239	4.79012	4.89919	4.87233	4.33948	4.61932	4.55317	4.78138	4.49775	4.72837	4.75591	4.56255	4.57559	4.60939	4.97767	4.68989	5.08447	4.97621	4.66741	4.61128	4.83419	5.02158	4.74469	4.75474	4.79977	4.66385	4.60379	5.03244	5.35036	5.17628	5.18555	4.71789
1446179_at	56.2797	10.0247	0.374976	46.255	-36.2304	pink	1446179_at	Fam78b	Fam78b	6.07043	6.15684	6.19113	5.88635	5.96167	5.90126	6.06943	6.13833	6.17922	6.45696	6.1778	6.01955	5.90264	5.80825	6.17263	5.87965	6.48368	6.10179	5.7858	5.84074	5.92016	6.37999	5.88158	5.90111	6.33862	6.35531	6.29341	6.56869	6.19708	6.31591	6.22552	6.24568	6.19325	6.27923	6.03944	6.28152	6.41526	6.35418	6.28941	6.10261
1420774_a_at	30.6548	3.87672	0.374388	26.7781	-22.9014	darkred	1420774_a_at	Mgarp	4930583H14Rik	4.77785	4.18737	4.34525	4.47358	4.44577	4.27411	4.94867	4.76758	4.74729	4.62546	4.29649	4.784	4.51384	4.67536	4.30914	4.48296	4.51057	4.74209	4.48612	4.44124	4.55685	4.4718	4.83983	4.51493	4.77211	4.66609	4.47615	4.78206	4.56926	4.8375	4.40857	4.21632	4.22829	4.497	4.57729	4.4797	4.6081	4.27319	4.88944	4.37075
1445571_at	56.1566	13.1752	0.37426	42.9815	-29.8063	red	1445571_at	Tbk1	Tbk1	6.01937	5.76924	6.13782	6.009	5.70294	5.97307	5.41686	5.40215	5.65564	5.79439	5.55615	5.34577	5.68182	5.57687	5.61904	5.70074	5.59827	5.33462	5.82055	6.03105	5.368	5.76378	5.94183	5.7156	5.5585	5.5807	5.73382	5.92354	5.38173	5.53358	5.46526	5.5328	5.44533	5.48449	5.51454	5.20826	5.23027	5.09578	5.42182	5.46203
1442420_at	32.8777	7.83685	0.373459	25.0408	-17.204	tan	1442420_at	AI326469	NA	5.59585	5.64462	5.99788	5.51625	5.48867	5.57318	5.71142	5.72113	5.7127	5.39961	5.60853	5.64995	5.99806	5.98528	5.99486	5.83414	5.57901	5.77982	5.66915	5.70768	5.90004	6.00973	5.88634	5.8956	5.37714	5.78851	5.42209	5.57887	5.63865	5.5151	5.79068	5.58477	5.55887	5.05379	5.60074	5.3269	5.5539	5.21388	5.49077	5.57625
1420433_at	53.5146	13.131	0.373007	40.3835	-27.2525	red	1420433_at	Taf7l	Taf7l	3.60984	3.71528	3.82304	3.58048	3.92163	3.63608	4.11301	3.79449	3.84642	3.9555	3.93849	3.9748	3.62753	3.78679	3.78725	3.90932	3.80888	3.8286	3.67955	3.77835	3.79145	3.7943	3.98792	3.79043	3.91574	3.81311	4.00449	3.89329	3.94224	4.04109	4.06268	4.09545	4.2599	4.1387	3.89524	4.17659	4.05107	4.09707	4.15696	4.10094
1447271_at	65.2614	16.0839	0.372274	49.1775	-33.0936	yellow	1447271_at	Nck1	Nck1	5.97126	5.98457	6.05549	5.82454	5.99906	5.92868	5.53868	5.52367	5.69193	5.90632	5.50716	5.57709	5.76795	5.77696	5.83571	5.65623	5.6959	5.5396	5.97926	6.00465	5.67488	5.80699	5.69994	5.43867	5.46981	5.54531	5.64857	5.37069	5.54396	5.218	5.45248	5.57081	5.63667	5.49547	5.56483	5.77851	5.66986	5.73572	5.52232	5.56136
1416955_at	43.9593	7.81175	0.372263	36.1476	-28.3358	tan	1416955_at	Slc25a10	Slc25a10	5.4294	5.49323	5.18614	5.35124	5.76286	5.60831	5.65965	5.60407	5.66029	5.69429	5.49769	5.57946	5.23707	5.45235	5.26919	5.16932	5.63678	5.65651	5.45528	5.45128	5.35493	5.10906	5.16597	5.46474	5.83411	5.33866	5.73748	5.58924	6.09285	5.82727	5.51137	5.52214	5.5364	5.71864	5.59265	5.76308	5.30989	6.00373	5.65377	5.50925
1455366_at	49.8702	13.0901	0.371845	36.7801	-23.6899	red	1455366_at	Mrpl52	Mrpl52	4.5292	4.6963	4.48805	4.57716	4.55735	4.62028	4.19101	4.23602	4.30388	4.48055	4.45098	4.48916	4.5525	4.58245	4.55306	4.92126	4.38416	4.27623	4.75077	4.54553	4.76415	4.59163	4.62165	4.70715	4.09626	4.36564	4.57104	4.50588	4.46893	4.44185	4.22135	4.24443	4.21171	4.6453	4.3315	4.25607	4.4031	4.20496	4.33355	4.22179
1442658_at	44.7082	7.78384	0.370933	36.9243	-29.1405	tan	1442658_at	Ndufb2	Ndufb2	6.50354	6.83085	6.68499	6.53678	6.56497	6.58071	6.68262	6.78925	6.65863	6.86715	6.71734	6.77018	6.42888	6.53118	6.56304	6.38485	6.381	6.67172	6.3523	6.5985	6.42156	6.54157	6.32611	6.4263	6.86881	7.03207	6.79188	6.90028	6.86049	6.97533	6.47477	6.35348	6.71989	6.8937	6.4281	6.79629	6.77911	6.77544	6.67433	6.61834
1459275_at	42.8804	12.4769	0.370455	30.4036	-17.9267	magenta	1459275_at	Panx3	Rnf17	5.03491	5.61982	4.97799	5.02209	5.01302	4.90173	4.93765	4.83031	5.12422	4.83869	4.86467	4.85783	4.93174	4.82556	4.8722	5.29305	4.90499	4.93895	5.08045	4.92629	4.96772	4.82952	5.20909	4.83828	4.92298	5.2536	5.33963	5.04802	5.12437	5.11897	4.76576	4.7802	5.00355	4.84343	4.8099	4.27317	4.54786	4.28217	4.19486	4.59479
1457730_at	41.5694	9.8972	0.370209	31.6722	-21.775	pink	1457730_at	Fancm	Fancm	4.18791	4.08456	4.28855	4.39148	4.16217	4.23437	3.96181	4.13006	3.93645	3.90339	4.13473	4.16325	3.89074	4.16977	4.09356	3.96217	3.8111	4.20233	4.41795	4.29681	4.62484	4.09783	4.3608	4.36887	4.13843	3.71734	4.02226	3.86784	3.92147	3.97708	4.23065	4.34252	4.22351	3.99064	4.09792	3.91371	3.78287	3.88947	3.84089	4.25896
1420031_at	44.7792	13.0299	0.370134	31.7492	-18.7193	red	1420031_at	Chek1	Chek1	4.44623	4.13216	4.18267	4.66863	4.33563	4.35955	4.77414	4.61635	4.36466	4.49079	4.51278	4.62843	4.29086	4.47025	4.36374	4.36911	4.33213	4.49365	4.41356	4.29582	4.54806	4.1898	4.58121	4.43798	4.26227	4.5366	4.25429	4.37074	4.46143	4.60746	4.65691	4.75058	4.70668	4.47821	4.48186	4.62812	4.77653	4.70166	4.81994	4.60414
1433789_at	43.5594	12.4147	0.368608	31.1447	-18.7301	magenta	1433789_at	BC100513	Snhg3	7.54023	7.67818	7.42459	7.31655	7.36534	7.40197	7.2885	7.27867	7.30476	7.14904	7.09436	7.29701	7.40519	7.57119	7.28907	7.38987	7.13377	7.28116	7.36267	7.39336	7.23961	7.33932	7.70435	7.34798	7.17481	7.29089	7.41945	7.38809	7.38152	7.29437	7.28907	7.34338	7.10563	7.44629	7.56665	6.90241	6.93663	6.98141	6.94891	7.28339
1445012_at	58.6904	6.51912	0.368388	52.1713	-45.6522	greenyellow	1445012_at	Nek11	NA	4.03549	4.39788	4.36805	4.00832	4.09203	4.19825	4.2421	3.94153	4.10709	4.16396	4.153	4.18574	4.53425	4.50162	4.52157	4.50857	4.06009	4.07645	4.08528	4.27726	4.36881	4.3767	4.62696	4.4569	4.00546	4.15009	4.05728	3.92027	4.14273	4.22072	3.96556	3.97583	3.9505	4.43201	4.18005	4.0035	3.87259	3.96444	4.07714	4.03125
1444830_at	39.782	12.3736	0.367388	27.4084	-15.0348	magenta	1444830_at	4930533G20Rik	NA	3.99963	3.92587	3.9617	4.02768	3.91644	4.01763	4.06039	4.08062	4.1611	4.07844	4.06636	4.12854	3.92979	4.04941	4.19008	4.02684	3.96527	4.11081	4.07427	4.18674	3.93099	3.90715	3.77432	3.85701	3.91928	3.81875	3.91624	3.9908	4.01879	3.95053	4.13432	4.15556	4.15935	3.98035	3.99697	4.44238	4.29282	4.23383	4.33535	4.1599
1444438_at	41.1967	7.70892	0.367362	33.4877	-25.7788	tan	1444438_at	C730014M21Rik	Cib3	4.66632	4.82438	5.02953	4.84834	4.49383	4.55993	4.86201	4.8721	4.86907	4.9786	4.61026	4.64191	4.88712	4.88883	5.13975	4.74513	4.86348	4.83203	4.71652	4.54027	4.96752	5.10786	4.99107	4.70413	4.39541	4.452	4.46502	4.21829	4.49232	4.38773	4.77564	4.91917	4.84219	4.81123	4.59615	4.40948	4.55693	4.63561	4.6943	4.65939
1428702_at	46.8327	8.68248	0.366242	38.1502	-29.4677	green	1428702_at	Ddx28	Ddx28	8.22594	8.0785	8.02299	8.07936	8.14899	8.0881	8.20641	8.25058	8.18404	8.18865	8.21591	8.21657	8.03014	7.99631	7.84879	8.05183	8.12124	8.20451	8.18554	8.06701	8.20501	7.94638	8.07809	8.12098	8.32114	8.30226	8.44128	8.2338	8.26894	8.41127	8.11406	8.17501	8.12964	8.52167	8.21373	8.1589	8.02092	8.20276	8.21672	8.08759
1456065_at	37.7872	6.104	0.365464	31.6832	-25.5792	midnightblue	1456065_at	Ubash3a	Ubash3a	4.07594	4.55947	4.82562	4.38885	4.43679	4.41288	4.06978	4.08827	3.88286	4.23869	4.41094	4.4417	4.37706	4.54211	4.62336	4.48685	4.10632	4.06619	4.62701	4.66208	4.64098	4.76863	4.65603	4.51823	4.30778	4.6197	4.48761	4.36733	4.38149	4.27631	4.554	4.57809	4.62626	4.51578	4.52112	4.20806	4.24104	4.42397	4.23905	4.56214
1424165_a_at	35.9921	4.04302	0.364461	31.949	-27.906	lightcyan	1424165_a_at	Sharpin	Sharpin	8.65747	8.74389	8.8743	8.75338	8.67715	8.71652	8.71088	8.68598	8.65082	8.55559	8.77701	8.75812	8.77986	8.82751	8.96476	8.80059	8.88944	8.71062	8.74013	8.72279	8.83133	8.91958	8.72923	8.78289	8.41203	8.78835	8.52345	8.68823	8.52345	8.51777	8.85747	8.85411	8.94382	9.12757	8.87988	8.78737	8.76509	8.69366	8.64207	8.72828
1451246_s_at	39.4338	7.64719	0.364421	31.7866	-24.1394	tan	1451246_s_at	Aurkb	Aurkb	3.69282	3.69844	3.63185	3.66079	3.75994	3.66515	3.71209	3.59793	3.5384	3.71634	3.70704	3.77556	3.48558	3.40822	3.53177	3.5325	3.56537	3.66979	3.74063	3.7118	3.62412	3.67944	3.49247	3.49394	3.78899	3.66528	3.67056	3.82611	3.68822	3.77011	3.73578	3.74152	3.72446	3.84282	3.67482	3.95145	3.8137	3.93537	3.96711	3.71735
1422393_at	57.6004	20.78	0.364223	36.8204	-16.0403	blue	1422393_at	Foxe3	Foxe3	5.5271	5.53034	5.47561	5.50064	5.21141	5.42266	5.73609	5.74358	5.73694	5.443	5.27312	5.23218	5.35846	5.41924	5.48467	5.47319	5.71249	5.7185	5.43422	5.56564	5.34062	5.47836	5.61564	5.4094	5.20596	5.18864	5.16579	4.95251	5.2311	5.18117	5.42081	5.34472	5.18468	4.6717	5.12227	5.18247	5.04612	5.05759	5.1216	5.24911
1454369_a_at	68.0418	12.2452	0.363576	55.7967	-43.5515	magenta	1454369_a_at	Nfatc4	Nfatc4	4.7793	4.2983	4.66302	4.60945	4.66224	4.73661	4.81293	4.82598	4.96573	4.62747	4.75296	4.8461	4.45725	4.46632	4.48891	4.35417	4.96675	4.94835	4.64112	4.50689	4.66903	4.42302	4.57866	4.59013	4.92789	5.18683	4.95985	4.89551	4.84123	4.95453	4.30783	4.37352	4.61159	4.60149	4.73714	4.98457	5.11295	5.09343	4.95645	4.31988
1450633_at	60.5376	12.2398	0.363416	48.2978	-36.058	magenta	1450633_at	Calm4	Calm4	4.52283	4.52849	4.39613	4.53304	4.47533	4.50374	4.35535	4.29957	4.36587	4.20545	4.47956	4.33712	4.34938	4.45772	4.27258	4.32636	4.53886	4.49249	4.65532	4.27286	4.26068	4.63842	4.46891	4.33057	4.41107	4.52535	4.29978	4.50074	4.43857	4.38303	4.16043	4.05823	4.0291	4.4898	4.14836	3.89108	3.8299	3.89163	3.91499	4.0629
1453606_at	56.6729	9.71377	0.363347	46.9591	-37.2454	pink	1453606_at	4930472D12Rik	4931403G20Rik	4.80126	4.65143	4.3346	4.93677	4.70197	4.63819	4.35361	4.31026	4.41769	4.54202	4.44811	4.43268	4.79461	4.62989	4.70714	4.70592	4.28441	4.3521	4.915	4.79807	4.66911	4.68279	4.69646	4.75985	4.44216	4.31843	4.40441	4.01003	4.57431	4.42199	4.46153	4.57866	4.64488	4.31291	4.49877	4.19855	4.26973	4.41534	4.5101	4.41664
1446430_at	56.5137	20.7048	0.362904	35.809	-15.1042	blue	1446430_at	Hectd2	Hectd2	4.3348	4.30955	4.51559	4.50073	4.4922	4.64291	4.95014	4.77259	4.7926	4.42879	4.41635	4.45056	4.51318	4.71219	4.64291	4.5123	4.90621	4.99887	4.52779	4.39893	4.79121	4.45803	4.83197	4.83229	4.39619	4.26429	4.11431	4.17331	4.31366	4.30966	4.38427	4.40276	4.52157	4.28826	4.53858	4.19242	4.20145	4.34086	4.34167	4.40262
1422263_at	48.4815	12.7523	0.362248	35.7292	-22.9769	red	1422263_at	Bdkrb2	Bdkrb2	5.03088	4.92262	4.65938	4.851	4.83379	4.84677	5.49592	5.39867	5.50677	4.96402	4.93721	5.02061	4.76124	4.62809	4.66356	4.67897	5.26412	5.49555	4.78461	4.66002	4.65307	4.52771	4.66024	4.43636	4.83165	4.97038	4.76803	4.73341	4.86082	4.89213	5.14708	5.07741	5.07641	4.61773	4.7432	5.12042	5.21943	5.08544	5.07335	5.07319
1421734_at	93.0928	12.1878	0.361871	80.905	-68.7173	magenta	1421734_at	Il8rb	Cxcr2	3.90588	4.00489	4.00713	4.24009	4.03416	4.09577	4.27665	4.07438	4.24833	4.20007	4.1848	4.21807	4.00088	3.90201	4.17346	3.9815	4.20265	4.23992	3.848	4.19615	4.02736	4.01385	3.90117	3.93049	4.60041	4.39848	4.12099	4.57693	4.38792	4.36958	4.25262	4.31905	4.2063	4.13098	4.33489	4.46074	4.796	4.34935	4.46926	4.28049
1426497_at	41.4995	12.1868	0.361841	29.3128	-17.126	magenta	1426497_at	Kdm5c	Kdm5c	5.28076	5.33977	5.26847	5.27259	5.26282	5.27426	5.56682	5.62062	5.67841	5.23239	5.22877	5.26077	4.8357	5.01649	4.90147	5.00987	5.39551	5.51905	5.2838	5.10325	4.91563	4.73047	4.98802	5.08166	4.94577	5.16457	5.18344	4.9506	5.22415	5.176	5.15261	5.16156	5.12454	5.22485	5.15926	5.43974	5.37005	5.29651	5.37115	5.1585
1449756_at	64.5773	12.7361	0.361788	51.8412	-39.1051	red	1449756_at	1700025B16Rik	Dnajc17	4.54231	4.40161	4.49603	4.52984	4.28076	4.41384	4.19443	4.21758	4.21912	4.24306	4.21666	4.26486	4.52289	4.56812	4.39761	4.4002	4.16754	4.19202	4.34498	4.48375	4.60083	4.58443	4.54997	4.47071	4.32286	4.27295	4.1429	4.12368	4.38308	4.12708	4.2243	4.44628	4.27863	4.22694	4.44953	4.27527	4.13766	4.29954	4.20549	4.28324
1432532_at	52.6091	20.6291	0.361578	31.98	-11.3509	blue	1432532_at	0610025J13Rik	0610025J13Rik	4.03627	4.21483	4.16494	4.24858	4.08752	4.1405	4.13613	4.0791	4.05963	4.27486	4.31782	4.10829	4.19094	4.06235	3.9341	3.94748	4.03752	4.0822	4.00716	4.1146	4.30982	4.13105	4.0849	4.12706	4.21452	4.22472	4.3356	4.25546	4.37063	4.34651	4.38489	4.23777	4.3338	4.49091	4.31469	4.28997	4.49305	4.51792	4.32199	4.30797
1419969_at	30.5218	7.5713	0.360804	22.9505	-15.3792	tan	1419969_at	C77370	C77370	4.90256	4.59657	4.88123	4.73698	5.11938	5.05654	4.89765	4.92255	4.91399	4.83542	4.72915	5.01161	5.03146	5.28662	5.39087	5.29991	5.07978	4.89745	5.18977	5.00277	4.97049	5.26773	5.48297	5.29733	4.93277	4.86983	4.89518	4.91299	4.79859	4.85092	4.99332	5.02831	4.89327	4.57048	5.10104	4.81487	4.7097	4.77009	4.97296	5.00335
1438846_x_at	44.6485	12.6837	0.360301	31.9648	-19.281	red	1438846_x_at	Ihpk1	Ip6k1	3.9488	4.07866	4.09877	3.72927	3.85047	4.09178	3.79696	3.81741	3.86526	3.78894	3.78124	3.77593	3.92971	3.7837	3.93266	3.86774	3.96728	3.87097	4.00277	3.99739	3.88859	3.97433	4.04041	3.81377	4.04517	3.94069	3.89544	3.8575	3.75172	3.84456	3.78591	3.79045	3.76943	3.72313	3.94015	3.63458	3.62904	3.59439	3.70878	3.75662
1455932_at	68.1963	14.3288	0.359662	53.8676	-39.5388	brown	1455932_at	Mtdh	Mtdh	5.80731	6.12244	5.7388	5.9067	5.95313	5.85413	6.26298	6.23049	6.24778	5.81386	5.85951	5.81212	5.82389	5.96313	6.05675	5.87086	6.39602	6.26353	5.90238	5.74049	6.03201	6.13604	6.19101	6.0087	5.54266	5.40508	5.33955	5.40846	5.33761	5.39356	6.18002	5.92245	6.00987	6.00727	5.83454	5.43012	5.6114	5.43547	5.51271	5.93382
1457113_at	42.9786	15.5288	0.359426	27.4498	-11.921	yellow	1457113_at	Nasp	Nasp	5.07576	4.78777	5.11571	4.61993	4.8756	5.0306	4.31741	4.12569	4.32855	4.49673	4.74173	4.51549	4.7981	4.59373	4.49556	4.56262	4.39421	4.30339	5.15523	4.84922	4.74996	4.81874	4.60807	4.41389	4.48081	4.32312	4.48478	4.64408	4.57252	4.69286	4.52875	4.54949	4.51374	4.45623	4.51267	4.64093	4.22794	4.36377	4.69409	4.58088
1432234_at	17.5622	2.62515	0.359296	14.937	-12.3119	darkorange	1432234_at	Ifitm7	4933438B17Rik	4.55547	4.50121	4.38308	4.60071	4.33766	4.2986	4.45255	4.43155	4.48009	4.49655	4.53083	4.50908	4.8514	4.75518	4.78156	4.84566	4.52492	4.45294	4.82913	4.90263	4.75901	5.07097	4.7732	4.50581	4.70336	4.42137	4.49795	4.36832	4.28808	4.57291	4.92885	5.03905	4.89819	4.75931	5.03739	4.74739	4.51653	4.52355	4.52728	4.84623
1418585_at	54.6365	20.4943	0.359215	34.1422	-13.6479	blue	1418585_at	Ccnh	Ccnh	9.69135	9.78915	9.71124	9.8358	9.6826	9.82591	9.87378	9.87419	9.78295	9.66095	9.7742	9.83031	9.54448	9.67863	9.71424	9.60079	9.80627	9.77298	9.84358	9.51924	9.75173	9.55707	9.40579	9.50617	9.86121	9.96646	10.0571	9.90496	9.95682	9.94253	9.80031	9.81292	9.81575	10.4013	10.2149	9.88087	9.97518	10.0687	9.7796	9.76723
1438356_x_at	25.5316	7.52082	0.358399	18.0108	-10.49	tan	1438356_x_at	4933432K03Rik	4933432K03Rik	4.50801	4.78014	4.4667	4.67671	4.17262	4.44696	4.55442	4.38608	4.5942	4.52821	4.35961	4.30764	4.38644	4.20431	4.27837	4.18362	4.34281	4.58699	4.42258	4.49045	4.29447	4.23707	4.04119	4.21664	4.68027	4.44919	4.53988	4.47503	4.48999	4.45675	4.35801	4.56076	4.34251	4.31419	4.58312	4.66885	4.6151	4.64314	4.51711	4.31647
1439160_at	41.1877	12.6019	0.357975	28.5858	-15.9839	red	1439160_at	4732496O08Rik	Pramef8	5.90008	6.01307	5.539	6.17495	5.86317	5.88245	6.12684	6.36452	6.04799	6.18056	6.2777	6.0912	5.64514	5.86568	5.57379	5.5608	6.10286	6.02908	5.82478	5.71039	5.496	5.87881	5.79097	5.97362	6.1242	5.73873	5.94033	5.78138	5.89706	6.32267	6.26314	6.23631	6.13843	5.7153	5.4828	6.11842	6.02167	6.26339	6.38153	6.16345
1424060_at	42.8583	12.0422	0.357548	30.8161	-18.7739	magenta	1424060_at	Neil3	Neil3	4.81731	4.96972	4.94155	4.8608	4.87654	4.90916	4.45304	4.49799	4.4269	4.82649	4.79525	4.83981	5.01204	4.97968	5.01115	4.97466	4.6053	4.70943	4.88933	5.03066	4.93829	5.11919	4.98704	5.00001	4.96864	4.75349	4.6927	4.65178	4.77127	4.77275	4.80699	4.91008	4.92277	4.83144	4.79201	4.72299	4.66951	4.5652	4.84566	4.9506
1458965_at	46.1009	12.0232	0.356986	34.0777	-22.0544	magenta	1458965_at	4930504H06Rik	NA	4.12024	3.86134	4.33336	4.14864	4.05481	3.94022	4.40882	4.43822	4.43322	4.43951	4.21616	4.20728	3.96511	3.98966	4.18127	4.0107	4.39052	4.50489	4.18025	4.02679	4.14541	4.17604	4.2085	4.07117	4.40814	4.13061	4.32272	4.35154	4.20424	4.18656	4.13826	4.08141	4.14888	4.21442	4.05255	4.19947	4.37379	4.35598	4.39214	3.9994
1420001_at	51.0954	12.022	0.35695	39.0734	-27.0513	magenta	1420001_at	Slc35a1	D7Ertd1e	5.0568	4.73998	5.03589	4.96729	5.12988	5.04217	5.30911	5.29664	5.326	5.08946	5.26038	5.11529	4.638	4.96392	4.82378	4.86994	5.09501	5.36539	5.19432	5.13784	5.03589	4.755	4.87858	4.89078	5.06032	5.19317	5.07448	5.0868	5.3443	5.1718	5.23261	5.07512	5.14989	5.21646	5.08179	5.21683	5.22917	5.32482	5.39006	4.95725
1425552_at	56.9488	12.5587	0.356748	44.3901	-31.8314	red	1425552_at	Hip1r	Hip1r	9.29341	9.41298	9.32836	9.22909	9.41935	9.18893	9.21129	9.09818	9.19395	9.00827	9.09203	9.05551	9.2569	9.27479	9.21946	9.17852	9.20666	9.22596	9.27681	9.33789	9.43715	9.36786	9.27086	9.12667	9.13926	9.15504	8.93799	8.94078	9.10347	9.10926	8.88421	8.8459	8.86433	8.90986	9.2361	8.969	9.09248	9.04007	9.08264	8.83375
1427556_at	31.5405	12.0139	0.35671	19.5266	-7.51266	magenta	1427556_at	Mylk2	Mylk2	4.79166	4.516	4.64949	4.66756	4.66981	4.8651	4.85581	4.87346	4.86979	4.73414	4.65292	4.64651	4.71479	4.65774	4.72741	4.71061	4.73818	4.84905	4.65497	4.59359	4.67416	4.88177	4.67027	4.43426	4.66127	4.83686	4.64087	4.63289	4.71458	4.75778	4.78739	4.88426	4.82744	5.04175	5.17898	5.0221	5.10905	4.95876	5.04778	4.56154
1446655_at	46.7887	20.2931	0.355688	26.4956	-6.2025	blue	1446655_at	Scyl3	Scyl3	4.56106	4.97541	4.80322	4.8003	4.84338	4.66227	4.6524	4.45066	4.67648	4.68127	5.09366	4.94042	4.72855	4.79006	5.0972	4.64992	4.63355	4.65695	4.6933	4.74571	4.76181	4.65415	4.74681	4.68394	4.94888	5.04343	5.02482	5.10613	5.0782	5.00358	4.85215	4.88377	4.78214	5.10168	4.99989	4.88137	5.14026	5.33141	5.09129	4.95069
1450619_x_at	40.3564	11.9652	0.355264	28.3911	-16.4259	magenta	1450619_x_at	Spg7	NA	5.22743	5.5589	5.47901	5.44881	5.33573	5.2221	5.38318	5.40298	5.33981	5.10437	5.42568	5.50357	4.99883	5.12878	5.24779	5.02056	5.47718	5.70331	5.25986	5.15968	5.14783	5.05221	5.0123	5.05519	5.47069	4.97876	5.33247	5.48013	5.35724	5.27681	5.55346	5.51615	5.31413	5.55433	5.49425	5.58302	5.67947	5.63647	5.53422	5.50436
1443488_at	56.7034	11.9499	0.354809	44.7535	-32.8035	magenta	1443488_at	Rdh1	NA	5.25085	4.88006	5.08502	4.95057	4.89857	5.33227	5.16183	5.18552	5.18182	5.17743	5.14025	5.1194	4.83473	4.71531	4.73976	5.05881	4.97184	5.05371	5.04962	5.06895	4.71831	4.55008	4.79898	4.83428	5.16183	5.07196	4.8933	5.16954	5.10899	5.20598	5.10984	5.15622	5.13126	5.90953	5.24712	5.34591	5.29051	5.40535	5.44533	5.04996
1449585_at	46.6466	9.47305	0.354343	37.1736	-27.7005	pink	1449585_at	Il1rap	Il1rap	6.41999	6.18116	5.84188	6.36256	5.76131	6.22004	5.90212	5.91347	5.76532	5.86172	6.39143	5.89875	6.18224	6.10158	6.56931	6.26729	5.88405	5.89395	6.07885	6.58182	6.01863	5.80327	6.26235	6.40715	5.7848	5.50739	5.96148	5.53764	6.03164	5.59056	5.96546	6.17317	6.1591	5.82176	5.52891	6.02277	5.30966	5.69755	5.63904	6.08997
1435545_at	55.7049	3.85448	0.352717	51.8504	-47.9959	lightyellow	1435545_at	BC032203	BC032203	8.72182	8.53964	8.52166	8.49337	8.29418	8.84544	8.72057	8.69504	8.69768	8.7889	8.80454	8.77787	8.40389	8.48873	8.50193	8.48196	8.75495	8.69847	8.39441	8.54942	8.39829	8.40302	8.17703	8.37047	8.50297	8.86149	8.90687	8.95774	9.17061	8.83833	8.57428	8.82311	8.72408	9.82544	8.7356	9.11076	8.79687	9.17655	8.78633	8.7201
1442256_at	59.033	14.0298	0.352158	45.0031	-30.9733	brown	1442256_at	Prkcd	Prkcd	5.50365	5.26097	5.4903	5.30344	5.49616	5.49411	5.62145	5.46826	5.39951	5.37697	5.34033	5.42253	5.10665	5.20334	5.15922	5.15493	5.58585	5.63185	5.22492	5.13435	5.08492	5.37709	5.06538	5.13522	5.9191	5.95006	5.87461	5.88003	5.93679	5.79606	5.36167	5.43511	5.58486	5.52689	5.68197	5.23421	5.58619	5.29199	5.29626	5.27996
1453167_at	27.9119	8.34607	0.352052	19.5658	-11.2198	green	1453167_at	1700013G24Rik	1700013G24Rik	4.16283	4.2112	4.25578	4.10523	4.35082	4.02017	4.22085	4.32084	4.24519	4.28314	4.32948	4.28843	4.32268	4.22519	4.3251	4.40712	4.20648	4.18732	4.36973	4.29041	4.16129	4.22022	4.29864	4.32132	4.45626	4.43502	4.44276	4.4156	4.36798	4.40655	3.99357	4.00507	3.97904	4.08981	4.22025	4.3997	4.21181	4.34375	4.24565	4.01473
1459772_at	74.8216	15.1831	0.351424	59.6385	-44.4555	yellow	1459772_at	Hps3	Hps3	4.33091	3.57451	3.91021	3.94329	3.8611	3.81756	4.58095	4.59426	4.59329	4.3477	4.15088	4.37262	3.87176	4.14161	4.04707	4.26571	4.52574	4.52962	4.25072	3.94273	4.3399	3.95051	4.13233	4.14009	4.24685	4.06356	4.19978	4.01967	4.29402	4.47427	4.29046	4.14448	4.14572	4.40454	4.29081	4.26138	4.52646	4.63721	4.69339	4.14928
1425272_at	59.5353	20.037	0.3512	39.4983	-19.4613	blue	1425272_at	Emp2	Emp2	6.53986	6.44052	6.50265	6.76193	6.81265	6.47085	6.33162	6.19193	6.21418	6.17932	6.70845	6.13707	6.55096	6.20966	6.58006	6.18366	6.22499	6.21285	6.60473	6.78018	6.43351	6.54282	6.65439	6.98778	6.25545	5.66637	6.11508	6.21598	6.27692	6.35085	6.22113	6.19889	6.18748	5.73963	5.8841	6.39974	5.30768	5.60096	6.06708	6.17984
1444170_at	33.7216	6.20432	0.3506	27.5173	-21.313	greenyellow	1444170_at	6030446N20Rik	6030446N20Rik	5.20745	5.13573	5.31475	5.23378	5.2211	5.09304	5.19317	5.27744	5.18088	5.14326	5.1107	5.18532	4.82231	4.73934	4.76357	4.7318	5.3177	5.25764	5.07817	5.02221	4.73154	4.78119	4.66311	4.76757	4.97726	5.16238	5.08962	4.91834	5.27318	4.94824	5.49654	5.2696	5.24364	5.46804	5.02989	5.11381	5.33245	5.06093	5.13518	5.26269
1457573_at	39.2887	6.20361	0.350559	33.0851	-26.8815	greenyellow	1457573_at	Top1	Top1	6.57913	6.59091	6.29746	6.50826	6.42619	6.4781	6.3733	6.53417	6.5092	6.79794	6.87758	6.60983	6.81635	6.96603	7.04115	6.91229	6.53385	6.55726	6.54073	6.66565	7.12288	7.02032	7.16495	6.9117	6.69152	6.61287	6.53874	6.76068	6.5459	6.67855	6.50321	6.48159	6.47308	6.88932	6.34016	6.40903	6.44636	6.62016	6.34964	6.54223
1431990_at	55.5212	12.3341	0.350369	43.187	-30.8529	red	1431990_at	4930429D17Rik	4930429D17Rik	5.08073	5.3209	4.98715	5.17479	5.01163	4.99267	4.93215	4.92852	4.94835	5.01433	5.04435	4.90756	5.15045	5.16384	5.09856	5.17042	5.50098	4.9312	5.03854	5.01508	5.18674	5.37042	4.96861	5.1471	4.75895	4.9828	4.8693	4.69681	4.8474	4.77899	4.77623	4.67482	5.00373	5.40821	4.97438	4.96051	5.00955	4.66124	4.49233	4.95259
1417777_at	41.6918	2.10217	0.350322	39.5897	-37.4875	orange	1417777_at	Ptgr1	Ptgr1	5.86258	6.41294	6.11802	6.3032	6.27914	5.83974	5.86686	5.87638	5.69205	6.05316	5.82164	5.88836	6.61057	5.96911	5.90933	5.80689	5.66987	5.68479	5.88628	5.89511	6.10936	6.27175	6.04618	6.09716	5.65381	5.71634	5.76382	5.76673	5.71731	5.44149	5.78249	5.76789	5.74751	5.61345	5.51831	5.56808	5.65067	5.67065	5.52939	5.77204
1459936_at	40.115	7.34842	0.350183	32.7666	-25.4182	tan	1459936_at	B3galt4	NA	3.97851	3.95826	3.92348	4.05907	4.17673	3.91614	3.88297	3.86791	3.86321	3.7741	3.89058	4.0279	3.57639	3.68922	3.74007	3.72237	3.82475	3.8463	3.94725	3.87859	3.77315	3.60918	3.5787	3.69196	3.866	3.75541	3.78932	3.77091	3.83434	3.77803	3.75082	3.69828	3.712	3.90277	3.77256	4.14695	4.11794	4.14583	4.11506	3.73528
1425875_a_at	86.757	19.9479	0.349638	66.809	-46.8611	blue	1425875_a_at	Lepr	Lepr	4.6193	4.76857	4.77424	4.59299	4.83874	4.56217	4.83564	4.66046	4.90401	4.88137	5.03225	5.07558	4.94163	5.08151	4.95192	5.09084	4.83598	4.67417	4.46366	4.57679	4.99545	4.80998	4.7772	4.74488	5.11614	5.20157	5.20219	5.33448	5.32203	5.37048	5.06277	4.98334	4.97063	5.1063	5.0241	5.12132	5.45217	5.31695	5.15428	4.89246
1444094_at	54.4864	7.33372	0.349483	47.1527	-39.8189	tan	1444094_at	Pigv	NA	4.37282	4.4981	4.58856	4.40701	4.45509	4.4991	4.5251	4.55542	4.5253	4.69928	4.46058	4.3741	4.4217	4.25895	4.37587	4.41661	4.65741	4.52502	4.33477	4.6262	4.36001	4.46038	4.1238	4.32243	4.72145	4.81546	4.66254	4.74085	4.65283	4.61798	4.50022	4.51933	4.46985	4.75563	4.79525	5.16653	4.64728	4.76017	4.40746	4.48021
1444281_at	20.9375	2.55178	0.349255	18.3857	-15.8339	darkorange	1444281_at	Camk2d	NA	4.52767	4.38788	4.46298	4.61436	4.71619	4.74266	4.46052	4.44205	4.57227	4.51866	4.39049	4.51866	4.60367	4.75351	4.84107	4.7708	4.44408	4.24087	4.57489	4.37995	4.73023	4.85	4.75825	5.02438	4.3327	4.32831	4.44601	4.39188	4.4522	4.56455	4.68728	4.82383	4.61052	4.82666	4.96272	4.58288	4.72539	4.5237	4.43988	4.60359
1426605_at	42.5317	12.2894	0.3491	30.2423	-17.9529	red	1426605_at	Brcc3	Brcc3	4.67598	4.13235	4.10284	4.49052	4.18796	4.37263	4.52978	4.62201	4.18917	4.61901	4.56051	4.58899	4.35892	4.44979	4.62379	4.60552	4.07041	4.55925	4.20212	4.10173	4.38921	3.86796	4.28057	4.31189	4.31825	4.13848	4.47661	4.58548	4.80458	4.64681	4.73913	4.80945	4.5349	4.26929	4.1164	4.42717	4.47713	4.87043	4.79714	4.81724
1431215_at	69.7051	15.0809	0.34906	54.6241	-39.5432	yellow	1431215_at	Dnajc6	Dnajc6	5.7182	4.96215	5.00419	5.4157	5.29973	5.47823	5.75055	5.81585	5.75141	5.85337	5.55397	5.59914	5.12722	5.30981	5.43123	5.50311	5.51541	5.73941	5.45446	5.23985	5.55839	5.47512	5.48538	5.68265	5.70498	5.73691	5.70531	5.53928	5.91184	5.95217	5.57356	5.52431	5.42479	4.60821	5.11818	5.65315	5.64824	5.87429	5.81467	5.63366
1455567_at	41.748	12.2393	0.347677	29.5087	-17.2693	red	1455567_at	Cdk12	Cdk12	7.29707	7.37182	7.35129	7.38177	7.10694	7.24848	7.00051	7.0068	7.13259	7.29166	7.31917	7.00568	7.52069	7.51365	7.41892	7.37248	7.43047	7.15406	7.31957	7.59628	7.33238	7.59585	7.51779	7.23572	7.10144	7.64519	7.16031	7.38352	7.33018	7.20538	7.05673	7.20062	6.90063	7.28667	7.23042	7.10029	7.20152	6.99545	7.06296	6.99151
1420444_at	63.5942	9.26426	0.346533	54.3299	-45.0657	pink	1420444_at	Slc22a3	Slc22a3	4.64263	4.46558	4.71899	4.71069	4.74202	4.6458	4.78785	4.78248	4.81115	4.89066	5.0259	4.95206	4.94987	4.6658	4.89531	4.75304	4.76375	4.79075	4.56341	4.90593	4.9174	4.95943	4.5661	4.48793	5.80302	5.23107	5.13705	5.3201	5.14058	5.29951	5.23387	4.91714	4.88313	4.42763	4.88417	5.7674	5.48794	5.14379	5.87323	4.79675
1437172_x_at	57.0022	6.12959	0.34653	50.8726	-44.7431	salmon	1437172_x_at	Hadhb	Hadhb	9.96114	10.3288	10.1375	9.81314	9.86966	9.94713	9.79455	9.84127	9.7061	9.55836	9.74391	9.82412	10.107	9.9972	10.3297	9.978	9.91656	9.7791	9.87181	9.77549	9.78249	10.1475	9.75351	9.8326	9.38331	9.79756	9.64146	9.61742	9.5413	9.36584	9.93556	9.82411	9.96406	10.1742	10.2182	10.1399	9.83228	9.82117	9.65725	9.83228
1430604_a_at	65.8672	14.9714	0.346525	50.8958	-35.9244	yellow	1430604_a_at	Dab2	Dab2	4.56302	4.66509	4.28121	4.25987	4.25157	4.19974	5.16653	5.001	5.01251	4.57095	4.55266	4.60902	4.46437	4.42882	4.50098	4.56134	4.72425	5.00013	4.24615	4.28622	4.3427	4.47649	4.49301	4.43896	4.55488	4.6629	4.68434	4.55227	4.70992	4.6684	4.3652	4.3181	4.61295	4.87812	4.86251	4.87516	4.87982	4.90177	5.05732	4.36849
1428606_at	39.9524	11.6638	0.346313	28.2886	-16.6248	magenta	1428606_at	Ccdc124	Ccdc124	4.5115	4.58231	4.92821	4.38761	4.54053	4.72657	4.4352	4.48285	4.45015	4.58719	4.63923	4.70869	4.72079	4.91506	4.82702	4.75243	4.52191	4.45275	4.6817	4.77086	4.76306	4.84493	4.79029	4.76929	4.57585	4.6689	4.67487	4.62579	4.55515	4.54878	4.7166	4.81225	4.87828	5.39616	4.82114	4.18299	4.51346	4.27276	4.39066	4.81989
1458934_at	83.9826	8.19721	0.345773	75.7854	-67.5882	green	1458934_at	D5Ertd505e	D5Ertd505e	5.04807	4.78777	5.29345	4.93657	4.67215	4.79309	4.68556	4.50702	4.42369	4.64689	4.59075	4.29065	4.90395	4.80235	4.69704	4.74385	4.64162	4.59469	4.87775	5.0284	4.48278	4.84842	4.69975	4.94666	4.13708	4.41286	4.11989	4.16163	4.36421	4.2294	4.45134	4.47261	4.43705	4.24954	4.54748	4.5184	4.38457	4.60544	4.51876	4.46826
1420674_at	38.9487	9.23908	0.345591	29.7096	-20.4705	pink	1420674_at	Pla2g2e	Pla2g2e	4.23883	4.47535	4.32692	4.14904	4.15075	4.19992	4.33187	4.30515	4.19976	4.40703	4.32009	4.3546	4.33328	4.39467	4.26126	3.97321	4.30086	4.25123	4.14721	4.13905	4.22407	4.52547	4.24155	4.22683	4.48555	4.55917	4.43602	4.54364	4.38443	4.58516	3.92478	4.20795	4.14927	4.24435	4.27559	4.62876	4.51929	4.78724	4.39436	4.18628
1457453_at	48.8238	19.7024	0.345335	29.1213	-9.41893	blue	1457453_at	Plscr1	1700057G04Rik	3.82934	4.26454	4.35802	3.88822	3.75997	3.76645	3.9164	3.94024	3.89352	4.03305	3.97698	4.07911	3.8359	3.77778	3.74768	3.88267	3.87491	3.89554	3.83275	3.95187	3.70209	4.12642	3.78419	3.8825	4.01696	3.99171	3.79658	4.15204	3.92998	4.23735	4.23624	4.37974	4.20696	4.69643	4.35601	4.31803	4.24649	4.14483	4.31976	4.24783
1427671_a_at	57.4934	3.77203	0.345172	53.7213	-49.9493	lightyellow	1427671_a_at	Fmn1	Fmn1	4.7316	4.64171	4.99447	4.77668	4.83277	4.90614	4.49269	4.44568	4.35797	4.41514	4.61728	4.66653	4.69894	4.87726	4.42897	4.44901	4.39001	4.4775	4.93914	4.87204	4.67423	4.8358	4.87126	4.47772	4.31698	4.53273	4.18108	4.49039	4.50477	4.296	4.4095	4.42798	4.39526	4.98219	4.61742	4.38864	4.6596	4.44201	4.41833	4.44701
1447645_x_at	42.9611	12.145	0.344996	30.8162	-18.6712	red	1447645_x_at	Kcnk13	Kcnk13	3.8511	3.8264	3.80413	3.66774	3.56696	3.8679	3.72524	3.68597	3.67605	3.6991	3.58945	3.5654	3.92078	3.75234	3.99503	3.92628	3.64672	3.57613	3.90256	3.80128	3.79675	4.08739	3.8975	3.84054	3.54405	3.70896	3.78364	3.67004	3.65969	3.64079	3.6257	3.63244	3.45238	3.61743	3.94307	3.59874	3.64868	3.55871	3.62402	3.63238
1442487_at	68.6432	19.6824	0.344984	48.9608	-29.2785	blue	1442487_at	D14Ertd24e	D14Ertd24e	3.75327	4.10771	3.92507	3.95224	3.70419	3.75185	3.96	3.88802	4.02785	4.1206	4.11114	3.95042	4.01538	3.90688	4.18248	3.97607	4.09574	3.83524	3.77974	3.8087	4.10562	3.9972	3.94825	3.95546	4.36374	4.30969	4.284	4.2251	4.20128	4.1726	3.9283	4.0107	4.07454	4.00172	4.06269	4.31353	4.44923	4.30524	4.21932	4.02001
1422152_at	44.1488	11.6117	0.344766	32.5371	-20.9254	magenta	1422152_at	Hmx1	Hmx1	4.5893	4.38779	4.68041	4.3865	4.75276	4.89755	5.21966	5.10348	5.2344	5.05736	4.68358	4.76011	4.65721	4.49873	4.66336	4.89434	5.08345	5.13122	4.61275	4.92124	4.58943	4.57853	4.5869	4.70535	4.70543	4.69944	4.89136	4.69982	4.7001	4.94723	4.54428	4.72328	4.63426	4.48366	4.66766	5.00315	4.76793	5.01171	4.99682	4.66566
1446770_at	45.4067	8.15872	0.344149	37.248	-29.0893	green	1446770_at	2610208K16Rik	Pik3cd	5.0197	4.85786	5.37629	5.04607	5.25602	5.23956	5.24797	5.21234	5.27025	4.88783	4.91069	4.90246	5.12957	5.19192	5.31799	5.26557	5.39417	5.25368	5.05205	5.22955	5.17872	5.22366	5.05327	5.08255	4.72693	4.84258	4.61968	4.83517	4.88492	4.80805	5.49195	5.39992	5.37054	5.3066	5.41941	4.65549	4.65729	4.8334	4.57209	5.38586
1427854_x_at	52.0969	11.5765	0.343721	40.5204	-28.9439	magenta	1427854_x_at	AK019498	Hspb1	4.5342	4.58665	4.49114	4.48359	4.59555	4.54669	4.89736	4.69286	4.9152	4.66465	4.79226	4.88285	4.27465	4.53374	4.80412	4.61558	4.70042	4.92118	4.55306	4.70275	4.48263	4.1797	4.53012	4.52572	4.71662	4.6438	4.75684	4.95599	4.89608	4.56967	4.85098	4.66085	4.84226	5.66749	4.87201	4.95268	5.03244	4.79051	4.96306	4.80434
1454182_at	62.9055	14.8393	0.343467	48.0662	-33.2269	yellow	1454182_at	5430417C01Rik	5430417C01Rik	6.71366	7.01552	7.10965	6.74398	6.81719	6.86076	6.18008	6.18306	6.21154	6.77832	6.50627	6.57718	6.84786	6.39335	6.82251	6.59641	6.55935	6.04631	6.60413	6.93364	6.66849	7.0871	6.75723	6.84665	6.54977	6.76085	6.34156	6.63146	6.38695	6.20421	6.39253	6.48659	6.70865	7.45241	6.62669	6.48533	6.41657	6.45937	6.46091	6.50837
1427655_a_at	66.5126	12.0646	0.342713	54.448	-42.3834	red	1427655_a_at	A630038E17Rik	A630038E17Rik	4.29475	4.90297	4.78687	4.68798	4.64966	4.54085	4.47787	4.50961	4.355	4.60302	4.26287	4.21409	4.2699	4.38196	4.38898	4.41177	4.56274	4.48084	4.6466	4.87497	4.41054	4.6975	4.52498	4.36947	3.8498	4.24044	4.50256	3.87121	4.09021	4.13588	4.28467	4.30192	4.27599	4.28134	4.218	4.02017	4.24152	4.15688	3.93964	4.30887
1443123_at	68.8964	19.5503	0.342669	49.3461	-29.7958	blue	1443123_at	Tanc2	Tanc2	7.11099	6.8233	6.836	6.73171	6.50634	7.138	7.11799	7.49903	7.35613	6.72903	6.95926	6.98271	6.51363	6.14031	6.66964	6.74089	7.3916	7.36956	6.72333	6.91898	6.38208	6.46122	6.22749	6.28713	6.97247	7.18364	7.25772	7.33044	7.2518	6.84334	7.12305	7.21159	7.50065	7.87188	7.5807	7.65881	7.70046	7.51558	7.25611	6.87854
1421441_at	55.082	14.7868	0.342251	40.2952	-25.5085	yellow	1421441_at	Angpt1	Angpt1	4.28838	4.17553	4.3371	4.36454	4.38801	4.35904	4.64901	4.5999	4.59893	4.63697	4.65575	4.65969	4.57953	4.67831	4.70104	4.9178	4.42532	4.57989	3.98287	4.49487	4.55627	4.30573	4.54796	4.84928	5.00862	4.57351	4.65048	4.90384	4.96222	4.87264	4.30922	4.54128	4.82126	4.51033	4.54158	4.69985	4.67848	4.60895	4.97255	4.54032
1446473_at	48.8003	12.0455	0.342171	36.7548	-24.7093	red	1446473_at	4732418C07Rik	4732418C07Rik	5.87181	6.0312	5.96861	5.59642	5.37653	6.01148	5.07077	5.27221	5.26204	5.62509	5.59302	5.67691	5.89659	5.89017	5.68054	5.95237	5.38888	5.38904	5.65562	6.00267	5.75543	5.98581	5.88638	5.88365	5.77566	5.89724	5.76924	5.82551	5.65804	5.70183	5.46428	5.51392	5.44413	5.68676	5.53712	5.47955	5.46508	5.2009	5.6874	5.46397
1431492_at	28.622	7.1677	0.341571	21.4543	-14.2866	tan	1431492_at	2210418G03Rik	Lipn	4.09742	4.05155	4.16372	4.27403	4.02276	3.94249	3.99483	4.16173	4.06807	4.16229	4.03672	3.88526	4.40271	4.53111	4.25043	4.46882	4.3233	4.15354	4.03653	4.09789	4.23679	4.03748	4.27188	4.0541	3.99408	4.22275	3.90746	3.99076	4.08164	3.88254	4.29913	4.25464	4.20402	4.16818	4.2963	3.7712	3.83356	3.85186	3.91603	4.26109
1436160_at	20.6368	6.54293	0.340918	14.0939	-7.55097	purple	1436160_at	Krt26	Krt26	4.3792	4.4812	4.34567	4.41851	4.48249	4.39704	4.65676	4.70583	4.70292	4.57634	4.37913	4.59261	4.69856	4.67105	4.84349	4.83969	5.05316	4.61529	4.55077	4.65012	5.02879	4.6469	4.7089	4.96509	4.5887	4.564	4.72444	4.49265	4.46472	4.54331	4.80035	4.7021	4.64593	4.53358	4.79869	4.32385	4.42032	4.17656	4.41352	4.67287
1431823_at	31.474	6.01165	0.339712	25.4623	-19.4507	greenyellow	1431823_at	Itpk1	Itpk1	4.80883	4.54902	4.42265	4.68801	4.64877	4.76136	4.57681	4.58591	4.70678	4.84563	4.44657	4.85935	4.79874	4.86239	4.78603	4.71538	4.55367	4.57746	4.73312	4.69263	4.63118	4.66241	4.64422	4.77268	4.7455	4.71148	4.56508	4.61782	4.63631	4.73566	5.00333	4.96429	4.96018	4.96506	5.04522	4.72839	5.05976	5.08647	5.15048	4.9711
1440197_at	36.6724	11.9356	0.339049	24.7368	-12.8012	red	1440197_at	BC032203	BC032203	4.43366	4.11389	3.99757	4.54049	4.24754	4.28834	4.56826	4.36207	4.39017	4.55083	4.52654	4.57409	4.32057	4.56682	4.71245	4.38994	4.31234	4.58305	4.34397	3.97113	4.2982	4.33658	4.50501	4.70193	4.50449	4.07432	4.4506	4.30157	4.68227	4.66869	4.36274	4.85165	4.7725	4.76655	4.50943	4.61553	4.72766	4.97672	4.55466	4.76213
1419105_at	41.0851	11.9324	0.338957	29.1528	-17.2204	red	1419105_at	Nr1h4	Nr1h4	4.46508	4.85984	4.86758	5.03228	4.56564	4.42406	4.44065	4.47005	4.23493	4.25598	4.91963	4.62621	5.03025	5.03041	4.88361	4.83698	4.14929	4.44055	4.48662	4.90774	4.88371	5.01943	4.85012	4.90147	4.52753	4.62086	4.62251	4.59696	4.55291	4.40005	4.33509	4.35112	4.38521	5.11895	4.62995	4.2703	4.55808	4.33573	4.21956	4.35428
1440155_at	35.5991	8.02603	0.338552	27.573	-19.547	green	1440155_at	B230374F23Rik	Fstl4	4.94186	4.93945	4.95791	5.08764	5.23357	4.8182	4.77531	4.93433	4.72648	4.67099	5.0931	4.91939	4.74412	4.75657	5.31141	4.89306	4.99602	5.06977	5.19129	5.31445	5.26572	5.11293	4.93956	5.22943	4.38456	4.43452	4.81315	4.74007	4.51877	4.94897	5.50554	5.35047	5.32279	4.56794	4.84504	4.41931	4.77589	4.81538	4.61444	5.28837
1420414_at	36.4545	11.9069	0.338233	24.5476	-12.6407	red	1420414_at	Hoxa11	Hoxa11	4.54927	4.63743	4.51808	4.37906	4.67956	4.4621	4.23612	4.09589	4.26047	4.37353	4.36269	4.39507	4.35191	4.41509	4.66937	4.69605	4.26588	4.23484	4.7879	4.57058	4.41244	4.71768	4.58478	4.5218	4.50511	4.53278	4.34861	4.39613	4.33913	4.18173	4.31249	4.32851	4.33734	4.43079	4.45865	4.32762	4.27034	4.21703	4.2199	4.05644
1427601_at	35.0618	3.6945	0.338077	31.3673	-27.6728	lightyellow	1427601_at	Gjd4	Gjd4	4.32111	4.52975	4.95838	4.55397	4.26175	4.60847	4.71066	4.73405	4.78527	4.68622	4.66445	4.69837	4.51164	4.6552	4.23356	4.73796	4.69817	4.70981	4.37459	4.39915	4.75241	4.18529	4.46511	4.2645	4.83697	4.86829	4.70537	4.8414	5.00385	4.92531	5.03503	4.96702	4.92881	4.80997	4.78459	4.90553	4.72125	4.75241	4.89519	4.7881
1419090_x_at	38.8332	11.3855	0.33805	27.4478	-16.0623	magenta	1419090_x_at	Klk26	Klk1b26	4.48369	4.846	4.68133	4.6492	4.69518	4.6724	4.50485	4.53857	4.53151	4.66575	4.68076	4.67627	4.77967	4.80581	4.94849	4.68657	4.63506	4.35214	4.47964	4.87918	4.6241	5.20633	4.6897	4.60621	4.64869	5.03977	4.8157	4.62131	4.69082	4.67203	4.70816	4.82391	4.66121	5.06147	4.63572	4.27997	4.5151	4.47908	4.07991	4.72715
1455244_at	59.7635	3.6932	0.337958	56.0703	-52.3771	lightyellow	1455244_at	Daam1	Daam1	11.1576	11.1196	11.098	11.2247	11.2044	11.1656	11.0209	10.8888	10.9846	11.0812	11.047	11.0391	11.2619	11.111	11.2773	11.0415	11.0101	11.0373	11.055	11.3201	11.0828	11.0229	11.2878	11.3158	11.0522	10.9325	11.0142	10.8951	10.9791	10.8994	10.8059	10.9082	10.9691	10.6815	10.7798	11.1323	10.9251	10.9419	10.9658	11.044
1454150_at	37.7803	11.8926	0.337827	25.8877	-13.9951	red	1454150_at	4930453O03Rik	4930453O03Rik	4.20562	4.43371	4.29261	4.22244	4.38546	4.1843	4.59992	4.62516	4.62516	4.46765	4.44116	4.48486	4.11642	4.32757	4.38748	4.24613	4.73123	4.60232	4.24574	4.20642	4.34089	4.22354	4.22047	4.17314	4.62507	4.40719	4.40048	4.13301	4.43425	4.48738	4.57808	4.6158	4.69345	4.55891	4.39917	4.45508	4.40578	4.63443	4.3209	4.61561
1442199_at	55.6033	19.2348	0.337139	36.3685	-17.1337	blue	1442199_at	BE634596	Btnl2	4.55756	5.21163	4.63415	4.61173	4.72051	4.74812	4.63426	4.69604	4.72803	4.7746	4.89376	4.80527	4.35007	4.40899	4.64268	4.45708	4.69539	4.65432	4.39042	4.58596	4.50141	5.10907	4.59225	4.27088	4.88054	5.16419	5.06574	4.89727	4.8968	4.86305	4.86069	4.78448	4.75623	5.08559	4.76397	4.8579	5.17749	4.99358	4.7988	4.77529
1446148_x_at	64.9371	19.2304	0.337062	45.7066	-26.4762	blue	1446148_x_at	Rnpc2	Rbm39	8.05215	7.6235	7.86898	7.76724	7.26447	8.04402	8.0178	7.98019	7.99495	8.00998	7.82711	8.02072	7.82459	7.5695	7.93811	7.88624	8.15353	8.04709	7.77471	7.94879	7.56514	7.66627	7.77215	7.82002	8.22816	8.02588	7.97795	8.53028	8.25643	7.93526	8.02571	8.05308	8.0988	8.24224	8.26815	8.51699	8.799	8.39645	8.27181	8.03348
1423364_a_at	61.0272	19.2195	0.336872	41.8077	-22.5881	blue	1423364_a_at	Fts	Aktip	11.6487	11.7692	11.5542	11.6645	11.6759	11.7429	11.566	11.5531	11.5876	11.6933	11.5496	11.5598	11.6005	11.6718	11.6745	11.6772	11.4696	11.5728	11.674	11.7032	11.5564	11.5968	11.5617	11.7013	11.6692	11.4111	11.4964	11.5488	11.6753	11.5324	11.439	11.4804	11.4983	11.3011	11.3534	11.503	11.3002	11.4631	11.5211	11.4533
1458961_at	35.9877	7.06833	0.336836	28.9193	-21.851	tan	1458961_at	Eya3	Eya3	4.41804	4.4736	3.98963	4.38242	4.46349	4.38587	4.14267	4.01116	4.16549	4.41128	4.25899	4.29212	4.63628	4.61611	4.62572	4.70667	4.43909	4.13971	4.49303	4.3703	4.58621	4.45119	4.91401	4.68547	4.01694	4.06236	4.05298	4.11268	4.05405	4.15382	4.34014	4.35605	4.21185	3.88198	4.21726	4.27745	4.3614	4.60079	4.47562	4.45282
1440256_at	27.43	7.0552	0.33621	20.3748	-13.3196	tan	1440256_at	Rgs9bp	Rgs9bp	4.32623	4.50129	4.67669	4.17764	4.53542	4.15546	4.81874	4.48954	4.59589	4.16277	4.67885	4.67597	4.55481	4.67867	4.62692	4.72882	4.56797	4.59131	4.45826	4.45884	4.64725	4.76903	4.75272	4.64343	4.30717	4.23334	4.16901	4.26651	4.4716	4.39948	4.59711	4.67695	4.58716	5.37487	4.66018	4.17941	4.1679	4.16103	4.16653	4.51355
1446074_at	24.0801	5.94906	0.336175	18.131	-12.182	greenyellow	1446074_at	1300013F15Rik	NA	5.20001	5.09277	5.03689	5.21412	5.30328	5.15246	5.23448	4.95396	4.98944	5.00692	4.99506	4.99623	4.92597	4.93924	4.95089	5.00846	5.01229	4.98339	5.12849	4.86917	5.0005	4.91333	4.83739	4.90182	5.03472	4.9789	5.03927	4.93684	5.12011	4.88326	5.36091	5.21258	5.14614	5.05375	5.28001	5.16138	5.19988	5.07714	5.20627	5.14404
1442250_at	44.725	11.7957	0.335075	32.9293	-21.1336	red	1442250_at	G22p1	NA	5.9114	5.86014	6.0881	5.75039	5.62041	5.67474	5.70659	5.72026	5.70587	5.49604	5.76987	5.83526	6.09355	5.60121	6.12202	5.84694	5.88192	5.69862	5.83202	5.8816	5.95694	5.95404	6.04651	5.91411	5.46984	5.98993	5.57046	5.76273	5.38021	5.61109	5.45931	5.63589	5.60997	6.0665	5.85447	5.64569	5.52811	5.54077	5.50962	5.63982
1416662_at	41.4224	11.7956	0.335073	29.6267	-17.8311	red	1416662_at	Sardh	Sardh	5.7768	5.90325	5.71839	6.24071	6.06868	5.67781	6.03622	6.10365	6.02381	6.11122	6.25731	6.14681	5.60018	5.70279	5.62942	5.69623	5.65373	6.02775	5.82773	5.78973	6.00666	5.536	5.7064	5.73452	6.38823	6.25936	6.05992	5.61245	6.1846	6.19846	6.30723	6.42648	6.43949	5.82795	5.37827	5.92159	6.24729	6.28309	6.28638	6.2625
1451100_a_at	35.1525	11.7798	0.334622	23.3728	-11.593	red	1451100_a_at	Cdv3	Cdv3	5.10528	4.69319	4.90067	5.14171	5.3788	5.21764	5.81337	5.49132	5.3931	5.00199	5.31531	5.3555	5.14634	5.1451	5.06198	5.09286	5.0618	5.22754	4.80401	5.13022	5.28383	5.05869	5.01251	5.29378	5.26188	5.03553	5.14835	5.07016	5.24758	5.40274	5.37844	5.65171	5.52397	4.92926	5.27755	5.42284	5.20336	5.45865	5.53462	5.56445
1458020_at	20.9977	5.91617	0.334316	15.0815	-9.16531	greenyellow	1458020_at	Reln	Reln	3.81174	3.78185	3.86515	3.87325	3.86085	3.61117	3.77422	3.76081	3.6818	3.72938	3.85735	3.79472	3.84539	3.83901	3.70084	3.94912	3.72272	3.76003	4.01464	3.71613	4.00974	3.93328	3.88782	4.03407	3.73684	3.90305	3.89469	3.8498	3.88655	3.9429	3.66604	3.66817	3.66323	3.65253	3.7071	3.78665	3.60338	3.74082	3.74854	3.54985
1450605_at	43.6155	11.25	0.334026	32.3656	-21.1156	magenta	1450605_at	Tas2r108	Tas2r108	5.19356	5.16763	5.35715	5.13293	5.01837	5.29575	4.67024	4.72944	4.85082	4.94933	4.82804	5.13879	5.05	5.25521	5.10858	5.33124	4.89386	4.73297	5.17714	5.28842	5.21828	5.51988	5.23457	4.9241	5.1594	5.35978	5.10981	5.50386	5.18934	5.14701	5.31499	5.15795	5.01687	6.09867	5.64933	4.42884	5.00978	4.66993	4.92184	5.15738
1458057_at	41.3783	11.7298	0.333202	29.6485	-17.9188	red	1458057_at	Cald1	NA	5.3925	5.0252	5.37377	4.94822	5.22015	4.85731	4.78621	4.45205	4.8186	4.69631	4.77792	4.88932	5.39971	4.82423	4.84423	4.85398	4.75759	4.92248	5.06701	5.38197	4.8833	5.097	5.02262	5.26472	4.55983	4.84819	4.72802	4.80334	4.41984	4.30158	4.64892	4.50537	4.65912	5.05646	5.01216	4.84356	4.89573	4.61929	4.63211	4.67265
1452791_at	58.61	8.90664	0.333156	49.7034	-40.7968	pink	1452791_at	Coq2	Coq2	10.8761	10.9634	10.9586	10.9424	10.9941	10.9471	10.8884	10.8295	10.7538	10.8014	10.9094	10.8025	10.8616	10.873	10.8535	10.8373	10.8645	10.8944	11.0802	10.886	10.9037	10.9248	10.8133	10.8141	10.8021	10.7905	10.8571	10.6659	10.7426	10.8817	10.8881	10.8741	10.8972	10.7774	10.8314	10.7024	10.7346	10.7731	10.7299	10.8848
1437664_at	37.0813	11.7248	0.33306	25.3565	-13.6317	red	1437664_at	Hoxd3	Hoxd3	4.11286	4.16479	4.14609	4.17302	4.05023	4.2519	4.69005	4.39376	4.63939	4.25753	4.55218	4.34142	4.10139	4.01024	4.22726	4.31167	4.53531	4.80906	4.22867	3.96131	4.13014	3.9264	4.16572	4.17645	4.37114	4.57245	4.14541	4.42369	4.30562	4.26267	4.56467	4.58354	4.39105	4.33275	4.24849	4.42931	4.54415	4.40279	4.27182	4.77579
1432911_at	38.2521	6.98889	0.33305	31.2632	-24.2743	tan	1432911_at	AU018122	Safb	3.80286	3.89518	4.02063	4.23614	4.05565	4.21591	4.03175	4.13752	4.1016	3.98424	4.30493	4.07279	3.90689	3.99744	3.96095	3.97823	4.2238	4.11359	3.81823	4.06821	3.88666	4.0494	3.70405	3.85569	4.22715	4.11616	4.32143	4.26469	4.2971	4.46284	3.95	3.93962	3.97142	3.96031	4.01038	4.27202	4.24276	4.31594	4.27279	4.15638
1452294_at	49.7475	14.3421	0.33196	35.4053	-21.0632	yellow	1452294_at	2010005A06Rik	Pcdh1	4.53102	4.15573	4.43062	4.56206	4.33342	4.37366	4.81347	4.70493	4.81357	4.81618	4.78972	4.84053	4.78516	4.8425	4.89085	4.96257	4.81436	4.7235	4.37383	4.6515	4.70804	4.86434	4.83044	4.74859	4.50839	4.82211	5.0542	5.11468	4.78039	4.93858	4.84836	4.86723	4.65952	4.73313	4.7418	4.79694	4.8341	5.04549	5.1531	5.16356
1434798_at	56.1265	14.3366	0.33183	41.79	-27.4534	yellow	1434798_at	Atp6v0d2	Atp6v0d2	4.49319	4.64467	4.76858	4.41983	4.5345	4.56871	4.11858	4.02234	4.0239	4.32757	4.24697	4.08232	4.37475	4.27371	4.37705	4.20773	4.06146	3.89121	4.6538	4.70613	4.39418	4.5527	4.20342	4.35065	4.39838	4.25956	4.36793	4.11617	4.15339	4.18162	4.18412	3.98521	3.9796	4.10696	4.29627	4.32064	4.43429	4.07216	4.31958	4.0153
1429268_at	47.9176	11.6348	0.330505	36.2828	-24.648	red	1429268_at	2610318N02Rik	2610318N02Rik	4.55994	4.45611	4.40229	4.25058	4.42525	4.21624	4.5867	4.643	4.643	4.74997	4.55917	4.61023	4.68828	4.3984	4.38865	4.46666	4.62141	4.62017	4.4747	4.34083	4.57419	4.4247	4.46766	4.43619	4.4976	4.59411	4.45746	4.54149	4.48818	4.56361	4.7914	4.80609	4.63656	4.93847	4.5559	4.72636	4.8768	4.70233	4.69282	4.86479
1459543_at	58.3475	3.60462	0.329852	54.7429	-51.1383	lightyellow	1459543_at	Txnl1	AA407787	5.04735	5.02675	4.95192	4.93517	5.10281	5.34295	4.90849	4.88784	4.92503	5.14355	4.76115	4.70099	4.86378	5.44681	5.471	5.08769	4.94224	4.74119	5.22315	5.37918	5.23892	5.12372	5.26911	5.05958	4.59068	4.44695	4.58493	4.55852	4.57421	4.69103	4.70031	4.71882	4.68931	4.24283	4.72135	4.7733	4.62276	5.35824	4.6796	4.72125
1455005_s_at	31.987	5.8365	0.329814	26.1505	-20.314	greenyellow	1455005_s_at	Slc5a2	Slc5a2	5.21345	5.2845	5.73265	5.45804	5.39745	5.47749	5.62964	5.60295	5.52062	5.55035	5.73656	5.59522	5.23893	5.51811	5.35583	5.1614	5.35569	5.64265	5.45858	5.38922	5.25498	5.49864	5.20247	5.16153	5.52348	5.53719	5.49913	5.50615	5.61987	5.48698	5.96541	5.72993	5.78608	5.78721	5.35029	5.60384	5.58745	5.5906	5.71924	5.65925
1431237_at	32.0772	6.91693	0.329621	25.1603	-18.2434	tan	1431237_at	2700033K02Rik	NA	5.22138	5.09754	5.23951	5.18172	5.24697	5.24181	5.07125	5.08458	5.09103	5.27971	5.09363	5.05148	5.47073	5.35913	5.5946	5.4375	5.31561	5.0727	5.19161	5.50288	5.41409	5.58608	5.58444	5.26673	5.08348	5.03983	4.89984	4.99866	4.92213	5.14003	5.17606	5.35425	5.41235	5.15785	5.42496	5.36652	5.2059	5.02455	5.13001	5.34283
1422430_at	40.7601	11.5899	0.329228	29.1703	-17.5804	red	1422430_at	Fignl1	Fignl1	4.84489	5.64061	5.23099	4.95998	4.99801	4.99132	4.98002	4.87648	5.03595	5.18574	4.93971	4.92678	5.33747	4.92659	5.20996	5.21968	4.94727	4.7553	5.06743	5.32459	5.05905	5.45935	5.31798	5.40774	4.99099	4.9797	5.01078	5.0933	4.99379	4.91193	4.57575	4.73686	4.76862	5.07167	4.95888	5.21487	5.01592	4.96093	4.66009	4.73993
1429036_at	52.0932	11.5897	0.329223	40.5035	-28.9138	red	1429036_at	Otop3	Otop3	4.31961	4.22007	4.09025	4.19663	4.46823	4.40634	4.70232	4.76244	4.63147	4.58102	4.61007	4.64406	4.72764	4.67963	4.70253	4.70212	4.67635	4.70194	4.17888	4.24706	4.7428	4.6431	4.76568	4.6631	4.69985	4.72135	4.49925	4.44874	4.53506	4.68096	4.7264	4.75931	4.7154	4.78858	4.92308	4.6779	4.90508	5.26212	5.09442	4.7703
1438084_at	71.6647	11.5869	0.329144	60.0778	-48.4909	red	1438084_at	Adam23	NA	6.2963	5.73929	6.55895	5.89466	5.81039	6.22181	6.79419	6.65077	6.72194	6.93742	6.58738	6.56977	6.44622	6.25697	6.03827	6.82099	7.11845	6.73949	6.43202	6.21725	6.4817	6.60493	6.63832	6.71828	6.94018	6.75717	6.56972	6.92986	6.46963	6.8309	6.82472	6.80154	6.63374	8.02446	7.0792	7.23969	7.18062	6.93531	7.28786	6.59375
1450327_at	62.7288	3.40758	0.329081	59.3212	-55.9136	darkred	1450327_at	P2rxl1	P2rx6	5.93741	5.41721	5.60549	5.8944	5.73454	5.80901	6.39685	6.10506	6.0918	5.97674	5.94537	6.02866	5.93383	5.8266	5.69069	5.87972	6.08283	6.09546	5.95659	5.71741	6.00799	5.72994	6.02699	5.94238	6.25355	5.98473	5.87551	5.92426	6.16774	6.15879	5.8556	5.95599	5.82187	6.05593	5.95104	5.87359	6.16555	6.27477	6.28346	5.83109
1425417_x_at	38.5416	5.48726	0.328538	33.0543	-27.567	midnightblue	1425417_x_at	Klra21	Klra8	3.75014	3.6744	3.54898	3.62073	3.65382	3.73372	4.10834	3.97204	3.97288	3.77943	3.79999	3.8057	3.81857	3.71886	3.79423	3.8453	3.83639	3.85725	3.6413	3.4904	3.78764	3.8302	3.64114	3.69623	4.09432	3.59849	3.76114	3.89598	3.74473	3.78033	3.53507	3.7225	3.58121	3.70427	3.7246	3.80622	3.81278	3.71529	3.8759	3.6199
1447777_x_at	26.2071	6.86876	0.327325	19.3383	-12.4696	tan	1447777_x_at	2900026A02Rik	NA	3.88734	3.76517	3.7879	4.07715	3.70659	3.83472	3.90499	3.92006	3.72433	3.88971	3.87164	3.87164	4.17311	4.06785	4.3949	4.06573	3.7772	4.10036	3.84478	3.99839	4.0311	4.04929	3.99325	4.04467	3.84047	3.82962	3.72587	3.59824	3.80822	3.68753	3.79873	3.71649	4.10443	4.1413	3.94587	3.84356	3.83357	3.78481	3.70985	3.81156
1416998_at	43.1872	11.518	0.327186	31.6692	-20.1512	red	1416998_at	Rrs1	Rrs1	9.98421	9.70549	9.99026	9.83688	9.89909	9.82381	10.2825	10.1954	10.2474	10.1636	10.0464	10.3122	10.0862	10.0402	9.96153	9.9865	10.3273	10.4045	9.88655	9.80978	10.1707	10.1618	9.91037	10.0449	9.89753	9.99	10.0877	9.74327	10.082	10.1972	10.216	10.0925	10.123	10.0594	9.96948	10.167	10.2517	10.3608	10.2374	10.4788
1451701_x_at	65.0965	7.75047	0.326929	57.346	-49.5955	green	1451701_x_at	Cldn3	Cldn3	4.84871	4.83571	4.69912	4.62875	4.51007	4.64956	5.36855	5.39057	5.38254	4.96836	4.94086	4.78694	4.76215	4.74778	4.77721	4.66884	5.34832	5.41987	4.71988	4.72654	4.81689	4.735	4.80445	4.83832	5.05168	5.46873	5.06665	5.30221	5.24808	5.21944	5.24523	5.0612	5.03177	4.98228	5.32885	4.90548	5.05595	4.85049	5.04665	5.05914
1442839_at	70.6529	11.5073	0.326882	59.1456	-47.6383	red	1442839_at	Spint1	NA	5.3124	5.00195	5.2927	5.17385	4.95071	5.16864	4.66111	4.70835	4.70577	4.89919	4.8765	4.922	5.35341	5.19013	5.05701	5.14406	4.76835	4.58433	5.07536	5.16823	5.20191	5.09527	5.19527	5.26613	4.58129	4.76313	4.65085	4.86111	4.66133	4.65557	4.86093	5.04811	4.95922	4.49893	4.84457	4.82676	4.90032	4.90145	4.95805	4.81901
1443222_at	35.5502	1.95983	0.326602	33.5904	-31.6306	orange	1443222_at	Akt3	NA	7.23887	6.68319	7.10653	7.23722	6.80799	7.28822	7.35284	7.43071	7.41797	7.46077	7.31491	7.1164	7.15679	7.10449	7.10837	7.41041	7.47448	7.54461	7.11845	7.32249	7.06498	6.93824	7.2953	7.21462	7.48478	7.33938	7.21542	7.44849	7.51604	7.33607	7.4649	7.23472	7.728	7.23762	7.41309	7.59937	7.5263	7.55199	7.43518	7.6724
1424371_at	37.0943	6.85357	0.326602	30.2407	-23.3872	tan	1424371_at	Psmf1	Psmf1	5.44314	5.53163	5.42903	5.35555	5.45755	5.36175	5.45189	5.37074	5.43428	5.10708	5.36362	5.41628	5.56747	5.56013	5.88637	5.32166	5.6807	5.4491	5.45518	5.05397	5.58966	5.36739	5.54965	5.7499	5.20305	5.50992	5.33655	4.87669	5.24933	4.9885	5.30108	5.39393	5.36264	5.42105	5.33471	5.09809	5.27254	4.90768	4.91692	5.38144
1451904_a_at	71.414	18.6152	0.326279	52.7988	-34.1835	blue	1451904_a_at	Adam33	Adam33	5.60256	5.35064	5.58105	5.59944	5.60156	5.47446	5.56865	5.53357	5.74503	5.89015	5.86797	5.469	5.48914	5.55336	5.66206	5.49415	5.65892	5.56827	5.6069	5.1532	5.69363	5.87596	5.48345	5.33678	5.91807	6.04989	5.89658	6.04337	5.89335	6.18774	5.94888	5.65567	5.64448	6.44843	6.04054	6.04531	6.13558	5.92373	5.85826	5.66872
1459704_at	38.3499	11.4775	0.326036	26.8724	-15.3949	red	1459704_at	Dnajc7	NA	8.14239	7.99817	8.28465	8.10171	7.97927	8.14325	7.99625	7.98643	7.95831	7.96344	8.08966	7.80022	8.13719	8.07771	8.10952	8.09746	8.01778	8.00742	8.01182	8.23101	8.21737	8.24085	8.19459	8.09185	7.94535	8.05966	7.83424	8.04128	7.94637	7.90952	7.92637	7.91231	7.93281	8.08575	8.18755	7.84472	8.00844	7.83741	7.96048	7.89076
1446039_at	37.7359	10.9781	0.325954	26.7578	-15.7798	magenta	1446039_at	2810408B13Rik	NA	4.98985	4.96275	4.96626	4.96845	4.97536	5.05102	5.2593	5.25887	5.28071	4.89468	5.23714	5.18151	4.9814	4.98495	5.07002	5.00422	4.967	5.66086	4.96779	4.81718	5.10677	4.96167	5.31723	5.1208	5.2058	5.30102	4.97031	5.08566	5.42938	5.14827	4.89608	4.90833	4.95889	5.09633	5.32245	5.17369	5.25139	5.43635	5.52423	4.91525
1427850_x_at	52.234	18.5774	0.325617	33.6565	-15.0791	blue	1427850_x_at	Igh-VJ558	Igh-VJ558	3.87401	3.92605	3.79255	3.99481	3.89571	3.86444	3.855	3.75362	3.86713	3.86619	3.85639	3.75214	3.81129	3.90595	4.11105	3.93619	3.87627	4.02443	3.92456	3.8225	4.19133	3.97285	4.04614	3.9324	3.8396	3.72936	3.7011	3.7866	3.58825	3.69475	3.67781	3.59313	3.70529	4.18102	3.81309	3.54529	3.5356	3.72514	3.54421	3.51255
1442325_at	86.8871	14.0624	0.325485	72.8247	-58.7623	yellow	1442325_at	C530046L02Rik	Tbc1d24	9.33586	8.59808	8.29126	8.77824	8.74075	9.1874	9.41591	9.42672	9.25096	9.22962	9.44965	9.51373	9.09194	9.32799	9.16061	9.51129	9.15048	9.62649	9.15832	8.94666	9.4495	8.82391	9.43001	9.25714	9.38927	8.63098	9.2761	9.17761	9.67877	9.59257	9.04448	9.26019	9.16401	8.31539	8.73515	9.04672	9.08706	9.5902	9.66335	9.50409
1428565_at	38.3012	12.9626	0.325371	25.3386	-12.3759	brown	1428565_at	Unk1	Unkl	9.88853	9.83119	9.86016	9.84197	9.86479	9.92305	9.6754	9.71588	9.73412	9.94401	9.83835	10.0259	9.80381	9.87866	9.77815	9.77423	9.74408	9.7125	9.69139	9.861	9.73978	9.73259	9.67141	9.72443	9.96417	10.0711	9.99455	10.0823	10.1613	9.92283	9.5947	9.83342	9.78984	9.91292	9.64702	9.88045	9.90901	9.84152	9.8756	9.83531
1454340_at	63.832	5.2938	0.325303	58.5382	-53.2444	lightgreen	1454340_at	9530025H10Rik	9530025H10Rik	4.23659	4.54563	4.33513	4.10326	4.14518	4.08398	4.17687	4.39762	4.12761	4.15601	4.14505	4.17777	4.14728	4.26444	4.21691	4.1773	4.43759	4.21406	4.46497	4.41241	4.22441	4.4818	4.23147	4.05342	3.92774	4.00814	3.89038	3.90099	3.75647	3.87958	4.05623	4.09601	4.18201	4.40452	4.14576	4.11417	4.17066	4.03737	4.04249	4.09562
1456862_at	35.7226	5.29341	0.325279	30.4292	-25.1358	lightgreen	1456862_at	Six4	Six4	4.42994	4.93881	4.66335	4.59278	4.58474	4.52573	4.59461	4.61925	4.64776	4.07989	4.28879	4.5843	4.28915	4.41306	4.46724	4.12176	4.9181	4.41035	4.82926	4.58043	4.38915	4.25092	4.43566	4.48253	4.22767	4.45635	4.64286	3.94239	4.21747	4.45204	4.33825	4.00422	4.17714	5.07775	4.77769	4.0744	3.93357	4.22297	4.02469	4.21348
1431453_at	71.4995	10.9461	0.325005	60.5534	-49.6073	magenta	1431453_at	4933406K04Rik	4933406K04Rik	3.74578	4.25974	4.16569	3.93419	4.31222	3.98095	4.32075	4.15854	4.04233	4.22572	4.27372	4.01952	3.82093	3.92929	4.09873	3.74673	4.09685	4.13236	4.13641	4.06945	3.90263	3.95799	4.03863	3.90939	4.42245	4.44785	4.23996	4.48464	4.36678	4.15277	4.15094	4.33881	4.14236	4.06945	4.22688	4.47757	4.53519	4.50068	4.4313	4.17825
1430666_at	17.6323	6.22086	0.324137	11.4115	-5.19061	purple	1430666_at	4930539A06Rik	Plb1	4.36847	4.36813	4.3806	4.25277	4.28985	4.37101	4.74077	4.73089	4.72637	4.43128	4.60678	4.75293	4.44464	4.7078	4.76236	4.89812	4.67815	4.70575	4.46804	4.76256	4.85542	4.75207	4.72318	4.75427	4.47413	4.41416	4.65238	4.63187	4.6131	4.74165	4.57793	4.60382	4.3958	4.74392	4.4432	4.53104	4.36341	4.38205	4.53333	4.60099
1432063_at	44.1418	5.7307	0.323836	38.4111	-32.6804	greenyellow	1432063_at	4833427F10Rik	4833427F10Rik	5.61654	6.16017	5.91106	6.00027	5.98019	5.90152	5.99459	5.74537	5.78283	5.74783	6.12161	5.8017	5.4179	5.49516	5.62602	5.29501	5.78365	5.77001	5.76649	5.87563	5.43093	5.70038	5.36421	5.50004	5.97127	5.87917	5.91326	6.02382	5.69391	6.03242	6.00135	5.97892	6.12807	6.07304	5.8242	5.83637	5.98751	6.03669	5.83797	5.96525
1426477_at	37.2015	11.3273	0.321769	25.8742	-14.5469	red	1426477_at	Rasa1	Rasa1	9.98747	10.0662	10.2058	10.1233	10.0575	10.1213	10.055	10.036	10.0422	10.1937	10.0225	9.89902	10.1147	10.1358	10.05	10.2514	10.114	10.0379	10.1367	10.2123	10.0507	10.2134	10.1361	10.0481	9.97551	10.0369	9.96221	10.1138	9.99986	9.88675	9.88849	9.84356	9.93252	9.66537	9.96783	10.0404	10.1687	9.96348	9.9518	9.93674
1433407_at	29.3984	10.8346	0.321695	18.5638	-7.72912	magenta	1433407_at	Mcm10	Mcm10	3.99663	4.31476	4.50625	4.38547	4.28725	4.30259	4.60148	4.54824	4.39701	4.42297	4.41515	4.02097	3.86324	4.15032	4.11167	4.13261	4.41337	4.51788	3.98548	4.24628	3.95169	3.79126	4.17601	4.00827	4.04745	4.09671	4.11529	4.52755	3.96528	4.26021	4.43487	4.38371	4.36284	4.34218	4.44723	4.61075	4.67848	4.54941	4.52436	4.38788
1419731_at	31.9941	6.75	0.321666	25.2441	-18.4941	tan	1419731_at	Cyp2b19	Cyp2b19	3.93009	4.26731	4.2404	3.96631	4.10637	4.22159	4.19612	4.22075	4.2915	4.15779	3.91836	4.1719	4.45569	4.21412	4.37062	4.2729	4.24288	4.22887	3.99468	3.8949	4.22594	4.66068	4.24617	4.1339	3.9091	4.15634	4.03178	4.04713	3.89895	3.82239	4.21577	4.23885	4.20612	4.35216	4.30245	4.126	4.18573	4.07358	3.88571	4.1329
1449220_at	49.5306	11.3166	0.321466	38.214	-26.8974	red	1449220_at	Gimap3	NA	5.26688	4.4609	4.58241	4.63053	4.82021	4.96809	5.24224	5.25713	5.36137	5.35606	5.32564	5.42043	5.54194	5.35676	5.6835	5.24875	5.22592	5.24833	4.91069	4.79538	5.57009	5.30778	5.13236	5.1705	5.20675	4.96833	5.04705	5.15492	5.27126	5.10471	5.44805	5.4376	5.31904	6.11401	5.44583	5.86262	5.75042	5.68774	5.93169	5.52258
1448556_at	39.8694	10.8227	0.321342	29.0467	-18.2239	magenta	1448556_at	Prlr	Prlr	3.93446	3.64008	3.83996	3.64162	3.60671	3.84891	4.38359	4.1224	4.12181	3.75107	3.95396	3.98633	3.56594	3.77625	3.86007	3.7438	4.09772	3.90275	3.82859	3.5708	3.75479	3.83604	3.5558	3.63256	3.8874	4.05142	3.9661	3.7534	3.9332	3.89644	3.85848	3.91103	3.84555	4.06575	3.94024	4.03726	3.98534	4.11898	4.05135	3.87239
1449327_at	55.596	18.3256	0.321203	37.2704	-18.9448	blue	1449327_at	1600015I10Rik	1600015I10Rik	4.54165	4.68527	4.47869	4.7493	4.4214	4.51408	4.1135	3.98516	4.08928	4.42165	4.59113	4.29474	4.26534	4.10958	4.20253	4.08054	3.89146	4.19884	4.41496	4.50736	4.1585	4.0368	4.05483	4.00274	4.64833	4.49266	4.5332	4.45255	4.41397	4.68913	4.51842	4.67619	4.64724	4.2193	4.36333	4.72622	4.68137	4.65515	4.81727	4.67755
1419340_at	23.8971	2.34653	0.321162	21.5506	-19.204	darkorange	1419340_at	Mov10l1	Mov10l1	4.66705	4.94982	4.69747	4.69067	4.34179	4.71579	4.80496	4.47172	4.65478	4.66691	4.55277	4.60328	4.936	4.8007	5.00404	4.75069	5.0249	4.71995	4.68246	4.64587	5.11055	4.98135	4.76211	5.01274	4.61564	4.68868	4.54239	4.53822	4.62799	4.41421	4.99916	5.01155	5.14177	4.90681	5.14849	4.73884	4.78597	4.59681	4.48691	4.80039
1459141_at	24.7776	1.83003	0.321043	22.9475	-21.1175	darkgrey	1459141_at	1810008I18Rik	1810008I18Rik	4.03314	4.50533	4.18334	4.2593	4.2348	4.2673	4.53184	4.39907	4.44346	4.35551	4.38839	4.39866	4.32671	4.57093	4.64744	4.35809	4.63926	4.41897	4.51847	4.51592	4.56211	4.60358	4.45537	4.46317	4.51225	4.49583	4.51449	4.53901	4.48791	4.46024	4.18884	4.20855	4.2222	4.46223	4.32666	3.97531	4.12731	4.08936	4.01409	3.99093
1429743_at	25.8031	6.15825	0.320875	19.6448	-13.4866	purple	1429743_at	6720468P15Rik	6720468P15Rik	4.09834	4.18877	4.08303	3.96157	4.09931	4.05486	4.28395	4.29114	4.30661	3.97347	4.10713	4.13149	4.47591	4.3327	4.28835	4.42684	4.36075	4.28319	4.16098	3.85878	4.73433	4.75231	4.34197	4.18964	4.06398	4.30197	4.22425	4.22471	4.31856	4.43583	4.00945	3.95243	3.99736	4.00813	4.42825	3.98292	4.04573	4.09611	4.10407	4.08785
1458872_at	38.3423	13.853	0.320637	24.4894	-10.6364	yellow	1458872_at	A630075K04Rik	NA	4.62017	4.8905	4.98175	5.01362	4.792	4.85727	4.45485	4.45697	4.54135	4.55808	4.42889	4.5725	4.42677	4.41887	4.54282	4.41176	4.77333	4.51654	4.86151	4.84326	4.50874	4.43831	4.46893	4.68488	4.43182	4.50743	4.52663	4.61219	4.33463	4.30355	4.79114	4.61583	4.68714	5.1025	4.97207	4.47203	4.44887	4.73174	4.60263	4.50303
1423381_at	47.3044	18.2342	0.319601	29.0702	-10.836	blue	1423381_at	4921521F21Rik	4921521F21Rik	4.25521	4.90622	4.62194	4.31991	4.70192	4.49824	4.27933	4.20423	4.13039	4.61305	4.45335	4.63012	4.32753	4.37071	4.6287	4.30367	4.40112	4.17652	4.47919	4.50388	4.35923	4.39484	4.28525	4.28198	4.37962	4.62194	4.27221	4.62759	4.54255	4.47886	4.78658	4.76749	4.84277	4.5578	4.54512	5.10875	5.05132	4.68912	4.76492	4.59673
1447088_at	55.6979	5.62923	0.318243	50.0687	-44.4394	salmon	1447088_at	Ttyh2	NA	6.05269	5.78454	6.077	5.78633	5.71765	6.07124	5.89265	5.89822	5.92195	5.9394	5.91454	6.15487	6.00998	5.80278	6.00722	5.98523	5.85056	5.8805	5.84517	6.08082	5.79108	5.89822	5.90784	6.00974	6.21677	6.23953	6.17836	6.18681	6.45336	6.17127	6.40302	6.3844	6.40928	6.21903	6.36839	5.98447	6.02173	6.09411	6.10631	6.36004
1425817_a_at	50.3742	11.184	0.317698	39.1902	-28.0062	red	1425817_a_at	Slc8a1	Slc8a1	4.78958	4.66774	4.52024	4.95177	4.31848	4.91965	5.10792	5.20193	5.0659	4.77328	4.75552	4.74979	4.33352	4.48182	4.42385	4.47124	5.08794	5.11305	4.50801	4.61025	4.5708	4.50109	4.42991	4.78026	4.84183	4.88695	4.81691	4.74225	5.09859	5.05531	4.76515	4.7802	4.74759	4.24123	4.72271	5.05461	5.0025	4.98303	5.01847	4.94198
1421302_a_at	34.6979	3.47019	0.317551	31.2277	-27.7575	lightyellow	1421302_a_at	Gna15	Gna15	4.69742	4.69445	4.78098	4.71384	4.58676	4.61786	4.71196	4.7837	4.7895	4.69111	4.66291	4.55329	4.41941	4.38541	4.3904	4.53795	4.58849	4.83254	4.4333	4.41178	4.44006	4.50394	4.49089	4.52625	4.89964	4.7614	4.91231	4.59643	4.80975	5.02625	4.90327	4.9162	4.9275	4.63743	4.82496	4.72112	4.69388	4.80223	4.75207	4.92157
1420658_at	45.2497	11.1717	0.31735	34.078	-22.9062	red	1420658_at	Ucp3	Ucp3	5.60474	5.76311	5.16813	5.61124	5.67802	5.45237	5.99914	5.76356	5.75221	5.93917	5.79539	5.86569	5.32546	5.39233	5.5986	5.62303	5.63131	5.84179	5.76234	5.72935	5.64567	5.59892	5.82539	5.59432	6.00231	5.90243	5.8825	5.55323	5.84876	5.75405	5.87361	5.67964	6.00639	5.34429	5.39556	6.07978	5.99947	6.18776	5.96516	5.98805
1459097_at	46.4671	6.65805	0.317284	39.8091	-33.151	tan	1459097_at	Il17rd	NA	4.89221	4.60527	4.94757	4.98713	4.87603	4.99219	4.79064	4.81679	4.82971	4.9367	4.90995	4.96111	4.721	4.84705	4.8077	4.7871	4.76481	4.7928	4.98278	4.72087	4.92943	4.72174	4.68568	4.82506	5.34586	5.23652	4.95287	5.13205	5.19557	4.97867	5.05212	4.88406	5.00425	4.68983	4.89953	5.1166	5.204	5.17521	5.02333	4.97114
1449766_at	42.5799	18.0879	0.317036	24.492	-6.40415	blue	1449766_at	Syt6	Syt6	4.23271	4.39813	4.39158	4.38517	4.22782	4.27235	4.13762	4.20876	4.16081	4.22765	4.21145	4.24369	4.08184	4.16915	4.11297	4.12467	4.19266	4.00139	4.1011	4.30351	4.35735	4.16302	3.98388	4.12388	4.22194	4.35992	4.51302	4.40087	4.34043	4.34189	4.41473	4.34963	4.31724	4.08798	4.43453	4.53386	4.38554	4.45163	4.34485	4.41063
1460142_at	44.6131	6.62704	0.315807	37.986	-31.359	tan	1460142_at	D13Ertd324e	D13Ertd324e	4.85232	4.85569	4.82903	4.80365	4.99281	4.76644	5.09758	4.90184	4.95499	5.23474	5.10395	5.16622	4.67184	4.89654	4.51059	5.00199	5.23567	5.23143	4.75791	5.03633	4.64679	4.41969	4.602	5.05681	5.53376	5.31396	5.29385	5.27378	5.18722	5.32887	5.2683	4.85272	5.29667	5.42601	4.80794	5.35622	5.12021	4.84145	5.27009	5.12268
1430304_at	37.0776	10.6242	0.315446	26.4534	-15.8293	magenta	1430304_at	5830411K18Rik	Wdr76	4.80117	4.19087	4.87995	4.61432	4.90453	4.70336	4.20465	4.24052	4.23045	4.48706	4.40115	4.27211	4.62372	4.37463	4.43038	4.75294	4.41235	4.20271	4.65388	4.54443	4.75083	4.78208	4.37214	4.69652	4.24412	4.63231	4.58015	4.33951	4.36164	4.49623	4.5232	4.49455	4.5134	4.13697	4.45863	4.29501	4.19109	4.37579	4.08859	4.54262
1431977_at	47.4267	11.0851	0.31489	36.3416	-25.2565	red	1431977_at	4933402J15Rik	4933402J15Rik	5.28562	5.56805	5.41731	5.14379	5.31394	5.19201	5.14787	5.18708	5.03151	5.10635	4.9224	4.78135	5.1033	5.12504	5.35439	5.10542	5.18959	5.15164	5.19784	5.47213	4.95828	5.36009	5.10814	4.77673	5.04337	5.2774	5.10045	5.31914	5.04526	5.10542	5.09753	5.06204	5.03357	5.4486	5.55532	4.55421	4.89935	4.55081	4.78265	5.06332
1459533_at	43.8461	17.9419	0.314478	25.9042	-7.96233	blue	1459533_at	D19Ertd79e	D19Ertd79e	4.00292	3.89154	3.77729	3.75861	4.08425	3.95131	4.11021	4.07157	4.13088	4.03488	3.96793	3.91284	4.05338	3.97094	4.02524	4.18928	4.09153	4.10722	4.11238	4.13704	4.12429	3.92061	4.16915	4.13571	3.88375	3.88142	3.74309	3.66092	3.835	3.88113	3.90917	3.91883	4.0101	3.88383	3.79561	3.86343	3.75502	3.84551	3.85265	3.70184
1418484_at	28.6593	10.589	0.314402	18.0703	-7.48129	magenta	1418484_at	Tekt2	Tekt2	4.48289	4.47772	4.36753	4.56326	4.79495	4.73147	4.82341	4.84882	4.84282	4.83469	4.49675	4.66124	4.34612	4.54775	4.18364	4.40157	4.79634	4.82278	4.22345	4.60309	4.30725	4.22624	4.28201	4.33841	4.48699	4.65236	4.27968	4.57299	4.40367	4.32198	4.67181	4.65614	4.6188	4.67617	4.49328	4.7944	4.93523	4.5899	5.09564	4.83883
1440380_at	49.6608	11.0595	0.314162	38.6013	-27.5418	red	1440380_at	Capza1	NA	3.94424	4.2417	4.23246	4.24675	4.0685	4.16704	3.84378	3.7794	3.91718	3.95548	4.04277	4.07802	4.19121	4.23048	4.37584	4.08483	4.01228	3.83579	4.04091	4.27577	4.15688	4.30736	4.28949	4.16902	3.99793	4.44335	4.06786	4.20662	3.85951	3.92918	4.08497	4.00708	4.00653	4.00833	4.10296	4.1312	3.98318	3.84976	3.9215	4.10619
1446889_at	56.6275	10.5627	0.313621	46.0648	-35.502	magenta	1446889_at	Slc24a3	D2Ertd105e	3.86359	3.97091	4.20487	3.7009	3.84967	3.77999	4.50503	4.53475	4.53363	4.35644	4.15041	4.37327	4.08937	3.97755	4.19582	4.14058	4.73945	4.50793	4.11966	3.84766	3.9949	4.34903	4.04296	3.80635	4.23423	4.20758	4.21091	4.44492	4.3327	4.44792	4.36662	4.38253	4.13416	4.61032	4.28947	4.60352	4.29008	4.58719	4.26542	4.52123
1426004_a_at	30.2531	6.57775	0.313458	23.6753	-17.0976	tan	1426004_a_at	Tgm2	Tgm2	5.38596	5.70149	5.56896	5.63719	5.8284	5.64215	5.67799	5.72077	5.55994	5.53904	5.62264	5.59205	5.89402	5.79839	5.89835	5.73142	5.50559	5.49262	5.60496	5.80487	5.82958	5.84863	5.81382	5.78342	5.61564	5.46707	5.39136	5.45278	5.69946	5.56463	5.93976	5.60823	5.69188	5.5066	5.7016	5.3556	5.35676	5.58507	5.35065	5.46264
1444666_at	47.7823	17.8229	0.312391	29.9595	-12.1366	blue	1444666_at	Bxdc1	Rpf2	4.49518	4.52829	4.31943	4.25799	4.46367	4.46729	4.26272	4.25977	4.4222	4.33201	4.36118	4.57368	4.38785	4.30794	4.17122	4.62405	4.37507	4.26104	4.40463	4.30417	4.34157	4.28602	4.33883	4.31176	4.5941	4.41008	4.61472	4.68442	4.43278	4.59998	4.57651	4.6544	4.70801	4.08675	4.58822	4.66327	4.68922	4.71194	4.79083	4.73239
1431416_a_at	50.3291	5.08027	0.312181	45.2488	-40.1685	lightgreen	1431416_a_at	Jam2	Jam2	5.00035	5.32001	5.00343	4.8182	4.83697	4.8668	5.09853	5.01224	5.06656	5.14927	4.80666	4.97892	5.17781	4.9787	5.08012	5.04388	5.0673	5.04561	5.03205	4.72836	4.94253	5.37797	5.31277	5.13569	4.41506	4.82585	4.95455	4.55423	4.56657	4.86439	4.38197	4.51748	4.55351	4.67246	4.52687	4.80202	4.81625	4.69506	4.51699	4.84437
1417532_at	33.074	6.54852	0.312064	26.5255	-19.977	tan	1417532_at	Cyp2j5	Cyp2j5	4.1536	3.9931	4.14157	3.88258	3.96866	4.14383	4.09368	4.11568	4.15559	3.87198	4.11594	3.9782	3.89071	3.83907	3.91088	3.83354	4.07054	3.88575	4.20078	3.51529	3.8748	3.76156	3.78313	3.79155	4.1426	4.31816	4.26951	4.08054	4.06732	4.23136	3.94244	3.95509	4.11668	4.36254	4.39634	4.28973	4.21383	4.45208	4.32017	3.96483
1450775_at	26.4716	2.27775	0.311748	24.1938	-21.9161	darkorange	1450775_at	Mos	Mos	4.02096	4.12311	4.01988	3.92495	4.02253	4.26	3.99554	4.11944	3.98903	4.05579	4.04271	4.17941	4.03651	4.03873	4.3083	4.12445	3.97257	4.06231	4.25846	4.13263	4.17713	4.15156	4.27631	4.25603	3.90331	3.93335	4.04213	3.80403	3.78307	3.83871	4.21026	4.18442	4.17286	4.3659	4.05667	3.86321	4.01751	4.06615	3.90713	4.20711
1457561_at	59.9122	13.4605	0.311554	46.4517	-32.9912	yellow	1457561_at	Itga5	Itga5	4.11681	4.08781	3.94249	3.88201	3.94469	3.8555	4.5047	4.53347	4.53328	4.31338	4.30387	4.33394	4.20625	4.30372	3.85418	3.89478	4.48407	4.50528	3.95157	4.4122	4.14959	3.95639	4.15095	4.345	4.41577	4.3352	4.2733	4.34286	4.39388	4.33176	4.3162	4.33389	4.24698	4.06506	4.11681	4.6165	4.38884	4.35021	4.3787	4.33709
1442619_at	45.6729	5.97442	0.311296	39.6984	-33.724	purple	1442619_at	A630041N19	NA	5.46276	5.4041	5.17948	5.48566	5.49825	5.47357	5.67516	5.60745	5.67018	5.4364	5.40562	5.46542	5.3079	5.56358	5.65493	5.56745	5.65228	5.66719	5.3563	5.51723	5.58324	5.59791	5.69201	5.56484	5.39817	5.55209	5.42376	5.46738	5.44566	5.50435	5.46867	5.48335	5.49755	5.34325	5.32808	4.99553	5.14944	5.09513	5.09337	5.589
1445894_at	70.5677	13.4465	0.311229	57.1213	-43.6748	yellow	1445894_at	LOC231291	NA	5.2943	5.38104	5.55023	5.17138	5.31402	5.54515	4.8678	4.85553	4.95028	4.92351	4.92156	4.85497	5.19024	4.82952	4.88657	4.90921	5.58803	5.07394	5.62528	5.2704	4.96134	5.40276	5.13335	5.02351	4.42571	4.46056	4.80635	4.54374	4.39724	4.53115	5.42713	4.8477	4.99408	4.9459	5.16727	4.95913	4.72901	5.08709	4.56496	5.2097
1459826_at	31.5016	3.39924	0.311058	28.1024	-24.7031	lightyellow	1459826_at	Kcnq2	NA	4.30049	4.43787	4.2995	4.19379	4.41078	4.27706	4.10697	4.25966	4.06964	4.35054	4.1368	4.14179	4.13766	4.44207	4.41902	4.304	4.06729	4.16259	4.38513	4.36176	4.38727	4.22873	4.46233	4.30301	4.27387	3.99436	4.17592	4.14805	4.17375	4.08377	3.85098	3.97851	4.15707	3.86916	3.96104	4.19686	4.08623	4.43664	4.08692	3.95412
1428242_at	56.0224	13.4195	0.310604	42.6029	-29.1834	yellow	1428242_at	Hmha1	Hmha1	5.6043	5.14143	5.24504	5.14157	5.21472	5.36082	5.62133	5.63532	5.57906	5.6011	5.32784	5.85621	5.6145	5.4396	5.27308	5.40756	5.60273	5.61679	5.37268	5.17794	5.41059	5.2257	5.36922	5.49423	5.80323	5.4413	5.69289	5.7156	5.52343	5.85643	5.46076	5.48203	5.4476	5.78563	5.41907	5.68155	5.47498	5.65705	5.54793	5.48117
1456452_at	52.3706	10.9037	0.309737	41.4668	-30.5631	red	1456452_at	LOC260408	Prss45	4.25885	4.22681	4.2088	4.21222	4.08549	4.16761	4.53926	4.65297	4.52095	4.33954	4.35906	4.39319	4.21823	4.18967	4.20457	4.44863	4.47381	4.39009	4.18924	4.27117	3.98657	4.16029	3.97007	4.1331	4.57873	4.54096	4.44232	4.36725	4.28855	4.63357	4.35395	4.36986	4.42355	4.2721	4.3355	4.44645	4.44038	4.55967	4.36409	4.47776
1427804_at	50.5087	17.6439	0.309255	32.8647	-15.2208	blue	1427804_at	Kntc1	NA	4.63532	4.89177	4.41952	4.72272	4.83157	4.62382	4.70598	4.64753	4.46488	4.7857	4.96406	4.68165	4.80929	4.47259	4.59292	4.26548	4.59757	4.62469	4.59839	4.56123	4.65532	4.50036	4.32007	4.5058	4.96974	5.17692	4.95048	5.11083	4.91377	5.00294	4.97324	4.98764	4.98618	5.06386	4.76229	4.78225	4.93439	4.82653	4.72184	4.98907
1459682_at	37.1962	7.31138	0.308407	29.8848	-22.5735	green	1459682_at	2610528B01Rik	Gm5602	4.88381	5.24318	4.97077	5.10439	5.04731	4.86218	4.53689	4.77383	4.67301	4.87588	4.9202	4.90423	5.22958	4.9474	5.16617	4.99047	5.02414	4.85646	4.98923	4.90023	5.09362	4.91348	5.29981	5.21156	4.70436	4.64178	4.60279	4.43654	4.56189	4.2918	5.07704	5.15945	5.0616	4.60845	4.71342	4.65644	4.8121	4.89322	5.12651	4.84144
1432316_at	56.9314	5.91671	0.308289	51.0147	-45.098	purple	1432316_at	4933439N14Rik	4933439N14Rik	5.08774	5.2249	5.09314	5.10428	5.00508	5.02403	5.12584	5.14954	5.07069	4.96818	5.03175	5.25212	5.44899	5.35628	5.36808	5.34623	5.29453	5.21072	5.08104	4.90477	5.26964	5.58517	5.25484	5.3085	5.03072	5.15279	5.05745	5.03836	4.89263	4.99378	4.91918	4.93212	5.03729	5.04975	5.04337	5.06297	4.94999	4.79811	4.77968	4.91256
1434818_at	56.2163	7.30545	0.308157	48.9109	-41.6054	green	1434818_at	BB079787	9330159K06	6.08081	6.23941	6.20001	5.94398	6.10761	5.99919	6.05315	5.97907	6.04103	5.84887	5.83258	5.62961	6.31092	6.06158	6.52338	6.1788	6.07099	6.12224	6.54226	6.09529	6.22616	6.49309	5.94875	6.2704	5.56364	5.5332	5.74266	5.24837	5.28169	5.85103	6.11447	5.70956	5.99069	6.26681	6.54561	5.96044	5.9147	5.83242	5.57485	5.83875
1450002_at	30.7095	5.90479	0.307669	24.8047	-18.9	purple	1450002_at	Gsh1	Gsx1	4.81314	4.81403	5.00697	4.8044	4.77856	4.83555	4.4676	4.50166	4.52028	4.6709	4.54707	4.76444	4.54002	4.43167	4.42718	4.29572	4.29972	4.46912	4.65309	4.87291	4.61494	4.6055	4.46409	4.49016	4.88735	4.62778	4.61249	4.80944	4.72449	4.80102	4.92333	4.7555	4.83873	5.09899	4.99112	4.75812	4.7935	4.93468	4.90208	4.63938
1440514_at	52.7199	7.28637	0.307352	45.4335	-38.1471	green	1440514_at	D3Ertd508e	D3Ertd508e	3.87765	3.91092	4.09339	4.05837	3.90531	3.92761	4.33546	4.1236	4.12369	4.05407	4.36554	4.07302	4.02731	3.97583	4.22195	3.93878	4.08062	4.03732	3.81014	3.94952	3.8995	3.78093	4.07307	4.06563	4.40119	4.30811	4.20736	4.30673	4.29932	4.42856	4.06023	4.17774	4.0963	4.01438	4.01459	4.29086	3.9687	4.18512	4.1377	4.18164
1432129_a_at	23.978	5.4358	0.307171	18.5422	-13.1064	greenyellow	1432129_a_at	Prrx1	Prrx1	4.28125	4.47988	4.4388	4.33762	4.32057	4.14923	4.3627	4.31662	4.3828	4.35692	4.45896	4.33061	4.31097	4.16445	4.45934	4.18525	4.63689	4.37299	4.43288	4.58574	4.38951	4.45781	4.39493	4.21089	4.54895	4.38061	4.42736	4.4049	4.41626	4.40904	4.0616	4.00557	4.14117	4.55748	4.09034	4.18643	4.17937	4.2097	3.93299	4.17426
1430956_at	29.7007	4.9748	0.3057	24.7259	-19.7511	lightgreen	1430956_at	2310046G15Rik	Prss23	3.9461	4.09638	4.04915	4.0424	3.96415	4.02383	4.2032	4.23203	4.229	4.00174	3.99104	4.00927	4.0296	4.09621	3.96101	4.083	4.28772	4.20127	4.14795	4.3043	4.08261	4.1981	4.16266	4.04327	3.9029	3.73836	3.88633	4.1299	3.69073	3.77528	3.94578	3.88596	4.06785	4.01496	3.98902	3.84349	3.66515	3.96666	3.95711	3.8894
1437692_x_at	29.8959	5.40657	0.305519	24.4894	-19.0828	greenyellow	1437692_x_at	Anxa2	Anxa2	4.08577	4.16366	4.3781	4.27528	4.6881	4.29671	4.43023	4.36092	4.35656	4.1985	4.53733	4.53651	4.37188	4.32512	4.50743	4.49074	4.31414	4.23917	4.25606	4.31746	4.36979	4.26708	4.39316	4.4486	4.41683	4.2658	4.1071	4.12284	4.29539	4.3573	4.54638	4.56671	4.80462	4.37355	4.53565	4.77139	4.85683	4.72588	4.71861	4.56986
1422942_at	53.9641	8.15968	0.305216	45.8044	-37.6447	pink	1422942_at	Galr2	Galr2	4.0169	4.00639	4.13251	4.15173	4.24173	4.25106	4.49477	4.43248	4.5236	4.27693	4.32503	4.24376	4.4366	4.19192	4.43979	3.93247	4.3848	4.40299	4.13348	3.95779	4.20672	4.25037	4.17888	3.99812	4.37528	4.60656	4.37444	4.40806	4.47166	4.30844	3.98392	3.99621	3.98888	4.11633	4.2883	4.69096	4.52407	4.53897	4.53382	3.94952
1434428_at	45.2351	10.744	0.305199	34.4911	-23.7471	red	1434428_at	D330028D13Rik	D330028D13Rik	4.94133	5.46887	5.1201	5.16723	5.0962	5.17025	4.77058	4.89331	4.78966	4.58776	4.95664	4.82766	5.28028	4.89943	4.99118	4.9999	4.66852	4.81986	4.84859	5.0503	4.89293	4.94257	4.94982	4.78026	4.86216	5.16904	5.23651	5.08847	4.9435	4.81093	4.64981	5.09483	4.52596	5.31026	5.14687	4.61402	5.0128	4.56563	4.31762	4.66595
1432871_at	39.8071	13.1721	0.304878	26.635	-13.4629	yellow	1432871_at	4932429P19Rik	4932429P19Rik	4.51181	4.65405	4.74663	4.49642	4.61029	4.55875	4.28811	4.31177	4.28779	4.35674	4.34402	4.28525	4.21808	4.52322	4.2698	4.15938	4.51832	4.28342	4.53422	4.48898	4.52016	4.74074	4.3715	4.32304	4.38059	4.31168	4.37465	4.26367	4.31697	4.3384	4.57529	4.33953	4.30838	4.42914	4.49648	4.30973	4.27338	4.22211	4.21643	4.31616
1420169_at	22.4297	6.39498	0.304748	16.0347	-9.63973	tan	1420169_at	AA517841	AA517841	4.11575	4.06111	4.14929	4.07608	3.90764	4.08095	4.11102	4.13379	4.15961	3.97117	4.09808	3.99409	3.77416	3.77495	3.9222	3.69755	4.08696	4.10524	3.91526	4.00394	3.87512	3.68911	3.83452	3.45576	3.96675	4.34173	4.13847	4.00183	4.04618	4.0762	3.85998	4.00284	3.85342	3.95573	3.92617	4.30351	4.1225	3.84728	3.97797	3.91699
1456697_x_at	49.5898	17.3262	0.303686	32.2636	-14.9374	blue	1456697_x_at	Dmtf1	Dmtf1	4.39862	4.69708	4.44046	4.16934	4.29153	4.16676	4.27708	4.16289	4.24578	4.16664	4.28906	4.36923	4.16838	4.16946	4.50771	4.21633	4.1977	4.32027	4.35176	4.35013	4.43186	4.06889	3.93179	4.07678	4.29093	4.83314	4.38759	4.68127	4.30963	4.16451	4.58816	4.30256	4.33528	4.26177	4.71708	4.68674	4.88042	4.84167	4.74317	4.37174
1447749_at	64.9994	13.1054	0.303334	51.894	-38.7887	yellow	1447749_at	Smyd5	Smyd5	6.05195	6.64312	6.17237	6.1482	5.85226	6.10941	5.00429	5.17753	5.17099	5.67311	5.495	5.73664	5.74171	5.67715	6.59677	5.59911	6.44974	5.12869	5.88681	5.98911	5.63284	7.14701	5.78494	5.4556	4.94356	5.6189	5.2578	5.07988	5.46679	5.13947	5.70619	5.7783	5.47063	6.9295	5.79147	5.18278	5.64063	5.21554	5.1271	5.69325
1428157_at	44.8702	13.1036	0.303293	31.7666	-18.663	yellow	1428157_at	Gng2	Gng2	10.249	9.97098	9.88502	10.109	10.0607	10.2057	10.4506	10.4908	10.3318	10.4061	10.2818	10.4177	10.3258	10.2021	10.2695	10.2812	10.4095	10.4553	9.91347	10.0359	10.1536	10.1657	10.3014	10.225	10.0725	10.0215	10.3759	10.3359	10.6065	10.4949	9.95937	10.2322	10.0428	9.75889	9.83363	10.3057	10.3545	10.3023	10.2828	10.2457
1443887_at	28.5389	1.64872	0.303278	26.8902	-25.2415	white	1443887_at	AI505652	Ankrd13c	5.48952	5.54951	5.30619	5.51612	5.16753	5.43319	5.87761	5.91671	5.7437	5.39971	5.86007	5.43785	5.54781	5.63258	6.04286	5.71421	5.41707	5.76445	5.60737	5.36463	5.89661	5.69095	5.72068	5.7006	5.34969	5.38546	5.34902	5.37774	5.29987	5.27513	5.65913	5.57747	5.54691	5.50866	5.39982	5.3356	5.21506	5.3235	5.40374	5.56431
1422107_at	65.7667	12.0797	0.303209	53.687	-41.6073	brown	1422107_at	2410066E13Rik	2410066E13Rik	5.29602	4.95761	5.17353	5.63057	5.63075	5.54393	6.01441	5.72095	5.70861	5.43752	5.40724	5.22695	5.42359	5.70121	5.58614	5.44972	5.45177	5.70044	5.44559	5.45189	5.79337	5.39047	5.62102	5.78229	5.21427	5.05416	5.14686	4.78538	5.20256	5.10323	5.42123	5.43612	5.40363	5.30132	5.43776	5.2417	5.13377	5.5723	5.30688	5.40372
1436567_a_at	61.8871	10.6211	0.301709	51.266	-40.6448	red	1436567_a_at	Ndufa7	Ndufa7	12.5375	12.6071	12.3483	12.3564	12.3958	12.4525	12.6802	12.6662	12.7143	12.5423	12.4807	12.499	12.4394	12.3705	12.2975	12.4701	12.5708	12.675	12.413	12.413	12.422	12.3864	12.3483	12.4535	12.6016	12.594	12.633	12.5339	12.5294	12.633	12.4621	12.4437	12.4987	12.4076	12.4788	12.5158	12.5668	12.6183	12.665	12.4946
1454019_at	26.3494	6.32943	0.301624	20.02	-13.6905	tan	1454019_at	AK016549	ENSMUSG00000038461	4.30858	4.25982	4.4898	4.24364	4.3743	4.15063	4.44527	4.47462	4.35965	4.37577	4.34943	4.39288	4.51532	4.38276	4.66527	4.48117	4.39506	4.5921	4.31549	4.38548	4.63015	4.46961	4.49444	4.47342	4.24648	4.17332	4.1385	4.25846	4.36306	4.25242	4.63497	4.56119	4.58213	4.56003	4.45055	4.07979	4.28468	4.25958	4.24325	4.60425
1447652_at	44.3948	10.6088	0.301358	33.786	-23.1773	red	1447652_at	Slc35a4	NA	5.41669	5.88218	5.63282	5.54774	5.46633	5.45211	5.46272	5.47654	5.48744	5.57452	5.40719	5.32909	5.35272	5.66774	5.66973	5.585	5.54774	5.46365	5.4146	5.7127	5.64652	5.76814	5.45448	5.59187	5.48532	5.70909	5.42845	5.58943	5.56846	5.48828	5.23989	5.27283	5.40021	5.98537	5.68655	5.09806	5.08217	5.24775	5.17947	5.249
1430890_at	53.6382	10.1449	0.301214	43.4934	-33.3485	magenta	1430890_at	2210010C17Rik	2210010C17Rik	4.55642	4.60743	4.56195	4.78963	4.30013	4.68235	4.95158	4.74812	4.74485	4.70186	4.70911	4.5813	4.45191	4.47096	4.66762	4.49987	4.89524	4.72083	4.44422	4.43956	4.38314	4.50786	4.51594	4.4451	4.68033	5.10185	4.66721	4.82325	4.80772	4.68219	4.65795	4.65502	4.77468	4.54453	4.70842	4.78922	5.00349	4.79378	4.68398	4.72584
1420806_at	47.7963	10.5877	0.300759	37.2086	-26.621	red	1420806_at	Fgf16	Fgf16	4.43251	4.55685	4.58261	4.64956	4.91327	4.96279	4.39344	4.27768	4.41667	4.51342	4.5046	4.34698	4.62698	4.49382	4.54266	4.4849	4.62606	4.37776	4.67562	4.83047	4.50288	4.49239	4.85584	4.71588	4.58554	4.72089	4.71059	4.45975	4.37592	4.44509	4.38515	4.34963	4.39085	4.35259	4.45686	4.20064	4.15959	4.09106	4.1701	4.40351
1457980_x_at	46.5969	4.89308	0.300679	41.7038	-36.8107	lightgreen	1457980_x_at	Uck2	Uck2	7.22528	7.73336	7.32155	7.03136	7.31303	7.32401	7.33154	7.18159	7.41389	7.36469	7.27898	7.53271	7.33579	7.49653	7.79574	7.35904	7.8601	7.47559	7.35439	7.38307	7.46835	7.69457	7.42078	7.28653	6.90697	7.23393	6.91836	6.87354	6.77684	6.87334	7.12724	6.9846	7.21932	7.73976	7.02144	6.98111	7.46187	7.2048	7.05428	7.03428
1430042_at	60.6742	12.989	0.30064	47.6852	-34.6963	yellow	1430042_at	A930012M21Rik	A930012M21Rik	5.70648	5.9647	6.2735	6.05031	6.00788	6.0229	5.59854	5.54505	5.65043	5.82701	5.40054	5.86345	5.81119	6.1006	5.91392	5.77645	6.10101	5.59515	5.98391	6.18838	5.69954	6.27669	5.96225	5.75144	5.3757	6.04592	5.47403	5.75808	5.54991	5.55894	5.99969	5.7839	5.92684	6.0217	6.11081	5.79214	5.8588	5.56927	5.4596	5.88908
1430584_s_at	43.0463	10.5817	0.300588	32.4646	-21.883	red	1430584_s_at	Car3	Car3	4.32833	4.2552	4.37643	4.4263	4.18097	4.27996	4.21946	4.24345	4.24382	4.12454	4.14599	4.18047	4.53064	4.51595	4.43716	4.26306	4.44082	4.21819	4.19937	4.30479	4.3903	4.69755	4.15427	4.53469	4.01289	4.40394	4.10699	4.21279	4.0378	4.10311	4.31562	4.09958	3.99849	4.02452	4.34242	4.15656	4.03521	4.0666	4.12553	4.02174
1441694_at	63.3334	8.03348	0.300495	55.3	-47.2665	pink	1441694_at	A230077H06Rik	NA	4.53165	4.62761	4.37836	4.52982	4.49984	4.61866	4.32555	4.43462	4.38193	4.14295	4.36428	4.39159	4.39544	4.20185	4.13513	4.521	4.46992	4.33116	4.61939	4.43943	4.31485	4.39895	4.44256	4.5189	4.11524	4.21588	4.09684	3.86598	3.97556	4.1167	4.40564	4.37305	4.34077	4.36507	4.31833	4.17252	4.05889	4.08463	4.28343	4.13477
1444145_at	55.6497	10.4925	0.298056	45.1572	-34.6646	red	1444145_at	1600013P15Rik	NA	6.62774	7.34576	6.93066	6.80226	6.81161	6.7789	6.60587	6.44442	6.57298	6.85137	6.82643	6.85364	6.89682	6.89515	6.75334	6.81939	6.75554	6.71335	6.77265	6.7414	6.7823	6.89936	6.82704	6.80666	6.45053	6.7665	6.68979	6.52137	6.50939	6.49956	6.76274	6.74028	6.73479	7.2255	6.47638	6.47817	6.79169	6.58785	6.29493	6.73728
1437906_x_at	50.0924	16.9563	0.297203	33.136	-16.1797	blue	1437906_x_at	Txnl1	Txnl1	3.82958	4.00481	3.74271	3.72461	3.76054	3.9441	3.7341	3.76411	3.77826	3.7867	3.78581	3.81616	3.71247	3.71823	3.85683	3.66189	3.74286	3.83172	3.7685	3.79926	3.71768	3.6443	3.57752	3.49087	4.00593	4.03033	4.01768	3.95953	4.02465	3.95845	4.06784	3.90547	4.0066	3.81343	3.96347	3.68064	3.82643	3.88381	3.74746	4.04037
1447245_at	48.1388	3.24288	0.29675	44.8959	-41.653	lightyellow	1447245_at	5830411O09Rik	NA	5.46122	5.46689	5.24287	5.51613	5.33183	5.1076	5.11815	5.3337	5.32957	5.54104	5.1852	5.25575	5.46363	5.4599	5.30974	5.40662	5.57677	5.31414	5.39294	5.46363	5.54524	5.65201	5.64655	5.41357	5.00936	5.21956	5.19145	4.95059	4.97621	4.9811	5.13051	5.00207	5.11307	5.80777	5.26839	4.96557	5.23241	5.02106	4.98355	5.31905
1418898_at	35.335	10.4367	0.29647	24.8983	-14.4616	red	1418898_at	Lin7c	Lin7c	6.02568	6.03333	5.8699	5.94391	5.92385	6.05469	6.06234	6.06815	6.10854	6.21845	6.24422	6.25169	5.92639	6.10296	6.12422	5.87463	6.04506	5.95043	5.94955	5.82406	5.90024	5.68265	5.88022	5.86155	6.26941	5.84842	6.12636	5.85112	6.32415	6.03039	6.35638	6.27271	6.31406	5.7843	5.58714	6.20503	6.27235	6.30546	6.44547	6.52961
1431603_at	26.2753	2.16382	0.296155	24.1115	-21.9476	darkorange	1431603_at	4931407E12Rik	4931407E12Rik	4.37356	4.61343	4.39088	4.46053	4.48639	4.40136	4.25497	4.14489	4.27995	4.41974	4.38035	4.4259	4.50922	4.38575	4.64158	4.52533	4.25559	4.23122	4.4833	4.43821	4.47182	4.52101	4.49526	4.47351	4.27604	4.22792	4.38776	4.30778	4.54515	4.36083	4.64302	4.78196	4.91999	4.58552	4.4661	4.24153	4.36878	4.5586	4.15113	4.73777
1424794_at	62.1314	12.7845	0.295908	49.3468	-36.5623	yellow	1424794_at	Rnf186	Rnf186	4.55341	4.72454	4.43968	4.68879	4.79691	4.63537	4.97108	4.93347	4.98589	4.86175	4.81681	4.89266	4.51739	4.69204	4.85013	4.75075	5.11457	4.98308	4.58223	4.50455	4.66233	4.68879	4.57521	4.72436	4.719	5.09405	4.93194	4.88632	5.03043	4.95334	4.82081	4.71102	4.83112	5.12478	4.85105	4.98263	5.20371	4.8421	4.85374	4.79147
1427026_at	44.92	3.23298	0.295844	41.687	-38.4541	lightyellow	1427026_at	Myh4	Myh4	4.30392	4.06623	4.28402	4.26346	4.21517	4.10115	3.98516	3.91198	3.92683	4.01116	3.67374	4.09449	4.09021	4.02818	3.94954	4.12159	3.99485	3.87854	4.14947	3.97077	4.02881	4.01278	4.38022	4.113	3.74326	3.85898	4.13967	3.59371	3.4189	4.13278	3.95714	3.76336	3.77964	3.88711	3.92678	3.9049	3.74152	3.84275	3.74492	3.80715
1418218_at	42.0038	5.66572	0.295212	36.338	-30.6723	purple	1418218_at	Ceacam9	Ceacam9	5.49664	5.78843	5.58419	5.50947	5.38815	5.73039	5.32836	5.22556	5.34541	5.1894	5.29422	5.37666	4.85351	4.93438	4.72412	4.58847	5.39822	5.3298	5.21774	5.19538	4.92794	5.11217	4.87319	4.6395	5.49564	5.69234	5.5306	5.44968	5.36054	5.65738	5.5219	5.45403	5.48361	5.62421	5.52984	5.22173	5.34111	5.44712	5.41362	5.50077
1442829_at	56.0632	16.8221	0.29485	39.2411	-22.419	blue	1442829_at	9630020I17Rik	NA	5.34235	5.34802	5.39727	5.04385	5.30799	5.32465	5.0161	5.09194	5.03276	5.5261	5.56998	5.2281	5.15489	5.28674	5.33354	5.06071	4.98597	5.01458	5.30977	5.20322	5.0656	5.02409	5.06008	5.29994	5.37471	5.39569	5.45291	5.50846	5.30963	5.40241	5.31664	5.4783	5.29408	5.80563	5.25226	5.68506	5.64182	5.6276	5.80814	5.31328
1423632_at	31.6244	5.21704	0.294809	26.4074	-21.1903	greenyellow	1423632_at	Gpr146	Gpr146	7.00628	6.74222	6.85661	6.92996	6.87979	6.98729	6.61049	6.68524	6.58656	6.57857	6.6888	6.77746	6.86756	6.92697	6.71533	6.89589	6.67749	6.6011	7.13844	6.98709	7.09932	6.92184	7.02556	6.93583	6.86555	6.96374	6.75103	6.92954	6.91915	6.66376	6.47534	6.30939	6.2242	5.94006	6.53072	6.38972	6.69314	6.82329	6.73106	6.4656
1422102_a_at	44.1851	10.3487	0.293971	33.8364	-23.4877	red	1422102_a_at	Stat5b	Stat5b	4.91223	5.41438	5.36172	5.10139	5.34394	5.17888	5.73595	5.74506	5.69381	5.57688	5.54121	5.68892	5.4264	5.38085	5.40332	5.44934	5.61875	5.72674	5.23716	5.07206	5.22411	5.23332	5.34914	5.44716	5.58997	5.54322	5.53045	5.63691	5.50441	5.34455	5.62175	5.62476	5.59787	6.20392	5.42445	5.63995	5.51341	5.36765	5.61875	5.67253
1422370_at	24.5724	4.78305	0.293917	19.7894	-15.0063	lightgreen	1422370_at	Olfr49	Olfr49	4.07133	4.39571	4.2692	4.29551	4.27486	4.35466	4.55876	4.40702	4.48282	4.37017	4.07526	4.2124	3.93339	4.41862	4.18616	4.15828	4.43892	4.45731	4.2664	4.2311	4.39346	4.4215	4.2575	4.22578	4.39993	4.32395	4.04805	4.34268	4.05516	4.51641	4.18801	3.96572	4.08493	4.31934	4.1583	3.96543	3.84594	3.93002	4.03838	4.11842
1459071_at	37.3779	9.8902	0.293653	27.4877	-17.5975	magenta	1459071_at	Bcas3	NA	5.36936	5.29943	5.66406	5.40388	5.21757	5.13842	5.87974	5.46087	5.45328	5.46547	5.42465	5.83295	5.23795	5.26532	5.46947	5.25103	5.34552	5.58943	5.35725	5.48095	5.35542	5.49695	5.25404	5.2036	5.51366	5.63518	5.28493	5.54973	5.45251	5.52287	5.69255	5.512	5.47691	6.2371	5.6163	5.80794	5.79904	5.56953	5.7347	5.49199
1458608_at	72.522	12.6575	0.292967	59.8645	-47.2071	yellow	1458608_at	Tpst2	NA	5.6077	5.89448	5.84568	5.70885	5.68946	5.78523	4.91168	4.97149	5.01575	5.33495	5.3012	5.25312	5.52769	5.51951	5.59617	5.55129	5.10903	4.99789	5.66383	6.066	5.3957	5.93606	5.47078	5.49526	5.28434	5.90897	5.5069	6.0831	5.47109	5.22704	5.44194	5.45731	5.43193	5.77738	5.91414	5.26664	5.39411	5.06659	5.18777	5.43995
1457634_at	36.9481	10.3002	0.292594	26.6478	-16.3476	red	1457634_at	4930488E11Rik	NA	3.72123	3.82252	4.20411	4.16183	3.75322	3.8233	3.44806	3.53885	3.69521	3.78207	3.7715	3.57469	3.91164	4.10971	3.77757	3.88815	3.68974	3.58896	3.8728	3.67338	3.80377	3.74224	3.96151	3.79255	3.67833	3.71181	3.74102	3.8176	3.53547	3.53296	3.66593	3.61083	3.77939	3.80687	3.72339	3.67895	3.62992	3.58938	3.50866	3.67271
1421455_at	48.0549	10.2454	0.291037	37.8094	-27.564	red	1421455_at	Sntb1	Sntb1	4.35576	4.06046	4.29866	4.06582	4.19453	4.39323	4.7867	4.66331	4.47195	4.65238	4.28369	4.39281	4.18073	4.2995	4.39694	4.02709	4.41131	4.63777	4.34608	4.37313	4.41671	4.34172	4.0903	4.14318	4.52601	4.52263	4.53768	4.47652	4.47565	4.59	4.5151	4.49276	4.38578	4.14547	4.37109	4.41688	4.60839	4.60636	4.56083	4.29938
1445165_at	43.6407	7.76616	0.290496	35.8745	-28.1084	pink	1445165_at	1200003I07Rik	NA	6.03991	6.269	6.11564	5.91266	5.90311	5.96467	6.22419	6.2241	6.15816	6.22864	6.21596	6.28655	6.09549	6.17814	6.07642	5.93372	6.21044	6.3607	5.97646	6.06108	5.91573	6.09631	6.19366	6.11995	6.07286	6.3105	6.18713	6.16299	6.03779	6.03294	6.04992	6.02845	6.01547	6.72989	6.1277	6.44109	6.47646	6.2855	6.47414	6.14934
1429237_at	50.882	10.212	0.290088	40.6699	-30.4579	red	1429237_at	Stx16	Stx16	10.4847	10.3123	10.5026	10.4876	10.4075	10.4491	10.546	10.53	10.5309	10.6644	10.6163	10.6225	10.4794	10.5495	10.514	10.5953	10.4902	10.551	10.2813	10.4392	10.4485	10.4514	10.5308	10.349	10.553	10.5873	10.5374	10.5972	10.6078	10.4724	10.6512	10.6505	10.6512	10.9051	10.4412	10.6577	10.8265	10.6185	10.7254	10.6322
1432708_at	29.9313	9.74893	0.289459	20.1824	-10.4335	magenta	1432708_at	1700108E19Rik	NA	4.66189	4.93282	5.01238	4.89749	4.97631	5.0522	4.87732	4.81317	4.89651	4.9151	4.89617	4.95719	5.05523	5.08175	5.15116	5.31175	4.84844	4.87838	4.88429	5.04193	5.03182	5.08363	5.10212	5.10287	5.23063	4.93733	5.00507	5.20518	5.01453	5.1589	5.08703	4.9469	4.95421	5.09454	5.19444	4.67284	4.6937	4.84638	4.53225	4.96332
1458879_at	37.5769	10.1725	0.288965	27.4044	-17.2319	red	1458879_at	Mycbp	C76798	5.57145	6.04139	5.60765	5.37285	5.39056	5.69261	5.07861	5.24332	5.23633	5.28636	5.23646	5.66821	5.20973	5.26579	5.41663	5.28397	4.93721	5.22773	5.52689	5.30819	5.30045	5.50092	5.54153	5.35543	5.25665	5.3477	5.37624	5.21645	5.17502	5.35932	5.04207	5.08169	5.05236	5.42899	4.93876	5.11338	5.05125	5.24771	5.1075	5.18225
1428017_at	34.8509	6.06034	0.288801	28.7905	-22.7302	tan	1428017_at	Pknox2	Pknox2	5.10551	5.57607	5.10064	5.20588	5.36666	5.18677	5.35275	5.16664	5.13088	5.36148	5.1661	5.22497	5.37362	5.7549	5.62527	5.5821	4.94832	5.1449	5.43781	5.4656	5.31684	5.59304	5.69257	5.52471	5.52028	5.09	4.92445	5.10293	5.05639	5.20476	5.22217	5.18956	5.1106	5.08957	5.18162	4.89146	5.16474	5.04218	4.9784	5.19038
1451482_at	44.6436	10.1447	0.288176	34.4989	-24.3542	red	1451482_at	BC027344	BC027344	6.52907	7.08264	6.84586	6.83716	6.71606	6.49567	6.81851	6.80519	6.80415	6.4607	6.30994	6.64767	6.55064	6.50981	6.53653	6.58399	6.74604	6.80576	6.69935	6.50082	6.82065	7.01458	6.68152	6.46953	6.35412	6.71956	6.44048	6.44498	6.49528	6.4386	6.42425	6.30935	5.97345	6.28202	6.64582	6.36357	6.76595	6.33147	6.12995	6.28686
1428459_at	39.6	10.1275	0.287686	29.4725	-19.3451	red	1428459_at	4930569K13Rik	Pramef12	4.68404	4.43403	4.54553	4.37035	4.612	4.42282	4.77063	4.85296	4.91478	4.98203	4.64094	4.52871	4.24028	4.4316	4.37302	4.45232	4.80883	4.83049	4.79794	4.43469	4.37566	4.06651	4.50982	4.45187	4.73763	4.73517	4.722	4.59678	4.80017	4.66622	4.6705	4.68914	4.64076	4.61578	4.47996	4.57086	4.73054	4.6001	5.13389	4.69081
1425401_at	45.9438	9.65314	0.286615	36.2906	-26.6375	magenta	1425401_at	D11Ertd636e	Cpsf4l	4.58208	4.49726	4.26039	4.31508	4.49651	4.20386	4.6949	4.69461	4.71307	4.5962	4.45836	4.99893	4.33437	4.17818	4.26219	4.76323	4.66837	4.69388	4.42848	4.28566	4.72637	4.21998	4.15513	4.30621	4.53196	4.63471	4.67539	4.53106	4.734	4.64806	4.73786	4.42622	4.56847	5.46616	4.57623	4.71972	4.72642	4.72249	4.90977	4.75881
1442343_at	39.2423	6.00354	0.286094	33.2388	-27.2353	tan	1442343_at	5430401O09Rik	NA	4.51742	4.42245	4.46715	4.37803	4.44785	4.51569	4.31656	4.37878	4.37181	4.33234	4.31799	4.43158	4.62297	4.67421	4.38044	4.563	4.39505	4.37531	4.36483	4.57467	4.22345	4.57855	4.65315	4.51375	3.80829	4.28263	4.19072	4.06747	4.19484	4.22934	4.33655	4.47676	4.2911	4.38189	4.28538	4.20725	4.22744	4.35786	4.17823	4.19881
1419416_a_at	42.3604	12.3578	0.28603	30.0026	-17.6449	yellow	1419416_a_at	Rarg	Rarg	4.51918	4.26204	4.27171	4.30701	4.42852	4.34848	4.97726	4.9371	4.89056	4.56656	4.6793	4.59104	4.26419	4.31855	4.51069	4.46789	4.80498	4.87403	4.18864	4.2483	4.67475	4.64576	4.38528	4.48525	4.95182	4.35788	4.64815	4.65806	4.58849	4.72886	4.55995	4.42907	4.34711	4.49476	4.51285	4.67009	5.0361	4.5591	4.44401	4.49877
1439089_at	52.8257	6.77755	0.285889	46.0482	-39.2706	green	1439089_at	Zbtb41	Zbtb41	7.43598	7.43719	7.43669	7.22637	7.38814	7.59004	7.76898	7.77326	7.7457	7.88399	7.77141	7.67747	7.67531	7.42408	7.70872	7.53052	7.77401	7.63375	7.26594	7.37141	7.32251	7.64949	7.35696	7.60862	7.83067	7.80357	7.80238	7.65923	7.81179	7.74675	7.55659	7.44713	7.59958	7.96104	7.40863	7.89853	7.8761	7.58711	7.73604	7.51951
1431365_at	47.7218	16.2991	0.285684	31.4226	-15.1235	blue	1431365_at	Rnf32	NA	6.3793	5.38865	5.91115	6.53782	6.2999	6.34081	6.19016	6.18823	6.04088	5.97254	6.06382	5.98102	6.1175	6.65074	6.15682	6.40215	6.40953	6.18559	6.48473	6.2449	6.67504	6.31648	6.18721	6.44861	6.12573	5.93334	6.06816	6.10565	6.38169	6.32861	6.07312	6.00533	5.70468	5.00947	5.9068	5.59463	5.43938	5.83429	5.86786	6.00109
1459267_at	48.4238	5.99446	0.285661	42.4294	-36.4349	tan	1459267_at	2310033P09Rik	2310033P09Rik	4.72285	4.87947	5.10028	5.00785	5.21468	5.04824	5.0029	5.00701	5.01824	5.1256	5.17095	5.16136	4.68416	4.87155	4.7683	4.69726	4.93938	5.20454	4.93735	5.07314	4.76795	4.83158	4.84137	4.60002	4.93735	5.30597	5.34013	5.17332	5.00011	5.12723	5.21638	5.22411	5.19928	5.80642	5.04253	5.10848	5.40224	5.0595	5.10192	5.14325
1429496_x_at	31.6484	6.7695	0.285549	24.8789	-18.1094	green	1429496_x_at	2300002M23Rik	2300002M23Rik	4.47313	4.51479	4.39092	4.53987	4.47177	4.49006	4.58554	4.47933	4.5659	4.65387	4.5869	4.80489	4.57794	4.76157	4.76922	4.65026	4.51669	4.5379	4.4635	4.61878	4.80393	4.57227	4.73179	4.61236	4.94378	4.66946	4.78834	4.69541	4.62226	4.80971	4.24778	4.4257	4.57783	4.68182	4.627	4.6709	4.69171	4.81534	4.79813	4.42556
1455220_at	52.595	4.64536	0.285456	47.9496	-43.3043	lightgreen	1455220_at	Frat2	Frat2	7.94635	8.16862	7.90954	7.95036	7.87106	8.23154	7.90569	7.94144	7.96384	7.77864	7.70734	7.89841	8.02372	8.10431	7.89107	8.07889	7.95498	7.93859	8.00082	7.83168	7.97404	8.1358	7.98467	8.10521	7.76874	8.02749	7.77086	7.74315	7.90629	7.74526	7.7098	7.61842	7.6781	7.4218	7.85118	7.67166	7.58376	7.84876	7.75078	7.63565
1421620_at	31.093	4.64128	0.285205	26.4518	-21.8105	lightgreen	1421620_at	Il5ra	Il5ra	4.14369	4.25806	4.14265	4.44756	4.30589	4.22389	4.31671	4.34437	4.33801	4.17618	4.24468	4.19646	4.33069	4.30096	4.4149	4.24962	4.44717	4.48876	4.20235	4.33764	4.34732	4.28282	4.35221	4.2861	4.08302	4.27059	4.12678	4.15059	4.07253	4.19356	4.10494	4.12195	4.17999	4.16562	4.2331	4.04415	4.20844	4.29845	4.12573	4.21838
1430595_at	29.3568	9.59524	0.284896	19.7616	-10.1664	magenta	1430595_at	4930500E24Rik	Gas2l1	5.24215	5.36646	5.34471	5.47065	5.43035	5.15194	4.88218	5.11357	5.12822	5.25205	5.21407	5.12372	5.13278	5.39366	5.40423	5.13207	5.10884	5.08964	5.50738	5.44202	5.44333	5.47192	5.32232	5.3083	5.40227	5.30614	5.26588	5.39255	5.48606	5.23155	5.27159	5.27469	5.27556	5.50228	5.4548	5.0491	5.12538	4.87819	4.75646	5.3411
1417443_at	48.0305	3.10998	0.284589	44.9205	-41.8106	lightyellow	1417443_at	BC026682	NA	4.50993	4.68501	4.6608	4.48255	4.45937	4.69838	4.81278	4.75317	4.74748	4.90969	4.88506	4.60036	4.66585	4.51788	4.89352	4.43737	4.84174	4.73031	4.70288	4.92779	4.33977	4.82363	4.72792	4.63751	5.32194	4.78074	4.93617	4.92084	4.68607	5.04815	5.13439	5.1398	5.08578	5.278	5.16995	5.03658	5.02201	4.99688	4.88411	4.9605
1449737_at	31.3115	4.62831	0.284409	26.6831	-22.0548	lightgreen	1449737_at	A930006P13Rik	NA	4.34064	4.42474	4.77854	4.43946	4.42962	4.56823	4.5138	4.42021	4.50838	4.20721	4.58177	4.22277	4.43743	4.45993	4.28543	4.55055	4.65648	4.62851	4.34861	4.31877	4.30156	4.43822	4.71083	4.38609	4.18051	4.10072	4.35548	4.34665	4.44949	4.29505	4.45019	4.04815	4.05659	4.03463	4.15823	4.119	4.07873	4.14473	4.14686	3.98541
1446285_at	72.0398	12.2614	0.2838	59.7783	-47.5169	yellow	1446285_at	Taf7l	NA	5.72518	5.4419	5.82421	5.50039	5.47667	5.67635	5.40684	5.43001	5.41931	5.4022	5.40525	5.48057	5.35135	5.59972	5.65309	5.52355	5.41693	5.40647	5.7731	5.77855	5.5452	5.52027	5.5195	5.51189	5.01586	5.46684	5.16663	5.1103	5.24589	5.26647	5.44849	5.34217	5.30961	6.03033	5.46988	5.17546	5.18233	5.33865	5.37024	5.48234
1460640_at	30.742	9.55168	0.283602	21.1903	-11.6387	magenta	1460640_at	Atox1	Atox1	4.10664	3.93593	3.91459	4.01428	4.13754	4.10646	4.32762	4.40793	4.35022	3.90574	4.40078	3.92936	4.16049	3.93946	4.15532	3.85055	3.98653	4.32784	3.86248	3.86084	3.87711	3.7293	3.72542	3.83862	4.01456	3.92692	3.90065	3.92171	3.78489	4.18118	3.76922	3.83307	3.7528	3.65421	3.84741	4.36031	4.2725	4.23806	4.36449	3.71662
1431698_at	45.6002	16.1677	0.28338	29.4326	-13.2649	blue	1431698_at	Ubash3a	Ubash3a	4.09128	3.95371	3.80745	3.83926	4.02565	3.9948	4.05961	4.03494	4.10289	3.92489	3.99635	3.99359	4.05198	4.04993	4.028	3.98836	4.03727	4.13918	3.97573	4.04665	4.19193	4.04724	4.27664	4.2261	3.98843	3.82088	4.0547	3.95764	4.09724	3.9875	3.96719	3.84905	3.94475	3.93443	3.94394	3.67823	3.64655	3.68689	3.88247	3.96445
1437352_at	56.2255	5.93497	0.282826	50.2906	-44.3556	tan	1437352_at	Acox3	Acox3	6.59941	6.58508	6.77575	6.60456	6.95251	6.54061	6.53254	6.52182	6.54888	6.55888	6.54316	6.37529	6.57461	6.96501	6.81229	6.72409	6.19797	6.5258	6.80695	6.7108	6.9772	6.55084	6.80945	6.81188	6.31959	6.10001	6.2547	6.26277	6.33031	6.39645	6.7924	6.53545	6.51887	6.65838	6.66598	6.407	6.5481	6.43587	6.52373	6.5194
1428261_at	54.0994	9.50028	0.282076	44.5991	-35.0989	magenta	1428261_at	2310042L06Rik	Ccdc134	7.44444	7.26154	7.12805	7.27032	7.11134	7.32349	6.74197	6.81409	6.97495	7.00605	6.76877	7.0626	7.03551	7.12564	7.07569	7.08032	6.72843	6.8084	6.78965	7.13071	7.15982	7.14157	7.10068	6.87402	6.44138	6.95912	6.79831	6.70387	6.76298	6.36604	7.11778	7.09087	7.55336	7.41926	6.89964	6.36873	6.65575	6.39231	6.80521	6.80253
1440762_at	73.0963	12.183	0.281984	60.9133	-48.7304	yellow	1440762_at	Syn2	Syn2	4.53374	4.36049	4.33742	4.28626	4.53677	4.61093	3.99055	4.00574	4.17893	4.35331	4.26862	4.30142	4.32759	4.41344	4.29531	4.47716	3.8972	3.91752	4.45452	4.54529	4.45917	4.49315	4.62158	4.51185	4.09213	4.26904	3.8887	4.03912	4.25837	4.12436	4.19429	4.23247	4.19973	4.2403	3.94714	4.01251	4.12299	4.08585	4.192	4.25924
1438143_s_at	54.6422	4.98446	0.281666	49.6578	-44.6733	greenyellow	1438143_s_at	Atxn2	NA	10.2166	9.96434	10.4079	10.1855	10.2161	10.3197	10.3683	10.3927	10.3899	10.2703	10.3966	10.4116	10.324	10.4174	10.5072	10.3768	10.5012	10.4105	10.3702	10.1879	10.2217	10.3587	10.183	10.2772	10.3194	10.4547	10.4412	10.4377	10.3569	10.4124	10.7511	10.5139	10.6951	11.0468	10.8909	10.6332	10.4927	10.7864	10.5238	10.4848
1445588_at	39.316	12.1677	0.28163	27.1483	-14.9806	yellow	1445588_at	A130096K20	Ankrd44	4.49409	3.96457	4.52009	4.62596	4.30688	4.67763	4.81697	4.84107	4.8374	4.64092	4.61169	4.65353	4.74652	4.59072	4.54954	4.59571	4.79102	4.78132	4.3499	4.38851	4.5662	4.39518	4.68141	4.56494	4.66389	4.93717	4.89484	4.69614	4.88608	4.71757	4.48684	4.6541	4.61881	4.80587	4.80963	4.50704	4.70436	4.67316	4.70663	4.55145
1457517_at	58.179	12.1658	0.281588	46.0131	-33.8473	yellow	1457517_at	A730046G19Rik	A730046G19Rik	5.82833	5.16816	5.88151	5.7845	5.59385	5.72578	5.29004	5.13417	5.34455	5.24574	5.21896	5.27017	5.08941	5.45342	5.34821	5.31358	5.5192	5.29148	5.40794	5.88985	5.24554	5.50944	5.34405	5.63571	5.2532	5.1487	5.09042	5.07014	5.31589	5.23383	5.37885	5.39012	5.45395	4.72829	5.20853	4.99569	4.84288	5.08289	4.99205	5.27654
1430420_at	51.1144	12.1591	0.281432	38.9553	-26.7962	yellow	1430420_at	B430313H07Rik	Alg9	3.83594	3.54689	3.79743	3.79627	3.73027	3.77825	4.0158	4.07376	4.03483	3.8942	3.92061	3.84465	3.63734	3.77573	3.96439	3.98094	3.99363	3.93255	3.65466	3.56312	3.62876	3.79583	3.88636	4.09507	3.8947	4.12324	4.0143	4.09392	4.11419	4.04387	3.87988	3.92908	3.90521	4.04874	4.02504	4.00519	4.10215	3.834	4.02691	4.00081
1454572_at	50.7898	9.89372	0.281046	40.896	-31.0023	red	1454572_at	2810414N06Rik	2810414N06Rik	5.40706	5.93585	5.52884	5.65344	5.4314	5.55355	5.5682	5.58702	5.5752	5.54658	5.32834	5.38159	5.71072	5.52843	5.52362	5.55417	5.5778	5.49836	5.5605	5.44832	5.5383	5.52667	5.53291	5.52597	5.19731	5.51353	5.31223	5.19305	5.26963	5.38019	5.1927	5.42522	5.15182	5.27149	5.35168	5.26245	5.37827	5.39863	5.2408	5.19826
1434392_at	51.0766	9.45535	0.280742	41.6213	-32.1659	magenta	1434392_at	Usp34	Usp34	11.6494	11.7366	11.7448	11.7042	11.609	11.7521	11.709	11.7146	11.7521	11.7552	11.7461	11.7297	11.6053	11.5916	11.6162	11.6409	11.7342	11.7576	11.5634	11.589	11.5498	11.741	11.6578	11.6354	11.7102	11.854	11.6701	11.7903	11.7914	11.7467	11.7048	11.7178	11.7858	11.7594	11.6945	11.7126	11.9707	11.827	11.7152	11.7328
1452498_at	26.4637	4.96016	0.280293	21.5036	-16.5434	greenyellow	1452498_at	Gpatc2	NA	4.23767	4.10096	4.50202	4.06132	4.11221	4.22535	4.28307	4.57476	4.30558	4.51888	4.09871	4.22319	4.16693	4.20331	4.08503	4.13172	4.10917	4.28042	4.31905	4.13239	4.01824	4.02056	3.98682	3.99774	4.15137	4.26712	4.17295	4.32224	4.102	4.31756	4.39691	4.36439	4.3834	4.17354	4.20409	4.38189	4.48871	4.75299	4.53901	4.41492
1442239_at	45.3449	9.85328	0.279897	35.4916	-25.6383	red	1442239_at	C2orf29	NA	6.03435	6.44582	6.20289	6.12726	6.13224	5.93509	6.14008	6.18264	6.16722	6.19794	6.08067	6.0476	6.11087	6.27516	6.4271	6.14164	6.3531	6.19712	6.2389	6.27411	6.29992	6.61829	6.29124	6.15389	6.10611	6.42262	6.23424	6.19866	6.12596	6.17105	5.92782	5.8825	6.03354	5.91804	6.05696	5.9296	6.22728	5.86997	5.69401	5.90288
1449152_at	37.443	5.87243	0.279846	31.5706	-25.6982	tan	1449152_at	Cdkn2b	Cdkn2b	6.06082	6.03208	6.37786	5.90661	5.9864	6.04866	5.79086	5.79713	5.73965	5.97324	5.99961	5.62874	6.33995	6.20993	6.45433	6.10431	6.19129	5.72035	6.20843	6.06367	6.06002	6.32317	6.55704	6.22619	5.8367	5.93797	5.76247	5.70338	5.58344	5.6919	6.03845	6.10473	6.08247	5.65742	6.1809	5.91044	6.20689	5.76707	5.88521	6.16265
1420645_at	55.1456	11.1287	0.279338	44.0169	-32.8882	brown	1420645_at	Pcgf2	Pcgf2	5.05354	4.87194	4.86832	4.87201	4.95442	4.86493	4.79017	4.79252	4.78046	4.96896	4.86243	4.99439	4.83029	5.00583	5.23949	4.93457	4.75248	4.78046	5.04601	5.15945	4.99054	4.98809	4.86084	4.67038	5.29835	5.38054	5.28101	5.35937	5.35136	5.33256	4.85573	4.82493	4.73979	4.45077	5.0864	5.29777	5.55977	4.96278	5.21153	4.83175
1421248_at	61.129	12.0682	0.279328	49.0608	-36.9926	yellow	1421248_at	Syn3	Syn3	4.66347	4.86589	4.66269	5.12439	5.0286	4.85034	5.67279	5.63427	5.60773	5.03246	5.01084	5.05464	4.66105	4.81848	4.72234	4.84381	5.30648	5.73704	5.15963	4.70443	4.9643	5.02753	4.7636	4.87947	5.35868	5.27167	5.27583	5.41429	5.35209	5.41444	5.05907	4.62578	5.02122	5.16618	5.59033	5.2414	5.25687	5.39242	5.24066	4.77384
1434481_at	54.4616	4.93352	0.278911	49.5281	-44.5946	salmon	1434481_at	Msl1	Msl1	9.91399	9.28222	9.35292	9.72166	9.70609	9.60195	10.0033	9.96341	9.88442	9.7706	9.79963	9.95287	9.5705	9.66908	9.72989	9.86731	9.67434	10.0547	9.61951	9.45816	9.69914	9.50999	9.77624	9.63352	9.89362	9.4786	9.95322	9.83659	10.1055	10.0476	10.0758	9.75807	9.78227	10.3123	9.79702	9.47074	9.4753	9.9377	9.7606	9.84847
1436162_at	17.1816	5.35005	0.278764	11.8316	-6.48153	purple	1436162_at	Slc22a30	C730048C13Rik	4.10847	3.95019	3.9782	3.7214	3.83464	3.93286	4.14075	4.16445	4.16417	4.08785	3.98217	4.10589	4.25032	4.42297	4.20329	4.35687	4.11842	4.32829	4.11623	4.01647	4.4654	4.44724	4.65531	4.44767	4.1989	3.88024	4.2623	4.13648	3.98852	4.06132	4.40713	4.21163	4.17773	4.09213	4.37302	3.92863	4.14066	4.06922	4.17249	4.21613
1427756_x_at	47.2081	5.82881	0.277768	41.3793	-35.5505	tan	1427756_x_at	Ighg	Igh-6	3.96672	4.04208	4.25502	4.08024	4.0639	3.99581	4.29716	4.30387	4.32064	4.27511	3.95108	4.28581	3.72079	3.94141	3.83057	3.773	4.27799	4.44326	3.9445	4.14438	4.13497	3.80353	4.01212	3.84053	4.56252	4.67107	4.16386	4.38923	4.50712	4.53992	4.38731	4.51696	4.28969	4.09887	4.24345	4.09462	4.27979	3.90737	4.29761	4.33062
1431579_at	15.262	4.63374	0.277435	10.6283	-5.99454	midnightblue	1431579_at	4933421D24Rik	4933421D24Rik	4.17854	4.37896	4.24844	4.27602	4.05252	4.36982	4.54365	4.53584	4.56698	4.4188	4.29341	4.39068	4.58764	4.4516	4.30173	4.69669	4.56057	4.66597	4.0678	4.01734	4.13654	4.1415	4.16688	4.11554	4.2557	4.15353	4.18295	4.17995	4.21245	4.28814	4.33069	4.25148	4.1215	4.3053	4.18109	4.46446	4.40529	4.28805	4.4516	4.1215
1450780_s_at	19.0727	4.6299	0.277206	14.4428	-9.8129	midnightblue	1450780_s_at	Hmga2	Hmga2	6.09092	5.91702	5.89241	5.86247	5.89996	5.9945	5.81233	5.81859	5.81203	6.08953	5.94817	6.00698	6.01945	6.19652	5.98123	6.22316	5.78804	5.88417	6.08396	6.16322	6.18893	6.43515	6.12123	6.14073	6.0358	6.20088	6.11506	6.20002	6.06046	6.23391	6.20002	6.24928	6.23441	6.17846	6.17862	6.10497	6.25267	6.10861	5.93975	6.19898
1437083_at	48.032	4.50963	0.277116	43.5224	-39.0128	lightgreen	1437083_at	A830020B06Rik	Tmem169	9.07149	9.02484	9.16857	9.07546	8.88349	8.97625	9.12307	9.07254	9.03022	8.86664	8.96613	9.00902	9.10997	9.22572	8.95582	9.18357	9.11168	9.09909	9.19658	8.9447	9.21759	9.15625	9.09451	9.04441	8.95424	9.06052	8.9951	8.94671	8.97493	9.02231	8.74132	8.81258	8.50079	8.92043	9.02793	8.79486	8.94187	8.85143	8.74233	8.86954
1433190_at	69.0786	6.54034	0.275883	62.5382	-55.9979	green	1433190_at	4933433N18Rik	4933433N18Rik	4.97481	4.81361	4.82158	4.96119	5.02317	4.9574	4.91992	4.99723	4.98375	5.15628	4.88899	5.18207	4.79395	4.93447	4.95816	4.89626	5.17906	4.96753	4.86093	4.7766	4.98247	5.03554	5.07146	4.79973	5.35939	5.26682	5.31995	5.27939	5.37032	5.32425	5.07037	5.03976	5.13612	5.34233	5.15649	5.09308	5.3011	5.28171	5.08725	5.08016
1420211_at	80.1192	5.35159	0.275518	74.7677	-69.4161	cyan	1420211_at	Slc8a1	NA	4.28862	4.44246	4.18675	4.10339	4.27138	4.23106	4.60508	4.53786	4.63045	4.53744	4.23106	4.64436	4.25977	4.20283	4.46537	4.45168	4.5831	4.65098	4.08319	4.14604	4.50188	4.73837	4.33369	4.22005	4.67694	4.85446	4.93479	5.04364	4.70104	4.76653	4.62515	4.64157	4.6136	4.51963	4.74045	4.72905	4.49409	4.48675	4.75266	4.64889
1447940_a_at	50.871	9.25989	0.274938	41.6111	-32.3512	magenta	1447940_a_at	Braf	Braf	6.80633	6.5223	6.45038	6.70601	6.57496	6.58396	6.7838	6.77307	6.84919	7.03219	6.64296	6.64055	6.38632	6.48566	6.23691	6.53094	6.6425	6.90717	6.54125	6.49122	6.53794	6.03443	6.49088	6.64912	6.61722	6.50512	6.56399	6.19122	6.39652	6.70937	6.81474	6.70328	6.70034	6.03932	6.21339	6.72235	6.76884	6.81713	7.01192	6.89222
1457535_at	38.6049	9.24984	0.27464	29.3551	-20.1052	magenta	1457535_at	D630029K19Rik	4932438A13Rik	6.39903	6.14812	6.21025	6.15629	6.00622	6.50731	6.00144	6.29602	6.11186	6.28943	6.17992	6.21541	6.43524	6.41618	6.49131	6.6322	5.95375	6.21932	6.36997	6.50235	6.49966	6.24071	6.37914	6.48008	6.09946	6.09787	6.12798	6.25639	6.13042	6.11847	6.40678	6.10349	6.2028	6.17567	6.06011	5.91323	6.07056	5.81848	5.93785	6.21524
1447583_x_at	49.6015	9.23217	0.274116	40.3693	-31.1371	magenta	1447583_x_at	Gpr30	Gper	5.01168	4.61236	4.7819	5.05582	5.21583	5.05207	5.06226	5.01195	5.00345	5.38361	5.20422	5.14869	5.08179	5.06097	5.06597	5.07426	4.82093	4.996	5.12784	4.96916	4.94931	5.16136	5.01468	5.04108	5.21775	5.06136	5.2036	5.02869	5.14679	5.4155	5.10369	5.18159	5.087	6.05144	5.3081	5.76407	5.29246	5.38633	5.65978	5.11347
1442047_at	36.0278	2.99483	0.274052	33.0329	-30.0381	lightyellow	1442047_at	Rreb1	Rreb1	4.58064	4.64069	4.57314	4.76371	4.83799	4.6624	4.90034	4.95441	4.94345	4.82624	4.50277	4.9544	4.90912	4.71567	4.52174	4.55733	4.70446	4.92892	4.6465	4.48743	4.71646	4.56061	4.57556	4.51907	4.62487	4.95558	4.91464	4.90245	4.87852	4.79153	5.26731	5.40688	5.1345	5.53094	5.23874	4.94399	4.8461	4.97191	5.00931	4.97254
1447509_at	50.8522	15.6262	0.27389	35.226	-19.5997	blue	1447509_at	1810057P16Rik	NA	5.46235	5.32228	5.55314	5.48366	5.5519	5.70227	5.98541	5.9981	5.9848	5.63662	5.597	5.53016	5.90479	6.07283	6.33289	5.84501	6.06801	5.98783	5.44795	5.57367	6.00313	6.26869	6.30803	6.14188	5.42793	5.68424	5.62968	5.67939	5.35836	5.53448	4.97627	5.10723	5.09356	5.09312	5.61192	5.71924	5.85272	5.35861	5.51682	5.37899
1430167_a_at	18.883	5.2433	0.273201	13.6397	-8.39644	purple	1430167_a_at	Rwdd3	Rwdd3	4.95941	5.06643	4.80698	4.77283	4.61486	5.15077	5.3898	5.41182	5.4038	4.98617	5.21265	5.02886	5.45529	5.14905	5.0301	5.35485	5.36958	5.38844	5.00251	5.03032	5.39509	5.42437	5.15603	5.32064	5.02757	4.93037	5.55876	4.88415	5.17343	5.15172	4.89651	5.2221	5.13825	5.32137	5.24838	4.77328	4.73582	4.81553	4.81645	5.21798
1420235_at	34.6573	9.59888	0.27267	25.0584	-15.4595	red	1420235_at	Bphl	Bphl	3.88951	4.02754	3.89639	3.93171	3.82553	4.09516	3.71525	3.7241	3.67727	3.72132	3.71605	3.74428	3.9431	3.80181	3.97532	3.75053	3.90866	3.70621	3.82678	3.91853	3.9299	4.10171	4.08191	4.05561	3.693	3.72356	3.6761	3.78219	3.74796	3.63122	3.60192	3.73405	3.77053	3.68358	3.9969	3.51058	4.01106	3.71065	3.65941	3.76075
1434408_at	57.4168	15.5195	0.272018	41.8973	-26.3779	blue	1434408_at	Atxn3	Atxn3	7.97955	8.16928	8.00971	7.9899	7.84662	8.26617	8.28228	8.40837	8.31873	8.10298	8.21905	8.40386	8.11016	8.09941	8.02899	8.27978	8.41283	8.34392	7.93702	7.7117	7.95179	8.27915	7.79283	7.95161	8.1645	8.49538	8.65232	8.5638	8.41898	8.27536	8.22235	8.21682	8.10313	8.51946	8.28852	8.55102	8.39491	8.49205	8.24386	8.18732
1430879_at	38.7185	9.15603	0.271855	29.5625	-20.4064	magenta	1430879_at	C030008P14Rik	C030008P14Rik	4.12984	4.17781	4.55209	4.42449	4.38178	4.17804	4.10689	4.24271	4.24223	4.35401	4.326	4.35829	4.47989	4.51053	4.55032	4.36837	4.19197	4.21449	4.44953	4.23969	4.48153	4.52635	4.44311	4.45705	4.2787	4.2726	4.43867	4.24215	4.32414	4.28568	4.12594	4.20712	4.07989	4.39428	4.09496	4.03087	4.31487	4.16922	4.15797	4.15043
1429417_at	45.2595	15.5081	0.27182	29.7513	-14.2432	blue	1429417_at	Chsy3	Chsy3	6.20852	6.32728	6.40796	6.15708	5.90048	6.39796	6.66579	6.7769	6.74244	6.87373	6.89438	6.90742	6.74685	6.75518	7.3339	6.69647	7.09474	6.73857	6.36243	6.06787	6.71239	6.53495	6.3218	6.40765	6.50885	6.67354	7.04869	6.79554	6.57693	6.60642	7.0644	7.09695	7.12521	8.23483	6.82779	6.9851	6.94388	7.10837	6.82617	6.98442
1432280_at	42.5512	11.6678	0.270059	30.8835	-19.2157	yellow	1432280_at	2310007L24Rik	2310007L24Rik	4.27864	4.58863	4.38117	4.16851	4.38925	4.54001	4.80248	4.82843	4.82243	4.83907	4.80781	4.86856	4.68337	4.70503	4.97459	4.76294	4.93505	4.71703	4.56217	4.4068	4.79394	5.12994	4.53135	4.47939	4.77527	4.62079	4.95063	4.99719	4.75613	5.14653	4.64338	4.70411	4.94437	5.30617	4.83933	5.15214	4.83575	5.18626	4.85626	4.71717
1419864_x_at	50.1613	7.21802	0.269993	42.9433	-35.7253	pink	1419864_x_at	LOC238799	Tnpo1	5.59739	5.44596	5.42891	5.21316	5.29111	5.23907	5.11408	5.18112	5.28395	5.19963	4.74483	5.11429	5.23025	4.91521	4.97753	5.22188	4.90806	5.12684	5.30067	5.17984	5.22443	4.63763	5.42833	5.27043	4.79024	5.06962	4.94272	4.7651	4.57729	4.76486	5.54269	5.07203	5.00767	4.2042	4.60224	4.76397	4.7296	4.66313	4.75648	5.06799
1430606_at	65.435	9.48566	0.269454	55.9494	-46.4637	red	1430606_at	2310020F24Rik	Klrg2	6.4362	6.4036	6.29856	6.3939	6.58435	6.17503	6.78937	6.87906	6.65661	6.4922	6.46095	6.54612	6.09408	6.21758	6.11397	6.01689	6.61571	6.70465	6.36705	6.3652	6.34236	6.02359	6.12757	6.10378	6.69261	6.81173	6.63669	6.76021	6.79817	6.7059	6.52436	6.51262	6.65409	6.41818	6.4438	6.43486	6.73924	6.5226	6.78035	6.48163
1442170_at	41.9903	15.354	0.269119	26.6363	-11.2823	blue	1442170_at	Ela3	NA	5.84436	6.22429	5.82346	5.81652	5.9277	5.81176	6.28529	6.04855	5.91547	6.03199	6.37048	5.83582	5.9279	5.90854	6.13193	5.89344	6.11946	6.03249	5.8884	5.81077	5.82297	5.92223	5.89534	5.8828	6.04267	6.25479	6.11352	6.1411	6.13255	5.91563	6.07991	6.07718	6.40559	6.6323	6.28537	6.18167	6.41359	6.21406	6.13162	6.00469
1439781_at	56.0972	11.5995	0.26848	44.4976	-32.8981	yellow	1439781_at	D930048N14Rik	D930048N14Rik	7.38121	7.77139	7.61635	7.30144	7.38033	7.35668	7.07804	7.1826	7.13363	7.38972	6.96263	7.33015	7.37799	7.39452	7.43121	7.32187	7.35732	7.19371	7.40691	7.57155	7.48392	7.61966	7.4455	7.31642	6.99513	7.19918	7.20247	7.09952	7.18947	6.9748	7.43682	7.56112	7.37166	7.54666	7.47901	6.89546	7.42961	7.01188	6.95776	7.54273
1422709_a_at	32.9359	9.03368	0.268222	23.9022	-14.8685	magenta	1422709_a_at	Bing4	Wdr46	6.44802	6.57721	6.58285	6.33136	6.34518	6.37383	6.37032	6.35843	6.37262	6.48729	6.28123	6.53652	6.35522	6.39952	6.28496	6.42003	6.3857	6.44893	6.39124	6.36901	6.49605	6.40463	6.39809	6.39555	6.33067	6.49046	6.23791	6.37759	6.33414	6.35694	6.45825	6.43842	6.42807	6.93573	6.58739	6.6178	6.71759	6.5375	6.68253	6.39383
1434917_at	38.4537	9.44129	0.268194	29.0124	-19.5711	red	1434917_at	Cobl	Cobl	9.56798	9.89593	10.2123	9.96677	9.94152	9.77363	9.84187	9.79171	10.055	9.74792	9.75427	9.5515	9.7705	9.86955	9.94354	9.9079	9.8555	9.60492	9.97231	9.96727	9.80199	10.1362	10.0047	9.94843	9.61729	9.69808	9.63912	9.51848	9.50027	9.73114	9.54497	9.5509	9.54422	9.72853	9.99489	9.88826	10.1054	9.61558	9.46757	9.51558
1421920_a_at	23.009	4.74245	0.267991	18.2666	-13.5241	greenyellow	1421920_a_at	Ccr9	Ccr9	3.92909	3.95852	3.73632	4.03274	4.14216	4.08035	3.91882	4.13045	4.20191	4.03005	4.02312	4.05367	4.25054	4.2834	4.19201	4.32863	4.14191	4.06425	3.95821	4.0187	4.19811	4.11945	4.07308	4.28694	3.90354	4.18078	4.10954	4.1035	4.03105	4.20241	3.88097	3.90791	3.78097	3.99223	3.9837	3.90791	4.05139	3.90057	3.97278	3.918
1452993_at	19.395	5.61164	0.267418	13.7833	-8.17171	tan	1452993_at	5430416O09Rik	5430416O09Rik	4.44595	4.53378	4.61838	4.78561	4.61496	4.71675	4.44765	4.60445	4.72763	4.60051	4.66675	4.61419	4.74225	4.92541	4.92695	4.45085	4.56808	4.53231	4.43224	4.55829	4.74305	5.02586	5.10532	4.65698	4.25514	4.88696	4.48036	4.50305	4.26334	4.38484	4.74225	4.69561	4.85205	4.86289	4.56646	4.73027	4.35738	4.27829	4.4003	4.41254
1426109_a_at	49.0818	7.14442	0.26724	41.9374	-34.793	pink	1426109_a_at	Slc14a2	Slc14a2	5.67134	5.62936	5.77491	5.72459	5.69931	5.71032	5.92302	5.74469	5.72659	6.00461	5.97565	5.66153	5.89175	5.83666	5.98517	5.65686	5.72805	5.84675	5.70991	5.91736	5.63945	5.76545	5.70066	5.60552	5.94567	5.95014	5.9028	6.10711	5.96846	6.01245	6.00545	5.81108	5.99857	6.40438	6.0638	6.04289	6.37291	5.97318	6.13636	5.7504
1457818_at	42.0434	11.5438	0.26719	30.4996	-18.9558	yellow	1457818_at	Gtf2h2	NA	4.65971	4.63196	4.71931	4.67241	4.41336	4.65394	4.28185	4.30556	4.42651	4.45571	4.44186	4.32558	4.47437	4.37533	4.65946	4.63265	4.26134	4.2811	4.64249	5.00382	4.61982	4.54827	4.47917	4.75934	4.27566	4.37832	4.35837	4.37533	4.24789	4.32738	4.60386	4.62808	4.59232	4.01145	4.51458	4.45693	4.46454	4.44925	4.64291	4.62758
1444534_at	42.2689	8.99075	0.266948	33.2781	-24.2874	magenta	1444534_at	F830021D11Rik	Uhrf1bp1	4.88175	4.3275	4.58148	4.59568	4.56724	4.64441	5.34498	5.20928	5.2023	4.5364	4.7705	4.85683	4.64815	4.726	4.50775	4.63924	4.74856	5.32471	4.79049	4.34794	4.67751	4.4447	4.47659	4.30388	4.66247	4.25495	4.18712	4.5664	4.42179	4.74478	4.7675	4.76737	4.7129	4.59151	4.75205	4.96749	4.8093	4.7758	5.32521	4.77397
1428363_at	64.4076	15.2233	0.266827	49.1843	-33.9611	blue	1428363_at	Eif4g2	Eif4g2	4.88072	4.691	4.67336	4.38481	4.50927	4.54942	4.77038	4.66926	4.65442	4.57761	4.56244	4.60317	4.9738	4.97066	4.98536	5.04684	4.83938	4.77254	4.51163	4.57977	5.11262	5.0964	5.0967	4.96876	4.38521	4.37355	4.23289	4.2863	4.20544	4.37345	4.36816	4.28309	4.35321	4.2179	4.53387	4.49823	4.86637	4.43913	4.61694	4.55613
1452491_at	31.0311	8.97278	0.266414	22.0583	-13.0855	magenta	1452491_at	LOC219149	NA	4.85447	4.6261	4.7903	4.6707	4.66341	4.70962	4.85127	4.87497	4.86833	4.77473	4.49845	4.81607	4.54546	4.53917	4.80939	4.54886	4.65732	4.85395	4.69066	4.79675	4.60374	4.29399	4.62566	4.37606	4.67159	4.39668	4.51027	4.48082	4.60203	4.46631	4.73371	4.95626	4.80472	4.70017	4.80908	4.8767	4.97602	4.8178	5.1253	4.75294
1455099_at	36.0282	8.97158	0.266378	27.0566	-18.0851	magenta	1455099_at	Mogat2	Mogat2	5.16502	5.15821	5.25603	5.38259	5.13356	5.03334	4.96664	4.992	4.93993	4.89921	4.97798	5.02362	5.16711	5.08407	5.03749	5.14827	5.11799	4.92815	5.06267	5.15501	5.21738	5.33265	5.06201	5.16842	4.88661	5.27016	5.04064	5.10759	4.97755	4.99978	5.53454	5.00123	5.22001	5.44958	5.37955	4.81388	4.97348	4.82105	4.76919	5.07634
1438219_at	67.5255	11.4929	0.266011	56.0326	-44.5398	yellow	1438219_at	Pura	Pura	4.87181	5.22491	5.16638	5.24141	4.89305	5.02664	4.79242	4.85276	4.81237	4.69315	4.8517	4.91064	4.8264	4.9661	4.89473	4.78786	4.85462	4.68097	5.19687	5.07289	4.98661	4.77628	5.3847	4.93657	4.52139	4.79281	4.5256	4.58716	4.57545	4.5784	4.7354	4.80041	5.12163	5.56613	4.86629	4.38787	4.44891	4.70054	4.63692	4.60894
1431788_at	32.4001	8.95139	0.265779	23.4487	-14.4973	magenta	1431788_at	Fabp12	Fabp12	4.5041	4.77328	4.61722	4.66941	4.50432	4.52315	4.524	4.61433	4.61336	4.35322	4.6752	4.6875	4.80715	4.91061	4.84888	4.79373	4.56635	4.5943	4.69477	4.68632	5.08577	4.93901	4.78498	4.74992	4.68678	4.71793	4.85385	4.75304	4.68388	4.62994	4.57713	4.65967	4.60572	4.97512	4.90659	4.26721	4.40071	4.31612	4.31805	4.60243
1430266_at	29.8964	8.9232	0.264942	20.9732	-12.05	magenta	1430266_at	1700003D09Rik	1700003D09Rik	4.21573	3.95652	3.91581	4.02116	4.0612	3.90515	4.34316	4.46359	4.56107	4.02601	4.2641	4.24708	4.04434	4.08756	4.42244	3.96573	4.41498	4.43012	4.24391	3.85061	4.07927	4.09093	4.11408	3.72146	4.04576	4.02713	4.05479	4.12421	3.94729	4.12718	4.12359	4.14327	4.11265	4.30972	4.24352	4.22101	4.25233	4.3748	4.36919	4.14807
1459015_at	23.767	5.08417	0.26491	18.6828	-13.5987	purple	1459015_at	A230098N10Rik	NA	4.23205	4.18351	4.24	4.00299	4.14266	4.03888	4.4299	4.39647	4.37701	4.21279	4.38483	4.23545	4.56479	4.59205	4.41067	4.48786	4.41389	4.45517	4.16843	4.41971	4.54067	4.69717	4.5099	4.62207	4.14635	4.17875	4.1584	4.20128	4.28721	3.99094	4.2226	4.19374	4.19535	4.38618	4.41869	4.2035	4.31127	4.41869	4.03767	4.56334
1445621_at	20.644	5.08282	0.26484	15.5611	-10.4783	purple	1445621_at	Kbtbd4	NA	3.4523	3.77764	3.64671	3.62089	3.35133	3.49516	3.60815	3.73825	3.73292	3.97747	3.68939	3.65972	3.84333	4.00353	4.06319	3.93944	3.93137	3.78589	3.72666	3.75208	3.95889	4.06906	3.9279	3.88935	3.70611	3.62685	3.68393	3.72682	3.9121	3.55653	3.63912	3.64585	3.62994	3.97005	3.66766	3.65709	3.75208	3.67136	3.61822	3.64579
1438911_at	28.6122	5.52755	0.263411	23.0847	-17.5571	tan	1438911_at	2015-09-07	2015-09-07	6.18687	6.22717	6.10983	5.99819	5.73663	6.18705	5.91519	5.90424	5.78272	5.78227	6.23134	6.3088	6.69249	6.41159	6.6697	6.38205	5.89656	6.05767	6.04273	6.30898	6.49666	6.36692	6.51529	6.59037	6.05375	6.21315	6.31396	6.14006	6.33964	5.9229	6.33553	6.45759	6.4329	6.81914	6.34979	6.09983	5.7578	5.97297	6.12481	6.1645
1442689_at	38.0304	9.26081	0.263067	28.7696	-19.5088	red	1442689_at	1700017B05Rik	NA	4.19548	4.34485	4.43194	4.00982	4.49937	4.36749	4.20387	4.2263	4.16899	4.33657	4.28355	4.12892	4.37931	4.46766	4.57079	4.48739	4.31608	4.15612	4.19666	4.41644	4.44107	4.6288	4.39333	4.43678	4.25258	4.58033	4.262	4.35516	4.24644	4.17029	4.12933	4.14889	4.17022	4.25106	4.28806	4.04661	4.42477	4.01892	3.84704	4.15431
1427454_at	55.731	14.9736	0.26245	40.7575	-25.7839	blue	1427454_at	Hoxc6	Hoxc6	5.27911	4.86463	5.20218	5.08423	5.18916	5.16217	4.7148	4.68671	4.63429	5.02126	5.09982	5.03519	4.64557	4.9248	4.53637	4.93608	4.50225	4.6898	5.12481	5.19871	4.79562	4.55551	4.90405	4.95691	5.36491	5.24463	5.35899	4.94688	5.38004	5.30981	5.24443	5.24753	5.22157	4.77024	5.14854	5.51965	5.33217	5.21938	5.39571	5.24062
1431107_at	44.207	4.63848	0.262232	39.5685	-34.93	salmon	1431107_at	Stk35	Stk35	4.91315	4.98232	4.98021	5.12578	5.16085	5.12036	4.95054	5.04026	5.02836	4.86894	4.84916	4.88907	4.81424	5.05597	5.10936	4.90404	4.98795	5.01018	5.1794	5.03017	5.05055	5.10208	4.91849	4.99989	4.73267	4.81095	4.66859	4.68606	4.80661	4.71342	4.60718	4.63244	4.59467	4.68449	4.84766	4.78453	4.82552	5.29057	4.71909	4.63645
1458185_at	50.5855	11.323	0.26208	39.2625	-27.9395	yellow	1458185_at	Thap4	Thap4	7.00197	6.93733	7.29619	6.98078	6.85006	6.94007	6.8516	6.84006	6.95487	6.63567	6.61376	6.43404	6.96069	6.77915	6.80591	6.74587	6.91441	6.83782	7.05313	7.02997	6.86581	6.96287	6.52415	6.60846	6.43479	6.58534	6.5227	6.79421	6.43496	6.51399	6.8196	6.8326	6.72689	6.88591	7.09338	6.54775	6.74257	6.36247	6.47038	6.78331
1416434_at	72.1549	14.9399	0.26186	57.215	-42.2751	blue	1416434_at	Bcl2l10	Bcl2l10	4.85808	4.68927	4.68889	4.89304	4.75991	4.88647	4.46208	4.51932	4.51821	4.44179	4.42664	4.46732	4.59676	4.58527	4.63369	4.73019	4.47107	4.4925	4.8846	4.59227	4.51423	4.45262	4.61478	4.43695	4.18005	4.24027	4.1994	4.37642	4.44915	4.19857	4.33666	4.28803	4.2624	4.21854	4.3981	4.59013	4.41732	4.27611	4.67558	4.17027
1457844_a_at	29.6928	4.25544	0.261496	25.4374	-21.1819	lightgreen	1457844_a_at	C20orf112	8430427H17Rik	4.78303	5.01865	4.68912	4.75354	4.71276	4.87001	5.08735	5.0407	4.97509	4.8246	4.81403	4.65481	4.857	5.07151	4.90007	5.05768	4.97666	5.01075	4.88952	5.06494	5.13382	5.06906	4.97062	4.70284	4.95227	5.02699	4.78136	4.64017	4.85643	4.73828	4.80001	4.65811	4.62963	4.4796	4.79822	4.50977	4.69583	4.62021	4.63669	4.6008
1431857_at	41.4414	8.79541	0.261148	32.646	-23.8506	magenta	1431857_at	Phf19	Phf19	6.45344	6.79455	6.51027	6.25605	6.49298	6.35959	6.62634	6.7049	6.66663	6.55671	6.40324	6.58159	6.1946	6.37587	6.39598	6.25286	6.51059	6.61741	6.56466	6.48763	6.51989	6.34398	6.35764	6.51952	6.36057	6.32384	6.37311	6.47793	6.39659	6.47405	6.93745	6.78317	6.78325	7.15877	7.10803	6.73088	6.74745	6.63307	6.81027	6.73969
1436647_at	56.6865	4.61811	0.26108	52.0684	-47.4503	salmon	1436647_at	Ttbk2	Ttbk2	5.48037	5.8497	5.60444	5.48822	5.36715	5.54748	5.43645	5.65368	5.51158	5.611	6.01054	5.73962	5.72052	5.61576	5.83305	5.37859	5.48175	5.69344	5.56996	5.03674	5.74873	5.24131	5.58922	5.60592	6.00103	5.98363	6.07423	6.09169	6.09325	6.11551	5.99683	6.04825	5.92659	6.12081	5.69093	5.80266	5.94323	5.92726	5.61853	6.2168
1457878_at	24.1346	4.24486	0.260846	19.8897	-15.6448	lightgreen	1457878_at	C430042M11Rik	C430042M11Rik	4.43646	4.86531	4.44895	4.68369	4.4096	4.41106	4.5775	4.54482	4.66206	4.44988	4.42451	4.47374	4.36386	4.5332	4.34788	4.3387	4.64007	4.58142	4.60299	4.46143	4.44358	4.61774	4.24303	4.64987	4.32534	4.44546	4.48115	4.29022	4.32291	4.49016	4.39377	4.38067	4.34839	4.52553	4.39637	4.34319	4.39117	4.41711	4.314	4.38483
1436384_at	52.1058	11.2025	0.259291	40.9033	-29.7007	yellow	1436384_at	Rps10	Rps10	5.2799	5.58216	5.21893	5.01768	5.43143	5.43828	5.65184	5.66527	5.58868	5.85299	5.5387	5.61217	5.46061	5.65776	5.49188	5.60492	5.23143	5.73391	5.37644	5.10493	5.57036	5.4959	5.43437	5.40878	5.93751	5.8345	5.66749	5.77441	5.68576	5.52341	5.43119	5.46564	5.65797	5.50437	5.46171	5.82516	5.97333	5.87192	5.89372	5.57915
1456516_x_at	30.9597	14.767	0.25883	16.1926	-1.4256	blue	1456516_x_at	Uap1	NA	9.49227	9.68457	9.48874	9.30925	9.09756	9.58866	9.53596	9.49127	9.46142	9.33467	9.42615	9.57095	9.13138	9.22149	9.47525	9.26354	9.50332	9.46093	9.43101	9.29449	9.0293	9.14417	9.04322	9.02883	9.24763	9.54571	9.55836	9.40091	9.4589	9.28291	9.55451	9.63568	9.66193	10.0721	9.51741	9.47316	9.67089	9.77217	9.40991	9.37355
1446398_at	27.3029	8.68824	0.257966	18.6146	-9.92641	magenta	1446398_at	2010310C07Rik	LOC433197	4.09872	4.26429	3.77023	4.04986	4.02908	4.02073	4.13253	4.13658	4.15321	4.07886	3.8977	4.29256	3.93097	3.97243	4.03497	3.99491	4.10726	4.12953	4.10017	3.97337	3.90486	3.76761	3.97988	3.93409	4.09463	4.04901	4.20026	3.94493	4.0658	4.09425	4.1408	4.01442	4.19042	4.40539	4.23665	4.48423	4.36505	4.15557	4.27343	4.0986
1459386_at	53.4791	14.6782	0.257273	38.8009	-24.1227	blue	1459386_at	BC021921	Zfp709	5.03176	5.28702	5.03421	4.74706	4.78923	4.78481	4.68535	4.69612	4.53302	5.03952	4.76854	5.05615	4.77435	4.48669	4.57229	4.511	4.69561	4.69141	5.02586	4.95378	4.694	4.85698	4.55669	4.59441	4.82911	4.71964	4.8731	4.99634	4.8184	4.93433	4.85769	4.97034	4.84423	5.17045	4.82287	5.5368	5.4979	5.39208	5.34471	5.04933
1447488_at	78.0067	14.6492	0.256764	63.3576	-48.7084	blue	1447488_at	E130016E03Rik	NA	4.64613	4.35951	4.28896	4.54832	4.5719	4.64664	4.06189	4.05674	4.0815	4.03512	3.99674	4.06327	4.31571	4.23032	4.2269	4.18211	4.07734	4.05715	4.52319	4.61383	4.09958	4.35533	3.88829	4.16128	3.94403	4.06582	4.0294	4.1472	4.00538	3.9652	3.8606	3.8076	3.95936	3.8496	4.18186	3.96724	3.8893	3.91224	3.9084	3.87724
1454010_a_at	36.7667	8.62028	0.255948	28.1464	-19.5261	magenta	1454010_a_at	1700025E21Rik	1700025E21Rik	5.15041	4.98496	4.63086	5.25226	4.92707	4.81346	5.02874	5.01532	5.01292	4.91911	4.89438	4.93567	4.90054	4.82037	4.69169	4.85982	4.74054	5.00053	4.92236	4.75658	4.74286	4.68373	4.84659	4.81496	4.91973	5.04962	4.83556	4.889	4.91622	4.55201	5.21033	5.21419	5.18819	4.84292	5.17623	5.41454	5.32715	5.22287	5.305	5.27463
1443647_at	22.4369	4.91181	0.255929	17.5251	-12.6133	purple	1443647_at	Rora	NA	3.69884	3.77886	3.91082	3.7288	3.76462	3.90075	4.06106	4.08129	4.08236	3.94228	3.93004	3.87435	4.14642	4.02997	4.10353	4.06959	4.03872	4.05788	3.86023	3.88849	4.31263	4.15846	4.01532	3.98014	3.82699	3.853	3.7115	4.02578	3.6627	4.00288	3.80145	3.80455	3.78447	4.15616	3.94111	3.84236	3.86064	3.8413	3.88849	4.036
1449662_at	27.0268	5.36142	0.255494	21.6654	-16.304	tan	1449662_at	D6Ertd253e	Reep1	5.85278	6.44643	6.0969	6.17921	6.12512	6.43308	5.96336	6.05894	6.02181	6.23027	6.16959	6.27471	6.4291	6.54578	6.65904	6.38693	6.1622	6.02717	6.42129	6.57214	6.35939	6.45814	6.53713	6.46226	6.06907	6.29514	6.15372	6.02449	5.92085	6.12055	6.10622	6.21041	6.30189	6.53242	6.25362	6.05354	6.06319	6.30018	6.04455	6.19277
1442318_at	44.4954	8.98149	0.255133	35.5139	-26.5325	red	1442318_at	Nudc	NA	4.08456	4.05334	3.93971	4.21047	3.84165	3.93553	4.24131	4.37408	4.27643	4.09643	4.17408	4.20318	3.94008	4.09513	3.79062	4.25319	4.32968	4.24733	4.08819	3.85358	4.09275	4.08806	3.95543	4.05778	4.38396	4.17727	4.09692	4.24242	4.16061	4.22932	4.23191	4.17322	4.14122	4.39399	4.27534	4.46696	4.30234	4.17441	4.31728	4.17755
1446851_at	38.9742	11.0196	0.255056	27.9546	-16.9351	yellow	1446851_at	2310067L16Rik	Col22a1	5.26562	4.97348	5.17511	5.01513	5.01606	4.98374	5.64196	5.65694	5.64616	5.26996	5.16565	5.44576	5.19841	5.58762	4.91348	5.19351	5.08418	5.69902	5.18205	5.00039	5.41229	5.26518	5.07085	5.25349	5.40131	5.43116	5.35367	5.29095	5.24616	5.36855	5.21117	5.19124	5.1981	4.89066	5.22635	5.23442	5.53872	5.47256	5.39342	5.27532
1454556_at	48.1316	14.5517	0.255055	33.58	-19.0283	blue	1454556_at	2700057C20Rik	2700057C20Rik	4.45382	4.72452	4.44768	4.4578	4.60082	4.63848	4.70684	4.73037	4.70011	4.49923	4.48863	4.5235	4.80777	4.62121	4.82298	4.58924	4.81784	4.70309	4.66366	4.81549	4.71788	4.4737	4.63703	4.72009	4.38511	4.5341	4.48625	4.35423	4.33817	4.50545	4.64842	4.56101	4.55938	4.21691	4.45048	4.07696	4.20727	4.30323	4.27281	4.52301
1433621_at	33.6018	8.95338	0.254334	24.6484	-15.695	red	1433621_at	Wdr41	Wdr41	7.57431	7.64865	7.42101	7.60731	7.50222	7.50094	7.62181	7.6328	7.59171	7.77936	7.70582	7.5318	7.34529	7.31368	7.42297	7.27888	7.41823	7.61837	7.42171	7.41814	7.38501	7.42835	7.30569	7.38938	7.39076	7.41844	7.48036	7.22744	7.77685	7.71227	7.74299	7.75185	7.69421	7.29984	7.18972	7.59881	7.59609	7.65353	7.72346	7.81999
1422054_a_at	44.2651	14.4668	0.253567	29.7984	-15.3316	blue	1422054_a_at	Skil	Skil	4.54494	4.54524	4.37544	4.39349	4.57476	4.4896	4.39344	4.49131	4.41668	4.83383	4.72236	4.59569	4.34796	4.17546	4.33072	4.43782	4.37287	4.39228	4.37151	4.53015	4.52659	4.33619	4.3638	4.48358	4.59047	4.752	4.61961	4.89679	4.81139	4.33085	4.89123	4.98217	5.16027	4.33484	4.21238	5.04765	4.71144	5.06948	4.6573	4.98456
1454878_at	32.065	4.48146	0.253242	27.5835	-23.1021	greenyellow	1454878_at	Dzip3	Dzip3	10.6551	10.5934	10.3417	10.3153	10.1984	10.5695	10.628	10.6309	10.4861	10.589	10.5545	10.562	10.4222	10.4102	10.7308	10.6021	10.6768	10.6394	10.5403	10.488	10.4617	10.3775	10.4639	10.4199	10.496	10.4171	10.4384	10.325	10.6074	10.4947	10.5981	10.6594	10.8115	11.0999	10.8145	10.7773	10.7584	11.0458	10.7138	10.7187
1432005_at	55.3949	14.4312	0.252944	40.9637	-26.5325	blue	1432005_at	Dnm2	Dnm2	5.29975	5.205	5.2456	5.36223	5.29184	5.30448	5.24482	5.35809	5.27057	5.63844	5.38918	5.47436	5.38211	5.36689	5.31603	4.98324	5.17251	5.256	5.19304	5.47114	5.08265	5.15797	5.44843	5.19394	5.60674	5.66395	5.57285	5.702	5.51057	5.85638	5.64789	5.99752	5.81909	5.9057	5.47974	5.7395	5.30481	5.57825	5.62157	5.57483
1422668_at	41.1639	5.30192	0.252659	35.862	-30.5601	tan	1422668_at	Serpinb9b	Serpinb9b	4.69865	4.97796	4.73191	4.51627	4.62183	4.76645	4.83378	5.02719	5.0114	4.69127	4.65303	4.60119	4.89648	5.06363	5.11053	4.82488	5.0642	4.98462	4.66447	4.73596	5.03339	5.36582	5.0072	4.94066	4.54632	4.65085	4.79398	4.72813	4.52583	4.31278	4.58098	4.60091	4.55946	4.86556	4.99213	4.64686	4.80922	4.66227	4.59389	4.52657
1447604_at	61.8729	10.9119	0.252565	50.961	-40.049	yellow	1447604_at	AI605402	BC053393	5.29286	5.16286	5.54503	5.16841	5.12452	5.1231	5.12769	5.15267	5.1515	4.84526	4.85172	4.72995	5.0155	5.01794	5.11451	5.12686	5.20167	5.04734	5.26845	5.37056	4.95584	5.13525	5.01845	4.82017	4.60718	4.76254	4.59139	4.64119	4.69814	4.44473	5.08896	5.12654	5.14214	5.30772	5.46029	4.83029	5.30418	4.91472	4.76508	4.9163
1419331_at	40.7086	8.87599	0.252136	31.8326	-22.9566	red	1419331_at	Cdh17	Cdh17	4.50993	4.68079	4.55991	4.03476	4.45004	4.28328	4.12557	4.15083	4.14861	4.1541	4.15004	3.99469	4.15014	4.13238	4.11944	4.24166	4.22282	4.03936	4.37025	4.38062	3.96112	4.22959	4.09876	4.12941	4.05241	4.07392	4.21257	4.28417	4.05602	4.07283	4.21224	4.10942	4.11174	4.18175	4.17454	4.05338	3.94194	4.0269	4.12261	4.15038
1427788_at	63.7546	14.3749	0.251956	49.3797	-35.0048	blue	1427788_at	Nespas	NA	3.70761	3.73847	3.7139	3.70687	3.68698	3.60674	3.83484	3.68596	3.84592	3.78578	4.08797	3.96825	3.81015	3.83956	3.7789	3.82848	4.11012	3.8281	3.74668	3.68104	3.83212	3.84539	3.84018	3.75185	4.00662	3.97292	3.88396	4.06539	3.87415	4.10361	4.13426	3.96118	3.99285	4.09171	3.89305	4.06864	4.14462	4.04073	4.04543	3.68541
1423553_at	53.1585	14.3733	0.251929	38.7853	-24.412	blue	1423553_at	Dnajb3	Dnajb3	5.63306	5.41404	5.57109	5.71041	5.25269	5.30924	5.17431	5.2698	5.02019	5.14379	5.13332	5.32413	5.3521	5.07647	5.13476	5.12315	5.10663	5.20895	5.56977	5.53036	5.32442	5.24868	5.32819	5.4411	5.31989	5.2067	5.17761	5.14859	5.07422	5.16197	4.98996	5.40987	5.0423	4.3337	4.71687	4.77572	4.81057	4.77647	4.85281	5.18213
1428019_at	30.1	8.47639	0.251675	21.6236	-13.1472	magenta	1428019_at	4932425I24Rik	4932425I24Rik	4.14694	4.46652	4.63285	4.33099	4.50689	4.5954	4.299	4.38789	4.26573	4.60611	4.30329	4.34786	3.98843	3.89823	4.1628	4.28999	4.27734	4.29711	4.16631	4.38051	4.19572	3.85769	4.12257	4.12316	4.28892	4.02949	4.18834	4.33306	4.34362	4.39954	4.18004	4.3505	4.24885	4.52772	4.22451	4.58799	4.8803	4.79271	4.84557	4.18086
1417385_at	38.0449	14.3182	0.250964	23.7267	-9.40843	blue	1417385_at	Npepps	Npepps	11.3157	11.3282	11.6519	11.5564	11.418	11.4436	11.3183	11.3605	11.3731	11.4597	11.4291	11.1427	11.4773	11.3538	11.206	11.4408	11.5128	11.381	11.516	11.5571	11.3757	11.378	11.4664	11.312	11.4333	11.2531	11.3386	11.2795	11.2852	11.3266	11.2512	11.3416	11.2489	11.1384	11.2441	11.2053	11.1267	11.1358	11.2388	11.2369
1439529_at	42.1719	14.3024	0.250686	27.8695	-13.5671	blue	1439529_at	A430110N23	A430110N23Rik	6.36002	6.74994	6.68624	6.57923	6.85897	6.45057	6.70827	6.70156	6.65593	6.60083	6.48944	6.64496	6.35748	6.4391	6.60995	6.14135	6.82999	6.59762	6.57075	6.76142	6.47078	6.49548	6.33361	6.1914	6.78007	6.74892	6.80658	6.62575	6.88195	6.68649	7.07571	6.74221	7.03019	6.66856	6.91853	6.82103	7.14897	6.59005	6.80806	6.60296
1451513_x_at	49.1138	8.82142	0.250586	40.2924	-31.471	red	1451513_x_at	Serpina1b	NA	4.10329	4.29587	3.9165	4.14784	4.02798	3.80269	4.07646	4.09819	4.09762	4.20213	4.321	4.10932	3.90438	4.11372	4.068	4.02931	4.05553	4.04614	3.92868	4.06634	4.07606	4.11837	3.85573	3.92437	4.05853	3.89869	4.06819	4.05345	4.1087	3.98472	4.41092	4.53493	4.47339	4.1672	4.03815	4.31219	4.24538	4.58175	4.45936	4.3925
1459442_at	25.6055	4.42829	0.250238	21.1772	-16.749	greenyellow	1459442_at	Gnb1	NA	6.43641	6.13308	6.46982	6.68571	6.49218	6.65627	6.56122	6.60662	6.57496	6.55809	6.13004	6.67175	5.97498	6.06181	6.06934	6.55123	6.60152	6.74207	6.43277	6.3822	6.1238	6.21068	6.23092	6.17602	6.84708	6.31318	6.3307	6.49456	6.29081	6.51121	6.71369	6.77931	6.7549	6.69049	6.64309	6.5577	6.58531	6.63906	6.6023	6.73572
1432120_at	22.5132	5.24614	0.250001	17.2671	-12.0209	tan	1432120_at	AW061290	4921513D11Rik	4.26037	4.52433	4.43335	4.69181	4.507	4.45004	4.448	4.3307	4.4767	4.98713	4.50223	4.4238	4.96476	4.94051	4.91312	5.04337	4.83128	4.45107	4.45838	4.45195	4.86954	5.32876	4.98857	4.86472	4.6564	4.59652	4.66778	4.72144	4.49044	4.71759	4.61448	4.65097	4.86383	4.38271	4.47856	4.73033	4.57146	4.36189	4.53017	4.65293
1445262_at	49.4565	14.2509	0.249784	35.2056	-20.9547	blue	1445262_at	Brca1	NA	3.9538	3.79743	3.77593	3.83606	3.9447	3.96485	4.19633	4.22037	4.23144	3.9291	3.91968	3.95672	4.08378	4.20512	4.24316	4.16037	4.25763	4.19256	3.85426	4.07798	4.12979	4.1366	4.1178	4.22678	3.87959	3.83863	3.78747	3.93144	4.07137	3.76428	3.98514	4.05146	4.02714	3.96097	4.07957	3.67662	3.7745	3.8032	3.80343	4.05786
1454325_at	58.375	14.2287	0.249394	44.1464	-29.9177	blue	1454325_at	4930487N04Rik	4930487N04Rik	4.75888	4.65057	4.73995	4.79175	4.74543	4.73957	4.67743	4.4729	4.61759	4.592	4.44442	4.48437	4.53039	4.58163	4.52187	4.35157	4.55966	4.47003	4.73718	4.41696	4.74172	4.54231	4.47066	4.63554	4.18331	4.49678	4.47786	4.08356	4.47074	4.32696	4.42404	4.52907	4.49139	4.53591	4.38777	4.3492	4.26659	4.31818	4.26737	4.44304
1447876_x_at	53.151	8.76939	0.249108	44.3816	-35.6122	red	1447876_x_at	2310073E15Rik	Nr2c2ap	3.55454	3.53913	3.73013	3.43298	3.38429	3.42386	3.72923	3.68257	3.60587	3.62525	3.61616	3.53108	3.46293	3.37783	3.42386	3.47251	3.64382	3.70834	3.51443	3.22601	3.47039	3.48156	3.3378	3.37191	3.60245	3.7966	3.69122	3.5141	3.64361	3.60061	3.64474	3.56436	3.63182	3.69535	3.58365	3.61553	3.69887	3.5506	3.7035	3.66064
1437646_at	45.7918	6.65743	0.249024	39.1343	-32.4769	pink	1437646_at	Znrf3	NA	4.84815	4.79324	4.78011	4.70132	4.80326	4.83896	4.66991	4.82041	4.61766	4.67038	4.64752	4.69189	4.66742	4.7651	4.69027	4.81643	4.4472	4.75958	4.94702	4.81632	4.85401	4.8132	4.94997	4.85976	4.73498	4.22039	4.68474	4.27656	4.9396	4.47223	4.49315	4.59807	4.56593	4.5453	4.59475	4.5062	4.42892	4.61911	4.54942	4.60121
1456559_at	59.4162	9.90971	0.248741	49.5065	-39.5968	brown	1456559_at	Emx2	Emx2os	5.30337	5.71463	5.63696	5.52903	5.51501	5.31693	5.59686	5.52954	5.52038	5.17582	5.39055	5.4771	5.14994	5.25315	5.39697	5.15923	5.43653	5.30282	5.35672	5.07123	5.12429	5.40342	5.04696	5.15005	5.80325	5.86236	5.79419	6.15043	5.75197	5.76541	5.2354	5.24229	5.21005	5.61005	5.99472	5.73149	5.628	5.65908	5.46233	5.35642
1446494_at	52.278	14.1809	0.248556	38.0972	-23.9163	blue	1446494_at	C130096N06Rik	Kis2	4.67719	4.71589	4.80244	4.7327	4.64732	4.57381	4.13336	4.34755	4.29976	4.88379	4.56955	4.60651	4.46124	4.4093	4.3311	4.32938	4.36758	4.26955	4.5679	4.80726	4.43412	4.27454	4.41051	4.33911	4.82185	4.94199	4.86406	4.66274	4.79214	4.61113	4.4791	4.5944	4.40526	4.54452	4.55837	5.10918	4.81716	5.00567	4.96306	4.59563
1424883_s_at	48.8114	14.1637	0.248255	34.6477	-20.484	blue	1424883_s_at	Sfrs7	Sfrs7	10.1329	10.1697	10.0905	10.0895	10.2271	10.2	10.3075	10.2696	10.327	10.1057	10.1608	10.1771	9.99531	9.95375	10.0749	9.98954	10.2017	10.1814	9.94194	10.1177	9.90415	10.0155	9.90443	9.97124	10.2753	10.1656	10.072	10.2162	10.234	10.2579	10.3027	10.2925	10.4826	10.7486	10.5347	10.5332	10.4177	10.2806	10.4359	9.97842
1442472_at	35.8713	4.81588	0.247938	31.0554	-26.2395	cyan	1442472_at	ttc21a	Ttc21a	5.46472	5.13702	5.13687	5.42955	5.41882	5.045	5.22465	5.22539	5.24854	4.70718	4.98272	5.36104	5.31778	5.14837	4.91276	5.29961	5.20796	5.23268	5.60135	5.54983	5.13474	5.05284	4.92721	5.20429	4.74947	4.60711	4.85286	4.67801	4.74338	4.89556	4.98451	4.73397	4.87341	4.9176	5.1638	5.25951	4.97977	5.23884	5.40884	5.16253
1444601_at	30.5648	8.3395	0.247611	22.2253	-13.8858	magenta	1444601_at	2610044A17Rik	5730422E09Rik	7.49185	7.45319	7.30591	7.3769	7.48684	7.66574	7.53269	7.63523	7.62901	7.63008	7.76185	7.40097	7.31306	7.48419	7.49431	7.16184	7.66259	7.66506	7.42449	7.45371	7.30832	7.60192	7.54311	7.28215	7.44012	7.61254	7.62826	7.50278	7.62596	7.64017	7.48668	7.70868	7.48317	7.14137	7.34975	7.7824	7.9435	7.83861	7.61005	7.69291
1431850_at	31.7237	8.70657	0.247323	23.0171	-14.3105	red	1431850_at	3200001D21Rik	3200001D21Rik	5.38102	5.60109	5.67196	5.51256	5.04009	5.61982	5.37079	5.36366	5.38326	5.45909	5.33065	5.23477	5.53288	5.66699	5.60712	5.42892	5.78941	5.37042	5.43276	5.92841	5.602	5.75144	5.46785	5.65044	5.10915	5.74515	5.26762	5.48822	5.21262	5.43104	5.0369	5.04658	5.01649	4.92232	5.3308	5.36917	5.712	5.20277	5.23442	5.11894
1457599_at	37.6557	8.26813	0.245492	29.3876	-21.1194	magenta	1457599_at	2310047H23Rik	Txndc15	6.01075	5.97389	5.69357	6.36974	6.11774	6.20813	5.97368	6.10849	5.98088	6.01289	5.99512	6.27512	5.60438	5.9599	5.91683	5.6941	6.08615	6.16465	5.99986	6.16864	5.83276	5.40063	5.86071	5.66637	5.75199	5.84394	5.71237	5.81683	6.16348	6.26394	6.28742	6.12084	6.12139	6.33408	6.11394	6.12167	6.38848	6.43432	6.3366	6.21377
1449949_a_at	64.6028	8.63953	0.245419	55.9633	-47.3238	red	1449949_a_at	Cxadr	Cxadr	5.37391	5.57522	5.14795	5.53625	5.59583	5.37513	5.56582	5.5872	5.57332	5.96072	5.49816	5.56424	5.1978	5.11886	5.41572	5.33426	5.55117	5.59222	5.40365	5.37076	5.1896	5.24033	5.25345	5.20454	5.72968	6.10367	5.89087	5.56592	5.87804	5.68663	5.44848	5.64195	5.72796	5.54886	5.37268	5.69775	5.94235	5.72404	5.75787	5.63252
1449730_s_at	43.6329	8.23603	0.244539	35.3969	-27.1609	magenta	1449730_s_at	Fzd3	Fzd3	6.18741	5.93974	6.12514	6.28116	6.28155	6.34482	6.11328	6.22798	6.09583	6.29308	6.13639	6.04854	6.43786	6.34289	6.29343	6.20906	6.07206	6.10497	6.27145	6.21931	6.17952	6.38459	6.28197	6.73668	5.87376	5.99984	5.93936	5.9183	6.17031	6.165	6.51355	6.52778	6.66934	6.64421	6.25417	5.82224	5.91103	5.82617	5.85825	6.45418
1443106_at	38.5873	5.79163	0.244301	32.7957	-27.004	green	1443106_at	4930562C15Rik	4930562C15Rik	4.83066	4.85054	4.72133	4.84872	4.8477	4.68597	5.06758	5.0114	5.08353	4.91759	4.88633	4.83765	4.81854	4.95429	4.76404	4.89311	5.03889	5.06795	4.7478	4.5086	4.80161	4.66048	4.77591	4.81012	5.07815	5.04898	5.05898	4.98369	5.27762	5.10235	4.87834	5.11794	4.924	4.73894	4.96056	5.09053	4.80079	4.85957	4.8616	4.95908
1446297_at	19.5158	5.10992	0.243509	14.4059	-9.29595	tan	1446297_at	Hibadh	Hibadh	5.50185	5.643	5.77052	5.62189	5.51377	5.73985	5.59167	5.57894	5.70719	5.52519	5.99901	5.53383	5.635	5.85808	5.79128	5.76211	5.87386	5.60863	5.5143	5.84456	5.85598	6.2229	5.96303	5.764	5.3534	5.59429	5.80686	5.62403	5.15673	5.35834	5.65783	5.66672	5.78023	6.21722	5.74303	5.50598	5.62251	5.72105	5.28919	5.87795
1454787_at	38.9311	2.6598	0.243394	36.2713	-33.6114	lightyellow	1454787_at	Zdhhc9	Zdhhc9	8.47466	8.49846	8.63227	8.43397	8.16094	8.54538	8.75789	8.80662	8.73448	8.78764	8.698	8.76644	8.75867	8.54375	8.67592	8.57273	8.78992	8.70367	8.01207	8.69736	8.37367	8.29763	8.46673	8.5129	8.73947	8.61477	8.66489	8.7347	9.00843	8.51172	8.72894	9.00005	9.05663	10.0178	8.89716	9.03657	8.64626	8.77601	8.95354	8.84055
1422676_at	27.4167	8.1937	0.243282	19.223	-11.0293	magenta	1422676_at	Smarce1	Smarce1	9.00295	9.28028	9.08904	9.0667	8.96234	8.98963	9.29102	9.28568	9.28591	9.21598	8.87713	9.04748	9.03225	8.89475	9.16194	8.99225	9.10871	9.22994	8.82014	9.00911	8.91838	8.94459	8.9161	8.98403	9.07798	9.1243	8.90295	8.8196	8.88224	9.06623	9.1598	9.16427	9.19177	9.06544	9.31542	9.43215	9.3831	9.2448	9.28453	9.16158
1443165_at	44.2625	13.8652	0.243022	30.3973	-16.5321	blue	1443165_at	Mrps31	Mrps31	5.33136	5.07178	4.97674	4.98611	4.86819	5.01033	5.46037	5.34157	5.33005	5.06425	4.86311	5.02258	4.99861	5.23492	5.03373	5.29723	5.52985	5.342	5.11978	5.17338	5.09541	5.19846	5.27724	5.14635	4.71697	4.97458	4.71931	4.94687	4.69324	4.95063	4.92189	4.72786	4.89981	5.01118	5.04664	4.93683	5.02186	4.8717	4.68064	4.99198
1431286_at	30.9082	10.4753	0.242459	20.4329	-9.95758	yellow	1431286_at	5830416I19Rik	5830416I19Rik	4.46846	4.28616	4.58193	4.40149	4.33032	4.06973	3.76433	3.96824	3.96529	4.24082	3.9857	4.15297	4.0684	4.17263	3.96352	4.2065	3.92524	4.06705	4.34006	4.38379	4.23765	4.41064	4.15099	4.11507	4.07965	4.13566	3.98712	4.1812	4.01207	4.32984	4.16925	3.99335	3.96572	4.19475	4.07933	4.14555	4.08684	3.94731	3.96167	4.10362
1446026_at	37.4208	10.4686	0.242303	26.9522	-16.4836	yellow	1446026_at	Kif13a	NA	5.02285	4.56843	5.16172	4.84421	4.7007	5.09138	5.5483	5.56582	5.51143	5.38151	5.10094	5.11991	5.11244	5.03455	5.07875	5.19446	5.48725	5.3351	4.65721	4.9486	4.66641	4.77936	5.00517	5.18389	5.40722	5.22179	5.08061	5.11631	5.49309	5.16578	5.0469	5.23649	5.15792	4.36532	4.61098	5.41693	4.61638	5.22221	5.45121	5.00546
1453087_at	39.4112	2.64228	0.241791	36.7689	-34.1267	lightyellow	1453087_at	6330403L08Rik	6330403L08Rik	8.58222	8.74535	8.92698	8.76045	8.88887	8.73543	8.55871	8.87171	8.99205	8.75375	8.82852	8.87728	8.73957	8.84328	8.67532	8.8283	8.91614	8.92313	9.02605	8.78434	9.0002	9.12675	8.99406	8.74767	8.37143	8.58431	8.61253	8.52632	8.35576	8.73465	8.68133	8.30605	8.43384	8.8607	8.41692	8.54105	8.73639	8.77935	8.49617	8.5106
1449666_at	38.8728	6.45486	0.241447	32.418	-25.9631	pink	1449666_at	Atrnl1	Atrnl1	6.2345	6.23982	6.07043	6.10377	6.51608	6.31225	6.115	6.14005	5.77425	5.90768	6.15022	6.59281	6.01845	6.14196	6.35672	6.31264	6.18674	6.10403	6.68156	6.24068	6.2037	6.21726	6.47451	6.24843	6.19096	6.07043	6.16832	6.13002	6.01845	6.1159	6.32497	6.19328	6.65434	7.02519	6.11064	5.37146	5.43314	5.84082	5.58012	6.25868
1429795_at	31.2156	4.26178	0.240935	26.9538	-22.692	salmon	1429795_at	1700001L05Rik	1700001L05Rik	4.54192	4.81622	4.95538	4.7001	4.71067	4.9007	4.53396	4.56276	4.42448	4.64478	4.65126	4.58454	4.78207	4.70124	4.85401	4.93044	4.73643	4.5829	4.75554	4.84179	4.78398	5.14035	4.84532	4.87022	4.39802	4.5832	4.56549	4.46577	4.60411	4.53369	4.65581	4.9508	4.81764	4.75471	5.00379	5.04264	4.8365	4.7056	4.61679	4.76739
1449760_at	59.6423	9.5838	0.24056	50.0585	-40.4747	brown	1449760_at	Pink1	NA	5.5532	5.41156	5.91727	5.73556	5.44902	5.65761	5.11312	5.13538	5.13004	5.32884	5.98781	5.71101	5.26908	5.47645	5.5829	5.35128	5.04622	5.21655	5.47155	5.52968	5.22365	5.39339	5.54213	5.57194	5.91259	6.05522	5.96301	5.97398	6.13441	5.79905	5.51353	5.7122	5.85955	6.05832	5.67069	5.91294	5.91442	5.9133	6.05707	5.66862
1458595_at	41.5999	4.25591	0.240497	37.344	-33.0881	greenyellow	1458595_at	Pdzk6	Intu	4.13637	4.25824	4.06452	4.64068	3.99337	4.24806	4.04339	4.28732	4.11902	4.15216	4.13982	4.44789	4.48642	4.60058	4.48239	4.62028	4.07638	4.02008	4.378	4.20987	4.53686	4.42715	4.60332	4.60622	3.98452	4.14189	4.27691	4.053	4.36772	4.22271	4.08014	4.09746	4.06674	4.3981	4.15103	4.00836	4.13498	4.16164	4.06589	4.09979
1448195_at	45.5497	4.25287	0.240325	41.2968	-37.044	greenyellow	1448195_at	Taf5l	Taf5l	7.89452	8.04393	7.81977	8.16434	8.08761	8.03289	8.00631	8.09564	8.09682	7.99043	8.02257	8.00313	8.23793	8.24298	8.09151	8.06858	8.13179	8.11517	8.03706	7.99819	8.18102	8.1545	8.23606	8.09491	7.99083	7.97126	8.05859	7.96392	7.99973	8.07428	8.0175	7.9879	7.90004	7.85446	7.98181	7.87539	7.68447	7.87171	7.89363	7.88907
1439295_x_at	41.6771	10.3659	0.239926	31.3112	-20.9454	yellow	1439295_x_at	LOC434179	Gm5595	5.99421	5.97986	6.04886	5.81299	5.89351	5.8978	6.47102	6.53039	6.44267	6.45725	6.12556	6.34754	6.20787	6.2225	6.19945	6.2771	6.30826	6.46039	5.85109	5.70998	6.26663	5.98624	6.07226	6.2238	6.27195	6.22734	6.24581	6.25738	6.1757	6.12649	6.57734	6.48677	6.47423	6.66395	6.27173	6.2177	6.17026	6.09727	6.20224	6.41354
1452845_at	35.8529	13.5465	0.237437	22.3064	-8.75992	blue	1452845_at	Hif1an	Hif1an	4.56392	4.54175	4.44651	4.43275	4.19908	4.40941	4.40599	4.43388	4.42921	4.41635	4.47315	4.55712	4.26236	4.34401	4.18695	4.16357	4.2437	4.48963	4.47099	4.14307	4.39347	4.31221	4.30512	4.26441	4.51282	4.4539	4.43382	4.56988	4.68477	4.52416	4.49768	4.64273	4.67184	4.63764	4.49263	4.59281	4.77277	4.63339	4.7007	4.7655
1425257_at	54.4904	8.35411	0.237311	46.1363	-37.7822	red	1425257_at	BC016076	Acot5	5.98029	6.05675	5.96882	5.90826	6.1718	6.07737	5.45662	5.63356	5.53583	5.64459	5.57116	5.55286	5.84118	5.48538	5.57207	5.82516	5.44757	5.31336	6.03525	5.4697	5.63229	5.97284	5.67207	5.57905	5.26293	5.49243	5.80669	5.33316	5.50302	5.98294	5.53025	5.4451	5.59402	4.82761	5.2784	5.08721	5.18425	5.30879	5.3649	5.68975
1448583_at	49.1794	10.2321	0.236829	38.9474	-28.7153	yellow	1448583_at	C16orf57	AA960436	7.73699	8.0393	7.90543	7.89987	7.72119	7.86854	7.73469	7.74186	7.70271	7.64457	7.65497	7.53619	7.73051	7.6623	7.77654	7.54185	7.83808	7.69633	7.68124	7.69523	7.66003	7.83977	7.75939	7.6758	7.56089	7.63275	7.48864	7.54446	7.63815	7.51492	7.75585	7.82471	7.85102	7.96287	7.91641	7.44781	7.54912	7.57376	7.54008	7.51784
1421942_s_at	31.5156	8.31468	0.236191	23.2009	-14.8863	red	1421942_s_at	Tgfa	Tgfa	5.84475	6.2392	5.81423	5.90634	5.94874	5.92834	5.78148	5.57813	5.80626	5.83811	5.81287	5.87777	6.08538	6.0537	6.24258	6.15782	6.05431	5.79524	6.04772	6.13414	5.81689	6.25172	5.94114	6.04911	6.03871	5.91539	5.89022	5.90535	5.88642	5.84458	5.82599	5.8578	5.79265	6.22803	6.11193	5.52392	5.85668	6.00312	5.62571	5.67119
1436687_x_at	31.5985	2.57553	0.235682	29.0229	-26.4474	lightyellow	1436687_x_at	3110006P09Rik	NA	4.7296	4.81602	4.61193	4.52744	4.49137	4.73985	4.5059	4.58814	4.55125	4.58348	4.56643	4.65385	4.62136	4.68971	4.50784	4.84379	4.54089	4.52323	4.51658	4.70954	4.61759	4.77264	4.64355	4.80085	4.41351	4.09673	4.60395	4.48926	4.45869	4.24275	4.20551	4.2898	4.3782	4.54445	4.2293	4.76287	4.59991	4.46399	4.44767	4.39776
1424071_s_at	50.6116	6.29572	0.235494	44.3159	-38.0202	pink	1424071_s_at	Kiaa0947	BC018507	10.5404	10.2891	10.5159	10.2966	10.3507	10.4899	10.4697	10.4566	10.4656	10.5224	10.4692	10.6127	10.4878	10.4256	10.5023	10.4944	10.5307	10.4722	10.3914	10.4628	10.3687	10.4256	10.3609	10.4484	10.5074	10.6574	10.5953	10.6617	10.656	10.5812	10.3126	10.4408	10.4337	10.6301	10.4671	10.6032	10.6427	10.5652	10.5688	10.4437
1442417_at	41.6786	5.5733	0.235091	36.1053	-30.532	green	1442417_at	Med8	Med8	7.20324	7.38152	7.32962	7.32036	7.05293	6.98631	7.22824	7.21464	7.19623	7.19077	7.00745	7.39401	7.37397	7.37733	7.4407	7.18382	7.19991	7.19583	7.17025	7.29594	7.38768	7.52291	7.39823	7.28559	7.05396	7.14008	7.02661	6.86663	7.02749	7.12248	7.46643	7.24918	7.33297	7.67218	7.26991	6.836	7.02627	6.97554	6.84304	7.50436
1415777_at	36.6127	5.55638	0.234378	31.0563	-25.4999	green	1415777_at	Pnliprp1	Pnliprp1	4.24805	4.1427	4.14709	4.15576	4.12981	4.20783	4.48205	4.49471	4.70324	4.48389	4.18213	4.24412	4.25817	4.03157	3.89477	4.15107	4.429	4.465	4.08046	3.95677	4.09987	4.12944	4.1719	4.42153	4.3346	4.58821	4.46617	4.42095	4.39122	4.45696	4.30918	4.36473	4.27144	4.37375	4.36563	4.10509	4.37179	4.30851	4.40498	4.14124
1438582_at	27.7397	4.4947	0.234196	23.245	-18.7503	purple	1438582_at	Actr5	NA	5.30191	5.24612	5.20226	5.31451	5.30493	5.32999	5.30844	5.43091	5.57227	5.41891	5.33238	5.40819	5.65713	5.63386	6.07526	5.56735	5.38775	5.54563	5.22496	5.77203	5.64206	5.77528	5.58422	5.54834	5.29193	5.16605	5.36035	5.38609	5.42506	5.52083	4.97825	5.40164	5.37035	5.21382	5.39959	5.23067	5.07221	5.21654	5.33748	5.55121
1442145_at	26.3302	4.91	0.233982	21.4202	-16.5102	tan	1442145_at	Gp5	Atp13a3	6.19618	6.29282	6.12304	6.29892	6.1668	6.21832	6.18812	5.95744	6.23548	6.16905	6.22713	6.07918	6.36751	6.40936	6.31148	6.22328	6.53017	6.1548	6.34819	6.21777	6.38862	6.3165	6.28608	6.32767	5.85329	6.3931	6.19634	6.18734	5.93545	6.10173	6.28076	6.25355	6.2405	6.22267	6.24996	5.96161	6.14057	5.91483	5.97734	6.34214
1445245_at	35.2347	7.87908	0.23394	27.3556	-19.4766	magenta	1445245_at	Mms19l	B130065D12Rik	4.81382	5.13361	5.18891	4.74971	4.96576	4.98826	4.82028	4.84283	4.83709	4.67949	4.88657	4.80207	5.48231	5.07579	4.84166	5.16682	4.79281	4.82219	4.63879	5.23674	5.07077	5.32094	5.01763	5.12742	4.72281	4.54982	4.8802	5.49808	4.74941	4.84543	4.48167	4.69651	4.66957	4.42855	4.83979	4.62417	4.81264	4.4568	4.59022	4.69908
1418078_at	45.7726	13.3446	0.233898	32.428	-19.0834	blue	1418078_at	Psme3	Psme3	6.54593	6.73379	6.43366	6.77023	6.47125	6.20491	6.245	6.31772	6.41039	6.37354	6.46601	6.3635	6.31472	6.59619	6.49189	6.51276	6.3514	6.34573	6.66549	6.57095	6.45198	6.59809	6.51566	6.32651	5.87314	6.57574	6.36518	6.26716	6.26167	6.22637	6.17151	6.19794	5.87115	5.62607	5.8285	6.25285	5.61406	6.042	5.92256	6.13294
1457039_at	28.9672	2.55154	0.233486	26.4156	-23.8641	lightyellow	1457039_at	Cecr2	Cecr2	5.08411	5.1575	5.79794	5.5132	5.10745	5.09075	5.59572	5.5222	5.57938	5.19455	5.28796	5.47035	5.27995	5.19972	5.24424	4.98252	5.56126	5.36065	5.11354	5.17203	5.09613	5.06799	4.86431	5.24951	5.37653	5.42933	5.30498	5.6615	5.32006	5.34168	5.65456	5.70899	5.47607	5.82267	5.71346	5.45157	5.44887	5.44714	5.66283	5.68074
1435724_at	40.8159	10.0705	0.23309	30.7453	-20.6748	yellow	1435724_at	4930449E07Rik	Rfx8	4.10109	3.96787	3.92552	4.02236	4.03962	4.06839	4.35947	4.36989	4.36331	4.27839	4.02914	4.36457	4.23767	4.40834	4.22684	4.41953	4.0806	4.34339	4.18881	4.19511	4.21212	4.38226	4.29104	4.20454	4.26052	4.46141	4.26537	4.25899	4.29584	4.3348	4.21906	4.13217	4.10154	4.1293	4.38011	4.52578	4.37746	4.48684	4.52947	4.13697
1419050_at	36.0963	13.2936	0.233005	22.8027	-9.50907	blue	1419050_at	1110002H13Rik	Tmem8c	4.35605	4.39711	4.39071	4.36072	4.50406	4.24953	4.51816	4.58228	4.55219	4.70249	4.44027	4.25027	4.28436	4.4456	4.71547	4.3422	4.73808	4.58445	4.09806	4.43912	4.12076	4.40783	4.30803	4.11819	4.6061	4.68293	4.58174	4.42809	4.57616	4.59614	4.65373	4.67173	4.77429	4.5772	4.67433	4.8019	4.64104	4.54996	4.42894	4.73411
1441837_at	16.1494	3.89018	0.232916	12.2592	-8.36906	midnightblue	1441837_at	Chrnb2	Chrnb2	4.63612	4.70815	4.54093	4.50623	4.69435	4.33204	4.8534	4.70224	4.69711	4.61514	4.53408	4.63632	4.23786	4.62646	4.36799	4.49988	4.57624	4.78504	4.39562	4.21489	4.35778	4.36875	4.41744	4.54378	4.4985	4.44245	4.48753	4.43492	4.33636	4.3403	4.48094	4.21744	4.4239	4.79645	4.31015	4.51518	4.62271	4.41765	4.56996	4.38297
1458681_at	46.1272	13.2794	0.232755	32.8478	-19.5684	blue	1458681_at	Tm9sf3	NA	5.20059	5.41913	5.2283	4.95637	5.21104	5.01157	4.78184	4.82506	4.81905	5.17122	5.13565	4.84921	4.87101	4.82575	4.86646	4.80172	4.7694	4.79752	4.88723	4.82226	4.9912	4.88929	5.01562	4.67338	5.3081	5.30473	5.41626	5.38742	5.34437	5.28838	5.29645	5.08482	5.05383	5.51633	5.19071	5.13491	5.1372	5.12496	5.17297	5.08032
1444204_at	31.0839	2.54109	0.23253	28.5428	-26.0017	lightyellow	1444204_at	Hoxb2	Hoxb2	4.02114	4.21635	4.43495	4.2357	4.18425	4.43548	4.48487	4.59292	4.31232	4.50192	4.47705	4.52271	4.31624	4.33921	4.30164	4.3514	4.46837	4.59645	4.47654	4.27805	4.26606	4.4348	4.23375	4.17167	4.64995	4.68286	4.59278	4.5174	4.54124	4.32021	4.32853	4.66121	4.64775	4.67457	4.42087	4.39149	4.59351	4.53197	4.33349	4.67887
1459314_at	44.0942	7.81693	0.232095	36.2773	-28.4603	magenta	1459314_at	Cdkal1	NA	5.9971	5.2459	5.69422	5.82725	5.61586	5.82197	5.59084	5.20943	5.11659	5.64695	5.51867	5.57462	6.07842	6.06128	6.32278	6.09918	5.36487	5.53286	5.91753	6.04215	6.20711	6.081	5.90022	6.23714	5.50737	5.61735	5.54804	5.86104	5.59794	5.33893	5.43419	5.38463	5.29441	5.11265	5.61276	5.2848	5.20147	5.30019	5.15933	5.29269
1454514_at	42.1059	8.16971	0.232073	33.9362	-25.7665	red	1454514_at	5730415C11Rik	5730415C11Rik	4.48083	4.21099	3.94273	4.63867	4.26036	4.20107	4.43873	4.36597	4.35724	4.18924	4.45547	4.68068	4.12411	4.26743	4.16284	4.26961	4.2743	4.33977	4.00423	4.35687	4.08441	3.77101	4.2899	4.16956	4.8415	4.487	4.19508	4.41855	4.48793	4.78827	4.29167	4.42358	4.78629	4.54247	4.42111	4.80945	4.65833	4.71377	4.45053	4.41276
1445838_at	31.0241	8.16123	0.231832	22.8629	-14.7016	red	1445838_at	Galnt5	NA	3.93409	4.25686	4.09945	4.20868	4.18937	4.27724	3.87352	3.88953	4.04464	3.77312	4.12481	4.05236	3.97093	4.15211	3.94843	4.11215	4.1609	4.02349	4.16878	4.37378	3.9267	4.00166	4.19998	4.12435	3.96792	4.43149	3.93285	3.74858	4.04749	4.00444	3.75424	3.81711	4.13471	3.97781	3.9476	3.68898	3.7722	3.95539	3.66947	3.82324
1444285_at	27.9632	2.38723	0.230543	25.576	-23.1887	darkred	1444285_at	Lpp	NA	4.33823	4.18747	4.65127	4.37072	4.45363	4.35259	4.23634	4.26423	4.02764	4.20076	4.22196	4.25305	4.28994	4.22123	4.46143	4.22992	4.35881	4.23309	4.49239	4.54927	4.0869	4.14992	4.38823	4.36952	4.16178	4.35415	4.31497	4.20325	3.98811	4.01458	4.46492	4.41116	4.58411	4.18979	4.29793	4.0167	4.37121	4.17574	4.06278	4.40602
1446815_at	35.8772	1.37857	0.23014	34.4986	-33.1201	grey	1446815_at	1700030A21Rik	NA	6.90028	6.5312	6.93566	6.7416	6.60698	6.86829	6.94916	6.73442	6.89873	6.91519	6.87658	6.94075	6.71457	6.79832	6.8891	6.92484	6.93067	6.93698	6.6905	6.89072	6.68927	6.82273	6.72251	6.73422	6.88111	6.99679	6.84357	6.98924	6.53308	6.99097	7.16371	7.18023	7.22338	7.18817	6.98794	7.11796	7.12394	6.99533	6.90235	7.1241
1454427_at	41.8619	8.08848	0.229765	33.7734	-25.6849	red	1454427_at	4930467D19Rik	4930467D19Rik	5.10965	5.21617	5.06688	5.56019	5.24476	5.12718	4.88398	4.76613	4.76355	5.40227	5.02533	5.20199	5.30699	5.3853	5.53662	5.35659	4.62334	4.74323	5.30442	5.43279	5.52882	5.71035	5.48309	5.57485	5.12	4.94642	4.94706	5.13561	5.11647	5.11072	5.20255	5.21013	5.24577	5.75588	5.21511	4.84948	5.34701	5.15387	4.81798	5.21222
1444043_at	33.5158	7.7194	0.229199	25.7964	-18.077	magenta	1444043_at	Gli3	NA	4.59628	4.28535	4.54373	4.5262	4.44598	4.62863	4.85808	4.743	4.96649	4.56151	4.54791	4.58593	4.78514	4.47144	4.59031	4.52059	4.71836	4.60122	4.37782	4.53621	4.48409	4.33175	4.36157	4.42852	4.58899	4.268	4.59625	4.41158	4.51231	4.52843	4.21273	4.29532	4.2697	4.27192	4.51494	4.97427	4.81504	4.75128	5.09938	4.30237
1441191_at	29.4631	4.80226	0.228848	24.6608	-19.8586	tan	1441191_at	2810454H06Rik	NA	4.54358	4.67022	4.69064	4.88093	4.4663	4.77176	4.54366	4.47435	4.67472	4.84306	4.81563	4.69902	4.47767	4.56449	4.75406	4.6369	4.75741	4.6594	4.7301	4.78537	4.40487	4.46541	4.49254	4.60389	4.7951	4.75599	4.82321	5.06426	4.77275	4.83167	4.66202	4.68894	4.54306	4.88961	4.62436	4.92091	4.83773	5.02027	5.00471	4.68516
1445758_at	16.9303	4.77706	0.227647	12.1532	-7.37618	tan	1445758_at	Gxylt2	NA	5.14478	5.15914	5.38665	5.24649	5.46214	5.21207	5.35571	5.32075	5.36884	5.43657	5.25731	5.33708	5.39381	5.53227	5.34671	5.36617	5.33576	5.39959	5.30583	5.39535	5.58069	5.53276	5.62537	5.31405	5.18467	5.44921	5.21385	5.2259	5.10686	5.23887	5.33189	5.3355	5.31113	5.72804	5.34654	5.27533	5.22526	5.36693	5.01769	5.29069
1460427_a_at	46.3788	12.942	0.226841	33.4368	-20.4949	blue	1460427_a_at	Adam28	Adam28	3.77238	3.93742	3.92424	3.72017	3.81193	3.84659	3.98584	3.92152	3.8354	3.91535	4.08385	4.12058	3.73253	3.99929	4.22283	3.9585	3.86684	4.02656	3.95975	3.86462	3.99173	3.82475	4.20113	3.83516	4.02999	4.18655	4.0339	4.37166	4.04965	4.36891	4.04546	3.88907	3.9962	4.41278	4.18484	4.2401	4.28513	4.11313	4.23807	4.10945
1430343_at	27.5406	2.47277	0.226278	25.0678	-22.595	lightyellow	1430343_at	Nup205	Nup205	4.94971	4.7824	5.07965	5.33613	4.89485	4.87853	4.9258	5.07557	5.06157	5.15804	5.03615	4.998	4.88896	4.96697	4.77486	4.87998	5.27751	5.04587	4.89003	4.87232	4.89364	4.93401	4.73001	4.61167	5.15435	5.49472	5.31463	5.13228	5.05646	5.23318	5.22558	5.16957	5.5103	5.72779	5.36174	5.25086	4.9919	4.88142	5.08161	4.98022
1443089_at	53.0645	9.01145	0.226194	44.053	-35.0416	brown	1443089_at	4930506C02Rik	Xpo7	5.57961	5.96635	5.76457	5.34059	5.68707	5.55822	5.60673	5.939	6.016	5.7946	5.76851	6.05661	5.79986	5.63617	5.95543	5.87759	5.87969	5.9252	5.7498	5.69994	5.60608	5.4887	5.58954	5.77796	6.21781	6.10579	6.26847	6.05264	6.22	6.29555	5.87703	5.86826	5.81631	5.82521	5.85352	5.76251	6.09745	5.95163	5.92968	5.80516
1441382_at	21.6335	4.74632	0.226182	16.8872	-12.1409	tan	1441382_at	2610207O16Rik	Gpr101	3.92561	4.21048	3.88636	3.9452	3.99333	3.86493	3.9491	4.02991	3.9656	4.15128	4.21588	3.98395	4.29923	4.34324	4.16637	4.45417	3.92556	3.94917	4.04025	4.08109	4.34035	4.63125	4.14861	4.3387	4.13133	4.13052	4.09482	4.09621	4.0613	4.07842	4.32021	4.33791	4.23946	4.1531	4.10265	4.08968	4.00216	3.90996	4.07934	4.3411
1418821_at	33.2202	12.9041	0.226177	20.316	-7.41194	blue	1418821_at	Cyp2a12	Cyp2a12	5.09462	5.32277	5.06263	5.09719	5.00354	5.04665	5.22278	5.03779	5.02267	4.92677	5.24397	5.26959	5.08949	4.89751	4.82949	5.1112	4.90868	5.01028	4.6991	5.34356	4.96821	5.17126	4.74876	5.10792	5.28512	5.25778	5.27737	5.41214	5.26355	5.26452	5.38184	5.27432	5.17979	5.34343	5.26696	5.40009	5.75102	5.16981	5.21512	5.20074
1421577_at	31.0677	4.33978	0.226123	26.7279	-22.3881	purple	1421577_at	Evx2	Evx2	4.75959	4.6397	4.6991	4.75892	4.57029	4.68366	4.81699	4.84313	4.79351	4.76354	4.73242	4.79287	4.90475	4.85581	4.96435	4.90607	4.79117	4.86257	4.58813	4.72479	4.94534	4.83236	4.94481	4.99866	4.83085	4.6641	4.58606	4.61805	4.67384	4.56462	4.55989	4.81417	4.50071	5.30619	4.76379	4.3592	4.79568	4.71815	4.58799	4.45346
1444655_at	26.5445	4.74004	0.225883	21.8045	-17.0644	tan	1444655_at	Snrp1c	Snrpc	4.61056	4.512	4.55746	4.55705	4.5711	4.41365	4.60901	4.57629	4.4099	4.28246	4.68193	4.70964	4.27783	4.33171	4.46853	4.48795	4.53052	4.55164	4.57032	4.49658	4.43666	4.22786	4.59707	4.15522	4.7247	4.61411	4.65341	4.66871	4.75214	4.71324	4.85557	4.60421	4.62527	4.8937	4.67196	4.8259	4.54194	4.73406	4.62232	4.60734
1429147_at	23.6032	5.34132	0.225306	18.2619	-12.9206	green	1429147_at	Gas2	NA	4.98792	5.27652	4.96778	5.06291	5.17471	5.19786	5.10333	5.11778	5.12243	5.02396	4.74423	5.10016	5.26517	5.12306	4.99796	5.09608	5.34001	5.10255	5.05795	5.09221	4.96509	5.27593	5.12131	5.05579	4.99082	4.99645	4.92346	4.98902	5.03444	5.02855	5.36609	5.3752	5.2813	5.09115	5.33462	4.77632	4.88782	4.91009	4.95031	5.4696
1446341_at	19.5615	1.64528	0.225185	17.9162	-16.2709	darkorange	1446341_at	Adam12	6030403N03Rik	4.47379	4.18215	4.23295	4.13307	4.34084	4.27531	4.64595	4.59376	4.57219	4.24237	4.2327	4.27262	4.16854	4.18776	3.94291	4.01477	4.54584	4.55851	4.25492	4.29372	3.79283	4.18275	4.09293	4.11727	4.32947	4.25295	4.25217	4.44409	4.41575	4.42808	4.08602	4.12813	4.07184	4.3092	4.3464	4.02199	4.16665	4.16267	4.11701	4.02544
1424766_at	38.8989	4.35379	0.224148	34.5451	-30.1913	cyan	1424766_at	BC004701	Ercc6l	5.41514	5.67429	5.25256	5.29446	5.52135	5.11463	5.15598	5.18205	5.16615	5.14008	5.11782	5.18955	4.98493	5.22305	4.79559	5.09538	4.78062	5.16112	5.52431	5.33891	5.15462	5.12532	5.3096	5.1622	4.98194	5.07228	5.00999	5.0646	4.89347	4.76302	5.02052	5.1317	5.03282	5.39252	5.05791	5.23212	4.9754	5.03432	4.89439	5.00885
1420155_at	19.4466	4.29548	0.223816	15.1511	-10.8556	purple	1420155_at	Dlat	AA408954	4.3942	4.29533	4.23011	4.38	4.35355	4.38866	4.21888	4.29842	4.33164	4.12184	4.12374	4.22216	3.96512	3.89441	4.12179	3.93124	4.29179	4.3106	4.01769	4.38587	3.79251	3.90124	3.94394	3.90917	3.99237	4.04736	4.08888	4.1099	4.1336	4.21779	4.07877	4.07192	3.96661	4.43034	4.2421	4.18488	4.20254	4.2389	4.18432	4.09841
1430977_at	43.6246	7.53208	0.223638	36.0925	-28.5604	magenta	1430977_at	A930021C24Rik	Fam159b	5.22569	5.36357	5.52975	5.51906	5.34439	5.1772	4.98966	5.01722	5.00447	5.21744	5.14391	5.36781	5.4208	5.22498	5.53704	5.10878	5.00476	4.98708	5.55613	5.24118	5.32193	5.40568	5.35606	5.36946	5.43913	5.31558	5.21019	5.30962	5.34553	5.19038	5.63011	5.63092	5.60219	5.82288	5.4911	5.38612	5.11354	5.05764	4.96105	5.51856
1432807_at	23.6181	3.60933	0.221792	20.0088	-16.3994	lightgreen	1432807_at	Ppm1e	5830426K05Rik	6.12366	5.68579	5.97872	6.19395	5.8233	6.09442	5.90789	6.10656	5.68847	5.91067	6.45349	5.8456	5.81137	6.3037	6.40981	5.71189	5.99354	5.89684	6.20089	5.99354	6.17275	5.66834	5.97818	5.93753	6.03096	5.9445	6.50856	6.26581	6.27321	6.25613	6.15451	6.32053	6.31283	6.26926	6.40329	6.27541	6.07723	6.72749	6.29024	6.3007
1456538_at	31.643	7.7911	0.221318	23.8519	-16.0608	red	1456538_at	Sdccag8	Sdccag8	6.92701	7.66627	7.14851	7.15788	7.09713	7.15543	7.12199	7.16342	7.12747	7.03703	7.13271	7.03577	7.10529	7.1926	7.38454	7.06384	7.14958	7.00943	7.20755	7.25367	7.20047	7.29601	7.15095	7.1775	6.97217	7.07387	6.79026	6.99443	7.07898	6.93866	7.02939	6.99818	7.23423	7.76837	7.21824	7.04477	6.95238	6.84898	6.96559	6.57478
1425084_at	40.808	4.29738	0.221244	36.5107	-32.2133	cyan	1425084_at	Gimap7	Gimap7	4.43497	4.26037	4.3077	4.01545	4.2106	4.16836	4.47161	4.55046	4.5467	4.21796	4.39742	4.7515	4.85397	4.59135	4.72279	4.60261	4.50474	4.41218	4.52224	4.24948	4.62804	4.24975	4.17765	4.59534	4.81846	4.69427	4.8511	4.79363	5.05729	4.91748	4.46619	4.13137	4.45123	4.34102	4.63466	4.62241	4.68855	4.51464	4.55754	4.48302
1424182_at	43.47	7.77648	0.220902	35.6935	-27.9171	red	1424182_at	Acat1	Acat1	9.37777	9.63104	9.58964	9.29754	9.35333	9.36764	9.18949	9.23035	9.12841	9.17056	9.17262	9.39704	9.4715	9.45396	9.3471	9.44276	9.35895	9.42169	9.57933	9.47835	9.4115	9.5972	9.40996	9.38727	9.26977	9.52868	9.45038	9.57	9.18087	9.45098	9.23254	9.36646	9.18872	9.1102	9.4856	9.26852	9.43104	9.32746	9.28427	9.22651
1440731_at	20.4194	4.62535	0.220417	15.794	-11.1687	tan	1440731_at	Gipc3	AI413759	5.32982	5.83455	5.30269	5.43737	5.41101	5.24936	5.57462	5.4099	5.31955	5.49166	5.21978	5.54048	5.18319	5.13074	5.11459	5.12864	5.33627	5.38835	5.6054	5.25882	5.16768	5.02232	5.50746	5.05756	5.54081	5.58736	5.37638	5.29212	5.12434	5.4102	5.40797	5.23408	5.33245	5.96173	5.58931	5.49251	5.46792	5.59819	5.49048	5.35364
1459845_at	17.4324	2.44091	0.220038	14.9915	-12.5506	lightcyan	1459845_at	2810002O09Rik	NA	5.24261	4.5474	4.91537	5.04016	4.84737	5.31055	5.20051	5.0094	5.17357	4.93512	4.85365	5.32241	4.77556	4.90391	4.79833	4.81403	4.83833	5.04455	5.07832	4.84838	4.74101	4.84497	5.00671	4.74923	5.26808	5.05739	5.07646	5.13408	4.97154	5.36833	4.91788	4.56231	4.63492	4.66267	4.71224	5.05739	4.68291	4.80379	5.18076	4.90585
1442460_at	40.93	12.543	0.219848	28.3869	-15.8439	blue	1442460_at	1700071K18Rik	NA	4.4936	4.31348	4.45323	4.50777	4.55751	4.27097	4.28233	4.43223	4.42722	4.12976	4.18081	4.07314	4.21408	4.27782	4.5553	4.5142	4.59351	4.41797	4.65764	4.54427	4.34788	4.41376	4.35181	4.39003	4.27869	4.15679	4.21293	4.21986	4.30863	4.05007	4.19544	4.10062	4.09906	4.03444	4.60177	3.99073	3.90943	3.95687	4.28742	4.10336
1447249_at	27.5681	3.88845	0.21983	23.6797	-19.7912	salmon	1447249_at	Zak	NA	6.63397	6.26868	6.32623	6.4845	6.39523	6.31705	6.62111	6.50975	6.48836	6.7372	6.18057	6.54017	6.33888	6.41541	6.42885	6.46102	6.26033	6.50531	6.42905	6.50738	6.32272	6.39689	6.2536	6.21313	6.79223	6.62012	6.61959	6.61698	6.7291	6.75834	6.75472	6.76687	6.62864	6.73097	6.56185	6.48776	6.42547	6.56522	6.63309	6.47602
1460182_at	48.0909	9.48479	0.219533	38.6061	-29.1213	yellow	1460182_at	Snx4	Snx4	9.88418	10.0908	9.95056	9.80297	9.8634	9.94544	9.75559	9.76378	9.76833	9.81429	9.91786	9.87884	9.91258	9.86437	9.88596	9.93828	9.73515	9.83078	10.0071	9.99675	9.90803	9.96719	9.81106	9.93287	9.81253	9.83307	9.80327	9.80679	9.71039	9.82667	9.88409	9.8746	9.74855	9.60937	9.64189	9.73196	9.79269	9.70987	9.74616	9.84118
1443726_at	36.7986	7.39029	0.219427	29.4083	-22.018	magenta	1443726_at	Smyd1	Smyd1	6.32604	6.48182	6.50733	6.516	6.25437	6.39158	6.13337	6.1376	6.07848	6.10457	6.07022	6.01333	6.31386	6.45652	6.57215	6.3995	6.38889	6.12863	6.54435	6.05957	6.43343	6.50578	6.44244	6.38206	6.27347	6.32628	6.29974	6.15806	6.28802	6.02887	6.44708	6.23505	6.26616	5.66204	6.48668	5.88947	6.31072	5.80396	5.95839	6.25344
1429571_a_at	31.8411	3.88014	0.219262	27.961	-24.0808	greenyellow	1429571_a_at	4930540L03Rik	Spaca1	4.48787	4.09762	4.02739	4.37732	4.27564	4.12851	4.15017	4.1429	4.17406	4.04579	4.03407	4.06709	4.38029	4.51165	4.2928	4.52734	4.12605	4.14732	4.40477	4.44926	4.26703	4.51607	4.22423	4.28802	4.17113	3.99647	4.00908	4.24478	4.2475	4.22348	4.03817	4.0775	4.02472	4.02445	4.39488	4.16691	4.05785	4.05014	3.88641	4.05819
1419019_a_at	25.6559	7.69072	0.218467	17.9652	-10.2745	red	1419019_a_at	Akap4	Akap4	3.73081	3.70931	3.46233	3.69489	3.66013	3.66721	3.84541	3.93135	3.856	3.85404	3.84378	3.9494	3.84454	3.82934	3.71305	4.00667	3.76846	3.83884	3.6484	3.69178	3.72435	3.8223	3.857	3.69608	3.87633	3.91513	3.72315	3.72576	3.67826	3.82056	3.83801	4.10118	4.13737	4.00638	3.79611	4.06583	3.84002	3.88738	3.96476	3.95127
1457739_at	23.0676	7.35612	0.218413	15.7115	-8.35539	magenta	1457739_at	Ilf3	Ilf3	5.13833	4.67702	4.8635	4.91954	4.89336	4.93604	4.7491	4.65271	4.76973	4.9363	5.0083	4.58444	4.9577	5.19035	5.21919	5.1688	5.01563	4.80301	5.10599	4.93854	4.98342	5.60281	5.15957	5.36183	5.03434	4.90062	5.11075	5.08355	5.15171	4.97835	5.23368	4.98025	4.94891	5.09185	5.26447	4.81635	4.71567	4.79217	4.72697	4.92125
1458837_at	29.1842	4.57459	0.217999	24.6096	-20.035	tan	1458837_at	2810006K23Rik	2810006K23Rik	4.84397	4.94988	4.67818	4.63607	4.81587	4.81956	4.86688	5.01815	4.88473	4.7683	4.60512	4.87106	4.68881	4.54384	4.3869	4.64585	4.73981	4.87084	4.75382	4.58783	4.51712	4.59476	4.5558	4.53753	4.83254	5.11113	4.71913	4.78823	4.54269	4.63196	4.57679	4.71362	4.68666	4.87774	4.82381	4.96859	5.0699	4.76181	4.84794	4.69997
1425612_at	47.2585	9.40103	0.217594	37.8575	-28.4565	yellow	1425612_at	Cux1	Cux1	4.30028	4.59672	4.03047	4.88314	4.6359	4.61713	3.9169	3.95744	4.10274	4.0076	4.31444	4.03477	3.96026	4.28471	3.78703	4.25974	3.99147	3.99287	4.31793	4.25654	4.13004	4.2208	4.09457	4.53544	4.21897	3.93238	3.98708	3.76984	3.92017	4.3855	3.93522	4.08118	4.05046	3.84711	3.98522	3.72781	3.77032	3.99548	4.01229	4.08351
1455764_at	51.7353	7.32803	0.217579	44.4073	-37.0792	magenta	1455764_at	Lrpap1	NA	5.35515	4.82724	4.88779	4.60688	5.1063	4.97066	5.35849	5.39423	5.35864	5.14388	5.11445	5.26651	5.31592	5.24753	5.09805	5.41392	5.27123	5.34981	5.00386	5.02696	5.54628	4.83869	5.36366	5.29461	5.64474	5.14821	5.43711	5.20424	5.47551	5.4142	5.18073	5.10735	5.08774	5.32275	5.83105	5.51925	5.40926	5.65414	5.7522	5.11312
1441457_at	38.2405	8.64345	0.216957	29.5971	-20.9537	brown	1441457_at	Nptn	NA	7.73543	7.55278	7.5972	7.70107	7.73616	7.7696	7.72505	7.66495	7.89015	7.83744	7.62248	7.72934	7.36612	7.34007	7.43721	7.59389	7.8496	7.77357	7.78629	7.7247	7.44605	7.41526	7.33681	7.39053	7.33529	7.25117	7.29148	7.35276	7.29205	7.25042	7.41999	7.37248	7.70651	7.61291	7.34775	7.67957	7.84114	7.80973	7.79658	7.48344
1443963_at	31.2188	5.78943	0.216556	25.4294	-19.64	pink	1443963_at	Aff2	Aff2	4.54514	4.6237	4.87532	5.23465	4.53373	5.11815	4.31784	4.64927	4.5003	4.53729	4.57415	4.51751	4.33739	4.85999	4.5483	4.8018	4.71013	4.35287	4.66974	4.77016	4.87438	4.66333	5.12701	4.91354	4.3301	4.3091	4.20095	4.16172	4.7537	4.38131	4.58125	4.53381	4.5694	4.30397	4.58976	4.51474	4.34326	4.57158	4.63493	4.81738
[truncated: 324 more rows]
[truncated: 16 more columns]

## Sheet: HPC
ProbesetID	kTotal	kWithin	kWithinScaled:ModuleConnectivity/MaxConnectionsPossible	kOut	kDiff	Module	ProbesetID	GeneNetwork Annotation: GeneSymbol	MEV Annotation: GeneSymbol	2.7_B6_hpc_Ctrl_0hr	12.7_B6_hpc_Ctrl_0hr	20.7_B6_hpc_Ctrl_0hr	38.7_B6_hpc_Ctrl_0hr	56.7_B6_hpc_Ctrl_0hr	64.7_B6_hpc_Ctrl_0hr	4.7_ B6_hpc_Ctrl_8hr	8.7_B6_hpc_Ctrl_8hr	32.7_B6_hpc_Ctrl_8hr	42.7_B6_hpc_Ctrl_8hr	66.7_B6_hpc_Ctrl_8hr	79.7_B6_hpc_Ctrl_8hr	6.7_B6_hpc_Ctrl_72hr	16.7_B6_hpc_Ctrl_72hr	24.7_B6_hpc_Ctrl_72hr	44.7_B6_hpc_Ctrl_72hr	52.7_B6_hpc_Ctrl_72hr	68.7_B6_hpc_Ctrl_72hr	18.7_B6_hpc_Ctrl_7day	22.7_B6_hpc_Ctrl_7day	46.7_B6_hpc_Ctrl_7day	54.7_B6_hpc_Ctrl_7day	70.7_B6_hpc_Ctrl_7day	80.7_B6_hpc_Ctrl_7day	11.7_B6_hpc_EtOH_0hr	19.7_B6_hpc_EtOH_0hr	43.7_B6_hpc_EtOH_0hr	57.7_B6_hpc_EtOH_0hr	67.7_B6_hpc_EtOH_0hr	72.7_B6_hpc_EtOH_0hr	15.7_B6_hpc_EtOH_8hr	21.7_B6_hpc_EtOH_8hr	23.7_B6_hpc_EtOH_8hr	25.7_B6_hpc_EtOH_8hr	41.7_B6_hpc_EtOH_8hr	69.7_B6_hpc_EtOH_8hr	3.7_B6_hpc_EtOH_72hr	29.7_B6_hpc_EtOH_72hr	33.7_B6_hpc_EtOH_72hr	35.7_B6_hpc_EtOH_72hr
[truncated: 1,690 more rows]
[truncated: 17 more columns]
